# Supplementary material for: Genetic analysis of Thai cattle reveals a Southeast Asian indicine ancestry
Source: PeerJ. 2015 Oct 27;3:e1318. doi: 10.7717/peerj.1318 (PMC4627918; doi:10.7717/peerj.1318)
Supplement: Dataset S2 — The Q values inferred by ADMIXTURE for each modeled K are shown for each individual, which are labeled according to breed information. The data are organized into three folders, each of which represents the ADMIXTURE experiments described in Fig. S5. [file peerj-03-1318-s007.zip › SupplementDataS7/1397breeds/9.Q]

0.000010 0.003817 0.022521 0.000010 0.000010 0.000010 0.763283 0.210329 0.000010
0.000010 0.029645 0.000010 0.029475 0.000010 0.000010 0.716989 0.223841 0.000010
0.000010 0.000010 0.000010 0.022062 0.000010 0.000010 0.745480 0.232399 0.000010
0.000010 0.019509 0.000010 0.005062 0.000010 0.000010 0.800274 0.175105 0.000010
0.000010 0.022351 0.019485 0.013155 0.000010 0.000010 0.755240 0.189730 0.000010
0.000010 0.000010 0.000010 0.000010 0.000010 0.000010 0.773344 0.226586 0.000010
0.000010 0.000010 0.000010 0.000010 0.000010 0.000010 0.782283 0.207756 0.009901
0.000010 0.000010 0.000010 0.000010 0.000010 0.000010 0.804413 0.195517 0.000010
0.000010 0.004238 0.000010 0.002551 0.000010 0.000010 0.728645 0.243082 0.021443
0.000010 0.000010 0.008052 0.003321 0.000010 0.000010 0.786356 0.202221 0.000010
0.000010 0.003443 0.000010 0.033424 0.000010 0.000010 0.755360 0.202624 0.005110
0.000010 0.000010 0.000010 0.000010 0.000010 0.000010 0.812252 0.187678 0.000010
0.000010 0.003454 0.000010 0.000010 0.000010 0.000010 0.786488 0.199887 0.010121
0.000010 0.000010 0.001391 0.027619 0.000010 0.000010 0.757963 0.204087 0.008900
0.000010 0.011124 0.000010 0.049469 0.000010 0.000010 0.728856 0.203710 0.006801
0.000010 0.000010 0.000010 0.000010 0.000010 0.000010 0.815037 0.184893 0.000010
0.000010 0.000010 0.000010 0.000010 0.000010 0.000010 0.771787 0.223170 0.004982
0.000010 0.000010 0.000010 0.015811 0.000010 0.000010 0.765371 0.218758 0.000010
0.000010 0.000010 0.000438 0.034836 0.000010 0.000010 0.712603 0.252073 0.000010
0.000010 0.000507 0.000010 0.028766 0.000010 0.000010 0.753901 0.215242 0.001544
0.000010 0.063932 0.042865 0.000010 0.000010 0.000010 0.893143 0.000010 0.000010
0.000010 0.057561 0.050964 0.007206 0.000010 0.000010 0.841522 0.042708 0.000010
0.000010 0.054327 0.033970 0.000010 0.000010 0.000010 0.911643 0.000010 0.000010
0.000010 0.060758 0.039345 0.000010 0.000010 0.000010 0.899837 0.000010 0.000010
0.000010 0.083058 0.044898 0.000010 0.000010 0.000010 0.869003 0.002991 0.000010
0.000010 0.082566 0.033456 0.022869 0.000010 0.000010 0.861059 0.000010 0.000010
0.000010 0.000010 0.046341 0.000010 0.000010 0.000010 0.953589 0.000010 0.000010
0.000010 0.069466 0.041052 0.007158 0.000010 0.000010 0.882274 0.000010 0.000010
0.000010 0.053414 0.037165 0.000010 0.000010 0.000010 0.909361 0.000010 0.000010
0.000010 0.018408 0.056685 0.018999 0.000010 0.000010 0.905857 0.000010 0.000010
0.000010 0.066800 0.039821 0.035251 0.000010 0.000010 0.856263 0.001826 0.000010
0.000010 0.187814 0.032801 0.000010 0.000014 0.000010 0.755001 0.021535 0.002804
0.000010 0.112964 0.052995 0.001731 0.000010 0.000010 0.832260 0.000010 0.000010
0.000010 0.067651 0.062458 0.015843 0.001620 0.000010 0.819911 0.030416 0.002081
0.000010 0.045511 0.043470 0.000010 0.000010 0.000010 0.910960 0.000010 0.000010
0.000010 0.017875 0.039427 0.000010 0.000010 0.000010 0.942638 0.000010 0.000010
0.000010 0.082631 0.043950 0.000010 0.000010 0.000010 0.848933 0.024436 0.000010
0.000010 0.048240 0.052911 0.001322 0.000010 0.000010 0.894748 0.000010 0.002739
0.000010 0.017328 0.037080 0.000010 0.000010 0.000010 0.945532 0.000010 0.000010
0.000010 0.046096 0.051182 0.000010 0.000010 0.000010 0.902663 0.000010 0.000010
0.000010 0.850427 0.040160 0.064853 0.000010 0.000010 0.017709 0.008031 0.018791
0.000010 0.822282 0.035857 0.098801 0.000010 0.000010 0.016770 0.008130 0.018130
0.000010 0.871254 0.034758 0.060481 0.000010 0.000010 0.016706 0.000010 0.016760
0.000010 0.892140 0.033548 0.044313 0.003508 0.000010 0.009025 0.002989 0.014457
0.000010 0.844123 0.042530 0.073062 0.000010 0.000010 0.005802 0.009116 0.025337
0.000010 0.857714 0.040456 0.074562 0.000010 0.000010 0.004712 0.009000 0.013527
0.000010 0.852455 0.040433 0.071858 0.000010 0.000010 0.006637 0.011333 0.017254
0.000010 0.843472 0.038578 0.063866 0.001639 0.000010 0.015942 0.009200 0.027283
0.000010 0.898138 0.029044 0.047269 0.000010 0.000010 0.001350 0.020063 0.004106
0.000010 0.892734 0.028835 0.048192 0.002000 0.000010 0.000010 0.000120 0.028089
0.000010 0.872304 0.032576 0.069576 0.000010 0.000010 0.006071 0.005991 0.013453
0.000010 0.854408 0.026129 0.085920 0.000016 0.000010 0.005285 0.006085 0.022137
0.000010 0.868438 0.043955 0.044847 0.000010 0.000010 0.016253 0.002653 0.023824
0.000010 0.862667 0.032954 0.043719 0.000010 0.000010 0.021465 0.009736 0.029430
0.000010 0.843107 0.042884 0.084001 0.000010 0.000010 0.006788 0.001929 0.021261
0.000010 0.863106 0.028810 0.060133 0.000010 0.000010 0.019989 0.000010 0.027922
0.006559 0.865800 0.044698 0.047409 0.004182 0.000010 0.000010 0.016117 0.015215
0.000010 0.842307 0.035437 0.060922 0.003074 0.000010 0.005059 0.028655 0.024527
0.000010 0.886270 0.032758 0.050533 0.000010 0.000010 0.007326 0.001852 0.021232
0.000010 0.856306 0.042835 0.049584 0.001309 0.000010 0.022630 0.000538 0.026777
0.000010 0.640858 0.012129 0.092242 0.003712 0.009161 0.056783 0.166415 0.018690
0.000010 0.583821 0.025481 0.088804 0.003801 0.015629 0.124469 0.138563 0.019423
0.009333 0.543347 0.036567 0.032167 0.000010 0.021068 0.155542 0.195039 0.006927
0.000010 0.491415 0.033187 0.068777 0.002037 0.049590 0.153665 0.185435 0.015884
0.000010 0.562844 0.021258 0.122773 0.000010 0.013681 0.107204 0.162623 0.009597
0.003027 0.594656 0.041150 0.047438 0.003033 0.021020 0.113104 0.176563 0.000010
0.001188 0.520375 0.049030 0.050402 0.000010 0.055223 0.126786 0.186456 0.010529
0.005576 0.581838 0.043369 0.091991 0.000010 0.012242 0.116906 0.135517 0.012552
0.000010 0.568130 0.020475 0.080443 0.007570 0.030435 0.113610 0.179317 0.000010
0.004023 0.568147 0.039651 0.088854 0.000010 0.009937 0.083704 0.205664 0.000010
0.000010 0.531193 0.025616 0.077988 0.000010 0.033945 0.158788 0.170840 0.001610
0.000010 0.556380 0.007010 0.075093 0.000010 0.024164 0.126335 0.198455 0.012543
0.000010 0.596876 0.030462 0.121091 0.000010 0.013498 0.093401 0.136902 0.007750
0.036614 0.527352 0.025158 0.064961 0.005917 0.013610 0.137615 0.179909 0.008865
0.000892 0.539824 0.018814 0.098804 0.001737 0.039956 0.099029 0.174623 0.026320
0.031531 0.558234 0.023612 0.085477 0.000010 0.014917 0.116604 0.158674 0.010941
0.001425 0.568840 0.026046 0.082294 0.002660 0.046616 0.115883 0.146249 0.009985
0.000010 0.527248 0.025779 0.090587 0.002872 0.040589 0.122211 0.186142 0.004562
0.000010 0.595307 0.022295 0.062270 0.002695 0.012715 0.105109 0.190413 0.009186
0.030713 0.548312 0.037645 0.065494 0.003214 0.000010 0.132989 0.178413 0.003210
0.000010 0.964508 0.010532 0.015243 0.001132 0.000010 0.000010 0.008349 0.000207
0.000010 0.986528 0.000010 0.011490 0.000010 0.000010 0.000010 0.001921 0.000010
0.000010 0.994938 0.000010 0.000010 0.000010 0.000010 0.000010 0.000123 0.004879
0.000010 0.952216 0.000010 0.000010 0.000010 0.000010 0.036751 0.010040 0.000943
0.000010 0.998306 0.000010 0.000956 0.000010 0.000010 0.000010 0.000010 0.000677
0.000010 0.968618 0.004503 0.000010 0.000021 0.000010 0.018213 0.008605 0.000010
0.000010 0.999920 0.000010 0.000010 0.000010 0.000010 0.000010 0.000010 0.000010
0.000010 0.978973 0.010397 0.000010 0.000010 0.000010 0.000010 0.000010 0.010570
0.000010 0.973327 0.000010 0.001292 0.000010 0.000010 0.000010 0.011904 0.013427
0.000010 0.962423 0.003400 0.014098 0.000010 0.000010 0.009987 0.000860 0.009203
0.000010 0.990015 0.008835 0.000010 0.000954 0.000010 0.000010 0.000010 0.000146
0.000010 0.977354 0.000988 0.014198 0.000010 0.000010 0.000010 0.005266 0.002154
0.000010 0.991058 0.000010 0.001359 0.000010 0.000010 0.000010 0.007523 0.000010
0.000010 0.991221 0.008709 0.000010 0.000010 0.000010 0.000010 0.000010 0.000010
0.000010 0.943129 0.011276 0.026802 0.000010 0.000010 0.006413 0.003514 0.008835
0.000010 0.974966 0.000010 0.017704 0.000010 0.000010 0.000010 0.000010 0.007269
0.000010 0.999920 0.000010 0.000010 0.000010 0.000010 0.000010 0.000010 0.000010
0.000010 0.979943 0.000010 0.010084 0.000010 0.000010 0.000010 0.000010 0.009913
0.000010 0.956374 0.003457 0.026662 0.000010 0.000010 0.000010 0.005523 0.007944
0.000010 0.932763 0.000010 0.000010 0.003179 0.000010 0.049219 0.000010 0.014789
0.059433 0.002171 0.000010 0.815279 0.000962 0.000010 0.000010 0.000010 0.122115
0.035404 0.043345 0.000010 0.791529 0.007663 0.003836 0.000010 0.000010 0.118193
0.017583 0.000010 0.000010 0.806947 0.006626 0.022789 0.000010 0.000010 0.146015
0.048944 0.187302 0.007382 0.606598 0.001780 0.000010 0.000010 0.058634 0.089340
0.045293 0.135071 0.000010 0.647933 0.010147 0.000010 0.000010 0.061582 0.099945
0.061084 0.084785 0.000010 0.710956 0.000474 0.000010 0.000010 0.032524 0.110147
0.034786 0.075564 0.000010 0.740857 0.003496 0.000010 0.000010 0.008184 0.137084
0.030488 0.040358 0.000011 0.786903 0.010035 0.000010 0.000010 0.000010 0.132175
0.039667 0.048611 0.000010 0.794129 0.000010 0.000010 0.000010 0.006491 0.111062
0.044787 0.065382 0.000010 0.755379 0.000430 0.000010 0.000010 0.012185 0.121808
0.039118 0.029600 0.000010 0.804849 0.000010 0.000010 0.000010 0.000010 0.126383
0.025363 0.059036 0.000010 0.763217 0.006250 0.009732 0.000010 0.000010 0.136371
0.055024 0.185618 0.003004 0.569503 0.006392 0.018435 0.011287 0.000010 0.150727
0.070651 0.185319 0.000010 0.559465 0.007602 0.011153 0.000010 0.000010 0.165780
0.071451 0.156682 0.000255 0.584380 0.010735 0.011422 0.000010 0.000010 0.165055
0.076000 0.164442 0.011174 0.566189 0.012153 0.011772 0.000010 0.000010 0.158249
0.074622 0.196358 0.002678 0.557867 0.009150 0.014935 0.000010 0.000010 0.144371
0.070915 0.177778 0.004910 0.553500 0.007754 0.022892 0.000010 0.000010 0.162231
0.058847 0.288991 0.031911 0.471024 0.002806 0.022861 0.000010 0.022194 0.101355
0.073178 0.276681 0.036512 0.470533 0.006702 0.013968 0.000010 0.026193 0.096224
0.000010 0.617637 0.027245 0.117452 0.006904 0.000010 0.141008 0.053954 0.035780
0.000010 0.714030 0.023832 0.176303 0.000010 0.000010 0.041181 0.032209 0.012414
0.000010 0.676724 0.013620 0.141233 0.004022 0.000010 0.123830 0.021315 0.019236
0.000010 0.773196 0.030779 0.155101 0.002401 0.000010 0.000010 0.010689 0.027804
0.000010 0.750694 0.036865 0.165787 0.000010 0.000010 0.023541 0.000010 0.023073
0.000010 0.790824 0.016505 0.153400 0.000010 0.000010 0.013419 0.000010 0.025812
0.000010 0.771920 0.028269 0.193422 0.000010 0.000010 0.000010 0.000010 0.006338
0.000010 0.776848 0.035131 0.172932 0.000010 0.000010 0.000010 0.000010 0.015040
0.000010 0.767907 0.041160 0.152811 0.003772 0.000010 0.021138 0.006004 0.007187
0.000010 0.687781 0.037690 0.213471 0.000709 0.000010 0.027187 0.005263 0.027879
0.000010 0.739720 0.041422 0.183044 0.000010 0.000010 0.008666 0.002088 0.025029
0.000010 0.756659 0.050210 0.163941 0.000010 0.000010 0.000010 0.011761 0.017389
0.000010 0.790106 0.028756 0.167794 0.000010 0.000010 0.000010 0.000010 0.013294
0.000010 0.755816 0.053659 0.167287 0.000010 0.000010 0.000010 0.005755 0.017443
0.007534 0.763375 0.030301 0.177834 0.000010 0.006286 0.008718 0.000010 0.005932
0.000010 0.756480 0.048907 0.165942 0.000010 0.001576 0.000741 0.000010 0.026323
0.000010 0.794504 0.040550 0.141913 0.000010 0.000010 0.000010 0.006749 0.016244
0.009189 0.659198 0.049533 0.184672 0.002431 0.001237 0.022218 0.046829 0.024694
0.000010 0.722659 0.017970 0.117803 0.000400 0.000010 0.099531 0.017398 0.024217
0.000010 0.485446 0.052960 0.291582 0.001342 0.000010 0.046744 0.059659 0.062246
0.063974 0.329864 0.052464 0.309994 0.002126 0.027842 0.070771 0.075409 0.067556
0.073581 0.421479 0.059993 0.339366 0.000010 0.029258 0.000010 0.001738 0.074565
0.026964 0.153749 0.025230 0.175006 0.000010 0.006170 0.184777 0.402803 0.025291
0.038110 0.315385 0.031696 0.246036 0.000010 0.022611 0.184142 0.090711 0.071298
0.044666 0.219835 0.040089 0.204436 0.000010 0.016404 0.323306 0.097666 0.053588
0.080123 0.393704 0.049161 0.342519 0.000010 0.033860 0.020786 0.010360 0.069476
0.088068 0.392417 0.071358 0.333441 0.000010 0.028824 0.011291 0.000010 0.074582
0.077998 0.384489 0.066189 0.346725 0.000010 0.028971 0.000010 0.010830 0.084778
0.063904 0.354992 0.054961 0.380820 0.000010 0.034658 0.020345 0.023088 0.067222
0.000010 0.827902 0.027724 0.097774 0.000010 0.000010 0.008680 0.015297 0.022592
0.000010 0.768938 0.025038 0.127257 0.000010 0.000010 0.036580 0.016641 0.025515
0.002984 0.734759 0.011708 0.093896 0.000010 0.000010 0.095484 0.027450 0.033701
0.000010 0.782046 0.038529 0.071219 0.002430 0.000010 0.053024 0.034118 0.018615
0.001815 0.775717 0.021690 0.114071 0.002444 0.000010 0.081399 0.000010 0.002846
0.000010 0.696487 0.027080 0.103333 0.001112 0.000010 0.129716 0.027238 0.015014
0.000010 0.674409 0.013691 0.086371 0.000010 0.000010 0.175844 0.048068 0.001588
0.006544 0.714690 0.008563 0.084624 0.000010 0.000010 0.119775 0.046049 0.019736
0.000010 0.715858 0.010233 0.064803 0.000010 0.008081 0.153787 0.043288 0.003931
0.000010 0.705807 0.008563 0.064971 0.000010 0.002270 0.175677 0.038135 0.004557
0.010994 0.630536 0.010308 0.079092 0.000010 0.000010 0.192189 0.076852 0.000010
0.000010 0.687110 0.010390 0.060620 0.000010 0.000010 0.171070 0.059084 0.011697
0.000010 0.697953 0.013763 0.085206 0.000010 0.000010 0.170102 0.032223 0.000723
0.004647 0.683413 0.025215 0.093196 0.003006 0.000010 0.127851 0.062653 0.000010
0.000010 0.731696 0.022687 0.107699 0.002238 0.003382 0.065955 0.050557 0.015778
0.012910 0.683346 0.024613 0.092611 0.000010 0.000010 0.144181 0.038906 0.003412
0.024897 0.699876 0.012791 0.048840 0.001695 0.007155 0.132217 0.066044 0.006484
0.002743 0.692668 0.017524 0.073793 0.000547 0.000010 0.133898 0.057702 0.021115
0.000010 0.679306 0.009544 0.074890 0.000010 0.000010 0.182927 0.047398 0.005905
0.011827 0.643849 0.036013 0.095886 0.000010 0.000010 0.142588 0.053044 0.016773
0.000010 0.216859 0.007477 0.099921 0.000010 0.000010 0.059913 0.611627 0.004172
0.009336 0.217192 0.017634 0.103019 0.008024 0.000010 0.065809 0.559166 0.019811
0.000010 0.178591 0.019374 0.138774 0.000010 0.000010 0.012757 0.636401 0.014072
0.000010 0.187582 0.034423 0.110114 0.000010 0.000010 0.120460 0.544772 0.002619
0.000010 0.171400 0.041688 0.125088 0.000010 0.000010 0.000010 0.642057 0.019727
0.000010 0.200889 0.032503 0.111004 0.000012 0.000010 0.020101 0.629126 0.006346
0.000010 0.169699 0.027225 0.127361 0.000010 0.000010 0.000010 0.653592 0.022083
0.000010 0.170231 0.025819 0.165808 0.000010 0.000010 0.030689 0.596719 0.010705
0.000010 0.173466 0.032457 0.139110 0.000010 0.000010 0.000010 0.632849 0.022078
0.000010 0.168549 0.043859 0.156245 0.000010 0.000010 0.003319 0.620949 0.007049
0.000010 0.199650 0.027230 0.155325 0.000010 0.000010 0.010820 0.602135 0.004810
0.000010 0.185710 0.029364 0.126254 0.000010 0.000010 0.026690 0.622906 0.009046
0.000010 0.174182 0.011352 0.128932 0.000010 0.000010 0.000010 0.671035 0.014459
0.000010 0.172972 0.037440 0.150713 0.000010 0.000010 0.000010 0.635050 0.003785
0.000010 0.194375 0.029971 0.108382 0.000010 0.000010 0.032760 0.632927 0.001555
0.000010 0.189074 0.030386 0.128447 0.000010 0.000010 0.000010 0.639578 0.012474
0.000010 0.170721 0.028033 0.164539 0.000010 0.000010 0.019111 0.602499 0.015067
0.000010 0.157437 0.028056 0.130383 0.000010 0.000010 0.041937 0.638429 0.003728
0.000010 0.192317 0.034530 0.140777 0.000010 0.000010 0.012784 0.606747 0.012815
0.000010 0.196475 0.036517 0.130891 0.000010 0.000010 0.001581 0.624577 0.009929
0.000010 0.257801 0.120227 0.464934 0.000010 0.000010 0.029170 0.109720 0.018119
0.000010 0.289931 0.088520 0.519618 0.000010 0.000010 0.018243 0.075764 0.007893
0.000010 0.305865 0.098975 0.479512 0.000010 0.000010 0.037309 0.069002 0.009307
0.000010 0.279307 0.100320 0.470534 0.000010 0.000010 0.039829 0.101316 0.008664
0.000010 0.269236 0.118214 0.503063 0.000010 0.000010 0.034206 0.068906 0.006346
0.000010 0.238733 0.099405 0.538302 0.000010 0.000010 0.035925 0.087596 0.000010
0.000010 0.234230 0.093085 0.517684 0.000010 0.000010 0.038422 0.105312 0.011236
0.000010 0.290113 0.077241 0.500348 0.000975 0.000010 0.009489 0.104156 0.017659
0.000010 0.283185 0.081562 0.503281 0.000010 0.000010 0.037466 0.089369 0.005108
0.000010 0.255342 0.097270 0.496873 0.000010 0.000010 0.037268 0.107750 0.005467
0.000010 0.245906 0.104972 0.529011 0.000010 0.000010 0.050130 0.069941 0.000010
0.000010 0.270155 0.110820 0.482088 0.000010 0.000010 0.040470 0.088465 0.007971
0.000010 0.283517 0.086024 0.513228 0.000010 0.000010 0.008220 0.099293 0.009688
0.000010 0.261348 0.089553 0.538144 0.000010 0.000010 0.012710 0.081194 0.017021
0.000010 0.255570 0.108489 0.532790 0.000010 0.000010 0.023952 0.078468 0.000701
0.000010 0.226133 0.104111 0.540958 0.000010 0.000010 0.031287 0.097471 0.000010
0.000010 0.312292 0.082549 0.494819 0.000010 0.000010 0.020069 0.089692 0.000549
0.000010 0.260651 0.096669 0.489355 0.000010 0.000010 0.036514 0.109001 0.007782
0.000010 0.252760 0.096115 0.498869 0.000010 0.000010 0.044949 0.104260 0.003017
0.000010 0.277680 0.120481 0.494423 0.001941 0.000010 0.017335 0.086767 0.001354
0.008497 0.605365 0.090443 0.252682 0.000010 0.000010 0.001719 0.007096 0.034178
0.014994 0.574737 0.068189 0.278786 0.000010 0.000010 0.024332 0.009023 0.029919
0.004921 0.562357 0.084400 0.262483 0.006344 0.000010 0.033327 0.003139 0.043019
0.000010 0.592990 0.088312 0.232463 0.000010 0.000010 0.033631 0.012513 0.040060
0.000010 0.623361 0.059241 0.242218 0.000010 0.004574 0.023050 0.000010 0.047526
0.006701 0.606681 0.087438 0.236606 0.000014 0.000010 0.024657 0.000371 0.037522
0.004547 0.597838 0.077503 0.246260 0.002062 0.000010 0.024217 0.001456 0.046108
0.007252 0.603309 0.081051 0.250493 0.000704 0.000010 0.016928 0.010326 0.029928
0.005165 0.607525 0.076479 0.226453 0.000010 0.000010 0.027665 0.021166 0.035527
0.006899 0.622337 0.059729 0.242837 0.002125 0.000010 0.027275 0.001524 0.037264
0.004084 0.608395 0.079024 0.231222 0.000010 0.001796 0.028726 0.005302 0.041441
0.000010 0.577244 0.074781 0.301631 0.001150 0.004394 0.005314 0.000010 0.035466
0.005666 0.628339 0.068354 0.235738 0.000010 0.000010 0.014238 0.014523 0.033122
0.000010 0.574745 0.085873 0.273875 0.000010 0.008848 0.017356 0.005833 0.033449
0.011592 0.567102 0.089299 0.236902 0.000010 0.000010 0.045971 0.006973 0.042141
0.012475 0.584483 0.080704 0.263098 0.000010 0.000010 0.020707 0.012194 0.026319
0.000010 0.579480 0.074586 0.253241 0.001967 0.007242 0.031263 0.004814 0.047398
0.000010 0.624349 0.081640 0.216362 0.003382 0.000010 0.024097 0.018780 0.031370
0.000010 0.598969 0.077720 0.237364 0.004416 0.000010 0.030611 0.000010 0.050890
0.000010 0.616371 0.086502 0.225680 0.000094 0.001748 0.023646 0.007729 0.038219
0.081977 0.370089 0.046658 0.405106 0.002042 0.024684 0.000010 0.000010 0.069422
0.082059 0.384077 0.050469 0.404710 0.000010 0.025404 0.000010 0.000010 0.053251
0.089568 0.374106 0.043464 0.402392 0.000010 0.030015 0.000010 0.000010 0.060426
0.055778 0.373184 0.041981 0.404370 0.000010 0.050909 0.000010 0.000010 0.073748
0.074702 0.377963 0.048038 0.409250 0.000010 0.027852 0.000010 0.000010 0.062165
0.076945 0.385423 0.056745 0.375821 0.000010 0.046426 0.000010 0.000010 0.058611
0.063153 0.373373 0.053582 0.392321 0.000010 0.043325 0.000010 0.000010 0.074215
0.083164 0.365471 0.054387 0.413374 0.000010 0.024085 0.000010 0.000010 0.059489
0.064112 0.367838 0.065878 0.383008 0.000010 0.051130 0.003729 0.000010 0.064285
0.115852 0.368309 0.055742 0.396175 0.000010 0.011129 0.000010 0.000010 0.052762
0.078452 0.359260 0.039466 0.433906 0.000010 0.025557 0.000010 0.000010 0.063329
0.064647 0.389667 0.038158 0.412068 0.000010 0.042791 0.000010 0.000010 0.052639
0.101208 0.359572 0.037067 0.424866 0.005493 0.018505 0.000010 0.000010 0.053270
0.073802 0.356218 0.058642 0.409943 0.000010 0.033823 0.000010 0.000010 0.067541
0.075925 0.356949 0.043524 0.444725 0.000010 0.032789 0.000010 0.000010 0.046058
0.073411 0.348144 0.058428 0.424499 0.000010 0.032312 0.000010 0.000010 0.063175
0.092048 0.351285 0.031955 0.447457 0.000010 0.027218 0.000520 0.000010 0.049498
0.063962 0.352146 0.053167 0.424200 0.000010 0.040611 0.000010 0.000010 0.065884
0.071639 0.379850 0.062752 0.393589 0.000010 0.039884 0.000010 0.000010 0.052257
0.078101 0.356255 0.045813 0.430019 0.000010 0.024858 0.000010 0.000010 0.064924
0.000010 0.990889 0.000010 0.000010 0.000010 0.000010 0.009041 0.000010 0.000010
0.000010 0.867833 0.000010 0.008694 0.000514 0.000010 0.105765 0.010743 0.006421
0.000010 0.792180 0.009506 0.000010 0.000010 0.000010 0.135052 0.055327 0.007894
0.000010 0.972528 0.015083 0.000010 0.000010 0.000010 0.005722 0.000010 0.006616
0.000010 0.708760 0.001796 0.000010 0.000010 0.000010 0.195506 0.081287 0.012611
0.000010 0.847688 0.023859 0.000010 0.000010 0.000010 0.103762 0.024176 0.000475
0.000010 0.764929 0.000010 0.000010 0.000010 0.000010 0.186294 0.044965 0.003761
0.000010 0.865706 0.003608 0.000010 0.000010 0.000010 0.106226 0.024411 0.000010
0.000010 0.804526 0.000010 0.000010 0.000010 0.000010 0.158198 0.035838 0.001389
0.000010 0.842223 0.016030 0.000010 0.000010 0.000010 0.112421 0.026956 0.002330
0.000010 0.769351 0.006080 0.000010 0.000010 0.000010 0.140339 0.075584 0.008606
0.000010 0.624599 0.000010 0.001668 0.000010 0.000010 0.268453 0.084843 0.020398
0.000010 0.738044 0.000010 0.000010 0.000010 0.000010 0.145653 0.116243 0.000010
0.000010 0.744889 0.002990 0.000010 0.000010 0.000010 0.178015 0.066915 0.007149
0.000010 0.657809 0.001198 0.002565 0.000010 0.000010 0.242610 0.093411 0.002378
0.000010 0.924426 0.010829 0.000010 0.000010 0.000010 0.020499 0.031891 0.012315
0.000010 0.965592 0.004425 0.000010 0.000010 0.000010 0.022886 0.000010 0.007047
0.000010 0.517734 0.000010 0.000010 0.000010 0.000010 0.346979 0.113104 0.022133
0.000010 0.957562 0.000010 0.000010 0.000010 0.000010 0.033060 0.000010 0.009318
0.000010 0.836797 0.002890 0.000010 0.000010 0.000010 0.138064 0.010367 0.011842
0.043681 0.231718 0.078797 0.243575 0.011907 0.159869 0.133696 0.022744 0.074013
0.016522 0.308286 0.076420 0.261544 0.000010 0.103875 0.089649 0.046082 0.097614
0.015651 0.264170 0.088396 0.229754 0.004991 0.171047 0.119790 0.036766 0.069435
0.030876 0.338349 0.112946 0.299784 0.000010 0.000880 0.084307 0.022486 0.110362
0.009106 0.304054 0.090273 0.279336 0.000010 0.065485 0.107329 0.044159 0.100248
0.020028 0.277940 0.081431 0.241345 0.005910 0.168922 0.103048 0.009340 0.092036
0.000010 0.248618 0.081737 0.231224 0.000010 0.153152 0.159891 0.033008 0.092350
0.000010 0.327316 0.098605 0.279752 0.007352 0.015971 0.122339 0.040014 0.108642
0.012073 0.312785 0.090477 0.250769 0.000010 0.090437 0.096134 0.031139 0.116176
0.000010 0.344167 0.109039 0.305105 0.008160 0.013912 0.092867 0.009131 0.117609
0.017579 0.344893 0.103783 0.269178 0.000010 0.024810 0.115449 0.020183 0.104115
0.016933 0.345573 0.086222 0.290121 0.002661 0.028371 0.087615 0.044564 0.097940
0.017700 0.348031 0.084790 0.281423 0.000010 0.025310 0.100822 0.020486 0.121427
0.013295 0.305499 0.104720 0.293518 0.000010 0.030227 0.110336 0.039843 0.102551
0.026942 0.358178 0.097551 0.296712 0.000010 0.034376 0.062225 0.033215 0.090790
0.014569 0.356929 0.094943 0.292069 0.003006 0.030326 0.093003 0.011897 0.103258
0.010827 0.326356 0.114097 0.278365 0.000010 0.041263 0.086963 0.049999 0.092120
0.054192 0.323715 0.088591 0.261787 0.000010 0.041029 0.097642 0.033921 0.099113
0.020833 0.345281 0.080257 0.262939 0.000010 0.046229 0.100252 0.038853 0.105346
0.010116 0.345127 0.093778 0.323592 0.000010 0.005412 0.092434 0.018276 0.111255
0.000010 0.217589 0.103395 0.300903 0.000010 0.000010 0.312176 0.065897 0.000010
0.000010 0.200288 0.102386 0.340118 0.002116 0.000010 0.321696 0.029602 0.003773
0.000010 0.212755 0.100399 0.352316 0.000010 0.000010 0.302988 0.031502 0.000010
0.000010 0.225347 0.111682 0.324780 0.001480 0.000010 0.300847 0.035834 0.000010
0.000010 0.214705 0.106275 0.352526 0.000192 0.000010 0.285398 0.040874 0.000010
0.000010 0.222009 0.090877 0.326045 0.000010 0.000010 0.305147 0.055882 0.000010
0.000010 0.245482 0.096939 0.309054 0.000010 0.000010 0.313257 0.035228 0.000010
0.000010 0.232946 0.088749 0.325483 0.000013 0.000010 0.301765 0.051014 0.000010
0.000010 0.000010 0.037949 0.821508 0.004215 0.015486 0.000010 0.120802 0.000010
0.000010 0.037940 0.021562 0.766849 0.000010 0.018096 0.033362 0.114947 0.007224
0.016019 0.000010 0.033460 0.789591 0.004762 0.007116 0.021691 0.118679 0.008672
0.000010 0.000010 0.012365 0.836778 0.005701 0.022547 0.000010 0.114295 0.008283
0.000010 0.000010 0.038082 0.771989 0.001624 0.043054 0.015434 0.119921 0.009876
0.016538 0.172662 0.096500 0.297537 0.000010 0.149638 0.116298 0.087000 0.063818
0.000010 0.177764 0.082040 0.321492 0.000010 0.163086 0.098504 0.101254 0.055840
0.002768 0.156022 0.084352 0.360461 0.000010 0.130258 0.080354 0.099555 0.086219
0.021138 0.166875 0.080999 0.315356 0.000010 0.149612 0.096873 0.108799 0.060337
0.010593 0.154186 0.094654 0.360745 0.001587 0.126504 0.109096 0.081324 0.061311
0.011752 0.163909 0.098191 0.332150 0.000010 0.113048 0.139489 0.076995 0.064455
0.021930 0.161747 0.098495 0.357617 0.000010 0.082415 0.127721 0.075471 0.074594
0.009209 0.136640 0.089688 0.345782 0.000010 0.138992 0.113111 0.092360 0.074208
0.031666 0.136520 0.071963 0.342163 0.000010 0.129342 0.128869 0.111264 0.048203
0.000010 0.156919 0.094425 0.339483 0.000010 0.142713 0.118377 0.094599 0.053464
0.051354 0.153430 0.097059 0.321262 0.000010 0.114369 0.122888 0.076244 0.063384
0.027054 0.155492 0.074841 0.323288 0.000010 0.162379 0.078301 0.106181 0.072454
0.028679 0.186428 0.092049 0.352354 0.000010 0.086298 0.096144 0.097260 0.060780
0.042609 0.199833 0.087163 0.330986 0.000010 0.090646 0.117377 0.069001 0.062374
0.000010 0.000010 0.000010 0.000010 0.000010 0.000010 0.000010 0.999920 0.000010
0.000010 0.070987 0.001016 0.064563 0.000010 0.000010 0.000010 0.863384 0.000010
0.000010 0.000010 0.000010 0.000010 0.000010 0.000010 0.000010 0.999920 0.000010
0.000010 0.000010 0.000010 0.000010 0.000010 0.000010 0.000010 0.999920 0.000010
0.000010 0.000012 0.000010 0.000010 0.000010 0.000010 0.000010 0.999918 0.000010
0.000010 0.031194 0.000010 0.030139 0.000010 0.000010 0.000010 0.938607 0.000010
0.000012 0.058684 0.025393 0.147572 0.000010 0.000010 0.060095 0.698980 0.009243
0.000010 0.043238 0.016553 0.048404 0.000010 0.002136 0.033283 0.851418 0.004948
0.000010 0.036330 0.000010 0.000010 0.000010 0.000010 0.016716 0.946894 0.000010
0.000010 0.000010 0.000010 0.000010 0.000010 0.000012 0.000010 0.999918 0.000010
0.000010 0.000010 0.000010 0.000010 0.000010 0.000013 0.000010 0.999917 0.000010
0.000010 0.000010 0.000010 0.000010 0.000010 0.000010 0.000010 0.999920 0.000010
0.000010 0.011030 0.000010 0.010628 0.000010 0.000010 0.000010 0.973877 0.004415
0.000010 0.000010 0.000010 0.000010 0.000010 0.000010 0.000010 0.999920 0.000010
0.000010 0.000010 0.000010 0.000010 0.000010 0.000010 0.000010 0.999920 0.000010
0.000010 0.000010 0.000010 0.000010 0.000010 0.000010 0.000010 0.999920 0.000010
0.000010 0.000010 0.000010 0.000010 0.000010 0.000010 0.000010 0.999920 0.000010
0.000010 0.012744 0.012313 0.048906 0.000010 0.000010 0.000010 0.922297 0.003700
0.000010 0.014981 0.000010 0.000010 0.000010 0.000010 0.000010 0.984949 0.000010
0.000010 0.000010 0.004789 0.000010 0.000010 0.000010 0.000010 0.995141 0.000010
0.000010 0.000010 0.000010 0.000010 0.000010 0.000010 0.000010 0.999920 0.000010
0.000010 0.001544 0.004406 0.034809 0.000010 0.000010 0.017427 0.932816 0.008967
0.000010 0.000010 0.000010 0.000010 0.000010 0.000010 0.000010 0.999920 0.000010
0.000010 0.000010 0.019985 0.064912 0.000010 0.000010 0.000010 0.902742 0.012311
0.000010 0.027661 0.013048 0.035943 0.000010 0.000010 0.000010 0.918794 0.004514
0.000010 0.004697 0.008371 0.065217 0.000010 0.000010 0.000010 0.921666 0.000010
0.000010 0.000010 0.000010 0.000010 0.000010 0.000012 0.000010 0.999918 0.000010
0.000010 0.020301 0.000010 0.000014 0.000010 0.000010 0.000010 0.975534 0.004101
0.000010 0.274788 0.006161 0.047772 0.000010 0.000010 0.048879 0.619322 0.003048
0.000010 0.017722 0.000010 0.012526 0.000010 0.000010 0.000010 0.969692 0.000010
0.000010 0.000010 0.000010 0.021625 0.000010 0.000010 0.000010 0.974574 0.003741
0.000010 0.017364 0.000010 0.036236 0.000010 0.000010 0.041498 0.888925 0.015937
0.000010 0.036532 0.003651 0.043965 0.000010 0.000010 0.046950 0.868862 0.000010
0.000010 0.102038 0.000010 0.014918 0.000010 0.000010 0.000010 0.882984 0.000010
0.000010 0.100607 0.007111 0.000010 0.000010 0.000010 0.039870 0.851469 0.000902
0.041316 0.290162 0.076092 0.296490 0.000010 0.073165 0.097334 0.029153 0.096278
0.048336 0.264017 0.080224 0.303034 0.000010 0.063682 0.129300 0.028951 0.082446
0.041652 0.292674 0.081340 0.282510 0.000010 0.032414 0.141456 0.043598 0.084346
0.001935 0.285732 0.064662 0.270061 0.000010 0.100047 0.114713 0.060509 0.102332
0.007389 0.288232 0.088239 0.301742 0.000010 0.089308 0.114044 0.019565 0.091471
0.063831 0.282733 0.079345 0.249302 0.000010 0.072281 0.143880 0.041425 0.067192
0.003089 0.296446 0.070738 0.270256 0.000010 0.079329 0.103747 0.066940 0.109445
0.015280 0.349994 0.070288 0.284348 0.008035 0.057431 0.072574 0.051485 0.090565
0.000010 0.000010 0.000010 0.000010 0.000010 0.000010 0.725645 0.274285 0.000010
0.000010 0.000010 0.000010 0.000010 0.000010 0.000010 0.776242 0.223688 0.000010
0.000010 0.000010 0.000010 0.000010 0.000010 0.000010 0.804747 0.195183 0.000010
0.000010 0.000010 0.000010 0.000010 0.000010 0.000010 0.780162 0.211999 0.007779
0.000010 0.000010 0.000010 0.026043 0.000010 0.000010 0.762214 0.209442 0.002251
0.000010 0.000010 0.029603 0.016416 0.000010 0.000010 0.763341 0.189029 0.001570
0.000010 0.000010 0.007942 0.000010 0.000010 0.000010 0.808222 0.183776 0.000010
0.000010 0.000010 0.000010 0.000010 0.000010 0.000010 0.758054 0.239926 0.001960
0.000010 0.000010 0.000010 0.000010 0.000010 0.000010 0.768086 0.231844 0.000010
0.000010 0.000010 0.001364 0.000010 0.000010 0.000010 0.819558 0.179018 0.000010
0.000010 0.000010 0.000010 0.000010 0.000010 0.000010 0.827986 0.171944 0.000010
0.000016 0.000010 0.000010 0.000010 0.000010 0.000010 0.806830 0.193094 0.000010
0.000010 0.000010 0.034795 0.013651 0.000010 0.000010 0.738010 0.213494 0.000010
0.000010 0.000010 0.000010 0.000010 0.000010 0.000010 0.767105 0.232825 0.000010
0.000010 0.000020 0.000010 0.000013 0.000010 0.000010 0.822967 0.176950 0.000010
0.000010 0.000010 0.002072 0.000010 0.000010 0.000010 0.822923 0.174945 0.000010
0.000010 0.000010 0.000010 0.000010 0.000010 0.000010 0.789639 0.210291 0.000010
0.000010 0.000010 0.000010 0.000010 0.000010 0.000010 0.792827 0.207103 0.000010
0.000010 0.017911 0.000010 0.000010 0.000010 0.000010 0.762958 0.216828 0.002253
0.002375 0.279233 0.130543 0.238253 0.000010 0.054391 0.161069 0.077480 0.056646
0.009468 0.268956 0.138826 0.292682 0.000011 0.000010 0.206356 0.027735 0.055956
0.002200 0.201601 0.178843 0.233805 0.000570 0.009437 0.247430 0.084534 0.041581
0.000010 0.220631 0.182272 0.246801 0.000010 0.014451 0.242573 0.053462 0.039790
0.000559 0.241843 0.166974 0.260122 0.002085 0.018886 0.216068 0.060266 0.033198
0.000010 0.249360 0.139134 0.293090 0.000010 0.027588 0.173807 0.074660 0.042341
0.000010 0.269326 0.164407 0.259179 0.000010 0.032789 0.178149 0.057422 0.038708
0.004546 0.274273 0.137317 0.277431 0.002579 0.010129 0.216810 0.031958 0.044957
0.000010 0.272551 0.166714 0.244107 0.000010 0.021950 0.213939 0.053225 0.027495
0.000010 0.029731 0.025022 0.744468 0.000010 0.000010 0.058185 0.129539 0.013024
0.000010 0.000010 0.009373 0.873649 0.000010 0.000010 0.000010 0.116918 0.000010
0.000010 0.040138 0.029716 0.781139 0.000010 0.000010 0.028390 0.120111 0.000477
0.000010 0.000010 0.000010 0.906909 0.000010 0.000010 0.000010 0.093021 0.000010
0.000010 0.000010 0.009223 0.873986 0.000010 0.000010 0.000010 0.111499 0.005242
0.000010 0.000010 0.000010 0.874980 0.000010 0.000010 0.000010 0.124950 0.000010
0.000010 0.030334 0.036256 0.784491 0.000010 0.000011 0.019965 0.128914 0.000010
0.000010 0.000010 0.008782 0.893628 0.000010 0.000010 0.000010 0.095530 0.002010
0.000010 0.000010 0.000010 0.909941 0.000010 0.000010 0.000010 0.088260 0.001739
0.000010 0.000010 0.000010 0.894322 0.000010 0.000010 0.000010 0.105608 0.000010
0.000010 0.000010 0.000010 0.874397 0.000010 0.000010 0.000010 0.125533 0.000010
0.000010 0.000010 0.000010 0.893917 0.002781 0.000010 0.008289 0.094962 0.000010
0.000010 0.000010 0.000010 0.915218 0.000010 0.000010 0.000010 0.084712 0.000010
0.000010 0.000010 0.000010 0.894552 0.004265 0.000010 0.000010 0.101123 0.000010
0.000010 0.103828 0.072464 0.591177 0.000010 0.000010 0.067907 0.147017 0.017576
0.000010 0.066323 0.041177 0.707994 0.000010 0.000010 0.040632 0.129004 0.014840
0.000010 0.000010 0.003565 0.870030 0.000010 0.000010 0.012317 0.112340 0.001707
0.000010 0.000010 0.000010 0.925754 0.000010 0.000010 0.000010 0.074176 0.000010
0.000010 0.000010 0.000010 0.893570 0.000010 0.000010 0.000010 0.106360 0.000010
0.000010 0.000010 0.000010 0.890049 0.000745 0.000010 0.000010 0.093080 0.016077
0.000010 0.012307 0.059462 0.656462 0.000010 0.000010 0.160140 0.111589 0.000010
0.000010 0.000010 0.038828 0.670591 0.000010 0.000010 0.133489 0.157043 0.000010
0.000010 0.025488 0.041425 0.653376 0.000010 0.000010 0.137907 0.141764 0.000010
0.000010 0.037665 0.041086 0.635720 0.000010 0.000010 0.130737 0.154752 0.000010
0.000010 0.000010 0.030931 0.675415 0.000010 0.000010 0.122061 0.171544 0.000010
0.000010 0.009400 0.050974 0.662802 0.000010 0.000010 0.144692 0.132092 0.000010
0.000010 0.013284 0.048699 0.697596 0.000010 0.000010 0.104587 0.135794 0.000010
0.000010 0.000010 0.035519 0.665509 0.000010 0.000010 0.106263 0.192659 0.000010
0.000010 0.000010 0.046701 0.684715 0.000010 0.000010 0.114501 0.154034 0.000010
0.000010 0.016877 0.039757 0.663921 0.000010 0.000010 0.157409 0.121996 0.000010
0.000010 0.003824 0.034890 0.652627 0.000010 0.000010 0.135485 0.173135 0.000010
0.000010 0.000010 0.046953 0.680917 0.000010 0.000010 0.130295 0.141785 0.000010
0.000010 0.000553 0.026258 0.635802 0.000010 0.000010 0.147803 0.189545 0.000010
0.000010 0.000010 0.033386 0.663784 0.000010 0.000010 0.151728 0.151053 0.000010
0.000010 0.010105 0.044612 0.674235 0.000010 0.000010 0.113447 0.157561 0.000010
0.000010 0.235128 0.063359 0.457403 0.001302 0.000010 0.111542 0.078245 0.053000
0.000010 0.000010 0.044201 0.657553 0.000010 0.000010 0.130348 0.167848 0.000010
0.000010 0.000010 0.041710 0.668346 0.000010 0.000010 0.152171 0.137723 0.000010
0.000010 0.015971 0.442868 0.483110 0.000264 0.000010 0.000010 0.057748 0.000010
0.000010 0.000010 0.999920 0.000010 0.000010 0.000010 0.000010 0.000010 0.000010
0.000010 0.000010 0.999920 0.000010 0.000010 0.000010 0.000010 0.000010 0.000010
0.000010 0.000010 0.999919 0.000010 0.000010 0.000011 0.000010 0.000010 0.000010
0.000010 0.000010 0.999916 0.000010 0.000010 0.000010 0.000010 0.000013 0.000010
0.000010 0.000010 0.999920 0.000010 0.000010 0.000010 0.000010 0.000010 0.000010
0.000010 0.116954 0.874179 0.008807 0.000010 0.000010 0.000010 0.000010 0.000010
0.000010 0.095190 0.854424 0.042780 0.000010 0.000010 0.000010 0.000010 0.007556
0.000010 0.000010 0.999920 0.000010 0.000010 0.000010 0.000010 0.000010 0.000010
0.000010 0.025407 0.974523 0.000010 0.000010 0.000010 0.000010 0.000010 0.000010
0.000010 0.000011 0.999919 0.000010 0.000010 0.000010 0.000010 0.000010 0.000010
0.000010 0.000010 0.999920 0.000010 0.000010 0.000010 0.000010 0.000010 0.000010
0.000010 0.000010 0.999918 0.000010 0.000010 0.000010 0.000010 0.000012 0.000010
0.000010 0.014342 0.972191 0.000010 0.000010 0.000010 0.000010 0.000010 0.013407
0.000010 0.000010 0.999920 0.000010 0.000010 0.000010 0.000010 0.000010 0.000010
0.000010 0.000010 0.999920 0.000010 0.000010 0.000010 0.000010 0.000010 0.000010
0.000010 0.000015 0.999915 0.000010 0.000010 0.000010 0.000010 0.000010 0.000010
0.000010 0.132730 0.806755 0.059195 0.000010 0.000010 0.000010 0.000010 0.001269
0.000010 0.000010 0.999919 0.000010 0.000010 0.000011 0.000010 0.000010 0.000010
0.000010 0.112988 0.802850 0.080431 0.000010 0.000010 0.000010 0.003681 0.000010
0.002495 0.815833 0.015681 0.142987 0.000010 0.000010 0.000010 0.007068 0.015905
0.000010 0.774614 0.032035 0.187134 0.000010 0.000010 0.000010 0.006168 0.000010
0.000420 0.797181 0.008130 0.188400 0.000010 0.001887 0.000010 0.000010 0.003953
0.000010 0.807602 0.021249 0.159778 0.000010 0.000010 0.000010 0.010181 0.001149
0.000010 0.786954 0.028483 0.161112 0.000010 0.000010 0.000010 0.007768 0.015643
0.000010 0.809237 0.015256 0.168995 0.000010 0.000010 0.000010 0.000010 0.006462
0.000010 0.743500 0.035049 0.184610 0.000010 0.000010 0.000010 0.015612 0.021190
0.000010 0.804665 0.019318 0.155289 0.000010 0.000010 0.003877 0.000010 0.016812
0.000010 0.802228 0.035666 0.150960 0.000010 0.000010 0.000010 0.009378 0.001728
0.000010 0.757231 0.025254 0.183099 0.000010 0.000010 0.000010 0.019797 0.014579
0.000010 0.771734 0.023926 0.166479 0.000010 0.000010 0.000010 0.029498 0.008323
0.000010 0.810362 0.023274 0.161450 0.000010 0.004864 0.000010 0.000010 0.000010
0.001023 0.755859 0.034038 0.198215 0.000010 0.000010 0.000010 0.000010 0.010825
0.000010 0.812060 0.015933 0.154064 0.000010 0.000010 0.000010 0.003097 0.014806
0.000370 0.809351 0.006796 0.165993 0.000010 0.000010 0.000010 0.007069 0.010392
0.000010 0.783954 0.015287 0.182960 0.000010 0.000010 0.000010 0.007135 0.010624
0.004403 0.793954 0.018281 0.175057 0.000010 0.000010 0.000010 0.004575 0.003701
0.002242 0.788535 0.026640 0.166338 0.000010 0.000010 0.000010 0.013828 0.002386
0.007296 0.754068 0.023377 0.204793 0.000010 0.000010 0.004472 0.003263 0.002713
0.000010 0.783202 0.025531 0.179745 0.001588 0.000010 0.000010 0.000010 0.009894
0.000010 0.208234 0.358238 0.389044 0.000010 0.000010 0.023990 0.000010 0.020455
0.000010 0.235111 0.356279 0.407308 0.000010 0.000010 0.000010 0.000010 0.001252
0.000010 0.177296 0.358168 0.453835 0.000010 0.000010 0.001561 0.000010 0.009100
0.000010 0.227569 0.394500 0.368317 0.000010 0.000010 0.000010 0.000010 0.009564
0.000010 0.245674 0.366695 0.377488 0.000010 0.000010 0.010093 0.000010 0.000010
0.000010 0.197564 0.374213 0.402874 0.000010 0.000010 0.008544 0.008191 0.008584
0.000010 0.242332 0.372025 0.375965 0.000010 0.000010 0.000013 0.000010 0.009625
0.000010 0.228259 0.383690 0.382401 0.000010 0.000010 0.000010 0.000010 0.005600
0.000010 0.203968 0.394598 0.396832 0.000010 0.000010 0.000010 0.000010 0.004552
0.000010 0.200454 0.416557 0.376291 0.000010 0.000010 0.000010 0.000010 0.006648
0.000010 0.284624 0.327127 0.369973 0.000010 0.000010 0.006903 0.005738 0.005604
0.000010 0.208086 0.345807 0.433412 0.000010 0.000010 0.002025 0.004539 0.006100
0.000010 0.220733 0.340020 0.421152 0.000010 0.000010 0.005803 0.001420 0.010842
0.000010 0.203058 0.341198 0.429102 0.000010 0.000010 0.008786 0.008509 0.009317
0.000010 0.174367 0.379693 0.422982 0.000010 0.000010 0.000010 0.013600 0.009318
0.000010 0.171555 0.369780 0.433359 0.000010 0.000010 0.000010 0.014523 0.010743
0.000010 0.180101 0.331035 0.457263 0.000010 0.000010 0.007700 0.016497 0.007375
0.000010 0.172957 0.369480 0.436539 0.000010 0.000010 0.000010 0.001382 0.019603
0.000010 0.218383 0.380258 0.371354 0.000010 0.000010 0.019189 0.007153 0.003633
0.000010 0.224156 0.356153 0.381832 0.000010 0.000010 0.010137 0.011159 0.016531
0.000010 0.943375 0.000010 0.046705 0.000010 0.000010 0.000010 0.009860 0.000010
0.000010 0.983801 0.000010 0.000010 0.000010 0.000010 0.000010 0.016129 0.000010
0.000010 0.992336 0.000010 0.000010 0.000010 0.000010 0.000010 0.007594 0.000010
0.000010 0.998383 0.000010 0.000010 0.000010 0.000010 0.000010 0.001547 0.000010
0.000010 0.999920 0.000010 0.000010 0.000010 0.000010 0.000010 0.000010 0.000010
0.000010 0.950148 0.008353 0.030619 0.000010 0.000010 0.000010 0.004898 0.005942
0.000010 0.999920 0.000010 0.000010 0.000010 0.000010 0.000010 0.000010 0.000010
0.000010 0.999920 0.000010 0.000010 0.000010 0.000010 0.000010 0.000010 0.000010
0.000010 0.998716 0.001214 0.000010 0.000010 0.000010 0.000010 0.000010 0.000010
0.000010 0.937601 0.003709 0.053984 0.000010 0.000010 0.000010 0.004656 0.000010
0.000010 0.999920 0.000010 0.000010 0.000010 0.000010 0.000010 0.000010 0.000010
0.000010 0.990788 0.001912 0.000010 0.000010 0.000010 0.000010 0.000010 0.007241
0.000010 0.974311 0.000010 0.010759 0.000010 0.000010 0.000010 0.014870 0.000010
0.000010 0.938567 0.000010 0.032824 0.000010 0.000010 0.000010 0.025359 0.003200
0.000010 0.971214 0.000010 0.017344 0.000010 0.000010 0.000010 0.011382 0.000010
0.000010 0.991154 0.000010 0.000010 0.000010 0.000010 0.000010 0.000010 0.008776
0.000010 0.950716 0.000010 0.034869 0.000010 0.000010 0.000010 0.014356 0.000010
0.000010 0.982193 0.009119 0.000010 0.000010 0.000010 0.000010 0.008628 0.000010
0.000010 0.983080 0.000079 0.000010 0.000010 0.000010 0.000010 0.016781 0.000010
0.000010 0.993175 0.000010 0.000010 0.000010 0.000010 0.000010 0.006755 0.000010
0.000010 0.055009 0.046989 0.578931 0.000010 0.000010 0.083209 0.230594 0.005237
0.000010 0.034946 0.013118 0.584927 0.000010 0.000010 0.103152 0.254545 0.009282
0.000010 0.018439 0.024325 0.650020 0.000010 0.000010 0.099697 0.207479 0.000010
0.000010 0.000010 0.018973 0.625465 0.000011 0.000010 0.093326 0.262185 0.000010
0.000010 0.006260 0.015782 0.633908 0.000010 0.000010 0.089146 0.236495 0.018379
0.000010 0.027731 0.021925 0.624276 0.000010 0.000010 0.076225 0.246350 0.003462
0.000010 0.000978 0.036756 0.620680 0.000010 0.000010 0.097652 0.238751 0.005152
0.000010 0.000010 0.012280 0.664158 0.000010 0.000010 0.075155 0.235542 0.012825
0.000010 0.002277 0.018849 0.627084 0.000010 0.000010 0.077101 0.258857 0.015802
0.000010 0.038739 0.034944 0.575043 0.000010 0.000010 0.074543 0.271152 0.005549
0.000010 0.013272 0.026879 0.650698 0.000010 0.000010 0.068007 0.237958 0.003155
0.000010 0.026032 0.018141 0.633252 0.000010 0.000010 0.073421 0.229759 0.019366
0.000010 0.000010 0.016849 0.637402 0.000010 0.000010 0.096709 0.248990 0.000010
0.000010 0.012992 0.015278 0.601789 0.000010 0.000010 0.102341 0.263516 0.004054
0.000010 0.024170 0.016635 0.618141 0.000010 0.000010 0.074128 0.261743 0.005153
0.000010 0.004125 0.036388 0.610511 0.000010 0.000010 0.072138 0.273521 0.003288
0.000010 0.027118 0.024638 0.601649 0.000010 0.000010 0.083240 0.259711 0.003614
0.000010 0.005481 0.033635 0.628177 0.000010 0.000010 0.075674 0.252220 0.004784
0.000010 0.027743 0.041263 0.658202 0.000010 0.000011 0.061682 0.211069 0.000010
0.000012 0.019444 0.007488 0.634188 0.000060 0.000010 0.045032 0.293707 0.000059
0.125488 0.207918 0.048701 0.304855 0.000010 0.185817 0.000010 0.004354 0.122846
0.120332 0.238048 0.051549 0.295308 0.000010 0.173929 0.000010 0.003981 0.116834
0.134615 0.229853 0.042970 0.261137 0.005019 0.207307 0.000010 0.001934 0.117157
0.103403 0.289654 0.045624 0.321332 0.000010 0.134156 0.000584 0.005995 0.099242
0.090870 0.296008 0.050203 0.314415 0.003998 0.116748 0.015448 0.000010 0.112302
0.127462 0.213932 0.030026 0.270359 0.000010 0.238318 0.011993 0.000010 0.107889
0.085181 0.331217 0.044493 0.292319 0.000010 0.129744 0.006930 0.000010 0.110096
0.097729 0.316161 0.049809 0.293327 0.000010 0.127893 0.000010 0.000010 0.115051
0.119478 0.156359 0.024340 0.337917 0.000741 0.214452 0.000010 0.023721 0.122982
0.143475 0.208123 0.028524 0.266072 0.000010 0.239619 0.000010 0.000010 0.114156
0.123108 0.208448 0.030701 0.242275 0.000010 0.269664 0.000010 0.004314 0.121470
0.115364 0.213002 0.028465 0.249814 0.000010 0.264892 0.000010 0.000010 0.128433
0.128745 0.214178 0.012273 0.272441 0.000010 0.260535 0.000010 0.000010 0.111799
0.154553 0.192119 0.018905 0.267439 0.000010 0.230067 0.000010 0.000010 0.136888
0.118667 0.211594 0.036121 0.248135 0.000010 0.258028 0.000010 0.000010 0.127426
0.130206 0.177131 0.026547 0.279201 0.000010 0.243100 0.001552 0.000010 0.142243
0.112731 0.309842 0.028097 0.208552 0.000010 0.216149 0.000010 0.000010 0.124600
0.137237 0.190399 0.008912 0.241151 0.000010 0.279891 0.000010 0.000010 0.142381
0.139859 0.185380 0.016160 0.230602 0.000010 0.273836 0.008971 0.000010 0.145173
0.161938 0.179534 0.023511 0.242761 0.000010 0.263246 0.000010 0.000010 0.128980
0.118282 0.162083 0.022714 0.246004 0.000010 0.288156 0.000010 0.000010 0.162731
0.147601 0.177598 0.003799 0.294377 0.006871 0.243769 0.000010 0.000010 0.125964
0.138904 0.203103 0.014370 0.234085 0.000010 0.263371 0.000010 0.000010 0.146137
0.132141 0.178809 0.008622 0.261860 0.000010 0.292131 0.000010 0.000010 0.126407
0.176002 0.180220 0.005045 0.242550 0.002478 0.178399 0.000010 0.000010 0.215286
0.197640 0.160152 0.016735 0.213076 0.000010 0.211987 0.000010 0.000010 0.200381
0.190426 0.168889 0.011527 0.242771 0.000010 0.187192 0.000010 0.008741 0.190434
0.196913 0.164230 0.020109 0.218479 0.000010 0.217707 0.006313 0.002427 0.173813
0.203163 0.121166 0.031369 0.226657 0.000010 0.198036 0.000010 0.000010 0.219580
0.246181 0.134553 0.006738 0.222368 0.000010 0.172631 0.000010 0.007708 0.209801
0.210390 0.172258 0.006627 0.210794 0.001155 0.198165 0.000010 0.000010 0.200591
0.237536 0.162663 0.017189 0.222476 0.000010 0.144868 0.000010 0.000010 0.215237
0.126583 0.196964 0.024697 0.275144 0.000010 0.256587 0.000010 0.000010 0.119994
0.110888 0.246875 0.040184 0.239528 0.000010 0.242520 0.000010 0.000010 0.119975
0.130001 0.209092 0.043261 0.261240 0.000010 0.239335 0.000010 0.000010 0.117040
0.116332 0.216446 0.019351 0.261753 0.000010 0.261875 0.000010 0.000010 0.124213
0.099337 0.281067 0.049539 0.280362 0.000010 0.174084 0.000829 0.001170 0.113603
0.158728 0.196067 0.020703 0.273445 0.000010 0.223387 0.000010 0.000010 0.127639
0.116900 0.241498 0.022313 0.275489 0.000010 0.225371 0.000010 0.000010 0.118398
0.118655 0.283574 0.009736 0.257558 0.002923 0.208692 0.000010 0.000010 0.118842
0.108225 0.000010 0.000010 0.000010 0.000010 0.019268 0.000010 0.000010 0.872446
0.108958 0.000010 0.000010 0.000010 0.003491 0.033887 0.000010 0.000010 0.853614
0.136627 0.000504 0.000010 0.000010 0.002697 0.026897 0.000010 0.000010 0.833234
0.177412 0.000010 0.000010 0.000010 0.000650 0.033300 0.000010 0.000010 0.788588
0.110433 0.000010 0.000010 0.000010 0.002320 0.033157 0.000010 0.000010 0.854041
0.193232 0.000010 0.000010 0.000010 0.001439 0.065419 0.000010 0.000010 0.739860
0.000010 0.000010 0.000010 0.000010 0.000010 0.000010 0.000010 0.000010 0.999920
0.000010 0.000010 0.000010 0.000010 0.000010 0.000010 0.000010 0.000010 0.999920
0.000010 0.000010 0.000010 0.000010 0.000010 0.000010 0.000010 0.000010 0.999920
0.000019 0.000010 0.000010 0.000010 0.000010 0.000010 0.000010 0.000010 0.999911
0.000010 0.000010 0.000010 0.000010 0.000013 0.000010 0.000010 0.000010 0.999917
0.000010 0.000010 0.000010 0.000010 0.000010 0.000010 0.000010 0.000010 0.999920
0.000010 0.000010 0.000010 0.000010 0.000010 0.000010 0.000010 0.000010 0.999920
0.000010 0.000010 0.000010 0.000010 0.000010 0.000010 0.000010 0.000010 0.999920
0.000010 0.000010 0.000010 0.000010 0.000010 0.000010 0.000010 0.000010 0.999920
0.000012 0.000010 0.000010 0.000010 0.000010 0.000010 0.000010 0.000010 0.999918
0.000010 0.000010 0.000010 0.000010 0.000010 0.000010 0.000010 0.000010 0.999920
0.000010 0.000010 0.000010 0.000010 0.000010 0.000010 0.000010 0.000010 0.999920
0.000010 0.000010 0.000010 0.000011 0.000010 0.000010 0.000010 0.000010 0.999919
0.000011 0.000014 0.000010 0.000010 0.000010 0.000010 0.000010 0.000010 0.999915
0.657488 0.000010 0.006901 0.021012 0.000010 0.239636 0.008978 0.015543 0.050422
0.635464 0.000010 0.000010 0.009741 0.000010 0.262849 0.016218 0.009685 0.066013
0.726251 0.005506 0.000010 0.000010 0.000927 0.193174 0.015494 0.017112 0.041516
0.662344 0.003434 0.005259 0.000010 0.000010 0.247822 0.000010 0.026887 0.054223
0.638587 0.000010 0.000010 0.000010 0.001380 0.247056 0.016367 0.030158 0.066421
0.688943 0.002634 0.001072 0.000010 0.000010 0.208878 0.027685 0.014435 0.056334
0.662008 0.004450 0.000010 0.000010 0.005583 0.245551 0.001709 0.022136 0.058543
0.605093 0.000010 0.000010 0.015987 0.000010 0.261839 0.021383 0.029270 0.066398
0.677732 0.003949 0.003493 0.000010 0.000010 0.261580 0.000010 0.003867 0.049348
0.694065 0.000010 0.000010 0.000010 0.001023 0.235243 0.020797 0.000010 0.048832
0.650294 0.000010 0.000010 0.006339 0.000010 0.252040 0.000010 0.025130 0.066157
0.689790 0.011653 0.002314 0.000010 0.003967 0.201983 0.007567 0.030790 0.051927
0.692226 0.000010 0.000010 0.000010 0.000010 0.231012 0.024555 0.005272 0.046894
0.660157 0.000010 0.000010 0.008165 0.000010 0.255880 0.016349 0.002538 0.056880
0.681284 0.000010 0.000010 0.000010 0.001410 0.208470 0.000450 0.035670 0.072687
0.706247 0.000010 0.006220 0.000010 0.009873 0.214683 0.000010 0.017410 0.045536
0.665096 0.003738 0.000010 0.000010 0.000010 0.267934 0.008852 0.012089 0.042262
0.645651 0.000010 0.000010 0.000941 0.004016 0.255616 0.015936 0.025554 0.052266
0.677870 0.000010 0.000010 0.000010 0.001240 0.221354 0.028893 0.020515 0.050098
0.659224 0.000010 0.000010 0.010025 0.002142 0.245921 0.015201 0.006752 0.060714
0.025167 0.016814 0.006094 0.006134 0.002934 0.942748 0.000010 0.000089 0.000010
0.004809 0.012728 0.013575 0.010898 0.000010 0.951544 0.002084 0.004342 0.000010
0.012096 0.007622 0.013900 0.005967 0.000302 0.921380 0.016988 0.011366 0.010379
0.000010 0.011904 0.011191 0.016830 0.000660 0.933610 0.005685 0.020099 0.000010
0.026918 0.037202 0.002393 0.012166 0.003190 0.888684 0.015237 0.014200 0.000010
0.006747 0.015244 0.004768 0.020663 0.002021 0.928824 0.003175 0.009653 0.008904
0.009953 0.000010 0.010121 0.011180 0.000010 0.959851 0.002586 0.006278 0.000010
0.000836 0.016399 0.007951 0.023710 0.000010 0.936064 0.010920 0.000921 0.003190
0.017279 0.024523 0.018049 0.020129 0.004852 0.871854 0.021765 0.020327 0.001222
0.003397 0.038976 0.005383 0.037997 0.002604 0.842120 0.029602 0.039911 0.000010
0.000010 0.037596 0.008104 0.021430 0.001106 0.876204 0.026609 0.025235 0.003706
0.000010 0.006630 0.001187 0.016309 0.000010 0.942929 0.010427 0.022488 0.000010
0.004158 0.008098 0.004070 0.012968 0.000010 0.964080 0.000011 0.006595 0.000010
0.000010 0.020333 0.011062 0.024582 0.000010 0.906880 0.022819 0.014294 0.000010
0.006004 0.025843 0.011949 0.008623 0.000010 0.929950 0.009025 0.008587 0.000010
0.050064 0.000076 0.008060 0.022766 0.000010 0.871902 0.010072 0.037040 0.000010
0.005715 0.009514 0.004254 0.023942 0.000010 0.908019 0.022610 0.023272 0.002664
0.017698 0.019323 0.011267 0.030918 0.000010 0.895128 0.011325 0.009501 0.004830
0.000010 0.018892 0.006783 0.009348 0.000010 0.945330 0.015568 0.004049 0.000010
0.012226 0.015823 0.005888 0.021790 0.000010 0.938742 0.001358 0.001167 0.002994
0.001104 0.013302 0.000010 0.000010 0.000010 0.983478 0.000010 0.000010 0.002067
0.000010 0.001030 0.002244 0.000010 0.000010 0.991544 0.005132 0.000010 0.000010
0.000010 0.000010 0.000010 0.000010 0.003710 0.996135 0.000010 0.000010 0.000095
0.000010 0.000010 0.000010 0.000010 0.000010 0.999920 0.000010 0.000010 0.000010
0.000017 0.000010 0.000010 0.000010 0.000010 0.999162 0.000010 0.000010 0.000761
0.006873 0.007851 0.000010 0.000010 0.000010 0.982477 0.000010 0.000010 0.002749
0.000010 0.000010 0.002740 0.000010 0.000010 0.997190 0.000010 0.000010 0.000010
0.000010 0.000010 0.000010 0.003168 0.000010 0.995393 0.000010 0.000010 0.001379
0.000010 0.000010 0.002337 0.000010 0.000010 0.997593 0.000010 0.000010 0.000010
0.000010 0.000010 0.000725 0.000010 0.006574 0.992641 0.000010 0.000010 0.000010
0.000010 0.000010 0.000010 0.000012 0.000010 0.999918 0.000010 0.000010 0.000010
0.000010 0.000010 0.000010 0.001356 0.000550 0.998035 0.000010 0.000010 0.000010
0.006274 0.002713 0.001292 0.000010 0.000010 0.989671 0.000010 0.000010 0.000010
0.000010 0.000010 0.000010 0.000010 0.000010 0.999920 0.000010 0.000010 0.000010
0.015804 0.002338 0.007376 0.000010 0.000010 0.966540 0.000010 0.007901 0.000010
0.000010 0.001606 0.003013 0.004159 0.000010 0.991173 0.000010 0.000010 0.000010
0.000010 0.007832 0.003473 0.000010 0.002754 0.983669 0.000010 0.000010 0.002232
0.000010 0.015305 0.006451 0.000010 0.004038 0.973113 0.000010 0.000010 0.001054
0.000010 0.000498 0.000010 0.000010 0.000010 0.997308 0.000010 0.000010 0.002134
0.000010 0.000010 0.000010 0.000010 0.000010 0.999920 0.000010 0.000010 0.000010
0.000010 0.000010 0.000010 0.000010 0.000010 0.999920 0.000010 0.000010 0.000010
0.000010 0.000010 0.000010 0.000010 0.000010 0.999920 0.000010 0.000010 0.000010
0.000010 0.000010 0.000010 0.000010 0.000010 0.999920 0.000010 0.000010 0.000010
0.000010 0.000010 0.000010 0.000010 0.000422 0.999508 0.000010 0.000010 0.000010
0.000010 0.000010 0.000010 0.000010 0.000010 0.999920 0.000010 0.000010 0.000010
0.000010 0.000010 0.000010 0.000010 0.000010 0.999920 0.000010 0.000010 0.000010
0.000010 0.000010 0.000010 0.000010 0.000010 0.999920 0.000010 0.000010 0.000010
0.002285 0.000010 0.000010 0.000010 0.000010 0.997645 0.000010 0.000010 0.000010
0.000010 0.000010 0.000010 0.000010 0.000010 0.999920 0.000010 0.000010 0.000010
0.000010 0.000010 0.000010 0.000010 0.000010 0.999920 0.000010 0.000010 0.000010
0.000012 0.000010 0.000010 0.000010 0.000010 0.999918 0.000010 0.000010 0.000010
0.000010 0.000010 0.000010 0.000010 0.000010 0.999920 0.000010 0.000010 0.000010
0.000010 0.000010 0.000010 0.000010 0.000010 0.999920 0.000010 0.000010 0.000010
0.000010 0.000010 0.000010 0.000010 0.000010 0.999920 0.000010 0.000010 0.000010
0.003792 0.000010 0.000010 0.000010 0.000010 0.992478 0.000010 0.003670 0.000010
0.000010 0.000010 0.000010 0.000010 0.000010 0.999920 0.000010 0.000010 0.000010
0.000010 0.000010 0.000010 0.000010 0.000010 0.999920 0.000010 0.000010 0.000010
0.000010 0.000010 0.000010 0.000010 0.000010 0.999920 0.000010 0.000010 0.000010
0.000010 0.000010 0.000010 0.000010 0.004118 0.995812 0.000010 0.000010 0.000010
0.000010 0.000010 0.000010 0.000010 0.000010 0.999920 0.000010 0.000010 0.000010
0.000010 0.000010 0.000010 0.000010 0.000010 0.993210 0.000010 0.006720 0.000010
0.000010 0.000010 0.000010 0.000010 0.000010 0.999920 0.000010 0.000010 0.000010
0.000010 0.000010 0.000010 0.000010 0.000010 0.997578 0.000010 0.000010 0.002352
0.000010 0.000010 0.004707 0.000010 0.002981 0.992252 0.000010 0.000010 0.000010
0.000010 0.000010 0.000010 0.000010 0.003589 0.996341 0.000010 0.000010 0.000010
0.000010 0.000010 0.000010 0.000010 0.000010 0.999920 0.000010 0.000010 0.000010
0.000010 0.000010 0.000010 0.000010 0.000010 0.999920 0.000010 0.000010 0.000010
0.000010 0.000010 0.000010 0.000010 0.000010 0.999920 0.000010 0.000010 0.000010
0.000010 0.000010 0.000010 0.000010 0.000010 0.999920 0.000010 0.000010 0.000010
0.000010 0.000010 0.000010 0.000010 0.000010 0.985731 0.000010 0.014199 0.000010
0.000010 0.000010 0.000010 0.000010 0.000010 0.999920 0.000010 0.000010 0.000010
0.000010 0.000010 0.000010 0.000010 0.000010 0.999920 0.000010 0.000010 0.000010
0.000010 0.000010 0.000010 0.000010 0.000010 0.999920 0.000010 0.000010 0.000010
0.000010 0.005907 0.001553 0.000010 0.003559 0.983765 0.000010 0.000010 0.005176
0.002857 0.005869 0.000010 0.002300 0.001372 0.986589 0.000010 0.000010 0.000982
0.000010 0.000010 0.000010 0.000010 0.000010 0.999920 0.000010 0.000010 0.000010
0.000010 0.000010 0.000010 0.000010 0.000010 0.999920 0.000010 0.000010 0.000010
0.000010 0.000010 0.000010 0.000010 0.000010 0.999920 0.000010 0.000010 0.000010
0.000010 0.000010 0.000010 0.000010 0.000010 0.999920 0.000010 0.000010 0.000010
0.000010 0.000010 0.000010 0.000010 0.000010 0.999920 0.000010 0.000010 0.000010
0.000010 0.000010 0.000010 0.000010 0.000010 0.999920 0.000010 0.000010 0.000010
0.000010 0.000010 0.000010 0.000010 0.000010 0.999920 0.000010 0.000010 0.000010
0.000010 0.000010 0.000010 0.000010 0.000010 0.999920 0.000010 0.000010 0.000010
0.001500 0.000010 0.000010 0.000010 0.000010 0.998430 0.000010 0.000010 0.000010
0.000010 0.000010 0.000010 0.000010 0.000010 0.999920 0.000010 0.000010 0.000010
0.000010 0.000010 0.000010 0.000010 0.000010 0.999920 0.000010 0.000010 0.000010
0.000010 0.000010 0.000010 0.000010 0.000010 0.999920 0.000010 0.000010 0.000010
0.012979 0.000010 0.000010 0.000010 0.003996 0.982965 0.000010 0.000010 0.000010
0.005403 0.000010 0.000010 0.000010 0.000010 0.994527 0.000010 0.000010 0.000010
0.008560 0.000010 0.000010 0.000010 0.005319 0.986061 0.000010 0.000010 0.000010
0.021439 0.000010 0.000010 0.000010 0.008162 0.970339 0.000010 0.000010 0.000010
0.011760 0.000010 0.000010 0.000010 0.000010 0.985998 0.000010 0.000010 0.002182
0.000010 0.000010 0.000010 0.000010 0.000010 0.997917 0.000010 0.000010 0.002013
0.000010 0.000010 0.000010 0.000010 0.000010 0.999920 0.000010 0.000010 0.000010
0.018161 0.000010 0.000010 0.000010 0.000010 0.981769 0.000010 0.000010 0.000010
0.009094 0.000010 0.000010 0.000010 0.005798 0.985049 0.000010 0.000010 0.000010
0.024348 0.000010 0.000010 0.000010 0.001374 0.969727 0.000010 0.000010 0.004502
0.005431 0.000010 0.000010 0.000010 0.006012 0.983993 0.000010 0.000010 0.004514
0.007091 0.000010 0.000010 0.000010 0.003731 0.988243 0.000010 0.000885 0.000010
0.022124 0.000010 0.000010 0.000010 0.000010 0.977806 0.000010 0.000010 0.000010
0.013169 0.001761 0.000010 0.000010 0.001396 0.981291 0.000010 0.001045 0.001307
0.011518 0.000010 0.000010 0.000746 0.000010 0.983295 0.000010 0.000010 0.004391
0.047900 0.019402 0.002685 0.006828 0.000010 0.923145 0.000010 0.000010 0.000010
0.013098 0.000010 0.000010 0.000010 0.002563 0.982191 0.000010 0.000010 0.002098
0.013734 0.000010 0.000010 0.000010 0.000010 0.986196 0.000010 0.000010 0.000010
0.002420 0.000010 0.000010 0.000010 0.005564 0.984065 0.000010 0.000010 0.007902
0.015975 0.000010 0.000010 0.000010 0.000010 0.983955 0.000010 0.000010 0.000010
0.014719 0.000010 0.001249 0.000010 0.000010 0.983972 0.000010 0.000010 0.000010
0.020291 0.000010 0.000010 0.004753 0.000010 0.974896 0.000010 0.000010 0.000010
0.010258 0.007273 0.000010 0.000010 0.000010 0.982409 0.000010 0.000010 0.000010
0.000010 0.000010 0.000010 0.000010 0.000010 0.999920 0.000010 0.000010 0.000010
0.000010 0.000010 0.000010 0.000010 0.000010 0.999920 0.000010 0.000010 0.000010
0.000010 0.000010 0.000010 0.000010 0.000010 0.999920 0.000010 0.000010 0.000010
0.000010 0.000010 0.000010 0.000010 0.003203 0.996727 0.000010 0.000010 0.000010
0.000010 0.000010 0.082020 0.007059 0.000010 0.901851 0.000010 0.001045 0.007985
0.000010 0.000010 0.000010 0.000010 0.000010 0.999920 0.000010 0.000010 0.000010
0.013301 0.006677 0.053407 0.001448 0.005778 0.911530 0.000010 0.005653 0.002196
0.010237 0.000010 0.000010 0.000010 0.000010 0.988111 0.000010 0.000010 0.001592
0.000814 0.000010 0.000010 0.000010 0.000010 0.998499 0.000010 0.000010 0.000627
0.020887 0.000010 0.000010 0.003362 0.003162 0.972539 0.000010 0.000010 0.000010
0.009813 0.000010 0.000010 0.000010 0.000010 0.990117 0.000010 0.000010 0.000010
0.001949 0.000010 0.000010 0.000010 0.002547 0.995444 0.000010 0.000010 0.000010
0.000010 0.000010 0.000010 0.000010 0.001382 0.998548 0.000010 0.000010 0.000010
0.003810 0.000010 0.000010 0.000010 0.002820 0.993309 0.000010 0.000010 0.000010
0.000010 0.000010 0.000010 0.000010 0.000010 0.999920 0.000010 0.000010 0.000010
0.009229 0.000010 0.000010 0.000010 0.005029 0.985681 0.000010 0.000010 0.000010
0.000010 0.000010 0.000010 0.000010 0.000010 0.999920 0.000010 0.000010 0.000010
0.003931 0.006995 0.000010 0.000010 0.000010 0.989013 0.000010 0.000010 0.000010
0.000010 0.000010 0.000010 0.000010 0.000010 0.999920 0.000010 0.000010 0.000010
0.029290 0.000010 0.000010 0.000010 0.004533 0.966117 0.000010 0.000010 0.000010
0.013621 0.015530 0.000117 0.000014 0.000010 0.970677 0.000010 0.000010 0.000010
0.020340 0.000010 0.000010 0.000010 0.000010 0.979590 0.000010 0.000010 0.000010
0.024631 0.007627 0.002738 0.051280 0.005030 0.892192 0.000010 0.000010 0.016482
0.025375 0.000010 0.001845 0.066028 0.001897 0.882953 0.000010 0.000010 0.021873
0.031798 0.000010 0.003902 0.026246 0.005185 0.925373 0.000010 0.000010 0.007466
0.025499 0.004407 0.000010 0.059745 0.006248 0.878263 0.000010 0.000010 0.025808
0.030256 0.009263 0.000010 0.013414 0.000212 0.943924 0.000010 0.002901 0.000010
0.055940 0.043383 0.000768 0.049592 0.007726 0.835104 0.000010 0.000010 0.007467
0.054119 0.018735 0.005816 0.027514 0.004663 0.889120 0.000010 0.000012 0.000010
0.042160 0.005244 0.003739 0.065847 0.009109 0.850934 0.000010 0.000010 0.022945
0.032040 0.000015 0.016943 0.045536 0.001744 0.880488 0.000010 0.004316 0.018908
0.029084 0.009972 0.001682 0.053116 0.004756 0.888595 0.000010 0.000010 0.012775
0.022891 0.013736 0.000010 0.037622 0.002595 0.903346 0.000010 0.000541 0.019249
0.036462 0.035737 0.002460 0.035429 0.002979 0.858538 0.000010 0.003482 0.024905
0.776394 0.000010 0.000010 0.000010 0.000010 0.110152 0.000010 0.000010 0.113394
0.796202 0.000010 0.000010 0.000010 0.000907 0.108900 0.000010 0.000010 0.093942
0.795941 0.000010 0.000010 0.004630 0.000410 0.103400 0.000010 0.000010 0.095579
0.790844 0.000010 0.000010 0.000040 0.000010 0.106701 0.000010 0.000010 0.102365
0.805173 0.000608 0.000011 0.000010 0.001394 0.097261 0.000010 0.000010 0.095522
0.797764 0.000010 0.000010 0.000010 0.000010 0.109003 0.000010 0.000010 0.093172
0.781206 0.000010 0.000010 0.000010 0.000010 0.122096 0.000010 0.000010 0.096638
0.771504 0.000010 0.000010 0.000011 0.001749 0.105516 0.000010 0.000010 0.121181
0.788725 0.000337 0.000010 0.000010 0.000010 0.116747 0.000010 0.000010 0.094141
0.806219 0.000010 0.000010 0.000010 0.000010 0.088539 0.000010 0.000010 0.105182
0.771156 0.010023 0.005416 0.005905 0.000010 0.106112 0.000010 0.000010 0.101357
0.801356 0.000010 0.000010 0.000010 0.000010 0.100926 0.000010 0.000010 0.097658
0.813159 0.000010 0.000010 0.000010 0.000010 0.097540 0.000010 0.000010 0.089241
0.806315 0.003678 0.000474 0.000010 0.000010 0.098918 0.000010 0.000010 0.090574
0.826368 0.000010 0.000010 0.000010 0.000010 0.076192 0.000010 0.000010 0.097380
0.802527 0.000010 0.000011 0.000010 0.000010 0.094762 0.000010 0.000010 0.102650
0.807958 0.000010 0.000010 0.000010 0.000010 0.083313 0.000010 0.000010 0.108669
0.782187 0.000010 0.000010 0.003374 0.000010 0.109016 0.000010 0.000010 0.105374
0.751416 0.000010 0.000010 0.000010 0.000010 0.145338 0.000010 0.000010 0.103186
0.802185 0.000010 0.000010 0.000010 0.000010 0.093534 0.000010 0.000010 0.104221
0.000010 0.006396 0.012696 0.000010 0.002571 0.367540 0.391461 0.213785 0.005530
0.028676 0.024461 0.022412 0.008948 0.000010 0.298875 0.438934 0.177674 0.000010
0.001355 0.049499 0.029175 0.026437 0.003215 0.305882 0.344331 0.233375 0.006732
0.000010 0.001206 0.033372 0.000010 0.000010 0.316894 0.445497 0.194916 0.008085
0.000010 0.000010 0.029055 0.000010 0.000010 0.333588 0.431045 0.196735 0.009537
0.000010 0.016521 0.012521 0.000010 0.000010 0.329930 0.425145 0.210334 0.005519
0.000010 0.064074 0.020145 0.000230 0.000346 0.281436 0.447388 0.170774 0.015598
0.000010 0.092285 0.023462 0.000010 0.000010 0.296600 0.396982 0.183501 0.007140
0.008369 0.107183 0.033291 0.069280 0.003260 0.247761 0.371357 0.159489 0.000010
0.000010 0.031170 0.021462 0.011081 0.000010 0.343376 0.383318 0.207123 0.002450
0.000010 0.027070 0.031811 0.007453 0.000010 0.320809 0.412462 0.194630 0.005745
0.000010 0.022312 0.016169 0.000010 0.000010 0.315965 0.454668 0.180737 0.010120
0.000010 0.031622 0.012468 0.000010 0.003154 0.373964 0.391677 0.175156 0.011939
0.000010 0.031907 0.018247 0.000010 0.000010 0.338354 0.445182 0.161906 0.004373
0.000010 0.000010 0.028230 0.000010 0.000010 0.352327 0.398667 0.210726 0.010011
0.000010 0.024183 0.037150 0.000010 0.003112 0.316142 0.426536 0.186044 0.006814
0.000010 0.040492 0.020010 0.000010 0.000010 0.347725 0.392494 0.191928 0.007321
0.000010 0.055074 0.027196 0.032708 0.000010 0.292689 0.383520 0.201063 0.007730
0.015362 0.039641 0.031148 0.000010 0.000010 0.326571 0.377198 0.210050 0.000010
0.000010 0.013444 0.025829 0.017141 0.000010 0.362823 0.385264 0.193842 0.001637
0.002586 0.036877 0.022105 0.056881 0.002276 0.344737 0.109084 0.410905 0.014549
0.006478 0.029446 0.019526 0.065604 0.000010 0.346483 0.080912 0.451530 0.000010
0.027313 0.071434 0.028331 0.035325 0.000010 0.306295 0.127260 0.390185 0.013846
0.025428 0.036926 0.000782 0.033374 0.007014 0.239778 0.272563 0.376782 0.007353
0.036751 0.070862 0.027611 0.014212 0.005256 0.305985 0.081842 0.441414 0.016066
0.057579 0.054464 0.023089 0.043990 0.005723 0.300376 0.115555 0.399214 0.000010
0.000010 0.043251 0.010347 0.065820 0.000010 0.337908 0.116729 0.425915 0.000010
0.005727 0.038535 0.029588 0.049269 0.000010 0.284153 0.119842 0.472866 0.000010
0.007135 0.030807 0.032045 0.039217 0.000010 0.335693 0.076210 0.478873 0.000010
0.000010 0.049142 0.032991 0.067676 0.000010 0.287704 0.065655 0.476333 0.020479
0.000010 0.069568 0.026730 0.029195 0.003614 0.317926 0.111761 0.435329 0.005866
0.000010 0.054272 0.025753 0.056517 0.001004 0.343461 0.115925 0.403048 0.000010
0.031525 0.010308 0.029812 0.080809 0.001299 0.320555 0.085486 0.440196 0.000010
0.045764 0.033898 0.029509 0.056868 0.000010 0.318197 0.086875 0.428870 0.000010
0.021588 0.091590 0.030406 0.031260 0.000010 0.293920 0.079693 0.451523 0.000010
0.053480 0.036189 0.024241 0.019377 0.000010 0.354130 0.078126 0.434439 0.000010
0.009927 0.073609 0.030495 0.034031 0.000010 0.323848 0.072149 0.451207 0.004723
0.000010 0.107283 0.043552 0.034656 0.001003 0.304283 0.051794 0.447268 0.010152
0.010667 0.143152 0.019020 0.071058 0.004432 0.236559 0.150431 0.355869 0.008812
0.028040 0.080860 0.007626 0.031380 0.002733 0.295590 0.134161 0.412907 0.006703
0.060405 0.379458 0.025387 0.000010 0.004296 0.303817 0.089085 0.137532 0.000010
0.040541 0.371927 0.018391 0.041525 0.001840 0.297136 0.069864 0.158766 0.000010
0.023228 0.377415 0.009906 0.056666 0.000010 0.430485 0.013709 0.076714 0.011867
0.000010 0.335585 0.020265 0.101985 0.000010 0.381432 0.017211 0.138281 0.005221
0.045213 0.431377 0.018756 0.049653 0.000010 0.337324 0.022107 0.091514 0.004046
0.000010 0.450919 0.006160 0.083722 0.000019 0.280351 0.038382 0.128798 0.011639
0.009837 0.441183 0.012512 0.059542 0.000010 0.302044 0.060567 0.102223 0.012083
0.000010 0.433367 0.002636 0.071552 0.000010 0.352181 0.001565 0.126336 0.012342
0.005646 0.334858 0.022802 0.040479 0.013405 0.384040 0.060387 0.126511 0.011872
0.000010 0.352353 0.016782 0.066078 0.000010 0.405846 0.054724 0.103265 0.000932
0.000010 0.370425 0.023896 0.061357 0.000010 0.348787 0.066627 0.113933 0.014954
0.000010 0.386080 0.030460 0.061409 0.005868 0.333430 0.056653 0.119506 0.006585
0.000777 0.394406 0.039751 0.066172 0.000010 0.341984 0.020287 0.108665 0.027947
0.000010 0.414673 0.000010 0.064572 0.009730 0.325774 0.054737 0.119394 0.011099
0.027207 0.348096 0.029623 0.082755 0.006084 0.337023 0.042999 0.120353 0.005859
0.011517 0.388799 0.020952 0.067537 0.000010 0.336784 0.043598 0.118574 0.012229
0.007579 0.405661 0.026058 0.069737 0.000010 0.377577 0.009795 0.091303 0.012280
0.000010 0.450840 0.019319 0.076438 0.000010 0.327279 0.013230 0.098519 0.014355
0.000010 0.433819 0.007792 0.075393 0.000010 0.363671 0.013310 0.105985 0.000010
0.017290 0.395193 0.012019 0.080932 0.003701 0.282035 0.087198 0.111057 0.010575
0.633082 0.000010 0.000010 0.000010 0.000010 0.135696 0.000010 0.000010 0.231161
0.652836 0.000010 0.000010 0.000010 0.000010 0.103894 0.000010 0.000010 0.243210
0.660725 0.000010 0.000010 0.000010 0.000010 0.099616 0.000010 0.000010 0.239598
0.689657 0.000010 0.000010 0.000010 0.000010 0.080055 0.000010 0.000010 0.230229
0.661174 0.000010 0.000010 0.000010 0.000010 0.088025 0.000010 0.000010 0.250741
0.660481 0.004945 0.000010 0.000010 0.000010 0.073542 0.000010 0.001123 0.259868
0.648254 0.003504 0.000010 0.000010 0.000010 0.096732 0.000010 0.000010 0.251459
0.649619 0.000010 0.000010 0.000010 0.000010 0.121661 0.000010 0.000010 0.228660
0.697542 0.000010 0.000010 0.000010 0.000010 0.091083 0.000010 0.000010 0.211315
0.648940 0.000010 0.000010 0.000010 0.000010 0.083705 0.000010 0.000010 0.267295
0.655184 0.000010 0.000010 0.000010 0.000010 0.083129 0.000010 0.000010 0.261627
0.657932 0.000010 0.000010 0.001686 0.000010 0.081917 0.000010 0.000010 0.258415
0.656982 0.000010 0.000010 0.000017 0.000010 0.113263 0.000010 0.000010 0.229688
0.669940 0.000010 0.000010 0.000010 0.000437 0.103652 0.000010 0.000010 0.225922
0.634918 0.000010 0.000010 0.000010 0.000010 0.108758 0.000010 0.000010 0.256264
0.666079 0.000010 0.000010 0.000010 0.003179 0.089971 0.000010 0.000010 0.240721
0.723132 0.000010 0.000010 0.000010 0.000010 0.054061 0.000010 0.000010 0.222747
0.005684 0.000010 0.000010 0.000010 0.048798 0.945458 0.000010 0.000010 0.000010
0.018567 0.000010 0.006573 0.000010 0.063614 0.908265 0.000010 0.002940 0.000010
0.000742 0.000010 0.000010 0.000010 0.055640 0.943557 0.000010 0.000010 0.000010
0.000010 0.000010 0.000010 0.000010 0.071202 0.928249 0.000010 0.000010 0.000489
0.000010 0.025831 0.000010 0.000010 0.069351 0.894159 0.000343 0.004476 0.005809
0.000010 0.006513 0.000010 0.000010 0.200276 0.781964 0.000010 0.000373 0.010834
0.000010 0.495294 0.000010 0.000010 0.103484 0.396693 0.000010 0.004480 0.000010
0.000010 0.497343 0.000010 0.000010 0.104386 0.395330 0.000010 0.002890 0.000010
0.000010 0.498532 0.000010 0.000010 0.104564 0.396845 0.000010 0.000010 0.000010
0.003930 0.410271 0.003734 0.032843 0.045687 0.450111 0.017111 0.031559 0.004754
0.004237 0.412101 0.005106 0.031526 0.046498 0.448510 0.016854 0.030485 0.004682
0.016214 0.001071 0.000010 0.004901 0.072410 0.900743 0.002841 0.000010 0.001801
0.000010 0.312059 0.013460 0.040771 0.084105 0.533115 0.015578 0.000331 0.000571
0.033662 0.011505 0.003209 0.012937 0.123502 0.741065 0.011713 0.048039 0.014368
0.000010 0.000010 0.000010 0.007464 0.076416 0.916060 0.000010 0.000010 0.000010
0.000010 0.000010 0.000010 0.009307 0.079674 0.908240 0.000739 0.000010 0.001999
0.004544 0.000277 0.000814 0.000016 0.046226 0.940084 0.008019 0.000010 0.000010
0.000010 0.000010 0.000010 0.000010 0.034926 0.963444 0.000010 0.001570 0.000010
0.000010 0.000010 0.000015 0.005434 0.059187 0.935314 0.000010 0.000010 0.000010
0.000010 0.000010 0.004408 0.000010 0.087123 0.905542 0.000010 0.000010 0.002877
0.000010 0.000011 0.000012 0.000012 0.999915 0.000010 0.000010 0.000010 0.000010
0.000010 0.000010 0.000010 0.000010 0.999918 0.000012 0.000010 0.000010 0.000010
0.000010 0.000010 0.000010 0.000010 0.999918 0.000011 0.000010 0.000011 0.000010
0.000010 0.000010 0.000010 0.000010 0.999920 0.000010 0.000010 0.000010 0.000010
0.000010 0.000010 0.000010 0.000010 0.999918 0.000012 0.000010 0.000010 0.000010
0.000010 0.000010 0.000010 0.000010 0.999918 0.000012 0.000010 0.000010 0.000010
0.000010 0.000010 0.000010 0.000010 0.999920 0.000010 0.000010 0.000010 0.000010
0.000010 0.000010 0.000010 0.000010 0.999920 0.000010 0.000010 0.000010 0.000010
0.000010 0.000010 0.000010 0.000010 0.999918 0.000012 0.000010 0.000011 0.000010
0.000010 0.000010 0.000010 0.000010 0.999920 0.000010 0.000010 0.000010 0.000010
0.000010 0.000010 0.000010 0.000010 0.999919 0.000011 0.000010 0.000010 0.000010
0.000010 0.000010 0.000010 0.000010 0.999920 0.000010 0.000010 0.000010 0.000010
0.000010 0.000010 0.000010 0.000010 0.999920 0.000010 0.000010 0.000010 0.000010
0.000010 0.000014 0.000011 0.000013 0.999907 0.000015 0.000010 0.000010 0.000010
0.000010 0.000010 0.000011 0.000010 0.999914 0.000015 0.000010 0.000010 0.000010
0.000010 0.421979 0.027022 0.032397 0.517069 0.000010 0.000010 0.000010 0.001493
0.000010 0.000010 0.000010 0.000019 0.649697 0.350224 0.000010 0.000010 0.000010
0.015413 0.000010 0.002484 0.000010 0.460890 0.519396 0.000010 0.000010 0.001777
0.000010 0.000010 0.000010 0.000010 0.999919 0.000010 0.000010 0.000010 0.000010
0.000010 0.000010 0.000010 0.000010 0.999920 0.000010 0.000010 0.000010 0.000010
0.000010 0.000010 0.034157 0.000010 0.065101 0.894718 0.000660 0.002801 0.002533
0.000010 0.000010 0.000010 0.000010 0.080130 0.919800 0.000010 0.000010 0.000010
0.000010 0.000010 0.000010 0.000010 0.073376 0.915751 0.000010 0.010813 0.000010
0.000010 0.000010 0.000010 0.000010 0.078037 0.921807 0.000010 0.000010 0.000096
0.000010 0.000010 0.000010 0.000010 0.065575 0.934348 0.000010 0.000016 0.000010
0.000010 0.000010 0.000010 0.000010 0.094123 0.905805 0.000012 0.000010 0.000010
0.000010 0.000010 0.000010 0.000010 0.080578 0.919352 0.000010 0.000010 0.000010
0.000010 0.000010 0.000010 0.000010 0.060127 0.936590 0.000010 0.003223 0.000010
0.000010 0.000010 0.000010 0.000013 0.071437 0.928486 0.000010 0.000014 0.000010
0.000010 0.000010 0.000010 0.000013 0.060461 0.939466 0.000010 0.000010 0.000010
0.002584 0.000515 0.006318 0.000010 0.055684 0.934860 0.000010 0.000010 0.000010
0.000010 0.000010 0.000010 0.000010 0.074961 0.924969 0.000010 0.000010 0.000010
0.000010 0.000013 0.000015 0.004099 0.106750 0.889082 0.000010 0.000010 0.000010
0.000010 0.000010 0.001410 0.000010 0.132193 0.864660 0.000010 0.000010 0.001686
0.000010 0.007529 0.000010 0.000010 0.125555 0.866045 0.000010 0.000821 0.000010
0.000010 0.007164 0.000010 0.000077 0.126969 0.865635 0.000010 0.000116 0.000010
0.000010 0.000010 0.003119 0.000010 0.113340 0.873814 0.000010 0.000010 0.009677
0.000010 0.000010 0.003948 0.000010 0.111158 0.875669 0.000010 0.000010 0.009174
0.000010 0.004349 0.000010 0.000010 0.358611 0.614066 0.000010 0.000010 0.022923
0.004359 0.001303 0.000010 0.007809 0.351466 0.619991 0.000010 0.000010 0.015042
0.009132 0.010974 0.000010 0.000010 0.340553 0.627962 0.000010 0.000010 0.011340
0.000010 0.006907 0.000010 0.000010 0.344603 0.636131 0.000010 0.000010 0.012308
0.000010 0.000010 0.000010 0.000010 0.365125 0.615865 0.000010 0.000010 0.018950
0.000010 0.000010 0.000010 0.003782 0.356875 0.623280 0.000010 0.002242 0.013781
0.000010 0.000635 0.000010 0.000010 0.341776 0.633868 0.000010 0.000010 0.023670
0.000010 0.000010 0.000010 0.000831 0.264445 0.720922 0.000010 0.000010 0.013752
0.000010 0.007892 0.000010 0.007299 0.173228 0.810796 0.000010 0.000010 0.000745
0.009714 0.011177 0.000010 0.000010 0.253890 0.716076 0.000010 0.000010 0.009102
0.000534 0.001971 0.005506 0.009412 0.239520 0.732639 0.000010 0.003420 0.006987
0.000010 0.000010 0.000010 0.000010 0.283179 0.707025 0.000010 0.000010 0.009736
0.000010 0.000010 0.000010 0.000010 0.283348 0.707803 0.000010 0.000010 0.008789
0.002547 0.000010 0.002471 0.012800 0.237369 0.735187 0.000010 0.005448 0.004157
0.015657 0.004389 0.004248 0.001036 0.274151 0.691085 0.000010 0.000010 0.009415
0.000010 0.007098 0.000010 0.000010 0.252013 0.730203 0.000010 0.000010 0.010636
0.000010 0.000010 0.000010 0.000010 0.000010 0.999920 0.000010 0.000010 0.000010
0.000010 0.000010 0.000010 0.000010 0.001499 0.998431 0.000010 0.000010 0.000010
0.004715 0.000010 0.000010 0.000010 0.002959 0.992266 0.000010 0.000010 0.000010
0.000010 0.000010 0.013530 0.094588 0.005923 0.862988 0.002697 0.020243 0.000010
0.000010 0.000010 0.000010 0.000010 0.000010 0.999920 0.000010 0.000010 0.000010
0.000010 0.000010 0.000010 0.000010 0.000010 0.999920 0.000010 0.000010 0.000010
0.026826 0.008285 0.000010 0.079597 0.004178 0.861746 0.004780 0.014567 0.000010
0.000010 0.000010 0.013274 0.095353 0.005349 0.863449 0.002450 0.020096 0.000010
0.000010 0.000010 0.000010 0.000010 0.000010 0.999920 0.000010 0.000010 0.000010
0.009458 0.000010 0.000010 0.000010 0.005380 0.985102 0.000010 0.000010 0.000010
0.006672 0.000010 0.000010 0.000010 0.001477 0.990967 0.000010 0.000010 0.000834
0.015907 0.000010 0.000010 0.000010 0.003727 0.980306 0.000010 0.000010 0.000010
0.011017 0.000010 0.000010 0.000010 0.000010 0.988913 0.000010 0.000010 0.000010
0.007340 0.000010 0.000010 0.000010 0.000010 0.992590 0.000010 0.000010 0.000010
0.019612 0.000010 0.000010 0.000010 0.000010 0.980318 0.000010 0.000010 0.000010
0.000010 0.000010 0.000010 0.000010 0.000010 0.999920 0.000010 0.000010 0.000010
0.000010 0.000010 0.000010 0.000010 0.000010 0.999920 0.000010 0.000010 0.000010
0.021893 0.000010 0.000416 0.011808 0.001318 0.960574 0.000663 0.003307 0.000010
0.008453 0.000010 0.000010 0.000010 0.006553 0.984934 0.000010 0.000010 0.000010
0.008997 0.000010 0.001411 0.000010 0.000010 0.989532 0.000010 0.000010 0.000010
0.017728 0.014376 0.000010 0.020007 0.002598 0.938030 0.000010 0.000010 0.007231
0.000010 0.000010 0.000010 0.000010 0.000010 0.999920 0.000010 0.000010 0.000010
0.038202 0.019588 0.005524 0.034779 0.004763 0.891484 0.000010 0.003957 0.001693
0.000010 0.000010 0.000010 0.000010 0.000010 0.999920 0.000010 0.000010 0.000010
0.000010 0.000010 0.000010 0.000010 0.000010 0.999920 0.000010 0.000010 0.000010
0.027161 0.012422 0.003689 0.033993 0.000634 0.913811 0.000010 0.000010 0.008270
0.000010 0.000010 0.000010 0.000010 0.000010 0.999920 0.000010 0.000010 0.000010
0.067174 0.024139 0.005336 0.072243 0.010184 0.803933 0.000560 0.000010 0.016422
0.028221 0.036051 0.008696 0.051375 0.006612 0.851087 0.000010 0.000010 0.017938
0.032506 0.035132 0.007987 0.056652 0.005769 0.841741 0.000916 0.005958 0.013339
0.000010 0.000010 0.000010 0.000010 0.000010 0.999920 0.000010 0.000010 0.000010
0.000010 0.000010 0.000010 0.000010 0.000010 0.999920 0.000010 0.000010 0.000010
0.000010 0.000010 0.000010 0.000010 0.000010 0.999920 0.000010 0.000010 0.000010
0.000010 0.000010 0.000010 0.000010 0.000010 0.999920 0.000010 0.000010 0.000010
0.000010 0.000010 0.000010 0.000010 0.000010 0.999920 0.000010 0.000010 0.000010
0.000010 0.000010 0.000010 0.000010 0.000010 0.999920 0.000010 0.000010 0.000010
0.000010 0.000010 0.000010 0.000010 0.000010 0.999920 0.000010 0.000010 0.000010
0.000010 0.000010 0.000010 0.000010 0.000010 0.999920 0.000010 0.000010 0.000010
0.000010 0.000010 0.000010 0.000010 0.000010 0.999920 0.000010 0.000010 0.000010
0.000010 0.000010 0.000010 0.000010 0.000010 0.999920 0.000010 0.000010 0.000010
0.000010 0.000010 0.000010 0.000010 0.008168 0.991762 0.000010 0.000010 0.000010
0.000010 0.000010 0.000010 0.000010 0.002063 0.997867 0.000010 0.000010 0.000010
0.000010 0.000010 0.000010 0.000010 0.000010 0.999920 0.000010 0.000010 0.000010
0.000010 0.000010 0.000010 0.000010 0.000010 0.999920 0.000010 0.000010 0.000010
0.000010 0.000010 0.000010 0.000010 0.002477 0.997453 0.000010 0.000010 0.000010
0.000010 0.000010 0.000010 0.000010 0.000010 0.999920 0.000010 0.000010 0.000010
0.000010 0.000010 0.000010 0.000011 0.000010 0.999919 0.000010 0.000010 0.000010
0.000010 0.000010 0.000010 0.000010 0.000010 0.999920 0.000010 0.000010 0.000010
0.000010 0.000010 0.000010 0.000010 0.000010 0.999920 0.000010 0.000010 0.000010
0.003045 0.000010 0.000010 0.000010 0.000010 0.996885 0.000010 0.000010 0.000010
0.000010 0.000010 0.000010 0.000012 0.000010 0.999918 0.000010 0.000010 0.000010
0.000010 0.000010 0.000010 0.000010 0.000010 0.999920 0.000010 0.000010 0.000010
0.000010 0.000010 0.000010 0.000010 0.000010 0.999920 0.000010 0.000010 0.000010
0.000010 0.000010 0.000010 0.000010 0.000010 0.999920 0.000010 0.000010 0.000010
0.000010 0.000010 0.000010 0.000010 0.000010 0.999920 0.000010 0.000010 0.000010
0.000010 0.000010 0.000010 0.000010 0.000010 0.999920 0.000010 0.000010 0.000010
0.000010 0.000010 0.000010 0.000010 0.000010 0.999920 0.000010 0.000010 0.000010
0.000010 0.000010 0.000010 0.000010 0.000010 0.999920 0.000010 0.000010 0.000010
0.000010 0.000010 0.000010 0.000010 0.000010 0.999920 0.000010 0.000010 0.000010
0.000010 0.000010 0.000010 0.000010 0.000010 0.999920 0.000010 0.000010 0.000010
0.014473 0.000010 0.012684 0.013978 0.002918 0.951798 0.000857 0.003051 0.000229
0.021751 0.000010 0.000010 0.000345 0.002699 0.975156 0.000010 0.000010 0.000010
0.008468 0.000010 0.000010 0.000010 0.001148 0.990324 0.000010 0.000010 0.000010
0.000010 0.000010 0.000010 0.000010 0.000010 0.999920 0.000010 0.000010 0.000010
0.000010 0.000010 0.000010 0.000010 0.003232 0.996698 0.000010 0.000010 0.000010
0.016282 0.000010 0.000010 0.000010 0.000010 0.983648 0.000010 0.000010 0.000010
0.008358 0.000010 0.000010 0.000010 0.000010 0.991572 0.000010 0.000010 0.000010
0.007836 0.000010 0.000010 0.000010 0.000010 0.992094 0.000010 0.000010 0.000010
0.018422 0.000010 0.000010 0.000010 0.004091 0.977427 0.000010 0.000010 0.000010
0.011396 0.001210 0.001451 0.000010 0.000010 0.985894 0.000010 0.000010 0.000010
0.053524 0.000010 0.000010 0.000010 0.000010 0.000010 0.000010 0.000010 0.946406
0.047597 0.000010 0.000010 0.000010 0.000010 0.010432 0.000010 0.000010 0.941911
0.038729 0.000010 0.000010 0.000010 0.000019 0.000262 0.000010 0.000010 0.960940
0.045586 0.000010 0.000010 0.000010 0.000010 0.012849 0.000010 0.000010 0.941505
0.034400 0.000010 0.000010 0.000010 0.000010 0.000010 0.000010 0.000010 0.965530
0.026506 0.000010 0.000010 0.000010 0.000010 0.003405 0.000010 0.000010 0.970029
0.033119 0.000010 0.000010 0.000010 0.000621 0.000010 0.000010 0.000010 0.966200
0.067161 0.000010 0.000010 0.000010 0.000010 0.000010 0.000010 0.000010 0.932769
0.072387 0.000010 0.000010 0.000010 0.002095 0.001039 0.000010 0.000010 0.924430
0.044387 0.000010 0.000010 0.000010 0.000010 0.023125 0.000010 0.000010 0.932428
0.041518 0.000010 0.000010 0.000010 0.000010 0.000010 0.000010 0.000010 0.958412
0.047332 0.000010 0.000010 0.000010 0.000010 0.000010 0.000010 0.000010 0.952598
0.035087 0.000010 0.000010 0.000010 0.000010 0.016254 0.000010 0.000010 0.948599
0.023134 0.000010 0.000010 0.000010 0.000010 0.008934 0.000010 0.000010 0.967872
0.070260 0.000010 0.000010 0.000010 0.000010 0.000010 0.000010 0.000010 0.929670
0.028437 0.000010 0.000010 0.000010 0.000010 0.000010 0.000010 0.000010 0.971493
0.035076 0.000010 0.000010 0.000010 0.003158 0.000010 0.000010 0.000010 0.961705
0.024714 0.000010 0.000010 0.000010 0.000010 0.020438 0.000010 0.000010 0.954788
0.026316 0.000010 0.000010 0.000010 0.003783 0.000010 0.000010 0.000010 0.969841
0.039454 0.000010 0.000010 0.000010 0.000011 0.000010 0.000010 0.000010 0.960475
0.023992 0.000010 0.000010 0.000010 0.000010 0.034572 0.000010 0.000010 0.941376
0.019327 0.000010 0.000010 0.000010 0.000010 0.104651 0.000010 0.000010 0.875962
0.000090 0.000010 0.000010 0.000010 0.000018 0.054812 0.000010 0.000010 0.945029
0.009702 0.000010 0.000010 0.000010 0.000010 0.074548 0.000010 0.000010 0.915690
0.021019 0.000010 0.000010 0.000010 0.000010 0.096644 0.000010 0.000010 0.882277
0.023758 0.000010 0.000010 0.000010 0.000017 0.025694 0.000010 0.000010 0.950481
0.048194 0.000010 0.000010 0.000010 0.000010 0.092966 0.000010 0.000010 0.858781
0.027519 0.000010 0.000010 0.000010 0.000020 0.065887 0.000010 0.000010 0.906525
0.057413 0.000010 0.000010 0.000010 0.000010 0.072282 0.000010 0.000010 0.870245
0.000010 0.000010 0.000010 0.000010 0.000010 0.090611 0.000010 0.000010 0.909319
0.000010 0.000010 0.000010 0.000010 0.000010 0.069104 0.000010 0.000010 0.930826
0.067242 0.000010 0.000010 0.000010 0.000010 0.145384 0.000010 0.000010 0.787314
0.007754 0.000010 0.000010 0.000010 0.000010 0.112233 0.000010 0.000010 0.879953
0.075456 0.000010 0.000010 0.000010 0.000010 0.094795 0.000010 0.000010 0.829689
0.045059 0.000010 0.000010 0.000010 0.000010 0.071374 0.000010 0.000010 0.883507
0.040984 0.000010 0.000010 0.000010 0.000010 0.092606 0.000010 0.000010 0.866350
0.000010 0.000010 0.000010 0.000010 0.000020 0.067125 0.000010 0.000010 0.932795
0.029045 0.332629 0.059483 0.169816 0.000010 0.000010 0.000010 0.004337 0.404660
0.021626 0.434785 0.048306 0.143624 0.001019 0.000010 0.000010 0.000010 0.350610
0.009745 0.417623 0.052894 0.146913 0.000453 0.000010 0.000010 0.000010 0.372344
0.020998 0.420849 0.060214 0.141733 0.000010 0.000010 0.000010 0.002720 0.353457
0.028246 0.398313 0.051252 0.150118 0.000010 0.000010 0.000010 0.013530 0.358511
0.004809 0.518110 0.035551 0.122858 0.004416 0.000010 0.000010 0.009360 0.304876
0.005815 0.569303 0.034118 0.135401 0.002325 0.000010 0.000010 0.005571 0.247448
0.010825 0.450747 0.063732 0.124162 0.000010 0.000010 0.000010 0.000010 0.350494
0.011734 0.425579 0.061191 0.140504 0.000010 0.000010 0.000010 0.007893 0.353069
0.023058 0.407580 0.053226 0.148034 0.000010 0.000010 0.000010 0.007204 0.360868
0.019840 0.344290 0.054572 0.157927 0.000010 0.000010 0.000010 0.017821 0.405521
0.003285 0.480861 0.056522 0.133256 0.004378 0.000010 0.008135 0.004360 0.309192
0.000637 0.430464 0.048080 0.144510 0.000258 0.000010 0.003291 0.007322 0.365427
0.017339 0.457038 0.057856 0.135448 0.000010 0.000010 0.000010 0.000010 0.332278
0.007984 0.527935 0.041360 0.118649 0.004707 0.000010 0.000010 0.013186 0.286160
0.003380 0.506938 0.066511 0.140645 0.000010 0.000010 0.000010 0.000010 0.282487
0.018782 0.409512 0.060502 0.137470 0.000010 0.000010 0.000010 0.001425 0.372279
0.022542 0.399774 0.052196 0.138422 0.000010 0.000010 0.000010 0.007546 0.379491
0.009699 0.410010 0.041288 0.144980 0.000010 0.000010 0.011423 0.002488 0.380092
0.000010 0.954268 0.011064 0.023530 0.000010 0.000010 0.000010 0.010234 0.000863
0.000010 0.985430 0.000010 0.000825 0.003338 0.000010 0.000010 0.000010 0.010358
0.000010 0.944689 0.006083 0.029384 0.000010 0.000010 0.004235 0.015568 0.000010
0.000010 0.961438 0.017898 0.007265 0.000010 0.000010 0.000010 0.000010 0.013349
0.000010 0.993806 0.002383 0.000010 0.000010 0.000010 0.000010 0.000010 0.003751
0.000010 0.999920 0.000010 0.000010 0.000010 0.000010 0.000010 0.000010 0.000010
0.000010 0.999920 0.000010 0.000010 0.000010 0.000010 0.000010 0.000010 0.000010
0.000010 0.993746 0.006184 0.000010 0.000010 0.000010 0.000010 0.000010 0.000010
0.000010 0.980672 0.017481 0.000010 0.000010 0.001787 0.000010 0.000010 0.000010
0.000010 0.994016 0.003995 0.000010 0.000010 0.000010 0.000010 0.001929 0.000010
0.001019 0.960213 0.006716 0.031401 0.000010 0.000611 0.000010 0.000010 0.000010
0.000010 0.967401 0.012306 0.000010 0.000010 0.002698 0.000010 0.008296 0.009259
0.000010 0.994185 0.000010 0.000010 0.000010 0.000010 0.000010 0.005745 0.000010
0.000010 0.999920 0.000010 0.000010 0.000010 0.000010 0.000010 0.000010 0.000010
0.000010 0.983215 0.000010 0.000010 0.000010 0.000010 0.000010 0.014219 0.002506
0.000010 0.981845 0.001303 0.000010 0.005172 0.000010 0.000010 0.011630 0.000010
0.003780 0.966073 0.014381 0.000010 0.000010 0.000010 0.000010 0.006782 0.008944
0.000010 0.975475 0.018514 0.000010 0.000010 0.000010 0.000010 0.005951 0.000010
0.001587 0.966432 0.000010 0.013957 0.001641 0.000010 0.000010 0.013324 0.003029
0.000010 0.991675 0.008255 0.000010 0.000010 0.000010 0.000010 0.000010 0.000010
0.034049 0.000010 0.000010 0.000010 0.000427 0.020222 0.000010 0.000010 0.945251
0.000010 0.000010 0.000010 0.000010 0.000010 0.000010 0.000010 0.000010 0.999920
0.000010 0.000010 0.000010 0.000010 0.000010 0.000010 0.000010 0.000010 0.999920
0.000010 0.000010 0.000010 0.000010 0.000010 0.000010 0.000010 0.000010 0.999920
0.013608 0.000010 0.000010 0.000010 0.000010 0.006546 0.000010 0.000010 0.979786
0.000010 0.000010 0.000010 0.000010 0.000010 0.000010 0.000010 0.000010 0.999920
0.000010 0.000010 0.000010 0.000010 0.000015 0.000011 0.000010 0.000010 0.999914
0.024090 0.000010 0.000010 0.000010 0.001588 0.040284 0.000010 0.000010 0.933988
0.000010 0.000010 0.000010 0.000010 0.000010 0.000010 0.000010 0.000010 0.999920
0.000010 0.000010 0.000010 0.000010 0.000010 0.000010 0.000010 0.000010 0.999920
0.000010 0.000010 0.000010 0.000010 0.000010 0.000010 0.000010 0.000010 0.999920
0.000010 0.000010 0.000010 0.000010 0.000010 0.000010 0.000010 0.000010 0.999920
0.000010 0.000010 0.000010 0.000010 0.000010 0.000010 0.000010 0.000010 0.999920
0.000017 0.000010 0.000010 0.000010 0.000010 0.000010 0.000010 0.000010 0.999913
0.000010 0.000010 0.000010 0.000010 0.000010 0.000010 0.000010 0.000010 0.999920
0.000010 0.000010 0.000010 0.000010 0.000010 0.000010 0.000010 0.000010 0.999920
0.000010 0.000010 0.000010 0.000010 0.000010 0.000010 0.000010 0.000010 0.999920
0.000010 0.000010 0.000010 0.000010 0.000010 0.000010 0.000010 0.000010 0.999920
0.025306 0.000010 0.000010 0.000010 0.000010 0.020228 0.000010 0.000010 0.954406
0.000010 0.000010 0.000010 0.000010 0.000010 0.000010 0.000010 0.000010 0.999920
0.999920 0.000010 0.000010 0.000010 0.000010 0.000010 0.000010 0.000010 0.000010
0.999920 0.000010 0.000010 0.000010 0.000010 0.000010 0.000010 0.000010 0.000010
0.999920 0.000010 0.000010 0.000010 0.000010 0.000010 0.000010 0.000010 0.000010
0.999920 0.000010 0.000010 0.000010 0.000010 0.000010 0.000010 0.000010 0.000010
0.999920 0.000010 0.000010 0.000010 0.000010 0.000010 0.000010 0.000010 0.000010
0.922958 0.036364 0.000010 0.000010 0.000010 0.000010 0.000010 0.000010 0.040619
0.999920 0.000010 0.000010 0.000010 0.000010 0.000010 0.000010 0.000010 0.000010
0.999920 0.000010 0.000010 0.000010 0.000010 0.000010 0.000010 0.000010 0.000010
0.999920 0.000010 0.000010 0.000010 0.000010 0.000010 0.000010 0.000010 0.000010
0.999920 0.000010 0.000010 0.000010 0.000010 0.000010 0.000010 0.000010 0.000010
0.999920 0.000010 0.000010 0.000010 0.000010 0.000010 0.000010 0.000010 0.000010
0.999920 0.000010 0.000010 0.000010 0.000010 0.000010 0.000010 0.000010 0.000010
0.999920 0.000010 0.000010 0.000010 0.000010 0.000010 0.000010 0.000010 0.000010
0.999920 0.000010 0.000010 0.000010 0.000010 0.000010 0.000010 0.000010 0.000010
0.999920 0.000010 0.000010 0.000010 0.000010 0.000010 0.000010 0.000010 0.000010
0.999920 0.000010 0.000010 0.000010 0.000010 0.000010 0.000010 0.000010 0.000010
0.999920 0.000010 0.000010 0.000010 0.000010 0.000010 0.000010 0.000010 0.000010
0.977533 0.014806 0.002414 0.005197 0.000010 0.000010 0.000010 0.000010 0.000010
0.999920 0.000010 0.000010 0.000010 0.000010 0.000010 0.000010 0.000010 0.000010
0.999920 0.000010 0.000010 0.000010 0.000010 0.000010 0.000010 0.000010 0.000010
0.592654 0.000010 0.000010 0.000010 0.000010 0.209303 0.000010 0.000010 0.197983
0.593544 0.000010 0.000010 0.000010 0.000010 0.202629 0.000010 0.000010 0.203766
0.503196 0.000010 0.000010 0.000010 0.000010 0.226065 0.000010 0.000010 0.270679
0.610835 0.000010 0.000010 0.000010 0.000010 0.210079 0.000010 0.000010 0.179026
0.617675 0.000010 0.000010 0.000010 0.000010 0.191820 0.000010 0.000010 0.190444
0.628911 0.000010 0.000010 0.000010 0.000010 0.191077 0.000010 0.000010 0.179951
0.537799 0.000010 0.000010 0.000010 0.000010 0.220622 0.000010 0.000010 0.241518
0.532769 0.000010 0.000010 0.000010 0.000010 0.233758 0.000010 0.000010 0.233413
0.602399 0.000010 0.000010 0.000010 0.004690 0.187220 0.000010 0.000010 0.205640
0.536843 0.000010 0.000010 0.000010 0.000010 0.237134 0.000010 0.000010 0.225963
0.521945 0.000010 0.000010 0.000010 0.000010 0.206575 0.000010 0.000010 0.271420
0.572056 0.000010 0.000010 0.000010 0.000010 0.197178 0.000010 0.000010 0.230706
0.604564 0.000010 0.000010 0.000010 0.000010 0.214678 0.000010 0.000010 0.180697
0.473639 0.000010 0.000010 0.000010 0.002600 0.213641 0.000010 0.000010 0.310070
0.594549 0.000010 0.000010 0.000010 0.000010 0.236531 0.000010 0.000010 0.168860
0.590011 0.000010 0.000010 0.000010 0.000010 0.208756 0.000010 0.000010 0.201174
0.505147 0.000010 0.000010 0.000010 0.003456 0.268907 0.000010 0.000010 0.222441
0.612753 0.000010 0.000010 0.000010 0.000010 0.216680 0.000010 0.000010 0.170507
0.555285 0.000010 0.000010 0.000010 0.000010 0.203956 0.000010 0.000010 0.240699
0.535533 0.000010 0.000010 0.000010 0.004878 0.232419 0.000010 0.000010 0.227120
0.000010 0.552096 0.077835 0.233744 0.000268 0.000010 0.056924 0.046744 0.032369
0.000634 0.522875 0.114251 0.221195 0.000010 0.000010 0.063098 0.059441 0.018487
0.000010 0.573622 0.098013 0.225194 0.000010 0.000010 0.033684 0.055106 0.014351
0.000010 0.532870 0.099515 0.273736 0.001862 0.000010 0.038665 0.043014 0.010319
0.000010 0.554061 0.094568 0.218227 0.002518 0.000010 0.052462 0.058561 0.019582
0.000010 0.539756 0.089816 0.231151 0.001412 0.000010 0.074206 0.030543 0.033096
0.001836 0.588046 0.097263 0.204667 0.000010 0.000010 0.043816 0.033032 0.031320
0.000118 0.570092 0.098297 0.239325 0.000010 0.000010 0.032199 0.024867 0.035082
0.000010 0.554089 0.085980 0.273456 0.000010 0.000010 0.042918 0.027422 0.016105
0.000010 0.578735 0.087322 0.232102 0.000010 0.000010 0.073383 0.011053 0.017375
0.000010 0.570996 0.086665 0.254831 0.001267 0.000010 0.060932 0.003891 0.021398
0.003771 0.532208 0.099627 0.244959 0.000010 0.000010 0.055372 0.044210 0.019833
0.000010 0.571641 0.084512 0.221445 0.000010 0.000010 0.059669 0.049751 0.012953
0.002469 0.564071 0.087345 0.220567 0.000010 0.000010 0.066289 0.032735 0.026504
0.005125 0.563504 0.094056 0.219222 0.000010 0.000010 0.082392 0.017470 0.018211
0.000010 0.534373 0.100331 0.244040 0.004773 0.000010 0.051565 0.033373 0.031524
0.000010 0.536903 0.096750 0.231907 0.000010 0.000010 0.060491 0.051932 0.021987
0.007529 0.513408 0.113373 0.228691 0.000010 0.000010 0.061636 0.053086 0.022257
0.000010 0.516618 0.104772 0.242313 0.000010 0.002068 0.071109 0.033450 0.029651
0.093483 0.000010 0.000010 0.000010 0.000010 0.034124 0.000010 0.000010 0.872333
0.101479 0.000010 0.000010 0.000010 0.000010 0.026033 0.000010 0.000010 0.872428
0.118186 0.000010 0.000010 0.000010 0.000010 0.000010 0.000010 0.000010 0.881744
0.100170 0.000010 0.000010 0.000010 0.000010 0.012927 0.000010 0.000010 0.886843
0.055347 0.000010 0.000010 0.000010 0.000010 0.000010 0.000010 0.000010 0.944583
0.067624 0.000010 0.000010 0.000010 0.000010 0.051323 0.000010 0.000010 0.880993
0.077510 0.000010 0.000011 0.000010 0.000010 0.016743 0.000010 0.000010 0.905686
0.037453 0.000010 0.000010 0.000010 0.002616 0.019096 0.000010 0.000010 0.940785
0.080316 0.000010 0.000010 0.000010 0.000010 0.007669 0.000010 0.000010 0.911954
0.072808 0.000010 0.000010 0.000010 0.000010 0.028985 0.000010 0.000010 0.898147
0.087650 0.000010 0.000010 0.000010 0.000010 0.017001 0.000010 0.000010 0.895289
0.072400 0.000010 0.000010 0.000010 0.000010 0.031793 0.000010 0.000010 0.895746
0.033227 0.000010 0.000010 0.000010 0.000010 0.005394 0.000010 0.000010 0.961319
0.093184 0.000010 0.000010 0.000010 0.000010 0.009222 0.000010 0.000010 0.897535
0.000010 0.108958 0.051340 0.651049 0.000010 0.000010 0.054805 0.133809 0.000010
0.000010 0.114876 0.070842 0.583260 0.000010 0.000010 0.094432 0.118520 0.018039
0.000010 0.102929 0.046426 0.651685 0.000010 0.000010 0.063902 0.130711 0.004317
0.000010 0.152314 0.059124 0.569962 0.000010 0.000010 0.092293 0.126106 0.000172
0.000010 0.153820 0.054992 0.567167 0.000010 0.000010 0.091029 0.123615 0.009348
0.000010 0.088509 0.044361 0.656240 0.000010 0.000010 0.074266 0.136584 0.000010
0.000010 0.060954 0.054365 0.650695 0.000614 0.000010 0.068119 0.164521 0.000711
0.000010 0.077781 0.043451 0.674174 0.002605 0.000010 0.065967 0.126188 0.009814
0.000010 0.117933 0.058297 0.622294 0.000010 0.000010 0.073558 0.115387 0.012502
0.000010 0.041460 0.034949 0.709365 0.000010 0.000010 0.087741 0.126446 0.000010
0.000010 0.144954 0.056128 0.547087 0.000010 0.001482 0.104238 0.141518 0.004573
0.000010 0.088673 0.033835 0.663347 0.000010 0.000010 0.079437 0.127966 0.006711
0.000010 0.114992 0.038235 0.636261 0.000010 0.000010 0.070366 0.127223 0.012893
0.000010 0.131720 0.063481 0.576591 0.000010 0.000010 0.083456 0.131930 0.012793
0.000010 0.088705 0.042984 0.680188 0.000010 0.000010 0.056462 0.107576 0.024055
0.000010 0.108382 0.043200 0.632226 0.000010 0.000010 0.056755 0.147791 0.011616
0.000010 0.116030 0.024114 0.664650 0.000010 0.000010 0.051329 0.119764 0.024083
0.000010 0.101452 0.048999 0.617903 0.006296 0.000010 0.079447 0.128222 0.017661
0.000010 0.143785 0.041984 0.604241 0.000012 0.000010 0.068015 0.141934 0.000010
0.000010 0.116926 0.046807 0.591555 0.000010 0.000010 0.090937 0.135230 0.018515
0.000010 0.939626 0.021822 0.017522 0.000010 0.000010 0.000010 0.000010 0.020981
0.000010 0.933674 0.018505 0.027728 0.000010 0.000010 0.000010 0.000010 0.020043
0.000010 0.947423 0.029485 0.000010 0.000010 0.000010 0.011751 0.000366 0.010936
0.000010 0.906971 0.021519 0.019931 0.000010 0.000010 0.032473 0.000010 0.019066
0.000010 0.947122 0.021579 0.001725 0.000010 0.000010 0.015991 0.002016 0.011536
0.000010 0.966320 0.013549 0.009906 0.000010 0.000010 0.007733 0.000010 0.002452
0.000010 0.936329 0.030445 0.022825 0.000010 0.000010 0.000010 0.000010 0.010352
0.000010 0.933034 0.033130 0.014947 0.000010 0.000010 0.000010 0.000010 0.018839
0.000010 0.960557 0.007292 0.013923 0.001479 0.000010 0.006474 0.000010 0.010245
0.000010 0.943701 0.011305 0.000010 0.000010 0.000010 0.024493 0.006427 0.014033
0.000010 0.952543 0.014213 0.000010 0.000010 0.000010 0.016639 0.000010 0.016555
0.000010 0.954362 0.015020 0.019480 0.000010 0.000010 0.000010 0.002045 0.009053
0.000010 0.938168 0.025626 0.000010 0.000010 0.000010 0.028824 0.000010 0.007332
0.000010 0.919042 0.022049 0.034080 0.000010 0.000010 0.000453 0.000010 0.024336
0.000010 0.932146 0.034137 0.000010 0.000010 0.000010 0.000010 0.016472 0.017194
0.000010 0.925859 0.030583 0.015477 0.000010 0.000010 0.002924 0.015601 0.009526
0.000010 0.942964 0.022384 0.009284 0.000010 0.000010 0.000010 0.019361 0.005967
0.000010 0.948371 0.029975 0.000010 0.000010 0.000010 0.000010 0.002467 0.019137
0.000010 0.943301 0.018383 0.000010 0.000010 0.000010 0.013229 0.011967 0.013081
0.000010 0.950360 0.033685 0.000010 0.000010 0.000010 0.000010 0.000255 0.015649
0.520984 0.000010 0.000010 0.000010 0.000010 0.286495 0.000010 0.000010 0.192461
0.579373 0.000010 0.000010 0.000010 0.000010 0.213882 0.000010 0.000010 0.206684
0.550890 0.000010 0.000010 0.000010 0.004064 0.243537 0.000010 0.000010 0.201460
0.503408 0.000010 0.000010 0.000010 0.000010 0.276278 0.000010 0.000010 0.220254
0.563181 0.000010 0.000010 0.000010 0.000010 0.224675 0.000010 0.000010 0.212084
0.551528 0.000010 0.000010 0.000010 0.000010 0.242202 0.000010 0.000010 0.206210
0.508915 0.000010 0.000010 0.000010 0.000010 0.255902 0.000010 0.000010 0.235123
0.531254 0.000010 0.000010 0.000010 0.003033 0.237285 0.000010 0.000010 0.228378
0.493969 0.000010 0.000010 0.000010 0.000010 0.298307 0.000010 0.000010 0.207665
0.539395 0.000010 0.000010 0.000010 0.000010 0.255612 0.000010 0.000010 0.204933
0.528699 0.000010 0.000010 0.000010 0.000010 0.271942 0.000010 0.000010 0.199299
0.537008 0.000010 0.000010 0.000010 0.000010 0.223063 0.000010 0.000010 0.239869
0.515616 0.000010 0.000015 0.000010 0.000010 0.285465 0.000010 0.000010 0.198854
0.544730 0.000010 0.000010 0.000010 0.000010 0.240763 0.000010 0.000010 0.214447
0.584363 0.000010 0.000010 0.000010 0.000010 0.245614 0.000010 0.000010 0.169963
0.507562 0.000010 0.000010 0.000010 0.000010 0.272191 0.000010 0.000010 0.220187
0.512784 0.000010 0.000010 0.000010 0.003294 0.236637 0.000010 0.000010 0.247235
0.500837 0.000010 0.000010 0.000010 0.000010 0.268751 0.000010 0.000010 0.230352
0.556540 0.000010 0.000010 0.000010 0.000010 0.231098 0.000010 0.000010 0.212302
0.497971 0.000010 0.000010 0.000010 0.002155 0.299098 0.000010 0.000010 0.200726
0.000010 0.000010 0.000010 0.000010 0.000010 0.000010 0.000010 0.000010 0.999920
0.000010 0.000010 0.000010 0.000010 0.000010 0.000010 0.000010 0.000010 0.999920
0.000010 0.000010 0.000010 0.000010 0.000010 0.000010 0.000010 0.000010 0.999920
0.000010 0.000010 0.000010 0.000010 0.000010 0.000010 0.000010 0.000010 0.999920
0.000010 0.000010 0.000010 0.000010 0.000010 0.000010 0.000010 0.000010 0.999920
0.000010 0.000010 0.000010 0.000010 0.000010 0.000010 0.000010 0.000010 0.999920
0.000010 0.000010 0.000010 0.000010 0.000010 0.000010 0.000010 0.000010 0.999920
0.000010 0.000010 0.000010 0.000010 0.000010 0.000010 0.000010 0.000010 0.999920
0.000010 0.000010 0.000010 0.000010 0.000010 0.000010 0.000010 0.000010 0.999920
0.000010 0.000010 0.000010 0.000010 0.000010 0.000010 0.000010 0.000010 0.999920
0.000010 0.000010 0.000010 0.000010 0.000010 0.000010 0.000010 0.000010 0.999920
0.000010 0.000010 0.000010 0.000010 0.000010 0.000010 0.000010 0.000010 0.999920
0.000010 0.000010 0.000010 0.000013 0.000010 0.000010 0.000010 0.000010 0.999917
0.000010 0.000010 0.000010 0.000010 0.000010 0.000010 0.000010 0.000010 0.999920
0.000010 0.000010 0.000010 0.000010 0.000010 0.000010 0.000010 0.000010 0.999920
0.000010 0.000010 0.000010 0.000010 0.000010 0.000010 0.000010 0.000010 0.999920
0.000010 0.000010 0.000010 0.000010 0.000010 0.000010 0.000010 0.000010 0.999920
0.000010 0.000010 0.000010 0.000010 0.000010 0.000010 0.000010 0.000010 0.999920
0.000010 0.000010 0.000010 0.000010 0.000010 0.000010 0.000010 0.000010 0.999920
0.000010 0.000010 0.000010 0.000010 0.000010 0.000010 0.000010 0.000010 0.999920
0.000010 0.300525 0.103831 0.383112 0.000010 0.000010 0.073805 0.137019 0.001678
0.000010 0.318874 0.107842 0.336405 0.000010 0.000010 0.081638 0.139001 0.016210
0.000010 0.307137 0.106774 0.362938 0.000010 0.000010 0.086117 0.114254 0.022751
0.000010 0.349669 0.113997 0.342568 0.003586 0.001383 0.075064 0.108839 0.004885
0.000010 0.379594 0.123385 0.266912 0.000010 0.000010 0.080201 0.132702 0.017176
0.000010 0.359426 0.128377 0.303281 0.000010 0.000010 0.064006 0.141552 0.003329
0.008133 0.365545 0.134683 0.287377 0.000010 0.000010 0.065380 0.122907 0.015955
0.000010 0.344562 0.120231 0.281141 0.000512 0.000010 0.078650 0.167923 0.006961
0.000010 0.254310 0.120840 0.347418 0.000010 0.000010 0.101382 0.150065 0.025955
0.000010 0.328142 0.081630 0.402515 0.000010 0.000010 0.069292 0.112833 0.005557
0.000010 0.383707 0.121139 0.284696 0.000010 0.003766 0.069313 0.115448 0.021909
0.000010 0.337242 0.104492 0.350958 0.000010 0.000010 0.061646 0.144573 0.001060
0.000010 0.358829 0.097324 0.338327 0.003447 0.001867 0.071682 0.123926 0.004589
0.000010 0.339604 0.109047 0.350853 0.002514 0.000010 0.066518 0.123528 0.007915
0.000010 0.388954 0.122307 0.295078 0.000010 0.000010 0.073510 0.112463 0.007658
0.000010 0.334056 0.104203 0.286147 0.003473 0.000010 0.078166 0.170440 0.023495
0.000010 0.294998 0.116243 0.374207 0.000010 0.000010 0.066419 0.139047 0.009056
0.000010 0.322954 0.096702 0.378625 0.000010 0.000010 0.072052 0.129627 0.000010
0.464220 0.000010 0.000010 0.000010 0.000010 0.094802 0.000010 0.000010 0.440918
0.466135 0.000010 0.000010 0.000010 0.000010 0.103191 0.000010 0.000010 0.430614
0.432530 0.003575 0.003709 0.000010 0.002230 0.128629 0.000010 0.002047 0.427260
0.430229 0.000010 0.000010 0.000010 0.000010 0.126629 0.000010 0.000010 0.443081
0.437863 0.000010 0.000010 0.000010 0.000010 0.090714 0.000010 0.000010 0.471364
0.489379 0.000010 0.000010 0.000010 0.002431 0.093085 0.000010 0.000010 0.415055
0.438444 0.000010 0.002887 0.000010 0.000010 0.135308 0.000010 0.000010 0.423311
0.462366 0.000010 0.000010 0.000010 0.001033 0.113497 0.000010 0.000010 0.423055
0.448300 0.000010 0.006786 0.001523 0.003088 0.115337 0.000010 0.000010 0.424937
0.471055 0.000010 0.000010 0.000010 0.000010 0.082698 0.000010 0.000010 0.446187
0.448576 0.000973 0.000010 0.000010 0.003680 0.128537 0.000010 0.000010 0.418193
0.412686 0.000010 0.000010 0.000010 0.001617 0.152117 0.000010 0.000010 0.433530
0.453792 0.000010 0.000010 0.000010 0.000016 0.117486 0.000010 0.000010 0.428656
0.469322 0.000010 0.000010 0.000010 0.000010 0.082582 0.000010 0.000010 0.448036
0.420861 0.000010 0.000010 0.000010 0.000763 0.141846 0.000010 0.000010 0.436480
0.427412 0.004846 0.000010 0.000010 0.006581 0.117894 0.000010 0.000010 0.443228
0.430418 0.002879 0.000010 0.000010 0.005950 0.089832 0.000010 0.000010 0.470881
0.464200 0.000010 0.001059 0.000010 0.000010 0.088646 0.000010 0.000010 0.446045
0.461568 0.000010 0.004224 0.000010 0.000010 0.109881 0.000010 0.000010 0.424277
0.439724 0.000010 0.000010 0.000010 0.000010 0.121275 0.000010 0.000010 0.438941
0.000010 0.850475 0.018100 0.078118 0.000010 0.000010 0.008309 0.001517 0.043451
0.000010 0.810261 0.049673 0.066160 0.000010 0.000010 0.025033 0.000010 0.048834
0.000010 0.828900 0.045220 0.078449 0.001435 0.000010 0.005858 0.008238 0.031879
0.000010 0.855803 0.010655 0.066076 0.001246 0.000010 0.014555 0.014481 0.037164
0.000010 0.829497 0.010012 0.082280 0.000010 0.000333 0.023751 0.000010 0.054098
0.000010 0.864540 0.038298 0.063618 0.000010 0.000010 0.001449 0.000010 0.032055
0.000010 0.822355 0.043491 0.085838 0.000010 0.000010 0.014833 0.000010 0.033443
0.000010 0.841742 0.031128 0.076313 0.000570 0.000010 0.022585 0.000010 0.027633
0.000010 0.846503 0.011954 0.099740 0.000010 0.000010 0.006970 0.003662 0.031141
0.000010 0.815590 0.029999 0.089814 0.000010 0.000010 0.012147 0.011860 0.040560
0.000010 0.820592 0.050852 0.072994 0.000010 0.000010 0.026466 0.000010 0.029055
0.000010 0.815199 0.040599 0.097788 0.000010 0.000010 0.018332 0.000010 0.028042
0.000010 0.845469 0.039221 0.053622 0.000010 0.000010 0.029707 0.003698 0.028254
0.000010 0.850678 0.031332 0.059594 0.000010 0.000010 0.018401 0.011509 0.028456
0.000010 0.825303 0.032908 0.084787 0.000010 0.000010 0.006439 0.016577 0.033956
0.000010 0.861195 0.030868 0.064753 0.000010 0.000010 0.009700 0.000010 0.033445
0.000010 0.848178 0.030049 0.088461 0.000010 0.002911 0.000010 0.000010 0.030361
0.000010 0.812368 0.044757 0.087333 0.000010 0.000010 0.022160 0.002612 0.030741
0.000010 0.843485 0.037786 0.068682 0.000010 0.000010 0.020791 0.002168 0.027058
0.000010 0.881554 0.032326 0.067521 0.000019 0.000010 0.000010 0.000010 0.018539
0.000010 0.919836 0.030415 0.049030 0.000010 0.000010 0.000010 0.000066 0.000613
0.000010 0.920818 0.032234 0.042604 0.000095 0.000010 0.000010 0.000010 0.004209
0.000010 0.919874 0.037450 0.038448 0.000010 0.000010 0.000873 0.003315 0.000010
0.000010 0.912157 0.017585 0.068908 0.000010 0.000010 0.000010 0.000417 0.000894
0.000010 0.906365 0.022245 0.065058 0.000146 0.000010 0.000010 0.000010 0.006146
0.000010 0.941979 0.009284 0.044748 0.000010 0.000010 0.000010 0.002081 0.001868
0.000010 0.922264 0.028468 0.039367 0.000010 0.000010 0.000010 0.000010 0.009851
0.000010 0.899770 0.032874 0.067296 0.000010 0.000010 0.000010 0.000010 0.000010
0.000010 0.886989 0.024123 0.059889 0.002092 0.000525 0.000010 0.000010 0.026352
0.000010 0.907180 0.028407 0.054413 0.003696 0.000010 0.000010 0.000010 0.006264
0.000010 0.906633 0.032539 0.056975 0.000010 0.000010 0.000010 0.000010 0.003804
0.000010 0.931918 0.020123 0.044857 0.000010 0.000010 0.001338 0.000703 0.001032
0.000010 0.897842 0.029145 0.064563 0.000010 0.000010 0.000010 0.000010 0.008399
0.000010 0.919307 0.021102 0.051550 0.000010 0.000010 0.000010 0.000010 0.007991
0.002208 0.891943 0.002312 0.089367 0.000010 0.000010 0.000010 0.000010 0.014130
0.000010 0.922823 0.014066 0.043116 0.000010 0.000010 0.000010 0.000010 0.019944
0.000010 0.938318 0.011900 0.031854 0.000010 0.000010 0.004394 0.000010 0.013494
0.000010 0.912156 0.031717 0.056067 0.000010 0.000010 0.000010 0.000010 0.000010
0.000010 0.746408 0.011864 0.182288 0.000663 0.000010 0.033806 0.009162 0.015788
0.001439 0.807975 0.031887 0.109605 0.000010 0.000010 0.008508 0.026429 0.014137
0.000010 0.777378 0.027936 0.160978 0.000287 0.000010 0.006439 0.024536 0.002426
0.000010 0.733724 0.027787 0.188860 0.000010 0.000010 0.021069 0.021332 0.007198
0.000010 0.894662 0.025319 0.069242 0.000010 0.000010 0.000010 0.002733 0.008004
0.000010 0.950093 0.015751 0.021110 0.000010 0.000010 0.000010 0.005141 0.007866
0.000010 0.505447 0.034525 0.351033 0.004398 0.000010 0.022242 0.079014 0.003322
0.000010 0.744961 0.034038 0.174397 0.000010 0.000010 0.004281 0.024947 0.017346
0.000010 0.563689 0.033857 0.335227 0.002850 0.000010 0.001641 0.053695 0.009020
0.000010 0.862869 0.020718 0.090188 0.000010 0.000010 0.000010 0.013016 0.013168
0.000010 0.864585 0.015589 0.093860 0.002604 0.000010 0.011458 0.010345 0.001538
0.000010 0.906597 0.008187 0.052783 0.000010 0.000010 0.000010 0.021970 0.010423
0.000349 0.907076 0.021028 0.048692 0.001042 0.000010 0.000010 0.015961 0.005832
0.000010 0.879467 0.014748 0.083828 0.000010 0.000010 0.000010 0.016934 0.004984
0.000010 0.958361 0.017497 0.014920 0.000010 0.000010 0.000010 0.000010 0.009173
0.000010 0.720267 0.031661 0.200332 0.000010 0.000010 0.013693 0.034007 0.000010
0.001621 0.925594 0.012507 0.042286 0.001439 0.000010 0.000010 0.000010 0.016522
0.000010 0.825448 0.026021 0.119289 0.000010 0.000010 0.000010 0.022416 0.006787
0.000010 0.927326 0.012211 0.055800 0.000010 0.000010 0.000010 0.004613 0.000010
0.004338 0.867151 0.018823 0.072662 0.000438 0.000010 0.007460 0.024240 0.004878
0.432195 0.000010 0.000010 0.000010 0.000010 0.170553 0.000010 0.000010 0.397193
0.418933 0.000010 0.000010 0.000010 0.000010 0.147722 0.000010 0.000010 0.433286
0.368348 0.000010 0.000010 0.000010 0.000010 0.193652 0.000010 0.000010 0.437940
0.244252 0.000010 0.000010 0.000010 0.000010 0.120092 0.000010 0.000010 0.635596
0.365801 0.000010 0.000010 0.000010 0.000010 0.169297 0.000010 0.000010 0.464842
0.366968 0.000010 0.000010 0.000010 0.000010 0.182402 0.000010 0.000010 0.450570
0.258369 0.014757 0.005044 0.000010 0.000010 0.113696 0.000010 0.000010 0.608094
0.380770 0.000010 0.000010 0.000010 0.000010 0.172584 0.000010 0.000010 0.446586
0.427928 0.000010 0.000010 0.000010 0.000010 0.208477 0.000010 0.000010 0.363535
0.347104 0.000010 0.000010 0.000010 0.000010 0.185709 0.000010 0.000010 0.467126
0.320844 0.000010 0.000010 0.000010 0.000010 0.133546 0.000010 0.000010 0.545549
0.372882 0.000010 0.000010 0.000010 0.000010 0.161690 0.000010 0.000010 0.465368
0.390305 0.000010 0.000010 0.000010 0.001431 0.125305 0.000010 0.000010 0.482909
0.318814 0.000010 0.000010 0.000010 0.000010 0.122107 0.000010 0.000010 0.559019
0.306575 0.000010 0.000010 0.000010 0.000010 0.116609 0.000010 0.000010 0.576756
0.326120 0.000010 0.000010 0.000010 0.002319 0.154258 0.000010 0.000010 0.517254
0.328838 0.000010 0.000010 0.000010 0.000010 0.160703 0.000010 0.000010 0.510399
0.417122 0.000010 0.000010 0.000010 0.000010 0.175940 0.000010 0.000010 0.406877
0.305809 0.000010 0.000010 0.000010 0.000010 0.157536 0.000010 0.000010 0.536595
0.350822 0.000010 0.000010 0.000010 0.003050 0.160424 0.000010 0.000010 0.485654
0.000010 0.000010 0.000010 0.000010 0.999918 0.000012 0.000010 0.000010 0.000010
0.000010 0.000010 0.000010 0.000010 0.999920 0.000010 0.000010 0.000010 0.000010
0.000010 0.000010 0.000010 0.000010 0.999919 0.000011 0.000010 0.000010 0.000010
0.000010 0.000010 0.000010 0.000010 0.999919 0.000011 0.000010 0.000010 0.000010
0.000010 0.000010 0.000010 0.000010 0.047774 0.941337 0.006489 0.003288 0.001071
0.029926 0.004548 0.002694 0.004326 0.033890 0.922176 0.000010 0.000010 0.002420
0.000010 0.003498 0.000010 0.000010 0.045937 0.943017 0.000010 0.007365 0.000143
0.000010 0.009604 0.000010 0.002728 0.064950 0.918893 0.000010 0.000917 0.002878
0.000010 0.000010 0.000010 0.001418 0.037251 0.952970 0.000010 0.006363 0.001958
0.000010 0.000010 0.000010 0.000010 0.069784 0.930146 0.000010 0.000010 0.000010
0.000010 0.000010 0.000010 0.000015 0.080067 0.919857 0.000010 0.000010 0.000010
0.000010 0.000010 0.000010 0.000010 0.070482 0.929448 0.000010 0.000010 0.000010
0.000010 0.000010 0.000010 0.000010 0.078060 0.921870 0.000010 0.000010 0.000010
0.000010 0.000010 0.000010 0.002203 0.075783 0.919736 0.000010 0.000010 0.002228
0.000010 0.010405 0.000010 0.005503 0.073640 0.904175 0.000010 0.003876 0.002370
0.000010 0.000010 0.000010 0.000010 0.084372 0.906732 0.000010 0.007381 0.001465
0.000010 0.000010 0.006271 0.000010 0.065256 0.913932 0.000010 0.009775 0.004725
0.000010 0.000010 0.000010 0.000010 0.079754 0.920174 0.000012 0.000010 0.000010
0.000010 0.007528 0.004815 0.000010 0.064030 0.921265 0.000010 0.000010 0.002321
0.000010 0.025009 0.000789 0.031335 0.026046 0.893980 0.004225 0.018596 0.000010
0.000010 0.000509 0.000997 0.000010 0.044575 0.951739 0.000010 0.000010 0.002140
0.000010 0.000010 0.000010 0.000010 0.048823 0.951107 0.000010 0.000010 0.000010
0.000010 0.001005 0.000010 0.000010 0.045673 0.953263 0.000010 0.000010 0.000010
0.007108 0.000011 0.003168 0.000997 0.034088 0.948201 0.000010 0.005543 0.000874
0.020787 0.000447 0.000010 0.000010 0.046156 0.932559 0.000010 0.000010 0.000010
0.011160 0.000010 0.000010 0.000010 0.040571 0.946449 0.000010 0.000010 0.001770
0.000010 0.006447 0.000882 0.000010 0.031581 0.947493 0.000010 0.010383 0.003183
0.000010 0.000010 0.000010 0.000010 0.093422 0.906508 0.000010 0.000010 0.000010
0.000010 0.000010 0.000010 0.000010 0.098187 0.901743 0.000010 0.000010 0.000010
0.000010 0.000010 0.000010 0.000010 0.107150 0.892780 0.000010 0.000010 0.000010
0.000010 0.000010 0.000010 0.000010 0.107420 0.892509 0.000010 0.000011 0.000010
0.000010 0.000010 0.000010 0.000010 0.106329 0.893598 0.000011 0.000011 0.000010
0.000010 0.078182 0.008011 0.189953 0.113672 0.556574 0.000010 0.000010 0.053579
0.000010 0.082560 0.000010 0.182796 0.111107 0.557342 0.000010 0.000010 0.066155
0.000296 0.076654 0.004667 0.211478 0.110818 0.530647 0.000010 0.000010 0.065420
0.000010 0.073241 0.017437 0.192238 0.118404 0.540658 0.001746 0.000010 0.056256
0.029888 0.087092 0.012695 0.174278 0.123092 0.525227 0.000010 0.000010 0.047709
0.073936 0.292442 0.037640 0.367334 0.002123 0.141183 0.006788 0.000010 0.078546
0.046125 0.329973 0.032786 0.330724 0.001804 0.141209 0.011684 0.002536 0.103159
0.041984 0.356520 0.035149 0.345851 0.002053 0.113552 0.000010 0.007992 0.096888
0.052805 0.332810 0.035653 0.357649 0.000010 0.131052 0.000010 0.000010 0.090001
0.043633 0.363552 0.030158 0.331791 0.005226 0.127316 0.000010 0.005253 0.093061
