# Supplementary material for: Genetic analysis of Thai cattle reveals a Southeast Asian indicine ancestry
Source: PeerJ. 2015 Oct 27;3:e1318. doi: 10.7717/peerj.1318 (PMC4627918; doi:10.7717/peerj.1318)
Supplement: Dataset S2 — The Q values inferred by ADMIXTURE for each modeled K are shown for each individual, which are labeled according to breed information. The data are organized into three folders, each of which represents the ADMIXTURE experiments described in Fig. S5. [file peerj-03-1318-s007.zip › SupplementDataS7/1397breeds/97.Q]

0.000010 0.000010 0.000010 0.000010 0.000010 0.026771 0.000010 0.000010 0.000010 0.000010 0.000010 0.000010 0.000010 0.000010 0.000010 0.000010 0.000010 0.000010 0.000010 0.000010 0.000010 0.000010 0.000010 0.000010 0.000010 0.000010 0.000010 0.000010 0.000010 0.000010 0.000010 0.959669 0.000010 0.000010 0.000010 0.000010 0.000010 0.000010 0.000010 0.000010 0.000010 0.000010 0.000010 0.000010 0.000010 0.000010 0.000010 0.000010 0.000010 0.000010 0.000010 0.000010 0.000010 0.000010 0.000010 0.000010 0.000010 0.000010 0.001812 0.000010 0.000010 0.000010 0.000010 0.000010 0.000010 0.000010 0.000010 0.000010 0.000010 0.000010 0.000010 0.000010 0.000010 0.000010 0.000010 0.000010 0.000010 0.000010 0.000010 0.000010 0.000010 0.000010 0.000010 0.000010 0.000010 0.000010 0.000010 0.010818 0.000010 0.000010 0.000010 0.000010 0.000010 0.000010 0.000010 0.000010 0.000010
0.000010 0.000010 0.000010 0.000010 0.007367 0.000010 0.000010 0.000010 0.000010 0.013947 0.000010 0.000010 0.000010 0.000010 0.000010 0.001260 0.000010 0.000010 0.000010 0.000010 0.000010 0.000010 0.000010 0.000010 0.000010 0.000010 0.000010 0.000010 0.000010 0.000010 0.000010 0.902031 0.000010 0.000010 0.000010 0.000010 0.000010 0.000010 0.000010 0.000010 0.000010 0.000010 0.000010 0.000010 0.000010 0.000010 0.000010 0.000010 0.000010 0.000010 0.000010 0.000010 0.000010 0.000010 0.000010 0.000010 0.000010 0.000010 0.000010 0.000010 0.000010 0.000010 0.019615 0.000010 0.000010 0.000010 0.034305 0.000010 0.000712 0.000010 0.000010 0.000010 0.000010 0.000010 0.000010 0.000010 0.000010 0.000010 0.000010 0.000010 0.000010 0.000010 0.000010 0.000010 0.000010 0.000010 0.000010 0.000010 0.000010 0.000010 0.000010 0.019871 0.000010 0.000010 0.000010 0.000010 0.000010
0.000010 0.000010 0.000010 0.000010 0.000010 0.000010 0.000010 0.000010 0.000010 0.000010 0.000010 0.000010 0.000010 0.000010 0.000010 0.000010 0.000010 0.000010 0.000010 0.000010 0.000010 0.000010 0.000010 0.000010 0.000010 0.000010 0.000010 0.000010 0.000010 0.000010 0.000010 0.986715 0.000010 0.000010 0.000010 0.000010 0.000010 0.000010 0.000010 0.000010 0.000010 0.000010 0.000010 0.000010 0.000010 0.000010 0.000010 0.000010 0.000010 0.000010 0.000010 0.000010 0.000010 0.000010 0.000010 0.000010 0.000010 0.000010 0.000010 0.000010 0.000010 0.000010 0.000010 0.000010 0.000010 0.000010 0.000010 0.000010 0.000010 0.000010 0.000010 0.000010 0.000010 0.000010 0.000010 0.012335 0.000010 0.000010 0.000010 0.000010 0.000010 0.000010 0.000010 0.000010 0.000010 0.000010 0.000010 0.000010 0.000010 0.000010 0.000010 0.000010 0.000010 0.000010 0.000010 0.000010 0.000010
0.000010 0.000010 0.000010 0.000010 0.000010 0.000010 0.000010 0.000010 0.000010 0.000010 0.000010 0.000010 0.000010 0.000010 0.000010 0.000010 0.000010 0.000010 0.000010 0.000010 0.000010 0.000010 0.000010 0.000010 0.000010 0.000010 0.000010 0.000010 0.000010 0.000010 0.000010 0.999040 0.000010 0.000010 0.000010 0.000010 0.000010 0.000010 0.000010 0.000010 0.000010 0.000010 0.000010 0.000010 0.000010 0.000010 0.000010 0.000010 0.000010 0.000010 0.000010 0.000010 0.000010 0.000010 0.000010 0.000010 0.000010 0.000010 0.000010 0.000010 0.000010 0.000010 0.000010 0.000010 0.000010 0.000010 0.000010 0.000010 0.000010 0.000010 0.000010 0.000010 0.000010 0.000010 0.000010 0.000010 0.000010 0.000010 0.000010 0.000010 0.000010 0.000010 0.000010 0.000010 0.000010 0.000010 0.000010 0.000010 0.000010 0.000010 0.000010 0.000010 0.000010 0.000010 0.000010 0.000010 0.000010
0.002769 0.000010 0.000010 0.000010 0.000010 0.000010 0.000010 0.000010 0.000010 0.000010 0.000010 0.000010 0.000010 0.000010 0.000010 0.000010 0.000010 0.000010 0.000010 0.000010 0.000010 0.000010 0.000010 0.000010 0.000010 0.000010 0.000010 0.000010 0.000010 0.000010 0.000010 0.948824 0.000010 0.000010 0.000010 0.000010 0.000010 0.000010 0.000010 0.000010 0.000010 0.000010 0.000010 0.000010 0.000010 0.028785 0.000010 0.000010 0.000010 0.000010 0.000010 0.000010 0.000010 0.000010 0.000010 0.000010 0.000010 0.000010 0.000010 0.000010 0.003368 0.000010 0.000010 0.000010 0.000010 0.000010 0.000010 0.000010 0.000010 0.000010 0.000010 0.000010 0.000010 0.000090 0.000010 0.000010 0.000010 0.000010 0.000010 0.000010 0.000010 0.000010 0.000010 0.000010 0.000010 0.000010 0.000010 0.015254 0.000010 0.000010 0.000010 0.000010 0.000010 0.000010 0.000010 0.000010 0.000010
0.000010 0.000010 0.000010 0.000010 0.000010 0.000010 0.000010 0.000010 0.000010 0.000010 0.000010 0.000010 0.000010 0.000010 0.000010 0.000010 0.000010 0.000010 0.000010 0.000010 0.000010 0.000010 0.000010 0.000010 0.000010 0.000010 0.000010 0.000010 0.000010 0.000010 0.000010 0.997945 0.000010 0.000010 0.000010 0.000010 0.000010 0.000010 0.000010 0.000010 0.000010 0.000010 0.000010 0.000010 0.000010 0.000010 0.000010 0.000010 0.000010 0.000010 0.000010 0.000010 0.000010 0.000010 0.000010 0.000010 0.000010 0.000010 0.000010 0.000010 0.000010 0.000010 0.000010 0.000010 0.000010 0.000010 0.000010 0.000010 0.000010 0.000010 0.000010 0.000010 0.000010 0.000010 0.000010 0.000010 0.000010 0.000010 0.000010 0.000010 0.000010 0.000010 0.000010 0.000010 0.000010 0.000010 0.000010 0.000010 0.000010 0.000010 0.000010 0.001105 0.000010 0.000010 0.000010 0.000010 0.000010
0.000010 0.000010 0.000010 0.000010 0.000010 0.000010 0.000010 0.000010 0.000010 0.000010 0.000010 0.000010 0.000010 0.000010 0.000010 0.000010 0.000010 0.000010 0.000010 0.000010 0.000010 0.000010 0.000010 0.000010 0.000010 0.000010 0.000010 0.000010 0.000010 0.000010 0.000010 0.999040 0.000010 0.000010 0.000010 0.000010 0.000010 0.000010 0.000010 0.000010 0.000010 0.000010 0.000010 0.000010 0.000010 0.000010 0.000010 0.000010 0.000010 0.000010 0.000010 0.000010 0.000010 0.000010 0.000010 0.000010 0.000010 0.000010 0.000010 0.000010 0.000010 0.000010 0.000010 0.000010 0.000010 0.000010 0.000010 0.000010 0.000010 0.000010 0.000010 0.000010 0.000010 0.000010 0.000010 0.000010 0.000010 0.000010 0.000010 0.000010 0.000010 0.000010 0.000010 0.000010 0.000010 0.000010 0.000010 0.000010 0.000010 0.000010 0.000010 0.000010 0.000010 0.000010 0.000010 0.000010 0.000010
0.000010 0.000010 0.000010 0.000010 0.000010 0.000010 0.000010 0.000010 0.000010 0.000010 0.000010 0.000010 0.000010 0.000010 0.000010 0.000010 0.000010 0.000010 0.000010 0.000010 0.000010 0.000010 0.000010 0.000010 0.000010 0.000010 0.000010 0.000010 0.000010 0.000010 0.000010 0.998588 0.000010 0.000010 0.000010 0.000010 0.000010 0.000010 0.000010 0.000010 0.000010 0.000010 0.000010 0.000010 0.000010 0.000010 0.000010 0.000010 0.000010 0.000010 0.000010 0.000010 0.000010 0.000010 0.000010 0.000010 0.000010 0.000010 0.000010 0.000010 0.000010 0.000010 0.000010 0.000010 0.000010 0.000010 0.000462 0.000010 0.000010 0.000010 0.000010 0.000010 0.000010 0.000010 0.000010 0.000010 0.000010 0.000010 0.000010 0.000010 0.000010 0.000010 0.000010 0.000010 0.000010 0.000010 0.000010 0.000010 0.000010 0.000010 0.000010 0.000010 0.000010 0.000010 0.000010 0.000010 0.000010
0.010586 0.000010 0.000010 0.000010 0.000010 0.000010 0.000010 0.000010 0.000010 0.000010 0.003078 0.000010 0.000010 0.000010 0.000010 0.000010 0.000010 0.000010 0.000010 0.000010 0.000010 0.000010 0.000010 0.000010 0.000010 0.000010 0.000010 0.000010 0.000010 0.000010 0.000010 0.770909 0.000010 0.000010 0.000010 0.008316 0.000873 0.000010 0.000010 0.000010 0.000010 0.000010 0.000010 0.000010 0.000010 0.000010 0.000010 0.000010 0.001113 0.000010 0.003854 0.000010 0.000010 0.000010 0.000010 0.000010 0.000010 0.000010 0.000010 0.000010 0.000010 0.000010 0.000010 0.000010 0.000010 0.000010 0.149822 0.000010 0.000010 0.000010 0.000010 0.000010 0.000010 0.004815 0.000010 0.000010 0.000010 0.000010 0.000010 0.000010 0.000010 0.000010 0.000010 0.000010 0.000010 0.000010 0.000010 0.000010 0.000010 0.000010 0.000010 0.045764 0.000010 0.000010 0.000010 0.000010 0.000010
0.000010 0.000010 0.000010 0.000010 0.000010 0.006185 0.000010 0.000010 0.000010 0.000010 0.000010 0.000010 0.000010 0.000010 0.000010 0.000010 0.000010 0.000010 0.000010 0.000010 0.000010 0.000010 0.000010 0.000010 0.000010 0.000010 0.000010 0.000010 0.000010 0.000010 0.000010 0.890050 0.000010 0.000010 0.000010 0.000010 0.000010 0.000010 0.000010 0.000010 0.000010 0.000010 0.000010 0.000010 0.000010 0.000010 0.000010 0.000010 0.000010 0.000010 0.000010 0.000010 0.000010 0.000010 0.000010 0.000010 0.000010 0.000010 0.000010 0.000010 0.019955 0.000010 0.000010 0.000010 0.000010 0.000010 0.082881 0.000010 0.000010 0.000010 0.000010 0.000010 0.000010 0.000010 0.000010 0.000010 0.000010 0.000010 0.000010 0.000010 0.000010 0.000010 0.000010 0.000010 0.000010 0.000010 0.000010 0.000010 0.000010 0.000010 0.000010 0.000010 0.000010 0.000010 0.000010 0.000010 0.000010
0.014087 0.000010 0.000010 0.000010 0.000010 0.000010 0.000010 0.000010 0.000010 0.000010 0.000010 0.000010 0.000010 0.000010 0.000010 0.000010 0.000010 0.000010 0.000010 0.000010 0.000010 0.000010 0.000010 0.000010 0.000010 0.000010 0.000010 0.000010 0.000010 0.000010 0.000010 0.878922 0.000010 0.000010 0.000010 0.000010 0.000010 0.000010 0.000010 0.000010 0.000010 0.000010 0.000010 0.000010 0.000010 0.002850 0.000010 0.000010 0.000010 0.000010 0.000010 0.000010 0.000010 0.000010 0.000010 0.000010 0.000010 0.000010 0.000010 0.000010 0.000010 0.000010 0.000010 0.000010 0.000010 0.000010 0.058553 0.000010 0.000010 0.000010 0.023309 0.000010 0.000010 0.000010 0.000010 0.017736 0.000010 0.000010 0.000010 0.000010 0.000010 0.000010 0.000010 0.000010 0.000010 0.000010 0.000010 0.000010 0.000010 0.000010 0.000010 0.000010 0.000010 0.000010 0.000010 0.000010 0.003642
0.000010 0.000010 0.000010 0.000010 0.000010 0.000010 0.000010 0.000010 0.000010 0.000010 0.000010 0.000010 0.000010 0.000010 0.000010 0.000010 0.000010 0.000010 0.000010 0.000010 0.000010 0.000010 0.000010 0.000010 0.000010 0.000010 0.000010 0.000010 0.000010 0.000010 0.000010 0.999040 0.000010 0.000010 0.000010 0.000010 0.000010 0.000010 0.000010 0.000010 0.000010 0.000010 0.000010 0.000010 0.000010 0.000010 0.000010 0.000010 0.000010 0.000010 0.000010 0.000010 0.000010 0.000010 0.000010 0.000010 0.000010 0.000010 0.000010 0.000010 0.000010 0.000010 0.000010 0.000010 0.000010 0.000010 0.000010 0.000010 0.000010 0.000010 0.000010 0.000010 0.000010 0.000010 0.000010 0.000010 0.000010 0.000010 0.000010 0.000010 0.000010 0.000010 0.000010 0.000010 0.000010 0.000010 0.000010 0.000010 0.000010 0.000010 0.000010 0.000010 0.000010 0.000010 0.000010 0.000010 0.000010
0.000010 0.000010 0.000010 0.000010 0.000010 0.000010 0.000010 0.000010 0.000010 0.000010 0.000010 0.000010 0.000010 0.000010 0.000010 0.000010 0.000010 0.000010 0.000010 0.000010 0.000010 0.000010 0.000010 0.000010 0.000010 0.000010 0.000010 0.000010 0.000010 0.000010 0.000010 0.996921 0.000010 0.000010 0.000010 0.000010 0.000010 0.000010 0.000010 0.000010 0.000010 0.000010 0.000010 0.002022 0.000010 0.000010 0.000010 0.000010 0.000010 0.000010 0.000010 0.000010 0.000010 0.000010 0.000010 0.000010 0.000010 0.000010 0.000010 0.000010 0.000010 0.000010 0.000010 0.000010 0.000010 0.000010 0.000010 0.000010 0.000010 0.000010 0.000010 0.000010 0.000010 0.000010 0.000010 0.000118 0.000010 0.000010 0.000010 0.000010 0.000010 0.000010 0.000010 0.000010 0.000010 0.000010 0.000010 0.000010 0.000010 0.000010 0.000010 0.000010 0.000010 0.000010 0.000010 0.000010 0.000010
0.000010 0.000010 0.000010 0.000010 0.000010 0.031854 0.000010 0.000010 0.000010 0.011270 0.000010 0.000010 0.000010 0.000010 0.000010 0.000010 0.000010 0.000010 0.000010 0.000010 0.000010 0.000010 0.000010 0.000010 0.000010 0.000010 0.000010 0.000010 0.000010 0.000010 0.000010 0.910628 0.000010 0.000010 0.000010 0.000010 0.000010 0.000010 0.000010 0.000010 0.000010 0.000010 0.000010 0.000010 0.000010 0.000010 0.000010 0.000010 0.000010 0.000010 0.000010 0.000010 0.000010 0.000010 0.000010 0.000010 0.000010 0.000010 0.006253 0.000010 0.000010 0.000010 0.000010 0.000010 0.000010 0.000010 0.036038 0.000010 0.000010 0.000010 0.002362 0.000010 0.000010 0.000010 0.000010 0.000010 0.000010 0.000010 0.000010 0.000010 0.000010 0.000010 0.000010 0.000010 0.000010 0.000010 0.000010 0.000010 0.000010 0.000010 0.000010 0.000695 0.000010 0.000010 0.000010 0.000010 0.000010
0.000010 0.000010 0.000010 0.000010 0.006391 0.001224 0.000010 0.000010 0.000010 0.008820 0.000010 0.000010 0.000010 0.000010 0.000010 0.000060 0.000010 0.000010 0.000010 0.000010 0.000010 0.000010 0.000010 0.000010 0.000010 0.000010 0.000010 0.000010 0.000010 0.000010 0.000010 0.919913 0.000010 0.000010 0.000010 0.000010 0.000010 0.000010 0.000010 0.000010 0.000010 0.000010 0.000010 0.000010 0.000010 0.000010 0.023517 0.000010 0.000010 0.000010 0.000010 0.000010 0.000010 0.000010 0.000010 0.000010 0.000010 0.000010 0.000010 0.000010 0.000010 0.000010 0.000010 0.000010 0.000010 0.000010 0.000010 0.000010 0.039176 0.000010 0.000010 0.000010 0.000010 0.000010 0.000010 0.000010 0.000010 0.000010 0.000010 0.000010 0.000010 0.000010 0.000010 0.000010 0.000010 0.000010 0.000010 0.000010 0.000010 0.000010 0.000010 0.000010 0.000010 0.000010 0.000010 0.000010 0.000010
0.000010 0.000010 0.000010 0.000010 0.000010 0.000010 0.000010 0.000010 0.000010 0.000010 0.000010 0.000010 0.000010 0.000010 0.000010 0.000010 0.000010 0.000010 0.000010 0.000010 0.000010 0.000010 0.000010 0.000010 0.000010 0.000010 0.000010 0.000010 0.000010 0.000010 0.000010 0.999040 0.000010 0.000010 0.000010 0.000010 0.000010 0.000010 0.000010 0.000010 0.000010 0.000010 0.000010 0.000010 0.000010 0.000010 0.000010 0.000010 0.000010 0.000010 0.000010 0.000010 0.000010 0.000010 0.000010 0.000010 0.000010 0.000010 0.000010 0.000010 0.000010 0.000010 0.000010 0.000010 0.000010 0.000010 0.000010 0.000010 0.000010 0.000010 0.000010 0.000010 0.000010 0.000010 0.000010 0.000010 0.000010 0.000010 0.000010 0.000010 0.000010 0.000010 0.000010 0.000010 0.000010 0.000010 0.000010 0.000010 0.000010 0.000010 0.000010 0.000010 0.000010 0.000010 0.000010 0.000010 0.000010
0.000010 0.000010 0.000010 0.000010 0.000010 0.012597 0.000010 0.000010 0.000010 0.000010 0.000010 0.000010 0.000010 0.000010 0.000010 0.000010 0.000010 0.000010 0.000010 0.000010 0.000010 0.000010 0.000010 0.000010 0.000010 0.000010 0.000010 0.000010 0.000010 0.000010 0.000010 0.986453 0.000010 0.000010 0.000010 0.000010 0.000010 0.000010 0.000010 0.000010 0.000010 0.000010 0.000010 0.000010 0.000010 0.000010 0.000010 0.000010 0.000010 0.000010 0.000010 0.000010 0.000010 0.000010 0.000010 0.000010 0.000010 0.000010 0.000010 0.000010 0.000010 0.000010 0.000010 0.000010 0.000010 0.000010 0.000010 0.000010 0.000010 0.000010 0.000010 0.000010 0.000010 0.000010 0.000010 0.000010 0.000010 0.000010 0.000010 0.000010 0.000010 0.000010 0.000010 0.000010 0.000010 0.000010 0.000010 0.000010 0.000010 0.000010 0.000010 0.000010 0.000010 0.000010 0.000010 0.000010 0.000010
0.000010 0.000010 0.000010 0.000010 0.000010 0.000288 0.000010 0.000010 0.000010 0.000010 0.000010 0.000010 0.000010 0.000010 0.000010 0.000010 0.000010 0.000010 0.000010 0.000010 0.000010 0.000010 0.000010 0.000010 0.000010 0.000010 0.000010 0.000010 0.000010 0.000010 0.000010 0.930018 0.000010 0.000010 0.000010 0.000010 0.000010 0.000010 0.000010 0.000010 0.000010 0.000010 0.000010 0.000010 0.000010 0.000010 0.000010 0.000010 0.000010 0.000010 0.000010 0.000010 0.000010 0.000010 0.000010 0.000010 0.000010 0.000010 0.000010 0.000010 0.000010 0.000010 0.000010 0.000010 0.000010 0.000010 0.044474 0.000010 0.000010 0.000010 0.000010 0.000010 0.000010 0.000010 0.000010 0.024289 0.000010 0.000010 0.000010 0.000010 0.000010 0.000010 0.000010 0.000010 0.000010 0.000010 0.000010 0.000010 0.000010 0.000010 0.000010 0.000010 0.000010 0.000010 0.000010 0.000010 0.000010
0.000010 0.000010 0.000010 0.000010 0.000010 0.024730 0.000010 0.000010 0.000010 0.000010 0.000010 0.000010 0.000010 0.000010 0.000010 0.000010 0.000010 0.000010 0.000010 0.000010 0.000010 0.000010 0.000010 0.000010 0.000010 0.000010 0.000010 0.000010 0.000010 0.000010 0.000010 0.962395 0.000010 0.000010 0.000010 0.000010 0.000010 0.000010 0.000010 0.000010 0.000010 0.000010 0.000010 0.000010 0.000010 0.000010 0.000010 0.000010 0.000010 0.000010 0.000010 0.000010 0.000010 0.000010 0.000010 0.000010 0.000010 0.000010 0.000010 0.000010 0.000010 0.000010 0.001793 0.000010 0.000010 0.000010 0.000010 0.000010 0.000010 0.000010 0.000010 0.000010 0.000010 0.000010 0.000010 0.000010 0.000010 0.000010 0.000010 0.000010 0.000010 0.000010 0.000010 0.000010 0.000010 0.000010 0.000010 0.000010 0.000010 0.000010 0.000010 0.010152 0.000010 0.000010 0.000010 0.000010 0.000010
0.000010 0.000010 0.000010 0.000010 0.000010 0.000010 0.000010 0.000010 0.000010 0.000010 0.000010 0.000010 0.000010 0.000010 0.000010 0.000010 0.000010 0.000010 0.000010 0.000010 0.000010 0.000010 0.000010 0.000010 0.000010 0.000010 0.000010 0.000010 0.000010 0.000010 0.000010 0.999040 0.000010 0.000010 0.000010 0.000010 0.000010 0.000010 0.000010 0.000010 0.000010 0.000010 0.000010 0.000010 0.000010 0.000010 0.000010 0.000010 0.000010 0.000010 0.000010 0.000010 0.000010 0.000010 0.000010 0.000010 0.000010 0.000010 0.000010 0.000010 0.000010 0.000010 0.000010 0.000010 0.000010 0.000010 0.000010 0.000010 0.000010 0.000010 0.000010 0.000010 0.000010 0.000010 0.000010 0.000010 0.000010 0.000010 0.000010 0.000010 0.000010 0.000010 0.000010 0.000010 0.000010 0.000010 0.000010 0.000010 0.000010 0.000010 0.000010 0.000010 0.000010 0.000010 0.000010 0.000010 0.000010
0.000010 0.000010 0.000010 0.000010 0.000010 0.000010 0.000010 0.000010 0.000010 0.000010 0.000010 0.000010 0.000010 0.000010 0.000010 0.000010 0.000010 0.000010 0.000010 0.000010 0.000010 0.000010 0.000010 0.000010 0.000010 0.000010 0.000010 0.000010 0.000010 0.000010 0.000010 0.000010 0.000010 0.000010 0.000010 0.000010 0.000010 0.000010 0.000010 0.000010 0.999040 0.000010 0.000010 0.000010 0.000010 0.000010 0.000010 0.000010 0.000010 0.000010 0.000010 0.000010 0.000010 0.000010 0.000010 0.000010 0.000010 0.000010 0.000010 0.000010 0.000010 0.000010 0.000010 0.000010 0.000010 0.000010 0.000010 0.000010 0.000010 0.000010 0.000010 0.000010 0.000010 0.000010 0.000010 0.000010 0.000010 0.000010 0.000010 0.000010 0.000010 0.000010 0.000010 0.000010 0.000010 0.000010 0.000010 0.000010 0.000010 0.000010 0.000010 0.000010 0.000010 0.000010 0.000010 0.000010 0.000010
0.000010 0.000010 0.000010 0.000010 0.000010 0.000108 0.000010 0.000010 0.000010 0.000010 0.000010 0.000010 0.000010 0.000010 0.000010 0.000010 0.000010 0.000010 0.000010 0.000010 0.000010 0.000010 0.000010 0.000010 0.000010 0.000010 0.000010 0.000010 0.000010 0.000010 0.000010 0.000010 0.000010 0.000010 0.000010 0.015860 0.003589 0.000010 0.000010 0.000010 0.914820 0.000010 0.000010 0.000010 0.000010 0.000010 0.000010 0.000010 0.010997 0.000010 0.000010 0.000010 0.000010 0.000010 0.000010 0.000010 0.000010 0.000010 0.000010 0.000010 0.008933 0.000010 0.000010 0.000010 0.000010 0.000010 0.000010 0.000010 0.000010 0.000010 0.000010 0.000010 0.000010 0.000010 0.000010 0.013618 0.000010 0.000010 0.000010 0.000010 0.000010 0.000010 0.000010 0.000010 0.000010 0.000010 0.000010 0.000010 0.000010 0.000010 0.000010 0.031185 0.000010 0.000010 0.000010 0.000010 0.000010
0.000010 0.000010 0.000010 0.000010 0.000010 0.000010 0.000010 0.000010 0.000010 0.000010 0.000010 0.000010 0.000010 0.000010 0.000010 0.000010 0.000010 0.000010 0.000010 0.000010 0.000010 0.000010 0.000010 0.000010 0.000010 0.000010 0.000010 0.000010 0.000010 0.000010 0.000010 0.000010 0.000010 0.000010 0.000010 0.000010 0.000010 0.000010 0.000010 0.000010 0.996929 0.000010 0.000010 0.000010 0.000010 0.000010 0.000010 0.000010 0.000010 0.000010 0.000010 0.000010 0.000010 0.000010 0.000010 0.000010 0.000010 0.000010 0.000010 0.000010 0.000010 0.000010 0.000010 0.000010 0.000010 0.000010 0.002121 0.000010 0.000010 0.000010 0.000010 0.000010 0.000010 0.000010 0.000010 0.000010 0.000010 0.000010 0.000010 0.000010 0.000010 0.000010 0.000010 0.000010 0.000010 0.000010 0.000010 0.000010 0.000010 0.000010 0.000010 0.000010 0.000010 0.000010 0.000010 0.000010 0.000010
0.000010 0.000010 0.000010 0.000010 0.000010 0.000010 0.000010 0.000010 0.000010 0.000010 0.000010 0.000010 0.000010 0.000010 0.000010 0.000010 0.000010 0.000010 0.000010 0.000010 0.000010 0.000010 0.000010 0.000010 0.000010 0.000010 0.000010 0.000010 0.000010 0.008081 0.000010 0.000010 0.000010 0.000010 0.000010 0.000010 0.000010 0.000010 0.000010 0.000010 0.965582 0.000010 0.000010 0.000010 0.000010 0.000010 0.000010 0.000010 0.000010 0.000010 0.000010 0.000010 0.000010 0.000010 0.000010 0.000010 0.000010 0.000010 0.000010 0.000010 0.000010 0.000010 0.000010 0.000010 0.000010 0.000010 0.025397 0.000010 0.000010 0.000010 0.000010 0.000010 0.000010 0.000010 0.000010 0.000010 0.000010 0.000010 0.000010 0.000010 0.000010 0.000010 0.000010 0.000010 0.000010 0.000010 0.000010 0.000010 0.000010 0.000010 0.000010 0.000010 0.000010 0.000010 0.000010 0.000010 0.000010
0.000010 0.000010 0.000010 0.000010 0.004306 0.011540 0.000010 0.000010 0.000010 0.000010 0.000010 0.000010 0.000010 0.000010 0.000010 0.000010 0.000010 0.000010 0.000010 0.000010 0.000010 0.000010 0.000010 0.000010 0.000010 0.000010 0.000010 0.000010 0.000010 0.000010 0.000010 0.000010 0.000010 0.000010 0.000010 0.000010 0.000010 0.000010 0.000010 0.000010 0.983214 0.000010 0.000010 0.000010 0.000010 0.000010 0.000010 0.000010 0.000010 0.000010 0.000010 0.000010 0.000010 0.000010 0.000010 0.000010 0.000010 0.000010 0.000010 0.000010 0.000010 0.000010 0.000010 0.000010 0.000010 0.000010 0.000010 0.000010 0.000010 0.000010 0.000010 0.000010 0.000010 0.000010 0.000010 0.000010 0.000010 0.000010 0.000010 0.000010 0.000010 0.000010 0.000010 0.000010 0.000010 0.000010 0.000010 0.000010 0.000010 0.000010 0.000010 0.000010 0.000010 0.000010 0.000010 0.000010 0.000010
0.011012 0.000010 0.000010 0.000010 0.000010 0.000010 0.000010 0.000010 0.000010 0.000010 0.000010 0.000010 0.000010 0.000010 0.000010 0.000010 0.000010 0.000010 0.005642 0.000010 0.000010 0.000010 0.000010 0.000010 0.000010 0.000010 0.000010 0.000010 0.000010 0.000010 0.000010 0.000010 0.000010 0.000010 0.000010 0.000010 0.000010 0.000010 0.000010 0.000010 0.964765 0.000010 0.000010 0.000010 0.000010 0.000010 0.000010 0.000010 0.017424 0.000010 0.000010 0.000010 0.000010 0.000010 0.000010 0.000010 0.000010 0.000010 0.000010 0.000010 0.000010 0.000010 0.000010 0.000010 0.000010 0.000010 0.000010 0.000010 0.000010 0.000010 0.000236 0.000010 0.000010 0.000010 0.000010 0.000010 0.000010 0.000010 0.000010 0.000010 0.000010 0.000010 0.000010 0.000010 0.000010 0.000010 0.000010 0.000010 0.000010 0.000010 0.000010 0.000010 0.000010 0.000010 0.000010 0.000010 0.000010
0.000010 0.000010 0.000010 0.000010 0.000010 0.000010 0.000010 0.000010 0.000010 0.000010 0.000010 0.000010 0.000010 0.000010 0.000010 0.000010 0.000010 0.000010 0.000010 0.000010 0.000010 0.000010 0.000010 0.000010 0.000010 0.000010 0.000010 0.000010 0.000010 0.000010 0.000010 0.000010 0.000010 0.000010 0.000010 0.000010 0.000010 0.000010 0.000010 0.000010 0.999040 0.000010 0.000010 0.000010 0.000010 0.000010 0.000010 0.000010 0.000010 0.000010 0.000010 0.000010 0.000010 0.000010 0.000010 0.000010 0.000010 0.000010 0.000010 0.000010 0.000010 0.000010 0.000010 0.000010 0.000010 0.000010 0.000010 0.000010 0.000010 0.000010 0.000010 0.000010 0.000010 0.000010 0.000010 0.000010 0.000010 0.000010 0.000010 0.000010 0.000010 0.000010 0.000010 0.000010 0.000010 0.000010 0.000010 0.000010 0.000010 0.000010 0.000010 0.000010 0.000010 0.000010 0.000010 0.000010 0.000010
0.000010 0.000010 0.000010 0.000010 0.000010 0.000010 0.000010 0.000010 0.000010 0.000010 0.000010 0.000010 0.000010 0.000010 0.000010 0.000010 0.000010 0.000010 0.000010 0.000010 0.000010 0.000010 0.000010 0.000010 0.000010 0.000010 0.000010 0.000010 0.000010 0.000010 0.000010 0.000010 0.000010 0.000010 0.000010 0.000010 0.000010 0.000010 0.000010 0.000010 0.994993 0.000010 0.000010 0.000010 0.000010 0.000010 0.000010 0.000010 0.000010 0.000010 0.000010 0.000010 0.000010 0.000010 0.000010 0.000010 0.000010 0.000010 0.000010 0.000010 0.000010 0.000010 0.000010 0.000010 0.000010 0.000010 0.000010 0.000010 0.000010 0.000010 0.000010 0.000010 0.000010 0.000010 0.000010 0.000010 0.000010 0.000010 0.000010 0.000010 0.000010 0.000010 0.000010 0.000010 0.000010 0.000010 0.000010 0.000010 0.000010 0.000010 0.000010 0.000010 0.000010 0.000268 0.000010 0.000010 0.003799
0.000010 0.000010 0.000010 0.000010 0.000010 0.000010 0.000010 0.000010 0.000010 0.000010 0.000010 0.000010 0.000010 0.000010 0.000010 0.000010 0.000010 0.000010 0.000010 0.000010 0.000010 0.000010 0.000010 0.000010 0.000010 0.000010 0.000010 0.000010 0.000010 0.000010 0.000010 0.000010 0.000010 0.000010 0.000010 0.000010 0.000010 0.000010 0.000010 0.000010 0.999040 0.000010 0.000010 0.000010 0.000010 0.000010 0.000010 0.000010 0.000010 0.000010 0.000010 0.000010 0.000010 0.000010 0.000010 0.000010 0.000010 0.000010 0.000010 0.000010 0.000010 0.000010 0.000010 0.000010 0.000010 0.000010 0.000010 0.000010 0.000010 0.000010 0.000010 0.000010 0.000010 0.000010 0.000010 0.000010 0.000010 0.000010 0.000010 0.000010 0.000010 0.000010 0.000010 0.000010 0.000010 0.000010 0.000010 0.000010 0.000010 0.000010 0.000010 0.000010 0.000010 0.000010 0.000010 0.000010 0.000010
0.000010 0.000010 0.000010 0.000010 0.000010 0.000010 0.000010 0.000010 0.000010 0.000010 0.000010 0.000010 0.000010 0.000010 0.000010 0.000010 0.000010 0.000010 0.000010 0.000010 0.000010 0.000010 0.000010 0.000010 0.000010 0.000010 0.000010 0.000010 0.000010 0.000010 0.000010 0.000010 0.000010 0.000010 0.000010 0.000010 0.000010 0.000010 0.000010 0.000010 0.999040 0.000010 0.000010 0.000010 0.000010 0.000010 0.000010 0.000010 0.000010 0.000010 0.000010 0.000010 0.000010 0.000010 0.000010 0.000010 0.000010 0.000010 0.000010 0.000010 0.000010 0.000010 0.000010 0.000010 0.000010 0.000010 0.000010 0.000010 0.000010 0.000010 0.000010 0.000010 0.000010 0.000010 0.000010 0.000010 0.000010 0.000010 0.000010 0.000010 0.000010 0.000010 0.000010 0.000010 0.000010 0.000010 0.000010 0.000010 0.000010 0.000010 0.000010 0.000010 0.000010 0.000010 0.000010 0.000010 0.000010
0.006163 0.000010 0.000010 0.000010 0.000010 0.000010 0.000010 0.000010 0.000010 0.002942 0.003620 0.000010 0.000010 0.000010 0.000010 0.000010 0.000010 0.000010 0.002792 0.000010 0.000010 0.000010 0.000010 0.000010 0.000010 0.000010 0.003415 0.000010 0.000010 0.000010 0.000010 0.000010 0.000010 0.000010 0.000010 0.000010 0.000010 0.000010 0.000010 0.000010 0.964678 0.000010 0.000010 0.000010 0.000010 0.001537 0.000010 0.000010 0.013226 0.000010 0.000010 0.000010 0.000010 0.000010 0.000010 0.000010 0.000010 0.000010 0.000010 0.000010 0.000010 0.000010 0.000010 0.000010 0.000010 0.000010 0.000010 0.000010 0.000010 0.000010 0.000010 0.000010 0.000010 0.000010 0.000010 0.000010 0.000010 0.000010 0.000010 0.000010 0.000010 0.000010 0.000010 0.000010 0.000010 0.000010 0.000010 0.000511 0.000010 0.000247 0.000010 0.000010 0.000010 0.000010 0.000010 0.000010 0.000010
0.000803 0.000010 0.009540 0.000010 0.000010 0.015119 0.000010 0.000010 0.000010 0.000010 0.000010 0.000010 0.000010 0.000010 0.000010 0.000010 0.000010 0.000010 0.000010 0.000010 0.000010 0.000010 0.000010 0.000010 0.000010 0.000010 0.000010 0.000010 0.000010 0.000010 0.000010 0.000010 0.000010 0.000010 0.000010 0.000010 0.000010 0.000010 0.000010 0.004961 0.826649 0.000010 0.000010 0.000010 0.000010 0.000010 0.000010 0.000010 0.009113 0.000010 0.001875 0.000010 0.069615 0.000010 0.000010 0.000010 0.000010 0.013576 0.000010 0.000010 0.000010 0.000010 0.000035 0.000010 0.029323 0.000010 0.000010 0.000010 0.000010 0.000010 0.000010 0.000010 0.000010 0.000010 0.000010 0.008314 0.000010 0.000010 0.000010 0.000010 0.000010 0.008204 0.000010 0.000010 0.000010 0.000010 0.000010 0.000010 0.000010 0.000010 0.000010 0.002043 0.000010 0.000010 0.000010 0.000010 0.000010
0.005247 0.000010 0.000010 0.000010 0.000010 0.000010 0.000010 0.000010 0.000010 0.000010 0.000010 0.000010 0.000010 0.000010 0.000010 0.002380 0.000010 0.000010 0.000010 0.000010 0.000010 0.000010 0.000010 0.000010 0.013673 0.000010 0.000010 0.000010 0.000010 0.000010 0.027914 0.000010 0.000010 0.000010 0.000010 0.007176 0.000010 0.000010 0.000010 0.000010 0.876931 0.000010 0.000010 0.000010 0.000010 0.000010 0.000010 0.000010 0.013326 0.000010 0.000010 0.000010 0.000010 0.000010 0.000010 0.000010 0.000010 0.000010 0.000010 0.000010 0.000010 0.000010 0.000010 0.000010 0.000010 0.000010 0.003588 0.000010 0.000010 0.000010 0.003062 0.011774 0.000010 0.000010 0.000010 0.000010 0.000010 0.000010 0.000010 0.000010 0.000010 0.007846 0.000010 0.000010 0.000010 0.003237 0.000010 0.001696 0.000010 0.012386 0.000010 0.000013 0.000010 0.008942 0.000010 0.000010 0.000010
0.015350 0.020317 0.000010 0.000010 0.000010 0.034362 0.000010 0.000010 0.000010 0.000010 0.000010 0.000010 0.000010 0.000010 0.000010 0.000010 0.000010 0.000010 0.000010 0.000010 0.000010 0.000010 0.000010 0.000010 0.000010 0.000010 0.000010 0.000010 0.000010 0.000010 0.000010 0.000010 0.000010 0.000010 0.000010 0.000010 0.006126 0.000010 0.000010 0.000010 0.892511 0.000010 0.000010 0.000010 0.000010 0.000010 0.000010 0.000010 0.013367 0.000010 0.000010 0.000010 0.000010 0.000010 0.000010 0.000010 0.000010 0.000010 0.000010 0.000010 0.000010 0.000010 0.000010 0.000010 0.000010 0.000010 0.000010 0.000010 0.000010 0.000010 0.004811 0.000010 0.000010 0.000010 0.000010 0.000010 0.000010 0.000010 0.000010 0.000010 0.000010 0.000010 0.000010 0.000010 0.000010 0.000010 0.011314 0.000010 0.000010 0.000010 0.000010 0.000962 0.000010 0.000010 0.000010 0.000010 0.000010
0.000010 0.000010 0.000010 0.000010 0.000010 0.000010 0.000010 0.000010 0.000010 0.000010 0.000010 0.000010 0.000010 0.000010 0.000010 0.000010 0.000010 0.000010 0.000010 0.000010 0.000010 0.000010 0.000010 0.000010 0.000010 0.000010 0.000010 0.000010 0.000010 0.000010 0.000010 0.000010 0.000010 0.000010 0.000010 0.000010 0.000010 0.000010 0.000010 0.000010 0.999040 0.000010 0.000010 0.000010 0.000010 0.000010 0.000010 0.000010 0.000010 0.000010 0.000010 0.000010 0.000010 0.000010 0.000010 0.000010 0.000010 0.000010 0.000010 0.000010 0.000010 0.000010 0.000010 0.000010 0.000010 0.000010 0.000010 0.000010 0.000010 0.000010 0.000010 0.000010 0.000010 0.000010 0.000010 0.000010 0.000010 0.000010 0.000010 0.000010 0.000010 0.000010 0.000010 0.000010 0.000010 0.000010 0.000010 0.000010 0.000010 0.000010 0.000010 0.000010 0.000010 0.000010 0.000010 0.000010 0.000010
0.000010 0.000010 0.000010 0.000010 0.000010 0.000010 0.000010 0.000010 0.000010 0.000010 0.000010 0.000010 0.000010 0.000010 0.000010 0.000010 0.000010 0.000010 0.000010 0.000010 0.000010 0.000010 0.000010 0.000010 0.000010 0.000010 0.000010 0.000010 0.000010 0.000010 0.000010 0.000010 0.000010 0.000010 0.000010 0.000010 0.000010 0.000010 0.000010 0.000010 0.999040 0.000010 0.000010 0.000010 0.000010 0.000010 0.000010 0.000010 0.000010 0.000010 0.000010 0.000010 0.000010 0.000010 0.000010 0.000010 0.000010 0.000010 0.000010 0.000010 0.000010 0.000010 0.000010 0.000010 0.000010 0.000010 0.000010 0.000010 0.000010 0.000010 0.000010 0.000010 0.000010 0.000010 0.000010 0.000010 0.000010 0.000010 0.000010 0.000010 0.000010 0.000010 0.000010 0.000010 0.000010 0.000010 0.000010 0.000010 0.000010 0.000010 0.000010 0.000010 0.000010 0.000010 0.000010 0.000010 0.000010
0.000010 0.000010 0.000010 0.000010 0.018213 0.024946 0.000010 0.000010 0.000010 0.000010 0.000010 0.000010 0.000010 0.000010 0.000010 0.000010 0.000010 0.000010 0.000010 0.000010 0.000010 0.000010 0.000010 0.000010 0.008731 0.000010 0.000010 0.000010 0.000010 0.000010 0.000010 0.027570 0.000010 0.000010 0.000010 0.000010 0.013107 0.000010 0.000010 0.000010 0.890413 0.000010 0.000010 0.000010 0.000010 0.000010 0.000010 0.000010 0.009334 0.003493 0.000010 0.000010 0.000010 0.000010 0.000010 0.000010 0.000010 0.000010 0.000010 0.000010 0.000010 0.000010 0.000010 0.000010 0.000010 0.000010 0.000010 0.000010 0.000010 0.000010 0.000010 0.000010 0.000010 0.000010 0.000010 0.000010 0.000010 0.000010 0.000010 0.000010 0.000010 0.000010 0.000010 0.000010 0.000010 0.000010 0.000010 0.000010 0.000010 0.000010 0.000010 0.003314 0.000010 0.000010 0.000010 0.000010 0.000010
0.000010 0.002973 0.000010 0.000010 0.000010 0.000010 0.000010 0.000010 0.000010 0.000010 0.000010 0.000010 0.000010 0.000010 0.000010 0.000010 0.000010 0.000010 0.000010 0.000010 0.000010 0.000010 0.000010 0.000010 0.000010 0.000010 0.000010 0.000010 0.000010 0.000010 0.000010 0.000010 0.000010 0.000010 0.000010 0.000010 0.000010 0.000010 0.000010 0.000010 0.979152 0.000010 0.000010 0.000010 0.000010 0.000010 0.000010 0.000010 0.000010 0.000010 0.000010 0.000010 0.000010 0.000010 0.000010 0.000010 0.000010 0.000010 0.001987 0.000010 0.009758 0.000010 0.000010 0.000010 0.000010 0.000010 0.000010 0.000010 0.000010 0.000010 0.000010 0.000010 0.000010 0.000010 0.000010 0.000010 0.000010 0.000010 0.000010 0.000010 0.000010 0.000010 0.000010 0.000010 0.000010 0.000010 0.000010 0.000010 0.000010 0.000010 0.005210 0.000010 0.000010 0.000010 0.000010 0.000010 0.000010
0.000010 0.000010 0.000010 0.000010 0.000010 0.000010 0.000010 0.000010 0.000010 0.000010 0.000010 0.000010 0.000010 0.000010 0.000010 0.000010 0.000010 0.000010 0.000010 0.000010 0.000010 0.000010 0.000010 0.000010 0.000010 0.000010 0.000010 0.000010 0.000010 0.000010 0.000010 0.000010 0.000010 0.000010 0.000010 0.000010 0.000010 0.000010 0.000010 0.000010 0.999040 0.000010 0.000010 0.000010 0.000010 0.000010 0.000010 0.000010 0.000010 0.000010 0.000010 0.000010 0.000010 0.000010 0.000010 0.000010 0.000010 0.000010 0.000010 0.000010 0.000010 0.000010 0.000010 0.000010 0.000010 0.000010 0.000010 0.000010 0.000010 0.000010 0.000010 0.000010 0.000010 0.000010 0.000010 0.000010 0.000010 0.000010 0.000010 0.000010 0.000010 0.000010 0.000010 0.000010 0.000010 0.000010 0.000010 0.000010 0.000010 0.000010 0.000010 0.000010 0.000010 0.000010 0.000010 0.000010 0.000010
0.000010 0.000010 0.000010 0.000010 0.000010 0.000010 0.000010 0.000010 0.000010 0.000010 0.000010 0.000010 0.000010 0.000010 0.000010 0.000010 0.000010 0.000010 0.000010 0.000010 0.000010 0.000010 0.000010 0.000010 0.000010 0.000010 0.000010 0.000010 0.000010 0.000010 0.000010 0.000010 0.000010 0.000010 0.000010 0.000010 0.000010 0.000010 0.000010 0.000010 0.999040 0.000010 0.000010 0.000010 0.000010 0.000010 0.000010 0.000010 0.000010 0.000010 0.000010 0.000010 0.000010 0.000010 0.000010 0.000010 0.000010 0.000010 0.000010 0.000010 0.000010 0.000010 0.000010 0.000010 0.000010 0.000010 0.000010 0.000010 0.000010 0.000010 0.000010 0.000010 0.000010 0.000010 0.000010 0.000010 0.000010 0.000010 0.000010 0.000010 0.000010 0.000010 0.000010 0.000010 0.000010 0.000010 0.000010 0.000010 0.000010 0.000010 0.000010 0.000010 0.000010 0.000010 0.000010 0.000010 0.000010
0.000010 0.000010 0.000010 0.000010 0.000010 0.000010 0.000010 0.000010 0.000010 0.000010 0.000010 0.000010 0.000010 0.000010 0.000010 0.000010 0.000010 0.000010 0.000010 0.000010 0.000010 0.000010 0.000010 0.000010 0.000010 0.000010 0.000010 0.000010 0.000010 0.000010 0.000010 0.000010 0.000010 0.000010 0.000010 0.000010 0.000010 0.000010 0.000010 0.000010 0.000010 0.000010 0.000010 0.000010 0.000010 0.000010 0.000010 0.000010 0.000010 0.999040 0.000010 0.000010 0.000010 0.000010 0.000010 0.000010 0.000010 0.000010 0.000010 0.000010 0.000010 0.000010 0.000010 0.000010 0.000010 0.000010 0.000010 0.000010 0.000010 0.000010 0.000010 0.000010 0.000010 0.000010 0.000010 0.000010 0.000010 0.000010 0.000010 0.000010 0.000010 0.000010 0.000010 0.000010 0.000010 0.000010 0.000010 0.000010 0.000010 0.000010 0.000010 0.000010 0.000010 0.000010 0.000010 0.000010 0.000010
0.013522 0.000010 0.000010 0.000010 0.011092 0.000010 0.000010 0.000010 0.000010 0.000581 0.005210 0.000010 0.000010 0.000010 0.000010 0.000010 0.000010 0.000010 0.000010 0.000010 0.000010 0.000010 0.000010 0.000010 0.000010 0.000010 0.000010 0.000010 0.000010 0.004400 0.000010 0.000010 0.000010 0.000010 0.000010 0.000010 0.000010 0.000010 0.000010 0.000010 0.000010 0.000010 0.000010 0.000010 0.000010 0.000010 0.000010 0.000010 0.000010 0.915879 0.000010 0.000010 0.000010 0.000010 0.000010 0.000010 0.000010 0.000010 0.000010 0.000010 0.016589 0.000010 0.000010 0.000010 0.000010 0.000010 0.000010 0.000010 0.000010 0.000010 0.000010 0.031837 0.000010 0.000010 0.000010 0.000010 0.000010 0.000010 0.000010 0.000010 0.000010 0.000010 0.000010 0.000010 0.000010 0.000010 0.000010 0.000010 0.000010 0.000010 0.000010 0.000010 0.000010 0.000010 0.000010 0.000010 0.000010
0.000010 0.000010 0.000010 0.000010 0.000010 0.000010 0.000010 0.000010 0.000010 0.000010 0.000010 0.000010 0.000010 0.000010 0.000010 0.000010 0.000010 0.000010 0.000010 0.000010 0.000010 0.000010 0.000010 0.000010 0.000010 0.000010 0.000010 0.000010 0.000010 0.000010 0.000010 0.000010 0.000010 0.000010 0.000010 0.000010 0.000010 0.000010 0.000010 0.000010 0.000010 0.000010 0.000010 0.000010 0.000010 0.000010 0.000010 0.000010 0.000010 0.999040 0.000010 0.000010 0.000010 0.000010 0.000010 0.000010 0.000010 0.000010 0.000010 0.000010 0.000010 0.000010 0.000010 0.000010 0.000010 0.000010 0.000010 0.000010 0.000010 0.000010 0.000010 0.000010 0.000010 0.000010 0.000010 0.000010 0.000010 0.000010 0.000010 0.000010 0.000010 0.000010 0.000010 0.000010 0.000010 0.000010 0.000010 0.000010 0.000010 0.000010 0.000010 0.000010 0.000010 0.000010 0.000010 0.000010 0.000010
0.000010 0.001871 0.000010 0.000010 0.003474 0.000010 0.000010 0.000010 0.000010 0.000010 0.000010 0.000010 0.000010 0.000010 0.000010 0.000010 0.000010 0.000010 0.000010 0.000010 0.000010 0.000010 0.000010 0.000010 0.000010 0.000010 0.000010 0.000010 0.000010 0.000010 0.021490 0.000010 0.000010 0.000010 0.000010 0.000010 0.000010 0.000010 0.000010 0.000010 0.000010 0.000010 0.000010 0.000010 0.000010 0.002626 0.000010 0.000010 0.000010 0.899534 0.000010 0.000010 0.000010 0.000010 0.000010 0.000010 0.000010 0.000010 0.000010 0.010701 0.000010 0.000010 0.000010 0.000010 0.000010 0.000010 0.000010 0.000010 0.018624 0.000010 0.000010 0.000010 0.000010 0.000010 0.000010 0.000010 0.000010 0.000010 0.000010 0.000010 0.000010 0.040790 0.000010 0.000010 0.000010 0.000010 0.000010 0.000010 0.000010 0.000010 0.000010 0.000010 0.000010 0.000010 0.000010 0.000010 0.000010
0.001314 0.000010 0.000010 0.000010 0.002426 0.000010 0.000010 0.000010 0.000010 0.000010 0.000010 0.000010 0.000010 0.000010 0.000010 0.000010 0.000010 0.000010 0.000010 0.000010 0.000010 0.000010 0.000010 0.000010 0.000010 0.000010 0.000010 0.000010 0.000010 0.000010 0.000010 0.000010 0.000010 0.000010 0.000010 0.000010 0.000010 0.000010 0.000010 0.000222 0.000010 0.000010 0.000010 0.000010 0.000219 0.000010 0.000010 0.000010 0.000010 0.774997 0.000010 0.000010 0.000010 0.000010 0.000010 0.000010 0.084981 0.000010 0.008087 0.000010 0.012364 0.000010 0.000010 0.000010 0.000137 0.000010 0.000010 0.000010 0.000010 0.000010 0.000010 0.000010 0.000010 0.018416 0.000010 0.000010 0.000010 0.000010 0.000010 0.000010 0.000010 0.024172 0.000010 0.000010 0.000010 0.000010 0.005277 0.000010 0.000010 0.012942 0.016064 0.000010 0.000010 0.000010 0.000010 0.000010 0.037561
0.000010 0.000010 0.000010 0.000010 0.000010 0.000010 0.000010 0.000010 0.000010 0.000010 0.000010 0.000010 0.000010 0.000010 0.000010 0.000010 0.000010 0.000010 0.000010 0.000010 0.000010 0.000010 0.000010 0.000010 0.000010 0.000010 0.000010 0.000010 0.000010 0.000010 0.000010 0.000010 0.000010 0.000010 0.000010 0.000010 0.000010 0.000010 0.000010 0.000010 0.000010 0.000010 0.000010 0.000010 0.000010 0.000010 0.000010 0.000010 0.000010 0.999040 0.000010 0.000010 0.000010 0.000010 0.000010 0.000010 0.000010 0.000010 0.000010 0.000010 0.000010 0.000010 0.000010 0.000010 0.000010 0.000010 0.000010 0.000010 0.000010 0.000010 0.000010 0.000010 0.000010 0.000010 0.000010 0.000010 0.000010 0.000010 0.000010 0.000010 0.000010 0.000010 0.000010 0.000010 0.000010 0.000010 0.000010 0.000010 0.000010 0.000010 0.000010 0.000010 0.000010 0.000010 0.000010 0.000010 0.000010
0.000010 0.000010 0.000010 0.000010 0.020803 0.000010 0.000010 0.000010 0.000010 0.018605 0.000010 0.000010 0.000010 0.000010 0.000010 0.000010 0.000010 0.000010 0.000010 0.000010 0.000010 0.000010 0.000010 0.000010 0.000010 0.000010 0.000010 0.000010 0.000010 0.000010 0.000010 0.000010 0.000010 0.000010 0.000010 0.000010 0.000010 0.000010 0.000010 0.000010 0.000010 0.000010 0.000010 0.000010 0.000010 0.000010 0.000010 0.000010 0.007904 0.814438 0.000010 0.000010 0.000010 0.000010 0.000010 0.000010 0.050420 0.000010 0.000010 0.000010 0.000010 0.000010 0.000010 0.000010 0.019863 0.000010 0.000010 0.000010 0.002744 0.000010 0.000010 0.000010 0.000010 0.007080 0.000010 0.000010 0.000010 0.000010 0.000010 0.000010 0.000010 0.000010 0.000010 0.000010 0.000010 0.000010 0.007616 0.012948 0.000010 0.000010 0.000010 0.000010 0.000010 0.000010 0.000010 0.000010 0.036719
0.016496 0.000010 0.000010 0.000010 0.013674 0.000010 0.000010 0.000010 0.000010 0.000010 0.001378 0.000010 0.000010 0.000010 0.000010 0.000010 0.000010 0.000010 0.000010 0.000010 0.000010 0.000010 0.000010 0.000010 0.000010 0.000010 0.000010 0.000010 0.000010 0.000010 0.003147 0.000010 0.000010 0.000010 0.000010 0.001074 0.000010 0.000010 0.000010 0.000010 0.000010 0.000010 0.005850 0.000010 0.000010 0.000010 0.000010 0.000010 0.000013 0.737260 0.003163 0.000010 0.000010 0.000010 0.000010 0.000010 0.098960 0.000010 0.000010 0.050538 0.009180 0.000010 0.000013 0.000010 0.008400 0.000010 0.000010 0.000010 0.000010 0.000010 0.000010 0.008966 0.000010 0.000010 0.000010 0.000010 0.000010 0.000010 0.000010 0.000010 0.002306 0.004767 0.000010 0.009975 0.000010 0.000010 0.000010 0.000010 0.000010 0.006558 0.006235 0.000010 0.000010 0.000010 0.000010 0.000010 0.011287
0.000010 0.000010 0.000014 0.000010 0.014994 0.016700 0.000010 0.000010 0.000010 0.000010 0.000010 0.000010 0.000010 0.000010 0.000010 0.000010 0.000010 0.000010 0.000010 0.000010 0.000010 0.000010 0.000010 0.000010 0.000010 0.000010 0.000010 0.000010 0.000010 0.000010 0.004456 0.000010 0.000010 0.000010 0.000010 0.000010 0.000010 0.000010 0.000010 0.004863 0.000010 0.000010 0.000010 0.000010 0.000010 0.000010 0.000010 0.000010 0.000010 0.650753 0.000010 0.000010 0.004220 0.000010 0.000010 0.000010 0.151914 0.000010 0.000010 0.042810 0.000010 0.000010 0.000010 0.000010 0.000010 0.000010 0.000010 0.000010 0.073377 0.000010 0.000010 0.000905 0.000010 0.000010 0.000010 0.000010 0.000010 0.000010 0.000010 0.000010 0.000010 0.034144 0.000010 0.000010 0.000010 0.000010 0.000010 0.000010 0.000010 0.000010 0.000010 0.000010 0.000010 0.000010 0.000010 0.000010 0.000010
0.000010 0.000010 0.000010 0.000010 0.000010 0.000010 0.000010 0.000010 0.000010 0.000010 0.000010 0.000010 0.000010 0.000010 0.000010 0.000010 0.000010 0.000010 0.000010 0.000010 0.000010 0.000010 0.000010 0.000010 0.000010 0.000010 0.000010 0.000010 0.000010 0.000010 0.000010 0.000010 0.000010 0.000010 0.000010 0.000010 0.000010 0.000010 0.000010 0.000010 0.000010 0.000010 0.000010 0.000010 0.000010 0.000010 0.000010 0.000010 0.000010 0.999040 0.000010 0.000010 0.000010 0.000010 0.000010 0.000010 0.000010 0.000010 0.000010 0.000010 0.000010 0.000010 0.000010 0.000010 0.000010 0.000010 0.000010 0.000010 0.000010 0.000010 0.000010 0.000010 0.000010 0.000010 0.000010 0.000010 0.000010 0.000010 0.000010 0.000010 0.000010 0.000010 0.000010 0.000010 0.000010 0.000010 0.000010 0.000010 0.000010 0.000010 0.000010 0.000010 0.000010 0.000010 0.000010 0.000010 0.000010
0.000010 0.000010 0.000010 0.000010 0.001131 0.000010 0.000010 0.000010 0.000010 0.000010 0.000010 0.000010 0.000010 0.000010 0.000010 0.003056 0.000010 0.000010 0.000010 0.000010 0.000010 0.000010 0.000010 0.000010 0.008900 0.000010 0.000010 0.000010 0.000010 0.004232 0.025236 0.000010 0.000010 0.000010 0.000010 0.010231 0.000010 0.000010 0.000010 0.000010 0.000010 0.000010 0.000010 0.000010 0.000010 0.000653 0.000010 0.000010 0.002559 0.777020 0.000010 0.000010 0.000010 0.000010 0.000010 0.000010 0.115557 0.000010 0.000010 0.000010 0.027298 0.000010 0.000010 0.000010 0.000010 0.000010 0.000010 0.000010 0.000010 0.000010 0.000010 0.000010 0.000010 0.003430 0.000010 0.000010 0.000010 0.000010 0.000010 0.000010 0.000010 0.011846 0.000010 0.000010 0.000010 0.000010 0.000010 0.000010 0.000010 0.000010 0.000010 0.000010 0.000010 0.000010 0.000010 0.000010 0.008019
0.000010 0.000010 0.000010 0.000010 0.000010 0.000010 0.000010 0.000010 0.000010 0.000010 0.000010 0.000010 0.000010 0.000010 0.000010 0.000010 0.000010 0.000010 0.000010 0.000010 0.000010 0.000010 0.000010 0.000010 0.000010 0.000010 0.000010 0.000010 0.000010 0.000010 0.000010 0.000010 0.000010 0.000010 0.000010 0.000010 0.000010 0.000010 0.000010 0.000010 0.000010 0.000010 0.000010 0.000010 0.000010 0.000010 0.000010 0.000010 0.000010 0.979331 0.000010 0.000010 0.014123 0.000010 0.000010 0.000010 0.000010 0.000010 0.000010 0.000010 0.000010 0.000010 0.000010 0.000010 0.000010 0.000010 0.000010 0.000010 0.000489 0.000010 0.000010 0.000010 0.000010 0.000010 0.000010 0.000010 0.005127 0.000010 0.000010 0.000010 0.000010 0.000010 0.000010 0.000010 0.000010 0.000010 0.000010 0.000010 0.000010 0.000010 0.000010 0.000010 0.000010 0.000010 0.000010 0.000010 0.000010
0.000010 0.004811 0.000010 0.000010 0.017540 0.000010 0.000010 0.000010 0.000010 0.000010 0.000010 0.000010 0.000010 0.000010 0.000010 0.000010 0.000010 0.000010 0.000010 0.000010 0.000010 0.000010 0.000010 0.000010 0.000010 0.000010 0.000010 0.000010 0.000010 0.000010 0.000010 0.000010 0.000010 0.000010 0.000010 0.000010 0.000010 0.000010 0.000010 0.000010 0.000010 0.000010 0.000010 0.000010 0.000010 0.000010 0.000010 0.000010 0.000010 0.948733 0.000010 0.000010 0.000010 0.000010 0.000010 0.000010 0.000010 0.000010 0.000010 0.000010 0.000010 0.000010 0.000010 0.000010 0.000010 0.000010 0.000010 0.000010 0.000010 0.000010 0.000010 0.000010 0.000010 0.000010 0.000010 0.000010 0.000010 0.000010 0.000010 0.000010 0.000010 0.000010 0.000010 0.000010 0.000010 0.000010 0.000010 0.000010 0.000010 0.000010 0.000010 0.000010 0.000010 0.000010 0.000010 0.000010 0.027986
0.000010 0.000010 0.031630 0.000010 0.000779 0.000010 0.000010 0.000010 0.000010 0.000010 0.000010 0.000010 0.000010 0.000010 0.000010 0.000010 0.000010 0.000010 0.000010 0.000010 0.000010 0.000010 0.000010 0.000010 0.000010 0.000010 0.000010 0.000010 0.000010 0.000010 0.000010 0.000010 0.000010 0.000010 0.000010 0.000010 0.000010 0.000010 0.000010 0.000010 0.000010 0.000010 0.000010 0.009733 0.000010 0.006603 0.000010 0.000010 0.000010 0.795933 0.000010 0.000010 0.023125 0.000010 0.000010 0.000010 0.048317 0.007465 0.000010 0.013722 0.000010 0.000010 0.005264 0.000010 0.000010 0.000010 0.000010 0.000010 0.000010 0.000010 0.000010 0.000010 0.000010 0.000010 0.000010 0.000010 0.000010 0.000010 0.000010 0.000010 0.000010 0.007209 0.000010 0.000010 0.000010 0.000010 0.000010 0.000163 0.000010 0.019268 0.000010 0.000010 0.000010 0.000010 0.000010 0.000010 0.029958
0.000010 0.000010 0.010824 0.000010 0.001208 0.000010 0.000010 0.000010 0.000010 0.000010 0.000010 0.000010 0.000010 0.000010 0.000010 0.000010 0.000010 0.000010 0.000010 0.000010 0.000010 0.000010 0.000010 0.000010 0.000010 0.000010 0.000010 0.000010 0.000010 0.000010 0.000010 0.000010 0.000010 0.000010 0.000010 0.000010 0.000010 0.000010 0.000010 0.000010 0.000010 0.000010 0.000010 0.000010 0.000010 0.000010 0.000010 0.000010 0.000010 0.979051 0.000010 0.000010 0.000010 0.000010 0.000010 0.000010 0.000010 0.000010 0.006352 0.000010 0.000010 0.000010 0.000010 0.000010 0.000010 0.000010 0.000010 0.000010 0.000010 0.000010 0.000010 0.000010 0.000010 0.001591 0.000010 0.000010 0.000010 0.000010 0.000010 0.000010 0.000010 0.000010 0.000010 0.000010 0.000010 0.000010 0.000010 0.000064 0.000010 0.000010 0.000010 0.000010 0.000010 0.000010 0.000010 0.000010 0.000010
0.005009 0.002215 0.007704 0.000010 0.001882 0.000010 0.000010 0.000010 0.000010 0.000010 0.000010 0.000010 0.000010 0.000010 0.000010 0.000010 0.000010 0.000010 0.000010 0.000010 0.007551 0.000010 0.000010 0.000010 0.000010 0.000010 0.000010 0.000010 0.000010 0.000010 0.017599 0.000010 0.000010 0.000010 0.000010 0.000010 0.000010 0.000010 0.000010 0.004519 0.000010 0.000010 0.025616 0.000010 0.000010 0.000011 0.000010 0.000010 0.003278 0.769062 0.000010 0.000010 0.000010 0.000010 0.000010 0.000010 0.090854 0.000010 0.000010 0.000010 0.000010 0.000010 0.000010 0.000010 0.000010 0.000010 0.000010 0.000010 0.025294 0.000010 0.000010 0.000010 0.000010 0.000010 0.000010 0.000010 0.000010 0.000010 0.000010 0.000010 0.000010 0.012422 0.000010 0.000010 0.000010 0.000010 0.000010 0.000010 0.000010 0.000010 0.000010 0.000010 0.000010 0.005394 0.000010 0.000010 0.020782
0.000010 0.000010 0.000010 0.000010 0.002767 0.000010 0.000010 0.000010 0.000010 0.000010 0.002660 0.000010 0.000010 0.000010 0.000010 0.000010 0.000010 0.000010 0.000010 0.000010 0.000010 0.000010 0.000010 0.000010 0.000010 0.000010 0.000010 0.000010 0.000010 0.000010 0.000010 0.000010 0.000010 0.000010 0.000010 0.004865 0.000010 0.000010 0.001587 0.000010 0.000010 0.000010 0.000010 0.000010 0.000010 0.010628 0.000010 0.000010 0.000010 0.865824 0.000010 0.000010 0.000010 0.000010 0.000010 0.000010 0.000010 0.000010 0.000010 0.014762 0.000010 0.000010 0.000010 0.000010 0.000010 0.000010 0.000010 0.000010 0.016996 0.000010 0.000010 0.000010 0.000010 0.000010 0.000010 0.000010 0.000010 0.000010 0.002381 0.000010 0.000010 0.015829 0.000010 0.000010 0.000010 0.000010 0.000010 0.002199 0.000010 0.000010 0.000010 0.000010 0.000010 0.000010 0.000010 0.000010 0.058652
0.000010 0.000010 0.000010 0.000010 0.000010 0.000010 0.000010 0.000010 0.000010 0.000010 0.000010 0.000010 0.000010 0.000010 0.000010 0.000010 0.000010 0.000010 0.000010 0.000010 0.000010 0.000010 0.000010 0.000010 0.000010 0.000010 0.000010 0.000010 0.000010 0.000010 0.000010 0.000010 0.000010 0.000010 0.000010 0.000010 0.000010 0.000010 0.000010 0.000010 0.000010 0.000010 0.000010 0.000010 0.000010 0.000010 0.000010 0.000010 0.000010 0.999040 0.000010 0.000010 0.000010 0.000010 0.000010 0.000010 0.000010 0.000010 0.000010 0.000010 0.000010 0.000010 0.000010 0.000010 0.000010 0.000010 0.000010 0.000010 0.000010 0.000010 0.000010 0.000010 0.000010 0.000010 0.000010 0.000010 0.000010 0.000010 0.000010 0.000010 0.000010 0.000010 0.000010 0.000010 0.000010 0.000010 0.000010 0.000010 0.000010 0.000010 0.000010 0.000010 0.000010 0.000010 0.000010 0.000010 0.000010
0.000010 0.000010 0.000010 0.000010 0.000010 0.000010 0.000010 0.000010 0.000010 0.000010 0.000010 0.000010 0.000010 0.000010 0.000010 0.000010 0.000010 0.000010 0.000010 0.000010 0.000010 0.000010 0.000010 0.000010 0.000010 0.000010 0.000010 0.000010 0.000010 0.000010 0.000010 0.000010 0.000010 0.000010 0.000010 0.000010 0.000010 0.000010 0.000010 0.000010 0.000010 0.000010 0.000010 0.000010 0.000010 0.000010 0.000010 0.000010 0.000010 0.999040 0.000010 0.000010 0.000010 0.000010 0.000010 0.000010 0.000010 0.000010 0.000010 0.000010 0.000010 0.000010 0.000010 0.000010 0.000010 0.000010 0.000010 0.000010 0.000010 0.000010 0.000010 0.000010 0.000010 0.000010 0.000010 0.000010 0.000010 0.000010 0.000010 0.000010 0.000010 0.000010 0.000010 0.000010 0.000010 0.000010 0.000010 0.000010 0.000010 0.000010 0.000010 0.000010 0.000010 0.000010 0.000010 0.000010 0.000010
0.005164 0.000010 0.000010 0.000010 0.000010 0.000010 0.000010 0.000010 0.000010 0.000010 0.000010 0.000010 0.000010 0.000010 0.000010 0.000010 0.000010 0.000010 0.000010 0.000010 0.000010 0.000010 0.000010 0.000010 0.000010 0.000010 0.000010 0.000010 0.000010 0.000010 0.000010 0.000010 0.000010 0.000010 0.000010 0.000010 0.000010 0.000010 0.000010 0.000010 0.000010 0.000010 0.000010 0.000010 0.000010 0.000010 0.000010 0.000010 0.000010 0.976256 0.000010 0.000010 0.000010 0.000010 0.000010 0.000010 0.013316 0.000010 0.000010 0.000010 0.004334 0.000010 0.000010 0.000010 0.000010 0.000010 0.000010 0.000010 0.000010 0.000010 0.000010 0.000010 0.000010 0.000010 0.000010 0.000010 0.000010 0.000010 0.000010 0.000010 0.000010 0.000010 0.000010 0.000010 0.000010 0.000010 0.000010 0.000010 0.000010 0.000010 0.000010 0.000010 0.000010 0.000010 0.000010 0.000010 0.000010
0.000010 0.000010 0.000010 0.000010 0.000010 0.019518 0.000010 0.000010 0.000010 0.000010 0.000010 0.000010 0.000010 0.000010 0.000010 0.000010 0.000010 0.000010 0.005010 0.000010 0.000010 0.000010 0.000010 0.000010 0.000010 0.000010 0.000010 0.000010 0.000010 0.000010 0.037533 0.000010 0.008586 0.000010 0.000010 0.000020 0.000010 0.000010 0.000010 0.023184 0.000010 0.461942 0.000273 0.000010 0.000010 0.006193 0.000010 0.000010 0.000010 0.078148 0.000010 0.000010 0.000010 0.000010 0.000010 0.000010 0.096345 0.000010 0.000010 0.033195 0.000010 0.000010 0.044899 0.000010 0.030663 0.000010 0.000010 0.000010 0.008831 0.000010 0.000010 0.000010 0.000010 0.040798 0.000010 0.019173 0.000010 0.000010 0.000010 0.000010 0.000010 0.031999 0.000010 0.000010 0.000010 0.000010 0.000010 0.000010 0.000010 0.000010 0.019602 0.003785 0.000010 0.000010 0.000010 0.000010 0.029543
0.036440 0.000010 0.000010 0.000010 0.015585 0.000010 0.000010 0.000010 0.000010 0.000010 0.007181 0.000010 0.000010 0.000010 0.000010 0.000010 0.000010 0.000010 0.000010 0.000010 0.000010 0.000010 0.000010 0.000010 0.000010 0.000010 0.000010 0.000010 0.000010 0.000010 0.000010 0.000010 0.000010 0.000010 0.000010 0.005089 0.012734 0.000010 0.000010 0.000010 0.000010 0.774138 0.000010 0.000010 0.000010 0.000010 0.002348 0.000010 0.000010 0.003047 0.000010 0.000010 0.006188 0.000010 0.000010 0.000010 0.074658 0.013041 0.000010 0.008908 0.000010 0.000010 0.000010 0.000010 0.007971 0.000010 0.000010 0.000010 0.000010 0.000010 0.015574 0.003142 0.000010 0.000010 0.000010 0.000010 0.000010 0.000010 0.000010 0.000010 0.000010 0.000010 0.000010 0.000010 0.000010 0.000010 0.000010 0.013148 0.000010 0.000010 0.000010 0.000010 0.000010 0.000010 0.000010 0.000010 0.000010
0.000010 0.000010 0.000010 0.000010 0.000010 0.000010 0.000010 0.000010 0.000010 0.000010 0.000010 0.000010 0.000010 0.000010 0.000010 0.000010 0.000010 0.000010 0.000010 0.000010 0.000010 0.000010 0.000010 0.000010 0.000010 0.000010 0.000010 0.000010 0.000010 0.000010 0.000010 0.000010 0.000010 0.000010 0.000010 0.000010 0.000010 0.000010 0.000010 0.000010 0.000010 0.999040 0.000010 0.000010 0.000010 0.000010 0.000010 0.000010 0.000010 0.000010 0.000010 0.000010 0.000010 0.000010 0.000010 0.000010 0.000010 0.000010 0.000010 0.000010 0.000010 0.000010 0.000010 0.000010 0.000010 0.000010 0.000010 0.000010 0.000010 0.000010 0.000010 0.000010 0.000010 0.000010 0.000010 0.000010 0.000010 0.000010 0.000010 0.000010 0.000010 0.000010 0.000010 0.000010 0.000010 0.000010 0.000010 0.000010 0.000010 0.000010 0.000010 0.000010 0.000010 0.000010 0.000010 0.000010 0.000010
0.000010 0.000010 0.000010 0.000010 0.000010 0.000010 0.000010 0.000010 0.000010 0.000010 0.002341 0.000010 0.000010 0.000010 0.000010 0.000010 0.000010 0.000010 0.000010 0.000010 0.000010 0.000010 0.000010 0.000010 0.000010 0.000010 0.000010 0.000010 0.000010 0.000010 0.000010 0.000010 0.000010 0.000010 0.000010 0.000010 0.000010 0.000010 0.000010 0.000010 0.000010 0.989929 0.000010 0.000010 0.000010 0.000010 0.000010 0.000010 0.000010 0.000010 0.000010 0.000010 0.000010 0.000010 0.000010 0.000010 0.000010 0.000010 0.000010 0.000010 0.000010 0.006790 0.000010 0.000010 0.000010 0.000010 0.000010 0.000010 0.000010 0.000010 0.000010 0.000010 0.000010 0.000010 0.000010 0.000010 0.000010 0.000010 0.000010 0.000010 0.000010 0.000010 0.000010 0.000010 0.000010 0.000010 0.000010 0.000010 0.000010 0.000010 0.000010 0.000010 0.000010 0.000010 0.000010 0.000010 0.000010
0.009366 0.000174 0.021196 0.000010 0.013464 0.005963 0.000010 0.000010 0.000010 0.000010 0.000010 0.000010 0.000010 0.000010 0.000010 0.007087 0.000010 0.000010 0.009001 0.000010 0.000010 0.000010 0.000010 0.000010 0.000010 0.000010 0.000010 0.000010 0.000010 0.030674 0.002805 0.000010 0.000010 0.000010 0.000010 0.009382 0.000010 0.000010 0.000010 0.000010 0.015143 0.406594 0.009544 0.000010 0.000010 0.000010 0.009673 0.000010 0.000010 0.029828 0.000010 0.000010 0.000010 0.000010 0.000010 0.000010 0.125120 0.000010 0.000010 0.018607 0.013912 0.000010 0.073938 0.000010 0.016157 0.000010 0.000010 0.000010 0.012753 0.000010 0.016893 0.000010 0.000010 0.031414 0.000010 0.022573 0.010409 0.000010 0.000010 0.000010 0.006748 0.000010 0.000010 0.004609 0.000010 0.017158 0.000010 0.000010 0.000010 0.039656 0.000010 0.000010 0.000010 0.000010 0.000010 0.000010 0.009491
0.000010 0.000010 0.000010 0.000010 0.000010 0.000010 0.000010 0.000010 0.000010 0.000010 0.000010 0.000010 0.000010 0.000010 0.000010 0.000010 0.000010 0.000010 0.000010 0.000010 0.000010 0.000010 0.000010 0.000010 0.000010 0.000010 0.000010 0.000010 0.000010 0.000010 0.000010 0.000010 0.000010 0.000010 0.000010 0.000010 0.000010 0.000010 0.000010 0.000010 0.000010 0.999040 0.000010 0.000010 0.000010 0.000010 0.000010 0.000010 0.000010 0.000010 0.000010 0.000010 0.000010 0.000010 0.000010 0.000010 0.000010 0.000010 0.000010 0.000010 0.000010 0.000010 0.000010 0.000010 0.000010 0.000010 0.000010 0.000010 0.000010 0.000010 0.000010 0.000010 0.000010 0.000010 0.000010 0.000010 0.000010 0.000010 0.000010 0.000010 0.000010 0.000010 0.000010 0.000010 0.000010 0.000010 0.000010 0.000010 0.000010 0.000010 0.000010 0.000010 0.000010 0.000010 0.000010 0.000010 0.000010
0.000010 0.000010 0.000010 0.000010 0.000010 0.000010 0.003981 0.000010 0.000010 0.000010 0.000010 0.000010 0.000010 0.000010 0.000010 0.000010 0.000010 0.000010 0.000010 0.000010 0.000010 0.000010 0.000010 0.000010 0.000010 0.000010 0.000010 0.000010 0.012263 0.000010 0.013895 0.000010 0.000010 0.000010 0.000010 0.000010 0.000010 0.000010 0.000010 0.000010 0.000010 0.908601 0.000010 0.000010 0.000010 0.000010 0.000010 0.000010 0.000010 0.000010 0.000010 0.000010 0.000010 0.007329 0.000010 0.007682 0.000010 0.000010 0.000010 0.000010 0.000010 0.000010 0.000010 0.000010 0.000010 0.007393 0.000010 0.000010 0.000010 0.000010 0.000010 0.000010 0.000010 0.000010 0.000010 0.000010 0.000010 0.000010 0.000010 0.000010 0.000010 0.000010 0.000010 0.000010 0.000010 0.000010 0.002030 0.020112 0.000010 0.000010 0.000010 0.011273 0.000010 0.001199 0.000010 0.000010 0.003392
0.000765 0.000010 0.019808 0.000010 0.009185 0.032991 0.000010 0.000010 0.000010 0.000708 0.000010 0.000010 0.000010 0.000010 0.000010 0.000010 0.001334 0.000010 0.000010 0.000010 0.000010 0.000010 0.000010 0.000010 0.000010 0.000010 0.011172 0.000010 0.000010 0.022957 0.045531 0.000010 0.000010 0.000010 0.000010 0.002165 0.000010 0.000010 0.000010 0.013478 0.042787 0.446854 0.012494 0.000010 0.000010 0.000010 0.000010 0.000010 0.000010 0.093437 0.004932 0.000010 0.000010 0.000010 0.000010 0.000010 0.070024 0.000010 0.000010 0.021773 0.006015 0.000010 0.019518 0.000010 0.021712 0.000010 0.000010 0.000010 0.000010 0.000010 0.010085 0.000010 0.000010 0.000010 0.000010 0.000010 0.000010 0.000010 0.000010 0.000010 0.025211 0.015355 0.000010 0.009071 0.000010 0.003935 0.000010 0.011910 0.000010 0.000010 0.007067 0.001887 0.000010 0.012322 0.000010 0.000010 0.002858
0.000010 0.000010 0.000010 0.000010 0.000010 0.000010 0.000010 0.000010 0.000010 0.000010 0.000010 0.000010 0.000010 0.000010 0.000010 0.000010 0.000010 0.000010 0.000010 0.000010 0.000010 0.000010 0.000010 0.000010 0.000010 0.000010 0.000010 0.000010 0.000010 0.000010 0.000010 0.000010 0.000010 0.000010 0.000010 0.000010 0.000010 0.000010 0.000010 0.000010 0.000010 0.999040 0.000010 0.000010 0.000010 0.000010 0.000010 0.000010 0.000010 0.000010 0.000010 0.000010 0.000010 0.000010 0.000010 0.000010 0.000010 0.000010 0.000010 0.000010 0.000010 0.000010 0.000010 0.000010 0.000010 0.000010 0.000010 0.000010 0.000010 0.000010 0.000010 0.000010 0.000010 0.000010 0.000010 0.000010 0.000010 0.000010 0.000010 0.000010 0.000010 0.000010 0.000010 0.000010 0.000010 0.000010 0.000010 0.000010 0.000010 0.000010 0.000010 0.000010 0.000010 0.000010 0.000010 0.000010 0.000010
0.000010 0.022205 0.000010 0.000010 0.000010 0.036368 0.000010 0.000010 0.000010 0.000010 0.000010 0.000010 0.000010 0.000010 0.000010 0.000010 0.000010 0.000010 0.000010 0.000010 0.000010 0.000010 0.000010 0.000010 0.000010 0.000010 0.000010 0.000010 0.000010 0.000010 0.000010 0.000010 0.000010 0.000010 0.000010 0.000010 0.000010 0.000010 0.000010 0.000010 0.000010 0.851795 0.000010 0.000010 0.000010 0.018873 0.000010 0.000010 0.006794 0.000010 0.000010 0.000010 0.000010 0.000010 0.000010 0.000010 0.063056 0.000010 0.000010 0.000010 0.000010 0.000010 0.000010 0.000010 0.000010 0.000010 0.000010 0.000010 0.000010 0.000010 0.000010 0.000010 0.000010 0.000010 0.000010 0.000010 0.000010 0.000010 0.000010 0.000010 0.000010 0.000010 0.000010 0.000010 0.000010 0.000010 0.000010 0.000010 0.000010 0.000010 0.000010 0.000010 0.000010 0.000010 0.000010 0.000010 0.000010
0.000010 0.000010 0.000010 0.000010 0.000010 0.000010 0.000010 0.000010 0.000010 0.000010 0.000010 0.000010 0.000010 0.000010 0.000010 0.000010 0.000010 0.000010 0.000010 0.000010 0.000010 0.000010 0.000010 0.000010 0.000010 0.000010 0.000010 0.000010 0.000010 0.000010 0.000010 0.000010 0.000010 0.000010 0.000010 0.000010 0.000010 0.000010 0.000010 0.000010 0.000010 0.999040 0.000010 0.000010 0.000010 0.000010 0.000010 0.000010 0.000010 0.000010 0.000010 0.000010 0.000010 0.000010 0.000010 0.000010 0.000010 0.000010 0.000010 0.000010 0.000010 0.000010 0.000010 0.000010 0.000010 0.000010 0.000010 0.000010 0.000010 0.000010 0.000010 0.000010 0.000010 0.000010 0.000010 0.000010 0.000010 0.000010 0.000010 0.000010 0.000010 0.000010 0.000010 0.000010 0.000010 0.000010 0.000010 0.000010 0.000010 0.000010 0.000010 0.000010 0.000010 0.000010 0.000010 0.000010 0.000010
0.002578 0.000010 0.007440 0.000010 0.006164 0.027305 0.000010 0.000010 0.000010 0.000010 0.001435 0.000010 0.000010 0.000010 0.000010 0.000010 0.000010 0.000010 0.000010 0.000010 0.000010 0.000010 0.000010 0.000010 0.000590 0.000010 0.000010 0.000010 0.000010 0.000010 0.018560 0.000010 0.000010 0.000010 0.000010 0.011269 0.000010 0.000010 0.000010 0.000010 0.000010 0.739071 0.000010 0.001924 0.000010 0.000010 0.000010 0.000010 0.004733 0.000010 0.002835 0.000010 0.007600 0.000010 0.000010 0.000010 0.045234 0.000010 0.007323 0.000010 0.000010 0.000010 0.052404 0.000010 0.000010 0.000010 0.000010 0.000010 0.000010 0.000010 0.005950 0.000010 0.000010 0.000010 0.000010 0.000010 0.000010 0.000010 0.000010 0.000010 0.010457 0.039018 0.000010 0.007341 0.000010 0.000010 0.000010 0.000010 0.000010 0.000010 0.000010 0.000010 0.000010 0.000010 0.000010 0.000010 0.000010
0.011284 0.000010 0.000389 0.000010 0.000010 0.000010 0.000010 0.021250 0.000010 0.000010 0.004437 0.000010 0.000010 0.000010 0.000010 0.000010 0.000010 0.000010 0.000010 0.000010 0.000010 0.000010 0.000010 0.000010 0.021214 0.000010 0.014514 0.000010 0.000010 0.000010 0.008018 0.000010 0.000010 0.000010 0.000010 0.001780 0.000010 0.000010 0.000010 0.000010 0.003564 0.487366 0.000010 0.000010 0.002568 0.010067 0.000010 0.000010 0.008057 0.080554 0.000010 0.000010 0.000010 0.000010 0.000010 0.000010 0.103604 0.000010 0.000010 0.005091 0.000010 0.000010 0.058391 0.000010 0.073040 0.000010 0.000010 0.000010 0.000010 0.000010 0.000010 0.000883 0.000010 0.016985 0.000010 0.000010 0.000010 0.000010 0.000010 0.000010 0.025749 0.000010 0.000010 0.001221 0.000010 0.000010 0.000010 0.003942 0.000010 0.000010 0.000010 0.003959 0.000010 0.002370 0.000010 0.000010 0.028994
0.000010 0.000010 0.002804 0.000010 0.000010 0.035624 0.000010 0.000010 0.000010 0.000023 0.000010 0.000010 0.000010 0.000010 0.000010 0.000010 0.000010 0.000010 0.015222 0.000010 0.000010 0.002678 0.000010 0.000010 0.000010 0.000010 0.000010 0.003014 0.000010 0.000010 0.000010 0.000010 0.000010 0.000010 0.000010 0.000010 0.000010 0.000010 0.000010 0.019376 0.005323 0.762870 0.024409 0.000010 0.004576 0.000010 0.000010 0.014494 0.000010 0.018434 0.000010 0.008627 0.040454 0.012783 0.000010 0.000010 0.000010 0.000010 0.000448 0.000010 0.004149 0.000010 0.000010 0.000010 0.000010 0.000010 0.000010 0.000019 0.022032 0.000010 0.000010 0.000010 0.000010 0.000010 0.000010 0.000010 0.000010 0.000010 0.000010 0.000010 0.000561 0.000010 0.001331 0.000010 0.000010 0.000010 0.000010 0.000010 0.000010 0.000010 0.000010 0.000010 0.000010 0.000010 0.000010 0.000010 0.000010
0.000010 0.000010 0.024907 0.001333 0.012560 0.000010 0.000010 0.000010 0.000010 0.000010 0.003715 0.000010 0.000010 0.000010 0.000010 0.000010 0.001541 0.000010 0.001673 0.000010 0.005333 0.000010 0.000010 0.000010 0.010288 0.001243 0.000010 0.000010 0.000010 0.000010 0.042059 0.000010 0.000010 0.000010 0.000010 0.000010 0.000010 0.000035 0.000010 0.031153 0.000010 0.440251 0.000010 0.003580 0.000010 0.000010 0.010312 0.000010 0.000010 0.056317 0.000010 0.000010 0.000010 0.000010 0.000010 0.000010 0.052030 0.000010 0.005146 0.043102 0.000010 0.000010 0.101100 0.000010 0.014117 0.017155 0.020717 0.000010 0.011863 0.000010 0.000010 0.000010 0.020752 0.000010 0.000010 0.010479 0.005261 0.000010 0.000010 0.000010 0.001233 0.002495 0.000010 0.028127 0.000010 0.000010 0.003281 0.000359 0.000010 0.004003 0.000010 0.004601 0.000010 0.007257 0.000010 0.000010 0.000010
0.000010 0.012533 0.005972 0.000010 0.000010 0.002676 0.000010 0.000010 0.000010 0.024275 0.000010 0.000010 0.000010 0.000010 0.020232 0.000010 0.000010 0.000010 0.000010 0.000010 0.000275 0.000010 0.000010 0.000010 0.000010 0.000010 0.000010 0.000010 0.000010 0.007665 0.000010 0.002148 0.000010 0.000010 0.000010 0.001485 0.000010 0.000010 0.000010 0.007572 0.003996 0.421410 0.000010 0.000010 0.000010 0.000010 0.018726 0.000010 0.000010 0.038669 0.000010 0.000010 0.017365 0.000010 0.000010 0.001933 0.095761 0.004637 0.000010 0.000010 0.000010 0.000010 0.091819 0.000010 0.024215 0.000010 0.000010 0.000010 0.002114 0.000010 0.003825 0.000010 0.000010 0.020539 0.000010 0.005122 0.017096 0.000010 0.000010 0.000010 0.032459 0.023802 0.000010 0.000010 0.000010 0.031638 0.000010 0.000010 0.000010 0.009616 0.000010 0.000010 0.000010 0.000010 0.000010 0.000010 0.049754
0.003431 0.000010 0.015599 0.000010 0.000010 0.032543 0.000010 0.000010 0.000010 0.001799 0.000010 0.000010 0.000010 0.000010 0.000010 0.006330 0.000010 0.000010 0.035302 0.000010 0.000010 0.000010 0.000282 0.000010 0.000010 0.000010 0.000010 0.000010 0.000010 0.010713 0.014344 0.002203 0.000010 0.000010 0.000010 0.000010 0.000010 0.000010 0.000010 0.000010 0.033570 0.398085 0.000010 0.000010 0.000010 0.006371 0.000010 0.000010 0.012299 0.033409 0.000010 0.000010 0.006472 0.033775 0.000010 0.016693 0.112936 0.000010 0.002933 0.008748 0.008553 0.000010 0.000010 0.000010 0.079983 0.005206 0.000010 0.000010 0.000010 0.000010 0.000153 0.000230 0.000010 0.010496 0.000010 0.000010 0.000010 0.000010 0.000010 0.000010 0.000010 0.000010 0.000010 0.000010 0.004130 0.000010 0.000010 0.000010 0.000010 0.000010 0.016905 0.018001 0.000010 0.006482 0.014074 0.000010 0.047310
0.000010 0.000010 0.021884 0.000010 0.000010 0.004471 0.000010 0.000010 0.000010 0.000010 0.000010 0.000010 0.000010 0.000010 0.000010 0.000010 0.000010 0.000130 0.003875 0.000010 0.000010 0.000010 0.000010 0.000010 0.002422 0.000010 0.000010 0.000010 0.000010 0.004937 0.000010 0.000010 0.000010 0.000010 0.000010 0.000010 0.000010 0.000010 0.000010 0.000010 0.011342 0.639862 0.000010 0.000010 0.019891 0.000010 0.003156 0.000010 0.000010 0.035671 0.011914 0.000010 0.000010 0.000010 0.000010 0.000010 0.047256 0.000010 0.000010 0.000010 0.000010 0.001793 0.013956 0.000010 0.000010 0.000010 0.000010 0.000010 0.000010 0.000010 0.000010 0.000010 0.000010 0.002594 0.000010 0.023006 0.007314 0.000010 0.000010 0.000010 0.000010 0.010402 0.000010 0.000010 0.000010 0.043740 0.000010 0.000010 0.000010 0.026002 0.000010 0.013848 0.000010 0.026851 0.000010 0.000010 0.022952
0.024493 0.000010 0.000010 0.000010 0.000010 0.039907 0.000010 0.000010 0.000010 0.006448 0.000893 0.000010 0.000010 0.000010 0.000010 0.000010 0.000010 0.000010 0.017180 0.000010 0.000010 0.000010 0.000010 0.000010 0.000010 0.000010 0.000010 0.000010 0.000010 0.000010 0.022331 0.007154 0.000010 0.000010 0.000010 0.002444 0.000010 0.000010 0.000010 0.000010 0.023011 0.420506 0.012451 0.000010 0.000010 0.025398 0.000010 0.000010 0.000010 0.059340 0.000010 0.000010 0.000010 0.000010 0.000010 0.000010 0.098341 0.000010 0.017521 0.026315 0.000010 0.000010 0.023198 0.000010 0.030620 0.000010 0.000010 0.000010 0.013556 0.000010 0.000010 0.010329 0.000010 0.000010 0.000010 0.000998 0.000010 0.000010 0.000010 0.000010 0.000010 0.000010 0.000010 0.023694 0.000010 0.000010 0.000010 0.000010 0.000010 0.000010 0.000010 0.043108 0.000010 0.000010 0.000010 0.000010 0.050033
0.000010 0.000010 0.000010 0.000010 0.000010 0.000010 0.000010 0.000010 0.000010 0.000010 0.000010 0.000010 0.000010 0.000010 0.000010 0.000010 0.000010 0.000010 0.000010 0.000010 0.000010 0.000010 0.000010 0.000010 0.000010 0.000010 0.000010 0.000010 0.000010 0.000010 0.000010 0.000010 0.000010 0.000010 0.000010 0.000010 0.000010 0.000010 0.000010 0.000010 0.000010 0.999040 0.000010 0.000010 0.000010 0.000010 0.000010 0.000010 0.000010 0.000010 0.000010 0.000010 0.000010 0.000010 0.000010 0.000010 0.000010 0.000010 0.000010 0.000010 0.000010 0.000010 0.000010 0.000010 0.000010 0.000010 0.000010 0.000010 0.000010 0.000010 0.000010 0.000010 0.000010 0.000010 0.000010 0.000010 0.000010 0.000010 0.000010 0.000010 0.000010 0.000010 0.000010 0.000010 0.000010 0.000010 0.000010 0.000010 0.000010 0.000010 0.000010 0.000010 0.000010 0.000010 0.000010 0.000010 0.000010
0.000010 0.000010 0.000010 0.000010 0.013128 0.000010 0.000010 0.000010 0.000010 0.000010 0.000010 0.000010 0.000010 0.000010 0.000010 0.000010 0.000010 0.000010 0.000010 0.000010 0.000010 0.000010 0.000010 0.000010 0.000010 0.000010 0.000010 0.000010 0.000010 0.006373 0.051264 0.000010 0.000010 0.000010 0.000010 0.003596 0.000982 0.000010 0.000010 0.054066 0.000010 0.000010 0.000010 0.000010 0.000010 0.000010 0.000010 0.000010 0.000010 0.003734 0.000010 0.000010 0.735913 0.000010 0.000010 0.000010 0.000010 0.000010 0.001522 0.000010 0.000010 0.000010 0.000010 0.000010 0.049149 0.000010 0.000010 0.000010 0.000010 0.000010 0.000010 0.000010 0.000010 0.000010 0.000010 0.000010 0.000010 0.000010 0.000010 0.000010 0.000010 0.021845 0.000010 0.000010 0.000010 0.000010 0.001785 0.006498 0.000010 0.000010 0.000010 0.000010 0.000010 0.000010 0.000010 0.000010 0.049314
0.000010 0.000010 0.000010 0.000010 0.009998 0.000010 0.000010 0.000010 0.000010 0.000010 0.000010 0.000010 0.000010 0.000010 0.000010 0.000010 0.000010 0.000010 0.000010 0.000010 0.000010 0.000010 0.000010 0.000010 0.000010 0.000010 0.000010 0.000010 0.000010 0.000010 0.000010 0.000010 0.000010 0.000010 0.000010 0.000010 0.000010 0.000010 0.000010 0.000010 0.000010 0.000010 0.000010 0.000010 0.000010 0.000188 0.000010 0.000010 0.000010 0.000010 0.000010 0.000010 0.988875 0.000010 0.000010 0.000010 0.000010 0.000010 0.000010 0.000010 0.000010 0.000010 0.000010 0.000010 0.000010 0.000010 0.000010 0.000010 0.000010 0.000010 0.000010 0.000010 0.000010 0.000010 0.000010 0.000010 0.000010 0.000010 0.000010 0.000010 0.000010 0.000010 0.000010 0.000010 0.000010 0.000010 0.000010 0.000010 0.000010 0.000010 0.000010 0.000010 0.000010 0.000010 0.000010 0.000010 0.000010
0.000010 0.000010 0.000010 0.000010 0.000010 0.000010 0.000010 0.000010 0.000010 0.000010 0.000010 0.000010 0.000010 0.000010 0.000010 0.000010 0.000010 0.000010 0.000010 0.000010 0.000010 0.000010 0.000010 0.000010 0.000010 0.000010 0.000010 0.000010 0.000010 0.000010 0.034009 0.000010 0.000010 0.000010 0.000010 0.000010 0.000010 0.000010 0.000010 0.000010 0.000010 0.000010 0.000010 0.000010 0.000010 0.000010 0.000010 0.000010 0.009291 0.000010 0.000010 0.000010 0.918166 0.000010 0.000010 0.000010 0.000010 0.000010 0.000010 0.000010 0.000010 0.000010 0.000010 0.000010 0.000010 0.000010 0.000010 0.000010 0.000010 0.000010 0.000010 0.000010 0.000010 0.000010 0.000010 0.000010 0.000010 0.000010 0.000010 0.000010 0.000010 0.036317 0.000010 0.000010 0.000010 0.000010 0.001298 0.000010 0.000010 0.000010 0.000010 0.000010 0.000010 0.000010 0.000010 0.000010 0.000010
0.000010 0.000010 0.026901 0.000010 0.000010 0.000010 0.000010 0.000010 0.000010 0.000010 0.000010 0.000010 0.000010 0.000010 0.000010 0.000010 0.000010 0.000010 0.003194 0.000010 0.000010 0.000010 0.000010 0.000010 0.000010 0.000010 0.000010 0.000010 0.000010 0.083694 0.046637 0.000010 0.000010 0.000010 0.000010 0.000010 0.000010 0.000010 0.000010 0.025939 0.000010 0.008455 0.000010 0.000010 0.000010 0.000010 0.000010 0.000010 0.019321 0.000010 0.000010 0.000010 0.737253 0.000010 0.000010 0.000010 0.000010 0.000010 0.000010 0.021155 0.000010 0.000010 0.000010 0.000010 0.000010 0.000010 0.000010 0.000010 0.011642 0.000010 0.000010 0.000010 0.000010 0.000010 0.000010 0.002174 0.000010 0.000010 0.000010 0.000010 0.000010 0.000319 0.000010 0.000010 0.000010 0.000010 0.000010 0.000010 0.000010 0.000010 0.000010 0.000010 0.000010 0.004253 0.000010 0.000010 0.008233
0.000010 0.000010 0.000010 0.000010 0.000010 0.000010 0.000010 0.000010 0.000010 0.010621 0.000010 0.000010 0.000010 0.000010 0.000010 0.000010 0.000010 0.000010 0.000010 0.000010 0.000010 0.000010 0.000010 0.000010 0.000010 0.000010 0.000010 0.000010 0.000010 0.004098 0.002237 0.000010 0.000010 0.000010 0.000010 0.000010 0.000010 0.000010 0.000010 0.000010 0.000010 0.000010 0.000010 0.000010 0.000010 0.000010 0.000010 0.000010 0.000010 0.000010 0.000010 0.000010 0.965668 0.000010 0.000010 0.000010 0.000010 0.000010 0.000010 0.000010 0.000018 0.000010 0.000010 0.000010 0.000010 0.000010 0.000010 0.000010 0.000010 0.000010 0.000010 0.000010 0.000010 0.000010 0.000010 0.000010 0.000010 0.000010 0.000010 0.000010 0.000010 0.016448 0.000010 0.000010 0.000010 0.000010 0.000010 0.000010 0.000010 0.000010 0.000010 0.000010 0.000010 0.000010 0.000010 0.000010 0.000010
0.003156 0.000010 0.018146 0.000010 0.000019 0.000010 0.000010 0.000010 0.000010 0.000010 0.000010 0.000010 0.000010 0.000010 0.000010 0.000010 0.000010 0.000010 0.000010 0.000010 0.000010 0.000010 0.000010 0.000010 0.000010 0.000010 0.000010 0.000010 0.000010 0.059228 0.084282 0.000010 0.000010 0.000010 0.000010 0.000010 0.000010 0.000010 0.000010 0.023735 0.000014 0.007586 0.000010 0.000010 0.000010 0.008265 0.000010 0.000010 0.000010 0.003146 0.000010 0.000010 0.646480 0.000010 0.000010 0.000010 0.053249 0.000010 0.000010 0.015833 0.010852 0.000010 0.018327 0.000010 0.012679 0.000010 0.000010 0.000010 0.000010 0.000010 0.000010 0.000010 0.000010 0.000010 0.000010 0.000010 0.000010 0.000010 0.000010 0.000010 0.000010 0.034203 0.000010 0.000010 0.000010 0.000010 0.000010 0.000010 0.000010 0.000010 0.000010 0.000010 0.000010 0.000010 0.000010 0.000010 0.000010
0.000010 0.000010 0.000010 0.000010 0.000010 0.000010 0.000010 0.000010 0.000010 0.000010 0.000010 0.000010 0.000010 0.000010 0.000010 0.000010 0.000010 0.000010 0.000010 0.000010 0.000010 0.000010 0.000010 0.000010 0.000010 0.000010 0.000010 0.000010 0.000010 0.000010 0.000010 0.000010 0.000010 0.000010 0.000010 0.000010 0.000010 0.000010 0.000010 0.000010 0.000010 0.000010 0.000010 0.000010 0.000010 0.000010 0.000010 0.000010 0.000010 0.000010 0.000010 0.000010 0.999040 0.000010 0.000010 0.000010 0.000010 0.000010 0.000010 0.000010 0.000010 0.000010 0.000010 0.000010 0.000010 0.000010 0.000010 0.000010 0.000010 0.000010 0.000010 0.000010 0.000010 0.000010 0.000010 0.000010 0.000010 0.000010 0.000010 0.000010 0.000010 0.000010 0.000010 0.000010 0.000010 0.000010 0.000010 0.000010 0.000010 0.000010 0.000010 0.000010 0.000010 0.000010 0.000010 0.000010 0.000010
0.000010 0.000010 0.000010 0.000010 0.000010 0.000010 0.000010 0.000010 0.000010 0.000010 0.000010 0.000010 0.000010 0.000010 0.000010 0.000010 0.000010 0.000010 0.000010 0.000010 0.000010 0.000010 0.000010 0.000010 0.000010 0.000010 0.000010 0.000010 0.000010 0.000010 0.000010 0.000010 0.000010 0.000010 0.000010 0.000010 0.000010 0.000010 0.000010 0.000010 0.000010 0.000010 0.000010 0.000010 0.000010 0.000010 0.000010 0.000010 0.000010 0.000010 0.000010 0.000010 0.999040 0.000010 0.000010 0.000010 0.000010 0.000010 0.000010 0.000010 0.000010 0.000010 0.000010 0.000010 0.000010 0.000010 0.000010 0.000010 0.000010 0.000010 0.000010 0.000010 0.000010 0.000010 0.000010 0.000010 0.000010 0.000010 0.000010 0.000010 0.000010 0.000010 0.000010 0.000010 0.000010 0.000010 0.000010 0.000010 0.000010 0.000010 0.000010 0.000010 0.000010 0.000010 0.000010 0.000010 0.000010
0.000010 0.000010 0.000010 0.000010 0.000010 0.000010 0.000010 0.000010 0.000010 0.000010 0.000010 0.000010 0.000010 0.000010 0.000010 0.000010 0.000010 0.000010 0.000010 0.000010 0.000010 0.000010 0.000010 0.000010 0.000010 0.000010 0.000010 0.000010 0.000010 0.000010 0.000010 0.000010 0.000010 0.000010 0.000010 0.000010 0.000010 0.000010 0.000010 0.000010 0.000010 0.000010 0.000010 0.000010 0.000010 0.000010 0.000010 0.000010 0.000010 0.000010 0.000010 0.000010 0.999040 0.000010 0.000010 0.000010 0.000010 0.000010 0.000010 0.000010 0.000010 0.000010 0.000010 0.000010 0.000010 0.000010 0.000010 0.000010 0.000010 0.000010 0.000010 0.000010 0.000010 0.000010 0.000010 0.000010 0.000010 0.000010 0.000010 0.000010 0.000010 0.000010 0.000010 0.000010 0.000010 0.000010 0.000010 0.000010 0.000010 0.000010 0.000010 0.000010 0.000010 0.000010 0.000010 0.000010 0.000010
0.000010 0.000010 0.037263 0.000010 0.003036 0.000010 0.000010 0.000010 0.000010 0.000010 0.000010 0.000010 0.000010 0.000010 0.000010 0.000010 0.000010 0.000010 0.000010 0.000010 0.000010 0.000010 0.000010 0.000010 0.000010 0.000010 0.000010 0.000010 0.000010 0.009649 0.000010 0.000010 0.000010 0.000010 0.000010 0.000010 0.000010 0.000010 0.000010 0.006563 0.000010 0.000010 0.000010 0.000010 0.000010 0.008803 0.000010 0.000010 0.000010 0.000010 0.000010 0.000010 0.868602 0.000010 0.000010 0.000010 0.000010 0.000010 0.000010 0.000010 0.000010 0.000010 0.000010 0.000010 0.008267 0.000010 0.000010 0.000010 0.005663 0.000010 0.000010 0.000010 0.000010 0.007635 0.000010 0.000010 0.000010 0.000010 0.000010 0.000010 0.000010 0.022035 0.000010 0.000010 0.000010 0.000010 0.000010 0.000010 0.000010 0.021625 0.000010 0.000010 0.000010 0.000010 0.000010 0.000010 0.000010
0.009538 0.000010 0.000010 0.000010 0.011264 0.000010 0.000010 0.000010 0.000010 0.000010 0.000010 0.000010 0.000010 0.000010 0.000010 0.000010 0.000010 0.000010 0.000010 0.000010 0.000010 0.000010 0.000010 0.000010 0.000010 0.000010 0.000010 0.000010 0.000010 0.016565 0.026189 0.000010 0.000010 0.000010 0.000010 0.000010 0.000010 0.000010 0.000010 0.013206 0.000010 0.000010 0.000010 0.000010 0.000010 0.000010 0.000010 0.000010 0.000010 0.000010 0.000010 0.000010 0.815316 0.000010 0.000010 0.000010 0.000010 0.000010 0.000010 0.000010 0.000010 0.000010 0.000010 0.000010 0.046715 0.000010 0.000010 0.000010 0.000010 0.000010 0.000010 0.000010 0.000010 0.000010 0.000010 0.000010 0.000010 0.000010 0.000010 0.000010 0.000010 0.057731 0.000010 0.000010 0.000010 0.000010 0.000010 0.002597 0.000010 0.000010 0.000010 0.000010 0.000010 0.000010 0.000010 0.000010 0.000010
0.000010 0.000010 0.000010 0.000010 0.000010 0.000010 0.000010 0.000010 0.000010 0.000010 0.000010 0.000010 0.000010 0.000010 0.000010 0.000010 0.000010 0.000010 0.000010 0.000010 0.000010 0.000010 0.000010 0.000010 0.000010 0.000010 0.000010 0.000010 0.000010 0.000010 0.000010 0.000010 0.000010 0.000010 0.000010 0.000010 0.000010 0.000010 0.000010 0.000010 0.000010 0.000010 0.000010 0.000010 0.000010 0.000010 0.000010 0.000010 0.000010 0.000010 0.000010 0.000010 0.999040 0.000010 0.000010 0.000010 0.000010 0.000010 0.000010 0.000010 0.000010 0.000010 0.000010 0.000010 0.000010 0.000010 0.000010 0.000010 0.000010 0.000010 0.000010 0.000010 0.000010 0.000010 0.000010 0.000010 0.000010 0.000010 0.000010 0.000010 0.000010 0.000010 0.000010 0.000010 0.000010 0.000010 0.000010 0.000010 0.000010 0.000010 0.000010 0.000010 0.000010 0.000010 0.000010 0.000010 0.000010
0.000010 0.000010 0.000010 0.000010 0.000010 0.000010 0.000010 0.000010 0.000010 0.000010 0.000010 0.000010 0.000010 0.000010 0.000010 0.000010 0.000010 0.000010 0.000010 0.000010 0.000010 0.000010 0.000010 0.000010 0.000010 0.000010 0.000010 0.000010 0.000010 0.000010 0.000010 0.000010 0.000010 0.000010 0.000010 0.000010 0.000010 0.000010 0.000010 0.000010 0.000010 0.000010 0.000010 0.000010 0.000010 0.000010 0.000010 0.000010 0.000010 0.000010 0.000010 0.000010 0.999040 0.000010 0.000010 0.000010 0.000010 0.000010 0.000010 0.000010 0.000010 0.000010 0.000010 0.000010 0.000010 0.000010 0.000010 0.000010 0.000010 0.000010 0.000010 0.000010 0.000010 0.000010 0.000010 0.000010 0.000010 0.000010 0.000010 0.000010 0.000010 0.000010 0.000010 0.000010 0.000010 0.000010 0.000010 0.000010 0.000010 0.000010 0.000010 0.000010 0.000010 0.000010 0.000010 0.000010 0.000010
0.000010 0.000010 0.000010 0.000010 0.000010 0.000010 0.000010 0.000010 0.000010 0.000010 0.000010 0.000010 0.000010 0.000010 0.000010 0.000010 0.000010 0.000010 0.000010 0.000010 0.000010 0.000010 0.000010 0.000010 0.000010 0.000010 0.000010 0.000010 0.000010 0.000010 0.000010 0.000010 0.000010 0.000010 0.000010 0.000010 0.000010 0.000010 0.000010 0.000010 0.000010 0.000010 0.000010 0.000010 0.000010 0.000010 0.000010 0.000010 0.000010 0.000010 0.000010 0.000010 0.999040 0.000010 0.000010 0.000010 0.000010 0.000010 0.000010 0.000010 0.000010 0.000010 0.000010 0.000010 0.000010 0.000010 0.000010 0.000010 0.000010 0.000010 0.000010 0.000010 0.000010 0.000010 0.000010 0.000010 0.000010 0.000010 0.000010 0.000010 0.000010 0.000010 0.000010 0.000010 0.000010 0.000010 0.000010 0.000010 0.000010 0.000010 0.000010 0.000010 0.000010 0.000010 0.000010 0.000010 0.000010
0.000010 0.024508 0.007394 0.000010 0.000010 0.000010 0.000010 0.000010 0.000010 0.000010 0.000010 0.000010 0.000010 0.000010 0.000010 0.005664 0.000010 0.000010 0.000010 0.000010 0.000010 0.000010 0.000010 0.000010 0.000010 0.000010 0.000010 0.000010 0.000010 0.000010 0.000010 0.000010 0.000010 0.000010 0.000010 0.003242 0.000010 0.000010 0.000010 0.000010 0.000010 0.000010 0.000010 0.000010 0.000010 0.009890 0.000010 0.000010 0.012181 0.000010 0.000010 0.000010 0.931438 0.000010 0.000010 0.000010 0.000010 0.000010 0.000010 0.000010 0.000010 0.000010 0.000010 0.000010 0.000010 0.000010 0.000010 0.000010 0.000010 0.000010 0.000010 0.000010 0.000010 0.000010 0.000010 0.000010 0.000010 0.000010 0.000010 0.000010 0.000010 0.000010 0.000010 0.000010 0.000010 0.000010 0.000010 0.000010 0.000010 0.004792 0.000010 0.000010 0.000010 0.000010 0.000010 0.000010 0.000010
0.000010 0.000010 0.003809 0.000010 0.000010 0.000010 0.000010 0.000010 0.000010 0.000010 0.000010 0.000010 0.000010 0.000010 0.000010 0.000010 0.000010 0.000010 0.000010 0.000010 0.000010 0.000010 0.000010 0.000010 0.000010 0.000010 0.000010 0.000010 0.000010 0.000010 0.013179 0.000010 0.000010 0.000010 0.000010 0.000010 0.000010 0.000010 0.000010 0.000010 0.000010 0.000010 0.000010 0.000010 0.000010 0.000010 0.000010 0.000010 0.000010 0.000010 0.000010 0.000010 0.973737 0.000010 0.000010 0.000010 0.000010 0.000010 0.000010 0.000010 0.003833 0.000010 0.000010 0.000010 0.000010 0.000010 0.000010 0.000010 0.000010 0.000010 0.000010 0.000010 0.000010 0.000010 0.000010 0.000010 0.000010 0.000010 0.000010 0.000010 0.000010 0.004522 0.000010 0.000010 0.000010 0.000010 0.000010 0.000010 0.000010 0.000010 0.000010 0.000010 0.000010 0.000010 0.000010 0.000010 0.000010
0.005735 0.000010 0.000010 0.000010 0.006258 0.000010 0.000010 0.000010 0.000010 0.000010 0.000010 0.000010 0.000010 0.000010 0.000010 0.000010 0.000010 0.000010 0.000010 0.000010 0.000010 0.000010 0.000010 0.000010 0.000010 0.000010 0.000010 0.000010 0.000010 0.000010 0.000010 0.000010 0.000010 0.000010 0.000010 0.000010 0.000010 0.000010 0.000010 0.000010 0.000010 0.000010 0.000010 0.000010 0.000010 0.000010 0.000010 0.000010 0.000010 0.000010 0.000010 0.000010 0.908996 0.000010 0.000010 0.000010 0.000010 0.000010 0.000010 0.010549 0.000010 0.000010 0.000010 0.000010 0.053127 0.000010 0.000010 0.000010 0.000010 0.000010 0.000010 0.000010 0.000010 0.008132 0.000010 0.000010 0.000010 0.000010 0.000010 0.000010 0.000010 0.006302 0.000010 0.000010 0.000010 0.000010 0.000010 0.000010 0.000010 0.000010 0.000010 0.000010 0.000010 0.000010 0.000010 0.000010 0.000010
0.006711 0.003077 0.022150 0.000010 0.000010 0.000010 0.000010 0.000010 0.000010 0.000010 0.000010 0.000010 0.000010 0.000010 0.000010 0.000010 0.000010 0.000010 0.000010 0.000010 0.000010 0.000010 0.000010 0.000010 0.000010 0.000010 0.000010 0.000010 0.000010 0.006218 0.016476 0.000010 0.000010 0.000010 0.000010 0.000010 0.000010 0.000010 0.000010 0.024062 0.000010 0.000010 0.000010 0.002321 0.000010 0.000010 0.000010 0.000010 0.000763 0.000010 0.000010 0.000010 0.868371 0.000010 0.000010 0.000010 0.019920 0.000010 0.000010 0.000010 0.000010 0.000010 0.000010 0.000010 0.000010 0.000010 0.000010 0.000010 0.021843 0.000010 0.000010 0.000010 0.000010 0.000010 0.000010 0.000010 0.000010 0.000010 0.000010 0.000010 0.000010 0.007237 0.000010 0.000010 0.000010 0.000010 0.000010 0.000010 0.000010 0.000010 0.000010 0.000010 0.000010 0.000010 0.000010 0.000010 0.000010
0.000010 0.000010 0.000010 0.000010 0.000010 0.000010 0.000010 0.000010 0.000010 0.000010 0.000010 0.000010 0.000010 0.000010 0.000010 0.000010 0.000010 0.000010 0.000010 0.000010 0.000010 0.000010 0.000010 0.000010 0.000010 0.000010 0.000010 0.000010 0.000010 0.000010 0.000010 0.000010 0.000010 0.000010 0.000010 0.000010 0.000010 0.000010 0.000010 0.000010 0.000010 0.000010 0.000010 0.000010 0.000010 0.000010 0.000010 0.000010 0.000010 0.000010 0.000010 0.000010 0.999040 0.000010 0.000010 0.000010 0.000010 0.000010 0.000010 0.000010 0.000010 0.000010 0.000010 0.000010 0.000010 0.000010 0.000010 0.000010 0.000010 0.000010 0.000010 0.000010 0.000010 0.000010 0.000010 0.000010 0.000010 0.000010 0.000010 0.000010 0.000010 0.000010 0.000010 0.000010 0.000010 0.000010 0.000010 0.000010 0.000010 0.000010 0.000010 0.000010 0.000010 0.000010 0.000010 0.000010 0.000010
0.000010 0.000010 0.000010 0.000010 0.000010 0.000010 0.000010 0.000010 0.000010 0.000010 0.000010 0.000010 0.000010 0.000010 0.000010 0.000010 0.000010 0.000010 0.000010 0.000010 0.000010 0.000010 0.000010 0.000010 0.000010 0.000010 0.000010 0.000010 0.000010 0.000010 0.000010 0.000010 0.000010 0.000010 0.000010 0.000010 0.000010 0.000010 0.000010 0.000010 0.000010 0.000010 0.000010 0.000010 0.000010 0.000010 0.000010 0.000010 0.000010 0.000010 0.000010 0.000010 0.999040 0.000010 0.000010 0.000010 0.000010 0.000010 0.000010 0.000010 0.000010 0.000010 0.000010 0.000010 0.000010 0.000010 0.000010 0.000010 0.000010 0.000010 0.000010 0.000010 0.000010 0.000010 0.000010 0.000010 0.000010 0.000010 0.000010 0.000010 0.000010 0.000010 0.000010 0.000010 0.000010 0.000010 0.000010 0.000010 0.000010 0.000010 0.000010 0.000010 0.000010 0.000010 0.000010 0.000010 0.000010
0.000010 0.000010 0.000010 0.000010 0.000010 0.000010 0.000010 0.000010 0.000010 0.000010 0.000010 0.000010 0.000010 0.000010 0.000010 0.999040 0.000010 0.000010 0.000010 0.000010 0.000010 0.000010 0.000010 0.000010 0.000010 0.000010 0.000010 0.000010 0.000010 0.000010 0.000010 0.000010 0.000010 0.000010 0.000010 0.000010 0.000010 0.000010 0.000010 0.000010 0.000010 0.000010 0.000010 0.000010 0.000010 0.000010 0.000010 0.000010 0.000010 0.000010 0.000010 0.000010 0.000010 0.000010 0.000010 0.000010 0.000010 0.000010 0.000010 0.000010 0.000010 0.000010 0.000010 0.000010 0.000010 0.000010 0.000010 0.000010 0.000010 0.000010 0.000010 0.000010 0.000010 0.000010 0.000010 0.000010 0.000010 0.000010 0.000010 0.000010 0.000010 0.000010 0.000010 0.000010 0.000010 0.000010 0.000010 0.000010 0.000010 0.000010 0.000010 0.000010 0.000010 0.000010 0.000010 0.000010 0.000010
0.000010 0.000010 0.000010 0.000010 0.000010 0.000010 0.000010 0.000010 0.000010 0.000010 0.000010 0.000010 0.000010 0.000010 0.000010 0.999040 0.000010 0.000010 0.000010 0.000010 0.000010 0.000010 0.000010 0.000010 0.000010 0.000010 0.000010 0.000010 0.000010 0.000010 0.000010 0.000010 0.000010 0.000010 0.000010 0.000010 0.000010 0.000010 0.000010 0.000010 0.000010 0.000010 0.000010 0.000010 0.000010 0.000010 0.000010 0.000010 0.000010 0.000010 0.000010 0.000010 0.000010 0.000010 0.000010 0.000010 0.000010 0.000010 0.000010 0.000010 0.000010 0.000010 0.000010 0.000010 0.000010 0.000010 0.000010 0.000010 0.000010 0.000010 0.000010 0.000010 0.000010 0.000010 0.000010 0.000010 0.000010 0.000010 0.000010 0.000010 0.000010 0.000010 0.000010 0.000010 0.000010 0.000010 0.000010 0.000010 0.000010 0.000010 0.000010 0.000010 0.000010 0.000010 0.000010 0.000010 0.000010
0.000010 0.000010 0.000010 0.000010 0.000010 0.000010 0.000010 0.000010 0.000010 0.000010 0.000010 0.000010 0.000010 0.000010 0.000010 0.999040 0.000010 0.000010 0.000010 0.000010 0.000010 0.000010 0.000010 0.000010 0.000010 0.000010 0.000010 0.000010 0.000010 0.000010 0.000010 0.000010 0.000010 0.000010 0.000010 0.000010 0.000010 0.000010 0.000010 0.000010 0.000010 0.000010 0.000010 0.000010 0.000010 0.000010 0.000010 0.000010 0.000010 0.000010 0.000010 0.000010 0.000010 0.000010 0.000010 0.000010 0.000010 0.000010 0.000010 0.000010 0.000010 0.000010 0.000010 0.000010 0.000010 0.000010 0.000010 0.000010 0.000010 0.000010 0.000010 0.000010 0.000010 0.000010 0.000010 0.000010 0.000010 0.000010 0.000010 0.000010 0.000010 0.000010 0.000010 0.000010 0.000010 0.000010 0.000010 0.000010 0.000010 0.000010 0.000010 0.000010 0.000010 0.000010 0.000010 0.000010 0.000010
0.010987 0.000010 0.000010 0.000010 0.000010 0.024271 0.000010 0.004534 0.000010 0.005850 0.000010 0.000010 0.000010 0.000010 0.000010 0.456152 0.000010 0.000010 0.001557 0.000010 0.000010 0.000010 0.000010 0.000010 0.000010 0.000010 0.000010 0.000010 0.000010 0.016743 0.000010 0.000010 0.000010 0.000010 0.000010 0.019984 0.000010 0.000010 0.000010 0.010126 0.000010 0.000010 0.000010 0.001103 0.000010 0.000015 0.013884 0.000010 0.000010 0.000010 0.000010 0.000010 0.000010 0.000010 0.000010 0.000010 0.000010 0.000010 0.000010 0.000010 0.006193 0.000010 0.053230 0.000010 0.011998 0.000010 0.000010 0.000010 0.000010 0.000010 0.003421 0.000010 0.000010 0.000430 0.000010 0.004404 0.275132 0.000010 0.000010 0.000010 0.015950 0.000010 0.000010 0.048264 0.000010 0.000010 0.000010 0.000010 0.000010 0.000010 0.000010 0.000010 0.000010 0.015024 0.000010 0.000010 0.000010
0.000010 0.000010 0.005266 0.000010 0.000010 0.039966 0.000010 0.000010 0.000010 0.000010 0.000010 0.000010 0.000010 0.000010 0.000010 0.597777 0.000010 0.000010 0.000010 0.000010 0.000010 0.000010 0.000010 0.000010 0.023382 0.000010 0.000010 0.000010 0.000010 0.003925 0.000010 0.000010 0.000010 0.000010 0.000010 0.000010 0.000010 0.000010 0.000010 0.000010 0.000010 0.000010 0.000010 0.000010 0.000010 0.007384 0.027747 0.000010 0.000010 0.000010 0.000010 0.000010 0.000010 0.000010 0.000010 0.000010 0.000010 0.000010 0.000010 0.000010 0.000010 0.000010 0.003042 0.000010 0.000010 0.000010 0.000010 0.000010 0.000010 0.000010 0.000010 0.000010 0.000010 0.000010 0.000010 0.018794 0.265416 0.000010 0.000010 0.000010 0.000010 0.000010 0.000010 0.000010 0.000010 0.000010 0.000010 0.000010 0.000010 0.000010 0.006441 0.000010 0.000010 0.000010 0.000010 0.000010 0.000010
0.000010 0.000010 0.000720 0.000010 0.000010 0.000010 0.000010 0.000010 0.000010 0.000010 0.000010 0.000010 0.000010 0.000010 0.000010 0.687866 0.000010 0.000010 0.000010 0.000010 0.000010 0.000010 0.000010 0.000010 0.000010 0.000010 0.000010 0.000010 0.000010 0.000010 0.000010 0.000010 0.000010 0.000010 0.000010 0.000010 0.000010 0.000010 0.000010 0.000010 0.000010 0.000010 0.000010 0.000010 0.000010 0.007496 0.000010 0.000010 0.000010 0.000010 0.000010 0.000010 0.000010 0.000010 0.000010 0.000010 0.000010 0.000010 0.000010 0.000010 0.000010 0.000010 0.000010 0.000010 0.000010 0.000010 0.000010 0.000010 0.000010 0.000010 0.000010 0.000010 0.000010 0.000010 0.000010 0.000010 0.261377 0.000010 0.000010 0.000010 0.000010 0.000010 0.000010 0.000010 0.000010 0.000010 0.000010 0.000010 0.000010 0.000010 0.000010 0.041622 0.000010 0.000010 0.000010 0.000010 0.000010
0.000010 0.000010 0.000010 0.000010 0.000010 0.000010 0.000010 0.000010 0.000010 0.000010 0.000010 0.000010 0.000010 0.000010 0.000010 0.938983 0.000010 0.000010 0.000010 0.000010 0.000010 0.000010 0.000010 0.000010 0.000010 0.000010 0.000010 0.000010 0.000010 0.000010 0.000010 0.000010 0.000010 0.000010 0.000010 0.000010 0.000010 0.000010 0.000010 0.000010 0.000010 0.000010 0.000010 0.000010 0.000010 0.000010 0.000010 0.000010 0.000010 0.000010 0.000010 0.000010 0.000010 0.000010 0.000010 0.000010 0.000010 0.000010 0.000010 0.000010 0.000010 0.000010 0.000010 0.000010 0.000010 0.000010 0.000010 0.000010 0.000010 0.000010 0.000010 0.000010 0.000010 0.000010 0.000010 0.000010 0.060067 0.000010 0.000010 0.000010 0.000010 0.000010 0.000010 0.000010 0.000010 0.000010 0.000010 0.000010 0.000010 0.000010 0.000010 0.000010 0.000010 0.000010 0.000010 0.000010 0.000010
0.000010 0.000010 0.000010 0.000010 0.000010 0.000010 0.000010 0.000010 0.000010 0.000010 0.000010 0.000010 0.000010 0.000010 0.000010 0.999040 0.000010 0.000010 0.000010 0.000010 0.000010 0.000010 0.000010 0.000010 0.000010 0.000010 0.000010 0.000010 0.000010 0.000010 0.000010 0.000010 0.000010 0.000010 0.000010 0.000010 0.000010 0.000010 0.000010 0.000010 0.000010 0.000010 0.000010 0.000010 0.000010 0.000010 0.000010 0.000010 0.000010 0.000010 0.000010 0.000010 0.000010 0.000010 0.000010 0.000010 0.000010 0.000010 0.000010 0.000010 0.000010 0.000010 0.000010 0.000010 0.000010 0.000010 0.000010 0.000010 0.000010 0.000010 0.000010 0.000010 0.000010 0.000010 0.000010 0.000010 0.000010 0.000010 0.000010 0.000010 0.000010 0.000010 0.000010 0.000010 0.000010 0.000010 0.000010 0.000010 0.000010 0.000010 0.000010 0.000010 0.000010 0.000010 0.000010 0.000010 0.000010
0.000010 0.000010 0.000010 0.000010 0.000010 0.000010 0.000010 0.000010 0.000010 0.000010 0.000010 0.000010 0.000010 0.000010 0.000010 0.999038 0.000010 0.000010 0.000010 0.000010 0.000010 0.000010 0.000010 0.000010 0.000010 0.000010 0.000012 0.000010 0.000010 0.000010 0.000010 0.000010 0.000010 0.000010 0.000010 0.000010 0.000010 0.000010 0.000010 0.000010 0.000010 0.000010 0.000010 0.000010 0.000010 0.000010 0.000010 0.000010 0.000010 0.000010 0.000010 0.000010 0.000010 0.000010 0.000010 0.000010 0.000010 0.000010 0.000010 0.000010 0.000010 0.000010 0.000010 0.000010 0.000010 0.000010 0.000010 0.000010 0.000010 0.000010 0.000010 0.000010 0.000010 0.000010 0.000010 0.000010 0.000010 0.000010 0.000010 0.000010 0.000010 0.000010 0.000010 0.000010 0.000010 0.000010 0.000010 0.000010 0.000010 0.000010 0.000010 0.000010 0.000010 0.000010 0.000010 0.000010 0.000010
0.000010 0.000010 0.000010 0.000010 0.000010 0.000010 0.000010 0.000010 0.000010 0.000010 0.000010 0.000010 0.000010 0.000010 0.000010 0.999040 0.000010 0.000010 0.000010 0.000010 0.000010 0.000010 0.000010 0.000010 0.000010 0.000010 0.000010 0.000010 0.000010 0.000010 0.000010 0.000010 0.000010 0.000010 0.000010 0.000010 0.000010 0.000010 0.000010 0.000010 0.000010 0.000010 0.000010 0.000010 0.000010 0.000010 0.000010 0.000010 0.000010 0.000010 0.000010 0.000010 0.000010 0.000010 0.000010 0.000010 0.000010 0.000010 0.000010 0.000010 0.000010 0.000010 0.000010 0.000010 0.000010 0.000010 0.000010 0.000010 0.000010 0.000010 0.000010 0.000010 0.000010 0.000010 0.000010 0.000010 0.000010 0.000010 0.000010 0.000010 0.000010 0.000010 0.000010 0.000010 0.000010 0.000010 0.000010 0.000010 0.000010 0.000010 0.000010 0.000010 0.000010 0.000010 0.000010 0.000010 0.000010
0.000010 0.000010 0.000010 0.000010 0.000010 0.000010 0.000010 0.000010 0.000010 0.000010 0.000010 0.000010 0.000010 0.000010 0.000010 0.999040 0.000010 0.000010 0.000010 0.000010 0.000010 0.000010 0.000010 0.000010 0.000010 0.000010 0.000010 0.000010 0.000010 0.000010 0.000010 0.000010 0.000010 0.000010 0.000010 0.000010 0.000010 0.000010 0.000010 0.000010 0.000010 0.000010 0.000010 0.000010 0.000010 0.000010 0.000010 0.000010 0.000010 0.000010 0.000010 0.000010 0.000010 0.000010 0.000010 0.000010 0.000010 0.000010 0.000010 0.000010 0.000010 0.000010 0.000010 0.000010 0.000010 0.000010 0.000010 0.000010 0.000010 0.000010 0.000010 0.000010 0.000010 0.000010 0.000010 0.000010 0.000010 0.000010 0.000010 0.000010 0.000010 0.000010 0.000010 0.000010 0.000010 0.000010 0.000010 0.000010 0.000010 0.000010 0.000010 0.000010 0.000010 0.000010 0.000010 0.000010 0.000010
0.000010 0.000010 0.000010 0.000010 0.000010 0.000014 0.000010 0.000010 0.000010 0.000010 0.000010 0.000010 0.000010 0.000010 0.000010 0.999036 0.000010 0.000010 0.000010 0.000010 0.000010 0.000010 0.000010 0.000010 0.000010 0.000010 0.000010 0.000010 0.000010 0.000010 0.000010 0.000010 0.000010 0.000010 0.000010 0.000010 0.000010 0.000010 0.000010 0.000010 0.000010 0.000010 0.000010 0.000010 0.000010 0.000010 0.000010 0.000010 0.000010 0.000010 0.000010 0.000010 0.000010 0.000010 0.000010 0.000010 0.000010 0.000010 0.000010 0.000010 0.000010 0.000010 0.000010 0.000010 0.000010 0.000010 0.000010 0.000010 0.000010 0.000010 0.000010 0.000010 0.000010 0.000010 0.000010 0.000010 0.000010 0.000010 0.000010 0.000010 0.000010 0.000010 0.000010 0.000010 0.000010 0.000010 0.000010 0.000010 0.000010 0.000010 0.000010 0.000010 0.000010 0.000010 0.000010 0.000010 0.000010
0.000010 0.000010 0.000010 0.000010 0.000010 0.000010 0.000010 0.000010 0.000010 0.000010 0.005312 0.000010 0.000010 0.000010 0.000010 0.155736 0.000010 0.000010 0.000010 0.000010 0.000010 0.000010 0.000010 0.000010 0.000010 0.000010 0.000010 0.000010 0.000010 0.000010 0.000010 0.000010 0.000010 0.000010 0.000010 0.000010 0.000010 0.000010 0.000010 0.000010 0.000010 0.000010 0.000010 0.004941 0.000010 0.000010 0.000010 0.000010 0.000010 0.000010 0.011006 0.000010 0.000010 0.000010 0.000010 0.000010 0.000010 0.000010 0.000440 0.000010 0.000010 0.000010 0.000010 0.000010 0.000010 0.000010 0.000010 0.000010 0.000010 0.000010 0.000010 0.000010 0.000010 0.000010 0.000010 0.000010 0.821656 0.000010 0.000010 0.000010 0.000010 0.000010 0.000010 0.000010 0.000010 0.000010 0.000010 0.000010 0.000010 0.000010 0.000010 0.000010 0.000010 0.000010 0.000010 0.000010 0.000010
0.000010 0.000010 0.000010 0.000010 0.000010 0.000010 0.008101 0.000010 0.000010 0.000010 0.008386 0.000010 0.000010 0.000010 0.000010 0.183268 0.000010 0.000010 0.000010 0.105801 0.014162 0.000010 0.000010 0.000010 0.000010 0.000010 0.000010 0.000010 0.000010 0.000010 0.000010 0.000010 0.000010 0.000010 0.000010 0.000010 0.000010 0.000010 0.000010 0.000010 0.000010 0.000010 0.000010 0.000010 0.000010 0.000010 0.000010 0.000010 0.000010 0.000010 0.000010 0.000010 0.000010 0.000010 0.000010 0.000010 0.000010 0.000010 0.000010 0.000010 0.000010 0.000010 0.000010 0.000010 0.000010 0.000010 0.000010 0.000010 0.000010 0.000010 0.000010 0.000010 0.000010 0.000010 0.000010 0.000010 0.679373 0.000010 0.000010 0.000010 0.000010 0.000010 0.000010 0.000010 0.000010 0.000010 0.000010 0.000010 0.000010 0.000010 0.000010 0.000010 0.000010 0.000010 0.000010 0.000010 0.000010
0.000010 0.000010 0.000010 0.000010 0.000010 0.000010 0.000010 0.000010 0.000010 0.000010 0.000010 0.000010 0.000010 0.000010 0.000010 0.127400 0.000010 0.000010 0.000010 0.000010 0.000010 0.000010 0.000010 0.000010 0.000010 0.000010 0.000010 0.000010 0.000010 0.000010 0.000010 0.000010 0.000010 0.000010 0.000010 0.000010 0.000010 0.000010 0.000010 0.000010 0.000010 0.000010 0.000010 0.000010 0.000010 0.000010 0.000010 0.000010 0.000010 0.000010 0.000010 0.000010 0.000010 0.000010 0.000010 0.000010 0.000010 0.000010 0.000010 0.000010 0.000010 0.000010 0.000010 0.000010 0.000010 0.000010 0.000010 0.000010 0.000010 0.000010 0.000010 0.000010 0.000010 0.000010 0.000010 0.000010 0.871650 0.000010 0.000010 0.000010 0.000010 0.000010 0.000010 0.000010 0.000010 0.000010 0.000010 0.000010 0.000010 0.000010 0.000010 0.000010 0.000010 0.000010 0.000010 0.000010 0.000010
0.000010 0.000010 0.000010 0.000010 0.000010 0.000010 0.000010 0.000010 0.000010 0.000010 0.000010 0.000010 0.000010 0.000010 0.000010 0.123464 0.000010 0.000010 0.000010 0.000010 0.000010 0.000010 0.000010 0.000010 0.000010 0.000010 0.000010 0.000010 0.000010 0.000010 0.000010 0.000010 0.000010 0.000010 0.000010 0.000010 0.000010 0.000010 0.000010 0.000010 0.000010 0.000010 0.000010 0.000010 0.000010 0.000010 0.000010 0.000010 0.000010 0.000010 0.000010 0.000010 0.000010 0.000010 0.000010 0.000010 0.000010 0.000010 0.000010 0.000010 0.000010 0.000010 0.000010 0.000010 0.000010 0.000010 0.000010 0.000010 0.000010 0.000010 0.000010 0.000010 0.000010 0.000010 0.000010 0.000010 0.875586 0.000010 0.000010 0.000010 0.000010 0.000010 0.000010 0.000010 0.000010 0.000010 0.000010 0.000010 0.000010 0.000010 0.000010 0.000010 0.000010 0.000010 0.000010 0.000010 0.000010
0.000010 0.000010 0.000010 0.000010 0.000010 0.000010 0.000010 0.000010 0.000010 0.000010 0.000010 0.000010 0.000010 0.000010 0.000010 0.078045 0.000010 0.000010 0.000010 0.000010 0.000010 0.000010 0.000010 0.000010 0.000010 0.000010 0.000010 0.000010 0.000010 0.000010 0.000010 0.000010 0.000010 0.000010 0.000010 0.000010 0.000010 0.000010 0.000010 0.000010 0.000010 0.000010 0.000010 0.000010 0.000010 0.000010 0.000010 0.000010 0.000010 0.000010 0.000010 0.000010 0.000010 0.000010 0.000010 0.000010 0.000010 0.000010 0.000010 0.000010 0.000010 0.000010 0.000010 0.000010 0.000010 0.000010 0.000010 0.000010 0.000010 0.000010 0.000010 0.000010 0.000010 0.000010 0.000010 0.000010 0.921005 0.000010 0.000010 0.000010 0.000010 0.000010 0.000010 0.000010 0.000010 0.000010 0.000010 0.000010 0.000010 0.000010 0.000010 0.000010 0.000010 0.000010 0.000010 0.000010 0.000010
0.000010 0.000010 0.000010 0.000010 0.000010 0.000010 0.000010 0.000010 0.000010 0.000010 0.008725 0.000010 0.000010 0.000010 0.000010 0.179244 0.000010 0.000010 0.000010 0.063720 0.000010 0.000010 0.000010 0.000010 0.000010 0.000010 0.000010 0.000010 0.000010 0.000010 0.000010 0.000010 0.000010 0.000010 0.000010 0.000010 0.000010 0.000010 0.000010 0.000010 0.000010 0.000010 0.000010 0.000010 0.000010 0.000010 0.000010 0.000010 0.000010 0.000010 0.004929 0.000010 0.000010 0.000010 0.000010 0.000010 0.000010 0.000010 0.000010 0.000010 0.000010 0.000010 0.000010 0.000010 0.000010 0.000010 0.000010 0.000010 0.000010 0.000010 0.000010 0.000010 0.000010 0.000010 0.000010 0.000010 0.734284 0.000010 0.000010 0.000010 0.000010 0.000010 0.000010 0.000010 0.000010 0.000010 0.008189 0.000010 0.000010 0.000010 0.000010 0.000010 0.000010 0.000010 0.000010 0.000010 0.000010
0.000010 0.000010 0.000010 0.000010 0.000010 0.000010 0.000010 0.000010 0.000010 0.000010 0.000010 0.000010 0.000010 0.000010 0.000010 0.000014 0.000010 0.000010 0.000010 0.000010 0.000010 0.000010 0.000010 0.000010 0.000010 0.000010 0.000010 0.000015 0.000010 0.000010 0.000010 0.000010 0.000010 0.000010 0.000010 0.000010 0.000010 0.000010 0.000010 0.000010 0.000010 0.000010 0.000010 0.000010 0.000010 0.000010 0.000010 0.000010 0.000010 0.000010 0.000010 0.000010 0.000010 0.000010 0.000012 0.000010 0.000010 0.000010 0.000010 0.000010 0.000010 0.000010 0.000010 0.000010 0.000010 0.000010 0.000010 0.000010 0.000010 0.000010 0.000010 0.000010 0.000010 0.000010 0.000010 0.000010 0.999029 0.000010 0.000010 0.000010 0.000010 0.000010 0.000010 0.000010 0.000010 0.000010 0.000010 0.000010 0.000010 0.000010 0.000010 0.000010 0.000010 0.000010 0.000010 0.000010 0.000010
0.000010 0.000010 0.000010 0.000010 0.000010 0.000010 0.000010 0.000010 0.000010 0.000010 0.000010 0.000010 0.000010 0.000010 0.000010 0.000013 0.000010 0.000010 0.000010 0.000010 0.000010 0.000010 0.000010 0.000010 0.000010 0.000010 0.000010 0.000010 0.000010 0.000010 0.000010 0.000010 0.000010 0.000010 0.000010 0.000010 0.000010 0.000010 0.000010 0.000010 0.000010 0.000010 0.000010 0.000010 0.000010 0.000010 0.000010 0.000010 0.000010 0.000010 0.000010 0.000010 0.000010 0.000010 0.000010 0.000010 0.000010 0.000010 0.000010 0.000010 0.000010 0.000010 0.000010 0.000010 0.000010 0.000010 0.000010 0.000010 0.000010 0.000010 0.000010 0.000010 0.000010 0.000010 0.000010 0.000010 0.999037 0.000010 0.000010 0.000010 0.000010 0.000010 0.000010 0.000010 0.000010 0.000010 0.000010 0.000010 0.000010 0.000010 0.000010 0.000010 0.000010 0.000010 0.000010 0.000010 0.000010
0.000010 0.000010 0.851048 0.000010 0.000010 0.016005 0.000010 0.000010 0.000010 0.000010 0.000010 0.000010 0.000010 0.000010 0.000010 0.000010 0.000010 0.000010 0.000010 0.000010 0.002104 0.000010 0.000010 0.000010 0.000010 0.000010 0.000010 0.000010 0.000010 0.000010 0.000010 0.127163 0.000010 0.000010 0.000010 0.000010 0.000010 0.000010 0.000010 0.000010 0.000010 0.000010 0.000010 0.000010 0.000010 0.000010 0.000010 0.000010 0.000010 0.000010 0.000010 0.000010 0.000010 0.000010 0.000010 0.000010 0.000010 0.000010 0.000010 0.000010 0.000010 0.000010 0.000010 0.000010 0.000010 0.000010 0.000010 0.000010 0.000010 0.000010 0.000010 0.000010 0.000010 0.000010 0.000010 0.000010 0.000010 0.000010 0.000010 0.000010 0.000010 0.000010 0.000010 0.000010 0.000010 0.000010 0.002760 0.000010 0.000010 0.000010 0.000010 0.000010 0.000010 0.000010 0.000010 0.000010 0.000010
0.002588 0.000010 0.920429 0.000010 0.012859 0.000010 0.000010 0.000010 0.000010 0.000536 0.000010 0.000010 0.000010 0.000010 0.000010 0.000010 0.000010 0.000010 0.000010 0.000010 0.000010 0.000010 0.000010 0.000010 0.000010 0.000010 0.000010 0.000010 0.000010 0.000010 0.000010 0.016643 0.000010 0.000010 0.000010 0.000010 0.000010 0.000010 0.000010 0.000010 0.000010 0.000010 0.000010 0.000010 0.000010 0.013981 0.030422 0.000010 0.001652 0.000010 0.000010 0.000010 0.000010 0.000010 0.000010 0.000010 0.000010 0.000010 0.000010 0.000010 0.000010 0.000010 0.000010 0.000010 0.000010 0.000010 0.000010 0.000010 0.000010 0.000010 0.000010 0.000010 0.000010 0.000010 0.000010 0.000010 0.000010 0.000010 0.000010 0.000010 0.000010 0.000010 0.000010 0.000010 0.000010 0.000010 0.000010 0.000010 0.000010 0.000010 0.000010 0.000010 0.000010 0.000010 0.000010 0.000010 0.000010
0.000010 0.000010 0.887396 0.000010 0.000010 0.000010 0.000010 0.000010 0.000010 0.015892 0.000010 0.000010 0.000010 0.000010 0.000010 0.000010 0.000010 0.000010 0.000010 0.000010 0.000010 0.000010 0.000010 0.000010 0.000010 0.000010 0.000010 0.000010 0.000010 0.000010 0.000010 0.095772 0.000010 0.000010 0.000010 0.000010 0.000010 0.000010 0.000010 0.000010 0.000010 0.000010 0.000010 0.000010 0.000010 0.000010 0.000010 0.000010 0.000010 0.000010 0.000010 0.000010 0.000010 0.000010 0.000010 0.000010 0.000010 0.000010 0.000010 0.000010 0.000010 0.000010 0.000010 0.000010 0.000010 0.000010 0.000010 0.000010 0.000010 0.000010 0.000010 0.000010 0.000010 0.000010 0.000010 0.000010 0.000010 0.000010 0.000010 0.000010 0.000010 0.000010 0.000010 0.000010 0.000010 0.000010 0.000010 0.000010 0.000010 0.000010 0.000010 0.000010 0.000010 0.000010 0.000010 0.000010 0.000010
0.000010 0.000010 0.781052 0.000010 0.009623 0.000010 0.000010 0.000010 0.000010 0.090271 0.000010 0.000010 0.000010 0.000010 0.000010 0.000010 0.000010 0.000010 0.000010 0.000010 0.000010 0.000010 0.000010 0.000010 0.000010 0.000010 0.000010 0.000010 0.000010 0.000010 0.000010 0.000010 0.000010 0.000010 0.000010 0.000010 0.000010 0.000010 0.000010 0.000010 0.000010 0.000010 0.000010 0.000010 0.000010 0.001546 0.000010 0.000010 0.000010 0.000010 0.000010 0.000010 0.059350 0.000010 0.000010 0.000010 0.000010 0.000010 0.020585 0.000010 0.000010 0.000010 0.000010 0.000010 0.012235 0.000010 0.000010 0.000010 0.017507 0.000010 0.000010 0.000010 0.000010 0.000010 0.000010 0.000010 0.000010 0.000010 0.000010 0.000010 0.000010 0.006812 0.000010 0.000010 0.000010 0.000010 0.000010 0.000010 0.000010 0.000149 0.000010 0.000010 0.000010 0.000010 0.000010 0.000010 0.000010
0.000010 0.000010 0.823299 0.000010 0.008747 0.000010 0.000010 0.000010 0.000010 0.077575 0.001391 0.000010 0.000010 0.000010 0.000010 0.000016 0.000010 0.000010 0.000010 0.000010 0.000010 0.000010 0.000010 0.000010 0.000010 0.000010 0.000010 0.000010 0.000010 0.015106 0.000010 0.000010 0.004241 0.000010 0.000010 0.000010 0.000010 0.000010 0.000010 0.000010 0.000010 0.000010 0.000010 0.000010 0.000010 0.000295 0.000010 0.000010 0.000010 0.000010 0.000010 0.000010 0.017821 0.000010 0.000010 0.000010 0.000010 0.000010 0.000010 0.000010 0.000010 0.000010 0.000010 0.000010 0.000010 0.000010 0.000010 0.000010 0.007388 0.000010 0.000010 0.000010 0.000010 0.000010 0.000010 0.000010 0.000010 0.000010 0.000010 0.000010 0.000010 0.014747 0.000010 0.000010 0.000010 0.000010 0.001751 0.004397 0.000010 0.021476 0.000010 0.000010 0.000010 0.000928 0.000010 0.000010 0.000010
0.000010 0.000010 0.809929 0.000010 0.009504 0.000010 0.000010 0.000010 0.000010 0.070356 0.000010 0.000010 0.000010 0.000010 0.000010 0.000010 0.000010 0.000010 0.000010 0.000010 0.000010 0.000010 0.000010 0.000010 0.000010 0.000010 0.000010 0.000010 0.000010 0.038270 0.000010 0.000010 0.000010 0.000010 0.000010 0.000010 0.000010 0.000010 0.000010 0.000010 0.000010 0.000010 0.000010 0.000010 0.000010 0.000010 0.000010 0.000010 0.000010 0.000010 0.000010 0.000010 0.017458 0.000010 0.000010 0.000010 0.005793 0.000010 0.000010 0.010248 0.000010 0.000010 0.000010 0.000010 0.000010 0.000010 0.000010 0.000010 0.012016 0.000010 0.000010 0.000010 0.000010 0.000010 0.000010 0.000010 0.000010 0.000010 0.000010 0.000010 0.010022 0.000010 0.000010 0.000010 0.000010 0.000010 0.007974 0.000010 0.000010 0.000010 0.000010 0.000010 0.000010 0.000010 0.000010 0.000010 0.007570
0.000010 0.000010 0.999040 0.000010 0.000010 0.000010 0.000010 0.000010 0.000010 0.000010 0.000010 0.000010 0.000010 0.000010 0.000010 0.000010 0.000010 0.000010 0.000010 0.000010 0.000010 0.000010 0.000010 0.000010 0.000010 0.000010 0.000010 0.000010 0.000010 0.000010 0.000010 0.000010 0.000010 0.000010 0.000010 0.000010 0.000010 0.000010 0.000010 0.000010 0.000010 0.000010 0.000010 0.000010 0.000010 0.000010 0.000010 0.000010 0.000010 0.000010 0.000010 0.000010 0.000010 0.000010 0.000010 0.000010 0.000010 0.000010 0.000010 0.000010 0.000010 0.000010 0.000010 0.000010 0.000010 0.000010 0.000010 0.000010 0.000010 0.000010 0.000010 0.000010 0.000010 0.000010 0.000010 0.000010 0.000010 0.000010 0.000010 0.000010 0.000010 0.000010 0.000010 0.000010 0.000010 0.000010 0.000010 0.000010 0.000010 0.000010 0.000010 0.000010 0.000010 0.000010 0.000010 0.000010 0.000010
0.000010 0.000010 0.999040 0.000010 0.000010 0.000010 0.000010 0.000010 0.000010 0.000010 0.000010 0.000010 0.000010 0.000010 0.000010 0.000010 0.000010 0.000010 0.000010 0.000010 0.000010 0.000010 0.000010 0.000010 0.000010 0.000010 0.000010 0.000010 0.000010 0.000010 0.000010 0.000010 0.000010 0.000010 0.000010 0.000010 0.000010 0.000010 0.000010 0.000010 0.000010 0.000010 0.000010 0.000010 0.000010 0.000010 0.000010 0.000010 0.000010 0.000010 0.000010 0.000010 0.000010 0.000010 0.000010 0.000010 0.000010 0.000010 0.000010 0.000010 0.000010 0.000010 0.000010 0.000010 0.000010 0.000010 0.000010 0.000010 0.000010 0.000010 0.000010 0.000010 0.000010 0.000010 0.000010 0.000010 0.000010 0.000010 0.000010 0.000010 0.000010 0.000010 0.000010 0.000010 0.000010 0.000010 0.000010 0.000010 0.000010 0.000010 0.000010 0.000010 0.000010 0.000010 0.000010 0.000010 0.000010
0.022220 0.000010 0.965451 0.000010 0.000010 0.000010 0.000010 0.000010 0.000010 0.000010 0.000010 0.000010 0.000010 0.000010 0.000010 0.000010 0.000010 0.000010 0.000010 0.000010 0.000010 0.000010 0.000010 0.000010 0.000010 0.000010 0.000010 0.000010 0.000010 0.000010 0.011389 0.000010 0.000010 0.000010 0.000010 0.000010 0.000010 0.000010 0.000010 0.000010 0.000010 0.000010 0.000010 0.000010 0.000010 0.000010 0.000010 0.000010 0.000010 0.000010 0.000010 0.000010 0.000010 0.000010 0.000010 0.000010 0.000010 0.000010 0.000010 0.000010 0.000010 0.000010 0.000010 0.000010 0.000010 0.000010 0.000010 0.000010 0.000010 0.000010 0.000010 0.000010 0.000010 0.000010 0.000010 0.000010 0.000010 0.000010 0.000010 0.000010 0.000010 0.000010 0.000010 0.000010 0.000010 0.000010 0.000010 0.000010 0.000010 0.000010 0.000010 0.000010 0.000010 0.000010 0.000010 0.000010 0.000010
0.020387 0.000010 0.816857 0.000010 0.013283 0.000010 0.000010 0.005745 0.000010 0.000010 0.000010 0.000010 0.000010 0.000010 0.000010 0.000010 0.000010 0.000010 0.000010 0.000010 0.009634 0.000010 0.000010 0.000010 0.000010 0.000010 0.015091 0.000010 0.000010 0.000010 0.008938 0.000010 0.000010 0.000010 0.000010 0.000010 0.000010 0.000010 0.000010 0.000010 0.000010 0.036577 0.000010 0.000010 0.000010 0.000010 0.000010 0.000010 0.000010 0.000010 0.000010 0.000010 0.000010 0.000010 0.000010 0.000010 0.000010 0.000010 0.000010 0.000010 0.001469 0.000010 0.000010 0.000010 0.014552 0.000010 0.000010 0.000010 0.000010 0.000010 0.000102 0.005259 0.000010 0.000010 0.000010 0.000010 0.000010 0.000010 0.000010 0.000010 0.000010 0.005870 0.000010 0.025931 0.000010 0.000010 0.000010 0.000010 0.000010 0.000010 0.000010 0.000010 0.000010 0.019485 0.000010 0.000010 0.000010
0.026218 0.000010 0.879463 0.000010 0.000010 0.000010 0.000010 0.000010 0.000010 0.000010 0.000010 0.000010 0.000010 0.000010 0.000010 0.005707 0.000010 0.000010 0.000010 0.000010 0.004387 0.000010 0.000010 0.000010 0.008175 0.000010 0.000010 0.000010 0.000010 0.009947 0.000010 0.000010 0.000010 0.000010 0.000010 0.000010 0.000010 0.000010 0.000010 0.000010 0.000010 0.000010 0.000010 0.000010 0.000010 0.000010 0.000010 0.000010 0.000010 0.000010 0.000010 0.000010 0.044183 0.000010 0.000010 0.000010 0.000010 0.000010 0.000010 0.000010 0.000010 0.000010 0.000010 0.000010 0.000010 0.000010 0.000010 0.000010 0.000010 0.000010 0.000010 0.000010 0.000010 0.000010 0.000010 0.000010 0.000010 0.000010 0.000010 0.000010 0.000010 0.000010 0.000010 0.000010 0.000010 0.000010 0.000010 0.000010 0.000010 0.000010 0.000010 0.000010 0.000010 0.021030 0.000010 0.000010 0.000010
0.000010 0.000010 0.999040 0.000010 0.000010 0.000010 0.000010 0.000010 0.000010 0.000010 0.000010 0.000010 0.000010 0.000010 0.000010 0.000010 0.000010 0.000010 0.000010 0.000010 0.000010 0.000010 0.000010 0.000010 0.000010 0.000010 0.000010 0.000010 0.000010 0.000010 0.000010 0.000010 0.000010 0.000010 0.000010 0.000010 0.000010 0.000010 0.000010 0.000010 0.000010 0.000010 0.000010 0.000010 0.000010 0.000010 0.000010 0.000010 0.000010 0.000010 0.000010 0.000010 0.000010 0.000010 0.000010 0.000010 0.000010 0.000010 0.000010 0.000010 0.000010 0.000010 0.000010 0.000010 0.000010 0.000010 0.000010 0.000010 0.000010 0.000010 0.000010 0.000010 0.000010 0.000010 0.000010 0.000010 0.000010 0.000010 0.000010 0.000010 0.000010 0.000010 0.000010 0.000010 0.000010 0.000010 0.000010 0.000010 0.000010 0.000010 0.000010 0.000010 0.000010 0.000010 0.000010 0.000010 0.000010
0.000010 0.000010 0.999040 0.000010 0.000010 0.000010 0.000010 0.000010 0.000010 0.000010 0.000010 0.000010 0.000010 0.000010 0.000010 0.000010 0.000010 0.000010 0.000010 0.000010 0.000010 0.000010 0.000010 0.000010 0.000010 0.000010 0.000010 0.000010 0.000010 0.000010 0.000010 0.000010 0.000010 0.000010 0.000010 0.000010 0.000010 0.000010 0.000010 0.000010 0.000010 0.000010 0.000010 0.000010 0.000010 0.000010 0.000010 0.000010 0.000010 0.000010 0.000010 0.000010 0.000010 0.000010 0.000010 0.000010 0.000010 0.000010 0.000010 0.000010 0.000010 0.000010 0.000010 0.000010 0.000010 0.000010 0.000010 0.000010 0.000010 0.000010 0.000010 0.000010 0.000010 0.000010 0.000010 0.000010 0.000010 0.000010 0.000010 0.000010 0.000010 0.000010 0.000010 0.000010 0.000010 0.000010 0.000010 0.000010 0.000010 0.000010 0.000010 0.000010 0.000010 0.000010 0.000010 0.000010 0.000010
0.021573 0.011207 0.636978 0.000010 0.013552 0.000010 0.000010 0.000010 0.000010 0.070978 0.000531 0.000010 0.000010 0.000010 0.000010 0.000010 0.000010 0.000010 0.000010 0.000010 0.000010 0.000010 0.000010 0.000010 0.012279 0.000010 0.000010 0.000010 0.000010 0.024600 0.020379 0.000010 0.000010 0.000010 0.000010 0.000010 0.000010 0.000010 0.000010 0.000010 0.000010 0.000010 0.000010 0.000010 0.000010 0.015350 0.000010 0.000010 0.000010 0.000010 0.000010 0.000010 0.022995 0.000010 0.000010 0.000010 0.003988 0.022479 0.000010 0.000010 0.008521 0.000010 0.000010 0.000010 0.019139 0.000010 0.000010 0.000010 0.000010 0.000010 0.000010 0.001558 0.000010 0.000010 0.000010 0.000010 0.000010 0.000010 0.000010 0.000010 0.000010 0.027887 0.000010 0.000010 0.000010 0.000010 0.000010 0.000010 0.000010 0.051409 0.000010 0.000010 0.000010 0.013816 0.000010 0.000010 0.000010
0.000010 0.000010 0.855612 0.000010 0.000010 0.000010 0.000010 0.000010 0.000010 0.059983 0.000010 0.000010 0.000010 0.000010 0.000010 0.000010 0.000010 0.000010 0.000010 0.000010 0.000010 0.000010 0.000010 0.000010 0.000010 0.000010 0.000010 0.000010 0.000010 0.035414 0.000010 0.000010 0.000010 0.000010 0.000010 0.000010 0.000010 0.000010 0.000010 0.000010 0.000010 0.000010 0.000010 0.000010 0.000010 0.000010 0.000010 0.000010 0.000010 0.000010 0.000010 0.000010 0.007405 0.000010 0.000010 0.000010 0.000010 0.000010 0.000010 0.000010 0.000010 0.000010 0.000010 0.000010 0.000516 0.000010 0.000010 0.000010 0.040161 0.000010 0.000010 0.000010 0.000010 0.000010 0.000010 0.000010 0.000010 0.000010 0.000010 0.000010 0.000010 0.000010 0.000010 0.000010 0.000010 0.000010 0.000010 0.000010 0.000010 0.000010 0.000010 0.000010 0.000010 0.000010 0.000010 0.000010 0.000010
0.000010 0.007811 0.824954 0.000010 0.015739 0.000010 0.000010 0.000010 0.000010 0.075428 0.000010 0.000010 0.000010 0.000010 0.000010 0.007121 0.000010 0.000010 0.000010 0.000010 0.000010 0.000010 0.000010 0.000010 0.000010 0.000010 0.000010 0.000010 0.000010 0.000010 0.000010 0.000010 0.005648 0.000010 0.000010 0.000010 0.000010 0.000010 0.000010 0.000842 0.000010 0.000010 0.000010 0.000010 0.000010 0.000010 0.000010 0.000010 0.000010 0.000010 0.000010 0.000010 0.018225 0.000010 0.000010 0.000010 0.000010 0.010913 0.000010 0.000010 0.008598 0.000010 0.000010 0.000010 0.000010 0.000010 0.000010 0.000010 0.000010 0.000010 0.000010 0.000010 0.000010 0.000010 0.000010 0.000010 0.000010 0.000010 0.000010 0.000010 0.000010 0.021214 0.000010 0.000010 0.000010 0.000010 0.000010 0.000010 0.000010 0.002657 0.000010 0.000010 0.000010 0.000010 0.000010 0.000010 0.000010
0.000010 0.000010 0.999040 0.000010 0.000010 0.000010 0.000010 0.000010 0.000010 0.000010 0.000010 0.000010 0.000010 0.000010 0.000010 0.000010 0.000010 0.000010 0.000010 0.000010 0.000010 0.000010 0.000010 0.000010 0.000010 0.000010 0.000010 0.000010 0.000010 0.000010 0.000010 0.000010 0.000010 0.000010 0.000010 0.000010 0.000010 0.000010 0.000010 0.000010 0.000010 0.000010 0.000010 0.000010 0.000010 0.000010 0.000010 0.000010 0.000010 0.000010 0.000010 0.000010 0.000010 0.000010 0.000010 0.000010 0.000010 0.000010 0.000010 0.000010 0.000010 0.000010 0.000010 0.000010 0.000010 0.000010 0.000010 0.000010 0.000010 0.000010 0.000010 0.000010 0.000010 0.000010 0.000010 0.000010 0.000010 0.000010 0.000010 0.000010 0.000010 0.000010 0.000010 0.000010 0.000010 0.000010 0.000010 0.000010 0.000010 0.000010 0.000010 0.000010 0.000010 0.000010 0.000010 0.000010 0.000010
0.000010 0.001019 0.682496 0.000010 0.000010 0.000010 0.000010 0.000010 0.000010 0.052622 0.000010 0.000010 0.000010 0.000010 0.000010 0.000010 0.005360 0.000010 0.000010 0.000010 0.000010 0.000010 0.000010 0.000010 0.000010 0.000010 0.000010 0.000010 0.000010 0.000010 0.002319 0.000010 0.000010 0.000010 0.000010 0.000010 0.000010 0.000010 0.000010 0.023545 0.000010 0.104810 0.004310 0.006663 0.000010 0.009390 0.000010 0.000010 0.000010 0.000010 0.000010 0.000010 0.000010 0.000010 0.000010 0.000010 0.001268 0.000010 0.002547 0.002780 0.013541 0.000010 0.000010 0.000010 0.000010 0.000010 0.000010 0.000010 0.000010 0.000010 0.000010 0.000010 0.000010 0.000010 0.000010 0.000010 0.000010 0.000010 0.000010 0.000010 0.040318 0.003607 0.000010 0.000010 0.000010 0.000010 0.000010 0.003410 0.000010 0.003010 0.009132 0.027083 0.000010 0.000010 0.000010 0.000010 0.000010
0.007168 0.000010 0.841157 0.000010 0.019234 0.000010 0.000010 0.000010 0.000010 0.000010 0.000010 0.000010 0.000010 0.000010 0.000010 0.000010 0.000010 0.000010 0.000010 0.000010 0.000010 0.000010 0.000010 0.000010 0.000010 0.000010 0.000010 0.000010 0.000010 0.000010 0.021048 0.082227 0.000010 0.000010 0.000010 0.000010 0.000010 0.000010 0.000010 0.000010 0.000010 0.000010 0.000010 0.002919 0.000010 0.000010 0.000010 0.000010 0.000010 0.000010 0.000010 0.000010 0.000010 0.000010 0.000010 0.000010 0.000010 0.000010 0.000010 0.000010 0.000010 0.000010 0.000010 0.000010 0.000010 0.000010 0.000010 0.000010 0.025347 0.000010 0.000010 0.000010 0.000010 0.000010 0.000010 0.000010 0.000010 0.000010 0.000010 0.000010 0.000010 0.000010 0.000010 0.000010 0.000010 0.000010 0.000010 0.000010 0.000010 0.000010 0.000010 0.000010 0.000010 0.000010 0.000010 0.000010 0.000010
0.005797 0.000010 0.110718 0.000010 0.007051 0.000010 0.000010 0.004323 0.000010 0.036911 0.000010 0.000010 0.000010 0.000010 0.000010 0.000010 0.000010 0.000010 0.032103 0.010007 0.000010 0.000010 0.000010 0.000010 0.028090 0.000010 0.031593 0.000010 0.000010 0.014854 0.011534 0.000010 0.020292 0.000010 0.000010 0.000010 0.000010 0.000010 0.000010 0.000010 0.000010 0.029657 0.008708 0.000010 0.004748 0.000010 0.028418 0.000010 0.036381 0.016786 0.000010 0.000010 0.056983 0.000010 0.000010 0.000010 0.006174 0.016286 0.021972 0.001935 0.000010 0.000010 0.000010 0.000010 0.000010 0.000010 0.007782 0.000010 0.033305 0.000010 0.011811 0.007890 0.000010 0.021672 0.000010 0.003863 0.000010 0.000010 0.000010 0.000010 0.005069 0.012502 0.000010 0.068097 0.000010 0.000010 0.015125 0.002502 0.000010 0.254038 0.014272 0.000153 0.000010 0.000010 0.000010 0.000010 0.000010
0.000010 0.000010 0.000010 0.000010 0.000010 0.000010 0.000010 0.000010 0.000010 0.000010 0.000010 0.000010 0.000010 0.000010 0.000010 0.000010 0.000010 0.000010 0.000010 0.000010 0.000010 0.000010 0.000010 0.000010 0.000010 0.000010 0.000010 0.000010 0.000010 0.000010 0.000010 0.000010 0.000010 0.000010 0.000010 0.000010 0.000010 0.000010 0.000010 0.000010 0.000010 0.000010 0.999040 0.000010 0.000010 0.000010 0.000010 0.000010 0.000010 0.000010 0.000010 0.000010 0.000010 0.000010 0.000010 0.000010 0.000010 0.000010 0.000010 0.000010 0.000010 0.000010 0.000010 0.000010 0.000010 0.000010 0.000010 0.000010 0.000010 0.000010 0.000010 0.000010 0.000010 0.000010 0.000010 0.000010 0.000010 0.000010 0.000010 0.000010 0.000010 0.000010 0.000010 0.000010 0.000010 0.000010 0.000010 0.000010 0.000010 0.000010 0.000010 0.000010 0.000010 0.000010 0.000010 0.000010 0.000010
0.000010 0.000010 0.035925 0.000010 0.000010 0.000010 0.000010 0.051191 0.000010 0.000010 0.002137 0.000010 0.000010 0.000010 0.000010 0.017390 0.000010 0.000010 0.000010 0.000011 0.000010 0.000010 0.000010 0.000010 0.000010 0.000010 0.000010 0.000010 0.000010 0.000010 0.000010 0.000010 0.004296 0.000010 0.000010 0.000010 0.000010 0.000010 0.000010 0.000010 0.000010 0.000010 0.888150 0.000010 0.000010 0.000010 0.000010 0.000010 0.000010 0.000010 0.000010 0.000010 0.000010 0.000010 0.000010 0.000010 0.000010 0.000010 0.000010 0.000010 0.000010 0.000010 0.000010 0.000010 0.000010 0.000010 0.000010 0.000010 0.000010 0.000010 0.000010 0.000010 0.000010 0.000010 0.000010 0.000010 0.000010 0.000010 0.000010 0.000010 0.000010 0.000010 0.000010 0.000010 0.000010 0.000010 0.000010 0.000010 0.000010 0.000010 0.000010 0.000010 0.000010 0.000010 0.000010 0.000010 0.000010
0.000010 0.000010 0.000010 0.000010 0.000010 0.022839 0.000010 0.000010 0.000010 0.000010 0.000010 0.000010 0.000010 0.000010 0.000010 0.000010 0.000426 0.000010 0.000010 0.000010 0.000010 0.000010 0.000010 0.000010 0.000010 0.000010 0.000010 0.000010 0.000010 0.000010 0.000010 0.164572 0.000010 0.000010 0.000010 0.000010 0.000010 0.000010 0.000010 0.000010 0.000010 0.000010 0.265855 0.000010 0.000010 0.003421 0.000010 0.000010 0.149713 0.000010 0.000010 0.000010 0.000010 0.000010 0.000010 0.000010 0.000010 0.000010 0.000010 0.000010 0.000010 0.000010 0.295796 0.000010 0.000010 0.000010 0.016865 0.000010 0.000010 0.000010 0.000010 0.000010 0.000010 0.000010 0.000010 0.049255 0.000010 0.000010 0.000010 0.000010 0.000010 0.000010 0.000010 0.027781 0.000010 0.000010 0.000010 0.000010 0.000010 0.000010 0.000010 0.000010 0.000010 0.002617 0.000010 0.000010 0.000010
0.007404 0.000010 0.000010 0.000010 0.003481 0.000010 0.000010 0.000010 0.000010 0.000010 0.000010 0.000010 0.000010 0.000010 0.000010 0.000010 0.006093 0.000010 0.000010 0.000010 0.000010 0.000010 0.000010 0.000010 0.000010 0.000010 0.000010 0.000010 0.000010 0.000010 0.000010 0.149239 0.000010 0.000010 0.000010 0.000010 0.002852 0.000010 0.000010 0.004396 0.000010 0.078588 0.651479 0.000010 0.000010 0.011706 0.000010 0.000010 0.000010 0.000010 0.009949 0.000010 0.024335 0.000010 0.000010 0.000010 0.000010 0.000010 0.000010 0.000010 0.000010 0.000010 0.000010 0.000010 0.000010 0.000010 0.023422 0.000010 0.000010 0.000010 0.000010 0.000010 0.000010 0.000010 0.000010 0.009397 0.000010 0.000010 0.000010 0.000010 0.000635 0.000010 0.000010 0.000010 0.000010 0.000010 0.000010 0.000010 0.000010 0.000010 0.000010 0.016204 0.000010 0.000010 0.000010 0.000010 0.000010
0.000010 0.000010 0.000010 0.000010 0.008914 0.000074 0.000010 0.000010 0.000010 0.000010 0.000010 0.000010 0.000010 0.000010 0.000010 0.000010 0.000010 0.000010 0.000010 0.000010 0.001167 0.000010 0.000010 0.000010 0.000010 0.000010 0.000010 0.000010 0.000010 0.000010 0.000010 0.333898 0.000010 0.000010 0.000010 0.000010 0.000010 0.000010 0.000010 0.000010 0.000010 0.000010 0.592789 0.000010 0.000010 0.000010 0.000010 0.000010 0.000010 0.000010 0.000010 0.000010 0.000010 0.000010 0.000010 0.000010 0.000010 0.000010 0.000010 0.000010 0.000010 0.000010 0.000010 0.000010 0.000010 0.000010 0.062247 0.000010 0.000010 0.000010 0.000010 0.000010 0.000010 0.000010 0.000010 0.000010 0.000010 0.000010 0.000010 0.000010 0.000010 0.000010 0.000010 0.000010 0.000010 0.000010 0.000010 0.000010 0.000010 0.000010 0.000010 0.000010 0.000010 0.000010 0.000010 0.000010 0.000010
0.000010 0.000010 0.000010 0.000010 0.000010 0.000010 0.000010 0.000010 0.000010 0.000010 0.000010 0.000010 0.000010 0.000010 0.000010 0.000010 0.000010 0.000010 0.000010 0.000010 0.000010 0.000010 0.000010 0.000010 0.000010 0.000010 0.000010 0.000010 0.000010 0.000010 0.000010 0.000010 0.000010 0.000010 0.000010 0.000010 0.000010 0.000010 0.000010 0.000010 0.000010 0.000010 0.999040 0.000010 0.000010 0.000010 0.000010 0.000010 0.000010 0.000010 0.000010 0.000010 0.000010 0.000010 0.000010 0.000010 0.000010 0.000010 0.000010 0.000010 0.000010 0.000010 0.000010 0.000010 0.000010 0.000010 0.000010 0.000010 0.000010 0.000010 0.000010 0.000010 0.000010 0.000010 0.000010 0.000010 0.000010 0.000010 0.000010 0.000010 0.000010 0.000010 0.000010 0.000010 0.000010 0.000010 0.000010 0.000010 0.000010 0.000010 0.000010 0.000010 0.000010 0.000010 0.000010 0.000010 0.000010
0.000010 0.000010 0.000010 0.000010 0.000010 0.000010 0.000010 0.000010 0.000010 0.000010 0.000010 0.000010 0.000010 0.000010 0.000010 0.000010 0.000010 0.000010 0.000010 0.000010 0.000010 0.000010 0.000010 0.000010 0.000010 0.000010 0.000010 0.000010 0.000010 0.000010 0.000010 0.000010 0.000010 0.000010 0.000010 0.000010 0.000010 0.000010 0.000010 0.000010 0.000010 0.000010 0.999040 0.000010 0.000010 0.000010 0.000010 0.000010 0.000010 0.000010 0.000010 0.000010 0.000010 0.000010 0.000010 0.000010 0.000010 0.000010 0.000010 0.000010 0.000010 0.000010 0.000010 0.000010 0.000010 0.000010 0.000010 0.000010 0.000010 0.000010 0.000010 0.000010 0.000010 0.000010 0.000010 0.000010 0.000010 0.000010 0.000010 0.000010 0.000010 0.000010 0.000010 0.000010 0.000010 0.000010 0.000010 0.000010 0.000010 0.000010 0.000010 0.000010 0.000010 0.000010 0.000010 0.000010 0.000010
0.000010 0.000010 0.000010 0.000010 0.000010 0.000010 0.000010 0.000010 0.000010 0.000010 0.000010 0.000010 0.000010 0.000010 0.000010 0.000010 0.000010 0.000010 0.000010 0.000010 0.000010 0.000010 0.000010 0.000010 0.000010 0.000010 0.000010 0.000010 0.000010 0.000010 0.000010 0.000010 0.000010 0.000010 0.000010 0.000010 0.000010 0.000010 0.000010 0.000010 0.000010 0.000010 0.999040 0.000010 0.000010 0.000010 0.000010 0.000010 0.000010 0.000010 0.000010 0.000010 0.000010 0.000010 0.000010 0.000010 0.000010 0.000010 0.000010 0.000010 0.000010 0.000010 0.000010 0.000010 0.000010 0.000010 0.000010 0.000010 0.000010 0.000010 0.000010 0.000010 0.000010 0.000010 0.000010 0.000010 0.000010 0.000010 0.000010 0.000010 0.000010 0.000010 0.000010 0.000010 0.000010 0.000010 0.000010 0.000010 0.000010 0.000010 0.000010 0.000010 0.000010 0.000010 0.000010 0.000010 0.000010
0.000010 0.000010 0.000010 0.000010 0.000010 0.000010 0.000010 0.000010 0.000010 0.000010 0.000010 0.000010 0.000010 0.000010 0.000010 0.000010 0.000010 0.000010 0.000010 0.000010 0.000010 0.000010 0.000010 0.000010 0.000010 0.000010 0.000010 0.000010 0.000010 0.000010 0.000010 0.000010 0.000010 0.000010 0.000010 0.000010 0.000010 0.000010 0.000010 0.000010 0.000010 0.000010 0.999040 0.000010 0.000010 0.000010 0.000010 0.000010 0.000010 0.000010 0.000010 0.000010 0.000010 0.000010 0.000010 0.000010 0.000010 0.000010 0.000010 0.000010 0.000010 0.000010 0.000010 0.000010 0.000010 0.000010 0.000010 0.000010 0.000010 0.000010 0.000010 0.000010 0.000010 0.000010 0.000010 0.000010 0.000010 0.000010 0.000010 0.000010 0.000010 0.000010 0.000010 0.000010 0.000010 0.000010 0.000010 0.000010 0.000010 0.000010 0.000010 0.000010 0.000010 0.000010 0.000010 0.000010 0.000010
0.000010 0.002795 0.025102 0.000010 0.030823 0.000010 0.000010 0.000010 0.000010 0.000010 0.000010 0.000010 0.000010 0.000010 0.000010 0.000010 0.000010 0.000010 0.000010 0.000010 0.000010 0.000010 0.000010 0.000010 0.000010 0.000010 0.000010 0.000010 0.000010 0.070289 0.037480 0.000010 0.000010 0.000010 0.000010 0.000010 0.000010 0.000010 0.000010 0.512166 0.000010 0.000010 0.000010 0.008558 0.000010 0.000010 0.000010 0.000010 0.000010 0.000010 0.000010 0.000010 0.134841 0.000010 0.000010 0.000010 0.027212 0.000010 0.023346 0.031227 0.000010 0.000010 0.000010 0.000010 0.048488 0.000010 0.000010 0.000010 0.023843 0.000010 0.000010 0.000010 0.000010 0.000010 0.000010 0.000010 0.005289 0.000010 0.000010 0.000010 0.000010 0.014315 0.000010 0.000010 0.000010 0.000010 0.000010 0.000010 0.000010 0.000010 0.000010 0.000010 0.000010 0.003416 0.000010 0.000010 0.000010
0.000010 0.000010 0.016688 0.000010 0.000010 0.000010 0.000010 0.000010 0.000010 0.008790 0.000010 0.000010 0.000010 0.000010 0.000010 0.000010 0.000668 0.000010 0.000010 0.000010 0.000010 0.000010 0.000010 0.000010 0.000010 0.000010 0.000010 0.000010 0.000010 0.012102 0.007635 0.000010 0.000010 0.000010 0.000010 0.013035 0.000010 0.000010 0.000010 0.668156 0.000010 0.000010 0.003652 0.008372 0.000010 0.019243 0.000010 0.000010 0.000010 0.020224 0.000010 0.000010 0.097064 0.000010 0.000010 0.000010 0.000010 0.000010 0.000010 0.035464 0.000010 0.000010 0.000010 0.000010 0.034751 0.000010 0.000010 0.000010 0.000010 0.000010 0.000010 0.000010 0.000010 0.001664 0.000010 0.000010 0.000010 0.000010 0.000010 0.000010 0.000010 0.037445 0.000010 0.000010 0.000010 0.000010 0.000492 0.002767 0.000010 0.007899 0.000014 0.000010 0.000010 0.000010 0.000010 0.000010 0.003115
0.000010 0.000010 0.013736 0.000010 0.003096 0.000010 0.000010 0.000010 0.000010 0.000010 0.000010 0.000010 0.000010 0.000010 0.000010 0.001030 0.000010 0.000010 0.000010 0.000010 0.005200 0.000010 0.000010 0.000010 0.015108 0.000010 0.000010 0.000010 0.000010 0.005037 0.000010 0.000010 0.000010 0.000010 0.000010 0.000010 0.000012 0.000010 0.000010 0.750411 0.000010 0.023382 0.000010 0.000010 0.000010 0.000010 0.000010 0.000010 0.000010 0.000010 0.014291 0.000010 0.086761 0.000010 0.000010 0.000010 0.034541 0.000010 0.000010 0.000010 0.000991 0.000010 0.000010 0.000010 0.030902 0.000010 0.000010 0.000010 0.000010 0.000010 0.000010 0.000010 0.000010 0.000010 0.000010 0.000010 0.000010 0.000010 0.000010 0.000010 0.000010 0.000010 0.000010 0.000010 0.000010 0.000010 0.006120 0.000010 0.000010 0.000010 0.008574 0.000010 0.000010 0.000010 0.000010 0.000010 0.000010
0.000010 0.000010 0.000010 0.000010 0.000010 0.000010 0.000010 0.000010 0.000010 0.000010 0.000010 0.000010 0.000010 0.000010 0.000010 0.000010 0.000010 0.000010 0.000010 0.000010 0.000010 0.000010 0.000010 0.000010 0.000010 0.000010 0.000010 0.000010 0.000010 0.000010 0.000010 0.000010 0.000010 0.000010 0.000010 0.000010 0.000010 0.000010 0.000010 0.999040 0.000010 0.000010 0.000010 0.000010 0.000010 0.000010 0.000010 0.000010 0.000010 0.000010 0.000010 0.000010 0.000010 0.000010 0.000010 0.000010 0.000010 0.000010 0.000010 0.000010 0.000010 0.000010 0.000010 0.000010 0.000010 0.000010 0.000010 0.000010 0.000010 0.000010 0.000010 0.000010 0.000010 0.000010 0.000010 0.000010 0.000010 0.000010 0.000010 0.000010 0.000010 0.000010 0.000010 0.000010 0.000010 0.000010 0.000010 0.000010 0.000010 0.000010 0.000010 0.000010 0.000010 0.000010 0.000010 0.000010 0.000010
0.003470 0.001692 0.000010 0.000010 0.000010 0.000010 0.000010 0.000010 0.000010 0.000010 0.000010 0.000010 0.000010 0.000010 0.000010 0.000010 0.000010 0.000010 0.000010 0.000010 0.000010 0.000010 0.000010 0.000010 0.000010 0.000010 0.000010 0.000010 0.000010 0.025572 0.000010 0.000010 0.000010 0.000010 0.000010 0.000010 0.000010 0.000010 0.000010 0.939083 0.000010 0.000010 0.000010 0.000010 0.000010 0.000010 0.000010 0.000010 0.000010 0.000010 0.000010 0.000010 0.025778 0.000010 0.000010 0.000010 0.000010 0.000010 0.000010 0.000010 0.000010 0.000010 0.000010 0.000010 0.000010 0.000010 0.000010 0.000010 0.000010 0.000010 0.000010 0.000010 0.000010 0.000010 0.000010 0.000010 0.000010 0.000010 0.000010 0.000010 0.000010 0.000010 0.000010 0.000010 0.000010 0.000010 0.000010 0.000010 0.000010 0.000010 0.000010 0.000010 0.000010 0.000010 0.000010 0.000010 0.003495
0.000010 0.000010 0.000010 0.000010 0.006001 0.000010 0.000010 0.000010 0.000010 0.000010 0.000010 0.000010 0.000010 0.000010 0.000010 0.003618 0.000010 0.000010 0.000010 0.000010 0.000010 0.000010 0.000010 0.000010 0.003672 0.000010 0.000010 0.000010 0.000010 0.000010 0.000010 0.000010 0.000010 0.000010 0.000010 0.000010 0.000010 0.000010 0.000010 0.928173 0.000010 0.000010 0.000010 0.000010 0.000010 0.008741 0.000010 0.000010 0.000010 0.000010 0.000010 0.000010 0.019306 0.000010 0.000010 0.000010 0.001862 0.000010 0.000010 0.000010 0.004821 0.000010 0.000010 0.000010 0.000010 0.000010 0.019822 0.000010 0.000010 0.000010 0.000010 0.000010 0.000010 0.000010 0.000010 0.000010 0.000010 0.000010 0.000010 0.000010 0.000010 0.000010 0.000010 0.000010 0.000010 0.000010 0.000010 0.003115 0.000010 0.000010 0.000010 0.000010 0.000010 0.000010 0.000010 0.000010 0.000010
0.000010 0.000010 0.000010 0.000010 0.000010 0.000010 0.000010 0.000010 0.000010 0.000010 0.000010 0.000010 0.000010 0.000010 0.000010 0.000010 0.000010 0.000010 0.000010 0.000010 0.000010 0.000010 0.000010 0.000010 0.000010 0.000010 0.000010 0.000010 0.000010 0.000010 0.000010 0.000010 0.000010 0.000010 0.000010 0.000010 0.000010 0.000010 0.000010 0.000010 0.000010 0.000010 0.000010 0.000010 0.000010 0.999040 0.000010 0.000010 0.000010 0.000010 0.000010 0.000010 0.000010 0.000010 0.000010 0.000010 0.000010 0.000010 0.000010 0.000010 0.000010 0.000010 0.000010 0.000010 0.000010 0.000010 0.000010 0.000010 0.000010 0.000010 0.000010 0.000010 0.000010 0.000010 0.000010 0.000010 0.000010 0.000010 0.000010 0.000010 0.000010 0.000010 0.000010 0.000010 0.000010 0.000010 0.000010 0.000010 0.000010 0.000010 0.000010 0.000010 0.000010 0.000010 0.000010 0.000010 0.000010
0.000010 0.000010 0.000010 0.000010 0.000010 0.000010 0.000010 0.000010 0.000010 0.000010 0.000010 0.000010 0.000010 0.000010 0.000010 0.000010 0.000010 0.000010 0.000010 0.000010 0.000010 0.000010 0.000010 0.000010 0.000010 0.000010 0.000010 0.000010 0.000010 0.000010 0.000010 0.000010 0.000010 0.000010 0.000010 0.000010 0.000010 0.000010 0.000010 0.845295 0.000010 0.000010 0.000010 0.000010 0.000010 0.153755 0.000010 0.000010 0.000010 0.000010 0.000010 0.000010 0.000010 0.000010 0.000010 0.000010 0.000010 0.000010 0.000010 0.000010 0.000010 0.000010 0.000010 0.000010 0.000010 0.000010 0.000010 0.000010 0.000010 0.000010 0.000010 0.000010 0.000010 0.000010 0.000010 0.000010 0.000010 0.000010 0.000010 0.000010 0.000010 0.000010 0.000010 0.000010 0.000010 0.000010 0.000010 0.000010 0.000010 0.000010 0.000010 0.000010 0.000010 0.000010 0.000010 0.000010 0.000010
0.000010 0.000010 0.000010 0.000010 0.000010 0.000010 0.000010 0.000010 0.000010 0.000010 0.000010 0.000010 0.000010 0.000010 0.000010 0.000010 0.000010 0.000010 0.000010 0.000010 0.000010 0.000010 0.000010 0.000010 0.000010 0.000010 0.000010 0.000010 0.000010 0.000010 0.000010 0.000010 0.000010 0.000010 0.000010 0.000010 0.000010 0.000010 0.000010 0.000010 0.000010 0.000010 0.000010 0.000010 0.000010 0.999040 0.000010 0.000010 0.000010 0.000010 0.000010 0.000010 0.000010 0.000010 0.000010 0.000010 0.000010 0.000010 0.000010 0.000010 0.000010 0.000010 0.000010 0.000010 0.000010 0.000010 0.000010 0.000010 0.000010 0.000010 0.000010 0.000010 0.000010 0.000010 0.000010 0.000010 0.000010 0.000010 0.000010 0.000010 0.000010 0.000010 0.000010 0.000010 0.000010 0.000010 0.000010 0.000010 0.000010 0.000010 0.000010 0.000010 0.000010 0.000010 0.000010 0.000010 0.000010
0.000010 0.000010 0.000010 0.000010 0.000010 0.000010 0.000010 0.000010 0.000010 0.000010 0.000010 0.000010 0.000010 0.000010 0.000010 0.000010 0.000010 0.000010 0.000010 0.000010 0.000010 0.000010 0.000010 0.000010 0.000010 0.000010 0.000010 0.000010 0.000010 0.000010 0.000010 0.000010 0.000010 0.000010 0.000010 0.000010 0.000010 0.000010 0.000010 0.000010 0.000010 0.000010 0.000010 0.000010 0.000010 0.999039 0.000010 0.000010 0.000010 0.000010 0.000010 0.000010 0.000010 0.000010 0.000010 0.000010 0.000010 0.000010 0.000010 0.000010 0.000010 0.000010 0.000010 0.000010 0.000010 0.000010 0.000010 0.000010 0.000010 0.000010 0.000010 0.000010 0.000010 0.000010 0.000010 0.000011 0.000010 0.000010 0.000010 0.000010 0.000010 0.000010 0.000010 0.000010 0.000010 0.000010 0.000010 0.000010 0.000010 0.000010 0.000010 0.000010 0.000010 0.000010 0.000010 0.000010 0.000010
0.000010 0.000010 0.000010 0.000010 0.000010 0.000010 0.000010 0.000010 0.000010 0.000010 0.000010 0.000010 0.000010 0.000010 0.000010 0.000010 0.000010 0.000010 0.000010 0.000010 0.000010 0.000010 0.000010 0.000010 0.000010 0.000010 0.000010 0.000010 0.000010 0.000010 0.001857 0.123519 0.000010 0.000010 0.000010 0.000010 0.000010 0.000010 0.000010 0.739047 0.000010 0.000010 0.000010 0.000010 0.000010 0.109933 0.000010 0.000010 0.000010 0.000010 0.000010 0.000010 0.000010 0.000010 0.000010 0.000010 0.000010 0.000010 0.000010 0.000010 0.000010 0.000010 0.000010 0.000010 0.000010 0.000010 0.000010 0.000010 0.000010 0.000010 0.000010 0.000010 0.000010 0.024079 0.000010 0.000010 0.000010 0.000010 0.000010 0.000010 0.000010 0.000010 0.000010 0.000010 0.000010 0.000010 0.000010 0.000010 0.000010 0.000010 0.000010 0.000655 0.000010 0.000010 0.000010 0.000010 0.000010
0.000010 0.000010 0.000010 0.000010 0.000010 0.000010 0.000010 0.000010 0.000010 0.000010 0.000010 0.000010 0.000010 0.000010 0.000010 0.000010 0.000010 0.000010 0.000010 0.000010 0.000010 0.000010 0.000010 0.000010 0.000010 0.000010 0.000010 0.000010 0.000010 0.000010 0.000010 0.000010 0.000010 0.000010 0.000010 0.000010 0.000010 0.000010 0.000010 0.991988 0.000010 0.000010 0.000010 0.000010 0.000010 0.007062 0.000010 0.000010 0.000010 0.000010 0.000010 0.000010 0.000010 0.000010 0.000010 0.000010 0.000010 0.000010 0.000010 0.000010 0.000010 0.000010 0.000010 0.000010 0.000010 0.000010 0.000010 0.000010 0.000010 0.000010 0.000010 0.000010 0.000010 0.000010 0.000010 0.000010 0.000010 0.000010 0.000010 0.000010 0.000010 0.000010 0.000010 0.000010 0.000010 0.000010 0.000010 0.000010 0.000010 0.000010 0.000010 0.000010 0.000010 0.000010 0.000010 0.000010 0.000010
0.000010 0.000010 0.000010 0.000010 0.000010 0.000010 0.000010 0.000010 0.000010 0.000010 0.000010 0.000010 0.000010 0.000010 0.000010 0.000010 0.000010 0.000010 0.000010 0.000010 0.000010 0.000010 0.000010 0.000010 0.000010 0.000010 0.000010 0.000010 0.000010 0.000010 0.000010 0.000010 0.000010 0.000010 0.000010 0.000010 0.000010 0.000010 0.000010 0.931215 0.000010 0.000010 0.000010 0.000010 0.000010 0.067835 0.000010 0.000010 0.000010 0.000010 0.000010 0.000010 0.000010 0.000010 0.000010 0.000010 0.000010 0.000010 0.000010 0.000010 0.000010 0.000010 0.000010 0.000010 0.000010 0.000010 0.000010 0.000010 0.000010 0.000010 0.000010 0.000010 0.000010 0.000010 0.000010 0.000010 0.000010 0.000010 0.000010 0.000010 0.000010 0.000010 0.000010 0.000010 0.000010 0.000010 0.000010 0.000010 0.000010 0.000010 0.000010 0.000010 0.000010 0.000010 0.000010 0.000010 0.000010
0.000010 0.000010 0.000010 0.000010 0.000010 0.002928 0.000010 0.000010 0.000010 0.000010 0.000010 0.000010 0.000010 0.000010 0.000010 0.000010 0.000010 0.000010 0.000010 0.000010 0.000010 0.000010 0.000010 0.000010 0.000010 0.000010 0.000010 0.000010 0.000010 0.000010 0.001064 0.000010 0.000010 0.000010 0.000010 0.000010 0.037073 0.000010 0.000010 0.762779 0.000010 0.000010 0.000010 0.000010 0.000010 0.102205 0.000010 0.000010 0.000010 0.000010 0.000010 0.000010 0.027592 0.000010 0.000010 0.000010 0.000010 0.000010 0.000010 0.000010 0.000010 0.000010 0.000010 0.000010 0.019054 0.000010 0.025188 0.000010 0.021236 0.000010 0.000010 0.000010 0.000010 0.000010 0.000010 0.000010 0.000010 0.000010 0.000010 0.000010 0.000010 0.000010 0.000010 0.000010 0.000010 0.000010 0.000010 0.000010 0.000010 0.000010 0.000010 0.000010 0.000010 0.000010 0.000010 0.000010 0.000010
0.000010 0.000010 0.000010 0.000010 0.000010 0.000010 0.000010 0.000010 0.000010 0.000010 0.000010 0.000010 0.000010 0.000010 0.000010 0.000010 0.000010 0.000010 0.000010 0.000010 0.000010 0.000010 0.000010 0.000010 0.000010 0.000010 0.000010 0.000010 0.000010 0.000010 0.000010 0.000010 0.000010 0.000010 0.000010 0.000010 0.000010 0.000010 0.000010 0.999040 0.000010 0.000010 0.000010 0.000010 0.000010 0.000010 0.000010 0.000010 0.000010 0.000010 0.000010 0.000010 0.000010 0.000010 0.000010 0.000010 0.000010 0.000010 0.000010 0.000010 0.000010 0.000010 0.000010 0.000010 0.000010 0.000010 0.000010 0.000010 0.000010 0.000010 0.000010 0.000010 0.000010 0.000010 0.000010 0.000010 0.000010 0.000010 0.000010 0.000010 0.000010 0.000010 0.000010 0.000010 0.000010 0.000010 0.000010 0.000010 0.000010 0.000010 0.000010 0.000010 0.000010 0.000010 0.000010 0.000010 0.000010
0.000010 0.000010 0.000010 0.000010 0.000010 0.000010 0.000010 0.000010 0.000010 0.000010 0.000010 0.000010 0.000010 0.000010 0.000010 0.000010 0.000010 0.000010 0.000010 0.000010 0.000010 0.000010 0.000010 0.000010 0.000010 0.000010 0.000010 0.000010 0.000010 0.015566 0.000010 0.011061 0.000010 0.000010 0.000010 0.003064 0.000010 0.000010 0.000010 0.788088 0.000010 0.000010 0.000010 0.000010 0.000010 0.093314 0.000010 0.000010 0.000010 0.000010 0.000010 0.000010 0.006996 0.000010 0.000010 0.000010 0.000010 0.000757 0.000010 0.000010 0.024097 0.000010 0.000010 0.000010 0.000010 0.000010 0.000010 0.000010 0.002623 0.000010 0.000010 0.000010 0.000010 0.000988 0.000010 0.000010 0.000010 0.000010 0.000010 0.000010 0.000010 0.000010 0.000010 0.015440 0.000010 0.000010 0.000010 0.000010 0.000010 0.000010 0.000010 0.000010 0.000010 0.011469 0.000010 0.000010 0.025697
0.000010 0.000010 0.000010 0.000010 0.000010 0.000010 0.000010 0.000010 0.000010 0.000010 0.000010 0.000010 0.000010 0.000010 0.000010 0.000010 0.000010 0.000010 0.000010 0.000010 0.000010 0.000010 0.000010 0.000010 0.000010 0.000010 0.000010 0.000010 0.000010 0.000010 0.000010 0.000010 0.000010 0.000010 0.000010 0.000010 0.000010 0.000010 0.000010 0.862055 0.000010 0.000010 0.000010 0.000010 0.000010 0.136995 0.000010 0.000010 0.000010 0.000010 0.000010 0.000010 0.000010 0.000010 0.000010 0.000010 0.000010 0.000010 0.000010 0.000010 0.000010 0.000010 0.000010 0.000010 0.000010 0.000010 0.000010 0.000010 0.000010 0.000010 0.000010 0.000010 0.000010 0.000010 0.000010 0.000010 0.000010 0.000010 0.000010 0.000010 0.000010 0.000010 0.000010 0.000010 0.000010 0.000010 0.000010 0.000010 0.000010 0.000010 0.000010 0.000010 0.000010 0.000010 0.000010 0.000010 0.000010
0.000010 0.000010 0.000010 0.000010 0.000010 0.000010 0.000010 0.000010 0.000010 0.000010 0.000010 0.000010 0.000010 0.000010 0.000010 0.000010 0.000010 0.000010 0.000010 0.000010 0.000010 0.000010 0.000010 0.000010 0.000010 0.000010 0.000010 0.000010 0.000010 0.000010 0.000010 0.000010 0.000010 0.000010 0.000010 0.000010 0.000010 0.000010 0.000010 0.999040 0.000010 0.000010 0.000010 0.000010 0.000010 0.000010 0.000010 0.000010 0.000010 0.000010 0.000010 0.000010 0.000010 0.000010 0.000010 0.000010 0.000010 0.000010 0.000010 0.000010 0.000010 0.000010 0.000010 0.000010 0.000010 0.000010 0.000010 0.000010 0.000010 0.000010 0.000010 0.000010 0.000010 0.000010 0.000010 0.000010 0.000010 0.000010 0.000010 0.000010 0.000010 0.000010 0.000010 0.000010 0.000010 0.000010 0.000010 0.000010 0.000010 0.000010 0.000010 0.000010 0.000010 0.000010 0.000010 0.000010 0.000010
0.000010 0.000010 0.000010 0.000010 0.000010 0.000010 0.000010 0.000010 0.000010 0.000010 0.000010 0.000010 0.000010 0.000010 0.000010 0.000010 0.000010 0.000010 0.000010 0.000010 0.000010 0.000010 0.000010 0.000010 0.000010 0.000010 0.000010 0.000010 0.000010 0.000010 0.000010 0.000010 0.000010 0.000010 0.000010 0.000010 0.000010 0.000010 0.000010 0.789956 0.000010 0.000010 0.000010 0.000010 0.000010 0.209094 0.000010 0.000010 0.000010 0.000010 0.000010 0.000010 0.000010 0.000010 0.000010 0.000010 0.000010 0.000010 0.000010 0.000010 0.000010 0.000010 0.000010 0.000010 0.000010 0.000010 0.000010 0.000010 0.000010 0.000010 0.000010 0.000010 0.000010 0.000010 0.000010 0.000010 0.000010 0.000010 0.000010 0.000010 0.000010 0.000010 0.000010 0.000010 0.000010 0.000010 0.000010 0.000010 0.000010 0.000010 0.000010 0.000010 0.000010 0.000010 0.000010 0.000010 0.000010
0.000010 0.000010 0.000010 0.000010 0.000010 0.000010 0.000010 0.000010 0.000010 0.000010 0.000010 0.000010 0.000010 0.000010 0.000010 0.000010 0.000010 0.000010 0.000010 0.000010 0.000010 0.000010 0.000010 0.000010 0.000010 0.000010 0.000010 0.000010 0.000010 0.000010 0.000010 0.000010 0.000010 0.000010 0.000010 0.000010 0.000010 0.000010 0.000010 0.640998 0.000010 0.000010 0.000010 0.000010 0.000010 0.357090 0.000010 0.000010 0.000010 0.000010 0.000010 0.000010 0.000010 0.000010 0.000010 0.000010 0.000010 0.000010 0.000010 0.000010 0.000010 0.000010 0.000010 0.000010 0.000010 0.000010 0.000010 0.000010 0.000010 0.000010 0.000010 0.000010 0.000010 0.000010 0.000010 0.000010 0.000010 0.000010 0.000010 0.000010 0.000010 0.000010 0.000010 0.000010 0.000010 0.000010 0.000972 0.000010 0.000010 0.000010 0.000010 0.000010 0.000010 0.000010 0.000010 0.000010 0.000010
0.000010 0.000010 0.000010 0.000010 0.000010 0.000010 0.000010 0.000010 0.000010 0.000010 0.000010 0.000010 0.000010 0.000010 0.000010 0.000010 0.000010 0.000010 0.000010 0.000010 0.000010 0.000010 0.000010 0.000010 0.000010 0.000010 0.000010 0.000010 0.000010 0.000010 0.000010 0.000010 0.000010 0.000010 0.000010 0.000010 0.000010 0.000010 0.000010 0.000010 0.000010 0.000010 0.000010 0.000010 0.000010 0.000010 0.000010 0.000010 0.999040 0.000010 0.000010 0.000010 0.000010 0.000010 0.000010 0.000010 0.000010 0.000010 0.000010 0.000010 0.000010 0.000010 0.000010 0.000010 0.000010 0.000010 0.000010 0.000010 0.000010 0.000010 0.000010 0.000010 0.000010 0.000010 0.000010 0.000010 0.000010 0.000010 0.000010 0.000010 0.000010 0.000010 0.000010 0.000010 0.000010 0.000010 0.000010 0.000010 0.000010 0.000010 0.000010 0.000010 0.000010 0.000010 0.000010 0.000010 0.000010
0.000010 0.000010 0.000010 0.000010 0.000010 0.000010 0.000010 0.000010 0.000010 0.000010 0.000010 0.000010 0.000010 0.000010 0.000010 0.000010 0.000010 0.000010 0.000010 0.000010 0.000010 0.000010 0.000010 0.000010 0.000010 0.000010 0.000010 0.000010 0.000010 0.000010 0.000010 0.000010 0.000010 0.000010 0.000010 0.000010 0.000010 0.000010 0.000010 0.000010 0.000010 0.000010 0.188072 0.000010 0.000010 0.001432 0.000010 0.000010 0.175963 0.000010 0.000010 0.000010 0.000010 0.000010 0.000010 0.000010 0.000010 0.000010 0.000010 0.000010 0.000010 0.000010 0.554489 0.000010 0.000010 0.000010 0.000010 0.000010 0.000010 0.000010 0.000010 0.000010 0.000010 0.000010 0.000010 0.045677 0.000010 0.000010 0.000010 0.000010 0.000010 0.000010 0.000010 0.000010 0.000010 0.000010 0.000010 0.000010 0.000010 0.000010 0.000010 0.033457 0.000010 0.000010 0.000010 0.000010 0.000010
0.000010 0.000010 0.000010 0.000010 0.000010 0.000010 0.000010 0.000010 0.000010 0.000010 0.000010 0.000010 0.000010 0.000010 0.000010 0.000010 0.000010 0.000010 0.000010 0.000010 0.000010 0.000010 0.000010 0.000010 0.000010 0.000010 0.000010 0.000010 0.000010 0.000010 0.000010 0.000010 0.000010 0.000010 0.000010 0.000010 0.000010 0.000010 0.000010 0.000010 0.000010 0.000010 0.000010 0.000010 0.000010 0.000010 0.000010 0.000010 0.999040 0.000010 0.000010 0.000010 0.000010 0.000010 0.000010 0.000010 0.000010 0.000010 0.000010 0.000010 0.000010 0.000010 0.000010 0.000010 0.000010 0.000010 0.000010 0.000010 0.000010 0.000010 0.000010 0.000010 0.000010 0.000010 0.000010 0.000010 0.000010 0.000010 0.000010 0.000010 0.000010 0.000010 0.000010 0.000010 0.000010 0.000010 0.000010 0.000010 0.000010 0.000010 0.000010 0.000010 0.000010 0.000010 0.000010 0.000010 0.000010
0.000010 0.016338 0.000010 0.000010 0.000010 0.000010 0.000010 0.000010 0.000010 0.000010 0.000010 0.000010 0.000010 0.000010 0.000010 0.000010 0.000010 0.000010 0.000010 0.000010 0.000010 0.000010 0.000010 0.000010 0.001846 0.000010 0.000010 0.000010 0.000010 0.000010 0.000010 0.052546 0.000010 0.000010 0.000010 0.000010 0.000010 0.000010 0.000010 0.000010 0.053840 0.024605 0.014143 0.000010 0.000010 0.000010 0.000010 0.000010 0.123369 0.000010 0.000253 0.000010 0.005559 0.000010 0.000010 0.000010 0.012824 0.000010 0.000010 0.000010 0.000010 0.000010 0.623230 0.000010 0.000010 0.000010 0.000010 0.000010 0.008402 0.000010 0.000010 0.000010 0.000010 0.000010 0.000010 0.000013 0.000010 0.000010 0.000010 0.000010 0.000010 0.001193 0.000010 0.000010 0.000010 0.000010 0.000010 0.000010 0.000010 0.000010 0.000010 0.061019 0.000010 0.000010 0.000010 0.000010 0.000010
0.010347 0.000010 0.000010 0.000010 0.000010 0.033293 0.000010 0.000010 0.000010 0.000010 0.000010 0.000010 0.000010 0.000010 0.000010 0.000010 0.000010 0.000010 0.000010 0.000010 0.000010 0.000010 0.000010 0.000010 0.000010 0.000010 0.000010 0.000010 0.000010 0.000010 0.000010 0.000010 0.000010 0.000010 0.000010 0.022321 0.000010 0.000010 0.000010 0.000010 0.000010 0.000010 0.000010 0.005071 0.000010 0.000010 0.000010 0.000010 0.238045 0.000010 0.000010 0.000010 0.000010 0.000010 0.000010 0.000010 0.000010 0.000010 0.007761 0.000010 0.010267 0.000010 0.609862 0.000010 0.000010 0.000010 0.000010 0.000010 0.000010 0.000010 0.000010 0.000010 0.000010 0.000010 0.000010 0.000010 0.000010 0.000010 0.000010 0.000010 0.000010 0.000010 0.000010 0.000010 0.000010 0.000010 0.000010 0.000010 0.000010 0.000010 0.000010 0.062153 0.000010 0.000010 0.000010 0.000010 0.000010
0.000010 0.009357 0.000010 0.000010 0.000010 0.055015 0.000010 0.000010 0.000010 0.000010 0.000010 0.000010 0.000010 0.000010 0.000010 0.000010 0.000010 0.000010 0.000010 0.000010 0.000010 0.000010 0.000010 0.000010 0.000010 0.000010 0.000010 0.000010 0.000010 0.000010 0.000010 0.000010 0.000010 0.000010 0.000010 0.000010 0.000010 0.000010 0.000010 0.000010 0.000010 0.000010 0.000010 0.000010 0.000010 0.000010 0.000010 0.000010 0.073767 0.039220 0.000010 0.000010 0.003344 0.000010 0.000010 0.000010 0.000010 0.000010 0.000010 0.000010 0.000010 0.000010 0.800127 0.000010 0.000010 0.000010 0.000010 0.000010 0.000010 0.000010 0.000010 0.000010 0.000010 0.000453 0.000010 0.000010 0.000010 0.000010 0.000010 0.000010 0.000010 0.000010 0.000010 0.000010 0.000010 0.000010 0.000010 0.000010 0.000010 0.000010 0.000010 0.017827 0.000010 0.000010 0.000010 0.000010 0.000010
0.009125 0.000010 0.000010 0.000010 0.000010 0.008518 0.000010 0.000010 0.000010 0.000010 0.011966 0.000010 0.000010 0.000010 0.000010 0.000010 0.000010 0.000010 0.000010 0.000010 0.000010 0.000010 0.000010 0.000010 0.000010 0.000010 0.000010 0.000010 0.000010 0.000010 0.000010 0.000010 0.000010 0.000010 0.000010 0.000010 0.005359 0.000010 0.000010 0.000010 0.000010 0.000010 0.000010 0.000010 0.000010 0.000010 0.000010 0.000010 0.132309 0.002143 0.000010 0.000010 0.000010 0.000010 0.000010 0.000010 0.000010 0.001070 0.000010 0.000010 0.000010 0.000010 0.679936 0.000010 0.000010 0.000010 0.000010 0.000010 0.000010 0.000010 0.000010 0.008900 0.000010 0.029100 0.000010 0.000010 0.000010 0.000010 0.000010 0.000010 0.000010 0.000010 0.000010 0.000010 0.000010 0.000010 0.000010 0.000010 0.000010 0.000010 0.000010 0.110714 0.000010 0.000010 0.000010 0.000010 0.000010
0.000010 0.000010 0.000010 0.000010 0.000010 0.000010 0.000010 0.000010 0.000010 0.000010 0.000013 0.000010 0.000010 0.000010 0.000010 0.000010 0.000010 0.000010 0.000010 0.000010 0.000010 0.000010 0.000010 0.000010 0.000010 0.000010 0.000010 0.000010 0.000010 0.000010 0.000010 0.000010 0.000010 0.000010 0.000010 0.033930 0.000010 0.000010 0.000010 0.000010 0.000010 0.000010 0.000010 0.000010 0.000010 0.000010 0.000010 0.000010 0.121711 0.008824 0.000010 0.000010 0.000010 0.000010 0.000010 0.000010 0.000010 0.000010 0.000010 0.000010 0.000010 0.000010 0.725154 0.000010 0.000010 0.000010 0.000010 0.000010 0.000010 0.000010 0.000010 0.045821 0.000010 0.000162 0.000010 0.016419 0.000010 0.000010 0.000010 0.000010 0.000010 0.000010 0.000010 0.009632 0.000010 0.000010 0.000010 0.000010 0.000010 0.000010 0.000010 0.037463 0.000010 0.000010 0.000010 0.000010 0.000010
0.000010 0.000010 0.000010 0.000010 0.000010 0.042086 0.000010 0.000010 0.000010 0.000010 0.000010 0.000010 0.000010 0.000010 0.000010 0.000010 0.000010 0.000010 0.000010 0.000010 0.000010 0.000010 0.000010 0.000010 0.000010 0.000010 0.000010 0.000010 0.000010 0.000010 0.000010 0.000010 0.000010 0.000010 0.000010 0.000010 0.000010 0.000010 0.000010 0.000010 0.000010 0.000010 0.000010 0.000010 0.000010 0.000010 0.000010 0.000010 0.000010 0.000010 0.000010 0.000010 0.000010 0.000010 0.000010 0.000010 0.000010 0.000010 0.000010 0.000010 0.000010 0.000010 0.955440 0.000010 0.000010 0.000010 0.000010 0.000010 0.000010 0.000010 0.000010 0.000010 0.000010 0.000010 0.000010 0.001534 0.000010 0.000010 0.000010 0.000010 0.000010 0.000010 0.000010 0.000010 0.000010 0.000010 0.000010 0.000010 0.000010 0.000010 0.000010 0.000010 0.000010 0.000010 0.000010 0.000010 0.000010
0.001266 0.004097 0.000010 0.000010 0.000010 0.000010 0.000010 0.000010 0.000010 0.000010 0.000010 0.000010 0.000010 0.000010 0.000010 0.000010 0.000010 0.000010 0.000010 0.000010 0.000010 0.000010 0.000010 0.000010 0.000743 0.000010 0.000010 0.000010 0.000010 0.000010 0.000010 0.000010 0.000010 0.000010 0.000010 0.000010 0.000010 0.000010 0.000010 0.000010 0.000010 0.000010 0.000010 0.000010 0.000010 0.000010 0.000010 0.000010 0.081565 0.000010 0.000010 0.000010 0.000010 0.000010 0.000010 0.000010 0.000010 0.000010 0.000010 0.000010 0.000010 0.000010 0.857256 0.000010 0.012278 0.000010 0.000010 0.000010 0.000010 0.000010 0.000010 0.000010 0.000010 0.000010 0.000010 0.000010 0.000010 0.000010 0.000010 0.000010 0.000010 0.000010 0.000010 0.000010 0.000010 0.000010 0.000010 0.000010 0.000010 0.000010 0.005255 0.036650 0.000010 0.000010 0.000010 0.000010 0.000010
0.000010 0.000010 0.000010 0.000010 0.000010 0.002485 0.000010 0.000010 0.000010 0.015729 0.000010 0.000010 0.000010 0.000010 0.000010 0.000010 0.000010 0.000010 0.000010 0.000010 0.000010 0.000010 0.000010 0.000010 0.031458 0.000010 0.004860 0.000010 0.000010 0.000010 0.000010 0.000010 0.000010 0.000010 0.000010 0.000616 0.000010 0.000010 0.000010 0.000010 0.000010 0.000010 0.000010 0.000010 0.000010 0.000010 0.000010 0.000010 0.041459 0.003000 0.000010 0.000010 0.020882 0.000010 0.000010 0.000010 0.000010 0.000010 0.000010 0.000010 0.002962 0.000010 0.740579 0.000010 0.000010 0.000010 0.000010 0.000010 0.000010 0.000010 0.000010 0.043362 0.000010 0.000010 0.000010 0.000010 0.000010 0.000010 0.000010 0.000010 0.000010 0.000010 0.000010 0.000010 0.000010 0.000010 0.000010 0.000010 0.000010 0.000010 0.000010 0.091759 0.000010 0.000010 0.000010 0.000010 0.000010
0.000010 0.000010 0.000010 0.000010 0.002107 0.000010 0.000010 0.000010 0.000010 0.000010 0.000010 0.000010 0.000010 0.000010 0.000010 0.000010 0.000010 0.000010 0.000010 0.000010 0.000010 0.000010 0.000010 0.000010 0.000010 0.000010 0.000010 0.000010 0.000010 0.000010 0.000010 0.000010 0.000010 0.000010 0.000010 0.000010 0.000010 0.000010 0.000010 0.000010 0.000010 0.000010 0.000010 0.000010 0.000010 0.000010 0.000010 0.000010 0.011505 0.000010 0.000010 0.000010 0.000010 0.000010 0.000010 0.000010 0.000010 0.000010 0.000010 0.000010 0.000010 0.000010 0.985448 0.000010 0.000010 0.000010 0.000010 0.000010 0.000010 0.000010 0.000010 0.000010 0.000010 0.000010 0.000010 0.000010 0.000010 0.000010 0.000010 0.000010 0.000010 0.000010 0.000010 0.000010 0.000010 0.000010 0.000010 0.000010 0.000010 0.000010 0.000010 0.000010 0.000010 0.000010 0.000010 0.000010 0.000010
0.000010 0.000010 0.000010 0.000010 0.000010 0.000010 0.000010 0.000010 0.000010 0.000010 0.000010 0.000010 0.000010 0.000010 0.000010 0.000010 0.000010 0.000010 0.000010 0.000010 0.000010 0.000010 0.000010 0.000010 0.000010 0.000010 0.000010 0.000010 0.000010 0.000010 0.000010 0.000010 0.000010 0.000010 0.000010 0.000010 0.000010 0.000010 0.000010 0.000010 0.000010 0.000010 0.000010 0.000010 0.000010 0.000010 0.000010 0.000010 0.000010 0.000010 0.000010 0.000010 0.000010 0.000010 0.000010 0.000010 0.000010 0.000010 0.000010 0.000010 0.000010 0.000010 0.999040 0.000010 0.000010 0.000010 0.000010 0.000010 0.000010 0.000010 0.000010 0.000010 0.000010 0.000010 0.000010 0.000010 0.000010 0.000010 0.000010 0.000010 0.000010 0.000010 0.000010 0.000010 0.000010 0.000010 0.000010 0.000010 0.000010 0.000010 0.000010 0.000010 0.000010 0.000010 0.000010 0.000010 0.000010
0.000010 0.000010 0.000010 0.000010 0.000010 0.000010 0.000010 0.000010 0.000010 0.000010 0.000010 0.000010 0.000010 0.000010 0.000010 0.000010 0.000010 0.000010 0.000010 0.000010 0.000010 0.000010 0.000010 0.000010 0.000010 0.000010 0.000010 0.000010 0.000010 0.000010 0.000010 0.000010 0.000010 0.000010 0.000010 0.000010 0.000010 0.000010 0.000010 0.000010 0.000010 0.000010 0.000010 0.000010 0.000010 0.000010 0.000010 0.000010 0.000010 0.000010 0.000010 0.000010 0.000010 0.000010 0.000010 0.000010 0.000010 0.000010 0.000010 0.000010 0.000010 0.000010 0.999040 0.000010 0.000010 0.000010 0.000010 0.000010 0.000010 0.000010 0.000010 0.000010 0.000010 0.000010 0.000010 0.000010 0.000010 0.000010 0.000010 0.000010 0.000010 0.000010 0.000010 0.000010 0.000010 0.000010 0.000010 0.000010 0.000010 0.000010 0.000010 0.000010 0.000010 0.000010 0.000010 0.000010 0.000010
0.000010 0.000010 0.000010 0.000010 0.000010 0.000010 0.000010 0.000010 0.000010 0.001144 0.000010 0.000010 0.000010 0.000010 0.000010 0.000010 0.000010 0.000010 0.000010 0.000010 0.000010 0.000010 0.000010 0.000010 0.000010 0.000010 0.000010 0.000010 0.000010 0.000010 0.017523 0.000010 0.000010 0.000010 0.000010 0.000010 0.000010 0.000010 0.000010 0.000010 0.000010 0.000010 0.000010 0.000010 0.000010 0.003713 0.000010 0.000010 0.108631 0.000010 0.000010 0.000010 0.000010 0.000010 0.000010 0.000010 0.000010 0.000010 0.000010 0.001053 0.000010 0.000010 0.778577 0.000010 0.000010 0.000010 0.000010 0.000010 0.000010 0.000010 0.000010 0.000010 0.000010 0.000010 0.000010 0.008114 0.000010 0.000010 0.000010 0.000010 0.000010 0.000010 0.000010 0.003838 0.000010 0.000010 0.000010 0.000010 0.000010 0.000010 0.000010 0.063991 0.000010 0.012547 0.000010 0.000010 0.000010
0.000010 0.000010 0.000010 0.000010 0.000010 0.000010 0.000010 0.000010 0.000010 0.000010 0.000010 0.000010 0.000010 0.000010 0.000010 0.000010 0.000010 0.000010 0.000010 0.000010 0.000010 0.000010 0.000010 0.000010 0.000010 0.000010 0.000010 0.000010 0.000010 0.000010 0.000010 0.000010 0.000010 0.000010 0.000010 0.000010 0.000010 0.000010 0.000010 0.000010 0.000010 0.000010 0.000010 0.000010 0.000010 0.000010 0.000010 0.000010 0.000010 0.000010 0.000010 0.000010 0.000010 0.000010 0.000010 0.000010 0.000010 0.000010 0.000010 0.000010 0.000010 0.000010 0.999040 0.000010 0.000010 0.000010 0.000010 0.000010 0.000010 0.000010 0.000010 0.000010 0.000010 0.000010 0.000010 0.000010 0.000010 0.000010 0.000010 0.000010 0.000010 0.000010 0.000010 0.000010 0.000010 0.000010 0.000010 0.000010 0.000010 0.000010 0.000010 0.000010 0.000010 0.000010 0.000010 0.000010 0.000010
0.000010 0.000010 0.000010 0.000010 0.002207 0.008204 0.000010 0.000010 0.000010 0.000010 0.000010 0.000010 0.000010 0.000010 0.000010 0.005585 0.000010 0.000010 0.000010 0.000010 0.000010 0.000010 0.000010 0.000010 0.000010 0.000010 0.000010 0.000010 0.000010 0.000010 0.000010 0.000010 0.007529 0.000010 0.000010 0.000010 0.000010 0.000010 0.000010 0.000010 0.000010 0.000010 0.000010 0.000010 0.000010 0.000010 0.000010 0.000010 0.032944 0.000010 0.000010 0.000010 0.000010 0.000010 0.000010 0.000010 0.000010 0.000010 0.000010 0.000012 0.003885 0.000010 0.788401 0.000010 0.000010 0.000010 0.000010 0.000010 0.000010 0.000010 0.000010 0.000010 0.000010 0.021647 0.000010 0.018702 0.000010 0.000010 0.000010 0.000010 0.014541 0.000010 0.000010 0.038108 0.000010 0.000010 0.000010 0.000010 0.000010 0.000010 0.000010 0.053629 0.000010 0.003775 0.000010 0.000010 0.000010
0.000010 0.000010 0.000010 0.000010 0.000010 0.000010 0.000010 0.000010 0.000010 0.000010 0.000010 0.000010 0.000010 0.000010 0.000010 0.000010 0.000010 0.000010 0.000010 0.000010 0.000010 0.000010 0.000010 0.000010 0.000010 0.000010 0.000010 0.000010 0.000010 0.000010 0.000010 0.000010 0.000010 0.000010 0.000010 0.000010 0.000010 0.000010 0.000010 0.000010 0.000010 0.000010 0.000010 0.000010 0.000010 0.000010 0.000010 0.000010 0.000010 0.000010 0.000010 0.000010 0.000010 0.000010 0.000010 0.000010 0.000010 0.000010 0.000010 0.000010 0.000010 0.000010 0.978663 0.000010 0.000010 0.000010 0.000010 0.000010 0.000010 0.000010 0.000010 0.000010 0.000010 0.000010 0.000010 0.020387 0.000010 0.000010 0.000010 0.000010 0.000010 0.000010 0.000010 0.000010 0.000010 0.000010 0.000010 0.000010 0.000010 0.000010 0.000010 0.000010 0.000010 0.000010 0.000010 0.000010 0.000010
0.000010 0.000010 0.011021 0.000010 0.001050 0.000010 0.000010 0.000010 0.000010 0.000010 0.000010 0.000010 0.000010 0.000010 0.000010 0.007743 0.000817 0.000010 0.000010 0.000010 0.000010 0.000010 0.000010 0.000010 0.000010 0.000010 0.000010 0.000010 0.000010 0.012887 0.000010 0.000010 0.000010 0.000010 0.000010 0.011803 0.000010 0.000010 0.000010 0.000010 0.000010 0.008105 0.000010 0.000010 0.000010 0.005496 0.000010 0.000010 0.061058 0.000010 0.000010 0.000010 0.001688 0.000010 0.000010 0.000010 0.000010 0.004294 0.000010 0.000010 0.003996 0.000010 0.782218 0.000010 0.000010 0.000010 0.000010 0.000010 0.000010 0.000010 0.000010 0.002750 0.000010 0.000010 0.000010 0.004799 0.000010 0.000010 0.000010 0.000010 0.000010 0.000010 0.000010 0.000010 0.000010 0.000010 0.000010 0.009537 0.000010 0.000010 0.000010 0.059082 0.000010 0.010866 0.000010 0.000010 0.000010
0.000010 0.000010 0.000010 0.000010 0.000010 0.000010 0.000010 0.000010 0.000010 0.000010 0.000010 0.000010 0.000010 0.000010 0.000010 0.000010 0.000010 0.000010 0.000010 0.000010 0.000010 0.000010 0.000010 0.000010 0.000010 0.000010 0.000010 0.000010 0.000010 0.000010 0.000010 0.000010 0.000010 0.000010 0.000010 0.000010 0.000010 0.000010 0.000010 0.000010 0.000010 0.000010 0.000010 0.000010 0.000010 0.000010 0.000010 0.000010 0.000010 0.000010 0.000010 0.000010 0.000010 0.000010 0.000010 0.000010 0.000010 0.000010 0.000010 0.000010 0.000010 0.000010 0.999040 0.000010 0.000010 0.000010 0.000010 0.000010 0.000010 0.000010 0.000010 0.000010 0.000010 0.000010 0.000010 0.000010 0.000010 0.000010 0.000010 0.000010 0.000010 0.000010 0.000010 0.000010 0.000010 0.000010 0.000010 0.000010 0.000010 0.000010 0.000010 0.000010 0.000010 0.000010 0.000010 0.000010 0.000010
0.000010 0.018835 0.000010 0.000010 0.000010 0.000010 0.000010 0.000010 0.000010 0.000010 0.000010 0.000010 0.000010 0.000010 0.000010 0.005555 0.000010 0.000010 0.000010 0.000010 0.000010 0.000010 0.000010 0.000010 0.001729 0.000010 0.022528 0.000010 0.000010 0.000010 0.000010 0.000010 0.000010 0.000010 0.000010 0.010798 0.054039 0.000010 0.000010 0.006377 0.000010 0.002906 0.000010 0.011912 0.000010 0.000010 0.000010 0.000010 0.012453 0.000010 0.000010 0.000010 0.000010 0.000010 0.000010 0.000010 0.061163 0.000010 0.000010 0.000010 0.000010 0.000010 0.032275 0.000010 0.000010 0.000010 0.000010 0.000010 0.000010 0.000010 0.023939 0.399639 0.000010 0.281129 0.000010 0.000111 0.000010 0.000010 0.000010 0.000010 0.003529 0.000010 0.000010 0.007901 0.000010 0.000010 0.000010 0.010192 0.000010 0.000010 0.028645 0.003584 0.000010 0.000010 0.000010 0.000010 0.000010
0.000010 0.000010 0.000010 0.000010 0.000010 0.000010 0.000010 0.000010 0.000010 0.000010 0.000010 0.000010 0.000010 0.000010 0.000010 0.000010 0.000010 0.000010 0.000010 0.000010 0.000010 0.000010 0.000010 0.000010 0.000010 0.000010 0.000010 0.000010 0.000010 0.000010 0.000010 0.000010 0.000010 0.000010 0.000010 0.000010 0.000010 0.000010 0.000010 0.000010 0.000010 0.000010 0.000010 0.000010 0.000010 0.000010 0.000010 0.000010 0.000010 0.000010 0.000010 0.000010 0.000010 0.000010 0.000010 0.000010 0.000010 0.000010 0.000010 0.000010 0.000010 0.000010 0.000010 0.000010 0.000010 0.000010 0.000010 0.000010 0.000010 0.000010 0.000010 0.000010 0.000010 0.999040 0.000010 0.000010 0.000010 0.000010 0.000010 0.000010 0.000010 0.000010 0.000010 0.000010 0.000010 0.000010 0.000010 0.000010 0.000010 0.000010 0.000010 0.000010 0.000010 0.000010 0.000010 0.000010 0.000010
0.000010 0.009213 0.000010 0.000010 0.000010 0.000010 0.000010 0.000010 0.000010 0.000010 0.000010 0.000010 0.000010 0.000010 0.000010 0.005521 0.000010 0.000010 0.000010 0.000010 0.000010 0.000010 0.000010 0.000010 0.000010 0.000010 0.000010 0.000010 0.000010 0.000010 0.003537 0.000010 0.000010 0.000010 0.000010 0.000010 0.000010 0.000010 0.000010 0.000010 0.000010 0.000010 0.000010 0.000010 0.000010 0.000010 0.000010 0.000010 0.000010 0.005966 0.000010 0.000010 0.000010 0.000010 0.000010 0.000010 0.000010 0.000010 0.000010 0.000010 0.000010 0.000010 0.000010 0.000010 0.000010 0.000010 0.000010 0.000010 0.028772 0.000010 0.000010 0.569435 0.000010 0.376657 0.000010 0.000010 0.000010 0.000010 0.000010 0.000010 0.000010 0.000010 0.000010 0.000010 0.000010 0.000010 0.000010 0.000010 0.000010 0.000010 0.000010 0.000010 0.000010 0.000010 0.000010 0.000010 0.000010
0.000010 0.000010 0.000010 0.000010 0.000010 0.000010 0.000010 0.000010 0.000010 0.000010 0.004384 0.000010 0.000010 0.000010 0.000010 0.000010 0.000010 0.000010 0.000010 0.000010 0.000010 0.000010 0.000010 0.000010 0.000010 0.000010 0.000010 0.000010 0.000010 0.005546 0.000010 0.000010 0.000010 0.000010 0.000010 0.000010 0.000010 0.000010 0.000010 0.000010 0.000010 0.003912 0.000010 0.000010 0.000010 0.011402 0.000010 0.000010 0.000010 0.015663 0.000010 0.000010 0.000010 0.000010 0.000010 0.000010 0.000010 0.000010 0.000010 0.010253 0.000010 0.000010 0.006640 0.000010 0.000010 0.000010 0.000010 0.000010 0.000672 0.000010 0.000010 0.557781 0.000010 0.366658 0.000010 0.007026 0.000010 0.000010 0.000010 0.000010 0.000010 0.000010 0.000010 0.000010 0.000010 0.000010 0.000010 0.006013 0.000010 0.000010 0.000010 0.003209 0.000010 0.000010 0.000010 0.000010 0.000010
0.029874 0.008198 0.000010 0.000010 0.000010 0.000010 0.000010 0.000010 0.000010 0.000010 0.000010 0.000010 0.000010 0.000010 0.000010 0.000010 0.000010 0.000010 0.000010 0.000010 0.000010 0.000010 0.000010 0.000010 0.001645 0.000010 0.000010 0.000010 0.000010 0.000010 0.000010 0.000010 0.000010 0.000010 0.000010 0.000010 0.000010 0.000010 0.000010 0.000010 0.000010 0.000010 0.000010 0.000010 0.000010 0.000010 0.000010 0.000010 0.000010 0.000010 0.000010 0.000010 0.000010 0.000010 0.000010 0.000010 0.000010 0.000010 0.005603 0.000010 0.012460 0.000010 0.000010 0.000010 0.000010 0.000010 0.000010 0.000010 0.000010 0.000010 0.000010 0.608133 0.000010 0.306201 0.000010 0.000010 0.000010 0.000010 0.000010 0.000010 0.000010 0.000010 0.000010 0.000010 0.000010 0.000010 0.000010 0.006218 0.000010 0.002549 0.010582 0.000010 0.000010 0.000010 0.000010 0.000010 0.007678
0.000010 0.000010 0.000010 0.000010 0.000010 0.000010 0.000010 0.000010 0.000010 0.000010 0.000010 0.000010 0.000010 0.000010 0.000010 0.000010 0.000010 0.000010 0.000010 0.000010 0.000010 0.000010 0.000010 0.000010 0.000010 0.000010 0.000010 0.000010 0.000010 0.000010 0.000010 0.000010 0.000010 0.000010 0.000010 0.000010 0.000010 0.000010 0.000010 0.000010 0.000010 0.000010 0.000010 0.000010 0.000010 0.000010 0.000010 0.000010 0.000010 0.000010 0.000010 0.000010 0.000010 0.000010 0.000010 0.000010 0.000010 0.000010 0.000010 0.000010 0.000010 0.000010 0.000010 0.000010 0.000010 0.000010 0.000010 0.000010 0.000010 0.000010 0.000010 0.999040 0.000010 0.000010 0.000010 0.000010 0.000010 0.000010 0.000010 0.000010 0.000010 0.000010 0.000010 0.000010 0.000010 0.000010 0.000010 0.000010 0.000010 0.000010 0.000010 0.000010 0.000010 0.000010 0.000010 0.000010 0.000010
0.000010 0.000010 0.000010 0.000010 0.000010 0.000010 0.000010 0.000010 0.000010 0.000010 0.000010 0.000010 0.000010 0.000010 0.000010 0.000010 0.000010 0.000010 0.000010 0.000010 0.000010 0.000010 0.000010 0.000010 0.000010 0.000010 0.000010 0.000010 0.000010 0.000010 0.000010 0.000010 0.000010 0.000010 0.000010 0.000010 0.000010 0.000010 0.000010 0.000010 0.000010 0.000010 0.000010 0.000010 0.000010 0.000010 0.000010 0.000010 0.000010 0.000010 0.000010 0.000010 0.000010 0.000010 0.000010 0.000010 0.000010 0.000010 0.000010 0.000010 0.000010 0.000010 0.000010 0.000010 0.000010 0.000010 0.000010 0.000010 0.000010 0.000010 0.000010 0.999040 0.000010 0.000010 0.000010 0.000010 0.000010 0.000010 0.000010 0.000010 0.000010 0.000010 0.000010 0.000010 0.000010 0.000010 0.000010 0.000010 0.000010 0.000010 0.000010 0.000010 0.000010 0.000010 0.000010 0.000010 0.000010
0.000010 0.000010 0.000010 0.000010 0.000010 0.000010 0.000010 0.000010 0.000010 0.000010 0.000010 0.000010 0.000010 0.000010 0.000010 0.000010 0.000010 0.000010 0.000010 0.000010 0.000010 0.000010 0.000010 0.000010 0.000010 0.000010 0.000010 0.000010 0.000010 0.000010 0.000010 0.000010 0.000010 0.000010 0.000010 0.000010 0.000010 0.000010 0.000010 0.000010 0.000010 0.000010 0.000010 0.000010 0.000010 0.000010 0.000010 0.000010 0.000010 0.000010 0.000010 0.000010 0.000010 0.000010 0.000010 0.000010 0.000010 0.000010 0.000010 0.000010 0.000010 0.000010 0.000010 0.000010 0.000010 0.000010 0.000010 0.000010 0.000010 0.000010 0.000010 0.000010 0.000010 0.999040 0.000010 0.000010 0.000010 0.000010 0.000010 0.000010 0.000010 0.000010 0.000010 0.000010 0.000010 0.000010 0.000010 0.000010 0.000010 0.000010 0.000010 0.000010 0.000010 0.000010 0.000010 0.000010 0.000010
0.000010 0.000010 0.000010 0.000010 0.000010 0.000010 0.000010 0.000010 0.000010 0.000010 0.000010 0.000010 0.000010 0.000010 0.000010 0.000010 0.000010 0.000010 0.000010 0.000010 0.000010 0.000010 0.000010 0.000010 0.000010 0.000010 0.000010 0.000010 0.000010 0.000010 0.000010 0.000010 0.000010 0.000010 0.000010 0.000010 0.000010 0.000010 0.000010 0.000010 0.000010 0.000010 0.000010 0.000010 0.000010 0.000010 0.000010 0.000010 0.000010 0.000010 0.000010 0.000010 0.000010 0.000010 0.000010 0.000010 0.000010 0.000010 0.000010 0.000010 0.000010 0.000010 0.000010 0.000010 0.000010 0.000010 0.000010 0.000010 0.000010 0.000010 0.000010 0.000010 0.000010 0.999040 0.000010 0.000010 0.000010 0.000010 0.000010 0.000010 0.000010 0.000010 0.000010 0.000010 0.000010 0.000010 0.000010 0.000010 0.000010 0.000010 0.000010 0.000010 0.000010 0.000010 0.000010 0.000010 0.000010
0.000010 0.000010 0.000010 0.000010 0.000010 0.000010 0.000010 0.000010 0.000010 0.000010 0.000010 0.000010 0.000010 0.000010 0.000010 0.000010 0.000010 0.000010 0.000010 0.000010 0.000010 0.000010 0.000010 0.000010 0.000010 0.000010 0.000010 0.000010 0.000010 0.000010 0.000010 0.000010 0.000010 0.000010 0.000010 0.000010 0.000010 0.000010 0.000010 0.000010 0.000010 0.000010 0.000010 0.000010 0.000010 0.000010 0.000010 0.000010 0.000010 0.000010 0.000010 0.000010 0.000010 0.000010 0.000010 0.000010 0.000010 0.000010 0.000010 0.000010 0.000010 0.000010 0.000010 0.000010 0.000010 0.000010 0.000010 0.000010 0.000010 0.000010 0.000010 0.000010 0.000010 0.999040 0.000010 0.000010 0.000010 0.000010 0.000010 0.000010 0.000010 0.000010 0.000010 0.000010 0.000010 0.000010 0.000010 0.000010 0.000010 0.000010 0.000010 0.000010 0.000010 0.000010 0.000010 0.000010 0.000010
0.000010 0.000010 0.000010 0.000010 0.000010 0.000010 0.000010 0.000010 0.000010 0.000010 0.000010 0.000010 0.000010 0.000010 0.000010 0.000010 0.000010 0.000010 0.000010 0.000010 0.000010 0.000010 0.000010 0.000010 0.000010 0.000010 0.000010 0.000010 0.000010 0.000010 0.000010 0.000010 0.000010 0.000010 0.000010 0.000010 0.000010 0.000010 0.000010 0.000010 0.000010 0.000010 0.000010 0.000010 0.000010 0.000010 0.000010 0.000010 0.000010 0.000010 0.000010 0.000010 0.000010 0.000010 0.000010 0.000010 0.000010 0.000010 0.000010 0.000010 0.000010 0.000010 0.000010 0.000010 0.000010 0.000010 0.000010 0.000010 0.000010 0.000010 0.000010 0.999040 0.000010 0.000010 0.000010 0.000010 0.000010 0.000010 0.000010 0.000010 0.000010 0.000010 0.000010 0.000010 0.000010 0.000010 0.000010 0.000010 0.000010 0.000010 0.000010 0.000010 0.000010 0.000010 0.000010 0.000010 0.000010
0.000010 0.004234 0.010911 0.000010 0.000010 0.000010 0.000010 0.000010 0.000010 0.001744 0.000010 0.000010 0.000010 0.000010 0.000010 0.000010 0.000010 0.000010 0.000010 0.000010 0.000010 0.000010 0.000010 0.000010 0.000010 0.000010 0.005593 0.000010 0.000010 0.000010 0.000010 0.000010 0.000010 0.000010 0.000010 0.000010 0.013977 0.000010 0.000010 0.000010 0.000010 0.000010 0.000010 0.000010 0.000010 0.008530 0.030973 0.000010 0.000010 0.000010 0.000771 0.000010 0.012052 0.000010 0.000010 0.000010 0.000010 0.000010 0.000010 0.000010 0.000010 0.000010 0.012325 0.000010 0.010068 0.000010 0.002874 0.000010 0.043087 0.000010 0.011724 0.415768 0.000010 0.339380 0.000010 0.000010 0.000010 0.000010 0.000010 0.000010 0.013300 0.002928 0.000010 0.021611 0.000010 0.000010 0.000010 0.018701 0.000010 0.000010 0.000010 0.000010 0.000010 0.018688 0.000010 0.000010 0.000010
0.000010 0.000010 0.000010 0.000010 0.000010 0.000010 0.000010 0.000010 0.000010 0.000010 0.000010 0.000010 0.000010 0.000010 0.000010 0.000010 0.000010 0.000010 0.000010 0.000010 0.000010 0.000010 0.000010 0.000010 0.000010 0.000010 0.000010 0.000010 0.000010 0.000010 0.000010 0.000010 0.000010 0.000010 0.000010 0.000010 0.000010 0.000010 0.000010 0.000010 0.000010 0.000010 0.000010 0.000010 0.000010 0.000010 0.000010 0.000010 0.000010 0.000010 0.000010 0.000010 0.000010 0.000010 0.000010 0.000010 0.000010 0.000010 0.000010 0.000010 0.000010 0.000010 0.000010 0.000010 0.000010 0.000010 0.000010 0.000010 0.000010 0.000010 0.000010 0.000010 0.000010 0.999040 0.000010 0.000010 0.000010 0.000010 0.000010 0.000010 0.000010 0.000010 0.000010 0.000010 0.000010 0.000010 0.000010 0.000010 0.000010 0.000010 0.000010 0.000010 0.000010 0.000010 0.000010 0.000010 0.000010
0.000010 0.000010 0.000010 0.000010 0.000010 0.000010 0.000010 0.000010 0.000010 0.000010 0.000010 0.000010 0.000010 0.000010 0.000010 0.000010 0.000010 0.000010 0.000010 0.000010 0.000010 0.000010 0.000010 0.000010 0.000010 0.000010 0.000010 0.000010 0.000010 0.000010 0.000010 0.000010 0.000010 0.000010 0.000010 0.000010 0.000010 0.000010 0.000010 0.000010 0.000010 0.000010 0.000010 0.000010 0.000010 0.000010 0.000010 0.000010 0.000010 0.000010 0.000010 0.000010 0.000010 0.000010 0.000010 0.000010 0.000010 0.000010 0.000010 0.000010 0.000010 0.000010 0.000010 0.000010 0.000010 0.000010 0.000010 0.000010 0.000010 0.000010 0.000010 0.999040 0.000010 0.000010 0.000010 0.000010 0.000010 0.000010 0.000010 0.000010 0.000010 0.000010 0.000010 0.000010 0.000010 0.000010 0.000010 0.000010 0.000010 0.000010 0.000010 0.000010 0.000010 0.000010 0.000010 0.000010 0.000010
0.000010 0.000010 0.000010 0.000010 0.000010 0.000010 0.000010 0.000010 0.000010 0.000010 0.000010 0.000010 0.000010 0.000010 0.000010 0.000010 0.000010 0.000010 0.000010 0.000010 0.000010 0.000010 0.000010 0.000010 0.000010 0.000010 0.000010 0.000010 0.000010 0.000010 0.000010 0.000010 0.000010 0.000010 0.000010 0.000010 0.000010 0.000010 0.000010 0.000010 0.000010 0.000010 0.000010 0.000010 0.000010 0.000010 0.000010 0.000010 0.000010 0.000010 0.000010 0.000010 0.000010 0.000010 0.000010 0.000010 0.000010 0.000010 0.000010 0.000010 0.000010 0.000010 0.000010 0.000010 0.000010 0.000010 0.000010 0.000010 0.000010 0.000010 0.000010 0.999040 0.000010 0.000010 0.000010 0.000010 0.000010 0.000010 0.000010 0.000010 0.000010 0.000010 0.000010 0.000010 0.000010 0.000010 0.000010 0.000010 0.000010 0.000010 0.000010 0.000010 0.000010 0.000010 0.000010 0.000010 0.000010
0.000010 0.000010 0.000010 0.000010 0.000010 0.000010 0.000010 0.000010 0.000010 0.000010 0.000010 0.000010 0.000010 0.000010 0.000010 0.000010 0.000010 0.000010 0.000010 0.000010 0.000010 0.000010 0.000010 0.000010 0.000010 0.000010 0.000010 0.000010 0.000010 0.000010 0.000010 0.000010 0.000010 0.000010 0.000010 0.000010 0.000010 0.000010 0.000010 0.000010 0.000010 0.000010 0.000010 0.000010 0.000010 0.000010 0.000010 0.000010 0.000010 0.000010 0.000010 0.000010 0.000010 0.000010 0.000010 0.000010 0.000010 0.000010 0.000010 0.000010 0.000010 0.000010 0.000010 0.000010 0.000010 0.000010 0.000010 0.000010 0.000010 0.000010 0.000010 0.999040 0.000010 0.000010 0.000010 0.000010 0.000010 0.000010 0.000010 0.000010 0.000010 0.000010 0.000010 0.000010 0.000010 0.000010 0.000010 0.000010 0.000010 0.000010 0.000010 0.000010 0.000010 0.000010 0.000010 0.000010 0.000010
0.000010 0.000010 0.000010 0.000010 0.000010 0.000010 0.000010 0.000010 0.000010 0.000010 0.000010 0.000010 0.000010 0.000010 0.000010 0.000010 0.000010 0.000010 0.000010 0.000010 0.000010 0.000010 0.000010 0.000010 0.000010 0.000010 0.000010 0.000010 0.000010 0.000010 0.000010 0.000010 0.000010 0.000010 0.000010 0.000010 0.000010 0.000010 0.000010 0.000010 0.000010 0.000010 0.000010 0.000010 0.000010 0.000010 0.000010 0.000010 0.000010 0.000010 0.000010 0.000010 0.000010 0.000010 0.000010 0.000010 0.000010 0.000010 0.000010 0.000010 0.000010 0.000010 0.000010 0.000010 0.000010 0.000010 0.000010 0.000010 0.000010 0.000010 0.000010 0.000010 0.000010 0.999040 0.000010 0.000010 0.000010 0.000010 0.000010 0.000010 0.000010 0.000010 0.000010 0.000010 0.000010 0.000010 0.000010 0.000010 0.000010 0.000010 0.000010 0.000010 0.000010 0.000010 0.000010 0.000010 0.000010
0.000010 0.000010 0.000010 0.000010 0.004618 0.002576 0.000010 0.000010 0.000010 0.000010 0.000010 0.000010 0.000010 0.000010 0.000010 0.000010 0.000010 0.000010 0.000010 0.000010 0.000010 0.000010 0.000010 0.000010 0.000010 0.000010 0.000010 0.000010 0.000010 0.000010 0.000010 0.000010 0.000010 0.000010 0.000010 0.000010 0.000010 0.000010 0.000010 0.000010 0.000010 0.000010 0.000010 0.000010 0.000010 0.000010 0.000010 0.000010 0.000010 0.000010 0.000010 0.000010 0.000010 0.000010 0.000010 0.000010 0.000010 0.000010 0.000010 0.000010 0.000010 0.000010 0.008265 0.000010 0.000010 0.000010 0.000010 0.000010 0.022249 0.000010 0.000010 0.573230 0.000010 0.388153 0.000010 0.000010 0.000010 0.000010 0.000010 0.000010 0.000010 0.000010 0.000010 0.000010 0.000010 0.000010 0.000010 0.000010 0.000010 0.000010 0.000010 0.000010 0.000010 0.000010 0.000010 0.000010 0.000010
0.000010 0.000010 0.000010 0.000010 0.000010 0.000010 0.000010 0.000010 0.000010 0.000010 0.000010 0.000010 0.000010 0.000010 0.000010 0.000010 0.000010 0.000010 0.000010 0.000010 0.000010 0.000010 0.000010 0.000010 0.000010 0.000010 0.000010 0.000010 0.000010 0.000010 0.000010 0.000010 0.000010 0.000010 0.000010 0.000010 0.000010 0.000010 0.000010 0.000010 0.000010 0.000010 0.000010 0.000010 0.000010 0.000010 0.000010 0.000010 0.000010 0.000010 0.000010 0.000010 0.000010 0.000010 0.000010 0.000010 0.000010 0.000010 0.000010 0.000010 0.000010 0.000010 0.000010 0.000010 0.000010 0.000010 0.000010 0.000010 0.000010 0.000010 0.000010 0.999040 0.000010 0.000010 0.000010 0.000010 0.000010 0.000010 0.000010 0.000010 0.000010 0.000010 0.000010 0.000010 0.000010 0.000010 0.000010 0.000010 0.000010 0.000010 0.000010 0.000010 0.000010 0.000010 0.000010 0.000010 0.000010
0.011686 0.015671 0.000010 0.000010 0.010068 0.001632 0.000010 0.000010 0.000010 0.000010 0.000010 0.000010 0.000010 0.000010 0.000010 0.000010 0.000010 0.000010 0.000010 0.000010 0.000010 0.000010 0.000010 0.000010 0.000010 0.000010 0.000010 0.000010 0.000010 0.000010 0.001939 0.000010 0.000010 0.000010 0.000010 0.000010 0.000010 0.000010 0.000010 0.000010 0.000010 0.000010 0.010567 0.000010 0.000010 0.000010 0.000010 0.000010 0.000010 0.000010 0.000010 0.000010 0.000010 0.000010 0.000010 0.000010 0.000010 0.000010 0.000010 0.000010 0.010326 0.000010 0.010128 0.000010 0.000010 0.000010 0.000010 0.000010 0.000010 0.000010 0.000010 0.593514 0.000010 0.313890 0.000010 0.000010 0.000010 0.000010 0.000010 0.000010 0.000010 0.000010 0.000010 0.000010 0.000010 0.000010 0.000010 0.008787 0.000010 0.000010 0.001799 0.000010 0.000010 0.009153 0.000010 0.000010 0.000010
0.000010 0.000010 0.000010 0.000010 0.008425 0.000010 0.000010 0.000010 0.000010 0.000010 0.000010 0.000010 0.000010 0.000010 0.000010 0.000010 0.000010 0.000010 0.000010 0.000010 0.000010 0.000010 0.000010 0.000010 0.000010 0.000010 0.000010 0.000010 0.000010 0.000010 0.000010 0.000010 0.000010 0.000010 0.000010 0.000010 0.000010 0.000010 0.000010 0.000010 0.000010 0.000010 0.000010 0.000010 0.000010 0.000010 0.000010 0.000010 0.000010 0.000010 0.000010 0.000010 0.000010 0.000010 0.000010 0.000010 0.000010 0.000010 0.000010 0.000010 0.000010 0.000010 0.000010 0.000010 0.000010 0.000010 0.000010 0.000010 0.000010 0.000010 0.000010 0.000010 0.000010 0.002981 0.000010 0.000010 0.000010 0.000010 0.000010 0.000010 0.000010 0.000010 0.000010 0.000010 0.000010 0.000010 0.000010 0.000010 0.000010 0.987654 0.000010 0.000010 0.000010 0.000010 0.000010 0.000010 0.000010
0.000010 0.000010 0.000010 0.000010 0.000010 0.000010 0.000010 0.000010 0.000010 0.028147 0.000010 0.000010 0.000010 0.000010 0.000010 0.000010 0.000010 0.000010 0.000010 0.000010 0.000010 0.000010 0.000010 0.000010 0.000010 0.000010 0.007206 0.000010 0.000010 0.000010 0.006765 0.000010 0.000010 0.000010 0.000010 0.000010 0.000010 0.000010 0.000010 0.000010 0.000010 0.000010 0.043072 0.000010 0.000010 0.005609 0.020960 0.000010 0.000010 0.011388 0.000128 0.000010 0.001738 0.000010 0.000010 0.000010 0.000010 0.000010 0.000010 0.023016 0.002734 0.000010 0.000010 0.000010 0.000010 0.000010 0.000010 0.000010 0.000010 0.000010 0.000010 0.000010 0.000010 0.005011 0.000010 0.000010 0.000010 0.000010 0.000010 0.000010 0.000010 0.000010 0.000010 0.000010 0.000010 0.000010 0.000010 0.000010 0.000010 0.824272 0.005919 0.000010 0.000010 0.013217 0.000010 0.000010 0.000010
0.000010 0.000010 0.014115 0.000010 0.000010 0.000010 0.000010 0.004033 0.000010 0.006105 0.000010 0.000010 0.000010 0.000010 0.000010 0.011424 0.000010 0.000010 0.001761 0.000010 0.000010 0.000010 0.000010 0.000010 0.006351 0.000010 0.000010 0.000010 0.000010 0.003318 0.000010 0.000010 0.000010 0.000010 0.000010 0.000010 0.011409 0.000010 0.000010 0.000010 0.000010 0.011636 0.014131 0.007767 0.005204 0.017403 0.000010 0.000010 0.000010 0.019273 0.000010 0.000010 0.016231 0.000010 0.000010 0.000010 0.000010 0.000010 0.012083 0.015408 0.000010 0.000010 0.000010 0.000010 0.020854 0.000010 0.000010 0.000010 0.000010 0.000010 0.003189 0.000010 0.000010 0.004110 0.000010 0.000010 0.011291 0.000010 0.000010 0.000010 0.001805 0.027613 0.000010 0.039488 0.000010 0.000010 0.000010 0.012079 0.000010 0.680959 0.020260 0.000010 0.000010 0.000010 0.000010 0.000010 0.000010
0.000010 0.000010 0.000010 0.000010 0.000010 0.000010 0.000010 0.000010 0.000010 0.000010 0.000010 0.000010 0.000010 0.000010 0.000010 0.000010 0.000010 0.000010 0.000010 0.000010 0.000010 0.000010 0.000010 0.000010 0.000010 0.000010 0.000010 0.000010 0.000010 0.000010 0.000010 0.000010 0.000010 0.000010 0.000010 0.000010 0.000010 0.000010 0.000010 0.000010 0.000010 0.000010 0.000010 0.000010 0.000010 0.000010 0.000010 0.000010 0.000010 0.000010 0.000010 0.000010 0.000010 0.000010 0.000010 0.000010 0.000010 0.000010 0.000010 0.000010 0.000010 0.000010 0.000010 0.000010 0.000010 0.000010 0.000010 0.000010 0.000010 0.000010 0.000010 0.000010 0.000010 0.000010 0.000010 0.000010 0.000010 0.000010 0.000010 0.000010 0.000010 0.000010 0.000010 0.000010 0.000010 0.000010 0.000010 0.000010 0.000010 0.999040 0.000010 0.000010 0.000010 0.000010 0.000010 0.000010 0.000010
0.000010 0.000010 0.000010 0.000010 0.000010 0.000010 0.000010 0.000010 0.000010 0.000010 0.000010 0.000010 0.000010 0.000010 0.000010 0.000010 0.004992 0.000010 0.000010 0.000010 0.000010 0.000010 0.000010 0.000010 0.000010 0.000010 0.000010 0.000010 0.000010 0.000010 0.000010 0.000010 0.000010 0.000010 0.000010 0.000010 0.000010 0.000010 0.000010 0.000010 0.000010 0.000010 0.000010 0.000010 0.000010 0.000010 0.000010 0.000010 0.000010 0.000010 0.000010 0.000010 0.000010 0.000010 0.000010 0.000010 0.000010 0.000010 0.000010 0.000010 0.000010 0.000010 0.000010 0.000010 0.000018 0.000010 0.000010 0.000010 0.000010 0.000010 0.000010 0.000010 0.000010 0.000010 0.000010 0.000010 0.000010 0.000010 0.000010 0.000010 0.000010 0.000010 0.000010 0.000010 0.000010 0.000010 0.000010 0.000010 0.000010 0.994051 0.000010 0.000010 0.000010 0.000010 0.000010 0.000010 0.000010
0.009557 0.000010 0.006975 0.000010 0.000010 0.000010 0.000010 0.000010 0.000010 0.000010 0.000010 0.000010 0.000010 0.000010 0.000010 0.000010 0.000010 0.000010 0.000010 0.000010 0.000010 0.000010 0.000010 0.000010 0.000010 0.000010 0.000010 0.000010 0.000010 0.004810 0.017767 0.000010 0.000010 0.000010 0.000010 0.000010 0.000010 0.000010 0.000010 0.000010 0.000010 0.000010 0.000010 0.000010 0.000010 0.000010 0.000010 0.000010 0.000010 0.027089 0.007172 0.000010 0.000010 0.000010 0.000010 0.000010 0.000010 0.006228 0.000010 0.000010 0.000010 0.000010 0.000010 0.000010 0.000010 0.000010 0.000010 0.000010 0.000010 0.000010 0.000010 0.000010 0.000010 0.000010 0.000010 0.000010 0.000010 0.000010 0.000010 0.000010 0.000010 0.000010 0.000010 0.000010 0.000010 0.000010 0.000010 0.008860 0.000010 0.910661 0.000010 0.000010 0.000010 0.000010 0.000010 0.000010 0.000010
0.002805 0.006277 0.000010 0.000010 0.013601 0.000010 0.000010 0.001170 0.000010 0.006926 0.000010 0.000010 0.000010 0.000010 0.000010 0.007003 0.002998 0.000010 0.000010 0.000010 0.000010 0.000010 0.000010 0.000010 0.000010 0.000010 0.002214 0.000010 0.000010 0.007260 0.004277 0.000010 0.008337 0.000010 0.000010 0.000010 0.005188 0.000010 0.000010 0.000010 0.000010 0.004127 0.000010 0.002935 0.000010 0.000010 0.000010 0.000010 0.000010 0.000010 0.000010 0.000010 0.004240 0.000010 0.000010 0.000010 0.000010 0.012821 0.000010 0.050919 0.000010 0.000010 0.000010 0.000010 0.000010 0.000010 0.000010 0.000010 0.007313 0.000010 0.000010 0.000010 0.000010 0.000010 0.000010 0.001493 0.000010 0.000010 0.000010 0.000010 0.000010 0.017307 0.000010 0.012211 0.000010 0.000010 0.000010 0.003634 0.000010 0.814205 0.000010 0.000010 0.000010 0.000010 0.000010 0.000010 0.000010
0.000010 0.000010 0.000010 0.000010 0.000010 0.000010 0.000010 0.000010 0.000010 0.000010 0.000010 0.000010 0.000010 0.000010 0.000010 0.000010 0.000010 0.000010 0.000010 0.000010 0.000010 0.000010 0.000010 0.000010 0.000010 0.000010 0.000010 0.000010 0.000010 0.000010 0.003286 0.000010 0.000010 0.000010 0.000010 0.000010 0.000010 0.000010 0.000010 0.000010 0.000010 0.000010 0.000010 0.000010 0.000010 0.000010 0.000010 0.000010 0.000010 0.000010 0.000010 0.000010 0.000010 0.000010 0.000010 0.000010 0.000010 0.000010 0.000010 0.000010 0.000010 0.000010 0.000010 0.000010 0.036793 0.000010 0.000010 0.000010 0.000010 0.000010 0.000010 0.000010 0.000010 0.000010 0.000010 0.000010 0.000010 0.000010 0.000010 0.000010 0.000010 0.000010 0.000010 0.000010 0.000010 0.000010 0.000010 0.001660 0.000010 0.957330 0.000010 0.000010 0.000010 0.000010 0.000010 0.000010 0.000010
0.000010 0.000010 0.000010 0.000010 0.000010 0.000010 0.000010 0.000010 0.000010 0.000010 0.000010 0.000010 0.000010 0.000010 0.000010 0.000010 0.000010 0.000010 0.000010 0.000010 0.000010 0.000010 0.000010 0.000010 0.000010 0.000010 0.000010 0.000010 0.000010 0.000010 0.000010 0.000010 0.000010 0.000010 0.000010 0.000010 0.000010 0.000010 0.000010 0.000010 0.000010 0.000010 0.000010 0.000010 0.000010 0.000010 0.000010 0.000010 0.000010 0.000010 0.000010 0.000010 0.000010 0.000010 0.000010 0.000010 0.000010 0.000010 0.000010 0.000010 0.000010 0.000010 0.000010 0.000010 0.000010 0.000010 0.000010 0.000010 0.000010 0.000010 0.000010 0.000010 0.000010 0.000010 0.000010 0.000010 0.000010 0.000010 0.000010 0.000010 0.000010 0.000010 0.000010 0.000010 0.000010 0.000010 0.000010 0.000010 0.000010 0.999040 0.000010 0.000010 0.000010 0.000010 0.000010 0.000010 0.000010
0.000010 0.000010 0.000010 0.000010 0.000010 0.000010 0.000010 0.000010 0.000010 0.013601 0.000010 0.000010 0.000010 0.000010 0.000010 0.000010 0.000010 0.000010 0.000010 0.000010 0.000010 0.000010 0.000010 0.000010 0.000010 0.000010 0.000010 0.000010 0.000010 0.000010 0.000010 0.000010 0.000010 0.000010 0.000010 0.000010 0.000010 0.000010 0.000010 0.000010 0.000010 0.000010 0.000011 0.000010 0.000010 0.000010 0.000010 0.000010 0.000010 0.000010 0.000010 0.000010 0.000010 0.000010 0.000010 0.000010 0.001430 0.000010 0.000010 0.000010 0.000010 0.000010 0.000010 0.000010 0.018204 0.000010 0.000010 0.000010 0.000010 0.000010 0.000010 0.002447 0.000010 0.000010 0.000010 0.000010 0.000010 0.000010 0.000010 0.000010 0.000010 0.000010 0.000010 0.000010 0.000010 0.000010 0.007425 0.000010 0.000010 0.955982 0.000010 0.000010 0.000010 0.000010 0.000010 0.000010 0.000010
0.015919 0.005992 0.000010 0.000010 0.005719 0.000010 0.000010 0.000010 0.000010 0.000010 0.008369 0.000010 0.000010 0.000010 0.000010 0.000010 0.000010 0.000010 0.000010 0.000010 0.000010 0.000010 0.000010 0.000010 0.005035 0.000010 0.000010 0.000010 0.000010 0.025001 0.000010 0.000010 0.000010 0.000010 0.000010 0.000010 0.000010 0.000010 0.000010 0.000010 0.000010 0.000010 0.000010 0.000010 0.000010 0.000010 0.000010 0.000010 0.000010 0.000010 0.000010 0.000010 0.002124 0.000010 0.000010 0.000010 0.000010 0.000010 0.000010 0.017180 0.000010 0.000010 0.000010 0.000010 0.000010 0.000010 0.000010 0.000010 0.000010 0.000010 0.000010 0.000010 0.000010 0.000010 0.000010 0.000010 0.000010 0.000010 0.000010 0.000010 0.000010 0.018703 0.000010 0.000010 0.000010 0.000010 0.007380 0.000010 0.000010 0.874496 0.000010 0.000010 0.000010 0.013229 0.000010 0.000010 0.000010
0.000010 0.000010 0.000010 0.000010 0.000010 0.000010 0.000010 0.000010 0.000010 0.000010 0.000010 0.000010 0.000010 0.000010 0.000010 0.001668 0.000010 0.000010 0.000010 0.000010 0.000010 0.000010 0.000010 0.000010 0.000010 0.000010 0.000010 0.000010 0.000010 0.000010 0.000010 0.000010 0.000010 0.000010 0.000010 0.000010 0.000010 0.000010 0.000010 0.000010 0.000010 0.000010 0.000010 0.000010 0.000010 0.000010 0.000010 0.000010 0.000010 0.000010 0.000010 0.000010 0.000010 0.000010 0.000010 0.000010 0.000010 0.000010 0.000010 0.000010 0.000010 0.000010 0.000010 0.000010 0.000010 0.000010 0.000010 0.000010 0.000010 0.000010 0.000010 0.000010 0.000010 0.000010 0.000010 0.000010 0.000010 0.000010 0.000010 0.000010 0.000010 0.000010 0.000010 0.000010 0.000010 0.000010 0.000874 0.000010 0.000010 0.996519 0.000010 0.000010 0.000010 0.000010 0.000010 0.000010 0.000010
0.003648 0.004756 0.022714 0.000010 0.006291 0.000010 0.000010 0.000010 0.000010 0.039718 0.000010 0.000010 0.000010 0.000010 0.000010 0.006034 0.000010 0.000010 0.000010 0.018518 0.000010 0.000010 0.000010 0.000010 0.000010 0.000010 0.000010 0.000010 0.000010 0.061218 0.000010 0.000010 0.000010 0.000010 0.000010 0.018918 0.012914 0.000010 0.000010 0.027125 0.000010 0.010575 0.000300 0.001245 0.000010 0.000010 0.000010 0.000010 0.001921 0.000010 0.000010 0.000010 0.000010 0.000010 0.000010 0.000010 0.031570 0.000010 0.000010 0.014672 0.000010 0.000010 0.000010 0.000010 0.000010 0.000010 0.000010 0.000010 0.003684 0.000010 0.000010 0.000010 0.000010 0.000010 0.000010 0.000010 0.008024 0.000010 0.000010 0.000010 0.009451 0.034512 0.000010 0.028751 0.000010 0.000010 0.002710 0.000010 0.000010 0.582545 0.013134 0.000010 0.000010 0.018612 0.000010 0.000010 0.015740
0.000010 0.000010 0.000010 0.000010 0.000010 0.000010 0.000010 0.000010 0.000010 0.000010 0.000010 0.000010 0.000010 0.000010 0.000010 0.000010 0.000010 0.000010 0.000010 0.000010 0.000010 0.000010 0.000010 0.000010 0.000010 0.000010 0.000010 0.000010 0.000010 0.000010 0.000010 0.000010 0.000010 0.000010 0.000010 0.000010 0.000010 0.000010 0.000010 0.000010 0.000010 0.000010 0.000010 0.000010 0.000010 0.005079 0.000010 0.000010 0.000010 0.000010 0.000010 0.000010 0.000010 0.000010 0.000010 0.000010 0.000010 0.000010 0.000010 0.000010 0.000010 0.000010 0.000010 0.000010 0.000010 0.000010 0.000010 0.000010 0.000010 0.000010 0.000010 0.000010 0.000010 0.000010 0.000010 0.000010 0.000010 0.000010 0.000010 0.000010 0.000010 0.000010 0.000010 0.000010 0.000010 0.000010 0.000010 0.000010 0.000010 0.993971 0.000010 0.000010 0.000010 0.000010 0.000010 0.000010 0.000010
0.022545 0.015466 0.005573 0.000010 0.008487 0.000010 0.000010 0.025242 0.000010 0.000010 0.000010 0.000010 0.000010 0.000010 0.000010 0.007061 0.001563 0.000010 0.000010 0.000010 0.000010 0.000010 0.000010 0.000010 0.005951 0.000010 0.000010 0.000010 0.000010 0.004001 0.000010 0.000010 0.000010 0.000010 0.000010 0.014661 0.025658 0.000010 0.000010 0.000010 0.000010 0.000010 0.000010 0.000010 0.000010 0.000010 0.000010 0.000010 0.000010 0.000010 0.009749 0.000010 0.000010 0.000010 0.000010 0.000010 0.000010 0.000010 0.000010 0.035367 0.000010 0.000010 0.000010 0.000010 0.000010 0.000010 0.000010 0.000010 0.003329 0.000010 0.000010 0.000010 0.000010 0.000010 0.000010 0.000010 0.000010 0.000010 0.000010 0.000010 0.017129 0.007717 0.000010 0.000010 0.000010 0.000010 0.000010 0.000010 0.000010 0.789699 0.000010 0.000010 0.000010 0.000010 0.000010 0.000010 0.000010
0.000010 0.000010 0.000010 0.000010 0.000831 0.000010 0.000010 0.000010 0.000010 0.000010 0.000010 0.000010 0.000010 0.000010 0.000010 0.000010 0.000010 0.000010 0.000010 0.000010 0.000010 0.000010 0.000010 0.000010 0.000010 0.000010 0.000010 0.000010 0.000010 0.000010 0.000010 0.000010 0.000010 0.000010 0.000010 0.000010 0.000010 0.000010 0.000010 0.000010 0.000010 0.000010 0.000010 0.000010 0.000010 0.000010 0.000010 0.000010 0.000010 0.000010 0.000010 0.000010 0.000010 0.000010 0.000010 0.000010 0.000010 0.000010 0.000010 0.000010 0.000010 0.000010 0.000010 0.000010 0.000010 0.000010 0.000010 0.000010 0.000010 0.000010 0.000010 0.000010 0.000010 0.000010 0.000010 0.000010 0.000010 0.000010 0.000010 0.000010 0.000010 0.000010 0.000010 0.000010 0.000010 0.000010 0.000010 0.000010 0.000010 0.998219 0.000010 0.000010 0.000010 0.000010 0.000010 0.000010 0.000010
0.000010 0.000010 0.000010 0.000010 0.000010 0.000010 0.000010 0.000010 0.000010 0.024961 0.000010 0.000010 0.000010 0.000010 0.000010 0.000010 0.006267 0.000010 0.000010 0.000010 0.000010 0.000010 0.000010 0.000010 0.000010 0.000010 0.000010 0.000010 0.000010 0.000010 0.003741 0.000010 0.000010 0.000010 0.000010 0.000010 0.000010 0.000010 0.000010 0.000010 0.000010 0.000010 0.008368 0.000010 0.003105 0.000010 0.000010 0.000010 0.000010 0.000010 0.016618 0.000010 0.000010 0.000010 0.000010 0.000010 0.023492 0.000010 0.000010 0.015198 0.016993 0.000010 0.000010 0.000010 0.026838 0.000010 0.000010 0.000010 0.000010 0.000010 0.000099 0.029368 0.000010 0.000010 0.000010 0.000010 0.006747 0.000010 0.000010 0.000010 0.000010 0.000010 0.000010 0.000010 0.000010 0.000010 0.000010 0.000010 0.000010 0.817375 0.000010 0.000010 0.000010 0.000010 0.000010 0.000010 0.000010
0.000010 0.000010 0.006568 0.000010 0.019912 0.000010 0.000010 0.000010 0.000010 0.000010 0.000010 0.000010 0.000010 0.000010 0.000010 0.000010 0.000010 0.000010 0.000010 0.000010 0.000010 0.000010 0.000010 0.000010 0.000010 0.000010 0.000010 0.000010 0.000010 0.000010 0.000012 0.000010 0.000010 0.000010 0.000010 0.015365 0.010129 0.000010 0.000010 0.000010 0.000010 0.000010 0.000010 0.000010 0.000010 0.000010 0.000010 0.000010 0.000010 0.000010 0.000010 0.000010 0.000010 0.000010 0.000010 0.000010 0.000010 0.000010 0.000010 0.000010 0.000010 0.000010 0.000010 0.000010 0.006992 0.000010 0.000010 0.000010 0.000010 0.000010 0.000010 0.000010 0.000010 0.000010 0.000010 0.000010 0.000010 0.000010 0.000010 0.000010 0.000010 0.000010 0.000010 0.000010 0.000010 0.000010 0.000010 0.003569 0.000010 0.929288 0.000010 0.000010 0.000010 0.007284 0.000010 0.000010 0.000010
0.000010 0.009231 0.000010 0.000010 0.000010 0.000010 0.000010 0.000010 0.000010 0.000010 0.000010 0.000010 0.000010 0.000010 0.000010 0.000010 0.000010 0.000010 0.000010 0.000010 0.000010 0.000010 0.000010 0.000010 0.003326 0.000010 0.000010 0.000010 0.000010 0.000010 0.000010 0.000010 0.000010 0.000010 0.000010 0.003057 0.000010 0.000010 0.000010 0.000011 0.000010 0.000010 0.000010 0.003193 0.000010 0.000010 0.000010 0.000010 0.000010 0.027419 0.014255 0.000010 0.000010 0.000010 0.000010 0.000010 0.000010 0.000010 0.000010 0.000010 0.007942 0.000010 0.000010 0.000010 0.024730 0.000010 0.000010 0.000010 0.000010 0.000010 0.000010 0.000010 0.000010 0.003938 0.000010 0.000010 0.007460 0.000010 0.000010 0.000010 0.000010 0.012934 0.000010 0.000010 0.000010 0.000010 0.000010 0.000010 0.000010 0.881664 0.000010 0.000010 0.000010 0.000010 0.000010 0.000010 0.000010
0.000010 0.000010 0.000010 0.000010 0.000010 0.000010 0.000010 0.000010 0.000010 0.000010 0.000010 0.000010 0.000010 0.000010 0.000010 0.000010 0.000010 0.000010 0.000010 0.000010 0.000010 0.000010 0.000010 0.000010 0.000010 0.000010 0.000010 0.000010 0.000010 0.000010 0.000010 0.000010 0.000010 0.000010 0.000010 0.000010 0.000010 0.000010 0.000010 0.000010 0.000010 0.000010 0.000010 0.000010 0.000010 0.000010 0.000010 0.000010 0.000010 0.000010 0.000010 0.000010 0.000010 0.000010 0.000010 0.000010 0.000010 0.000010 0.000010 0.000010 0.000010 0.000010 0.000010 0.000010 0.000010 0.000010 0.000010 0.000010 0.000010 0.000010 0.000010 0.000010 0.000010 0.000010 0.000010 0.000010 0.000010 0.000010 0.000010 0.000010 0.000010 0.000010 0.000010 0.000010 0.000010 0.000010 0.000010 0.000010 0.000010 0.999040 0.000010 0.000010 0.000010 0.000010 0.000010 0.000010 0.000010
0.000010 0.000010 0.000010 0.004142 0.000010 0.000010 0.000010 0.735173 0.000010 0.000010 0.000010 0.000010 0.000010 0.000010 0.000010 0.000010 0.000010 0.000010 0.000010 0.034488 0.000010 0.000010 0.000010 0.000010 0.000010 0.000010 0.000010 0.000010 0.000010 0.000010 0.000010 0.000010 0.000777 0.000010 0.000010 0.010480 0.000010 0.000010 0.000010 0.024555 0.000010 0.000010 0.122184 0.000010 0.000010 0.000010 0.000010 0.000010 0.000010 0.000010 0.000010 0.000010 0.000010 0.000010 0.000010 0.000010 0.000010 0.000010 0.000010 0.000010 0.005270 0.000010 0.000010 0.000010 0.000010 0.002715 0.000010 0.000010 0.000010 0.000010 0.000010 0.000010 0.000010 0.000010 0.000010 0.000010 0.001503 0.000010 0.000010 0.000010 0.000010 0.000010 0.006713 0.000010 0.000010 0.000010 0.007199 0.000010 0.000010 0.043960 0.000010 0.000010 0.000010 0.000010 0.000010 0.000010 0.000010
0.000010 0.000010 0.000010 0.000010 0.000010 0.000010 0.000010 0.999040 0.000010 0.000010 0.000010 0.000010 0.000010 0.000010 0.000010 0.000010 0.000010 0.000010 0.000010 0.000010 0.000010 0.000010 0.000010 0.000010 0.000010 0.000010 0.000010 0.000010 0.000010 0.000010 0.000010 0.000010 0.000010 0.000010 0.000010 0.000010 0.000010 0.000010 0.000010 0.000010 0.000010 0.000010 0.000010 0.000010 0.000010 0.000010 0.000010 0.000010 0.000010 0.000010 0.000010 0.000010 0.000010 0.000010 0.000010 0.000010 0.000010 0.000010 0.000010 0.000010 0.000010 0.000010 0.000010 0.000010 0.000010 0.000010 0.000010 0.000010 0.000010 0.000010 0.000010 0.000010 0.000010 0.000010 0.000010 0.000010 0.000010 0.000010 0.000010 0.000010 0.000010 0.000010 0.000010 0.000010 0.000010 0.000010 0.000010 0.000010 0.000010 0.000010 0.000010 0.000010 0.000010 0.000010 0.000010 0.000010 0.000010
0.000010 0.000010 0.000010 0.000010 0.000010 0.000010 0.000010 0.999040 0.000010 0.000010 0.000010 0.000010 0.000010 0.000010 0.000010 0.000010 0.000010 0.000010 0.000010 0.000010 0.000010 0.000010 0.000010 0.000010 0.000010 0.000010 0.000010 0.000010 0.000010 0.000010 0.000010 0.000010 0.000010 0.000010 0.000010 0.000010 0.000010 0.000010 0.000010 0.000010 0.000010 0.000010 0.000010 0.000010 0.000010 0.000010 0.000010 0.000010 0.000010 0.000010 0.000010 0.000010 0.000010 0.000010 0.000010 0.000010 0.000010 0.000010 0.000010 0.000010 0.000010 0.000010 0.000010 0.000010 0.000010 0.000010 0.000010 0.000010 0.000010 0.000010 0.000010 0.000010 0.000010 0.000010 0.000010 0.000010 0.000010 0.000010 0.000010 0.000010 0.000010 0.000010 0.000010 0.000010 0.000010 0.000010 0.000010 0.000010 0.000010 0.000010 0.000010 0.000010 0.000010 0.000010 0.000010 0.000010 0.000010
0.000010 0.000010 0.000010 0.000010 0.000010 0.000010 0.000010 0.919380 0.000010 0.000010 0.000010 0.000010 0.000010 0.000010 0.000010 0.000010 0.000010 0.000010 0.000010 0.000010 0.013212 0.000010 0.000010 0.000010 0.000010 0.000010 0.000010 0.000010 0.000010 0.000010 0.000010 0.000010 0.001983 0.000010 0.001367 0.000010 0.000010 0.000010 0.004576 0.000010 0.000010 0.000010 0.039976 0.000010 0.000010 0.000010 0.000010 0.000010 0.000010 0.000010 0.000010 0.000010 0.000010 0.000010 0.000010 0.000010 0.000010 0.000010 0.000010 0.013928 0.000010 0.000010 0.000010 0.000010 0.004688 0.000010 0.000010 0.000010 0.000010 0.000010 0.000010 0.000010 0.000010 0.000010 0.000010 0.000010 0.000010 0.000010 0.000010 0.000010 0.000010 0.000010 0.000010 0.000010 0.000010 0.000010 0.000010 0.000010 0.000010 0.000010 0.000010 0.000010 0.000010 0.000010 0.000010 0.000010 0.000010
0.000010 0.000010 0.000010 0.000010 0.000010 0.000010 0.000010 0.999040 0.000010 0.000010 0.000010 0.000010 0.000010 0.000010 0.000010 0.000010 0.000010 0.000010 0.000010 0.000010 0.000010 0.000010 0.000010 0.000010 0.000010 0.000010 0.000010 0.000010 0.000010 0.000010 0.000010 0.000010 0.000010 0.000010 0.000010 0.000010 0.000010 0.000010 0.000010 0.000010 0.000010 0.000010 0.000010 0.000010 0.000010 0.000010 0.000010 0.000010 0.000010 0.000010 0.000010 0.000010 0.000010 0.000010 0.000010 0.000010 0.000010 0.000010 0.000010 0.000010 0.000010 0.000010 0.000010 0.000010 0.000010 0.000010 0.000010 0.000010 0.000010 0.000010 0.000010 0.000010 0.000010 0.000010 0.000010 0.000010 0.000010 0.000010 0.000010 0.000010 0.000010 0.000010 0.000010 0.000010 0.000010 0.000010 0.000010 0.000010 0.000010 0.000010 0.000010 0.000010 0.000010 0.000010 0.000010 0.000010 0.000010
0.000010 0.000010 0.000010 0.000010 0.000010 0.000010 0.000010 0.849643 0.000010 0.000010 0.000010 0.000010 0.000010 0.000010 0.000010 0.000010 0.000010 0.000010 0.000010 0.000010 0.000010 0.000010 0.000010 0.000010 0.000010 0.000010 0.000010 0.000010 0.002973 0.000010 0.000010 0.000010 0.000010 0.000010 0.000010 0.000010 0.000010 0.000010 0.000010 0.000010 0.000010 0.000010 0.141128 0.000010 0.000010 0.000010 0.000010 0.001888 0.000010 0.000010 0.000010 0.000010 0.000010 0.000010 0.000010 0.000010 0.000010 0.000010 0.000010 0.000010 0.000010 0.000010 0.000010 0.000010 0.000010 0.000010 0.000010 0.000010 0.000010 0.000010 0.000010 0.000010 0.000010 0.000010 0.000010 0.000010 0.000010 0.000010 0.000010 0.000010 0.000010 0.000010 0.000010 0.000010 0.003448 0.000010 0.000010 0.000010 0.000010 0.000010 0.000010 0.000010 0.000010 0.000010 0.000010 0.000010 0.000010
0.000010 0.000010 0.000010 0.000010 0.000010 0.000010 0.000010 0.951265 0.000010 0.000741 0.001786 0.000010 0.000010 0.000010 0.000010 0.000010 0.000010 0.000010 0.000010 0.000010 0.000010 0.000010 0.000010 0.000010 0.000010 0.000010 0.000010 0.000010 0.000010 0.000010 0.000010 0.000010 0.000010 0.000010 0.000010 0.000010 0.000010 0.000010 0.000010 0.000010 0.000010 0.000010 0.015368 0.000010 0.000010 0.000010 0.000010 0.000010 0.000010 0.000010 0.009668 0.000010 0.000010 0.000010 0.000010 0.000010 0.000010 0.000010 0.000010 0.000010 0.000010 0.000010 0.000010 0.000010 0.000010 0.000010 0.000010 0.000010 0.000010 0.000010 0.000010 0.000010 0.000010 0.020263 0.000010 0.000010 0.000010 0.000010 0.000010 0.000010 0.000010 0.000010 0.000010 0.000010 0.000010 0.000010 0.000010 0.000010 0.000010 0.000010 0.000010 0.000010 0.000010 0.000010 0.000010 0.000010 0.000010
0.000010 0.000010 0.000010 0.000010 0.000010 0.000010 0.000010 0.999040 0.000010 0.000010 0.000010 0.000010 0.000010 0.000010 0.000010 0.000010 0.000010 0.000010 0.000010 0.000010 0.000010 0.000010 0.000010 0.000010 0.000010 0.000010 0.000010 0.000010 0.000010 0.000010 0.000010 0.000010 0.000010 0.000010 0.000010 0.000010 0.000010 0.000010 0.000010 0.000010 0.000010 0.000010 0.000010 0.000010 0.000010 0.000010 0.000010 0.000010 0.000010 0.000010 0.000010 0.000010 0.000010 0.000010 0.000010 0.000010 0.000010 0.000010 0.000010 0.000010 0.000010 0.000010 0.000010 0.000010 0.000010 0.000010 0.000010 0.000010 0.000010 0.000010 0.000010 0.000010 0.000010 0.000010 0.000010 0.000010 0.000010 0.000010 0.000010 0.000010 0.000010 0.000010 0.000010 0.000010 0.000010 0.000010 0.000010 0.000010 0.000010 0.000010 0.000010 0.000010 0.000010 0.000010 0.000010 0.000010 0.000010
0.000010 0.003303 0.000010 0.000010 0.000010 0.000010 0.004252 0.818029 0.000010 0.000010 0.000010 0.000010 0.000010 0.000010 0.000010 0.000010 0.000010 0.000010 0.000010 0.000010 0.000010 0.000010 0.000010 0.000010 0.000010 0.000010 0.000010 0.000010 0.000010 0.000010 0.000010 0.000010 0.000010 0.000010 0.000010 0.000010 0.000010 0.000010 0.000010 0.000010 0.000010 0.000010 0.123322 0.000010 0.000010 0.001419 0.000010 0.000010 0.000010 0.000010 0.000010 0.000010 0.000010 0.000010 0.000010 0.012885 0.000010 0.000010 0.000010 0.013497 0.005857 0.000010 0.000010 0.000010 0.000010 0.000010 0.000010 0.000010 0.014484 0.000010 0.000010 0.000010 0.000010 0.000010 0.000010 0.000010 0.000010 0.000010 0.000010 0.000010 0.000010 0.000010 0.000010 0.000010 0.000010 0.000010 0.000618 0.001471 0.000013 0.000010 0.000010 0.000010 0.000010 0.000010 0.000010 0.000010 0.000010
0.000010 0.000010 0.000010 0.000010 0.000010 0.000010 0.000010 0.952136 0.000010 0.000010 0.000010 0.000010 0.000010 0.000010 0.000010 0.000010 0.000010 0.000010 0.000010 0.000010 0.000010 0.000010 0.000010 0.000010 0.000010 0.009736 0.000010 0.000010 0.000010 0.000010 0.000010 0.000010 0.000010 0.000010 0.000010 0.000010 0.000010 0.000010 0.000010 0.000010 0.000010 0.000010 0.037188 0.000010 0.000010 0.000010 0.000010 0.000010 0.000010 0.000010 0.000010 0.000010 0.000010 0.000010 0.000010 0.000010 0.000010 0.000010 0.000010 0.000010 0.000010 0.000010 0.000010 0.000010 0.000010 0.000010 0.000010 0.000010 0.000010 0.000010 0.000010 0.000010 0.000010 0.000010 0.000010 0.000010 0.000010 0.000010 0.000010 0.000010 0.000010 0.000010 0.000010 0.000010 0.000010 0.000010 0.000010 0.000010 0.000010 0.000010 0.000010 0.000010 0.000010 0.000010 0.000010 0.000010 0.000010
0.000010 0.000010 0.000010 0.000010 0.000010 0.000010 0.000010 0.985165 0.000010 0.000010 0.000010 0.000010 0.000010 0.000010 0.000010 0.000010 0.000010 0.000010 0.000010 0.000010 0.000010 0.000010 0.000010 0.000010 0.000010 0.000010 0.000010 0.000010 0.000010 0.000010 0.000010 0.000010 0.000010 0.000010 0.000010 0.000010 0.000010 0.000010 0.000010 0.000010 0.000010 0.000010 0.000010 0.000010 0.000010 0.000010 0.000010 0.000010 0.000010 0.000010 0.000010 0.000010 0.000010 0.000010 0.000010 0.000010 0.000010 0.000010 0.000010 0.000010 0.000010 0.000010 0.000010 0.000010 0.000010 0.000010 0.000010 0.000010 0.000010 0.000010 0.000010 0.000010 0.000010 0.000010 0.000010 0.000010 0.000010 0.000010 0.000010 0.000010 0.000010 0.000010 0.000010 0.000010 0.000010 0.000010 0.013885 0.000010 0.000010 0.000010 0.000010 0.000010 0.000010 0.000010 0.000010 0.000010 0.000010
0.000010 0.000010 0.000010 0.000010 0.000010 0.000010 0.000010 0.999040 0.000010 0.000010 0.000010 0.000010 0.000010 0.000010 0.000010 0.000010 0.000010 0.000010 0.000010 0.000010 0.000010 0.000010 0.000010 0.000010 0.000010 0.000010 0.000010 0.000010 0.000010 0.000010 0.000010 0.000010 0.000010 0.000010 0.000010 0.000010 0.000010 0.000010 0.000010 0.000010 0.000010 0.000010 0.000010 0.000010 0.000010 0.000010 0.000010 0.000010 0.000010 0.000010 0.000010 0.000010 0.000010 0.000010 0.000010 0.000010 0.000010 0.000010 0.000010 0.000010 0.000010 0.000010 0.000010 0.000010 0.000010 0.000010 0.000010 0.000010 0.000010 0.000010 0.000010 0.000010 0.000010 0.000010 0.000010 0.000010 0.000010 0.000010 0.000010 0.000010 0.000010 0.000010 0.000010 0.000010 0.000010 0.000010 0.000010 0.000010 0.000010 0.000010 0.000010 0.000010 0.000010 0.000010 0.000010 0.000010 0.000010
0.000010 0.000010 0.000010 0.000010 0.000010 0.000010 0.000010 0.999040 0.000010 0.000010 0.000010 0.000010 0.000010 0.000010 0.000010 0.000010 0.000010 0.000010 0.000010 0.000010 0.000010 0.000010 0.000010 0.000010 0.000010 0.000010 0.000010 0.000010 0.000010 0.000010 0.000010 0.000010 0.000010 0.000010 0.000010 0.000010 0.000010 0.000010 0.000010 0.000010 0.000010 0.000010 0.000010 0.000010 0.000010 0.000010 0.000010 0.000010 0.000010 0.000010 0.000010 0.000010 0.000010 0.000010 0.000010 0.000010 0.000010 0.000010 0.000010 0.000010 0.000010 0.000010 0.000010 0.000010 0.000010 0.000010 0.000010 0.000010 0.000010 0.000010 0.000010 0.000010 0.000010 0.000010 0.000010 0.000010 0.000010 0.000010 0.000010 0.000010 0.000010 0.000010 0.000010 0.000010 0.000010 0.000010 0.000010 0.000010 0.000010 0.000010 0.000010 0.000010 0.000010 0.000010 0.000010 0.000010 0.000010
0.000010 0.006427 0.000010 0.000010 0.003068 0.000010 0.005737 0.975764 0.000010 0.000010 0.000010 0.000010 0.000010 0.000010 0.000010 0.000010 0.000010 0.000010 0.000010 0.000010 0.000010 0.000010 0.000010 0.000010 0.000010 0.000010 0.000010 0.000010 0.000010 0.000010 0.000010 0.000010 0.000010 0.000010 0.000010 0.000010 0.000010 0.000010 0.000010 0.000010 0.000010 0.000010 0.001135 0.000010 0.000010 0.000010 0.000010 0.000010 0.000010 0.000010 0.000010 0.000010 0.000010 0.000010 0.000010 0.000010 0.000010 0.000010 0.000010 0.000010 0.000010 0.000010 0.000010 0.000010 0.000010 0.000010 0.000010 0.000010 0.000010 0.000010 0.000010 0.000010 0.000010 0.006960 0.000010 0.000010 0.000010 0.000010 0.000010 0.000010 0.000010 0.000010 0.000010 0.000010 0.000010 0.000010 0.000010 0.000010 0.000010 0.000010 0.000010 0.000010 0.000010 0.000010 0.000010 0.000010 0.000010
0.000010 0.000010 0.000010 0.000010 0.000010 0.000010 0.000010 0.999040 0.000010 0.000010 0.000010 0.000010 0.000010 0.000010 0.000010 0.000010 0.000010 0.000010 0.000010 0.000010 0.000010 0.000010 0.000010 0.000010 0.000010 0.000010 0.000010 0.000010 0.000010 0.000010 0.000010 0.000010 0.000010 0.000010 0.000010 0.000010 0.000010 0.000010 0.000010 0.000010 0.000010 0.000010 0.000010 0.000010 0.000010 0.000010 0.000010 0.000010 0.000010 0.000010 0.000010 0.000010 0.000010 0.000010 0.000010 0.000010 0.000010 0.000010 0.000010 0.000010 0.000010 0.000010 0.000010 0.000010 0.000010 0.000010 0.000010 0.000010 0.000010 0.000010 0.000010 0.000010 0.000010 0.000010 0.000010 0.000010 0.000010 0.000010 0.000010 0.000010 0.000010 0.000010 0.000010 0.000010 0.000010 0.000010 0.000010 0.000010 0.000010 0.000010 0.000010 0.000010 0.000010 0.000010 0.000010 0.000010 0.000010
0.000010 0.000010 0.000010 0.000010 0.000010 0.000010 0.000010 0.999040 0.000010 0.000010 0.000010 0.000010 0.000010 0.000010 0.000010 0.000010 0.000010 0.000010 0.000010 0.000010 0.000010 0.000010 0.000010 0.000010 0.000010 0.000010 0.000010 0.000010 0.000010 0.000010 0.000010 0.000010 0.000010 0.000010 0.000010 0.000010 0.000010 0.000010 0.000010 0.000010 0.000010 0.000010 0.000010 0.000010 0.000010 0.000010 0.000010 0.000010 0.000010 0.000010 0.000010 0.000010 0.000010 0.000010 0.000010 0.000010 0.000010 0.000010 0.000010 0.000010 0.000010 0.000010 0.000010 0.000010 0.000010 0.000010 0.000010 0.000010 0.000010 0.000010 0.000010 0.000010 0.000010 0.000010 0.000010 0.000010 0.000010 0.000010 0.000010 0.000010 0.000010 0.000010 0.000010 0.000010 0.000010 0.000010 0.000010 0.000010 0.000010 0.000010 0.000010 0.000010 0.000010 0.000010 0.000010 0.000010 0.000010
0.000010 0.000010 0.000010 0.000010 0.000010 0.000010 0.000010 0.999040 0.000010 0.000010 0.000010 0.000010 0.000010 0.000010 0.000010 0.000010 0.000010 0.000010 0.000010 0.000010 0.000010 0.000010 0.000010 0.000010 0.000010 0.000010 0.000010 0.000010 0.000010 0.000010 0.000010 0.000010 0.000010 0.000010 0.000010 0.000010 0.000010 0.000010 0.000010 0.000010 0.000010 0.000010 0.000010 0.000010 0.000010 0.000010 0.000010 0.000010 0.000010 0.000010 0.000010 0.000010 0.000010 0.000010 0.000010 0.000010 0.000010 0.000010 0.000010 0.000010 0.000010 0.000010 0.000010 0.000010 0.000010 0.000010 0.000010 0.000010 0.000010 0.000010 0.000010 0.000010 0.000010 0.000010 0.000010 0.000010 0.000010 0.000010 0.000010 0.000010 0.000010 0.000010 0.000010 0.000010 0.000010 0.000010 0.000010 0.000010 0.000010 0.000010 0.000010 0.000010 0.000010 0.000010 0.000010 0.000010 0.000010
0.000010 0.000010 0.000010 0.000010 0.007368 0.000010 0.013223 0.972580 0.000010 0.000010 0.002300 0.000010 0.000010 0.000010 0.000010 0.000010 0.000010 0.000010 0.000010 0.000010 0.000010 0.000010 0.000010 0.000010 0.000010 0.000010 0.000010 0.000010 0.000010 0.000010 0.000010 0.000010 0.000010 0.000010 0.000010 0.000010 0.000010 0.000010 0.000010 0.000010 0.000010 0.000010 0.000010 0.002317 0.000010 0.000010 0.000010 0.000010 0.001302 0.000010 0.000010 0.000010 0.000010 0.000010 0.000010 0.000010 0.000010 0.000010 0.000010 0.000010 0.000010 0.000010 0.000010 0.000010 0.000010 0.000010 0.000010 0.000010 0.000010 0.000010 0.000010 0.000010 0.000010 0.000010 0.000010 0.000010 0.000010 0.000010 0.000010 0.000010 0.000010 0.000010 0.000010 0.000010 0.000010 0.000010 0.000010 0.000010 0.000010 0.000010 0.000010 0.000010 0.000010 0.000010 0.000010 0.000010 0.000010
0.000010 0.000010 0.000010 0.000010 0.000010 0.000010 0.000010 0.999040 0.000010 0.000010 0.000010 0.000010 0.000010 0.000010 0.000010 0.000010 0.000010 0.000010 0.000010 0.000010 0.000010 0.000010 0.000010 0.000010 0.000010 0.000010 0.000010 0.000010 0.000010 0.000010 0.000010 0.000010 0.000010 0.000010 0.000010 0.000010 0.000010 0.000010 0.000010 0.000010 0.000010 0.000010 0.000010 0.000010 0.000010 0.000010 0.000010 0.000010 0.000010 0.000010 0.000010 0.000010 0.000010 0.000010 0.000010 0.000010 0.000010 0.000010 0.000010 0.000010 0.000010 0.000010 0.000010 0.000010 0.000010 0.000010 0.000010 0.000010 0.000010 0.000010 0.000010 0.000010 0.000010 0.000010 0.000010 0.000010 0.000010 0.000010 0.000010 0.000010 0.000010 0.000010 0.000010 0.000010 0.000010 0.000010 0.000010 0.000010 0.000010 0.000010 0.000010 0.000010 0.000010 0.000010 0.000010 0.000010 0.000010
0.000010 0.000010 0.000010 0.000010 0.000010 0.000010 0.000010 0.999040 0.000010 0.000010 0.000010 0.000010 0.000010 0.000010 0.000010 0.000010 0.000010 0.000010 0.000010 0.000010 0.000010 0.000010 0.000010 0.000010 0.000010 0.000010 0.000010 0.000010 0.000010 0.000010 0.000010 0.000010 0.000010 0.000010 0.000010 0.000010 0.000010 0.000010 0.000010 0.000010 0.000010 0.000010 0.000010 0.000010 0.000010 0.000010 0.000010 0.000010 0.000010 0.000010 0.000010 0.000010 0.000010 0.000010 0.000010 0.000010 0.000010 0.000010 0.000010 0.000010 0.000010 0.000010 0.000010 0.000010 0.000010 0.000010 0.000010 0.000010 0.000010 0.000010 0.000010 0.000010 0.000010 0.000010 0.000010 0.000010 0.000010 0.000010 0.000010 0.000010 0.000010 0.000010 0.000010 0.000010 0.000010 0.000010 0.000010 0.000010 0.000010 0.000010 0.000010 0.000010 0.000010 0.000010 0.000010 0.000010 0.000010
0.000010 0.000010 0.000010 0.000010 0.000058 0.000010 0.000010 0.000010 0.000010 0.000010 0.000010 0.000010 0.000010 0.000010 0.000010 0.000010 0.000010 0.000010 0.000010 0.000010 0.000010 0.000010 0.000010 0.000010 0.000010 0.000010 0.000010 0.000010 0.000010 0.000010 0.000010 0.000010 0.000010 0.000010 0.000010 0.000010 0.000010 0.000010 0.000010 0.000010 0.000010 0.000010 0.000010 0.000010 0.000010 0.000010 0.000010 0.000010 0.000010 0.000010 0.000010 0.000010 0.000010 0.000010 0.000010 0.000010 0.183263 0.000010 0.000010 0.000010 0.000010 0.000010 0.000010 0.000010 0.000010 0.000010 0.000010 0.000010 0.000010 0.000010 0.000010 0.000010 0.000010 0.000010 0.000010 0.000010 0.000010 0.000010 0.000010 0.000010 0.000010 0.000010 0.000010 0.000010 0.000010 0.000010 0.000010 0.000010 0.000010 0.000010 0.000010 0.000010 0.000010 0.000010 0.000010 0.000010 0.815739
0.000010 0.000010 0.034727 0.000010 0.002896 0.000010 0.000010 0.000010 0.000010 0.000010 0.000010 0.000010 0.000010 0.000010 0.000010 0.000010 0.000010 0.000010 0.000010 0.007734 0.000010 0.000010 0.000010 0.000010 0.000010 0.000010 0.000010 0.000010 0.000010 0.010347 0.000010 0.000010 0.000010 0.000010 0.000010 0.000418 0.000010 0.000010 0.000010 0.000010 0.030899 0.000010 0.000010 0.000010 0.000010 0.000010 0.000010 0.000010 0.000010 0.018659 0.000010 0.000010 0.030254 0.000010 0.000010 0.000010 0.111093 0.000010 0.003877 0.038337 0.003088 0.000010 0.000010 0.000010 0.021355 0.000010 0.000010 0.000010 0.011806 0.000010 0.000010 0.000010 0.000010 0.000010 0.000010 0.000010 0.000010 0.000010 0.000010 0.000010 0.025036 0.000010 0.000010 0.000010 0.000010 0.000010 0.000010 0.000010 0.000010 0.000010 0.000010 0.000010 0.000010 0.000010 0.000010 0.000010 0.648665
0.000010 0.000010 0.000010 0.000010 0.005068 0.000010 0.000010 0.001946 0.000010 0.000010 0.000010 0.000010 0.000010 0.000010 0.000010 0.000010 0.000010 0.000010 0.000010 0.000010 0.000010 0.000010 0.000010 0.000010 0.000010 0.000010 0.000010 0.000010 0.000010 0.008899 0.000010 0.005567 0.000010 0.000010 0.000010 0.002573 0.000010 0.000010 0.000010 0.024123 0.000010 0.000010 0.005301 0.000010 0.000010 0.000010 0.000010 0.000010 0.017556 0.022224 0.000010 0.000010 0.000010 0.000010 0.000010 0.000010 0.029557 0.000010 0.000010 0.000010 0.011365 0.000010 0.000010 0.000010 0.000010 0.000010 0.051090 0.000010 0.000010 0.000010 0.000010 0.000010 0.000010 0.010730 0.000010 0.000010 0.000010 0.000010 0.000010 0.000010 0.000010 0.000010 0.000010 0.000010 0.000010 0.000010 0.000010 0.000010 0.000010 0.000010 0.015162 0.018742 0.000010 0.000010 0.000010 0.000010 0.769286
0.000010 0.000010 0.000010 0.000010 0.000010 0.000010 0.000010 0.000010 0.000010 0.000010 0.000010 0.000010 0.000010 0.000010 0.000010 0.000010 0.000010 0.000010 0.000010 0.000010 0.000010 0.000010 0.000010 0.000010 0.000010 0.000010 0.000010 0.000010 0.000010 0.000010 0.000010 0.000010 0.000010 0.000010 0.000010 0.000010 0.000010 0.000010 0.000010 0.000010 0.000010 0.000010 0.000010 0.000010 0.000010 0.000010 0.000010 0.000010 0.000010 0.065627 0.000010 0.000010 0.000010 0.000010 0.000010 0.000010 0.205918 0.000010 0.000010 0.039886 0.000010 0.000010 0.000010 0.000010 0.000010 0.000010 0.000010 0.000010 0.000010 0.000010 0.000010 0.000010 0.000010 0.000010 0.000010 0.000010 0.000010 0.000010 0.000010 0.000010 0.000010 0.000010 0.000010 0.000010 0.000010 0.000010 0.000010 0.000010 0.000010 0.000010 0.000010 0.000010 0.000010 0.000010 0.000010 0.000010 0.687639
0.015694 0.000010 0.000010 0.000010 0.000010 0.000010 0.000010 0.000010 0.000010 0.000010 0.000010 0.000010 0.000010 0.000010 0.000010 0.000010 0.000028 0.000010 0.000010 0.000010 0.000010 0.000010 0.000010 0.000010 0.009439 0.000010 0.000010 0.000010 0.000010 0.000010 0.000010 0.102138 0.000010 0.000010 0.000010 0.000010 0.000010 0.000010 0.000010 0.000010 0.037519 0.000010 0.000010 0.000010 0.000010 0.000010 0.000010 0.000010 0.019337 0.004482 0.000010 0.000010 0.000010 0.000010 0.000010 0.000010 0.039218 0.000010 0.000010 0.000010 0.007078 0.000010 0.000010 0.000010 0.000010 0.000010 0.000010 0.000010 0.014953 0.000010 0.000010 0.000010 0.000010 0.000010 0.000010 0.000010 0.000010 0.000010 0.000010 0.000010 0.000010 0.000010 0.000010 0.000010 0.000010 0.000010 0.000010 0.000010 0.000010 0.000010 0.000010 0.029203 0.000010 0.000010 0.000010 0.000010 0.720062
0.000116 0.001873 0.000010 0.000010 0.004612 0.002853 0.000010 0.000010 0.000010 0.000010 0.000010 0.000010 0.000010 0.000010 0.000010 0.000010 0.000010 0.000010 0.012991 0.000010 0.000010 0.000010 0.000010 0.000010 0.000010 0.000010 0.000010 0.000010 0.000010 0.000010 0.002215 0.033613 0.000010 0.000010 0.000010 0.003200 0.022298 0.000010 0.000010 0.003783 0.000010 0.000010 0.000010 0.000010 0.000010 0.000010 0.000010 0.000010 0.001683 0.017496 0.000010 0.000010 0.026982 0.000010 0.000010 0.000010 0.177579 0.000010 0.003254 0.006594 0.000010 0.000010 0.000010 0.000010 0.000010 0.000010 0.000010 0.000010 0.000010 0.000010 0.000010 0.000010 0.000010 0.000010 0.000010 0.000010 0.000010 0.000010 0.000010 0.000010 0.000010 0.000010 0.000010 0.000010 0.000010 0.000010 0.000010 0.009467 0.000010 0.000010 0.000010 0.000010 0.000010 0.000010 0.000010 0.000010 0.668598
0.000010 0.000010 0.000010 0.000010 0.000010 0.000010 0.000010 0.000010 0.000010 0.000010 0.000010 0.000010 0.000010 0.000010 0.000010 0.000010 0.000010 0.000010 0.000010 0.000010 0.000010 0.000010 0.000010 0.000010 0.000010 0.000010 0.000010 0.000010 0.000010 0.000010 0.000010 0.134830 0.000010 0.000010 0.000010 0.000010 0.000010 0.000010 0.000010 0.000010 0.000010 0.000010 0.000010 0.000010 0.000010 0.000010 0.000010 0.000010 0.000010 0.000010 0.000010 0.000010 0.000010 0.000010 0.000010 0.000010 0.000010 0.000010 0.000010 0.000010 0.000010 0.000010 0.000010 0.000010 0.000010 0.000010 0.000010 0.000010 0.000010 0.000010 0.000010 0.000010 0.000010 0.000010 0.000010 0.000010 0.000010 0.000010 0.000010 0.000010 0.000010 0.000010 0.000010 0.000010 0.000010 0.000010 0.000010 0.000010 0.000010 0.000010 0.000010 0.000010 0.000010 0.000010 0.000010 0.000010 0.864220
0.000010 0.000010 0.000010 0.000010 0.000010 0.000010 0.000010 0.000010 0.000010 0.000010 0.000010 0.000010 0.000010 0.000010 0.000010 0.000010 0.000010 0.000010 0.000010 0.000010 0.000010 0.000010 0.000010 0.000010 0.000010 0.000010 0.000010 0.000010 0.000010 0.000010 0.000010 0.000010 0.000010 0.000010 0.000010 0.000010 0.000010 0.000010 0.000010 0.000010 0.000010 0.000010 0.000010 0.000010 0.000010 0.000010 0.000010 0.000010 0.000010 0.000010 0.000010 0.000010 0.000010 0.000010 0.000010 0.000010 0.000010 0.000010 0.000010 0.000010 0.000010 0.000010 0.000010 0.000010 0.000010 0.000010 0.000010 0.000010 0.000010 0.000010 0.000010 0.000010 0.000010 0.000010 0.000010 0.000010 0.000010 0.000010 0.000010 0.000010 0.000010 0.000010 0.000010 0.000010 0.000010 0.000010 0.000010 0.000010 0.000010 0.000010 0.000010 0.000010 0.000010 0.000010 0.000010 0.000010 0.999040
0.008346 0.000010 0.000010 0.000010 0.000010 0.000010 0.000010 0.000010 0.000010 0.000010 0.000010 0.000010 0.000010 0.000010 0.000010 0.000010 0.000010 0.000010 0.000010 0.000010 0.000010 0.000010 0.000010 0.000010 0.000010 0.000010 0.000010 0.000010 0.000010 0.000010 0.000010 0.057094 0.000010 0.000010 0.000010 0.008684 0.000010 0.000010 0.000010 0.008150 0.003465 0.000010 0.000010 0.000010 0.000010 0.000010 0.000010 0.000010 0.028492 0.000010 0.000010 0.000010 0.000010 0.000010 0.000010 0.000010 0.000010 0.004955 0.000010 0.000010 0.005470 0.000010 0.000010 0.000010 0.000010 0.000010 0.000010 0.000010 0.000010 0.000010 0.000010 0.000010 0.000010 0.000010 0.000010 0.000010 0.000010 0.000010 0.000010 0.000010 0.000010 0.013453 0.000010 0.000010 0.000010 0.000010 0.000010 0.000010 0.000010 0.000010 0.000010 0.000010 0.000010 0.000010 0.000010 0.000010 0.861022
0.000010 0.000010 0.000010 0.000010 0.000010 0.000010 0.000010 0.000010 0.000010 0.000010 0.000010 0.000010 0.000010 0.000010 0.000010 0.000010 0.000010 0.000010 0.000010 0.000010 0.000010 0.000010 0.000010 0.000010 0.000010 0.000010 0.000010 0.000010 0.000010 0.000010 0.000010 0.000010 0.000010 0.000010 0.000010 0.000010 0.000010 0.000010 0.000010 0.000010 0.000010 0.000010 0.000010 0.000010 0.000010 0.000010 0.000010 0.000010 0.000010 0.000010 0.000010 0.000010 0.000010 0.000010 0.000010 0.000010 0.000010 0.000010 0.000010 0.000010 0.000010 0.000010 0.000010 0.000010 0.000010 0.000010 0.000010 0.000010 0.000010 0.000010 0.000010 0.000010 0.000010 0.000010 0.000010 0.000010 0.000010 0.000010 0.000010 0.000010 0.000010 0.000010 0.000010 0.000010 0.000010 0.000010 0.000010 0.000010 0.000010 0.000010 0.000010 0.000010 0.000010 0.000010 0.000010 0.000010 0.999040
0.000010 0.000010 0.000010 0.000010 0.000010 0.000010 0.000010 0.000010 0.000010 0.000010 0.000010 0.000010 0.000010 0.000010 0.000010 0.000010 0.000010 0.000010 0.000010 0.000010 0.000010 0.000010 0.000010 0.000010 0.000010 0.000010 0.000010 0.000010 0.000010 0.000010 0.000010 0.000010 0.000010 0.000010 0.000010 0.000010 0.000010 0.000010 0.000010 0.000010 0.000010 0.000010 0.000010 0.000010 0.000010 0.000010 0.000010 0.000010 0.000010 0.000010 0.000010 0.000010 0.000010 0.000010 0.000010 0.000010 0.000010 0.000010 0.000010 0.000010 0.000010 0.000010 0.000010 0.000010 0.000010 0.000010 0.105093 0.000010 0.000010 0.000010 0.000010 0.000010 0.000010 0.000010 0.000010 0.000010 0.000010 0.000010 0.000010 0.000010 0.000010 0.000010 0.000010 0.000010 0.000010 0.000010 0.000010 0.000010 0.000010 0.000010 0.000010 0.018446 0.000010 0.000010 0.000010 0.000010 0.875521
0.000010 0.000010 0.000010 0.000010 0.000010 0.014699 0.000010 0.000010 0.000010 0.000010 0.000010 0.000010 0.000010 0.000010 0.000010 0.000010 0.000010 0.000010 0.000010 0.000010 0.000010 0.000010 0.000010 0.000010 0.000010 0.000010 0.000010 0.000010 0.000010 0.000010 0.000010 0.237815 0.000010 0.000010 0.000010 0.000010 0.011474 0.000010 0.000010 0.000010 0.000010 0.000010 0.000010 0.004487 0.000010 0.000010 0.000010 0.000010 0.000185 0.000010 0.000010 0.000010 0.000010 0.000010 0.000010 0.000010 0.000010 0.000010 0.000010 0.000010 0.000010 0.000010 0.000010 0.000010 0.000010 0.000010 0.000010 0.000010 0.000010 0.000010 0.010664 0.000010 0.000010 0.000010 0.000010 0.000010 0.000010 0.000010 0.000010 0.000010 0.000010 0.000010 0.000010 0.000010 0.000010 0.000010 0.000010 0.000010 0.000010 0.000010 0.000010 0.007610 0.000010 0.000010 0.000010 0.000010 0.712176
0.000010 0.000010 0.000010 0.000010 0.000010 0.031920 0.000010 0.000010 0.000010 0.000010 0.000010 0.000010 0.000010 0.000010 0.000010 0.000010 0.000010 0.000010 0.000010 0.000010 0.000010 0.000010 0.000010 0.000010 0.000010 0.000010 0.000010 0.000010 0.000010 0.000010 0.000010 0.085088 0.000010 0.000010 0.000010 0.000010 0.000010 0.000010 0.000010 0.000010 0.000010 0.000010 0.000010 0.000010 0.000010 0.000010 0.000010 0.000010 0.000010 0.000010 0.000010 0.000010 0.000010 0.000010 0.000010 0.000010 0.000010 0.000010 0.000010 0.000010 0.000010 0.000010 0.000010 0.000010 0.000010 0.000010 0.000010 0.000010 0.000010 0.000010 0.000010 0.000010 0.000010 0.000010 0.000010 0.001751 0.000010 0.000010 0.000010 0.000010 0.000010 0.000010 0.000010 0.000010 0.000010 0.000010 0.000010 0.000010 0.000010 0.000010 0.000010 0.036618 0.000010 0.000010 0.000010 0.000010 0.843703
0.000010 0.000010 0.000010 0.000010 0.012062 0.000010 0.000010 0.000010 0.000010 0.000010 0.006345 0.000010 0.000010 0.000010 0.000010 0.000010 0.000010 0.000010 0.000010 0.000010 0.000010 0.000010 0.000010 0.000010 0.000010 0.000010 0.000010 0.000010 0.000010 0.000010 0.000010 0.089026 0.000010 0.000010 0.000010 0.001226 0.000010 0.000010 0.000010 0.000010 0.000010 0.000010 0.000010 0.000010 0.000010 0.000010 0.006675 0.000010 0.018904 0.000010 0.000010 0.000010 0.000010 0.000010 0.000010 0.000010 0.009957 0.000010 0.000010 0.000010 0.000010 0.000010 0.000010 0.000010 0.008807 0.000010 0.017426 0.000010 0.000010 0.000010 0.000010 0.000010 0.000010 0.000010 0.000010 0.000010 0.000010 0.000010 0.000010 0.000010 0.000010 0.000010 0.000010 0.000010 0.000010 0.000010 0.000010 0.000270 0.000010 0.000130 0.000010 0.019563 0.000010 0.000086 0.000010 0.000010 0.808692
0.000010 0.000010 0.000010 0.000010 0.000010 0.008589 0.000010 0.000010 0.000010 0.000010 0.000010 0.000010 0.000010 0.000010 0.000010 0.000010 0.000010 0.000010 0.000010 0.000010 0.000010 0.000010 0.000010 0.000010 0.000010 0.000010 0.000010 0.000010 0.000010 0.000010 0.000010 0.197326 0.000010 0.000010 0.000010 0.000010 0.000010 0.000010 0.000010 0.000010 0.000010 0.000010 0.000010 0.000010 0.000010 0.000010 0.000010 0.000010 0.000010 0.000010 0.000010 0.000010 0.021805 0.000010 0.000010 0.000010 0.000010 0.000010 0.000010 0.000010 0.000010 0.000010 0.026949 0.000010 0.000010 0.000010 0.024713 0.000010 0.000010 0.000010 0.000010 0.000010 0.000010 0.000010 0.000010 0.000010 0.004673 0.000010 0.000010 0.000010 0.000010 0.000010 0.000010 0.000834 0.000010 0.000010 0.000010 0.000010 0.000010 0.000010 0.000010 0.000010 0.000010 0.011945 0.000010 0.000010 0.702286
0.000010 0.000010 0.000010 0.000010 0.004175 0.000010 0.000010 0.000010 0.000010 0.000010 0.000010 0.000010 0.000010 0.000010 0.000010 0.000010 0.000010 0.000010 0.000010 0.000010 0.000010 0.000010 0.000010 0.000010 0.000010 0.000010 0.000010 0.000010 0.000010 0.000010 0.000010 0.000010 0.000010 0.000010 0.000010 0.000010 0.000010 0.000010 0.000010 0.000010 0.000010 0.000010 0.000010 0.000010 0.000010 0.000010 0.000010 0.000010 0.000010 0.066100 0.000010 0.000010 0.000010 0.000010 0.000010 0.000010 0.173383 0.000010 0.005877 0.018899 0.000010 0.000010 0.000010 0.000010 0.000010 0.000010 0.000010 0.000010 0.000010 0.000010 0.000010 0.000010 0.000010 0.008715 0.000010 0.000010 0.000010 0.000010 0.000010 0.000010 0.000010 0.009356 0.000010 0.000010 0.000010 0.000010 0.000010 0.000010 0.000010 0.000010 0.000010 0.000010 0.000010 0.000010 0.000010 0.000010 0.712605
0.000010 0.000010 0.000010 0.000010 0.024650 0.000010 0.000010 0.000010 0.000010 0.000010 0.000010 0.000010 0.000010 0.000010 0.000010 0.000010 0.000010 0.000010 0.000010 0.000010 0.000010 0.000010 0.000010 0.000010 0.000010 0.000010 0.000010 0.000010 0.000010 0.000010 0.000010 0.000010 0.000324 0.000010 0.000010 0.000810 0.000010 0.000010 0.000010 0.000010 0.000010 0.000010 0.000010 0.000010 0.000010 0.000010 0.000010 0.000010 0.000010 0.018397 0.000010 0.000010 0.000010 0.000010 0.000010 0.000010 0.261376 0.000010 0.000010 0.016982 0.000010 0.000010 0.000010 0.000010 0.000010 0.000010 0.000010 0.000010 0.025939 0.000010 0.000010 0.000010 0.000010 0.000010 0.000010 0.000010 0.000010 0.000010 0.000010 0.000010 0.000010 0.000010 0.000010 0.000010 0.000010 0.000010 0.000010 0.000010 0.000010 0.000010 0.000010 0.000010 0.000010 0.000010 0.000010 0.000010 0.650631
0.000010 0.000010 0.000010 0.000010 0.008751 0.000010 0.000010 0.000010 0.000010 0.000010 0.000010 0.000010 0.000010 0.000010 0.000010 0.000010 0.000010 0.000010 0.009555 0.000010 0.002443 0.000010 0.000010 0.000010 0.000010 0.000010 0.000010 0.000010 0.000010 0.000010 0.000621 0.398912 0.000010 0.000010 0.000010 0.002403 0.000010 0.000010 0.000010 0.000010 0.000010 0.014940 0.000010 0.008823 0.000010 0.000010 0.000010 0.000010 0.010277 0.000010 0.003385 0.000010 0.000010 0.000010 0.000010 0.000010 0.020363 0.000010 0.000010 0.000010 0.000010 0.000010 0.000010 0.000010 0.000010 0.000010 0.000010 0.000010 0.000010 0.000010 0.000010 0.000010 0.000010 0.000010 0.000010 0.004974 0.000010 0.000010 0.000010 0.000010 0.000010 0.000010 0.000010 0.000010 0.000010 0.000010 0.000010 0.000010 0.000010 0.000010 0.000010 0.000010 0.000010 0.000010 0.000010 0.000010 0.513714
0.000010 0.000010 0.000010 0.000010 0.000010 0.000010 0.000010 0.000010 0.000010 0.000010 0.000010 0.000010 0.000010 0.000010 0.000010 0.000010 0.000010 0.000010 0.000010 0.000010 0.000010 0.000010 0.000010 0.000010 0.000010 0.000010 0.000010 0.000010 0.000010 0.000010 0.000010 0.000010 0.000010 0.000010 0.000010 0.000010 0.000010 0.000010 0.000010 0.000010 0.000010 0.000010 0.000010 0.000010 0.000010 0.000010 0.000010 0.000010 0.000010 0.031729 0.000010 0.000010 0.032088 0.000010 0.000010 0.000010 0.099408 0.000010 0.000010 0.002298 0.000010 0.000010 0.000010 0.000010 0.000010 0.000010 0.000010 0.000010 0.000010 0.000010 0.000010 0.000010 0.000010 0.000010 0.000010 0.000010 0.000010 0.000010 0.000010 0.000010 0.000010 0.012060 0.000010 0.000010 0.000010 0.000010 0.000010 0.000010 0.000010 0.000010 0.000010 0.000010 0.000010 0.000010 0.000010 0.000010 0.821507
0.000010 0.007034 0.000010 0.000010 0.007844 0.000010 0.000010 0.000010 0.000010 0.000026 0.000010 0.000010 0.000010 0.000010 0.000010 0.000010 0.000010 0.000010 0.000010 0.000010 0.000010 0.000010 0.000010 0.000010 0.000010 0.000010 0.000010 0.000010 0.000010 0.000010 0.000010 0.000010 0.002495 0.000010 0.000010 0.000010 0.000010 0.000010 0.000010 0.023109 0.022292 0.000010 0.000010 0.000010 0.000010 0.000010 0.000010 0.000010 0.000010 0.000010 0.000010 0.000010 0.000010 0.000010 0.000010 0.000010 0.002721 0.000010 0.000010 0.000010 0.000010 0.000010 0.000010 0.000010 0.000010 0.000010 0.000010 0.000010 0.000010 0.000010 0.000010 0.000010 0.000010 0.000010 0.000010 0.000010 0.000010 0.000010 0.000010 0.000010 0.000010 0.000010 0.000010 0.000010 0.000010 0.000010 0.000010 0.000010 0.000010 0.000010 0.000010 0.000010 0.000010 0.000010 0.000010 0.000010 0.933589
0.000010 0.000010 0.000010 0.000010 0.000010 0.000010 0.000010 0.000010 0.081520 0.000010 0.000010 0.000010 0.017092 0.000010 0.000010 0.005563 0.000010 0.000010 0.000010 0.000010 0.000010 0.000010 0.000010 0.000010 0.000010 0.013332 0.000010 0.000010 0.000010 0.000010 0.000010 0.000010 0.000010 0.000010 0.000010 0.000010 0.000010 0.000010 0.005476 0.000010 0.038384 0.000010 0.013323 0.000010 0.000010 0.000010 0.000010 0.005382 0.000010 0.000010 0.000010 0.000010 0.000010 0.019817 0.000010 0.000010 0.000010 0.000483 0.000010 0.006372 0.000010 0.000010 0.000010 0.000010 0.004113 0.000010 0.000010 0.044125 0.000010 0.000691 0.012723 0.000010 0.000010 0.000010 0.000010 0.000010 0.000010 0.011533 0.004008 0.000010 0.684803 0.000010 0.000010 0.009657 0.000010 0.000010 0.000010 0.000010 0.000010 0.000010 0.020834 0.000010 0.000010 0.000010 0.000010 0.000010 0.000010
0.000010 0.000629 0.006268 0.000010 0.005404 0.014475 0.000010 0.000010 0.000010 0.000010 0.005807 0.000010 0.000010 0.004324 0.000010 0.000010 0.000010 0.000010 0.000010 0.000010 0.000010 0.001236 0.000010 0.002892 0.000010 0.000010 0.000010 0.008891 0.000010 0.000010 0.000010 0.000010 0.000010 0.000010 0.008655 0.000010 0.000010 0.000010 0.000010 0.000010 0.000010 0.000010 0.000010 0.000010 0.000010 0.000010 0.000010 0.000010 0.000010 0.000010 0.000010 0.000010 0.000010 0.000010 0.033718 0.000010 0.000010 0.011279 0.000010 0.000010 0.000299 0.000010 0.000010 0.000010 0.000010 0.000010 0.000010 0.000010 0.029708 0.000010 0.000010 0.000177 0.000010 0.000010 0.000010 0.000010 0.000010 0.000010 0.000010 0.000010 0.820017 0.000010 0.020200 0.000010 0.000010 0.000010 0.000010 0.000010 0.000010 0.000010 0.000010 0.000010 0.000010 0.000010 0.025232 0.000010 0.000010
0.000010 0.000010 0.000010 0.001573 0.004591 0.007675 0.000010 0.000010 0.000010 0.007843 0.000010 0.000010 0.000010 0.003980 0.001522 0.000010 0.000010 0.000010 0.000010 0.001761 0.000010 0.002742 0.000010 0.027625 0.000010 0.000010 0.000010 0.000010 0.000010 0.000010 0.000010 0.000010 0.000010 0.000010 0.000010 0.002360 0.000010 0.000010 0.000010 0.000010 0.027235 0.000010 0.000010 0.000010 0.004684 0.000225 0.000010 0.000010 0.000010 0.000010 0.000010 0.000010 0.000010 0.000010 0.036930 0.000010 0.000010 0.000010 0.000864 0.000010 0.000010 0.012353 0.004770 0.000010 0.000010 0.014466 0.000010 0.029592 0.025449 0.006963 0.000010 0.000010 0.000010 0.018715 0.000010 0.001196 0.000010 0.014266 0.002730 0.000010 0.706809 0.000010 0.000010 0.000010 0.007756 0.000010 0.000010 0.011536 0.000010 0.008590 0.000010 0.000010 0.000010 0.000010 0.002526 0.000010 0.000010
0.000010 0.000010 0.000010 0.000010 0.000010 0.000010 0.000010 0.000010 0.000010 0.000010 0.000010 0.000010 0.000010 0.000010 0.000010 0.000010 0.000010 0.000010 0.000010 0.000010 0.000010 0.000010 0.000010 0.000010 0.000010 0.000010 0.000010 0.000010 0.000010 0.000010 0.000010 0.000010 0.000010 0.000010 0.000010 0.000010 0.000010 0.000010 0.000010 0.000010 0.000010 0.000010 0.000010 0.000010 0.000010 0.000010 0.000010 0.000010 0.000010 0.000010 0.000010 0.000010 0.000010 0.000010 0.000010 0.000010 0.000010 0.000010 0.000010 0.000010 0.000010 0.000010 0.000010 0.000010 0.000010 0.000010 0.000010 0.000010 0.000010 0.000010 0.000010 0.000010 0.000010 0.000010 0.000010 0.000010 0.000010 0.000010 0.000010 0.000010 0.999040 0.000010 0.000010 0.000010 0.000010 0.000010 0.000010 0.000010 0.000010 0.000010 0.000010 0.000010 0.000010 0.000010 0.000010 0.000010 0.000010
0.000010 0.000010 0.000010 0.000010 0.000010 0.000010 0.000010 0.000010 0.026436 0.000010 0.000010 0.000010 0.000010 0.000010 0.000010 0.000010 0.000010 0.000010 0.000010 0.000010 0.000010 0.000010 0.000010 0.001855 0.000010 0.000010 0.000010 0.000010 0.000010 0.000010 0.000010 0.000010 0.000010 0.000010 0.000010 0.000010 0.000010 0.000010 0.000010 0.000010 0.000010 0.000010 0.000010 0.000010 0.000010 0.000010 0.000010 0.000010 0.000010 0.000010 0.000010 0.000010 0.000010 0.000010 0.000010 0.000010 0.000010 0.000010 0.000010 0.000010 0.000010 0.000010 0.000010 0.000010 0.000010 0.000010 0.000010 0.000010 0.000010 0.000010 0.000010 0.000010 0.000010 0.000010 0.000010 0.000010 0.000010 0.000010 0.000010 0.000010 0.970770 0.000010 0.000010 0.000010 0.000010 0.000010 0.000010 0.000010 0.000010 0.000010 0.000010 0.000010 0.000010 0.000010 0.000010 0.000010 0.000010
0.000010 0.003952 0.000010 0.000010 0.009345 0.000010 0.000010 0.000010 0.029440 0.000010 0.006004 0.001647 0.000010 0.000010 0.000010 0.004575 0.000010 0.009082 0.009604 0.000010 0.000010 0.000010 0.000010 0.000010 0.000010 0.000010 0.000010 0.000010 0.007859 0.000010 0.000010 0.000010 0.000010 0.000010 0.002392 0.000010 0.000010 0.000010 0.002457 0.000010 0.000010 0.000010 0.003793 0.005987 0.000010 0.000010 0.000010 0.003981 0.000010 0.000010 0.000010 0.000010 0.000010 0.000010 0.000010 0.000010 0.000010 0.000010 0.000010 0.000010 0.000010 0.000010 0.000010 0.000010 0.000010 0.000010 0.000010 0.012652 0.000010 0.048567 0.000010 0.000010 0.000012 0.015490 0.000010 0.000010 0.000010 0.020654 0.001956 0.000010 0.776915 0.000010 0.000010 0.000010 0.001353 0.000302 0.000010 0.000010 0.000010 0.000010 0.000010 0.000010 0.009281 0.000010 0.011979 0.000010 0.000010
0.012179 0.000010 0.000010 0.000010 0.000010 0.008185 0.000010 0.000010 0.030400 0.000010 0.000010 0.013944 0.000010 0.000010 0.000010 0.002214 0.010248 0.012389 0.023542 0.000010 0.000010 0.000010 0.000010 0.029961 0.006357 0.000010 0.000010 0.002205 0.000010 0.004729 0.003032 0.000010 0.000010 0.000010 0.000010 0.016577 0.000010 0.000010 0.000010 0.000010 0.056668 0.000010 0.000010 0.000010 0.000010 0.000010 0.005389 0.000010 0.000010 0.000010 0.000010 0.000010 0.000010 0.000010 0.000010 0.000010 0.000010 0.000010 0.000010 0.000010 0.000010 0.000010 0.000010 0.000010 0.000010 0.000010 0.006953 0.000010 0.012169 0.021082 0.000010 0.000010 0.000010 0.018069 0.000010 0.000010 0.008609 0.000010 0.009299 0.000010 0.650018 0.000010 0.000010 0.000010 0.000010 0.000010 0.016546 0.000010 0.000010 0.000010 0.004132 0.000010 0.000010 0.007691 0.000010 0.006711 0.000010
0.000010 0.000010 0.000010 0.000010 0.000010 0.000010 0.000010 0.000010 0.000010 0.000010 0.000010 0.000010 0.000010 0.000010 0.000010 0.000010 0.000010 0.000010 0.000010 0.000010 0.000010 0.000010 0.000010 0.000010 0.000010 0.000010 0.000010 0.000010 0.000010 0.000010 0.000010 0.000010 0.000010 0.000010 0.000010 0.000010 0.000010 0.000010 0.000010 0.000010 0.000010 0.000010 0.000010 0.000010 0.000010 0.000010 0.000010 0.000010 0.000010 0.000010 0.000010 0.000010 0.000010 0.000010 0.000010 0.000010 0.000010 0.000010 0.000010 0.000010 0.000010 0.000010 0.000010 0.000010 0.000010 0.000010 0.000010 0.000010 0.000010 0.000010 0.000010 0.000010 0.000010 0.000010 0.000010 0.000010 0.000010 0.000010 0.000010 0.000010 0.999040 0.000010 0.000010 0.000010 0.000010 0.000010 0.000010 0.000010 0.000010 0.000010 0.000010 0.000010 0.000010 0.000010 0.000010 0.000010 0.000010
0.000010 0.000010 0.000010 0.000010 0.000010 0.000010 0.000010 0.000010 0.000010 0.000010 0.000010 0.000010 0.000010 0.000010 0.000010 0.000010 0.000010 0.000010 0.000010 0.005277 0.000010 0.000010 0.002493 0.008433 0.006332 0.000010 0.000010 0.000010 0.000010 0.000010 0.007425 0.000010 0.000010 0.014602 0.000010 0.000010 0.023108 0.000010 0.000010 0.000010 0.000010 0.000010 0.000010 0.010055 0.000010 0.000010 0.000010 0.000010 0.012491 0.000010 0.000010 0.000010 0.000010 0.000010 0.000010 0.000010 0.000010 0.036513 0.013645 0.000010 0.000010 0.000010 0.000010 0.000010 0.000010 0.000010 0.000010 0.000010 0.000010 0.015736 0.000010 0.000010 0.000010 0.000010 0.000010 0.000010 0.002564 0.019909 0.000010 0.000010 0.765394 0.012690 0.000010 0.000010 0.006442 0.000010 0.015610 0.003604 0.000010 0.000010 0.012767 0.000010 0.000010 0.000010 0.000010 0.000010 0.004149
0.000010 0.000010 0.000010 0.000010 0.000010 0.000010 0.000010 0.000010 0.000010 0.000010 0.000010 0.000010 0.000010 0.000010 0.000010 0.000010 0.000010 0.000010 0.000010 0.000010 0.000010 0.000010 0.000010 0.000010 0.000010 0.000010 0.000010 0.000010 0.000010 0.000010 0.000010 0.000010 0.000010 0.000010 0.000010 0.000010 0.000010 0.000010 0.000010 0.000010 0.000010 0.000010 0.000010 0.000010 0.000010 0.000010 0.000010 0.000010 0.000010 0.000010 0.000010 0.000010 0.000010 0.000010 0.000010 0.000010 0.000010 0.000010 0.000010 0.000010 0.000010 0.000010 0.000010 0.000010 0.000010 0.000010 0.000010 0.000010 0.000010 0.000010 0.000010 0.000010 0.000010 0.000010 0.000010 0.000010 0.000010 0.000010 0.000010 0.000010 0.999040 0.000010 0.000010 0.000010 0.000010 0.000010 0.000010 0.000010 0.000010 0.000010 0.000010 0.000010 0.000010 0.000010 0.000010 0.000010 0.000010
0.000010 0.000010 0.000010 0.000010 0.000010 0.000010 0.000010 0.000010 0.000010 0.000010 0.000010 0.000010 0.000010 0.000010 0.000010 0.000010 0.000010 0.000010 0.000010 0.000010 0.000010 0.000010 0.000010 0.000010 0.000010 0.000010 0.000010 0.000010 0.000010 0.000010 0.000010 0.000010 0.000010 0.000010 0.000010 0.000010 0.000010 0.000010 0.000010 0.000010 0.000010 0.000010 0.000010 0.000010 0.000010 0.000010 0.000010 0.000010 0.000010 0.000010 0.000010 0.000010 0.000010 0.000010 0.000010 0.000010 0.000010 0.000010 0.000010 0.000010 0.000010 0.000010 0.000010 0.000010 0.000010 0.000010 0.000010 0.000010 0.000010 0.000010 0.000010 0.000010 0.000010 0.000010 0.000010 0.000010 0.000010 0.000010 0.000010 0.000010 0.999040 0.000010 0.000010 0.000010 0.000010 0.000010 0.000010 0.000010 0.000010 0.000010 0.000010 0.000010 0.000010 0.000010 0.000010 0.000010 0.000010
0.000010 0.000010 0.000010 0.000010 0.000010 0.000010 0.000010 0.000010 0.000010 0.000010 0.000010 0.000010 0.000010 0.000010 0.000010 0.000010 0.000010 0.000010 0.000010 0.000010 0.000010 0.000010 0.000010 0.000010 0.000010 0.000010 0.000010 0.005222 0.000010 0.000010 0.000010 0.000010 0.000010 0.000010 0.000010 0.000010 0.000010 0.000010 0.000010 0.000010 0.000010 0.000010 0.000010 0.000010 0.000010 0.000010 0.000010 0.000010 0.000010 0.000010 0.000010 0.000010 0.005350 0.000010 0.000010 0.000010 0.000010 0.004996 0.000010 0.000010 0.000010 0.000010 0.000010 0.000010 0.000010 0.000010 0.000010 0.000010 0.000010 0.000010 0.000010 0.000010 0.000010 0.000010 0.000010 0.000010 0.000010 0.000010 0.000010 0.000010 0.983501 0.000010 0.000010 0.000010 0.000010 0.000010 0.000010 0.000010 0.000010 0.000010 0.000010 0.000010 0.000010 0.000010 0.000010 0.000010 0.000010
0.000010 0.000010 0.000010 0.000010 0.000010 0.000010 0.000010 0.000010 0.000010 0.000010 0.000010 0.000010 0.000010 0.000010 0.000010 0.000010 0.000010 0.000010 0.000010 0.000010 0.000010 0.000010 0.000010 0.000010 0.000010 0.000010 0.000010 0.000010 0.000010 0.000010 0.000010 0.000010 0.000010 0.000010 0.000010 0.000010 0.000010 0.000010 0.000010 0.000010 0.000010 0.000010 0.000010 0.000010 0.000010 0.000010 0.000010 0.000010 0.000010 0.000010 0.000010 0.000010 0.000010 0.000010 0.000010 0.000010 0.000010 0.000010 0.000010 0.000010 0.000010 0.000010 0.000010 0.000010 0.000010 0.000010 0.000010 0.000010 0.000010 0.000010 0.000010 0.000010 0.000010 0.000010 0.000010 0.000010 0.000010 0.000010 0.000010 0.000010 0.999040 0.000010 0.000010 0.000010 0.000010 0.000010 0.000010 0.000010 0.000010 0.000010 0.000010 0.000010 0.000010 0.000010 0.000010 0.000010 0.000010
0.020117 0.000010 0.000010 0.000010 0.000010 0.000010 0.000010 0.004286 0.000010 0.000010 0.000010 0.000010 0.000010 0.000010 0.000010 0.000010 0.000010 0.000010 0.000138 0.000010 0.000010 0.000010 0.000010 0.000010 0.002397 0.000010 0.006197 0.000010 0.000010 0.000010 0.023639 0.006154 0.000010 0.000010 0.000010 0.000010 0.000010 0.000010 0.000010 0.000010 0.000010 0.000010 0.000632 0.001568 0.000010 0.001502 0.000010 0.000010 0.000010 0.000010 0.000010 0.000010 0.000010 0.009397 0.000010 0.000010 0.000010 0.020579 0.000010 0.000010 0.000010 0.000010 0.000010 0.000010 0.000010 0.000010 0.000010 0.000010 0.000010 0.000010 0.000931 0.000010 0.000010 0.000010 0.000010 0.000010 0.000010 0.000010 0.000010 0.000010 0.880455 0.000010 0.000010 0.000010 0.000010 0.000010 0.000010 0.012817 0.000010 0.000010 0.004971 0.000010 0.000010 0.000010 0.003423 0.000010 0.000010
0.000010 0.000010 0.000010 0.000010 0.000010 0.000010 0.000010 0.000010 0.000010 0.000010 0.000010 0.000010 0.000010 0.000010 0.000010 0.000010 0.000010 0.000010 0.000010 0.000010 0.000010 0.000010 0.000010 0.000010 0.000010 0.000010 0.000010 0.000010 0.000010 0.000010 0.000010 0.000010 0.000010 0.000010 0.000010 0.000010 0.000010 0.000010 0.000010 0.000010 0.000010 0.000010 0.000010 0.000010 0.000010 0.000010 0.000010 0.000010 0.000010 0.000010 0.000010 0.000010 0.000010 0.000010 0.000010 0.000010 0.000010 0.000010 0.000010 0.000010 0.000010 0.000010 0.000010 0.000010 0.000010 0.000010 0.000010 0.000010 0.000010 0.000010 0.000010 0.000010 0.000010 0.000010 0.000010 0.000010 0.000010 0.000010 0.000010 0.000010 0.999040 0.000010 0.000010 0.000010 0.000010 0.000010 0.000010 0.000010 0.000010 0.000010 0.000010 0.000010 0.000010 0.000010 0.000010 0.000010 0.000010
0.022987 0.000010 0.000010 0.000010 0.000010 0.000010 0.000010 0.011611 0.000010 0.000010 0.013028 0.000010 0.000010 0.000010 0.000010 0.000010 0.000010 0.000010 0.000010 0.000010 0.000010 0.000010 0.000010 0.000010 0.000010 0.000010 0.000010 0.000010 0.000010 0.000010 0.000010 0.000010 0.000010 0.000010 0.000010 0.000010 0.000010 0.000010 0.000010 0.000010 0.000010 0.000010 0.000010 0.000010 0.000010 0.006839 0.000010 0.000010 0.000010 0.000010 0.000010 0.000010 0.000010 0.000010 0.000010 0.000010 0.000010 0.000010 0.000288 0.000010 0.000010 0.000010 0.000010 0.000010 0.000010 0.000010 0.000010 0.000010 0.000010 0.000010 0.000010 0.000010 0.000010 0.000010 0.000010 0.000010 0.000010 0.000010 0.000010 0.000010 0.944337 0.000010 0.000010 0.000010 0.000010 0.000010 0.000010 0.000010 0.000010 0.000010 0.000010 0.000010 0.000010 0.000010 0.000010 0.000010 0.000010
0.000010 0.000010 0.000010 0.000010 0.000010 0.000010 0.000010 0.000010 0.000010 0.000010 0.000010 0.000010 0.000010 0.000010 0.000010 0.000010 0.000010 0.000010 0.000010 0.000010 0.000010 0.000010 0.000010 0.000010 0.000010 0.000010 0.000010 0.000010 0.000010 0.000010 0.000010 0.000010 0.000010 0.000010 0.000010 0.000010 0.000010 0.000010 0.000010 0.000010 0.000010 0.000010 0.000010 0.000010 0.000010 0.000010 0.000010 0.000010 0.000010 0.000010 0.000010 0.000010 0.000010 0.000010 0.000010 0.000010 0.000010 0.000010 0.000010 0.000010 0.000010 0.000010 0.000010 0.000010 0.000010 0.000010 0.000010 0.000010 0.000010 0.000010 0.000010 0.000010 0.000010 0.000010 0.000010 0.000010 0.000010 0.000010 0.000010 0.000010 0.999040 0.000010 0.000010 0.000010 0.000010 0.000010 0.000010 0.000010 0.000010 0.000010 0.000010 0.000010 0.000010 0.000010 0.000010 0.000010 0.000010
0.000010 0.000010 0.000010 0.000010 0.000010 0.000010 0.000010 0.000010 0.000010 0.000010 0.000010 0.000010 0.000010 0.026308 0.000010 0.000010 0.000010 0.000010 0.000010 0.000010 0.000010 0.000010 0.000010 0.000010 0.000010 0.004095 0.000010 0.000010 0.000010 0.000010 0.000010 0.000010 0.000010 0.000044 0.000010 0.000010 0.000010 0.000010 0.000010 0.000010 0.000010 0.000010 0.000010 0.000010 0.000010 0.000010 0.000010 0.005454 0.000010 0.000010 0.000010 0.000010 0.000010 0.000010 0.000010 0.000010 0.000010 0.000010 0.000010 0.000010 0.000010 0.000010 0.000010 0.000010 0.000010 0.000010 0.000010 0.000010 0.000010 0.000010 0.000010 0.000010 0.000010 0.000010 0.005073 0.000010 0.000010 0.000010 0.000010 0.000010 0.947065 0.000010 0.009327 0.000010 0.000010 0.000010 0.000010 0.000010 0.000010 0.000010 0.000010 0.000010 0.000010 0.000010 0.000010 0.001745 0.000010
0.000010 0.000010 0.012291 0.000010 0.001470 0.005218 0.000010 0.004182 0.000010 0.000086 0.000010 0.000010 0.000010 0.000010 0.000010 0.006999 0.006788 0.000010 0.000010 0.000010 0.000010 0.000010 0.000010 0.000010 0.000010 0.000010 0.000010 0.000010 0.000010 0.000010 0.000010 0.000010 0.000010 0.000010 0.000010 0.000010 0.000010 0.000010 0.001566 0.000010 0.000010 0.000010 0.008668 0.000010 0.000010 0.000010 0.000010 0.000010 0.006883 0.000010 0.000010 0.000010 0.000010 0.013049 0.000010 0.000010 0.000010 0.003919 0.000010 0.000010 0.000010 0.002695 0.000010 0.000010 0.000010 0.000010 0.000010 0.000979 0.049576 0.000010 0.000010 0.000010 0.000010 0.000010 0.000010 0.000010 0.000010 0.000010 0.000010 0.000010 0.827625 0.020915 0.024876 0.000010 0.001431 0.000010 0.000010 0.000010 0.000010 0.000010 0.000010 0.000014 0.000010 0.000010 0.000010 0.000010 0.000010
0.000010 0.000010 0.000010 0.000010 0.000010 0.000010 0.000010 0.000010 0.000010 0.000010 0.000010 0.000010 0.000010 0.000010 0.000010 0.000010 0.000010 0.000010 0.000010 0.000010 0.000010 0.000010 0.000010 0.000010 0.000010 0.000010 0.000010 0.000010 0.000010 0.000010 0.000010 0.000010 0.000010 0.000010 0.000010 0.000010 0.000010 0.000010 0.000010 0.000010 0.000010 0.000010 0.000010 0.000010 0.000010 0.000010 0.000010 0.000010 0.000010 0.000010 0.000010 0.000010 0.000010 0.000010 0.000010 0.000010 0.000010 0.000010 0.000010 0.000010 0.000010 0.000010 0.000010 0.000010 0.000010 0.000010 0.000010 0.000010 0.000010 0.000010 0.000010 0.000010 0.000010 0.000010 0.000010 0.000010 0.000010 0.000010 0.000010 0.000010 0.999040 0.000010 0.000010 0.000010 0.000010 0.000010 0.000010 0.000010 0.000010 0.000010 0.000010 0.000010 0.000010 0.000010 0.000010 0.000010 0.000010
0.000010 0.000010 0.000010 0.000010 0.000010 0.000010 0.000010 0.000010 0.000010 0.000010 0.000010 0.000010 0.000010 0.000010 0.000010 0.000010 0.000010 0.000010 0.000010 0.000010 0.000010 0.000010 0.000010 0.000010 0.999040 0.000010 0.000010 0.000010 0.000010 0.000010 0.000010 0.000010 0.000010 0.000010 0.000010 0.000010 0.000010 0.000010 0.000010 0.000010 0.000010 0.000010 0.000010 0.000010 0.000010 0.000010 0.000010 0.000010 0.000010 0.000010 0.000010 0.000010 0.000010 0.000010 0.000010 0.000010 0.000010 0.000010 0.000010 0.000010 0.000010 0.000010 0.000010 0.000010 0.000010 0.000010 0.000010 0.000010 0.000010 0.000010 0.000010 0.000010 0.000010 0.000010 0.000010 0.000010 0.000010 0.000010 0.000010 0.000010 0.000010 0.000010 0.000010 0.000010 0.000010 0.000010 0.000010 0.000010 0.000010 0.000010 0.000010 0.000010 0.000010 0.000010 0.000010 0.000010 0.000010
0.000010 0.000010 0.000010 0.000010 0.000010 0.000010 0.000010 0.000010 0.000010 0.000010 0.000010 0.000010 0.000010 0.000010 0.000010 0.000010 0.000010 0.000010 0.000010 0.000010 0.000010 0.000010 0.000010 0.000010 0.999040 0.000010 0.000010 0.000010 0.000010 0.000010 0.000010 0.000010 0.000010 0.000010 0.000010 0.000010 0.000010 0.000010 0.000010 0.000010 0.000010 0.000010 0.000010 0.000010 0.000010 0.000010 0.000010 0.000010 0.000010 0.000010 0.000010 0.000010 0.000010 0.000010 0.000010 0.000010 0.000010 0.000010 0.000010 0.000010 0.000010 0.000010 0.000010 0.000010 0.000010 0.000010 0.000010 0.000010 0.000010 0.000010 0.000010 0.000010 0.000010 0.000010 0.000010 0.000010 0.000010 0.000010 0.000010 0.000010 0.000010 0.000010 0.000010 0.000010 0.000010 0.000010 0.000010 0.000010 0.000010 0.000010 0.000010 0.000010 0.000010 0.000010 0.000010 0.000010 0.000010
0.000010 0.000010 0.000010 0.000010 0.000010 0.000010 0.000010 0.000010 0.000010 0.000010 0.000010 0.000010 0.000010 0.000010 0.000010 0.000010 0.000010 0.000010 0.000010 0.000010 0.000010 0.000010 0.000010 0.000010 0.999040 0.000010 0.000010 0.000010 0.000010 0.000010 0.000010 0.000010 0.000010 0.000010 0.000010 0.000010 0.000010 0.000010 0.000010 0.000010 0.000010 0.000010 0.000010 0.000010 0.000010 0.000010 0.000010 0.000010 0.000010 0.000010 0.000010 0.000010 0.000010 0.000010 0.000010 0.000010 0.000010 0.000010 0.000010 0.000010 0.000010 0.000010 0.000010 0.000010 0.000010 0.000010 0.000010 0.000010 0.000010 0.000010 0.000010 0.000010 0.000010 0.000010 0.000010 0.000010 0.000010 0.000010 0.000010 0.000010 0.000010 0.000010 0.000010 0.000010 0.000010 0.000010 0.000010 0.000010 0.000010 0.000010 0.000010 0.000010 0.000010 0.000010 0.000010 0.000010 0.000010
0.000010 0.000010 0.000010 0.000010 0.000010 0.000010 0.000010 0.000010 0.000010 0.000010 0.000010 0.000010 0.000010 0.000010 0.000010 0.000010 0.000010 0.000010 0.000010 0.000010 0.000010 0.000010 0.000010 0.000010 0.999040 0.000010 0.000010 0.000010 0.000010 0.000010 0.000010 0.000010 0.000010 0.000010 0.000010 0.000010 0.000010 0.000010 0.000010 0.000010 0.000010 0.000010 0.000010 0.000010 0.000010 0.000010 0.000010 0.000010 0.000010 0.000010 0.000010 0.000010 0.000010 0.000010 0.000010 0.000010 0.000010 0.000010 0.000010 0.000010 0.000010 0.000010 0.000010 0.000010 0.000010 0.000010 0.000010 0.000010 0.000010 0.000010 0.000010 0.000010 0.000010 0.000010 0.000010 0.000010 0.000010 0.000010 0.000010 0.000010 0.000010 0.000010 0.000010 0.000010 0.000010 0.000010 0.000010 0.000010 0.000010 0.000010 0.000010 0.000010 0.000010 0.000010 0.000010 0.000010 0.000010
0.000010 0.000010 0.000010 0.000010 0.000010 0.000010 0.000010 0.000010 0.000010 0.000010 0.000010 0.000010 0.000010 0.000010 0.000010 0.000010 0.000010 0.000010 0.000010 0.000010 0.000010 0.000010 0.000010 0.000010 0.999040 0.000010 0.000010 0.000010 0.000010 0.000010 0.000010 0.000010 0.000010 0.000010 0.000010 0.000010 0.000010 0.000010 0.000010 0.000010 0.000010 0.000010 0.000010 0.000010 0.000010 0.000010 0.000010 0.000010 0.000010 0.000010 0.000010 0.000010 0.000010 0.000010 0.000010 0.000010 0.000010 0.000010 0.000010 0.000010 0.000010 0.000010 0.000010 0.000010 0.000010 0.000010 0.000010 0.000010 0.000010 0.000010 0.000010 0.000010 0.000010 0.000010 0.000010 0.000010 0.000010 0.000010 0.000010 0.000010 0.000010 0.000010 0.000010 0.000010 0.000010 0.000010 0.000010 0.000010 0.000010 0.000010 0.000010 0.000010 0.000010 0.000010 0.000010 0.000010 0.000010
0.000010 0.000010 0.000010 0.000010 0.000010 0.000010 0.000010 0.000010 0.000010 0.000010 0.000010 0.000010 0.000010 0.000010 0.000010 0.000010 0.000010 0.000010 0.000010 0.000010 0.000010 0.000010 0.000010 0.000010 0.999040 0.000010 0.000010 0.000010 0.000010 0.000010 0.000010 0.000010 0.000010 0.000010 0.000010 0.000010 0.000010 0.000010 0.000010 0.000010 0.000010 0.000010 0.000010 0.000010 0.000010 0.000010 0.000010 0.000010 0.000010 0.000010 0.000010 0.000010 0.000010 0.000010 0.000010 0.000010 0.000010 0.000010 0.000010 0.000010 0.000010 0.000010 0.000010 0.000010 0.000010 0.000010 0.000010 0.000010 0.000010 0.000010 0.000010 0.000010 0.000010 0.000010 0.000010 0.000010 0.000010 0.000010 0.000010 0.000010 0.000010 0.000010 0.000010 0.000010 0.000010 0.000010 0.000010 0.000010 0.000010 0.000010 0.000010 0.000010 0.000010 0.000010 0.000010 0.000010 0.000010
0.000010 0.000010 0.000010 0.000010 0.000010 0.000010 0.000010 0.000010 0.000010 0.000010 0.000010 0.000010 0.000010 0.000010 0.000010 0.000010 0.000010 0.000010 0.000010 0.000010 0.000010 0.000010 0.000010 0.000010 0.999040 0.000010 0.000010 0.000010 0.000010 0.000010 0.000010 0.000010 0.000010 0.000010 0.000010 0.000010 0.000010 0.000010 0.000010 0.000010 0.000010 0.000010 0.000010 0.000010 0.000010 0.000010 0.000010 0.000010 0.000010 0.000010 0.000010 0.000010 0.000010 0.000010 0.000010 0.000010 0.000010 0.000010 0.000010 0.000010 0.000010 0.000010 0.000010 0.000010 0.000010 0.000010 0.000010 0.000010 0.000010 0.000010 0.000010 0.000010 0.000010 0.000010 0.000010 0.000010 0.000010 0.000010 0.000010 0.000010 0.000010 0.000010 0.000010 0.000010 0.000010 0.000010 0.000010 0.000010 0.000010 0.000010 0.000010 0.000010 0.000010 0.000010 0.000010 0.000010 0.000010
0.000010 0.000010 0.000010 0.000010 0.000010 0.000010 0.000010 0.000010 0.000010 0.000010 0.000010 0.000010 0.000010 0.000010 0.000010 0.000010 0.000010 0.000010 0.000010 0.000010 0.000010 0.000010 0.000010 0.000010 0.999040 0.000010 0.000010 0.000010 0.000010 0.000010 0.000010 0.000010 0.000010 0.000010 0.000010 0.000010 0.000010 0.000010 0.000010 0.000010 0.000010 0.000010 0.000010 0.000010 0.000010 0.000010 0.000010 0.000010 0.000010 0.000010 0.000010 0.000010 0.000010 0.000010 0.000010 0.000010 0.000010 0.000010 0.000010 0.000010 0.000010 0.000010 0.000010 0.000010 0.000010 0.000010 0.000010 0.000010 0.000010 0.000010 0.000010 0.000010 0.000010 0.000010 0.000010 0.000010 0.000010 0.000010 0.000010 0.000010 0.000010 0.000010 0.000010 0.000010 0.000010 0.000010 0.000010 0.000010 0.000010 0.000010 0.000010 0.000010 0.000010 0.000010 0.000010 0.000010 0.000010
0.000010 0.000010 0.000010 0.000010 0.000010 0.000010 0.000010 0.000010 0.000010 0.000010 0.000010 0.000010 0.000010 0.000010 0.000010 0.000010 0.000010 0.000010 0.000010 0.000010 0.000010 0.000010 0.000010 0.000010 0.000010 0.000010 0.799875 0.000010 0.000010 0.000010 0.000010 0.000010 0.000010 0.000010 0.000010 0.000010 0.004464 0.000010 0.000010 0.000010 0.000010 0.000010 0.000010 0.000010 0.141702 0.000010 0.000010 0.000010 0.000010 0.000010 0.000010 0.000010 0.000010 0.000010 0.000010 0.000010 0.000010 0.000010 0.000010 0.000010 0.009423 0.000010 0.000016 0.000010 0.000010 0.000010 0.000010 0.000010 0.000010 0.000010 0.002230 0.008822 0.000010 0.000010 0.000010 0.011110 0.000010 0.000010 0.000010 0.000010 0.000010 0.000010 0.000010 0.017969 0.000010 0.000010 0.000010 0.003518 0.000010 0.000010 0.000010 0.000010 0.000010 0.000010 0.000010 0.000010 0.000010
0.000010 0.000010 0.000010 0.000010 0.000010 0.004940 0.000010 0.000010 0.000010 0.000010 0.000010 0.000010 0.000010 0.000010 0.000010 0.000010 0.000010 0.000010 0.000010 0.000010 0.000010 0.000010 0.000010 0.000010 0.001648 0.000010 0.619970 0.000010 0.000010 0.000010 0.000010 0.000010 0.000010 0.000010 0.000010 0.000010 0.000010 0.000010 0.000010 0.000010 0.000010 0.000010 0.000010 0.000010 0.179800 0.000010 0.000010 0.000010 0.000010 0.000010 0.000010 0.000010 0.000010 0.000010 0.000010 0.000010 0.000010 0.000010 0.000010 0.000010 0.000010 0.000010 0.000010 0.000010 0.000010 0.000010 0.000010 0.000010 0.000010 0.000010 0.000010 0.000010 0.000010 0.000010 0.000010 0.000010 0.000010 0.000010 0.000010 0.000010 0.000010 0.000010 0.000010 0.190887 0.000010 0.000010 0.000010 0.000010 0.000010 0.000010 0.000010 0.001844 0.000010 0.000010 0.000010 0.000010 0.000010
0.007197 0.000010 0.000010 0.000010 0.000010 0.000010 0.000010 0.000010 0.000010 0.000010 0.000010 0.000010 0.000010 0.000010 0.000010 0.000010 0.000010 0.000010 0.000010 0.000010 0.000010 0.000010 0.000010 0.000010 0.000010 0.000010 0.661355 0.000010 0.000010 0.000010 0.000010 0.000010 0.000010 0.000010 0.000010 0.000010 0.000010 0.000010 0.000010 0.000010 0.000010 0.000010 0.000010 0.000010 0.160687 0.000010 0.000010 0.000010 0.000010 0.000010 0.000010 0.000010 0.000010 0.000010 0.000010 0.000010 0.000010 0.000010 0.000010 0.000010 0.000010 0.000010 0.000010 0.000010 0.000010 0.000010 0.000010 0.000010 0.000010 0.000010 0.000010 0.000010 0.000010 0.000010 0.000010 0.000010 0.000010 0.000010 0.000010 0.000010 0.000010 0.000010 0.000010 0.163889 0.000010 0.000010 0.000010 0.000010 0.000010 0.000010 0.000010 0.005952 0.000010 0.000010 0.000010 0.000010 0.000010
0.000010 0.000010 0.000010 0.000826 0.003567 0.000010 0.000010 0.000010 0.000010 0.000010 0.000010 0.000010 0.000010 0.000010 0.000010 0.000010 0.000010 0.000010 0.000010 0.000010 0.000010 0.006309 0.000010 0.000010 0.000010 0.000010 0.822925 0.000010 0.000010 0.000010 0.000010 0.000010 0.000010 0.000010 0.000010 0.000010 0.000010 0.000010 0.000010 0.000010 0.000010 0.000010 0.000010 0.000010 0.120718 0.000010 0.000010 0.000010 0.000010 0.000010 0.000010 0.000010 0.000010 0.000010 0.000010 0.000010 0.000010 0.020449 0.000010 0.000010 0.000010 0.000010 0.000010 0.000010 0.000010 0.000010 0.000010 0.000010 0.000010 0.000010 0.000010 0.000010 0.000010 0.000010 0.000010 0.000010 0.000010 0.000010 0.000010 0.000010 0.000010 0.000010 0.000010 0.016739 0.000010 0.000010 0.000010 0.000010 0.000010 0.000010 0.005337 0.002251 0.000010 0.000010 0.000010 0.000010 0.000010
0.000010 0.000010 0.000010 0.000010 0.000010 0.000011 0.001239 0.000010 0.000010 0.000010 0.000010 0.000010 0.000010 0.000010 0.000010 0.011940 0.000010 0.000010 0.000010 0.000010 0.000010 0.000010 0.000010 0.003255 0.000010 0.009217 0.756440 0.000010 0.000010 0.000010 0.000010 0.000010 0.000010 0.000010 0.000010 0.000010 0.001248 0.000010 0.000010 0.000010 0.000010 0.008980 0.000010 0.000010 0.094473 0.000010 0.000010 0.000010 0.000010 0.000010 0.000010 0.000010 0.000010 0.000010 0.000010 0.000010 0.000010 0.029318 0.000010 0.000010 0.000010 0.013723 0.000010 0.000010 0.000010 0.000010 0.000010 0.000010 0.000010 0.000010 0.000010 0.000010 0.000010 0.000010 0.000010 0.013337 0.000010 0.000010 0.002251 0.000010 0.000010 0.000010 0.000010 0.036763 0.000010 0.000010 0.000010 0.016984 0.000010 0.000010 0.000010 0.000010 0.000010 0.000010 0.000010 0.000010 0.000010
0.000010 0.000010 0.000010 0.000010 0.000010 0.000010 0.000010 0.000010 0.000010 0.000010 0.000010 0.000010 0.000010 0.000010 0.000010 0.006584 0.000010 0.000010 0.001789 0.000010 0.000010 0.000010 0.000010 0.000010 0.000010 0.000010 0.000010 0.007189 0.000010 0.000010 0.000010 0.000010 0.000010 0.000010 0.005384 0.000010 0.000010 0.000010 0.000010 0.029292 0.000010 0.000010 0.022409 0.000010 0.773575 0.000010 0.000010 0.000010 0.011637 0.000010 0.000010 0.000010 0.002150 0.021146 0.000010 0.015535 0.000010 0.023418 0.000010 0.000010 0.000010 0.033854 0.000010 0.000010 0.000010 0.007187 0.000010 0.000010 0.000010 0.000010 0.000010 0.000010 0.000010 0.001593 0.000010 0.000010 0.014511 0.000010 0.000010 0.000010 0.000010 0.000010 0.000010 0.000010 0.000010 0.000010 0.000010 0.021949 0.000010 0.000010 0.000010 0.000010 0.000010 0.000010 0.000010 0.000010 0.000010
0.000010 0.000010 0.000010 0.000010 0.000010 0.004547 0.000010 0.000010 0.000010 0.000010 0.000010 0.000010 0.000010 0.000010 0.000010 0.000010 0.000010 0.000010 0.000479 0.000010 0.000010 0.000010 0.000010 0.000010 0.011716 0.000010 0.000010 0.000010 0.000010 0.000010 0.000010 0.000010 0.000010 0.000010 0.000010 0.001398 0.000010 0.000010 0.000010 0.000010 0.000010 0.000010 0.000010 0.000010 0.818440 0.011367 0.000010 0.000010 0.003273 0.000010 0.000010 0.000010 0.000010 0.011521 0.000010 0.000010 0.000010 0.078287 0.000010 0.000010 0.000010 0.042701 0.000010 0.000010 0.000010 0.000010 0.000010 0.000010 0.000010 0.000010 0.000010 0.000010 0.000010 0.000010 0.000010 0.000010 0.000010 0.011692 0.000010 0.000010 0.000010 0.000010 0.000010 0.000010 0.003114 0.000010 0.000010 0.000624 0.000010 0.000010 0.000010 0.000010 0.000010 0.000010 0.000010 0.000010 0.000010
0.000010 0.000010 0.000010 0.000010 0.000010 0.000010 0.000010 0.000010 0.000010 0.000010 0.005377 0.000010 0.000010 0.000010 0.000010 0.000010 0.000010 0.000010 0.000010 0.000010 0.000010 0.000010 0.000010 0.000010 0.000010 0.000010 0.000010 0.000010 0.000010 0.000010 0.000010 0.000010 0.000010 0.000010 0.000010 0.000010 0.000010 0.000010 0.000010 0.000010 0.000010 0.000010 0.000010 0.000010 0.993673 0.000010 0.000010 0.000010 0.000010 0.000010 0.000010 0.000010 0.000010 0.000010 0.000010 0.000010 0.000010 0.000010 0.000010 0.000010 0.000010 0.000010 0.000010 0.000010 0.000010 0.000010 0.000010 0.000010 0.000010 0.000010 0.000010 0.000010 0.000010 0.000010 0.000010 0.000010 0.000010 0.000010 0.000010 0.000010 0.000010 0.000010 0.000010 0.000010 0.000010 0.000010 0.000010 0.000010 0.000010 0.000010 0.000010 0.000010 0.000010 0.000010 0.000010 0.000010 0.000010
0.000010 0.000010 0.000010 0.000010 0.000010 0.000010 0.003620 0.000010 0.000010 0.000010 0.000010 0.000010 0.001218 0.000010 0.000010 0.000010 0.000010 0.000010 0.000010 0.000010 0.000010 0.000010 0.000010 0.000010 0.000010 0.000010 0.000010 0.024194 0.000010 0.000010 0.000010 0.000010 0.000010 0.000010 0.005213 0.000010 0.000010 0.000010 0.000010 0.004996 0.000010 0.000010 0.000010 0.000010 0.846806 0.000010 0.000010 0.000010 0.014697 0.000010 0.000010 0.000010 0.000010 0.012281 0.000010 0.000010 0.000010 0.055620 0.000010 0.000010 0.000010 0.017067 0.000010 0.000010 0.000010 0.000126 0.000010 0.000010 0.000010 0.000010 0.000010 0.000010 0.000010 0.000010 0.000010 0.000010 0.000010 0.000010 0.000010 0.000010 0.000010 0.000010 0.000010 0.000010 0.000010 0.000010 0.000010 0.000010 0.000010 0.000010 0.000010 0.000010 0.010395 0.000010 0.002929 0.000010 0.000010
0.000010 0.000010 0.000010 0.000010 0.000010 0.000010 0.000010 0.000010 0.000010 0.000010 0.000010 0.000010 0.000010 0.000010 0.000010 0.000010 0.000010 0.000010 0.000010 0.000010 0.000010 0.000010 0.000010 0.000010 0.000010 0.000010 0.000010 0.000010 0.000010 0.000010 0.000010 0.000010 0.000010 0.000010 0.000010 0.000010 0.000010 0.000010 0.000010 0.000010 0.000010 0.000010 0.000010 0.000010 0.999040 0.000010 0.000010 0.000010 0.000010 0.000010 0.000010 0.000010 0.000010 0.000010 0.000010 0.000010 0.000010 0.000010 0.000010 0.000010 0.000010 0.000010 0.000010 0.000010 0.000010 0.000010 0.000010 0.000010 0.000010 0.000010 0.000010 0.000010 0.000010 0.000010 0.000010 0.000010 0.000010 0.000010 0.000010 0.000010 0.000010 0.000010 0.000010 0.000010 0.000010 0.000010 0.000010 0.000010 0.000010 0.000010 0.000010 0.000010 0.000010 0.000010 0.000010 0.000010 0.000010
0.000010 0.000010 0.000010 0.000010 0.000010 0.000010 0.000010 0.000010 0.000010 0.000010 0.000010 0.000010 0.000010 0.000010 0.000010 0.000010 0.000010 0.000010 0.000010 0.000010 0.000010 0.000010 0.000010 0.000010 0.000010 0.000010 0.000010 0.000010 0.000010 0.000010 0.000010 0.000010 0.000010 0.000010 0.000010 0.000010 0.000010 0.000010 0.000010 0.000010 0.000010 0.000010 0.000010 0.000010 0.999040 0.000010 0.000010 0.000010 0.000010 0.000010 0.000010 0.000010 0.000010 0.000010 0.000010 0.000010 0.000010 0.000010 0.000010 0.000010 0.000010 0.000010 0.000010 0.000010 0.000010 0.000010 0.000010 0.000010 0.000010 0.000010 0.000010 0.000010 0.000010 0.000010 0.000010 0.000010 0.000010 0.000010 0.000010 0.000010 0.000010 0.000010 0.000010 0.000010 0.000010 0.000010 0.000010 0.000010 0.000010 0.000010 0.000010 0.000010 0.000010 0.000010 0.000010 0.000010 0.000010
0.000010 0.000010 0.000010 0.000010 0.000010 0.000010 0.000010 0.000010 0.000010 0.000010 0.000010 0.000010 0.000010 0.000010 0.000010 0.000010 0.000010 0.000010 0.000010 0.000010 0.000010 0.000010 0.000010 0.000010 0.000010 0.000010 0.000010 0.000010 0.000010 0.000010 0.000010 0.000010 0.000010 0.000010 0.000010 0.000010 0.000010 0.000010 0.000010 0.000010 0.000010 0.000010 0.000010 0.000010 0.999040 0.000010 0.000010 0.000010 0.000010 0.000010 0.000010 0.000010 0.000010 0.000010 0.000010 0.000010 0.000010 0.000010 0.000010 0.000010 0.000010 0.000010 0.000010 0.000010 0.000010 0.000010 0.000010 0.000010 0.000010 0.000010 0.000010 0.000010 0.000010 0.000010 0.000010 0.000010 0.000010 0.000010 0.000010 0.000010 0.000010 0.000010 0.000010 0.000010 0.000010 0.000010 0.000010 0.000010 0.000010 0.000010 0.000010 0.000010 0.000010 0.000010 0.000010 0.000010 0.000010
0.000010 0.000010 0.000010 0.000010 0.000010 0.000010 0.000010 0.000010 0.000010 0.000010 0.000010 0.000010 0.000010 0.000010 0.000010 0.000010 0.000010 0.000010 0.000010 0.000010 0.000010 0.000010 0.000010 0.000010 0.000010 0.000010 0.000010 0.000010 0.000010 0.000010 0.000010 0.000010 0.000010 0.000010 0.000010 0.000010 0.000010 0.000010 0.000010 0.000010 0.000010 0.000010 0.000010 0.000010 0.984750 0.000010 0.000010 0.000010 0.000010 0.000010 0.000010 0.000010 0.000010 0.000010 0.000010 0.000010 0.000010 0.000010 0.000010 0.000010 0.000010 0.000010 0.000010 0.000010 0.000010 0.000010 0.000010 0.000010 0.000010 0.000010 0.000010 0.000010 0.000010 0.000010 0.000010 0.000010 0.000010 0.000010 0.000010 0.000010 0.000010 0.000010 0.000010 0.000010 0.000010 0.000010 0.000010 0.000010 0.000010 0.000010 0.000010 0.000010 0.014300 0.000010 0.000010 0.000010 0.000010
0.000010 0.000010 0.000010 0.000010 0.000010 0.000010 0.000010 0.000010 0.000010 0.000010 0.000010 0.000010 0.000010 0.000010 0.000010 0.000010 0.000010 0.000010 0.000010 0.000010 0.000010 0.000010 0.000010 0.000010 0.000010 0.000010 0.000010 0.000010 0.000010 0.000010 0.000010 0.000010 0.000010 0.000010 0.000010 0.000010 0.000010 0.000010 0.000010 0.000010 0.000010 0.000010 0.000010 0.000010 0.980960 0.000010 0.000010 0.000010 0.000010 0.000010 0.000010 0.000010 0.000010 0.000010 0.000010 0.000010 0.000010 0.000010 0.000010 0.000010 0.000010 0.000010 0.000010 0.000010 0.000010 0.000010 0.000010 0.000010 0.000010 0.000010 0.000010 0.000010 0.000010 0.000010 0.007861 0.000010 0.000010 0.000010 0.010238 0.000010 0.000010 0.000010 0.000010 0.000010 0.000010 0.000010 0.000010 0.000010 0.000010 0.000010 0.000010 0.000010 0.000010 0.000010 0.000010 0.000010 0.000010
0.000010 0.000010 0.000010 0.000010 0.000010 0.000010 0.000010 0.000010 0.000010 0.000010 0.000010 0.000010 0.000010 0.000010 0.000010 0.000010 0.000010 0.000010 0.000010 0.000010 0.000010 0.000010 0.000010 0.000010 0.000010 0.000010 0.000010 0.000010 0.000010 0.000010 0.000010 0.000010 0.000010 0.000010 0.000010 0.000010 0.000010 0.000010 0.000010 0.000010 0.000010 0.000010 0.000010 0.000010 0.999040 0.000010 0.000010 0.000010 0.000010 0.000010 0.000010 0.000010 0.000010 0.000010 0.000010 0.000010 0.000010 0.000010 0.000010 0.000010 0.000010 0.000010 0.000010 0.000010 0.000010 0.000010 0.000010 0.000010 0.000010 0.000010 0.000010 0.000010 0.000010 0.000010 0.000010 0.000010 0.000010 0.000010 0.000010 0.000010 0.000010 0.000010 0.000010 0.000010 0.000010 0.000010 0.000010 0.000010 0.000010 0.000010 0.000010 0.000010 0.000010 0.000010 0.000010 0.000010 0.000010
0.000010 0.000010 0.000010 0.000010 0.000010 0.000010 0.000010 0.000010 0.000010 0.000010 0.000010 0.000010 0.000010 0.000010 0.000010 0.000010 0.000010 0.000010 0.000010 0.000010 0.000010 0.000010 0.000010 0.000010 0.000010 0.000010 0.000010 0.000010 0.000010 0.000010 0.000010 0.000010 0.000010 0.000010 0.000010 0.000010 0.000010 0.000010 0.000010 0.000010 0.000010 0.000010 0.000010 0.000010 0.972933 0.000010 0.000010 0.000010 0.000010 0.000010 0.000010 0.000010 0.000010 0.000010 0.000010 0.003599 0.000010 0.000010 0.000010 0.000010 0.000010 0.000010 0.000010 0.000010 0.000010 0.000010 0.000010 0.000010 0.000010 0.000010 0.000010 0.000010 0.000010 0.000010 0.000010 0.000010 0.000010 0.000010 0.000010 0.000010 0.000010 0.000010 0.000010 0.000010 0.008336 0.000010 0.000010 0.000010 0.014202 0.000010 0.000010 0.000010 0.000010 0.000010 0.000010 0.000010 0.000010
0.000010 0.000010 0.000010 0.004669 0.000010 0.000010 0.012041 0.000010 0.000010 0.000010 0.000010 0.000010 0.000010 0.000010 0.000010 0.000010 0.000010 0.000010 0.000010 0.000010 0.000010 0.000010 0.000010 0.000010 0.000010 0.002079 0.000010 0.000010 0.000010 0.000010 0.000010 0.000010 0.000010 0.000010 0.000010 0.000010 0.000010 0.000010 0.000010 0.000010 0.000010 0.000010 0.000010 0.000010 0.923874 0.000010 0.000010 0.000010 0.000010 0.000010 0.000010 0.000010 0.000010 0.000010 0.000010 0.000010 0.000010 0.000010 0.000010 0.000010 0.000010 0.021233 0.000010 0.000010 0.000010 0.000010 0.000010 0.000010 0.000010 0.000010 0.000010 0.000010 0.000010 0.000010 0.000010 0.000010 0.000010 0.000010 0.000010 0.000010 0.000010 0.000010 0.000010 0.000010 0.001224 0.000010 0.000010 0.000010 0.033980 0.000010 0.000010 0.000010 0.000010 0.000010 0.000010 0.000010 0.000010
0.000010 0.000010 0.000010 0.000010 0.000010 0.000010 0.000010 0.000010 0.000010 0.000010 0.000010 0.000010 0.000010 0.000010 0.000010 0.000010 0.000010 0.000010 0.000010 0.000010 0.000010 0.000010 0.000010 0.000010 0.000010 0.000010 0.000010 0.000010 0.000010 0.000010 0.000010 0.000010 0.000010 0.000010 0.000010 0.000010 0.000010 0.000010 0.000010 0.000010 0.000010 0.000010 0.000010 0.000010 0.999040 0.000010 0.000010 0.000010 0.000010 0.000010 0.000010 0.000010 0.000010 0.000010 0.000010 0.000010 0.000010 0.000010 0.000010 0.000010 0.000010 0.000010 0.000010 0.000010 0.000010 0.000010 0.000010 0.000010 0.000010 0.000010 0.000010 0.000010 0.000010 0.000010 0.000010 0.000010 0.000010 0.000010 0.000010 0.000010 0.000010 0.000010 0.000010 0.000010 0.000010 0.000010 0.000010 0.000010 0.000010 0.000010 0.000010 0.000010 0.000010 0.000010 0.000010 0.000010 0.000010
0.000010 0.000010 0.000010 0.000010 0.000010 0.000010 0.000010 0.000010 0.000010 0.000010 0.000010 0.000010 0.000010 0.000010 0.000010 0.000010 0.000010 0.000010 0.000010 0.000010 0.000010 0.000010 0.000010 0.000010 0.000010 0.000010 0.000010 0.000010 0.000010 0.000010 0.000010 0.000010 0.000010 0.000010 0.000010 0.000010 0.000010 0.000010 0.000010 0.000010 0.000010 0.000010 0.000010 0.000010 0.999040 0.000010 0.000010 0.000010 0.000010 0.000010 0.000010 0.000010 0.000010 0.000010 0.000010 0.000010 0.000010 0.000010 0.000010 0.000010 0.000010 0.000010 0.000010 0.000010 0.000010 0.000010 0.000010 0.000010 0.000010 0.000010 0.000010 0.000010 0.000010 0.000010 0.000010 0.000010 0.000010 0.000010 0.000010 0.000010 0.000010 0.000010 0.000010 0.000010 0.000010 0.000010 0.000010 0.000010 0.000010 0.000010 0.000010 0.000010 0.000010 0.000010 0.000010 0.000010 0.000010
0.000010 0.000010 0.000010 0.000010 0.000010 0.000010 0.000010 0.000010 0.000010 0.000010 0.000010 0.000010 0.000010 0.000010 0.000010 0.000010 0.000010 0.000010 0.000010 0.000010 0.000010 0.000010 0.000010 0.000010 0.000010 0.000010 0.000010 0.000010 0.000010 0.000010 0.000010 0.000010 0.000010 0.000010 0.000010 0.000010 0.000010 0.000010 0.000010 0.000010 0.000010 0.000010 0.000010 0.000010 0.000010 0.000010 0.000010 0.000010 0.000010 0.000010 0.000010 0.000010 0.000010 0.000010 0.000010 0.000010 0.000010 0.000010 0.000010 0.000010 0.000010 0.000010 0.000010 0.000010 0.000010 0.000010 0.000010 0.000010 0.000010 0.000010 0.000010 0.000010 0.000010 0.000010 0.000010 0.000010 0.000010 0.000010 0.000010 0.000010 0.000010 0.000010 0.000010 0.000010 0.000010 0.000010 0.000010 0.000010 0.000010 0.000010 0.000010 0.999040 0.000010 0.000010 0.000010 0.000010 0.000010
0.000010 0.000010 0.000010 0.000010 0.000010 0.214806 0.000010 0.000010 0.000010 0.000010 0.000010 0.000010 0.000010 0.000010 0.000010 0.000010 0.000010 0.000010 0.000010 0.000010 0.000010 0.000010 0.000010 0.000010 0.000010 0.000010 0.011563 0.000010 0.000010 0.000010 0.000010 0.000010 0.000010 0.000010 0.000010 0.000010 0.000010 0.000010 0.000010 0.000010 0.000010 0.000010 0.000010 0.000010 0.000010 0.001140 0.026944 0.000010 0.000010 0.000010 0.000010 0.000010 0.000010 0.000010 0.000010 0.000010 0.005151 0.001734 0.000010 0.000010 0.000010 0.000010 0.200674 0.000010 0.014117 0.000010 0.008220 0.000010 0.015488 0.000010 0.000010 0.000010 0.000010 0.000010 0.000010 0.011368 0.000010 0.000010 0.000010 0.000010 0.000010 0.000010 0.000010 0.000010 0.000010 0.000010 0.000010 0.000010 0.000010 0.000010 0.000010 0.487943 0.000010 0.000010 0.000010 0.000010 0.000010
0.000010 0.000010 0.000010 0.000010 0.000010 0.000010 0.000010 0.000010 0.000010 0.000010 0.000010 0.000010 0.000010 0.000010 0.000010 0.000010 0.000010 0.000010 0.000010 0.000010 0.000010 0.000010 0.000010 0.000010 0.000010 0.000010 0.000010 0.000010 0.000010 0.000010 0.000010 0.000010 0.000010 0.000010 0.000010 0.000010 0.000010 0.000010 0.000010 0.000010 0.000010 0.000010 0.000010 0.000010 0.000010 0.000010 0.000010 0.000010 0.011798 0.000010 0.000010 0.000010 0.000010 0.000010 0.000010 0.000010 0.000010 0.000010 0.000010 0.000010 0.000010 0.000010 0.000010 0.000010 0.000010 0.000010 0.000010 0.000010 0.000010 0.000010 0.000010 0.000010 0.000010 0.000010 0.000010 0.044865 0.000010 0.000010 0.000010 0.000010 0.000010 0.000010 0.000010 0.000010 0.000010 0.000010 0.000010 0.000010 0.000010 0.000010 0.000010 0.942397 0.000010 0.000010 0.000010 0.000010 0.000010
0.000010 0.000010 0.000010 0.000010 0.000010 0.051441 0.000010 0.000010 0.000010 0.000010 0.000010 0.000010 0.000010 0.000010 0.000010 0.000010 0.000010 0.000010 0.000010 0.000010 0.000010 0.000010 0.000010 0.000010 0.000010 0.000010 0.000010 0.000010 0.000010 0.000010 0.000010 0.000010 0.000010 0.000010 0.000010 0.000010 0.000010 0.000010 0.000010 0.000010 0.000010 0.000010 0.000010 0.000010 0.000010 0.000010 0.000010 0.000010 0.000010 0.000010 0.000010 0.000010 0.000010 0.000010 0.000010 0.000010 0.000010 0.000010 0.000010 0.000010 0.000010 0.000010 0.000010 0.000010 0.000010 0.000010 0.000010 0.000010 0.000010 0.000010 0.000010 0.000010 0.000010 0.000010 0.000010 0.000010 0.000010 0.000010 0.000010 0.000010 0.000010 0.000010 0.000010 0.000010 0.000010 0.000010 0.000010 0.000010 0.000010 0.000010 0.000010 0.947609 0.000010 0.000010 0.000010 0.000010 0.000010
0.000010 0.000010 0.000010 0.000010 0.000010 0.000010 0.000010 0.000010 0.000010 0.000010 0.000010 0.000010 0.000010 0.000010 0.000010 0.000010 0.000010 0.000010 0.000010 0.000010 0.000010 0.000010 0.000010 0.000010 0.000010 0.000010 0.000010 0.000010 0.000010 0.000010 0.000010 0.000010 0.000010 0.000010 0.000010 0.000010 0.000010 0.000010 0.000010 0.000010 0.000010 0.000010 0.000010 0.000010 0.000010 0.000010 0.000010 0.000010 0.000010 0.000010 0.000010 0.000010 0.000010 0.000010 0.000010 0.000010 0.000010 0.000010 0.000010 0.000010 0.000010 0.000010 0.000010 0.000010 0.000010 0.000010 0.000010 0.000010 0.000010 0.000010 0.000010 0.000010 0.000010 0.000010 0.000010 0.000010 0.000010 0.000010 0.000010 0.000010 0.000010 0.000010 0.000010 0.000010 0.000010 0.000010 0.000010 0.000010 0.000010 0.000010 0.000010 0.999040 0.000010 0.000010 0.000010 0.000010 0.000010
0.000010 0.000010 0.000010 0.000010 0.000010 0.387884 0.000010 0.000010 0.000010 0.000010 0.000010 0.000010 0.000010 0.000010 0.000010 0.000010 0.000010 0.000010 0.000010 0.000010 0.000010 0.000010 0.000010 0.000010 0.007089 0.000010 0.000010 0.000010 0.000010 0.000010 0.000010 0.000010 0.000010 0.000010 0.000010 0.000010 0.000010 0.000010 0.000010 0.000010 0.000010 0.000010 0.000010 0.000010 0.000010 0.000010 0.000010 0.000010 0.000010 0.000010 0.000010 0.000010 0.000010 0.000010 0.000010 0.000010 0.000010 0.000010 0.000010 0.000010 0.000010 0.000010 0.116820 0.000010 0.000010 0.000010 0.000010 0.000010 0.000010 0.000010 0.000010 0.000010 0.000010 0.000010 0.000010 0.053255 0.000010 0.000010 0.000010 0.000010 0.000010 0.000010 0.000010 0.013384 0.000010 0.000010 0.000010 0.000010 0.000010 0.000010 0.000010 0.420658 0.000010 0.000010 0.000010 0.000010 0.000010
0.000010 0.010944 0.000010 0.000010 0.000010 0.155986 0.003689 0.000010 0.000010 0.000010 0.000010 0.000010 0.000010 0.000010 0.000010 0.000010 0.000010 0.000010 0.000011 0.000010 0.000010 0.000010 0.000010 0.000010 0.027621 0.000010 0.005259 0.000010 0.000010 0.000010 0.000010 0.018021 0.000010 0.000010 0.000010 0.012408 0.000010 0.000010 0.000010 0.000010 0.001383 0.000010 0.028483 0.000010 0.000010 0.010738 0.077342 0.000010 0.011224 0.000010 0.000010 0.000010 0.000010 0.000010 0.000010 0.000010 0.000010 0.015767 0.000010 0.000010 0.003547 0.000010 0.107154 0.000010 0.012721 0.000010 0.015473 0.000010 0.000010 0.000010 0.011586 0.006613 0.000010 0.000010 0.000010 0.043860 0.000010 0.000010 0.000010 0.000010 0.000010 0.000010 0.000010 0.031666 0.000010 0.000010 0.000010 0.000010 0.000010 0.008475 0.000010 0.377893 0.000010 0.000010 0.000010 0.000010 0.001414
0.000010 0.011695 0.000010 0.000010 0.000010 0.121491 0.003567 0.005087 0.000010 0.000010 0.000010 0.000010 0.000010 0.000010 0.000010 0.007169 0.000010 0.000010 0.000010 0.000010 0.000010 0.000010 0.000010 0.000010 0.000010 0.000010 0.000010 0.000010 0.000010 0.000010 0.000010 0.008314 0.000010 0.000010 0.000010 0.000010 0.000010 0.000010 0.000010 0.001976 0.001100 0.000010 0.000010 0.000010 0.000010 0.001487 0.000010 0.000010 0.045714 0.000010 0.000010 0.000010 0.000010 0.000010 0.000010 0.000010 0.000010 0.000010 0.000010 0.000010 0.000010 0.000010 0.131761 0.000010 0.000010 0.000010 0.019447 0.000010 0.000010 0.000010 0.000010 0.000010 0.000010 0.013068 0.000010 0.047237 0.010394 0.000010 0.000010 0.000010 0.000010 0.000010 0.000010 0.008034 0.000010 0.000522 0.001065 0.000010 0.000010 0.000010 0.002821 0.550165 0.000010 0.000010 0.000010 0.000010 0.007127
0.000010 0.000010 0.000010 0.000010 0.000010 0.017020 0.000010 0.000010 0.000010 0.000010 0.000010 0.000010 0.000010 0.000010 0.000010 0.000010 0.000010 0.000010 0.000010 0.000010 0.000010 0.000010 0.000010 0.000010 0.000010 0.000010 0.000010 0.000010 0.000010 0.000010 0.000010 0.000010 0.000010 0.000010 0.000010 0.000010 0.000010 0.000010 0.000010 0.000010 0.000010 0.000010 0.000010 0.000010 0.000010 0.004856 0.000010 0.000010 0.000010 0.000010 0.000010 0.000010 0.000010 0.000010 0.000010 0.000010 0.000010 0.000010 0.000010 0.000010 0.000010 0.000010 0.200501 0.000010 0.000010 0.000010 0.000010 0.000010 0.000010 0.000010 0.000010 0.000010 0.000010 0.000010 0.000010 0.000010 0.000010 0.000010 0.000010 0.000010 0.000010 0.000010 0.000010 0.000010 0.000010 0.000010 0.000010 0.000010 0.000010 0.000010 0.000010 0.776693 0.000010 0.000010 0.000010 0.000010 0.000010
0.000010 0.000010 0.000010 0.000010 0.000010 0.000010 0.000010 0.000010 0.000010 0.000010 0.000010 0.000010 0.000010 0.000010 0.000010 0.000010 0.000010 0.000010 0.000010 0.000010 0.000010 0.000010 0.000010 0.000010 0.000010 0.000010 0.000010 0.000010 0.000010 0.000010 0.000010 0.000010 0.000010 0.000010 0.000010 0.000010 0.000010 0.000010 0.000010 0.000010 0.000010 0.000010 0.000010 0.000010 0.000010 0.000010 0.000010 0.000010 0.000010 0.000010 0.000010 0.000010 0.000010 0.000010 0.000010 0.000010 0.000010 0.000010 0.000010 0.000010 0.000010 0.000010 0.000010 0.000010 0.000010 0.000010 0.000010 0.000010 0.000010 0.000010 0.000010 0.000010 0.000010 0.000010 0.000010 0.000010 0.000010 0.000010 0.000010 0.000010 0.000010 0.000010 0.000010 0.000010 0.000010 0.000010 0.000010 0.000010 0.000010 0.000010 0.000010 0.999040 0.000010 0.000010 0.000010 0.000010 0.000010
0.000010 0.000010 0.000010 0.000010 0.000010 0.043781 0.000010 0.000010 0.000010 0.000010 0.000010 0.000010 0.000010 0.000010 0.000010 0.000010 0.000010 0.000010 0.000010 0.000010 0.000010 0.000010 0.000010 0.000010 0.000010 0.000010 0.000010 0.000010 0.000010 0.000010 0.000010 0.000010 0.000010 0.000010 0.000010 0.000010 0.000010 0.000010 0.000010 0.000010 0.000010 0.000010 0.000010 0.000010 0.000010 0.000010 0.000010 0.000010 0.000010 0.000010 0.000010 0.000010 0.000010 0.000010 0.000010 0.000010 0.000010 0.000010 0.000010 0.000010 0.000010 0.000010 0.000010 0.000010 0.000010 0.000010 0.000010 0.000010 0.000010 0.000010 0.000010 0.000010 0.000010 0.000010 0.000010 0.016751 0.000010 0.000010 0.000010 0.000010 0.000010 0.000010 0.000010 0.000010 0.000010 0.000010 0.000010 0.000010 0.000010 0.000010 0.000010 0.938528 0.000010 0.000010 0.000010 0.000010 0.000010
0.000010 0.000010 0.000010 0.000010 0.000010 0.000010 0.000010 0.000010 0.000010 0.000010 0.000010 0.000010 0.000010 0.000010 0.000010 0.000010 0.000010 0.000010 0.000010 0.000010 0.000010 0.000010 0.000010 0.000010 0.000010 0.000010 0.000010 0.000010 0.000010 0.000010 0.000010 0.000010 0.000010 0.000010 0.000010 0.000010 0.000010 0.000010 0.000010 0.000010 0.000010 0.000010 0.000010 0.000010 0.000010 0.000010 0.000010 0.000010 0.000010 0.000010 0.000010 0.000010 0.000010 0.000010 0.000010 0.000010 0.000010 0.000010 0.000010 0.000010 0.000010 0.000010 0.000010 0.000010 0.000010 0.000010 0.000010 0.000010 0.000010 0.000010 0.000010 0.000010 0.000010 0.000010 0.000010 0.000010 0.000010 0.000010 0.000010 0.000010 0.000010 0.000010 0.000010 0.000010 0.000010 0.000010 0.000010 0.000010 0.000010 0.000010 0.000010 0.999040 0.000010 0.000010 0.000010 0.000010 0.000010
0.000010 0.000010 0.000010 0.000010 0.000010 0.491020 0.000010 0.000010 0.000010 0.000010 0.000010 0.000010 0.000010 0.000010 0.000010 0.000010 0.000010 0.000010 0.000010 0.000010 0.000010 0.000010 0.000010 0.000010 0.000010 0.000010 0.000010 0.000010 0.000010 0.000010 0.000010 0.000010 0.000010 0.000010 0.000010 0.000010 0.000010 0.000010 0.000010 0.000010 0.000010 0.000010 0.000010 0.000010 0.000010 0.000010 0.000010 0.000010 0.056945 0.000010 0.000010 0.000010 0.000010 0.000010 0.000010 0.000010 0.000010 0.000010 0.000010 0.000010 0.000010 0.000010 0.018856 0.000010 0.000010 0.000010 0.000010 0.000010 0.000010 0.000010 0.000010 0.000010 0.000010 0.000010 0.000010 0.104655 0.000010 0.000010 0.000010 0.000010 0.000010 0.000010 0.000010 0.000010 0.000010 0.000010 0.000010 0.000010 0.000010 0.000010 0.000010 0.327604 0.000010 0.000010 0.000010 0.000010 0.000010
0.000010 0.000010 0.000010 0.000010 0.000010 0.000010 0.000010 0.000010 0.000010 0.000010 0.000010 0.000010 0.000010 0.000010 0.000010 0.000010 0.000010 0.000010 0.000010 0.000010 0.000010 0.000010 0.000010 0.000010 0.000010 0.000010 0.000010 0.000010 0.000010 0.000010 0.000010 0.000010 0.000010 0.000010 0.000010 0.000010 0.000010 0.000010 0.000010 0.000010 0.000010 0.000010 0.000010 0.000010 0.000010 0.000010 0.000010 0.000010 0.000010 0.000010 0.000010 0.000010 0.000010 0.000010 0.000010 0.000010 0.000010 0.000010 0.000010 0.000010 0.000010 0.000010 0.000010 0.000010 0.000010 0.000010 0.000010 0.000010 0.000010 0.000010 0.000010 0.000010 0.000010 0.000010 0.000010 0.000010 0.000010 0.000010 0.000010 0.000010 0.000010 0.000010 0.000010 0.000010 0.000010 0.000010 0.000010 0.000010 0.000010 0.000010 0.000010 0.999040 0.000010 0.000010 0.000010 0.000010 0.000010
0.000010 0.000010 0.000010 0.000010 0.000010 0.000010 0.000010 0.000010 0.000010 0.000010 0.000010 0.000010 0.000010 0.000010 0.000010 0.000010 0.000010 0.000010 0.000010 0.000010 0.000010 0.000010 0.000010 0.000010 0.000010 0.000010 0.000010 0.000010 0.000010 0.000010 0.000010 0.000010 0.000010 0.000010 0.000010 0.000010 0.000010 0.000010 0.000010 0.000010 0.000010 0.000010 0.000010 0.000010 0.000010 0.000010 0.000010 0.000010 0.000010 0.000010 0.000010 0.000010 0.000010 0.000010 0.000010 0.000010 0.000010 0.000010 0.000010 0.000010 0.000010 0.000010 0.000010 0.000010 0.000010 0.000010 0.000010 0.000010 0.000010 0.000010 0.000010 0.000010 0.000010 0.000010 0.000010 0.005645 0.000010 0.000010 0.000010 0.000010 0.000010 0.000010 0.000010 0.000010 0.000010 0.000010 0.000010 0.000010 0.000010 0.000010 0.000010 0.993405 0.000010 0.000010 0.000010 0.000010 0.000010
0.000010 0.000010 0.000010 0.000010 0.000010 0.000010 0.000010 0.000010 0.000010 0.000010 0.000010 0.000010 0.000010 0.000010 0.000010 0.000010 0.000010 0.000010 0.000010 0.000010 0.000010 0.000010 0.000010 0.000010 0.000010 0.000010 0.000010 0.000010 0.000010 0.000010 0.000010 0.000010 0.000010 0.000010 0.000010 0.000010 0.000010 0.000010 0.000010 0.000010 0.000010 0.000010 0.000010 0.000010 0.000010 0.000010 0.000010 0.000010 0.000010 0.000010 0.000010 0.000010 0.000010 0.000010 0.000010 0.000010 0.000010 0.000010 0.000010 0.000010 0.000010 0.000010 0.000010 0.000010 0.000010 0.000010 0.000010 0.000010 0.000010 0.000010 0.000010 0.000010 0.000010 0.000010 0.000010 0.000010 0.000010 0.000010 0.000010 0.000010 0.000010 0.000010 0.000010 0.000010 0.000010 0.000010 0.000010 0.000010 0.000010 0.000010 0.000010 0.999040 0.000010 0.000010 0.000010 0.000010 0.000010
0.000010 0.000010 0.000010 0.000010 0.000010 0.000010 0.000010 0.000010 0.000010 0.000010 0.000010 0.000010 0.000010 0.000010 0.000010 0.000010 0.000010 0.000010 0.000010 0.000010 0.000010 0.000010 0.000010 0.000010 0.000010 0.000010 0.000010 0.000010 0.000010 0.000010 0.000010 0.000010 0.000010 0.000010 0.000010 0.000010 0.000010 0.000010 0.000010 0.000010 0.000010 0.000010 0.000010 0.000010 0.000010 0.000010 0.000010 0.000010 0.000010 0.000010 0.000010 0.000010 0.000010 0.000010 0.000010 0.000010 0.000010 0.000010 0.000010 0.000010 0.000010 0.000010 0.000010 0.000010 0.000010 0.000010 0.000010 0.000010 0.000010 0.000010 0.000010 0.000010 0.000010 0.000010 0.000010 0.000010 0.000010 0.000010 0.000010 0.000010 0.000010 0.000010 0.000010 0.000010 0.000010 0.000010 0.000010 0.000010 0.000010 0.000010 0.000010 0.999040 0.000010 0.000010 0.000010 0.000010 0.000010
0.000010 0.000010 0.000010 0.000010 0.000010 0.364704 0.000010 0.000010 0.000010 0.000010 0.000010 0.000010 0.000010 0.000010 0.000010 0.000010 0.000010 0.000010 0.000010 0.000010 0.000010 0.000010 0.000010 0.000010 0.000010 0.000010 0.000010 0.000010 0.000010 0.000010 0.000010 0.000010 0.000010 0.000010 0.000010 0.004437 0.011401 0.000010 0.000010 0.000010 0.000010 0.000010 0.000010 0.000010 0.000010 0.000010 0.009542 0.000010 0.001698 0.000010 0.000010 0.000010 0.000010 0.000010 0.000010 0.000010 0.000010 0.000010 0.000010 0.000010 0.000010 0.000010 0.156367 0.000010 0.000010 0.000010 0.000010 0.000010 0.000010 0.000010 0.000010 0.000010 0.000010 0.000010 0.000010 0.059163 0.000010 0.000010 0.000010 0.000010 0.000010 0.000010 0.000010 0.000010 0.000010 0.000010 0.000010 0.000010 0.000010 0.000010 0.000010 0.391797 0.000010 0.000010 0.000010 0.000010 0.000010
0.000010 0.000010 0.000010 0.000010 0.000010 0.289742 0.000010 0.000010 0.000010 0.000010 0.000010 0.000010 0.000010 0.000010 0.000010 0.000010 0.000010 0.000010 0.000010 0.000010 0.000010 0.000010 0.000010 0.000010 0.000010 0.000010 0.000010 0.000010 0.000010 0.000010 0.000010 0.008019 0.000010 0.000010 0.000010 0.000010 0.000010 0.000010 0.000010 0.000010 0.000010 0.000010 0.000010 0.000010 0.000010 0.000408 0.000010 0.000010 0.021858 0.000010 0.000010 0.000010 0.000010 0.000010 0.000010 0.000010 0.000010 0.000010 0.000010 0.000010 0.000010 0.000010 0.037062 0.000010 0.000010 0.000010 0.000010 0.000010 0.000010 0.000010 0.000010 0.000010 0.000010 0.000010 0.000010 0.024725 0.000010 0.000010 0.000010 0.000010 0.000010 0.000010 0.000010 0.000010 0.000010 0.000010 0.000010 0.000010 0.000010 0.000010 0.000010 0.617285 0.000010 0.000010 0.000010 0.000010 0.000010
0.000010 0.000010 0.000010 0.000010 0.000010 0.999040 0.000010 0.000010 0.000010 0.000010 0.000010 0.000010 0.000010 0.000010 0.000010 0.000010 0.000010 0.000010 0.000010 0.000010 0.000010 0.000010 0.000010 0.000010 0.000010 0.000010 0.000010 0.000010 0.000010 0.000010 0.000010 0.000010 0.000010 0.000010 0.000010 0.000010 0.000010 0.000010 0.000010 0.000010 0.000010 0.000010 0.000010 0.000010 0.000010 0.000010 0.000010 0.000010 0.000010 0.000010 0.000010 0.000010 0.000010 0.000010 0.000010 0.000010 0.000010 0.000010 0.000010 0.000010 0.000010 0.000010 0.000010 0.000010 0.000010 0.000010 0.000010 0.000010 0.000010 0.000010 0.000010 0.000010 0.000010 0.000010 0.000010 0.000010 0.000010 0.000010 0.000010 0.000010 0.000010 0.000010 0.000010 0.000010 0.000010 0.000010 0.000010 0.000010 0.000010 0.000010 0.000010 0.000010 0.000010 0.000010 0.000010 0.000010 0.000010
0.000010 0.000010 0.000010 0.000010 0.000010 0.999040 0.000010 0.000010 0.000010 0.000010 0.000010 0.000010 0.000010 0.000010 0.000010 0.000010 0.000010 0.000010 0.000010 0.000010 0.000010 0.000010 0.000010 0.000010 0.000010 0.000010 0.000010 0.000010 0.000010 0.000010 0.000010 0.000010 0.000010 0.000010 0.000010 0.000010 0.000010 0.000010 0.000010 0.000010 0.000010 0.000010 0.000010 0.000010 0.000010 0.000010 0.000010 0.000010 0.000010 0.000010 0.000010 0.000010 0.000010 0.000010 0.000010 0.000010 0.000010 0.000010 0.000010 0.000010 0.000010 0.000010 0.000010 0.000010 0.000010 0.000010 0.000010 0.000010 0.000010 0.000010 0.000010 0.000010 0.000010 0.000010 0.000010 0.000010 0.000010 0.000010 0.000010 0.000010 0.000010 0.000010 0.000010 0.000010 0.000010 0.000010 0.000010 0.000010 0.000010 0.000010 0.000010 0.000010 0.000010 0.000010 0.000010 0.000010 0.000010
0.000010 0.000010 0.000010 0.000010 0.000010 0.390203 0.000010 0.000010 0.000010 0.000010 0.000010 0.000010 0.000010 0.000010 0.000010 0.000010 0.000010 0.000010 0.000010 0.000010 0.000010 0.000010 0.000010 0.000010 0.000010 0.000010 0.000010 0.000010 0.000010 0.000010 0.000010 0.000010 0.000010 0.000010 0.000010 0.000010 0.000010 0.000010 0.000010 0.000010 0.000010 0.000010 0.000010 0.000010 0.000010 0.000010 0.000010 0.000010 0.020065 0.000010 0.000010 0.000010 0.000010 0.002650 0.000010 0.000010 0.000010 0.000010 0.000010 0.000010 0.000010 0.000010 0.196353 0.000010 0.000010 0.000010 0.000010 0.000010 0.000010 0.000010 0.000010 0.000010 0.000010 0.000010 0.000010 0.064167 0.000010 0.000010 0.000010 0.000010 0.000010 0.000010 0.000010 0.000010 0.000010 0.000010 0.000010 0.000010 0.000010 0.000010 0.000010 0.325653 0.000010 0.000010 0.000010 0.000010 0.000010
0.000010 0.000010 0.000010 0.000010 0.000010 0.748042 0.000010 0.000010 0.000010 0.000010 0.000010 0.000010 0.000010 0.000010 0.000010 0.000010 0.000010 0.000010 0.000010 0.000010 0.000010 0.000010 0.000010 0.000010 0.000010 0.000010 0.000010 0.000010 0.000010 0.000010 0.000010 0.000010 0.000010 0.000010 0.000010 0.000010 0.000010 0.000010 0.000010 0.000010 0.000010 0.000010 0.000010 0.000010 0.000010 0.000010 0.000010 0.000010 0.000010 0.000010 0.000010 0.000010 0.000010 0.000010 0.000010 0.000010 0.000010 0.000010 0.000010 0.000010 0.000010 0.000010 0.000010 0.000010 0.000010 0.000010 0.000010 0.000010 0.000010 0.000010 0.000010 0.000010 0.000010 0.000010 0.000010 0.000010 0.000010 0.000010 0.000010 0.000010 0.000010 0.000010 0.000010 0.000010 0.000010 0.000010 0.000010 0.000010 0.000010 0.000010 0.000010 0.251008 0.000010 0.000010 0.000010 0.000010 0.000010
0.000010 0.000010 0.000010 0.000010 0.000010 0.999040 0.000010 0.000010 0.000010 0.000010 0.000010 0.000010 0.000010 0.000010 0.000010 0.000010 0.000010 0.000010 0.000010 0.000010 0.000010 0.000010 0.000010 0.000010 0.000010 0.000010 0.000010 0.000010 0.000010 0.000010 0.000010 0.000010 0.000010 0.000010 0.000010 0.000010 0.000010 0.000010 0.000010 0.000010 0.000010 0.000010 0.000010 0.000010 0.000010 0.000010 0.000010 0.000010 0.000010 0.000010 0.000010 0.000010 0.000010 0.000010 0.000010 0.000010 0.000010 0.000010 0.000010 0.000010 0.000010 0.000010 0.000010 0.000010 0.000010 0.000010 0.000010 0.000010 0.000010 0.000010 0.000010 0.000010 0.000010 0.000010 0.000010 0.000010 0.000010 0.000010 0.000010 0.000010 0.000010 0.000010 0.000010 0.000010 0.000010 0.000010 0.000010 0.000010 0.000010 0.000010 0.000010 0.000010 0.000010 0.000010 0.000010 0.000010 0.000010
0.000010 0.000010 0.000010 0.000010 0.000010 0.999040 0.000010 0.000010 0.000010 0.000010 0.000010 0.000010 0.000010 0.000010 0.000010 0.000010 0.000010 0.000010 0.000010 0.000010 0.000010 0.000010 0.000010 0.000010 0.000010 0.000010 0.000010 0.000010 0.000010 0.000010 0.000010 0.000010 0.000010 0.000010 0.000010 0.000010 0.000010 0.000010 0.000010 0.000010 0.000010 0.000010 0.000010 0.000010 0.000010 0.000010 0.000010 0.000010 0.000010 0.000010 0.000010 0.000010 0.000010 0.000010 0.000010 0.000010 0.000010 0.000010 0.000010 0.000010 0.000010 0.000010 0.000010 0.000010 0.000010 0.000010 0.000010 0.000010 0.000010 0.000010 0.000010 0.000010 0.000010 0.000010 0.000010 0.000010 0.000010 0.000010 0.000010 0.000010 0.000010 0.000010 0.000010 0.000010 0.000010 0.000010 0.000010 0.000010 0.000010 0.000010 0.000010 0.000010 0.000010 0.000010 0.000010 0.000010 0.000010
0.000010 0.000010 0.000010 0.000010 0.000010 0.369272 0.000010 0.000010 0.000010 0.000010 0.000010 0.000010 0.000010 0.000010 0.000010 0.000010 0.000010 0.000010 0.000010 0.000010 0.000010 0.000010 0.000010 0.000010 0.000010 0.000010 0.000010 0.000010 0.000010 0.000010 0.000010 0.000010 0.000010 0.000010 0.000010 0.000010 0.000010 0.000010 0.000010 0.000010 0.000010 0.000010 0.000010 0.000010 0.000010 0.002008 0.017324 0.000010 0.000010 0.000010 0.000010 0.000010 0.000010 0.000938 0.000010 0.000010 0.000010 0.000010 0.000010 0.000010 0.000010 0.000010 0.167798 0.000010 0.000010 0.000010 0.000010 0.000010 0.000010 0.000010 0.005319 0.000010 0.000010 0.000010 0.000010 0.029845 0.000010 0.000010 0.000010 0.000010 0.000010 0.000010 0.000010 0.000010 0.000010 0.000010 0.000010 0.000010 0.000010 0.000010 0.000010 0.406606 0.000010 0.000010 0.000010 0.000010 0.000010
0.000010 0.000010 0.000010 0.000010 0.000010 0.000010 0.000010 0.000010 0.000010 0.000010 0.000010 0.000010 0.000010 0.000010 0.000010 0.000010 0.000010 0.000010 0.000010 0.000010 0.000010 0.000010 0.000010 0.000010 0.000010 0.000010 0.000010 0.000010 0.000010 0.000010 0.000010 0.000010 0.000010 0.000010 0.000010 0.000010 0.000010 0.000010 0.000010 0.000010 0.000010 0.000010 0.000010 0.000010 0.000010 0.000010 0.000010 0.000010 0.000010 0.000010 0.000010 0.000010 0.000010 0.000010 0.000010 0.000010 0.000010 0.000010 0.000010 0.000010 0.000010 0.000010 0.000010 0.000010 0.000010 0.000010 0.000010 0.000010 0.000010 0.000010 0.000010 0.000010 0.000010 0.000010 0.000010 0.999040 0.000010 0.000010 0.000010 0.000010 0.000010 0.000010 0.000010 0.000010 0.000010 0.000010 0.000010 0.000010 0.000010 0.000010 0.000010 0.000010 0.000010 0.000010 0.000010 0.000010 0.000010
0.000010 0.000010 0.000010 0.000010 0.000010 0.023741 0.000010 0.000010 0.000010 0.000010 0.000010 0.000010 0.000010 0.000010 0.000010 0.000010 0.000010 0.000010 0.000010 0.000010 0.000010 0.000010 0.000010 0.000010 0.000010 0.000010 0.000010 0.000010 0.000010 0.000010 0.000010 0.000010 0.000010 0.000010 0.000010 0.000010 0.000010 0.000010 0.000010 0.000010 0.000010 0.000010 0.000010 0.000010 0.000010 0.000010 0.000010 0.000010 0.000010 0.000010 0.000010 0.000010 0.000010 0.000010 0.000010 0.000010 0.000010 0.000010 0.000010 0.000010 0.000010 0.000010 0.000010 0.000010 0.000010 0.000010 0.000010 0.000010 0.000010 0.000010 0.000010 0.000010 0.000010 0.000010 0.000010 0.733517 0.000010 0.000010 0.000010 0.000010 0.000010 0.000010 0.000010 0.000010 0.000010 0.000010 0.000010 0.000010 0.000010 0.000010 0.000010 0.241802 0.000010 0.000010 0.000010 0.000010 0.000010
0.000010 0.000010 0.000010 0.000010 0.000010 0.000010 0.000010 0.000010 0.000010 0.000010 0.000010 0.000010 0.000010 0.000010 0.000010 0.000010 0.000010 0.000010 0.000010 0.000010 0.000010 0.000010 0.000010 0.000010 0.000010 0.000010 0.000010 0.000010 0.000010 0.000010 0.000010 0.000010 0.000010 0.000010 0.000010 0.000010 0.005766 0.000010 0.000010 0.000010 0.000010 0.000455 0.000010 0.000010 0.000010 0.000010 0.000010 0.000010 0.019801 0.000010 0.000010 0.000010 0.000010 0.000010 0.000010 0.000010 0.032173 0.000010 0.000010 0.019484 0.000010 0.000010 0.015880 0.000010 0.001543 0.000010 0.000010 0.000010 0.000010 0.000010 0.000010 0.000010 0.000010 0.004367 0.000010 0.623099 0.000010 0.000010 0.000010 0.000010 0.004672 0.000149 0.000010 0.000010 0.000010 0.000010 0.000010 0.000010 0.000010 0.000010 0.000010 0.056963 0.000010 0.000010 0.000010 0.000010 0.214808
0.000010 0.000010 0.000010 0.000010 0.000010 0.000010 0.000010 0.000010 0.000010 0.000010 0.000010 0.000010 0.000010 0.000010 0.000010 0.000010 0.000010 0.000010 0.000010 0.000010 0.000010 0.000010 0.000010 0.000010 0.000010 0.000010 0.000010 0.000010 0.000010 0.000010 0.000010 0.000010 0.000010 0.000010 0.000010 0.000010 0.000010 0.000010 0.000010 0.000010 0.000010 0.000010 0.000010 0.000010 0.000010 0.000010 0.000010 0.000010 0.000010 0.000010 0.000010 0.000010 0.000010 0.000010 0.000010 0.000010 0.000010 0.000010 0.000010 0.000010 0.000010 0.000010 0.000010 0.000010 0.000010 0.000010 0.000010 0.000010 0.000010 0.000010 0.000010 0.000010 0.000010 0.000010 0.000010 0.999040 0.000010 0.000010 0.000010 0.000010 0.000010 0.000010 0.000010 0.000010 0.000010 0.000010 0.000010 0.000010 0.000010 0.000010 0.000010 0.000010 0.000010 0.000010 0.000010 0.000010 0.000010
0.000010 0.000010 0.000010 0.000010 0.000010 0.030753 0.000010 0.000010 0.000010 0.000010 0.000010 0.000010 0.000010 0.000010 0.000010 0.000010 0.000010 0.000010 0.000010 0.000010 0.000010 0.000010 0.000010 0.000010 0.000010 0.000010 0.000010 0.000010 0.000010 0.000010 0.000010 0.000010 0.000010 0.000010 0.000010 0.000010 0.000010 0.000010 0.000010 0.000010 0.000010 0.000010 0.000010 0.000010 0.000010 0.000010 0.000010 0.000010 0.000010 0.000010 0.000010 0.000010 0.000010 0.000010 0.000010 0.000010 0.000010 0.000010 0.000010 0.000010 0.000010 0.000010 0.000010 0.000010 0.000010 0.000010 0.000010 0.000010 0.000010 0.000010 0.000010 0.000010 0.000010 0.000010 0.000010 0.779236 0.000010 0.000010 0.000010 0.000010 0.000010 0.000010 0.000010 0.000010 0.000010 0.000010 0.000010 0.000010 0.000010 0.000010 0.000010 0.189072 0.000010 0.000010 0.000010 0.000010 0.000010
0.000010 0.000010 0.000010 0.000010 0.000010 0.000010 0.000010 0.000010 0.000010 0.000010 0.000010 0.000010 0.000010 0.000010 0.000010 0.000010 0.000010 0.000010 0.000010 0.000010 0.000010 0.000010 0.000010 0.000010 0.000010 0.000010 0.000010 0.000010 0.000010 0.000010 0.000010 0.000010 0.000010 0.000010 0.000010 0.000010 0.000010 0.000010 0.000010 0.000010 0.000010 0.000010 0.000010 0.000010 0.000010 0.000010 0.000010 0.000010 0.028475 0.000010 0.000010 0.000010 0.000010 0.000010 0.000010 0.000010 0.000010 0.000010 0.000010 0.000010 0.000010 0.000010 0.000010 0.000010 0.000010 0.000010 0.000010 0.000010 0.000010 0.000010 0.000010 0.000010 0.000010 0.000010 0.000010 0.751131 0.000010 0.000010 0.000010 0.000010 0.000010 0.000010 0.000010 0.000010 0.000010 0.000010 0.000010 0.000010 0.000010 0.000010 0.000010 0.219454 0.000010 0.000010 0.000010 0.000010 0.000010
0.000010 0.000952 0.000010 0.000010 0.002399 0.063863 0.000010 0.000010 0.000010 0.000010 0.000010 0.000010 0.000010 0.000010 0.000010 0.000010 0.000010 0.000010 0.000010 0.000010 0.000010 0.000010 0.000010 0.000010 0.000010 0.000010 0.000010 0.000010 0.000010 0.000010 0.000010 0.000010 0.000010 0.000010 0.000010 0.000010 0.000010 0.000010 0.000010 0.000010 0.000010 0.000010 0.000010 0.000010 0.000010 0.000010 0.000010 0.000010 0.022119 0.000010 0.000010 0.000010 0.000010 0.000010 0.000010 0.000010 0.000010 0.000010 0.000010 0.000010 0.000010 0.000010 0.078254 0.000010 0.000010 0.000010 0.053567 0.000010 0.000010 0.000010 0.000010 0.000010 0.000010 0.000010 0.000010 0.532090 0.000010 0.000010 0.000010 0.000010 0.000010 0.000010 0.000010 0.000567 0.000010 0.000010 0.000010 0.000010 0.000010 0.000010 0.000010 0.245309 0.000010 0.000010 0.000010 0.000010 0.000010
0.000010 0.000010 0.000010 0.000010 0.000010 0.000010 0.000010 0.000010 0.000010 0.000010 0.000010 0.000010 0.000010 0.000010 0.000010 0.000010 0.000010 0.000010 0.000010 0.000010 0.000010 0.000010 0.000010 0.000010 0.000010 0.000010 0.000010 0.000010 0.000010 0.000010 0.000010 0.000010 0.000010 0.000010 0.000010 0.000010 0.000010 0.000010 0.000010 0.000010 0.000010 0.000010 0.000010 0.000010 0.000010 0.000010 0.000010 0.000010 0.000010 0.000010 0.000010 0.000010 0.000010 0.000010 0.000010 0.000010 0.000010 0.000010 0.000010 0.000010 0.000010 0.000010 0.000010 0.000010 0.000010 0.000010 0.000010 0.000010 0.000010 0.000010 0.000010 0.000010 0.000010 0.000010 0.000010 0.999040 0.000010 0.000010 0.000010 0.000010 0.000010 0.000010 0.000010 0.000010 0.000010 0.000010 0.000010 0.000010 0.000010 0.000010 0.000010 0.000010 0.000010 0.000010 0.000010 0.000010 0.000010
0.000010 0.000010 0.000010 0.000010 0.000010 0.000010 0.000010 0.000010 0.000010 0.000010 0.000010 0.000010 0.000010 0.000010 0.000010 0.000010 0.000010 0.000010 0.000010 0.000010 0.000010 0.000010 0.000010 0.000010 0.000010 0.000010 0.000010 0.000010 0.000010 0.000010 0.000010 0.000010 0.000010 0.000019 0.000010 0.000010 0.000010 0.000010 0.000010 0.000010 0.000010 0.000010 0.000010 0.000010 0.000010 0.000010 0.000010 0.000010 0.000010 0.000018 0.000010 0.000010 0.000010 0.000010 0.000010 0.000010 0.000010 0.000010 0.000010 0.000010 0.000010 0.000010 0.000010 0.000010 0.000010 0.000010 0.000010 0.000010 0.000010 0.000010 0.000010 0.000010 0.000010 0.000010 0.000010 0.999019 0.000010 0.000010 0.000010 0.000010 0.000010 0.000010 0.000010 0.000010 0.000010 0.000010 0.000014 0.000010 0.000010 0.000010 0.000010 0.000010 0.000010 0.000010 0.000010 0.000010 0.000010
0.000010 0.000010 0.000010 0.000010 0.000010 0.000010 0.000010 0.000010 0.000010 0.000010 0.000010 0.000010 0.000010 0.000010 0.000010 0.000010 0.000010 0.000010 0.000010 0.000010 0.000010 0.000010 0.000010 0.000010 0.000010 0.000010 0.000010 0.000010 0.000010 0.000010 0.000010 0.000010 0.000010 0.000010 0.000010 0.000010 0.000010 0.000010 0.000010 0.000010 0.000010 0.000010 0.000010 0.000010 0.000010 0.000010 0.000010 0.000010 0.000010 0.000010 0.000010 0.000010 0.000010 0.000010 0.000010 0.000010 0.000010 0.999040 0.000010 0.000010 0.000010 0.000010 0.000010 0.000010 0.000010 0.000010 0.000010 0.000010 0.000010 0.000010 0.000010 0.000010 0.000010 0.000010 0.000010 0.000010 0.000010 0.000010 0.000010 0.000010 0.000010 0.000010 0.000010 0.000010 0.000010 0.000010 0.000010 0.000010 0.000010 0.000010 0.000010 0.000010 0.000010 0.000010 0.000010 0.000010 0.000010
0.000010 0.000010 0.000010 0.000010 0.000010 0.000010 0.000010 0.000010 0.000010 0.000010 0.000010 0.000010 0.000010 0.000010 0.000010 0.000010 0.000010 0.000010 0.000010 0.000010 0.000010 0.000010 0.000010 0.000010 0.000010 0.000010 0.000010 0.000010 0.000010 0.000010 0.000010 0.000010 0.000010 0.000010 0.000010 0.000010 0.000010 0.000010 0.000010 0.000010 0.000010 0.000010 0.000010 0.000010 0.000010 0.000010 0.000010 0.000010 0.000010 0.000010 0.000010 0.000010 0.000010 0.000010 0.000010 0.000010 0.000010 0.999040 0.000010 0.000010 0.000010 0.000010 0.000010 0.000010 0.000010 0.000010 0.000010 0.000010 0.000010 0.000010 0.000010 0.000010 0.000010 0.000010 0.000010 0.000010 0.000010 0.000010 0.000010 0.000010 0.000010 0.000010 0.000010 0.000010 0.000010 0.000010 0.000010 0.000010 0.000010 0.000010 0.000010 0.000010 0.000010 0.000010 0.000010 0.000010 0.000010
0.000017 0.000010 0.000010 0.000010 0.000010 0.000010 0.000010 0.000010 0.000010 0.000010 0.000010 0.000010 0.000010 0.000010 0.000010 0.000010 0.000010 0.000010 0.000010 0.000010 0.000010 0.000010 0.000010 0.000010 0.000010 0.000010 0.000010 0.000010 0.000010 0.000010 0.000010 0.000010 0.000010 0.000010 0.000010 0.000010 0.000010 0.000010 0.000010 0.000010 0.000010 0.000010 0.000010 0.000010 0.000010 0.000010 0.000010 0.000010 0.000010 0.000010 0.000010 0.000010 0.000010 0.000010 0.000010 0.000010 0.000010 0.999033 0.000010 0.000010 0.000010 0.000010 0.000010 0.000010 0.000010 0.000010 0.000010 0.000010 0.000010 0.000010 0.000010 0.000010 0.000010 0.000010 0.000010 0.000010 0.000010 0.000010 0.000010 0.000010 0.000010 0.000010 0.000010 0.000010 0.000010 0.000010 0.000010 0.000010 0.000010 0.000010 0.000010 0.000010 0.000010 0.000010 0.000010 0.000010 0.000010
0.000010 0.000010 0.000010 0.000010 0.000010 0.000010 0.000010 0.000010 0.000010 0.000010 0.000010 0.000010 0.000010 0.000010 0.000010 0.000010 0.000010 0.000010 0.000010 0.000010 0.000010 0.000010 0.000010 0.000010 0.000010 0.000010 0.000010 0.000010 0.000010 0.000010 0.000010 0.000010 0.000010 0.000010 0.000010 0.000010 0.000010 0.000010 0.000010 0.000010 0.000010 0.000010 0.000010 0.000010 0.000010 0.000010 0.000010 0.000010 0.000010 0.000010 0.000010 0.000010 0.000010 0.000010 0.000010 0.000010 0.000010 0.999040 0.000010 0.000010 0.000010 0.000010 0.000010 0.000010 0.000010 0.000010 0.000010 0.000010 0.000010 0.000010 0.000010 0.000010 0.000010 0.000010 0.000010 0.000010 0.000010 0.000010 0.000010 0.000010 0.000010 0.000010 0.000010 0.000010 0.000010 0.000010 0.000010 0.000010 0.000010 0.000010 0.000010 0.000010 0.000010 0.000010 0.000010 0.000010 0.000010
0.000010 0.000010 0.000010 0.000010 0.000010 0.000010 0.000010 0.000010 0.000010 0.000010 0.000010 0.000010 0.000010 0.000010 0.000010 0.000010 0.000010 0.000010 0.000010 0.000010 0.000010 0.000010 0.000010 0.000010 0.000010 0.000010 0.000010 0.000010 0.000010 0.000010 0.000010 0.000010 0.000010 0.000010 0.000010 0.000010 0.000010 0.000010 0.000010 0.000010 0.000010 0.000010 0.000010 0.000010 0.000010 0.000010 0.000010 0.000010 0.000010 0.000010 0.000010 0.000010 0.000010 0.000010 0.000010 0.000010 0.000010 0.999040 0.000010 0.000010 0.000010 0.000010 0.000010 0.000010 0.000010 0.000010 0.000010 0.000010 0.000010 0.000010 0.000010 0.000010 0.000010 0.000010 0.000010 0.000010 0.000010 0.000010 0.000010 0.000010 0.000010 0.000010 0.000010 0.000010 0.000010 0.000010 0.000010 0.000010 0.000010 0.000010 0.000010 0.000010 0.000010 0.000010 0.000010 0.000010 0.000010
0.000010 0.024531 0.000010 0.000010 0.000010 0.004941 0.000010 0.000010 0.000010 0.000010 0.000010 0.000010 0.000010 0.000010 0.011454 0.000010 0.000010 0.004139 0.000010 0.000010 0.000073 0.000010 0.000010 0.000010 0.000010 0.006650 0.000010 0.000010 0.000010 0.000010 0.000010 0.000010 0.000010 0.000010 0.000010 0.002158 0.000010 0.000010 0.000010 0.000010 0.000010 0.005747 0.017070 0.000010 0.000010 0.000010 0.000010 0.000010 0.019853 0.037051 0.000010 0.000010 0.000010 0.000010 0.000010 0.000010 0.000010 0.830734 0.003840 0.000010 0.000010 0.000010 0.000010 0.000010 0.000010 0.000010 0.000010 0.000010 0.000010 0.006688 0.000010 0.000010 0.000010 0.003836 0.000010 0.000010 0.000010 0.004976 0.000010 0.000010 0.000010 0.000010 0.000010 0.000010 0.008984 0.000010 0.000010 0.000010 0.000010 0.000010 0.000010 0.000010 0.000010 0.000010 0.006485 0.000010 0.000010
0.000010 0.000010 0.000010 0.000010 0.000010 0.000010 0.000010 0.000010 0.000010 0.000010 0.000010 0.000010 0.000010 0.000010 0.000010 0.000010 0.000010 0.000010 0.000010 0.000010 0.000010 0.000010 0.000010 0.000010 0.000010 0.000010 0.000010 0.000010 0.000010 0.000010 0.000010 0.000010 0.000010 0.000010 0.000010 0.000010 0.000010 0.000010 0.000010 0.000010 0.000010 0.000010 0.000010 0.000010 0.000010 0.000010 0.000010 0.000010 0.000010 0.000010 0.000010 0.000010 0.000010 0.000010 0.000010 0.000010 0.000010 0.999040 0.000010 0.000010 0.000010 0.000010 0.000010 0.000010 0.000010 0.000010 0.000010 0.000010 0.000010 0.000010 0.000010 0.000010 0.000010 0.000010 0.000010 0.000010 0.000010 0.000010 0.000010 0.000010 0.000010 0.000010 0.000010 0.000010 0.000010 0.000010 0.000010 0.000010 0.000010 0.000010 0.000010 0.000010 0.000010 0.000010 0.000010 0.000010 0.000010
0.000010 0.000010 0.000010 0.000010 0.000010 0.000010 0.000010 0.000010 0.000010 0.000010 0.000010 0.000010 0.000015 0.000010 0.000010 0.000010 0.000010 0.000010 0.000010 0.000010 0.000010 0.000010 0.000010 0.000010 0.000010 0.000010 0.000010 0.000010 0.000010 0.000010 0.000010 0.000010 0.000010 0.000010 0.000010 0.000010 0.000010 0.000010 0.000010 0.000010 0.000010 0.000010 0.000010 0.000010 0.000010 0.000010 0.000010 0.000010 0.000010 0.000010 0.000010 0.000010 0.000010 0.000010 0.000010 0.000010 0.000010 0.999032 0.000010 0.000010 0.000010 0.000010 0.000010 0.000010 0.000010 0.000013 0.000010 0.000010 0.000010 0.000010 0.000010 0.000010 0.000010 0.000010 0.000010 0.000010 0.000010 0.000010 0.000010 0.000010 0.000010 0.000010 0.000010 0.000010 0.000010 0.000010 0.000010 0.000010 0.000010 0.000010 0.000010 0.000010 0.000010 0.000010 0.000010 0.000010 0.000010
0.000010 0.000010 0.000010 0.000010 0.000010 0.043410 0.000010 0.000010 0.000010 0.000010 0.000010 0.000010 0.000010 0.000010 0.000010 0.000010 0.000010 0.000010 0.000010 0.000010 0.000010 0.000010 0.000010 0.000010 0.000010 0.000010 0.000010 0.000010 0.000010 0.000010 0.000010 0.034371 0.000010 0.000010 0.000010 0.000010 0.000010 0.000010 0.000010 0.000010 0.000010 0.000010 0.000010 0.000010 0.000010 0.000010 0.000010 0.000010 0.000010 0.000010 0.000010 0.000010 0.000010 0.000010 0.000010 0.000010 0.000010 0.000010 0.000010 0.000010 0.002482 0.000010 0.000010 0.000010 0.000010 0.000010 0.869024 0.000010 0.000010 0.000010 0.000010 0.000010 0.000010 0.000010 0.000010 0.009177 0.000010 0.000010 0.000010 0.000010 0.000010 0.000010 0.000010 0.000010 0.000010 0.000010 0.000010 0.000010 0.000010 0.000010 0.000010 0.040626 0.000010 0.000010 0.000010 0.000010 0.000010
0.000010 0.000010 0.000010 0.000010 0.000010 0.000010 0.000010 0.000010 0.000010 0.000010 0.000010 0.000010 0.000010 0.000010 0.000010 0.000010 0.000010 0.000010 0.000010 0.000010 0.000010 0.000010 0.000010 0.000010 0.000010 0.000010 0.000010 0.000010 0.000010 0.000010 0.000010 0.224692 0.000010 0.000010 0.000010 0.000010 0.000010 0.000010 0.000010 0.000010 0.000010 0.000010 0.000010 0.000010 0.000010 0.000010 0.000010 0.000010 0.000010 0.000010 0.000010 0.000010 0.000010 0.000010 0.000010 0.000010 0.000010 0.000010 0.000010 0.000010 0.000010 0.000010 0.000010 0.000010 0.000010 0.000010 0.774358 0.000010 0.000010 0.000010 0.000010 0.000010 0.000010 0.000010 0.000010 0.000010 0.000010 0.000010 0.000010 0.000010 0.000010 0.000010 0.000010 0.000010 0.000010 0.000010 0.000010 0.000010 0.000010 0.000010 0.000010 0.000010 0.000010 0.000010 0.000010 0.000010 0.000010
0.000010 0.000010 0.000010 0.000010 0.000010 0.000010 0.000010 0.000010 0.000010 0.000010 0.000010 0.000010 0.000010 0.000010 0.000010 0.000010 0.000010 0.000010 0.000010 0.000010 0.000010 0.000010 0.000010 0.000010 0.000010 0.000010 0.000010 0.000010 0.000010 0.000010 0.000010 0.000010 0.000010 0.000010 0.000010 0.000010 0.000010 0.000010 0.000010 0.000010 0.000010 0.000010 0.000010 0.000010 0.000010 0.000010 0.000010 0.000010 0.000010 0.000010 0.000010 0.000010 0.000010 0.000010 0.000010 0.000010 0.000010 0.000010 0.000010 0.000010 0.000010 0.000010 0.000010 0.000010 0.000010 0.000010 0.999040 0.000010 0.000010 0.000010 0.000010 0.000010 0.000010 0.000010 0.000010 0.000010 0.000010 0.000010 0.000010 0.000010 0.000010 0.000010 0.000010 0.000010 0.000010 0.000010 0.000010 0.000010 0.000010 0.000010 0.000010 0.000010 0.000010 0.000010 0.000010 0.000010 0.000010
0.000010 0.000010 0.000010 0.000010 0.000010 0.028157 0.000010 0.000010 0.000010 0.000010 0.000010 0.000010 0.000010 0.000010 0.000010 0.000010 0.000010 0.000010 0.000010 0.000010 0.000010 0.000010 0.000010 0.000010 0.000010 0.000010 0.000010 0.000010 0.000010 0.000010 0.000010 0.113151 0.000010 0.000010 0.000010 0.000010 0.000010 0.000010 0.000010 0.000010 0.000010 0.000010 0.000010 0.000010 0.000010 0.000010 0.000010 0.000010 0.000010 0.000010 0.002515 0.000010 0.000010 0.000010 0.000010 0.000010 0.000010 0.000010 0.000010 0.000010 0.000010 0.000010 0.000010 0.000010 0.000010 0.000010 0.855246 0.000010 0.000010 0.000010 0.000010 0.000010 0.000010 0.000010 0.000010 0.000010 0.000010 0.000010 0.000010 0.000010 0.000010 0.000010 0.000010 0.000010 0.000010 0.000010 0.000010 0.000011 0.000010 0.000010 0.000010 0.000010 0.000010 0.000010 0.000010 0.000010 0.000010
0.000010 0.000010 0.000010 0.000010 0.000010 0.000010 0.000010 0.000010 0.000010 0.000010 0.000010 0.000010 0.000010 0.000010 0.000010 0.000010 0.000010 0.000010 0.004289 0.000010 0.000010 0.000010 0.000010 0.000010 0.000010 0.000010 0.000010 0.000010 0.000010 0.000010 0.000010 0.703595 0.000010 0.000010 0.000010 0.000010 0.000010 0.000010 0.000010 0.000010 0.000010 0.000010 0.000010 0.000010 0.000010 0.000010 0.000010 0.000010 0.000010 0.000010 0.000010 0.000010 0.000010 0.000010 0.000010 0.000010 0.000010 0.000010 0.000010 0.000010 0.000010 0.000010 0.000010 0.000010 0.000010 0.000010 0.264548 0.000010 0.000010 0.000010 0.000010 0.000010 0.000010 0.000010 0.000010 0.000010 0.012822 0.000010 0.000010 0.000010 0.000010 0.000010 0.000010 0.000010 0.000010 0.000010 0.000010 0.000010 0.000010 0.000010 0.000010 0.013827 0.000010 0.000010 0.000010 0.000010 0.000010
0.000010 0.000010 0.000010 0.000010 0.007831 0.000010 0.000010 0.000415 0.000010 0.001066 0.000010 0.000010 0.000010 0.000010 0.000010 0.000010 0.000010 0.000010 0.005813 0.000010 0.000010 0.000010 0.000010 0.000010 0.000010 0.000010 0.000010 0.000010 0.000010 0.000010 0.000010 0.465491 0.000010 0.000010 0.000010 0.000010 0.013088 0.000010 0.000010 0.000010 0.000010 0.000010 0.000010 0.000010 0.000010 0.000010 0.000010 0.000010 0.002891 0.000010 0.000010 0.000010 0.000010 0.000010 0.000010 0.000010 0.000010 0.000010 0.000010 0.000010 0.000010 0.000010 0.000010 0.000010 0.000010 0.000010 0.463730 0.000010 0.000010 0.000010 0.006029 0.000010 0.000010 0.002444 0.000010 0.000010 0.000010 0.000010 0.000010 0.000010 0.000010 0.000010 0.000010 0.000010 0.000010 0.000010 0.002499 0.016750 0.000010 0.000010 0.011113 0.000010 0.000010 0.000010 0.000010 0.000010 0.000010
0.000010 0.000010 0.000010 0.000010 0.000010 0.000010 0.000010 0.000010 0.000010 0.000010 0.000010 0.000010 0.000010 0.000010 0.000010 0.000010 0.000010 0.000010 0.000010 0.000010 0.000010 0.000010 0.000010 0.000010 0.000010 0.000010 0.000010 0.000010 0.000010 0.000010 0.000010 0.000010 0.000010 0.000010 0.000010 0.000010 0.000010 0.000010 0.000010 0.000010 0.000010 0.000010 0.000010 0.000010 0.000010 0.000010 0.000010 0.000010 0.000010 0.000010 0.000010 0.000010 0.000010 0.000010 0.000010 0.000010 0.000010 0.000010 0.000010 0.000010 0.000010 0.000010 0.000010 0.000010 0.000010 0.000010 0.999040 0.000010 0.000010 0.000010 0.000010 0.000010 0.000010 0.000010 0.000010 0.000010 0.000010 0.000010 0.000010 0.000010 0.000010 0.000010 0.000010 0.000010 0.000010 0.000010 0.000010 0.000010 0.000010 0.000010 0.000010 0.000010 0.000010 0.000010 0.000010 0.000010 0.000010
0.000010 0.000010 0.000010 0.000010 0.000010 0.030037 0.000010 0.000010 0.000010 0.000010 0.000010 0.000010 0.000010 0.000010 0.000010 0.000010 0.000010 0.000010 0.010023 0.000010 0.000010 0.000010 0.000010 0.000010 0.000010 0.000010 0.000010 0.000010 0.000010 0.000010 0.000010 0.395264 0.000010 0.000010 0.000010 0.000010 0.000010 0.000010 0.000010 0.000010 0.004066 0.000010 0.000010 0.000010 0.000010 0.000010 0.000010 0.000010 0.000010 0.000010 0.000010 0.000010 0.000010 0.000010 0.000010 0.000010 0.000010 0.000010 0.000010 0.000010 0.000010 0.000010 0.000010 0.000010 0.000010 0.000010 0.524642 0.000010 0.000010 0.000010 0.000010 0.000010 0.000010 0.000010 0.000010 0.000010 0.000010 0.000010 0.000010 0.000010 0.000010 0.000010 0.000010 0.000010 0.000010 0.000010 0.000010 0.000010 0.000010 0.000010 0.000010 0.035058 0.000010 0.000010 0.000010 0.000010 0.000010
0.000010 0.000010 0.000010 0.000010 0.000010 0.015566 0.000010 0.000010 0.000010 0.000010 0.000010 0.000010 0.000010 0.000010 0.000010 0.000010 0.000010 0.000010 0.000010 0.000010 0.000010 0.000010 0.000010 0.000010 0.000010 0.000010 0.000010 0.000010 0.000010 0.000010 0.000010 0.529972 0.000010 0.000010 0.000010 0.000010 0.000010 0.000010 0.000010 0.000010 0.000010 0.000010 0.000010 0.000010 0.000010 0.004716 0.000010 0.000010 0.016808 0.000010 0.000010 0.000010 0.000010 0.000010 0.000010 0.000010 0.000010 0.000010 0.000010 0.000010 0.000010 0.000010 0.000010 0.000010 0.000010 0.000010 0.432018 0.000010 0.000010 0.000010 0.000010 0.000010 0.000010 0.000010 0.000010 0.000010 0.000010 0.000010 0.000010 0.000010 0.000010 0.000010 0.000010 0.000010 0.000010 0.000010 0.000010 0.000010 0.000010 0.000010 0.000010 0.000010 0.000010 0.000010 0.000010 0.000010 0.000010
0.000010 0.000010 0.000010 0.000010 0.000010 0.000010 0.000010 0.000010 0.000010 0.000010 0.000010 0.000010 0.000010 0.000010 0.000010 0.000010 0.000010 0.000010 0.000010 0.000010 0.000010 0.000010 0.000010 0.000010 0.000010 0.000010 0.000010 0.000010 0.000010 0.000010 0.000010 0.096937 0.000010 0.000010 0.000010 0.000010 0.000010 0.000010 0.000010 0.000010 0.000010 0.000010 0.000010 0.000010 0.000010 0.000010 0.000010 0.000010 0.000010 0.000010 0.000010 0.000010 0.000010 0.000010 0.000010 0.000010 0.000010 0.000010 0.000010 0.000010 0.000624 0.000010 0.000010 0.000010 0.000010 0.000010 0.901499 0.000010 0.000010 0.000010 0.000010 0.000010 0.000010 0.000010 0.000010 0.000010 0.000010 0.000010 0.000010 0.000010 0.000010 0.000010 0.000010 0.000010 0.000010 0.000010 0.000010 0.000010 0.000010 0.000010 0.000010 0.000010 0.000010 0.000010 0.000010 0.000010 0.000010
0.000010 0.000010 0.000010 0.000010 0.000010 0.000010 0.000010 0.000010 0.000010 0.000010 0.000010 0.000010 0.000010 0.000010 0.000010 0.000010 0.000010 0.000010 0.000010 0.000010 0.000010 0.000010 0.000010 0.000010 0.000010 0.000010 0.000010 0.000010 0.000010 0.000010 0.000010 0.088831 0.000010 0.000010 0.000010 0.000010 0.000010 0.000010 0.000010 0.000010 0.000010 0.000010 0.000010 0.000010 0.000010 0.000010 0.000010 0.000010 0.000010 0.000010 0.000010 0.000010 0.000010 0.000010 0.000010 0.000010 0.000010 0.000010 0.000010 0.000010 0.000010 0.000010 0.000010 0.000010 0.000010 0.000010 0.910219 0.000010 0.000010 0.000010 0.000010 0.000010 0.000010 0.000010 0.000010 0.000010 0.000010 0.000010 0.000010 0.000010 0.000010 0.000010 0.000010 0.000010 0.000010 0.000010 0.000010 0.000010 0.000010 0.000010 0.000010 0.000010 0.000010 0.000010 0.000010 0.000010 0.000010
0.000010 0.000010 0.000010 0.000010 0.000010 0.000010 0.000010 0.000010 0.000010 0.000010 0.000010 0.000010 0.000010 0.000010 0.000010 0.000010 0.000010 0.000010 0.000010 0.000010 0.000010 0.000010 0.000010 0.000010 0.000010 0.000010 0.000010 0.000010 0.000010 0.000010 0.000010 0.000010 0.000010 0.000010 0.000010 0.000010 0.000010 0.000010 0.000010 0.000010 0.000010 0.000010 0.000010 0.000010 0.000010 0.000010 0.000010 0.000010 0.000010 0.000010 0.000010 0.000010 0.000010 0.000010 0.000010 0.000010 0.000010 0.000010 0.000010 0.000010 0.000010 0.000010 0.000010 0.000010 0.000010 0.000010 0.999040 0.000010 0.000010 0.000010 0.000010 0.000010 0.000010 0.000010 0.000010 0.000010 0.000010 0.000010 0.000010 0.000010 0.000010 0.000010 0.000010 0.000010 0.000010 0.000010 0.000010 0.000010 0.000010 0.000010 0.000010 0.000010 0.000010 0.000010 0.000010 0.000010 0.000010
0.000010 0.023659 0.000010 0.000010 0.000010 0.029948 0.000010 0.000010 0.000010 0.000010 0.000010 0.000010 0.000010 0.000010 0.000010 0.000010 0.000010 0.000010 0.000010 0.000010 0.000010 0.000010 0.000010 0.000010 0.000010 0.000010 0.000010 0.000010 0.000010 0.000010 0.000010 0.073003 0.000010 0.000010 0.000010 0.000010 0.000010 0.000010 0.000010 0.000010 0.000010 0.000010 0.000010 0.000010 0.000010 0.000010 0.000010 0.000010 0.000010 0.000010 0.000010 0.000010 0.000010 0.000010 0.000010 0.000010 0.000010 0.000010 0.000010 0.000010 0.000010 0.000010 0.000010 0.000010 0.000010 0.000010 0.840208 0.000010 0.000010 0.000010 0.009373 0.000010 0.000010 0.000010 0.000010 0.000010 0.000010 0.000010 0.000010 0.000010 0.000010 0.000010 0.000010 0.000010 0.000010 0.000010 0.000010 0.005796 0.000010 0.000010 0.000010 0.000010 0.000010 0.017113 0.000010 0.000010 0.000010
0.000010 0.000010 0.000010 0.000010 0.000010 0.019634 0.000010 0.000010 0.000010 0.000010 0.000010 0.000010 0.000010 0.000010 0.000010 0.000010 0.000010 0.000010 0.000010 0.000010 0.000010 0.000010 0.000010 0.000010 0.000010 0.000010 0.000010 0.000010 0.000010 0.000010 0.000010 0.000010 0.000010 0.000010 0.000010 0.000010 0.000010 0.000010 0.000010 0.000010 0.000010 0.000010 0.000010 0.000010 0.000010 0.000010 0.000010 0.000010 0.000010 0.000010 0.000010 0.000010 0.000010 0.000010 0.000010 0.000010 0.000010 0.000010 0.000010 0.000010 0.000010 0.000010 0.006275 0.000010 0.000010 0.000010 0.957628 0.000010 0.000010 0.000010 0.000010 0.000010 0.000010 0.000010 0.000010 0.000010 0.000010 0.000010 0.000010 0.000010 0.000010 0.000010 0.000010 0.000010 0.000010 0.000010 0.000010 0.000010 0.000010 0.000010 0.000010 0.015533 0.000010 0.000010 0.000010 0.000010 0.000010
0.000010 0.000010 0.000010 0.000010 0.000010 0.000010 0.000010 0.000010 0.000010 0.000010 0.000010 0.000010 0.000010 0.000010 0.000010 0.000010 0.000010 0.000010 0.000010 0.000010 0.000010 0.000010 0.000010 0.000010 0.000010 0.000010 0.000010 0.000010 0.000010 0.000010 0.000010 0.000010 0.000010 0.000010 0.000010 0.000010 0.000010 0.000010 0.000010 0.000010 0.000010 0.000010 0.000010 0.000010 0.000010 0.000010 0.000010 0.000010 0.000010 0.000010 0.000010 0.000010 0.000010 0.000010 0.000010 0.000010 0.000010 0.000010 0.000010 0.000010 0.000010 0.000010 0.000010 0.000010 0.000010 0.000010 0.999040 0.000010 0.000010 0.000010 0.000010 0.000010 0.000010 0.000010 0.000010 0.000010 0.000010 0.000010 0.000010 0.000010 0.000010 0.000010 0.000010 0.000010 0.000010 0.000010 0.000010 0.000010 0.000010 0.000010 0.000010 0.000010 0.000010 0.000010 0.000010 0.000010 0.000010
0.000010 0.000010 0.000010 0.000010 0.000010 0.000010 0.000010 0.000010 0.000010 0.000010 0.000010 0.000010 0.000010 0.000010 0.000010 0.000010 0.000010 0.000010 0.000010 0.000010 0.000010 0.000010 0.000010 0.000010 0.000010 0.000010 0.000010 0.000010 0.000010 0.000010 0.000010 0.000010 0.000010 0.000010 0.000010 0.000010 0.000010 0.000010 0.000010 0.000010 0.000010 0.000010 0.000010 0.000010 0.000010 0.000010 0.000010 0.000010 0.000010 0.000010 0.000010 0.000010 0.000010 0.000010 0.000010 0.000010 0.000010 0.000010 0.000010 0.000010 0.000010 0.000010 0.000010 0.000010 0.000010 0.000010 0.999040 0.000010 0.000010 0.000010 0.000010 0.000010 0.000010 0.000010 0.000010 0.000010 0.000010 0.000010 0.000010 0.000010 0.000010 0.000010 0.000010 0.000010 0.000010 0.000010 0.000010 0.000010 0.000010 0.000010 0.000010 0.000010 0.000010 0.000010 0.000010 0.000010 0.000010
0.000010 0.000010 0.000010 0.000010 0.000010 0.000010 0.000010 0.000010 0.000010 0.000010 0.000010 0.000010 0.000010 0.000010 0.000010 0.000010 0.000010 0.000010 0.000010 0.000010 0.000010 0.000010 0.000010 0.000010 0.000010 0.000010 0.000010 0.000010 0.000010 0.000010 0.000010 0.048987 0.000010 0.000010 0.000010 0.000010 0.000010 0.000010 0.000010 0.000010 0.000010 0.000010 0.000010 0.000010 0.000010 0.000010 0.000010 0.000010 0.000010 0.000010 0.000010 0.000010 0.000010 0.000010 0.000010 0.000010 0.000010 0.000010 0.000010 0.000010 0.000010 0.000010 0.000010 0.000010 0.000010 0.000010 0.950063 0.000010 0.000010 0.000010 0.000010 0.000010 0.000010 0.000010 0.000010 0.000010 0.000010 0.000010 0.000010 0.000010 0.000010 0.000010 0.000010 0.000010 0.000010 0.000010 0.000010 0.000010 0.000010 0.000010 0.000010 0.000010 0.000010 0.000010 0.000010 0.000010 0.000010
0.000010 0.000010 0.000010 0.000010 0.000010 0.000010 0.000010 0.000010 0.000010 0.000010 0.000010 0.000010 0.000010 0.000010 0.000010 0.000010 0.000010 0.000010 0.000010 0.000010 0.000010 0.000010 0.000010 0.000010 0.000010 0.000010 0.000010 0.000010 0.000010 0.000010 0.000010 0.000010 0.000010 0.000010 0.000010 0.000010 0.000010 0.000010 0.000010 0.000010 0.000010 0.000010 0.000010 0.000010 0.000010 0.000010 0.000010 0.000010 0.000010 0.000010 0.000010 0.000010 0.000010 0.000010 0.000010 0.000010 0.000010 0.000010 0.000010 0.000010 0.000010 0.000010 0.000010 0.000010 0.000010 0.000010 0.999040 0.000010 0.000010 0.000010 0.000010 0.000010 0.000010 0.000010 0.000010 0.000010 0.000010 0.000010 0.000010 0.000010 0.000010 0.000010 0.000010 0.000010 0.000010 0.000010 0.000010 0.000010 0.000010 0.000010 0.000010 0.000010 0.000010 0.000010 0.000010 0.000010 0.000010
0.000010 0.000010 0.000010 0.000010 0.000010 0.000010 0.000010 0.000010 0.000010 0.000010 0.000010 0.000010 0.000010 0.000010 0.000010 0.000010 0.000010 0.000010 0.000010 0.000010 0.000010 0.000010 0.000010 0.000010 0.000010 0.000010 0.000010 0.000010 0.000010 0.000010 0.000010 0.000010 0.000010 0.000010 0.000010 0.000010 0.000010 0.000010 0.000010 0.000010 0.000010 0.000010 0.000010 0.000010 0.000010 0.000010 0.000010 0.000010 0.000010 0.000010 0.000010 0.000010 0.000010 0.000010 0.000010 0.000010 0.000010 0.000010 0.000010 0.000010 0.000010 0.000010 0.000010 0.000010 0.000010 0.000010 0.999040 0.000010 0.000010 0.000010 0.000010 0.000010 0.000010 0.000010 0.000010 0.000010 0.000010 0.000010 0.000010 0.000010 0.000010 0.000010 0.000010 0.000010 0.000010 0.000010 0.000010 0.000010 0.000010 0.000010 0.000010 0.000010 0.000010 0.000010 0.000010 0.000010 0.000010
0.000010 0.030697 0.000010 0.000010 0.000010 0.003543 0.005694 0.000010 0.000010 0.011419 0.000010 0.000010 0.000010 0.000010 0.000010 0.001841 0.000010 0.000010 0.172307 0.029278 0.000010 0.000010 0.000010 0.008551 0.029703 0.000010 0.000010 0.000010 0.001227 0.000010 0.005185 0.037801 0.000010 0.004569 0.000010 0.015810 0.000010 0.000010 0.000010 0.000010 0.035395 0.002054 0.000010 0.000010 0.012152 0.000010 0.000010 0.016059 0.000010 0.000010 0.000010 0.000010 0.000010 0.000010 0.000010 0.000010 0.020440 0.017870 0.000010 0.000010 0.000010 0.000010 0.051802 0.000010 0.004924 0.000010 0.000010 0.000010 0.000010 0.000010 0.013437 0.000010 0.000010 0.007970 0.000010 0.009453 0.013224 0.000010 0.004989 0.000010 0.337235 0.010572 0.000010 0.000010 0.000010 0.014897 0.000010 0.015308 0.000010 0.000010 0.028021 0.000010 0.000010 0.003214 0.000010 0.000010 0.022730
0.000010 0.000010 0.000010 0.000010 0.000010 0.000010 0.000010 0.000010 0.000010 0.000010 0.000010 0.000010 0.000010 0.000010 0.000010 0.000010 0.000010 0.000010 0.999040 0.000010 0.000010 0.000010 0.000010 0.000010 0.000010 0.000010 0.000010 0.000010 0.000010 0.000010 0.000010 0.000010 0.000010 0.000010 0.000010 0.000010 0.000010 0.000010 0.000010 0.000010 0.000010 0.000010 0.000010 0.000010 0.000010 0.000010 0.000010 0.000010 0.000010 0.000010 0.000010 0.000010 0.000010 0.000010 0.000010 0.000010 0.000010 0.000010 0.000010 0.000010 0.000010 0.000010 0.000010 0.000010 0.000010 0.000010 0.000010 0.000010 0.000010 0.000010 0.000010 0.000010 0.000010 0.000010 0.000010 0.000010 0.000010 0.000010 0.000010 0.000010 0.000010 0.000010 0.000010 0.000010 0.000010 0.000010 0.000010 0.000010 0.000010 0.000010 0.000010 0.000010 0.000010 0.000010 0.000010 0.000010 0.000010
0.000010 0.000010 0.000010 0.000010 0.000010 0.000010 0.000010 0.000010 0.000010 0.000010 0.000010 0.000010 0.000010 0.000010 0.000010 0.000010 0.000010 0.000010 0.999040 0.000010 0.000010 0.000010 0.000010 0.000010 0.000010 0.000010 0.000010 0.000010 0.000010 0.000010 0.000010 0.000010 0.000010 0.000010 0.000010 0.000010 0.000010 0.000010 0.000010 0.000010 0.000010 0.000010 0.000010 0.000010 0.000010 0.000010 0.000010 0.000010 0.000010 0.000010 0.000010 0.000010 0.000010 0.000010 0.000010 0.000010 0.000010 0.000010 0.000010 0.000010 0.000010 0.000010 0.000010 0.000010 0.000010 0.000010 0.000010 0.000010 0.000010 0.000010 0.000010 0.000010 0.000010 0.000010 0.000010 0.000010 0.000010 0.000010 0.000010 0.000010 0.000010 0.000010 0.000010 0.000010 0.000010 0.000010 0.000010 0.000010 0.000010 0.000010 0.000010 0.000010 0.000010 0.000010 0.000010 0.000010 0.000010
0.000010 0.000010 0.000010 0.000010 0.000010 0.000010 0.000010 0.000010 0.000010 0.000010 0.000010 0.000010 0.000010 0.000010 0.000010 0.000010 0.000010 0.000010 0.999040 0.000010 0.000010 0.000010 0.000010 0.000010 0.000010 0.000010 0.000010 0.000010 0.000010 0.000010 0.000010 0.000010 0.000010 0.000010 0.000010 0.000010 0.000010 0.000010 0.000010 0.000010 0.000010 0.000010 0.000010 0.000010 0.000010 0.000010 0.000010 0.000010 0.000010 0.000010 0.000010 0.000010 0.000010 0.000010 0.000010 0.000010 0.000010 0.000010 0.000010 0.000010 0.000010 0.000010 0.000010 0.000010 0.000010 0.000010 0.000010 0.000010 0.000010 0.000010 0.000010 0.000010 0.000010 0.000010 0.000010 0.000010 0.000010 0.000010 0.000010 0.000010 0.000010 0.000010 0.000010 0.000010 0.000010 0.000010 0.000010 0.000010 0.000010 0.000010 0.000010 0.000010 0.000010 0.000010 0.000010 0.000010 0.000010
0.000010 0.000010 0.000010 0.000010 0.000010 0.000010 0.000010 0.000010 0.000010 0.000010 0.000010 0.000010 0.000010 0.000010 0.000010 0.000010 0.000010 0.000010 0.999040 0.000010 0.000010 0.000010 0.000010 0.000010 0.000010 0.000010 0.000010 0.000010 0.000010 0.000010 0.000010 0.000010 0.000010 0.000010 0.000010 0.000010 0.000010 0.000010 0.000010 0.000010 0.000010 0.000010 0.000010 0.000010 0.000010 0.000010 0.000010 0.000010 0.000010 0.000010 0.000010 0.000010 0.000010 0.000010 0.000010 0.000010 0.000010 0.000010 0.000010 0.000010 0.000010 0.000010 0.000010 0.000010 0.000010 0.000010 0.000010 0.000010 0.000010 0.000010 0.000010 0.000010 0.000010 0.000010 0.000010 0.000010 0.000010 0.000010 0.000010 0.000010 0.000010 0.000010 0.000010 0.000010 0.000010 0.000010 0.000010 0.000010 0.000010 0.000010 0.000010 0.000010 0.000010 0.000010 0.000010 0.000010 0.000010
0.000010 0.000010 0.000010 0.000010 0.000010 0.000010 0.000010 0.000010 0.000010 0.000010 0.000010 0.000010 0.000010 0.000010 0.000010 0.000010 0.000010 0.000010 0.999040 0.000010 0.000010 0.000010 0.000010 0.000010 0.000010 0.000010 0.000010 0.000010 0.000010 0.000010 0.000010 0.000010 0.000010 0.000010 0.000010 0.000010 0.000010 0.000010 0.000010 0.000010 0.000010 0.000010 0.000010 0.000010 0.000010 0.000010 0.000010 0.000010 0.000010 0.000010 0.000010 0.000010 0.000010 0.000010 0.000010 0.000010 0.000010 0.000010 0.000010 0.000010 0.000010 0.000010 0.000010 0.000010 0.000010 0.000010 0.000010 0.000010 0.000010 0.000010 0.000010 0.000010 0.000010 0.000010 0.000010 0.000010 0.000010 0.000010 0.000010 0.000010 0.000010 0.000010 0.000010 0.000010 0.000010 0.000010 0.000010 0.000010 0.000010 0.000010 0.000010 0.000010 0.000010 0.000010 0.000010 0.000010 0.000010
0.000010 0.000010 0.000010 0.000010 0.000010 0.000010 0.000010 0.000010 0.000010 0.000010 0.000010 0.000010 0.000010 0.000010 0.000010 0.000010 0.000010 0.000010 0.999040 0.000010 0.000010 0.000010 0.000010 0.000010 0.000010 0.000010 0.000010 0.000010 0.000010 0.000010 0.000010 0.000010 0.000010 0.000010 0.000010 0.000010 0.000010 0.000010 0.000010 0.000010 0.000010 0.000010 0.000010 0.000010 0.000010 0.000010 0.000010 0.000010 0.000010 0.000010 0.000010 0.000010 0.000010 0.000010 0.000010 0.000010 0.000010 0.000010 0.000010 0.000010 0.000010 0.000010 0.000010 0.000010 0.000010 0.000010 0.000010 0.000010 0.000010 0.000010 0.000010 0.000010 0.000010 0.000010 0.000010 0.000010 0.000010 0.000010 0.000010 0.000010 0.000010 0.000010 0.000010 0.000010 0.000010 0.000010 0.000010 0.000010 0.000010 0.000010 0.000010 0.000010 0.000010 0.000010 0.000010 0.000010 0.000010
0.000010 0.000010 0.000010 0.000010 0.000010 0.000010 0.000010 0.000010 0.000010 0.000010 0.000010 0.000010 0.000010 0.000010 0.000010 0.000010 0.000010 0.000010 0.999040 0.000010 0.000010 0.000010 0.000010 0.000010 0.000010 0.000010 0.000010 0.000010 0.000010 0.000010 0.000010 0.000010 0.000010 0.000010 0.000010 0.000010 0.000010 0.000010 0.000010 0.000010 0.000010 0.000010 0.000010 0.000010 0.000010 0.000010 0.000010 0.000010 0.000010 0.000010 0.000010 0.000010 0.000010 0.000010 0.000010 0.000010 0.000010 0.000010 0.000010 0.000010 0.000010 0.000010 0.000010 0.000010 0.000010 0.000010 0.000010 0.000010 0.000010 0.000010 0.000010 0.000010 0.000010 0.000010 0.000010 0.000010 0.000010 0.000010 0.000010 0.000010 0.000010 0.000010 0.000010 0.000010 0.000010 0.000010 0.000010 0.000010 0.000010 0.000010 0.000010 0.000010 0.000010 0.000010 0.000010 0.000010 0.000010
0.000010 0.000010 0.000010 0.000010 0.000010 0.000010 0.000010 0.000010 0.000010 0.000010 0.000010 0.000010 0.000010 0.000010 0.000010 0.000010 0.000010 0.000010 0.999036 0.000010 0.000010 0.000010 0.000010 0.000010 0.000010 0.000010 0.000010 0.000010 0.000010 0.000010 0.000010 0.000010 0.000010 0.000010 0.000010 0.000010 0.000010 0.000010 0.000010 0.000010 0.000010 0.000010 0.000010 0.000010 0.000010 0.000010 0.000010 0.000010 0.000010 0.000010 0.000010 0.000010 0.000010 0.000010 0.000010 0.000010 0.000010 0.000010 0.000010 0.000010 0.000010 0.000010 0.000010 0.000010 0.000010 0.000010 0.000010 0.000010 0.000010 0.000010 0.000010 0.000010 0.000010 0.000010 0.000010 0.000010 0.000010 0.000010 0.000010 0.000010 0.000010 0.000010 0.000010 0.000010 0.000010 0.000010 0.000010 0.000014 0.000010 0.000010 0.000010 0.000010 0.000010 0.000010 0.000010 0.000010 0.000010
0.000010 0.000010 0.000010 0.000010 0.017633 0.003317 0.000010 0.000010 0.000010 0.000010 0.000010 0.000010 0.000010 0.000010 0.000010 0.000408 0.000010 0.000010 0.004923 0.000010 0.000010 0.000010 0.000010 0.000010 0.000010 0.000010 0.558854 0.000010 0.000010 0.000010 0.000010 0.000010 0.000656 0.000010 0.000010 0.001807 0.034516 0.000010 0.000010 0.000010 0.000010 0.000010 0.000010 0.000010 0.000010 0.000010 0.059652 0.000010 0.001792 0.000010 0.000010 0.000010 0.000010 0.000010 0.000010 0.000010 0.000010 0.000010 0.000013 0.000010 0.004125 0.000010 0.009683 0.000010 0.000010 0.000010 0.016396 0.000010 0.039595 0.000010 0.000010 0.000010 0.000010 0.004643 0.000010 0.000010 0.011937 0.000010 0.000010 0.000010 0.011559 0.000010 0.000010 0.215072 0.000010 0.000010 0.002650 0.000010 0.000010 0.000010 0.000010 0.000010 0.000010 0.000010 0.000010 0.000010 0.000010
0.000010 0.000010 0.000010 0.000010 0.000010 0.000010 0.000010 0.000010 0.000010 0.000010 0.000010 0.000010 0.000010 0.000010 0.000010 0.000010 0.000010 0.000010 0.000010 0.000010 0.000010 0.000010 0.000010 0.000010 0.000010 0.000010 0.891288 0.000010 0.000010 0.000010 0.000010 0.000010 0.000010 0.000010 0.000010 0.000010 0.000010 0.000010 0.000010 0.000010 0.000010 0.000010 0.000010 0.000010 0.000010 0.000010 0.000010 0.000010 0.000010 0.000010 0.000010 0.000010 0.000010 0.000010 0.000010 0.000010 0.000010 0.000010 0.000010 0.000010 0.004590 0.000010 0.000010 0.000010 0.000010 0.000010 0.000010 0.000010 0.000010 0.000010 0.000010 0.000010 0.000010 0.000010 0.000010 0.000010 0.000010 0.000010 0.000010 0.000010 0.000010 0.000010 0.000010 0.103182 0.000010 0.000010 0.000010 0.000010 0.000010 0.000010 0.000010 0.000010 0.000010 0.000010 0.000010 0.000010 0.000010
0.004964 0.016683 0.002255 0.000010 0.000010 0.000010 0.000010 0.000010 0.000010 0.000010 0.000010 0.000010 0.000010 0.000010 0.000010 0.011748 0.000010 0.000010 0.000877 0.000010 0.000010 0.000010 0.000010 0.000010 0.003288 0.000010 0.613163 0.000010 0.000010 0.000010 0.001413 0.000010 0.000010 0.000010 0.000010 0.004271 0.000010 0.000010 0.000010 0.000010 0.000010 0.000010 0.000010 0.000010 0.000010 0.000010 0.048526 0.000010 0.017908 0.000010 0.000010 0.000010 0.000010 0.000010 0.000010 0.000010 0.012891 0.000010 0.008079 0.000010 0.000010 0.000010 0.000010 0.000010 0.000010 0.000010 0.000010 0.000010 0.000010 0.000010 0.000010 0.000010 0.000010 0.001659 0.000010 0.000010 0.000010 0.000010 0.000010 0.000010 0.000010 0.000013 0.000010 0.250750 0.000010 0.000010 0.000010 0.000582 0.000010 0.000010 0.000010 0.000137 0.000010 0.000010 0.000010 0.000010 0.000010
0.000010 0.000010 0.000010 0.000010 0.000010 0.000010 0.000010 0.000010 0.000010 0.000010 0.000010 0.000010 0.000010 0.000010 0.000010 0.000010 0.000010 0.000010 0.000010 0.000010 0.000010 0.000010 0.000010 0.000010 0.000010 0.000010 0.999040 0.000010 0.000010 0.000010 0.000010 0.000010 0.000010 0.000010 0.000010 0.000010 0.000010 0.000010 0.000010 0.000010 0.000010 0.000010 0.000010 0.000010 0.000010 0.000010 0.000010 0.000010 0.000010 0.000010 0.000010 0.000010 0.000010 0.000010 0.000010 0.000010 0.000010 0.000010 0.000010 0.000010 0.000010 0.000010 0.000010 0.000010 0.000010 0.000010 0.000010 0.000010 0.000010 0.000010 0.000010 0.000010 0.000010 0.000010 0.000010 0.000010 0.000010 0.000010 0.000010 0.000010 0.000010 0.000010 0.000010 0.000010 0.000010 0.000010 0.000010 0.000010 0.000010 0.000010 0.000010 0.000010 0.000010 0.000010 0.000010 0.000010 0.000010
0.000010 0.000010 0.000010 0.000010 0.000010 0.000010 0.000010 0.000010 0.000010 0.000010 0.000010 0.000010 0.000010 0.000010 0.000010 0.000010 0.000010 0.000010 0.000010 0.000010 0.000010 0.000010 0.000010 0.000010 0.000010 0.000010 0.869257 0.000010 0.000010 0.000010 0.000010 0.000010 0.000010 0.000010 0.000010 0.004835 0.000010 0.000010 0.000010 0.000010 0.000010 0.000010 0.000010 0.000010 0.004900 0.000010 0.005274 0.000010 0.000010 0.000010 0.000010 0.000010 0.000010 0.000010 0.000010 0.000010 0.000010 0.000010 0.000010 0.024410 0.000010 0.000010 0.000010 0.000010 0.000010 0.000010 0.000010 0.000010 0.000010 0.000010 0.000010 0.000010 0.000010 0.000010 0.000010 0.005774 0.002753 0.000010 0.000010 0.000010 0.000010 0.000010 0.000010 0.081907 0.000010 0.000010 0.000010 0.000010 0.000010 0.000010 0.000010 0.000010 0.000010 0.000010 0.000010 0.000010 0.000010
0.000010 0.000010 0.000010 0.000010 0.000010 0.000010 0.000010 0.000010 0.000010 0.000010 0.000010 0.000010 0.000010 0.000010 0.000010 0.000010 0.000010 0.000010 0.000010 0.000010 0.000010 0.000010 0.000010 0.000010 0.000010 0.000010 0.999040 0.000010 0.000010 0.000010 0.000010 0.000010 0.000010 0.000010 0.000010 0.000010 0.000010 0.000010 0.000010 0.000010 0.000010 0.000010 0.000010 0.000010 0.000010 0.000010 0.000010 0.000010 0.000010 0.000010 0.000010 0.000010 0.000010 0.000010 0.000010 0.000010 0.000010 0.000010 0.000010 0.000010 0.000010 0.000010 0.000010 0.000010 0.000010 0.000010 0.000010 0.000010 0.000010 0.000010 0.000010 0.000010 0.000010 0.000010 0.000010 0.000010 0.000010 0.000010 0.000010 0.000010 0.000010 0.000010 0.000010 0.000010 0.000010 0.000010 0.000010 0.000010 0.000010 0.000010 0.000010 0.000010 0.000010 0.000010 0.000010 0.000010 0.000010
0.000010 0.000010 0.000010 0.000010 0.000010 0.000010 0.000010 0.000010 0.000010 0.000010 0.000010 0.000010 0.000010 0.000010 0.000010 0.000010 0.000010 0.000010 0.000010 0.000010 0.000010 0.000010 0.000010 0.000010 0.000010 0.000010 0.411362 0.000010 0.000010 0.000010 0.000010 0.000010 0.000010 0.000010 0.000010 0.000010 0.000010 0.000010 0.000010 0.000010 0.000010 0.000010 0.000010 0.000010 0.000010 0.000010 0.000010 0.000010 0.003916 0.000010 0.000010 0.000010 0.000010 0.000010 0.000010 0.000010 0.000010 0.000010 0.000010 0.000010 0.000010 0.000010 0.000010 0.000010 0.001865 0.000010 0.000010 0.000010 0.000010 0.000010 0.000010 0.000010 0.000010 0.000010 0.000010 0.000010 0.000010 0.000010 0.000010 0.000010 0.000010 0.000010 0.000010 0.581927 0.000010 0.000010 0.000010 0.000010 0.000010 0.000010 0.000010 0.000010 0.000010 0.000010 0.000010 0.000010 0.000010
0.000010 0.005457 0.000010 0.000010 0.000010 0.000010 0.000010 0.000010 0.000010 0.000010 0.000010 0.000010 0.000010 0.000010 0.000010 0.000010 0.000010 0.000010 0.000010 0.000010 0.000010 0.000010 0.000010 0.000010 0.000010 0.000010 0.990698 0.000010 0.000010 0.000010 0.000010 0.000010 0.000010 0.000010 0.000010 0.000010 0.000010 0.000010 0.000010 0.000010 0.000010 0.000010 0.000010 0.000010 0.000010 0.000010 0.000010 0.000010 0.000010 0.000010 0.000010 0.000010 0.000010 0.000010 0.000010 0.000010 0.000010 0.000010 0.000010 0.000010 0.000010 0.000010 0.000010 0.000010 0.000010 0.000010 0.000010 0.000010 0.000010 0.000010 0.000010 0.000010 0.000010 0.000010 0.000010 0.000010 0.000010 0.000010 0.000010 0.000010 0.000010 0.000010 0.000010 0.002905 0.000010 0.000010 0.000010 0.000010 0.000010 0.000010 0.000010 0.000010 0.000010 0.000010 0.000010 0.000010 0.000010
0.000010 0.000010 0.000010 0.000010 0.000010 0.000010 0.000010 0.000010 0.000010 0.000010 0.000010 0.000010 0.000010 0.000010 0.000010 0.000010 0.000010 0.000010 0.000010 0.000010 0.000010 0.000010 0.000010 0.000010 0.000010 0.000010 0.999040 0.000010 0.000010 0.000010 0.000010 0.000010 0.000010 0.000010 0.000010 0.000010 0.000010 0.000010 0.000010 0.000010 0.000010 0.000010 0.000010 0.000010 0.000010 0.000010 0.000010 0.000010 0.000010 0.000010 0.000010 0.000010 0.000010 0.000010 0.000010 0.000010 0.000010 0.000010 0.000010 0.000010 0.000010 0.000010 0.000010 0.000010 0.000010 0.000010 0.000010 0.000010 0.000010 0.000010 0.000010 0.000010 0.000010 0.000010 0.000010 0.000010 0.000010 0.000010 0.000010 0.000010 0.000010 0.000010 0.000010 0.000010 0.000010 0.000010 0.000010 0.000010 0.000010 0.000010 0.000010 0.000010 0.000010 0.000010 0.000010 0.000010 0.000010
0.000010 0.000010 0.000010 0.000010 0.000010 0.000010 0.000010 0.000010 0.000010 0.000010 0.000010 0.000010 0.000010 0.000010 0.000010 0.000010 0.000010 0.000010 0.000010 0.000010 0.000010 0.000010 0.000010 0.000010 0.000010 0.000010 0.999040 0.000010 0.000010 0.000010 0.000010 0.000010 0.000010 0.000010 0.000010 0.000010 0.000010 0.000010 0.000010 0.000010 0.000010 0.000010 0.000010 0.000010 0.000010 0.000010 0.000010 0.000010 0.000010 0.000010 0.000010 0.000010 0.000010 0.000010 0.000010 0.000010 0.000010 0.000010 0.000010 0.000010 0.000010 0.000010 0.000010 0.000010 0.000010 0.000010 0.000010 0.000010 0.000010 0.000010 0.000010 0.000010 0.000010 0.000010 0.000010 0.000010 0.000010 0.000010 0.000010 0.000010 0.000010 0.000010 0.000010 0.000010 0.000010 0.000010 0.000010 0.000010 0.000010 0.000010 0.000010 0.000010 0.000010 0.000010 0.000010 0.000010 0.000010
0.000010 0.000010 0.000010 0.000010 0.000010 0.000010 0.000010 0.000010 0.000010 0.000010 0.000010 0.000010 0.000010 0.000010 0.000010 0.000010 0.000010 0.000010 0.000010 0.000010 0.000010 0.000010 0.000010 0.000010 0.000010 0.000010 0.886314 0.000010 0.000010 0.000010 0.000010 0.000010 0.000010 0.000010 0.000010 0.000010 0.000010 0.000010 0.000010 0.000010 0.000010 0.000010 0.000010 0.000010 0.000010 0.000010 0.000010 0.000010 0.004290 0.000010 0.000010 0.000010 0.000010 0.000010 0.000010 0.000010 0.000010 0.000010 0.000010 0.000010 0.000010 0.000010 0.000010 0.000010 0.000010 0.000010 0.000010 0.000010 0.000010 0.000010 0.000010 0.000010 0.000010 0.000010 0.000010 0.009787 0.000010 0.000010 0.000010 0.000010 0.000010 0.000010 0.000010 0.098679 0.000010 0.000010 0.000010 0.000010 0.000010 0.000010 0.000010 0.000010 0.000010 0.000010 0.000010 0.000010 0.000010
0.000010 0.000010 0.000010 0.000010 0.000010 0.000010 0.000010 0.000010 0.000010 0.000010 0.000010 0.000010 0.000010 0.000010 0.000010 0.000010 0.000010 0.000010 0.000010 0.000010 0.000010 0.000010 0.000010 0.000010 0.012870 0.000010 0.960738 0.000010 0.000010 0.000010 0.000010 0.000010 0.000010 0.000010 0.000010 0.000683 0.000010 0.000010 0.000010 0.000010 0.000010 0.000010 0.000010 0.000010 0.000010 0.000010 0.000010 0.000010 0.000010 0.000010 0.000010 0.000010 0.000010 0.000010 0.000010 0.000010 0.000010 0.000010 0.000010 0.000010 0.000010 0.000010 0.000010 0.000010 0.000010 0.000010 0.000010 0.000010 0.000010 0.000010 0.000010 0.000010 0.000010 0.000010 0.000010 0.000010 0.000010 0.000010 0.000010 0.000010 0.000010 0.000010 0.000010 0.024779 0.000010 0.000010 0.000010 0.000010 0.000010 0.000010 0.000010 0.000010 0.000010 0.000010 0.000010 0.000010 0.000010
0.000010 0.000010 0.000010 0.000010 0.000010 0.000010 0.000010 0.000010 0.000010 0.000010 0.000010 0.000010 0.000010 0.000010 0.000010 0.000010 0.000010 0.000010 0.000010 0.000010 0.000010 0.000010 0.000010 0.000010 0.000010 0.000010 0.999040 0.000010 0.000010 0.000010 0.000010 0.000010 0.000010 0.000010 0.000010 0.000010 0.000010 0.000010 0.000010 0.000010 0.000010 0.000010 0.000010 0.000010 0.000010 0.000010 0.000010 0.000010 0.000010 0.000010 0.000010 0.000010 0.000010 0.000010 0.000010 0.000010 0.000010 0.000010 0.000010 0.000010 0.000010 0.000010 0.000010 0.000010 0.000010 0.000010 0.000010 0.000010 0.000010 0.000010 0.000010 0.000010 0.000010 0.000010 0.000010 0.000010 0.000010 0.000010 0.000010 0.000010 0.000010 0.000010 0.000010 0.000010 0.000010 0.000010 0.000010 0.000010 0.000010 0.000010 0.000010 0.000010 0.000010 0.000010 0.000010 0.000010 0.000010
0.000010 0.000010 0.000010 0.000010 0.000010 0.000010 0.000010 0.000010 0.000010 0.000010 0.000010 0.000010 0.000010 0.000010 0.000010 0.000010 0.000010 0.000010 0.000010 0.000010 0.000010 0.000010 0.000010 0.000010 0.000010 0.000010 0.999040 0.000010 0.000010 0.000010 0.000010 0.000010 0.000010 0.000010 0.000010 0.000010 0.000010 0.000010 0.000010 0.000010 0.000010 0.000010 0.000010 0.000010 0.000010 0.000010 0.000010 0.000010 0.000010 0.000010 0.000010 0.000010 0.000010 0.000010 0.000010 0.000010 0.000010 0.000010 0.000010 0.000010 0.000010 0.000010 0.000010 0.000010 0.000010 0.000010 0.000010 0.000010 0.000010 0.000010 0.000010 0.000010 0.000010 0.000010 0.000010 0.000010 0.000010 0.000010 0.000010 0.000010 0.000010 0.000010 0.000010 0.000010 0.000010 0.000010 0.000010 0.000010 0.000010 0.000010 0.000010 0.000010 0.000010 0.000010 0.000010 0.000010 0.000010
0.000010 0.014730 0.003244 0.000010 0.000010 0.011909 0.000010 0.000010 0.000010 0.011462 0.000010 0.000010 0.000010 0.000010 0.000010 0.000010 0.000010 0.000010 0.000010 0.000010 0.000010 0.000010 0.000010 0.000010 0.000010 0.000010 0.251487 0.000010 0.000010 0.000010 0.000010 0.010079 0.000010 0.000010 0.000010 0.000010 0.026755 0.000010 0.000010 0.049844 0.000769 0.000010 0.000010 0.003101 0.000010 0.000010 0.098666 0.000010 0.002289 0.000010 0.000010 0.000010 0.000010 0.000010 0.000010 0.000010 0.000010 0.021683 0.000010 0.000010 0.013494 0.000010 0.033067 0.000010 0.031364 0.000010 0.000010 0.000010 0.000010 0.000010 0.000010 0.000010 0.000010 0.008727 0.000010 0.007331 0.000010 0.000010 0.000010 0.000010 0.009309 0.000010 0.000010 0.345458 0.000010 0.000010 0.000699 0.014648 0.000010 0.000010 0.029146 0.000010 0.000010 0.000010 0.000010 0.000010 0.000010
0.000010 0.003169 0.017493 0.000010 0.000010 0.005145 0.000010 0.000010 0.000010 0.000010 0.000010 0.000010 0.000010 0.000010 0.000010 0.000010 0.000010 0.000010 0.000010 0.000010 0.003424 0.000010 0.000010 0.000010 0.000010 0.000010 0.446895 0.000010 0.000010 0.000010 0.000010 0.000010 0.000010 0.000010 0.000010 0.000010 0.026269 0.000010 0.000010 0.000010 0.000010 0.000010 0.000010 0.000010 0.000010 0.000010 0.048032 0.000010 0.000010 0.001055 0.000010 0.000010 0.000010 0.000010 0.000010 0.000010 0.000010 0.017953 0.010341 0.000010 0.000010 0.000010 0.000010 0.000010 0.000010 0.000010 0.000010 0.000010 0.052543 0.000010 0.000010 0.000010 0.000010 0.017313 0.000010 0.011516 0.000010 0.000010 0.000010 0.000010 0.000010 0.005377 0.000010 0.309065 0.000010 0.000010 0.000010 0.002221 0.000010 0.000010 0.020995 0.000010 0.000010 0.000405 0.000010 0.000010 0.000010
0.000010 0.000010 0.000010 0.000010 0.003471 0.000010 0.000010 0.000010 0.000010 0.000010 0.000010 0.000010 0.000010 0.000010 0.000010 0.000010 0.000010 0.000010 0.000010 0.000010 0.000010 0.000010 0.000010 0.000010 0.000010 0.000010 0.959452 0.000010 0.000010 0.000010 0.000010 0.001148 0.000010 0.000010 0.000010 0.000010 0.000010 0.000010 0.000010 0.000010 0.000010 0.000010 0.000010 0.000010 0.000010 0.004620 0.000010 0.000010 0.005324 0.000010 0.000010 0.000010 0.000010 0.000010 0.000010 0.000010 0.000010 0.000010 0.000010 0.000010 0.000010 0.000010 0.000010 0.000010 0.000010 0.000010 0.000010 0.000010 0.000010 0.000010 0.005958 0.019127 0.000010 0.000010 0.000010 0.000010 0.000010 0.000010 0.000010 0.000010 0.000010 0.000010 0.000010 0.000010 0.000010 0.000010 0.000010 0.000010 0.000010 0.000010 0.000010 0.000010 0.000010 0.000010 0.000010 0.000010 0.000010
0.000010 0.000010 0.000010 0.000010 0.000010 0.000010 0.000010 0.000010 0.000010 0.000010 0.000010 0.000010 0.000010 0.000010 0.000010 0.000010 0.000010 0.000010 0.000010 0.000010 0.000010 0.000010 0.000010 0.000010 0.000010 0.000010 0.999040 0.000010 0.000010 0.000010 0.000010 0.000010 0.000010 0.000010 0.000010 0.000010 0.000010 0.000010 0.000010 0.000010 0.000010 0.000010 0.000010 0.000010 0.000010 0.000010 0.000010 0.000010 0.000010 0.000010 0.000010 0.000010 0.000010 0.000010 0.000010 0.000010 0.000010 0.000010 0.000010 0.000010 0.000010 0.000010 0.000010 0.000010 0.000010 0.000010 0.000010 0.000010 0.000010 0.000010 0.000010 0.000010 0.000010 0.000010 0.000010 0.000010 0.000010 0.000010 0.000010 0.000010 0.000010 0.000010 0.000010 0.000010 0.000010 0.000010 0.000010 0.000010 0.000010 0.000010 0.000010 0.000010 0.000010 0.000010 0.000010 0.000010 0.000010
0.000010 0.000010 0.000010 0.000010 0.000010 0.000010 0.000010 0.000010 0.000010 0.000010 0.000010 0.000010 0.000010 0.000010 0.000010 0.000010 0.000010 0.000010 0.000010 0.000010 0.000010 0.000010 0.000010 0.000010 0.000010 0.000010 0.999040 0.000010 0.000010 0.000010 0.000010 0.000010 0.000010 0.000010 0.000010 0.000010 0.000010 0.000010 0.000010 0.000010 0.000010 0.000010 0.000010 0.000010 0.000010 0.000010 0.000010 0.000010 0.000010 0.000010 0.000010 0.000010 0.000010 0.000010 0.000010 0.000010 0.000010 0.000010 0.000010 0.000010 0.000010 0.000010 0.000010 0.000010 0.000010 0.000010 0.000010 0.000010 0.000010 0.000010 0.000010 0.000010 0.000010 0.000010 0.000010 0.000010 0.000010 0.000010 0.000010 0.000010 0.000010 0.000010 0.000010 0.000010 0.000010 0.000010 0.000010 0.000010 0.000010 0.000010 0.000010 0.000010 0.000010 0.000010 0.000010 0.000010 0.000010
0.000010 0.000010 0.000010 0.000010 0.000010 0.000010 0.000010 0.000010 0.000010 0.000010 0.000010 0.000010 0.000010 0.000010 0.000010 0.000010 0.000010 0.000010 0.000010 0.000010 0.000010 0.000010 0.000010 0.000010 0.000010 0.000010 0.994144 0.000010 0.000010 0.000010 0.000010 0.000010 0.000010 0.000010 0.000010 0.000010 0.000010 0.000010 0.000010 0.000010 0.000010 0.000010 0.000010 0.004906 0.000010 0.000010 0.000010 0.000010 0.000010 0.000010 0.000010 0.000010 0.000010 0.000010 0.000010 0.000010 0.000010 0.000010 0.000010 0.000010 0.000010 0.000010 0.000010 0.000010 0.000010 0.000010 0.000010 0.000010 0.000010 0.000010 0.000010 0.000010 0.000010 0.000010 0.000010 0.000010 0.000010 0.000010 0.000010 0.000010 0.000010 0.000010 0.000010 0.000010 0.000010 0.000010 0.000010 0.000010 0.000010 0.000010 0.000010 0.000010 0.000010 0.000010 0.000010 0.000010 0.000010
0.000010 0.000010 0.000010 0.000010 0.000010 0.000010 0.000010 0.000010 0.000010 0.000010 0.000010 0.000010 0.000010 0.000010 0.000010 0.000010 0.000010 0.000010 0.000010 0.000010 0.000010 0.000010 0.000010 0.000010 0.000010 0.000010 0.000010 0.000010 0.000010 0.000010 0.000010 0.000010 0.000010 0.000010 0.000010 0.000010 0.000010 0.000010 0.000010 0.000010 0.000010 0.000010 0.000010 0.000010 0.000010 0.000010 0.000010 0.000010 0.000010 0.000010 0.000010 0.000010 0.000010 0.000010 0.000010 0.000010 0.000010 0.000010 0.000010 0.000010 0.000010 0.000010 0.000010 0.000010 0.000010 0.000010 0.000010 0.000010 0.000010 0.000010 0.999040 0.000010 0.000010 0.000010 0.000010 0.000010 0.000010 0.000010 0.000010 0.000010 0.000010 0.000010 0.000010 0.000010 0.000010 0.000010 0.000010 0.000010 0.000010 0.000010 0.000010 0.000010 0.000010 0.000010 0.000010 0.000010 0.000010
0.000010 0.000010 0.000010 0.000010 0.000010 0.000010 0.000010 0.000010 0.000010 0.000010 0.000010 0.000010 0.000010 0.000010 0.000010 0.000010 0.000010 0.000010 0.000010 0.000010 0.000010 0.000010 0.000010 0.000010 0.000010 0.000010 0.000010 0.000010 0.000010 0.000010 0.000010 0.000010 0.000010 0.000010 0.000010 0.000010 0.000010 0.000010 0.000010 0.000010 0.000010 0.000010 0.000010 0.000010 0.000010 0.000010 0.000010 0.000010 0.000010 0.000010 0.000010 0.000010 0.000010 0.000010 0.000010 0.000010 0.000010 0.000010 0.000010 0.000010 0.000010 0.000010 0.000010 0.000010 0.000010 0.000010 0.000010 0.000010 0.000010 0.000010 0.999040 0.000010 0.000010 0.000010 0.000010 0.000010 0.000010 0.000010 0.000010 0.000010 0.000010 0.000010 0.000010 0.000010 0.000010 0.000010 0.000010 0.000010 0.000010 0.000010 0.000010 0.000010 0.000010 0.000010 0.000010 0.000010 0.000010
0.000010 0.000010 0.000010 0.000010 0.000010 0.000010 0.000010 0.000010 0.000010 0.000010 0.000010 0.000010 0.000010 0.000010 0.000010 0.000010 0.000010 0.000010 0.000010 0.000010 0.000010 0.000010 0.000010 0.000010 0.000010 0.000010 0.000010 0.000010 0.000010 0.000010 0.000010 0.000010 0.000010 0.000010 0.000010 0.000010 0.000010 0.000010 0.000010 0.000010 0.000010 0.000010 0.000010 0.000010 0.000010 0.000010 0.000010 0.000010 0.000010 0.000010 0.000010 0.000010 0.000010 0.000010 0.000010 0.000010 0.000010 0.000010 0.000010 0.000010 0.000010 0.000010 0.000010 0.000010 0.000010 0.000010 0.000010 0.000010 0.029173 0.000010 0.969619 0.000010 0.000010 0.000010 0.000010 0.000010 0.000010 0.000010 0.000010 0.000010 0.000010 0.000010 0.000010 0.000010 0.000010 0.000010 0.000010 0.000010 0.000010 0.000010 0.000010 0.000268 0.000010 0.000010 0.000010 0.000010 0.000010
0.000010 0.000010 0.000010 0.000010 0.000010 0.012580 0.000010 0.000010 0.000010 0.000010 0.001766 0.000010 0.000010 0.000010 0.000010 0.000010 0.000010 0.000010 0.000010 0.000010 0.000010 0.000010 0.000010 0.000010 0.000010 0.000010 0.000010 0.000010 0.000010 0.008791 0.000010 0.000010 0.000010 0.000010 0.000010 0.010109 0.000010 0.000010 0.000010 0.000010 0.000010 0.000010 0.000010 0.000010 0.000010 0.002459 0.008153 0.000010 0.000012 0.000010 0.000010 0.000010 0.000010 0.000010 0.000010 0.000010 0.000010 0.000010 0.000010 0.003267 0.001881 0.000010 0.000010 0.000010 0.000010 0.000010 0.000010 0.000010 0.000010 0.000010 0.918200 0.000010 0.000010 0.000010 0.000010 0.003241 0.000010 0.000010 0.000010 0.000010 0.000010 0.000010 0.000010 0.025362 0.000010 0.000010 0.000010 0.000010 0.000010 0.000010 0.003338 0.000010 0.000010 0.000010 0.000010 0.000010 0.000010
0.000010 0.000010 0.000010 0.000010 0.000010 0.000010 0.000010 0.000010 0.000010 0.000010 0.000010 0.000010 0.000010 0.000010 0.000010 0.000010 0.000010 0.000010 0.000010 0.000010 0.000010 0.000010 0.000010 0.000010 0.000010 0.000010 0.000010 0.000010 0.000010 0.000010 0.000010 0.000010 0.000010 0.000010 0.000010 0.000010 0.000010 0.000010 0.000010 0.000010 0.000010 0.000010 0.000010 0.000010 0.000010 0.000010 0.181360 0.000010 0.000010 0.000010 0.000010 0.000010 0.000010 0.000010 0.000010 0.000010 0.000010 0.000010 0.000010 0.000010 0.000010 0.000010 0.000010 0.000010 0.000010 0.000010 0.000010 0.000010 0.000010 0.000010 0.817690 0.000010 0.000010 0.000010 0.000010 0.000010 0.000010 0.000010 0.000010 0.000010 0.000010 0.000010 0.000010 0.000010 0.000010 0.000010 0.000010 0.000010 0.000010 0.000010 0.000010 0.000010 0.000010 0.000010 0.000010 0.000010 0.000010
0.000010 0.000010 0.000010 0.000010 0.000010 0.000010 0.000010 0.000010 0.000010 0.000010 0.000010 0.000010 0.000010 0.000010 0.000010 0.000010 0.000010 0.000010 0.000010 0.000010 0.000010 0.000010 0.000010 0.000010 0.000010 0.000010 0.000010 0.000010 0.000010 0.000010 0.000010 0.000010 0.000010 0.000010 0.000010 0.000010 0.000010 0.000010 0.000010 0.000010 0.000010 0.000010 0.000010 0.000010 0.000010 0.000010 0.000010 0.000010 0.000010 0.000010 0.000010 0.000010 0.000010 0.000010 0.000010 0.000010 0.000010 0.000010 0.000010 0.000010 0.000010 0.000010 0.000010 0.000010 0.000010 0.000010 0.000010 0.000010 0.000010 0.000010 0.999040 0.000010 0.000010 0.000010 0.000010 0.000010 0.000010 0.000010 0.000010 0.000010 0.000010 0.000010 0.000010 0.000010 0.000010 0.000010 0.000010 0.000010 0.000010 0.000010 0.000010 0.000010 0.000010 0.000010 0.000010 0.000010 0.000010
0.000010 0.000010 0.000010 0.000010 0.000010 0.000010 0.000010 0.000010 0.000010 0.000010 0.000010 0.000010 0.000010 0.000010 0.000010 0.000010 0.000010 0.000010 0.000010 0.000010 0.000010 0.000010 0.000010 0.000010 0.000010 0.000010 0.000010 0.000010 0.000010 0.000010 0.000010 0.000010 0.000010 0.000010 0.000010 0.000010 0.000010 0.000010 0.000010 0.000010 0.000010 0.000010 0.000010 0.000010 0.000010 0.000010 0.100201 0.000010 0.000010 0.000010 0.000010 0.000010 0.000010 0.000010 0.000010 0.000010 0.000010 0.000010 0.000010 0.000010 0.000010 0.000010 0.000010 0.000010 0.000010 0.000010 0.000010 0.000010 0.000010 0.000010 0.898849 0.000010 0.000010 0.000010 0.000010 0.000010 0.000010 0.000010 0.000010 0.000010 0.000010 0.000010 0.000010 0.000010 0.000010 0.000010 0.000010 0.000010 0.000010 0.000010 0.000010 0.000010 0.000010 0.000010 0.000010 0.000010 0.000010
0.000010 0.000010 0.000010 0.000010 0.000010 0.000010 0.000010 0.000010 0.000010 0.000010 0.000010 0.000010 0.000010 0.000010 0.000010 0.000010 0.000010 0.000010 0.000010 0.000010 0.000010 0.000010 0.000010 0.000010 0.000010 0.000010 0.000010 0.000010 0.000010 0.000010 0.000010 0.000010 0.000010 0.000010 0.000010 0.000010 0.000010 0.000010 0.000010 0.000010 0.000010 0.000010 0.000010 0.000010 0.000010 0.000010 0.125298 0.000010 0.000010 0.000010 0.000010 0.000010 0.000010 0.000010 0.000010 0.000010 0.000010 0.000010 0.000010 0.000010 0.000010 0.000010 0.000010 0.000010 0.000010 0.000010 0.000010 0.000010 0.000010 0.000010 0.873752 0.000010 0.000010 0.000010 0.000010 0.000010 0.000010 0.000010 0.000010 0.000010 0.000010 0.000010 0.000010 0.000010 0.000010 0.000010 0.000010 0.000010 0.000010 0.000010 0.000010 0.000010 0.000010 0.000010 0.000010 0.000010 0.000010
0.000010 0.000010 0.000010 0.000010 0.000010 0.000010 0.000010 0.000010 0.000010 0.000010 0.000010 0.000010 0.000010 0.000010 0.000010 0.000010 0.000010 0.000010 0.000010 0.000010 0.000010 0.000010 0.000010 0.000010 0.000010 0.000010 0.000010 0.000010 0.000010 0.000010 0.000010 0.000010 0.000010 0.000010 0.000010 0.000010 0.000010 0.000010 0.000010 0.000010 0.000010 0.000010 0.000010 0.000010 0.000010 0.000010 0.146180 0.000010 0.000010 0.000010 0.000010 0.000010 0.000010 0.000010 0.000010 0.000010 0.000010 0.000010 0.000010 0.000010 0.000010 0.000010 0.000010 0.000010 0.000010 0.000010 0.000010 0.000010 0.000010 0.000010 0.852870 0.000010 0.000010 0.000010 0.000010 0.000010 0.000010 0.000010 0.000010 0.000010 0.000010 0.000010 0.000010 0.000010 0.000010 0.000010 0.000010 0.000010 0.000010 0.000010 0.000010 0.000010 0.000010 0.000010 0.000010 0.000010 0.000010
0.000010 0.000010 0.000010 0.000010 0.000010 0.000010 0.000010 0.000010 0.000010 0.000010 0.000010 0.000010 0.000010 0.000010 0.000010 0.000010 0.000010 0.000010 0.000010 0.000010 0.000010 0.000010 0.000010 0.000010 0.000010 0.000010 0.000010 0.000010 0.000010 0.000010 0.000010 0.000010 0.000010 0.000010 0.000010 0.000010 0.000010 0.000010 0.000010 0.000010 0.000010 0.000010 0.000010 0.000010 0.000010 0.000010 0.000010 0.000010 0.000010 0.000010 0.000010 0.000010 0.000010 0.000010 0.000010 0.000010 0.000010 0.000010 0.000010 0.000010 0.000010 0.000010 0.000010 0.000010 0.000010 0.000010 0.000010 0.000010 0.000010 0.000010 0.999040 0.000010 0.000010 0.000010 0.000010 0.000010 0.000010 0.000010 0.000010 0.000010 0.000010 0.000010 0.000010 0.000010 0.000010 0.000010 0.000010 0.000010 0.000010 0.000010 0.000010 0.000010 0.000010 0.000010 0.000010 0.000010 0.000010
0.000010 0.000010 0.000010 0.000010 0.000010 0.000010 0.000010 0.000010 0.000010 0.000010 0.000010 0.000010 0.000010 0.000010 0.000010 0.000010 0.000010 0.000010 0.000010 0.000010 0.000010 0.000010 0.000010 0.000010 0.000010 0.000010 0.000010 0.000010 0.000010 0.000010 0.000010 0.000010 0.000010 0.000010 0.000010 0.000010 0.000010 0.000010 0.000010 0.000010 0.000010 0.000010 0.000010 0.000010 0.000010 0.000010 0.147937 0.000010 0.000010 0.000010 0.000010 0.000010 0.000010 0.000010 0.000010 0.000010 0.000010 0.000010 0.000010 0.000010 0.000010 0.000010 0.000010 0.000010 0.000010 0.000010 0.000010 0.000010 0.000010 0.000010 0.851113 0.000010 0.000010 0.000010 0.000010 0.000010 0.000010 0.000010 0.000010 0.000010 0.000010 0.000010 0.000010 0.000010 0.000010 0.000010 0.000010 0.000010 0.000010 0.000010 0.000010 0.000010 0.000010 0.000010 0.000010 0.000010 0.000010
0.000010 0.000010 0.000010 0.000010 0.000010 0.000010 0.000010 0.000010 0.000010 0.000010 0.000010 0.000010 0.000010 0.000010 0.000010 0.000010 0.000010 0.000010 0.000010 0.000010 0.000010 0.000010 0.000010 0.000010 0.000010 0.000010 0.000010 0.000010 0.000010 0.000010 0.000010 0.000010 0.000010 0.000010 0.000010 0.000010 0.000010 0.000010 0.000010 0.000010 0.000010 0.000010 0.000010 0.000010 0.000010 0.000010 0.000010 0.000010 0.000010 0.000010 0.000010 0.000010 0.000010 0.000010 0.000010 0.000010 0.000010 0.000010 0.000010 0.000010 0.000010 0.000010 0.000010 0.000010 0.000010 0.000010 0.000010 0.000010 0.000010 0.000010 0.999040 0.000010 0.000010 0.000010 0.000010 0.000010 0.000010 0.000010 0.000010 0.000010 0.000010 0.000010 0.000010 0.000010 0.000010 0.000010 0.000010 0.000010 0.000010 0.000010 0.000010 0.000010 0.000010 0.000010 0.000010 0.000010 0.000010
0.000010 0.000010 0.000010 0.000010 0.000010 0.019137 0.000010 0.000010 0.000010 0.000010 0.000010 0.000010 0.000010 0.000010 0.000010 0.000010 0.000010 0.000010 0.000010 0.000010 0.000010 0.000010 0.000010 0.000010 0.000010 0.000010 0.000010 0.000010 0.000010 0.000010 0.000010 0.000010 0.000010 0.000010 0.000010 0.011283 0.000010 0.000010 0.000010 0.000010 0.000010 0.000010 0.000010 0.000010 0.000010 0.000010 0.188610 0.000010 0.000010 0.000010 0.000010 0.000010 0.000010 0.000010 0.000010 0.000010 0.000010 0.000010 0.000010 0.000010 0.000010 0.000010 0.000010 0.000010 0.000010 0.000010 0.000010 0.000010 0.000010 0.000010 0.780041 0.000010 0.000010 0.000010 0.000010 0.000010 0.000010 0.000010 0.000010 0.000010 0.000010 0.000010 0.000010 0.000010 0.000010 0.000010 0.000010 0.000010 0.000010 0.000010 0.000010 0.000010 0.000010 0.000010 0.000010 0.000010 0.000010
0.000010 0.000010 0.000010 0.000010 0.000010 0.000010 0.000010 0.000010 0.000010 0.000010 0.000010 0.000010 0.000010 0.000010 0.000010 0.000010 0.000010 0.000010 0.000010 0.000010 0.000010 0.000010 0.000010 0.000010 0.000010 0.000010 0.000010 0.000010 0.000010 0.000010 0.000010 0.000010 0.000010 0.000010 0.000010 0.000010 0.000010 0.000010 0.000010 0.000010 0.000010 0.000010 0.000010 0.000010 0.000010 0.000010 0.000010 0.000010 0.000010 0.000010 0.000010 0.000010 0.000010 0.000010 0.000010 0.000010 0.000010 0.000010 0.000010 0.000010 0.000010 0.000010 0.000010 0.000010 0.000010 0.000010 0.000010 0.000010 0.000010 0.000010 0.999040 0.000010 0.000010 0.000010 0.000010 0.000010 0.000010 0.000010 0.000010 0.000010 0.000010 0.000010 0.000010 0.000010 0.000010 0.000010 0.000010 0.000010 0.000010 0.000010 0.000010 0.000010 0.000010 0.000010 0.000010 0.000010 0.000010
0.000010 0.000010 0.000010 0.000010 0.000010 0.000010 0.000010 0.000010 0.000010 0.000010 0.000010 0.000010 0.000010 0.000010 0.000010 0.000010 0.000010 0.000010 0.012537 0.000010 0.000010 0.000010 0.000010 0.000010 0.009308 0.000010 0.000010 0.000010 0.000010 0.000010 0.000010 0.000010 0.000010 0.000010 0.000010 0.000010 0.000010 0.000010 0.000010 0.000010 0.000010 0.000010 0.000010 0.000010 0.000010 0.000010 0.113887 0.000010 0.000010 0.000010 0.000010 0.000010 0.000010 0.000010 0.000010 0.000010 0.000010 0.000010 0.000010 0.000010 0.000010 0.000010 0.000010 0.000010 0.000010 0.000010 0.000010 0.000010 0.000010 0.000010 0.859490 0.000010 0.000010 0.003859 0.000010 0.000010 0.000010 0.000010 0.000010 0.000010 0.000010 0.000010 0.000010 0.000010 0.000010 0.000010 0.000010 0.000010 0.000010 0.000010 0.000010 0.000010 0.000010 0.000010 0.000010 0.000010 0.000010
0.017722 0.000010 0.000010 0.000010 0.000010 0.000010 0.000010 0.000010 0.000010 0.000010 0.012248 0.000010 0.000010 0.000010 0.000010 0.008715 0.000010 0.000010 0.019262 0.051907 0.000010 0.000010 0.000010 0.000010 0.031888 0.000010 0.056054 0.000010 0.000010 0.000010 0.000010 0.004870 0.002263 0.000010 0.000010 0.000010 0.009052 0.000010 0.000010 0.023859 0.015595 0.008260 0.022876 0.000010 0.003406 0.033546 0.107512 0.000010 0.000010 0.000010 0.000010 0.000010 0.009890 0.000010 0.000010 0.000010 0.000010 0.014450 0.000010 0.005851 0.010373 0.000010 0.001254 0.000010 0.000010 0.000010 0.020024 0.000010 0.071997 0.000010 0.099534 0.007681 0.000010 0.010187 0.000010 0.003693 0.072054 0.000010 0.000010 0.000010 0.034561 0.000010 0.000010 0.101354 0.000010 0.000010 0.000010 0.008774 0.000010 0.082119 0.005179 0.000010 0.000010 0.011369 0.000010 0.000010 0.000010
0.000010 0.000010 0.000010 0.000010 0.000010 0.000010 0.000010 0.000010 0.000010 0.000010 0.000010 0.000010 0.000010 0.000010 0.000010 0.000010 0.000010 0.000010 0.000010 0.000010 0.000010 0.000010 0.000010 0.000010 0.000010 0.000010 0.000010 0.000010 0.000010 0.000010 0.000010 0.000010 0.000010 0.000010 0.000010 0.000010 0.000010 0.000010 0.000010 0.000010 0.000010 0.000010 0.000010 0.000010 0.000010 0.000010 0.000010 0.000010 0.000010 0.000010 0.000010 0.000010 0.000010 0.000010 0.000010 0.000010 0.000010 0.000010 0.000010 0.000010 0.000010 0.000010 0.000010 0.000010 0.000010 0.000010 0.000010 0.000010 0.000010 0.000010 0.999040 0.000010 0.000010 0.000010 0.000010 0.000010 0.000010 0.000010 0.000010 0.000010 0.000010 0.000010 0.000010 0.000010 0.000010 0.000010 0.000010 0.000010 0.000010 0.000010 0.000010 0.000010 0.000010 0.000010 0.000010 0.000010 0.000010
0.000010 0.000010 0.000010 0.000010 0.000010 0.000010 0.000010 0.000010 0.000010 0.000010 0.000010 0.000010 0.000010 0.000010 0.000010 0.000010 0.000010 0.000010 0.000010 0.000010 0.000010 0.000010 0.000010 0.000010 0.000010 0.000010 0.000010 0.000010 0.000010 0.000010 0.000010 0.000010 0.000010 0.000010 0.000010 0.000010 0.000010 0.000010 0.000010 0.000010 0.000010 0.000010 0.000010 0.000010 0.000010 0.000010 0.000010 0.000010 0.000010 0.000010 0.000010 0.000010 0.000010 0.000010 0.000010 0.000010 0.000010 0.000010 0.000010 0.000010 0.000010 0.000010 0.000010 0.000010 0.000010 0.000010 0.000010 0.000010 0.000010 0.000010 0.999040 0.000010 0.000010 0.000010 0.000010 0.000010 0.000010 0.000010 0.000010 0.000010 0.000010 0.000010 0.000010 0.000010 0.000010 0.000010 0.000010 0.000010 0.000010 0.000010 0.000010 0.000010 0.000010 0.000010 0.000010 0.000010 0.000010
0.009623 0.111660 0.027697 0.000010 0.000010 0.000010 0.000010 0.000010 0.000010 0.000010 0.000010 0.000010 0.000010 0.000010 0.000010 0.000010 0.000010 0.000010 0.000180 0.000010 0.000010 0.000010 0.000010 0.000010 0.005080 0.000010 0.456981 0.000010 0.000010 0.000010 0.000015 0.000010 0.000010 0.000010 0.000010 0.000010 0.002476 0.000010 0.000010 0.000010 0.000010 0.000010 0.000010 0.000010 0.000010 0.000010 0.010908 0.000010 0.003019 0.000010 0.000010 0.000010 0.001432 0.000010 0.000010 0.000010 0.000010 0.000010 0.000010 0.000010 0.004834 0.000010 0.000010 0.000010 0.000010 0.000010 0.000010 0.000010 0.000010 0.000010 0.007532 0.003385 0.000010 0.005880 0.000010 0.000010 0.000010 0.000010 0.000010 0.000010 0.000010 0.000010 0.000010 0.000010 0.000010 0.000010 0.000010 0.348487 0.000010 0.000010 0.000010 0.000010 0.000010 0.000010 0.000010 0.000010 0.000010
0.000010 0.136383 0.000010 0.000010 0.000010 0.000010 0.000010 0.000010 0.000010 0.000010 0.000010 0.000010 0.000010 0.000010 0.000010 0.000010 0.000010 0.000010 0.000010 0.000010 0.000010 0.000010 0.000010 0.000010 0.000010 0.000010 0.000010 0.000010 0.000010 0.000010 0.000010 0.000010 0.000010 0.000010 0.000010 0.000010 0.000010 0.000010 0.000010 0.000010 0.000010 0.000010 0.000010 0.000010 0.000010 0.000010 0.000010 0.000010 0.000010 0.000010 0.000010 0.000010 0.000010 0.000010 0.000010 0.000010 0.000010 0.000010 0.000010 0.000010 0.000010 0.000010 0.000010 0.000010 0.000010 0.000010 0.000010 0.000010 0.000010 0.000010 0.000010 0.000010 0.000010 0.000010 0.000010 0.000010 0.000010 0.000010 0.000010 0.000010 0.000010 0.000010 0.000010 0.000010 0.000010 0.000010 0.000010 0.862667 0.000010 0.000010 0.000010 0.000010 0.000010 0.000010 0.000010 0.000010 0.000010
0.000010 0.149813 0.000010 0.000010 0.000010 0.000010 0.000010 0.000010 0.000010 0.000010 0.000010 0.000010 0.000010 0.000010 0.000010 0.000010 0.000010 0.000010 0.000010 0.000010 0.000010 0.000010 0.000010 0.000010 0.000010 0.000010 0.000010 0.000010 0.000010 0.000010 0.000010 0.000010 0.000010 0.000010 0.000010 0.000010 0.000010 0.000010 0.000010 0.000010 0.000010 0.000010 0.000010 0.000010 0.000010 0.000010 0.000010 0.000010 0.000010 0.000010 0.000010 0.000010 0.000010 0.000010 0.000010 0.000010 0.000010 0.000010 0.000010 0.000010 0.000010 0.000010 0.000010 0.000010 0.000010 0.000010 0.000010 0.000010 0.000010 0.000010 0.000010 0.000010 0.000010 0.000010 0.000010 0.000010 0.000010 0.000010 0.000010 0.000010 0.000010 0.000010 0.000010 0.000010 0.000010 0.000010 0.000010 0.849237 0.000010 0.000010 0.000010 0.000010 0.000010 0.000010 0.000010 0.000010 0.000010
0.000010 0.000010 0.000010 0.000010 0.000010 0.000010 0.000010 0.000010 0.000010 0.000010 0.000010 0.000010 0.000010 0.000010 0.000010 0.000010 0.000010 0.000010 0.000010 0.000010 0.000010 0.000010 0.000010 0.000010 0.000010 0.000010 0.000010 0.000010 0.000010 0.000010 0.000010 0.000010 0.000010 0.000010 0.000010 0.000010 0.000010 0.000010 0.000010 0.000010 0.000010 0.000010 0.000010 0.000010 0.000010 0.000010 0.000010 0.000010 0.000010 0.000010 0.000010 0.000010 0.000010 0.000010 0.000010 0.000010 0.000010 0.000010 0.000010 0.000010 0.000010 0.000010 0.000010 0.000010 0.000010 0.000010 0.000010 0.000010 0.000010 0.000010 0.000010 0.000010 0.000010 0.000010 0.000010 0.000010 0.000010 0.000010 0.000010 0.000010 0.000010 0.000010 0.000010 0.000010 0.000010 0.000010 0.000010 0.999040 0.000010 0.000010 0.000010 0.000010 0.000010 0.000010 0.000010 0.000010 0.000010
0.000010 0.162893 0.000010 0.000010 0.000010 0.000010 0.000010 0.000010 0.000010 0.000010 0.000010 0.000010 0.000010 0.000010 0.000010 0.000010 0.000010 0.000010 0.000010 0.000010 0.000010 0.000010 0.000010 0.000010 0.000010 0.000010 0.000010 0.000010 0.000010 0.000010 0.000010 0.000010 0.000010 0.000010 0.000010 0.000010 0.000010 0.000010 0.000010 0.000010 0.000010 0.000010 0.000010 0.000010 0.000010 0.000010 0.000010 0.000010 0.000010 0.000010 0.000010 0.000010 0.000010 0.000010 0.000010 0.000010 0.000010 0.000010 0.000010 0.000010 0.000010 0.000010 0.000010 0.000010 0.000010 0.000010 0.000010 0.000010 0.000010 0.000010 0.000010 0.000010 0.000010 0.000010 0.000010 0.000010 0.000010 0.000010 0.000010 0.000010 0.000010 0.000010 0.000010 0.000010 0.000010 0.000010 0.000010 0.836157 0.000010 0.000010 0.000010 0.000010 0.000010 0.000010 0.000010 0.000010 0.000010
0.000010 0.302399 0.000010 0.000010 0.000010 0.000010 0.000010 0.000010 0.000010 0.000010 0.000010 0.000010 0.000010 0.000010 0.000010 0.000010 0.000010 0.000010 0.000010 0.000010 0.000010 0.000010 0.000010 0.000010 0.000010 0.000010 0.000010 0.000010 0.000010 0.000010 0.000010 0.000010 0.000010 0.000010 0.000010 0.000010 0.000010 0.000010 0.000010 0.000010 0.000010 0.000010 0.000010 0.000010 0.000010 0.000010 0.000010 0.000010 0.000010 0.000010 0.000010 0.000010 0.000010 0.000010 0.000010 0.000010 0.000010 0.000010 0.000010 0.000010 0.000010 0.000010 0.000010 0.000010 0.000010 0.000010 0.000010 0.000010 0.000010 0.000010 0.000010 0.000010 0.000010 0.000010 0.000010 0.000010 0.000010 0.000010 0.000010 0.000010 0.000010 0.000010 0.000010 0.000010 0.000010 0.000010 0.000010 0.696651 0.000010 0.000010 0.000010 0.000010 0.000010 0.000010 0.000010 0.000010 0.000010
0.000010 0.999040 0.000010 0.000010 0.000010 0.000010 0.000010 0.000010 0.000010 0.000010 0.000010 0.000010 0.000010 0.000010 0.000010 0.000010 0.000010 0.000010 0.000010 0.000010 0.000010 0.000010 0.000010 0.000010 0.000010 0.000010 0.000010 0.000010 0.000010 0.000010 0.000010 0.000010 0.000010 0.000010 0.000010 0.000010 0.000010 0.000010 0.000010 0.000010 0.000010 0.000010 0.000010 0.000010 0.000010 0.000010 0.000010 0.000010 0.000010 0.000010 0.000010 0.000010 0.000010 0.000010 0.000010 0.000010 0.000010 0.000010 0.000010 0.000010 0.000010 0.000010 0.000010 0.000010 0.000010 0.000010 0.000010 0.000010 0.000010 0.000010 0.000010 0.000010 0.000010 0.000010 0.000010 0.000010 0.000010 0.000010 0.000010 0.000010 0.000010 0.000010 0.000010 0.000010 0.000010 0.000010 0.000010 0.000010 0.000010 0.000010 0.000010 0.000010 0.000010 0.000010 0.000010 0.000010 0.000010
0.000010 0.625806 0.000010 0.000010 0.000010 0.000010 0.000010 0.000010 0.000010 0.000010 0.000010 0.000010 0.000010 0.000010 0.000010 0.000010 0.000010 0.000010 0.000010 0.000010 0.000010 0.000010 0.000010 0.000010 0.000010 0.000010 0.000010 0.000010 0.000010 0.000010 0.000010 0.000010 0.000010 0.000010 0.000010 0.000010 0.000010 0.000010 0.000010 0.000010 0.000010 0.000010 0.000010 0.000010 0.000010 0.000010 0.000010 0.000010 0.000010 0.000010 0.000010 0.000010 0.000010 0.000010 0.000010 0.000010 0.000010 0.000010 0.000010 0.000010 0.000010 0.000010 0.000010 0.000010 0.000010 0.000010 0.000010 0.000010 0.000010 0.000010 0.000010 0.000010 0.000010 0.000010 0.000010 0.000010 0.000010 0.000010 0.000010 0.000010 0.000010 0.000010 0.000010 0.000010 0.000010 0.000010 0.000010 0.373244 0.000010 0.000010 0.000010 0.000010 0.000010 0.000010 0.000010 0.000010 0.000010
0.000010 0.000010 0.000010 0.000010 0.000010 0.000010 0.000010 0.000010 0.000010 0.000010 0.000010 0.000010 0.000010 0.000010 0.000010 0.000010 0.000010 0.000010 0.000010 0.000010 0.000010 0.000010 0.000010 0.000010 0.000010 0.000010 0.000010 0.000010 0.000010 0.000010 0.000010 0.000010 0.000010 0.000010 0.000010 0.000010 0.000010 0.000010 0.000010 0.000010 0.000010 0.000010 0.000010 0.000010 0.000010 0.000010 0.000010 0.000010 0.000010 0.000010 0.000010 0.000010 0.000010 0.000010 0.000010 0.000010 0.000010 0.000010 0.000010 0.000010 0.000010 0.000010 0.000010 0.000010 0.000010 0.000010 0.000010 0.000010 0.000010 0.000010 0.000010 0.000010 0.000010 0.000010 0.000010 0.000010 0.000010 0.000010 0.000010 0.000010 0.000010 0.000010 0.000010 0.000010 0.000010 0.000010 0.000010 0.999040 0.000010 0.000010 0.000010 0.000010 0.000010 0.000010 0.000010 0.000010 0.000010
0.000010 0.292898 0.000010 0.000010 0.000010 0.000010 0.000010 0.000010 0.000010 0.000010 0.000010 0.000010 0.000010 0.000010 0.000010 0.000010 0.000010 0.000010 0.000010 0.000010 0.000010 0.000010 0.000010 0.000010 0.000010 0.000010 0.000010 0.000010 0.000010 0.000010 0.000010 0.000010 0.000010 0.000010 0.000010 0.000010 0.000010 0.000010 0.000010 0.000010 0.000010 0.000010 0.000010 0.000010 0.000010 0.000010 0.000010 0.000010 0.000010 0.000010 0.000010 0.000010 0.000010 0.000010 0.000010 0.000010 0.000010 0.000010 0.000010 0.000010 0.000010 0.000010 0.000010 0.000010 0.000010 0.000010 0.000010 0.000010 0.000010 0.000010 0.000010 0.000010 0.000010 0.000010 0.000010 0.000010 0.000010 0.000010 0.000010 0.000010 0.000010 0.000010 0.000010 0.000010 0.000010 0.000010 0.000010 0.706152 0.000010 0.000010 0.000010 0.000010 0.000010 0.000010 0.000010 0.000010 0.000010
0.000010 0.000010 0.000010 0.000010 0.000010 0.000010 0.000010 0.000010 0.000010 0.000010 0.000010 0.000010 0.000010 0.000010 0.000010 0.000010 0.000010 0.000010 0.000010 0.000010 0.000010 0.000010 0.000010 0.000010 0.000010 0.000010 0.000010 0.000010 0.000010 0.000010 0.000010 0.000010 0.000010 0.000010 0.000010 0.000010 0.000016 0.000010 0.000010 0.000010 0.000010 0.000010 0.000010 0.000010 0.000010 0.000010 0.000010 0.000010 0.000010 0.000010 0.000010 0.000010 0.000010 0.000010 0.000010 0.000010 0.000010 0.000010 0.000010 0.000010 0.000010 0.000010 0.000010 0.000010 0.000010 0.000010 0.000010 0.000010 0.000010 0.000010 0.000010 0.000010 0.000010 0.000010 0.000010 0.000010 0.000010 0.000010 0.000010 0.000010 0.000010 0.000010 0.000010 0.000010 0.000010 0.000010 0.000010 0.999034 0.000010 0.000010 0.000010 0.000010 0.000010 0.000010 0.000010 0.000010 0.000010
0.000010 0.000010 0.000010 0.000010 0.000010 0.000010 0.000010 0.000010 0.000010 0.000010 0.000010 0.000010 0.000010 0.000010 0.000010 0.000010 0.000010 0.000010 0.000010 0.000010 0.000010 0.000010 0.000010 0.000010 0.000010 0.000010 0.000010 0.000010 0.000010 0.000010 0.000010 0.000010 0.000010 0.000010 0.000010 0.000010 0.000010 0.000010 0.000010 0.000010 0.000010 0.000010 0.000010 0.000010 0.000010 0.000010 0.000010 0.000010 0.000010 0.000010 0.000010 0.000010 0.000010 0.000010 0.000010 0.000010 0.000010 0.000010 0.000010 0.000010 0.000010 0.000010 0.000010 0.000010 0.000010 0.000010 0.000010 0.000010 0.000010 0.000010 0.000010 0.000010 0.000010 0.000010 0.000010 0.000010 0.000010 0.000010 0.000010 0.000010 0.000010 0.000010 0.000010 0.000010 0.000010 0.000010 0.000010 0.999040 0.000010 0.000010 0.000010 0.000010 0.000010 0.000010 0.000010 0.000010 0.000010
0.000010 0.106817 0.000010 0.000010 0.000010 0.000010 0.000010 0.000010 0.000010 0.000010 0.000010 0.000010 0.000010 0.000010 0.000010 0.000010 0.000010 0.000010 0.000010 0.000010 0.000010 0.000010 0.000010 0.000010 0.000010 0.000010 0.000010 0.000010 0.000010 0.000010 0.000010 0.000010 0.000010 0.000010 0.000010 0.007360 0.000010 0.000010 0.000010 0.000010 0.000010 0.000010 0.000010 0.000010 0.000010 0.000010 0.000010 0.000010 0.000010 0.000010 0.000010 0.000010 0.000010 0.000010 0.000010 0.000010 0.000010 0.000010 0.000010 0.000010 0.001643 0.000010 0.000010 0.000010 0.000010 0.000010 0.000010 0.000010 0.025804 0.000010 0.000010 0.000010 0.000010 0.000010 0.000010 0.000010 0.000010 0.000010 0.000010 0.000010 0.000010 0.000010 0.000010 0.000010 0.000010 0.000010 0.000010 0.857457 0.000010 0.000010 0.000010 0.000010 0.000010 0.000010 0.000010 0.000010 0.000010
0.000010 0.299031 0.000010 0.000010 0.000010 0.000010 0.000010 0.000010 0.000010 0.000010 0.000010 0.000010 0.000010 0.000010 0.000010 0.000010 0.000010 0.000010 0.000010 0.000010 0.000010 0.000010 0.000010 0.000010 0.000010 0.000010 0.000010 0.000010 0.000010 0.000010 0.000010 0.000010 0.000010 0.000010 0.000010 0.000010 0.000010 0.000010 0.000010 0.000010 0.000010 0.000010 0.000010 0.000010 0.000010 0.000010 0.000010 0.000010 0.000010 0.000010 0.000010 0.000010 0.000010 0.000010 0.000010 0.000010 0.000010 0.000010 0.000010 0.000010 0.000010 0.000010 0.000010 0.000010 0.000010 0.000010 0.000010 0.000010 0.000010 0.000010 0.000010 0.000010 0.000010 0.000010 0.000010 0.000010 0.000010 0.000010 0.000010 0.000010 0.000010 0.000010 0.000010 0.000010 0.000010 0.000010 0.000010 0.700019 0.000010 0.000010 0.000010 0.000010 0.000010 0.000010 0.000010 0.000010 0.000010
0.000010 0.183757 0.000010 0.000010 0.000010 0.000010 0.000010 0.000010 0.000010 0.000010 0.000010 0.000010 0.000010 0.000010 0.000010 0.000010 0.000010 0.000010 0.000010 0.000010 0.000010 0.000010 0.000010 0.000010 0.000010 0.000010 0.000010 0.000010 0.000010 0.000010 0.000010 0.000010 0.000010 0.000010 0.000010 0.000010 0.000010 0.000010 0.000010 0.000014 0.000010 0.000010 0.000010 0.000010 0.000010 0.000010 0.000010 0.000010 0.000010 0.000010 0.000010 0.000010 0.000010 0.000010 0.000010 0.000010 0.000010 0.000010 0.000010 0.000010 0.000010 0.000010 0.000010 0.000010 0.000010 0.000010 0.000010 0.000010 0.000010 0.000010 0.000010 0.000010 0.000010 0.000010 0.000010 0.000010 0.000010 0.000010 0.000010 0.000010 0.000010 0.000010 0.000010 0.000010 0.000010 0.000010 0.000010 0.815288 0.000010 0.000010 0.000010 0.000010 0.000010 0.000010 0.000010 0.000010 0.000010
0.000010 0.161401 0.000010 0.000010 0.000010 0.000010 0.000010 0.000010 0.000010 0.000010 0.000010 0.000010 0.000010 0.000010 0.000010 0.000010 0.000010 0.000010 0.000010 0.000010 0.000010 0.000010 0.000010 0.000010 0.000010 0.000010 0.000010 0.000010 0.000010 0.000010 0.000010 0.000010 0.000010 0.000010 0.000010 0.000010 0.000010 0.000010 0.000010 0.000010 0.000010 0.000010 0.000010 0.000010 0.000010 0.000010 0.000010 0.000010 0.000010 0.000010 0.000010 0.000010 0.000010 0.000010 0.000010 0.000010 0.000010 0.000010 0.000010 0.000010 0.000010 0.000010 0.000010 0.000010 0.000010 0.000010 0.000010 0.000010 0.000010 0.000010 0.000010 0.000010 0.000010 0.000010 0.000010 0.000010 0.000010 0.000010 0.000010 0.000010 0.000010 0.000010 0.000010 0.000010 0.000010 0.000010 0.000010 0.837649 0.000010 0.000010 0.000010 0.000010 0.000010 0.000010 0.000010 0.000010 0.000010
0.000010 0.000010 0.000010 0.000010 0.000010 0.000010 0.000010 0.000010 0.000010 0.000010 0.000010 0.000010 0.000010 0.000010 0.000010 0.000010 0.000010 0.000010 0.000010 0.000010 0.000010 0.000010 0.000010 0.000010 0.000010 0.000010 0.000010 0.000010 0.000010 0.000010 0.000010 0.000010 0.000010 0.000010 0.000010 0.000010 0.000010 0.000010 0.000010 0.000010 0.000010 0.000010 0.000010 0.000010 0.000010 0.000010 0.000010 0.000010 0.000010 0.000010 0.000010 0.000010 0.000010 0.000010 0.000010 0.000010 0.000010 0.000010 0.000010 0.000010 0.000010 0.000010 0.000010 0.000010 0.000010 0.000010 0.000010 0.000010 0.000010 0.000010 0.000010 0.000010 0.000010 0.000010 0.000010 0.000010 0.000010 0.000010 0.000010 0.000010 0.000010 0.000010 0.000010 0.000010 0.000010 0.000010 0.000010 0.999040 0.000010 0.000010 0.000010 0.000010 0.000010 0.000010 0.000010 0.000010 0.000010
0.000010 0.999040 0.000010 0.000010 0.000010 0.000010 0.000010 0.000010 0.000010 0.000010 0.000010 0.000010 0.000010 0.000010 0.000010 0.000010 0.000010 0.000010 0.000010 0.000010 0.000010 0.000010 0.000010 0.000010 0.000010 0.000010 0.000010 0.000010 0.000010 0.000010 0.000010 0.000010 0.000010 0.000010 0.000010 0.000010 0.000010 0.000010 0.000010 0.000010 0.000010 0.000010 0.000010 0.000010 0.000010 0.000010 0.000010 0.000010 0.000010 0.000010 0.000010 0.000010 0.000010 0.000010 0.000010 0.000010 0.000010 0.000010 0.000010 0.000010 0.000010 0.000010 0.000010 0.000010 0.000010 0.000010 0.000010 0.000010 0.000010 0.000010 0.000010 0.000010 0.000010 0.000010 0.000010 0.000010 0.000010 0.000010 0.000010 0.000010 0.000010 0.000010 0.000010 0.000010 0.000010 0.000010 0.000010 0.000010 0.000010 0.000010 0.000010 0.000010 0.000010 0.000010 0.000010 0.000010 0.000010
0.000010 0.000010 0.000010 0.000010 0.000010 0.000010 0.000010 0.000010 0.000010 0.000010 0.000010 0.000010 0.000010 0.000010 0.000010 0.000010 0.000010 0.000010 0.000010 0.000010 0.000010 0.000010 0.000010 0.000010 0.000010 0.000010 0.000010 0.000010 0.000010 0.000010 0.000010 0.000010 0.000010 0.000010 0.000010 0.000017 0.000010 0.000010 0.000010 0.000010 0.000010 0.000010 0.000010 0.000010 0.000010 0.000010 0.000010 0.000010 0.000010 0.000010 0.000010 0.000010 0.000010 0.000010 0.000010 0.000010 0.000010 0.000010 0.000010 0.000010 0.000010 0.000010 0.000010 0.000010 0.000010 0.000010 0.000010 0.000010 0.000010 0.000010 0.000010 0.000010 0.000010 0.000010 0.000010 0.000010 0.000010 0.000010 0.000010 0.000010 0.000010 0.000010 0.000010 0.000010 0.000010 0.000010 0.000010 0.999033 0.000010 0.000010 0.000010 0.000010 0.000010 0.000010 0.000010 0.000010 0.000010
0.026314 0.482392 0.000010 0.000010 0.000010 0.000010 0.000010 0.000010 0.000010 0.000010 0.000010 0.000010 0.000010 0.000010 0.000010 0.000010 0.000010 0.000010 0.000010 0.000010 0.000010 0.000010 0.000010 0.000010 0.000010 0.000010 0.000010 0.000010 0.000010 0.000010 0.000010 0.000010 0.000010 0.000010 0.000010 0.000010 0.007321 0.000010 0.000010 0.000010 0.000010 0.000010 0.000010 0.000010 0.000010 0.000010 0.000010 0.000010 0.000010 0.000010 0.000010 0.000010 0.000010 0.000010 0.000010 0.000010 0.000010 0.000010 0.000010 0.000010 0.010173 0.000010 0.000010 0.000010 0.000010 0.000010 0.000010 0.000010 0.028592 0.000010 0.000010 0.000010 0.000010 0.011134 0.000010 0.000010 0.000010 0.000010 0.000010 0.000010 0.000010 0.000010 0.000010 0.000010 0.000010 0.000010 0.000010 0.406498 0.000010 0.000010 0.026687 0.000010 0.000010 0.000010 0.000010 0.000010 0.000010
0.000010 0.000010 0.000010 0.000010 0.000010 0.000010 0.000010 0.000010 0.000010 0.999040 0.000010 0.000010 0.000010 0.000010 0.000010 0.000010 0.000010 0.000010 0.000010 0.000010 0.000010 0.000010 0.000010 0.000010 0.000010 0.000010 0.000010 0.000010 0.000010 0.000010 0.000010 0.000010 0.000010 0.000010 0.000010 0.000010 0.000010 0.000010 0.000010 0.000010 0.000010 0.000010 0.000010 0.000010 0.000010 0.000010 0.000010 0.000010 0.000010 0.000010 0.000010 0.000010 0.000010 0.000010 0.000010 0.000010 0.000010 0.000010 0.000010 0.000010 0.000010 0.000010 0.000010 0.000010 0.000010 0.000010 0.000010 0.000010 0.000010 0.000010 0.000010 0.000010 0.000010 0.000010 0.000010 0.000010 0.000010 0.000010 0.000010 0.000010 0.000010 0.000010 0.000010 0.000010 0.000010 0.000010 0.000010 0.000010 0.000010 0.000010 0.000010 0.000010 0.000010 0.000010 0.000010 0.000010 0.000010
0.000010 0.000010 0.000010 0.000010 0.000010 0.000010 0.000010 0.000010 0.000010 0.999038 0.000010 0.000010 0.000010 0.000010 0.000010 0.000010 0.000010 0.000010 0.000010 0.000010 0.000010 0.000010 0.000010 0.000010 0.000010 0.000010 0.000010 0.000010 0.000010 0.000010 0.000010 0.000010 0.000010 0.000010 0.000010 0.000010 0.000010 0.000010 0.000010 0.000010 0.000010 0.000010 0.000010 0.000010 0.000010 0.000010 0.000010 0.000010 0.000012 0.000010 0.000010 0.000010 0.000010 0.000010 0.000010 0.000010 0.000010 0.000010 0.000010 0.000010 0.000010 0.000010 0.000010 0.000010 0.000010 0.000010 0.000010 0.000010 0.000010 0.000010 0.000010 0.000010 0.000010 0.000010 0.000010 0.000010 0.000010 0.000010 0.000010 0.000010 0.000010 0.000010 0.000010 0.000010 0.000010 0.000010 0.000010 0.000010 0.000010 0.000010 0.000010 0.000010 0.000010 0.000010 0.000010 0.000010 0.000010
0.057692 0.000010 0.000010 0.000010 0.000010 0.000010 0.000010 0.000010 0.000010 0.941358 0.000010 0.000010 0.000010 0.000010 0.000010 0.000010 0.000010 0.000010 0.000010 0.000010 0.000010 0.000010 0.000010 0.000010 0.000010 0.000010 0.000010 0.000010 0.000010 0.000010 0.000010 0.000010 0.000010 0.000010 0.000010 0.000010 0.000010 0.000010 0.000010 0.000010 0.000010 0.000010 0.000010 0.000010 0.000010 0.000010 0.000010 0.000010 0.000010 0.000010 0.000010 0.000010 0.000010 0.000010 0.000010 0.000010 0.000010 0.000010 0.000010 0.000010 0.000010 0.000010 0.000010 0.000010 0.000010 0.000010 0.000010 0.000010 0.000010 0.000010 0.000010 0.000010 0.000010 0.000010 0.000010 0.000010 0.000010 0.000010 0.000010 0.000010 0.000010 0.000010 0.000010 0.000010 0.000010 0.000010 0.000010 0.000010 0.000010 0.000010 0.000010 0.000010 0.000010 0.000010 0.000010 0.000010 0.000010
0.000010 0.000010 0.000010 0.000010 0.000010 0.000010 0.000010 0.000010 0.000010 0.999040 0.000010 0.000010 0.000010 0.000010 0.000010 0.000010 0.000010 0.000010 0.000010 0.000010 0.000010 0.000010 0.000010 0.000010 0.000010 0.000010 0.000010 0.000010 0.000010 0.000010 0.000010 0.000010 0.000010 0.000010 0.000010 0.000010 0.000010 0.000010 0.000010 0.000010 0.000010 0.000010 0.000010 0.000010 0.000010 0.000010 0.000010 0.000010 0.000010 0.000010 0.000010 0.000010 0.000010 0.000010 0.000010 0.000010 0.000010 0.000010 0.000010 0.000010 0.000010 0.000010 0.000010 0.000010 0.000010 0.000010 0.000010 0.000010 0.000010 0.000010 0.000010 0.000010 0.000010 0.000010 0.000010 0.000010 0.000010 0.000010 0.000010 0.000010 0.000010 0.000010 0.000010 0.000010 0.000010 0.000010 0.000010 0.000010 0.000010 0.000010 0.000010 0.000010 0.000010 0.000010 0.000010 0.000010 0.000010
0.033902 0.000010 0.000010 0.000010 0.000010 0.000010 0.000010 0.000010 0.000010 0.965148 0.000010 0.000010 0.000010 0.000010 0.000010 0.000010 0.000010 0.000010 0.000010 0.000010 0.000010 0.000010 0.000010 0.000010 0.000010 0.000010 0.000010 0.000010 0.000010 0.000010 0.000010 0.000010 0.000010 0.000010 0.000010 0.000010 0.000010 0.000010 0.000010 0.000010 0.000010 0.000010 0.000010 0.000010 0.000010 0.000010 0.000010 0.000010 0.000010 0.000010 0.000010 0.000010 0.000010 0.000010 0.000010 0.000010 0.000010 0.000010 0.000010 0.000010 0.000010 0.000010 0.000010 0.000010 0.000010 0.000010 0.000010 0.000010 0.000010 0.000010 0.000010 0.000010 0.000010 0.000010 0.000010 0.000010 0.000010 0.000010 0.000010 0.000010 0.000010 0.000010 0.000010 0.000010 0.000010 0.000010 0.000010 0.000010 0.000010 0.000010 0.000010 0.000010 0.000010 0.000010 0.000010 0.000010 0.000010
0.138123 0.000010 0.000010 0.000010 0.000010 0.000010 0.000010 0.000010 0.000010 0.860927 0.000010 0.000010 0.000010 0.000010 0.000010 0.000010 0.000010 0.000010 0.000010 0.000010 0.000010 0.000010 0.000010 0.000010 0.000010 0.000010 0.000010 0.000010 0.000010 0.000010 0.000010 0.000010 0.000010 0.000010 0.000010 0.000010 0.000010 0.000010 0.000010 0.000010 0.000010 0.000010 0.000010 0.000010 0.000010 0.000010 0.000010 0.000010 0.000010 0.000010 0.000010 0.000010 0.000010 0.000010 0.000010 0.000010 0.000010 0.000010 0.000010 0.000010 0.000010 0.000010 0.000010 0.000010 0.000010 0.000010 0.000010 0.000010 0.000010 0.000010 0.000010 0.000010 0.000010 0.000010 0.000010 0.000010 0.000010 0.000010 0.000010 0.000010 0.000010 0.000010 0.000010 0.000010 0.000010 0.000010 0.000010 0.000010 0.000010 0.000010 0.000010 0.000010 0.000010 0.000010 0.000010 0.000010 0.000010
0.143832 0.015259 0.120835 0.000010 0.000010 0.000010 0.000010 0.005047 0.000010 0.575194 0.000010 0.000010 0.000010 0.000010 0.000010 0.003156 0.009011 0.000010 0.000010 0.000010 0.000010 0.000010 0.000010 0.000010 0.004359 0.000010 0.000010 0.000010 0.000010 0.026240 0.010111 0.000010 0.000010 0.000010 0.000010 0.000010 0.001357 0.000010 0.000010 0.000010 0.000010 0.000010 0.000010 0.000010 0.000010 0.005547 0.000010 0.000010 0.000010 0.000010 0.000010 0.000010 0.000010 0.000010 0.000010 0.000010 0.000010 0.000010 0.000010 0.000010 0.004034 0.000010 0.000010 0.000010 0.000010 0.000010 0.000010 0.000010 0.015610 0.000010 0.000010 0.002247 0.000010 0.000010 0.000010 0.002334 0.000010 0.000010 0.000010 0.000010 0.000010 0.041657 0.000010 0.013382 0.000010 0.000010 0.000010 0.000010 0.000010 0.000010 0.000010 0.000010 0.000010 0.000010 0.000010 0.000010 0.000010
0.133680 0.000010 0.050904 0.000010 0.011248 0.000010 0.000010 0.000010 0.000010 0.752814 0.000010 0.000010 0.000010 0.000010 0.000010 0.000010 0.000010 0.000010 0.000010 0.000010 0.000010 0.000010 0.000010 0.000010 0.000010 0.000010 0.000010 0.000010 0.000010 0.000010 0.000010 0.000010 0.000010 0.000010 0.000010 0.001870 0.000010 0.000010 0.000010 0.000010 0.000010 0.000010 0.000010 0.009605 0.000010 0.000010 0.000010 0.000010 0.000010 0.000010 0.000010 0.000010 0.035582 0.000010 0.000010 0.000010 0.000010 0.000010 0.000010 0.000010 0.003406 0.000010 0.000010 0.000010 0.000010 0.000010 0.000010 0.000010 0.000010 0.000010 0.000010 0.000010 0.000010 0.000010 0.000010 0.000010 0.000010 0.000010 0.000010 0.000010 0.000010 0.000010 0.000010 0.000010 0.000010 0.000010 0.000010 0.000010 0.000010 0.000010 0.000010 0.000010 0.000010 0.000010 0.000010 0.000010 0.000010
0.000010 0.000010 0.000010 0.000010 0.000010 0.000010 0.000010 0.000010 0.000010 0.999040 0.000010 0.000010 0.000010 0.000010 0.000010 0.000010 0.000010 0.000010 0.000010 0.000010 0.000010 0.000010 0.000010 0.000010 0.000010 0.000010 0.000010 0.000010 0.000010 0.000010 0.000010 0.000010 0.000010 0.000010 0.000010 0.000010 0.000010 0.000010 0.000010 0.000010 0.000010 0.000010 0.000010 0.000010 0.000010 0.000010 0.000010 0.000010 0.000010 0.000010 0.000010 0.000010 0.000010 0.000010 0.000010 0.000010 0.000010 0.000010 0.000010 0.000010 0.000010 0.000010 0.000010 0.000010 0.000010 0.000010 0.000010 0.000010 0.000010 0.000010 0.000010 0.000010 0.000010 0.000010 0.000010 0.000010 0.000010 0.000010 0.000010 0.000010 0.000010 0.000010 0.000010 0.000010 0.000010 0.000010 0.000010 0.000010 0.000010 0.000010 0.000010 0.000010 0.000010 0.000010 0.000010 0.000010 0.000010
0.073673 0.000010 0.000010 0.000010 0.000010 0.000010 0.000010 0.000010 0.000010 0.925377 0.000010 0.000010 0.000010 0.000010 0.000010 0.000010 0.000010 0.000010 0.000010 0.000010 0.000010 0.000010 0.000010 0.000010 0.000010 0.000010 0.000010 0.000010 0.000010 0.000010 0.000010 0.000010 0.000010 0.000010 0.000010 0.000010 0.000010 0.000010 0.000010 0.000010 0.000010 0.000010 0.000010 0.000010 0.000010 0.000010 0.000010 0.000010 0.000010 0.000010 0.000010 0.000010 0.000010 0.000010 0.000010 0.000010 0.000010 0.000010 0.000010 0.000010 0.000010 0.000010 0.000010 0.000010 0.000010 0.000010 0.000010 0.000010 0.000010 0.000010 0.000010 0.000010 0.000010 0.000010 0.000010 0.000010 0.000010 0.000010 0.000010 0.000010 0.000010 0.000010 0.000010 0.000010 0.000010 0.000010 0.000010 0.000010 0.000010 0.000010 0.000010 0.000010 0.000010 0.000010 0.000010 0.000010 0.000010
0.258480 0.000010 0.124199 0.000010 0.000010 0.000952 0.000010 0.000010 0.000010 0.516518 0.000010 0.000010 0.000010 0.000010 0.000010 0.004219 0.000010 0.000010 0.000010 0.000010 0.000010 0.000010 0.000010 0.000010 0.007632 0.000010 0.000010 0.000010 0.000010 0.025628 0.000010 0.000010 0.000010 0.000010 0.000010 0.007952 0.000010 0.000010 0.000010 0.020685 0.000010 0.002531 0.000010 0.000010 0.000010 0.000010 0.000010 0.000010 0.009367 0.000010 0.000010 0.000010 0.000010 0.000010 0.000010 0.000010 0.011151 0.000010 0.000010 0.000010 0.000010 0.000010 0.000010 0.000010 0.000010 0.000010 0.000010 0.000010 0.000010 0.000010 0.000010 0.000010 0.000010 0.000010 0.000010 0.009846 0.000010 0.000010 0.000010 0.000010 0.000010 0.000010 0.000010 0.000010 0.000010 0.000010 0.000010 0.000010 0.000010 0.000010 0.000010 0.000010 0.000010 0.000010 0.000010 0.000010 0.000010
0.000010 0.000010 0.000010 0.000010 0.018430 0.000010 0.000010 0.000010 0.000010 0.975448 0.000010 0.000010 0.000010 0.000010 0.000010 0.000010 0.000010 0.000010 0.000010 0.000010 0.000010 0.000010 0.000010 0.000010 0.000010 0.000010 0.000010 0.000010 0.000010 0.005182 0.000010 0.000010 0.000010 0.000010 0.000010 0.000010 0.000010 0.000010 0.000010 0.000010 0.000010 0.000010 0.000010 0.000010 0.000010 0.000010 0.000010 0.000010 0.000010 0.000010 0.000010 0.000010 0.000010 0.000010 0.000010 0.000010 0.000010 0.000010 0.000010 0.000010 0.000010 0.000010 0.000010 0.000010 0.000010 0.000010 0.000010 0.000010 0.000010 0.000010 0.000010 0.000010 0.000010 0.000010 0.000010 0.000010 0.000010 0.000010 0.000010 0.000010 0.000010 0.000010 0.000010 0.000010 0.000010 0.000010 0.000010 0.000010 0.000010 0.000010 0.000010 0.000010 0.000010 0.000010 0.000010 0.000010 0.000010
0.420527 0.000010 0.078766 0.000010 0.005371 0.000010 0.000010 0.000010 0.000010 0.442649 0.000010 0.000010 0.000010 0.000010 0.000010 0.000010 0.000010 0.000010 0.000010 0.000010 0.000010 0.000010 0.000010 0.000010 0.000010 0.000010 0.000010 0.000010 0.000010 0.000010 0.000010 0.000010 0.000010 0.000010 0.000010 0.000010 0.000010 0.000010 0.000010 0.000010 0.000010 0.000010 0.000010 0.000087 0.000010 0.000010 0.000010 0.000010 0.000010 0.000010 0.000010 0.000010 0.000010 0.000010 0.000010 0.000010 0.000010 0.000010 0.000010 0.000010 0.000010 0.000010 0.000010 0.000010 0.026642 0.000010 0.000010 0.000010 0.000010 0.000010 0.000010 0.000010 0.000010 0.000010 0.000010 0.000010 0.000010 0.000010 0.000010 0.000010 0.000010 0.000010 0.000010 0.000010 0.000010 0.000010 0.000010 0.000428 0.000010 0.000010 0.024640 0.000010 0.000010 0.000010 0.000010 0.000010 0.000010
[truncated: 819,748 more chars]
