# Supplementary material for: Genetic analysis of Thai cattle reveals a Southeast Asian indicine ancestry
Source: PeerJ. 2015 Oct 27;3:e1318. doi: 10.7717/peerj.1318 (PMC4627918; doi:10.7717/peerj.1318)
Supplement: Dataset S2 — The Q values inferred by ADMIXTURE for each modeled K are shown for each individual, which are labeled according to breed information. The data are organized into three folders, each of which represents the ADMIXTURE experiments described in Fig. S5. [file peerj-03-1318-s007.zip › SupplementDataS7/1397breeds/README.txt]

#1,397 individual samples display in each row
#column1:breed	column2:sample name
AN	100002140
AN	100003600
AN	100005750
AN	100005910
AN	100006430
AN	100007080
AN	100007490
AN	100007510
AN	100017170
AN	100017450
AN	100019350
AN	100023680
AN	100024050
AN	100030680
AN	100030840
AN	100030950
AN	100049530
AN	100208040
AN	100320500
AN	100321520
HFD	101182610
HFD	101182650
HFD	101182830
HFD	101208390
HFD	101208400
HFD	101208420
HFD	101208510
HFD	101208580
HFD	101209080
HFD	101209160
HFD	101209180
HFD	101209190
HFD	101209230
HFD	101342120
HFD	101496960
HFD	101497000
HFD	101512650
HFD	101512810
HFD	101514110
HFD	101514150
LM	102088570
LM	102092420
LM	102100710
LM	102102440
LM	102109410
LM	102110110
LM	102121490
LM	102121710
LM	102122000
LM	102127810
LM	102133450
LM	102134620
LM	102136810
LM	102136830
LM	102143330
LM	102183370
LM	102495940
LM	102496020
LM	102496030
LM	102496040
CHA	103208220
CHA	103208230
CHA	103208250
CHA	103208260
CHA	103208270
CHA	103209120
CHA	103335009
CHA	103335019
CHA	103335039
CHA	103335059
CHA	103335079
CHA	103335089
CHA	103335119
CHA	103335149
CHA	103335179
CHA	103335209
CHA	103335219
CHA	103335249
CHA	103341970
CHA	103734280
SIM	104342350
SIM	104342480
SIM	104342620
SIM	104716110
SIM	104716320
SIM	104720370
SIM	104720940
SIM	104722300
SIM	104722800
SIM	104722820
SIM	104723140
SIM	104723330
SIM	104723650
SIM	104723780
SIM	104723870
SIM	104723910
SIM	104723940
SIM	104724070
SIM	104724080
SIM	104724390
WAGY	105206270
WAGY	105206280
WAGY	105206290
WAGY	105206300
WAGY	105206310
WAGY	105206320
WAGY	105206340
WAGY	105206460
WAGY	105206490
WAGY	105206500
WAGY	105206530
WAGY	105206550
HANW	106206770
HANW	106206830
HANW	106206890
HANW	106206950
HANW	106207010
HANW	106207070
HANW	106207130
HANW	106207190
BRVH	108693590
BRVH	108693600
BRVH	108693610
BRVH	108693650
BRVH	108693720
BRVH	108693790
BRVH	108693830
BRVH	108693850
BRVH	108693910
BRVH	108693960
BRVH	108694010
BRVH	108694140
BRVH	108694150
BRVH	108694210
BRVH	108694250
BRVH	108694260
BRVH	108694440
BRVH	108694450
BRVH	108694560
BRVH	108695140
CHIA	110275590
CHIA	110275600
CHIA	110275610
CHIA	110275620
CHIA	110275630
CHIA	110328660
CHIA	110328680
CHIA	110328690
CHIA	110328700
GEL	112275540
GEL	112329320
GEL	112335309
GEL	112335319
GEL	112335329
GEL	112738359
GEL	112738389
GEL	112738399
GEL	112738409
GEL	112738429
GEL	112738469
GEL	112738499
GEL	112738509
GEL	112738579
GEL	112738679
GEL	112738769
GEL	112738839
GEL	112738939
GEL	112738999
GEL	112739019
MAAN	113275760
MAAN	113275770
MAAN	113275780
MAAN	113329300
MAAN	113329310
MAAN	MAN_3161
MAAN	MAN_3168
MAAN	MAN_5193
MAAN	MAN_3170
MAAN	MAN_5367
MAAN	MAN_3160
MAAN	MAN_5364
MAAN	MAN_5361
MAAN	MAN_5359
MAAN	MAN_3165
MAAN	MAN_5366
MAAN	MAN_5363
MAAN	MAN_5360
MAAN	MAN_3167
MAAN	MAN_5365
NORM	115275560
NORM	NOR_N17
NORM	NOR_N18
NORM	NOR_N3
NORM	NOR_N15
NORM	NOR_N21
NORM	NOR_N9
NORM	NOR_N13
NORM	NOR_N29
NORM	NOR_N6
NORM	NOR_N28
NORM	NOR_N4
NORM	NOR_N11
NORM	NOR_N27
NORM	NOR_N10
NORM	NOR_N5
NORM	NOR_N25
NORM	NOR_N19
NORM	NOR_N24
NORM	NOR_N2
PIED	116328910
PIED	116328930
PIED	116328950
PIED	116338179
PIED	116338189
PIED	116338199
PIED	116338209
PIED	116338239
PIED	116338259
PIED	116338269
PIED	116338279
PIED	116338289
PIED	116338309
PIED	116338319
PIED	116338339
PIED	116338369
PIED	116338379
PIED	116338389
PIED	116338399
PIED	116338409
RMG	119329000
RMG	119338429
RMG	119338449
RMG	119338459
RMG	119338469
RMG	119338479
RMG	119338489
RMG	119338499
RMG	119338509
RMG	119338519
RMG	119338529
RMG	119338539
RMG	119338549
RMG	119338569
RMG	119338579
RMG	119338589
RMG	119338599
RMG	119338609
RMG	119338619
RMG	119338629
SAL	120275480
SAL	120329270
SAL	120329280
SAL	120329290
SAL	120510790
SAL	120510810
SAL	120510850
SAL	120510870
SAL	120510890
SAL	120510910
SAL	120510930
SAL	120510970
SAL	120511010
SAL	120511030
SAL	120511050
SAL	120511070
SAL	120511210
SAL	120511230
SAL	120511270
SAL	120511290
TXLH	121275450
TXLH	121329350
TXLH	121329410
TXLH	121329430
TXLH	121329500
TXLH	121329520
TXLH	121329540
TXLH	121329590
TXLH	121488129
TXLH	121488139
TXLH	121488149
TXLH	121488159
TXLH	121488169
TXLH	121488179
TXLH	121488189
TXLH	121488199
TXLH	121488209
TXLH	121488219
TXLH	121488229
TXLH	121488239
SCHL	122275570
SCHL	122328370
SCHL	122328380
SCHL	122328390
SCHL	122328400
SCHL	122329150
SCHL	122329160
SCHL	122329170
SENP	123476350
SENP	123476390
SENP	123476410
SENP	123476450
SENP	123476470
SENP	123476480
SENP	123476500
SENP	123476510
SENP	123476530
SENP	123476550
SENP	123476570
SENP	123476580
SENP	123476600
SENP	123476610
SENP	123476640
SENP	123476650
SENP	123476670
SENP	123476690
SENP	123476710
SH	124274220
SH	124274920
SH	124330640
SH	124330650
SH	124330700
SH	124330720
SH	124330740
SH	124330760
SH	124330770
SH	124330780
SH	124330810
SH	124330830
SH	124330840
SH	124330850
SH	124330860
SH	124330880
SH	124330900
MSH	124274230
MSH	124274240
MSH	124330530
MSH	124330540
MSH	124330670
MSH	124330940
MSH	124330960
MSH	124330980
MSH	124330990
LINC	124274500
LINC	124274510
LINC	124274520
LINC	124274530
LINC	124274540
LINC	124274550
LINC	124274560
LINC	124274710
LINC	124274720
ROMO	128321660
ROMO	128321670
ROMO	128321680
ROMO	128321690
ROMO	128321700
ROMO	128321710
ROMO	128321720
ROMO	128321730
ANR	129334049
ANR	129334069
ANR	129334089
ANR	129334099
ANR	129334139
ANR	129341460
ANR	129341490
ANR	129341500
ANR	129341780
ANR	129733290
ANR	129733330
ANR	129733340
ANR	129733360
ANR	129733410
ANR	129733420
ANR	129733450
ANR	129733500
ANR	129733540
ANR	129733570
CRK	140516190
CRK	140516200
CRK	140516210
CRK	140516220
CRK	140516240
CRK	140516250
CRK	140516260
CRK	140516270
CRK	140516290
HO	200045000
HO	200209560
HO	200210760
HO	200211220
HO	200211260
HO	200211460
HO	200336119
HO	200336229
HO	200336249
HO	200336259
HO	200336319
HO	200336329
HO	200336339
HO	200336359
HO	200336419
HO	200336429
HO	200336449
HO	200336519
HO	200336659
HO	200336719
AYR	201199280
AYR	201199400
AYR	201199800
AYR	201199920
AYR	201200020
AYR	201200040
AYR	201200100
AYR	201200280
AYR	201207540
AYR	201208000
AYR	201331530
AYR	201331550
AYR	201331640
AYR	201331650
AYR	201331670
AYR	201331680
AYR	201331710
AYR	201475510
JER	202211600
JER	202211680
JER	202211700
JER	202211720
JER	202336749
JER	202336759
JER	202336769
JER	202336779
JER	202336789
JER	202336799
JER	202336819
JER	202336829
JER	202336859
JER	202336869
JER	202336879
JER	202336889
JER	202336909
JER	202336939
JER	202336969
JER	202337009
BSW	204334779
BSW	204334789
BSW	204334799
BSW	204334839
BSW	204334859
BSW	204334869
BSW	204334889
BSW	204334899
BSW	204334909
BSW	204334929
BSW	204334969
BSW	204334999
BSW	BRU_2328
BSW	BRU_21729
BSW	BRU_21728
BSW	BRU_21727
BSW	BRU_21726
BSW	BRU_21725
BSW	BRU_21724
BSW	BRU_21723
GNS	205335579
GNS	205335589
GNS	205335599
GNS	205335609
GNS	205335619
GNS	205335629
GNS	205335639
GNS	205335649
GNS	205335659
GNS	205335669
GNS	205335679
GNS	205335689
GNS	205335699
GNS	205335709
GNS	205335719
GNS	205335729
GNS	205335739
GNS	205335759
GNS	205335769
GNS	205335779
MONT	221328820
MONT	221328840
MONT	MON_N4
MONT	MON_N16
MONT	MON_N15
MONT	MON_N22
MONT	MON_N14
MONT	MON_N13
MONT	MON_N25
MONT	MON_N2
MONT	MON_N19
MONT	MON_N26
MONT	MON_N30
MONT	MON_N1
MONT	MON_N11
MONT	MON_N18
MONT	MON_N17
MONT	MON_N29
MONT	MON_N10
MONT	MON_N5
NRC	223337969
NRC	223337979
NRC	223337989
NRC	223337999
NRC	223338009
NRC	223338019
NRC	223338029
NRC	223338039
NRC	223338049
NRC	223338059
NRC	223338069
NRC	223338079
NRC	223338089
NRC	223338099
NRC	223338109
NRC	223338119
NRC	223338129
NRC	223338139
NRC	223338159
NRC	223338169
TG	241695760
TG	241695770
TG	241695780
TG	241695790
TG	241695800
TG	241695810
TG	241695820
TG	241695830
AB	242695840
AB	242695850
AB	242695860
AB	242695870
AB	242695880
AB	242695890
AB	242695900
AB	242695910
ASY	243695920
ASY	243695930
ASY	243695940
ASY	243695950
ASY	243695960
ASY	243695970
ASY	243695980
ASY	243695990
SAR	244696000
SAR	244696010
SAR	244696020
SAR	244696030
SAR	244696040
SAR	244696050
SAR	244696060
SAR	244696070
EAR	245696080
EAR	245696090
EAR	245696100
EAR	245696110
EAR	245696120
EAR	245696130
EAR	245696140
EAR	245696150
NDAM	500080250
NDAM	500080280
NDAM	500080290
NDAM	500080310
NDAM	500080370
NDAM	500080430
NDAM	500337479
NDAM	500337489
NDAM	500337499
NDAM	500337519
NDAM	500337529
NDAM	500337539
NDAM	500337549
NDAM	500337569
NDAM	500337579
NDAM	500337589
NDAM	500337609
NDAM	500337699
NDAM	500337709
NDAM	500337719
BOR	501080490
BOR	501080500
BOR	501080510
BOR	501080520
BOR	501080530
BOR	501080540
BOR	501080550
BOR	501080560
BOR	501080570
BOR	501080610
BOR	501080700
BOR	501080730
BOR	501080740
BOR	501080750
BOR	501080760
BOR	501080770
BOR	501080780
BOR	501080790
BOR	501080800
BOR	501080810
BR	503019140
BR	503019190
BR	503019200
BR	503029990
BR	503030020
BR	503030040
BR	503030060
BR	503030230
BR	503334519
BR	503334539
BR	503334549
BR	503334609
BR	503334649
BR	503334659
BR	503334669
BR	503334679
BR	503334689
BR	503334699
BR	503334729
BR	503334759
NEL	504202850
NEL	504203170
NEL	504337729
NEL	504337759
NEL	504337769
NEL	504337779
NEL	504337789
NEL	504337799
NEL	504337809
NEL	504337819
NEL	504337829
NEL	504337839
NEL	504337849
NEL	504337859
NEL	504337869
NEL	504337879
NEL	504337889
NEL	504337919
NEL	504337929
NEL	504337939
SAHW	506333289
SAHW	506333299
SAHW	506333309
SAHW	506333319
SAHW	506333329
SAHW	506333339
SAHW	506333349
SAHW	506333359
SAHW	506333369
SAHW	506333379
SAHW	506333389
SAHW	506333399
SAHW	506752699
SAHW	506752709
SAHW	506752719
SAHW	506752749
SAHW	506752759
GIR	507333119
GIR	507333129
GIR	507335349
GIR	507335359
GIR	507335379
GIR	507335399
GIR	507335409
GIR	507335419
GIR	507335429
GIR	507335439
GIR	507335449
GIR	507335459
GIR	507335469
GIR	507335479
GIR	507335489
GIR	507335499
GIR	507335519
GIR	507335529
GIR	507335539
GIR	507335559
CHO	508523640
CHO	508523650
CHO	508523660
CHO	508523670
CHO	508523680
CHO	508523690
CHO	508751899
CHO	508751909
CHO	508751919
CHO	508751929
CHO	508751939
DHA	509523700
DHA	509523710
DHA	509523720
DHA	509523730
DHA	509523740
DHA	509523750
DHA	509523760
DHA	509752049
DHA	509752059
DHA	509752069
DHA	509752079
DHA	509752089
LOH	510523770
LOH	510523780
LOH	510523790
LOH	510523800
LOH	510523810
LOH	510752499
LOH	510752509
LOH	510752519
LOH	510752529
LOH	510752539
THA	511523820
THA	511523830
THA	511523840
THA	511523850
THA	511523860
THA	511523870
THA	511523880
THA	511752729
THA	511752739
THA	511752769
THA	511752779
THA	511752789
RSIN	512523890
RSIN	512523900
RSIN	512523910
RSIN	512523920
RSIN	512523930
RSIN	512752549
RSIN	512752559
RSIN	512752569
RSIN	512752579
RSIN	512752589
ACH	513523940
ACH	513523950
ACH	513523960
ACH	513523970
ACH	513523980
ACH	513523990
ACH	513524000
ACH	513751749
ACH	513751759
ACH	513751769
ACH	513751779
ACH	513751789
ZEB	514748419
ZEB	514748429
ZEB	514748439
ZEB	514748449
ZEB	514748459
ZEB	514748469
ZEB	514748479
ZEB	514748489
ZEB	514748499
ZEB	514748509
ZEB	514748519
ZEB	514748529
ZEB	514748559
ZEB	514748579
ZEB	514748589
ZEB	514748599
ZEB	514748609
ZEB	514748629
ZEB	514748639
ZEB	514748649
BEFM	552334259
BEFM	552334269
BEFM	552334279
BEFM	552334289
BEFM	552334299
BEFM	552334309
BEFM	552334329
BEFM	552334339
BEFM	552334349
BEFM	552334359
BEFM	552334369
BEFM	552334379
BEFM	552334389
BEFM	552334399
BEFM	552334409
BEFM	552334419
BEFM	552334429
BEFM	552334439
BEFM	552334449
BEFM	552334459
SGT	555338679
SGT	555338689
SGT	555338699
SGT	555338709
SGT	555338719
SGT	555338729
SGT	555338739
SGT	555338749
SGT	555338759
SGT	555338769
SGT	555338779
SGT	555338789
SGT	555338809
SGT	555338839
SGT	555338859
SGT	555338869
SGT	555338879
SGT	555338889
SGT	555338899
SGT	555338909
CANC	557332799
CANC	557332809
CANC	557332819
CANC	557332829
CANC	557332849
CANC	557332859
CANC	557332869
CANC	557332879
CANC	557332899
CANC	557332909
CANC	557332919
CANC	557332969
CANC	557332979
CANC	557333009
CANC	557333019
CANC	557333029
CANC	557333039
CANC	557333049
CANC	557333059
CANC	557333099
SHK	558338919
SHK	558338929
SHK	558338939
SHK	558338949
SHK	558338959
SHK	558338969
SHK	558338979
SHK	558338989
SHK	558338999
SHK	558339009
SHK	558339019
SHK	558339029
SHK	558339039
SHK	558339049
SHK	558339059
SHK	558339069
SHK	558339089
ONG	614520210
ONG	614520220
ONG	614520240
ONG	614520280
ONG	614520290
ONG	614520300
ONG	614520310
ONG	614520320
ONG	614520330
ONG	614520340
ONG	614520350
ONG	614520370
ONG	614520380
ONG	614520390
ONG	614520560
ONG	614520570
ONG	614520580
ONG	614520590
ONG	614520600
ONG	614520610
BALI	615520410
BALI	615520420
BALI	615520430
BALI	615520440
BALI	615520450
BALI	615520460
BALI	615520480
BALI	615520490
BALI	615520510
BALI	615520520
BALI	615520530
BALI	615520540
BALI	615520550
BALI	615520640
BALI	615520660
BALI	615520670
BALI	615520680
BALI	615520690
BALI	615520700
BALI	615520710
ACE	616520730
ACE	616520740
ACE	616520750
ACE	616520760
ACE	616520780
ACE	616520790
ACE	616520800
ACE	616520810
ACE	616520820
ACE	616520830
ACE	616520840
ACE	616520850
PES	617520870
PES	617520930
PES	617520960
PES	617520970
PES	617521000
PES	617521010
MAD	618521020
MAD	618521030
MAD	618521050
MAD	618521060
MAD	618521070
MAD	618521080
MAD	618521100
BRE	619521140
BRE	619521160
BRE	619521170
BRE	619521180
BRE	619521190
BRE	619521200
BRE	619521220
BRE	619521230
BRE	619521240
BAG	621751799
BAG	621751809
BAG	621751819
BAG	621751829
BAG	621751839
BAG	621751849
BAG	621751859
BAG	621751869
BAG	621751879
BAG	621751889
DAJ	622751949
DAJ	622751959
DAJ	622751969
DAJ	622751979
DAJ	622751989
DAJ	622751999
DAJ	622752009
DAJ	622752019
DAJ	622752029
DAJ	622752039
GBI	623752099
GBI	623752109
GBI	623752119
GBI	623752129
GBI	623752139
GBI	623752149
GBI	623752159
GBI	623752169
GBI	623752179
GBI	623752189
HAR	624752199
HAR	624752209
HAR	624752219
HAR	624752229
HAR	624752239
HAR	624752249
HAR	624752259
HAR	624752269
HAR	624752279
HAR	624752289
HIS	625752299
HIS	625752309
HIS	625752319
HIS	625752329
HIS	625752339
HIS	625752349
HIS	625752359
HIS	625752369
HIS	625752379
HIS	625752389
KAN	626752399
KAN	626752409
KAN	626752419
KAN	626752429
KAN	626752439
KAN	626752449
KAN	626752459
KAN	626752469
KAN	626752479
KAN	626752489
ROJ	627752599
ROJ	627752609
ROJ	627752619
ROJ	627752629
ROJ	627752639
ROJ	627752649
ROJ	627752659
ROJ	627752669
ROJ	627752679
ROJ	627752689
SOM	SOM_9364
SOM	SOM_9381
SOM	SOM_9361
SOM	SOM_9382
SOM	SOM_9352
SOM	SOM_9362
SOM	SOM_9354
SOM	SOM_9367
SOM	SOM_9368
SOM	SOM_9380
SOM	SOM_9356
SOM	SOM_9353
SOM	SOM_9386
SOM	SOM_9379
SOM	SOM_9357
SOM	SOM_9363
SOM	SOM_9384
SOM	SOM_9374
SOM	SOM_9355
SOM	SOM_9358
ND2	ND2_223
ND2	ND2_209
ND2	ND2_220
ND2	ND2_213
ND2	ND2_216
ND2	ND2_221
ND2	ND2_215
ND2	ND2_218
ND2	ND2_217
ND2	ND2_206
ND2	ND2_212
ND2	ND2_207
ND2	ND2_210
ND2	ND2_208
ND2	ND2_222
ND2	ND2_214
ND2	ND2_219
OUL	OUL_9312
OUL	OUL_9330
OUL	OUL_9323
OUL	OUL_9300
OUL	OUL_9315
OUL	OUL_9329
OUL	OUL_9328
OUL	OUL_9298
OUL	OUL_9313
OUL	OUL_9305
OUL	OUL_9304
OUL	OUL_9331
OUL	OUL_9314
OUL	OUL_9310
OUL	OUL_9327
OUL	OUL_9324
OUL	OUL_9311
OUL	OUL_9299
OUL	OUL_9293
ABO	ABO_1445
ABO	ABO_1451
ABO	ABO_1446
ABO	ABO_1484
ABO	ABO_1454
ABO	ABO_1448
ABO	ABO_1447
ABO	ABO_1467
ABO	ABO_1456
ABO	ABO_1465
ABO	ABO_1457
ABO	ABO_1491
ABO	ABO_1462
ABO	ABO_1450
ABO	ABO_1444
ABO	ABO_1449
ABO	ABO_1463
ABO	ABO_1483
ABO	ABO_1470
ABO	ABO_1452
BAO	BAO_246
BAO	BAO_273
BAO	BAO_225
BAO	BAO_276
BAO	BAO_232
BAO	BAO_250
BAO	BAO_245
BAO	BAO_288
BAO	BAO_274
BAO	BAO_267
BAO	BAO_262
BAO	BAO_243
BAO	BAO_278
BAO	BAO_261
BAO	BAO_224
BAO	BAO_266
BAO	BAO_275
BAO	BAO_226
BAO	BAO_234
BAO	BAO_249
ZMA	ZMA_1602
ZMA	ZMA_1651
ZMA	ZMA_1667
ZMA	ZMA_1606
ZMA	ZMA_1660
ZMA	ZMA_1648
ZMA	ZMA_1601
ZMA	ZMA_1570
ZMA	ZMA_1650
ZMA	ZMA_1653
ZMA	ZMA_1583
ZMA	ZMA_1585
ZMA	ZMA_1649
ZMA	ZMA_1666
ZMA	ZMA_1572
ZMA	ZMA_1579
ZMA	ZMA_1656
ZMA	ZMA_1664
ZMA	ZMA_1603
ZMA	ZMA_1669
ZFU	ZFU_9470
ZFU	ZFU_9477
ZFU	ZFU_9476
ZFU	ZFU_9456
ZFU	ZFU_9455
ZFU	ZFU_9459
ZFU	ZFU_9478
ZFU	ZFU_9466
ZFU	ZFU_9457
ZFU	ZFU_9469
ZFU	ZFU_9458
ZFU	ZFU_9483
ZFU	ZFU_9454
ZFU	ZFU_9488
ZFU	ZFU_9460
ZFU	ZFU_9471
ZFU	ZFU_9487
ZFU	ZFU_9453
ZFU	ZFU_9461
ZFU	ZFU_9482
MAR	MAR_5235
MAR	MAR_5293
MAR	MAR_5278
MAR	MAR_5290
MAR	MAR_5306
MAR	MAR_5320
MAR	MAR_5266
MAR	MAR_5269
MAR	MAR_5251
MAR	MAR_5268
MAR	MAR_5311
MAR	MAR_5322
MAR	MAR_5303
MAR	MAR_5275
MAR	MAR_5321
MAR	MAR_5286
MAR	MAR_5265
MAR	MAR_5326
MAR	MAR_5267
ND1	ND1_257
ND1	ND1_244
ND1	ND1_241
ND1	ND1_242
ND1	ND1_211
ND1	ND1_233
ND1	ND1_253
ND1	ND1_202
ND1	ND1_284
ND1	ND1_248
ND1	ND1_258
ND1	ND1_292
ND1	ND1_205
ND1	ND1_255
PRP	PRP_1806
PRP	PRP_1820
PRP	PRP_1792
PRP	PRP_1821
PRP	PRP_1794
PRP	PRP_1813
PRP	PRP_1789
PRP	PRP_1814
PRP	PRP_1804
PRP	PRP_1824
PRP	PRP_1816
PRP	PRP_1800
PRP	PRP_1793
PRP	PRP_1817
PRP	PRP_1811
PRP	PRP_1809
PRP	PRP_1810
PRP	PRP_1803
PRP	PRP_1819
PRP	PRP_1808
AUB	AUB_9073
AUB	AUB_9066
AUB	AUB_9076
AUB	AUB_9081
AUB	AUB_9213
AUB	AUB_9064
AUB	AUB_9079
AUB	AUB_9068
AUB	AUB_9212
AUB	AUB_9074
AUB	AUB_9235
AUB	AUB_9215
AUB	AUB_9072
AUB	AUB_9208
AUB	AUB_9069
AUB	AUB_9075
AUB	AUB_9063
AUB	AUB_9070
AUB	AUB_9062
AUB	AUB_9230
ZBO	ZBO_9161
ZBO	ZBO_9120
ZBO	ZBO_9122
ZBO	ZBO_9132
ZBO	ZBO_9119
ZBO	ZBO_9129
ZBO	ZBO_9162
ZBO	ZBO_9123
ZBO	ZBO_9121
ZBO	ZBO_9124
ZBO	ZBO_9117
ZBO	ZBO_9133
ZBO	ZBO_9160
ZBO	ZBO_9115
ZBO	ZBO_9127
ZBO	ZBO_9165
ZBO	ZBO_9126
ZBO	ZBO_9116
ZBO	ZBO_9114
ZBO	ZBO_9128
LAG	LAG_9402
LAG	LAG_9413
LAG	LAG_9430
LAG	LAG_9425
LAG	LAG_9424
LAG	LAG_9415
LAG	LAG_9407
LAG	LAG_9409
LAG	LAG_9410
LAG	LAG_9405
LAG	LAG_9416
LAG	LAG_9408
LAG	LAG_9420
LAG	LAG_9403
LAG	LAG_9432
LAG	LAG_9411
LAG	LAG_9406
LAG	LAG_9418
LAG	LAG_9419
LAG	LAG_9414
BPN	BPN_1896
BPN	BPN_1911
BPN	BPN_1870
BPN	BPN_1876
BPN	BPN_1907
BPN	BPN_1894
BPN	BPN_1915
BPN	BPN_1914
BPN	BPN_1899
BPN	BPN_1932
BPN	BPN_1913
BPN	BPN_1906
BPN	BPN_1901
BPN	BPN_1934
BPN	BPN_1910
BPN	BPN_1872
BPN	BPN_1895
BPN	BPN_1873
KUR	KUR_5969
KUR	KUR_5970
KUR	KUR_5802
KUR	KUR_5962
KUR	KUR_5959
KUR	KUR_5968
KUR	KUR_5966
KUR	KUR_5973
KUR	KUR_5957
KUR	KUR_5976
KUR	KUR_5967
KUR	KUR_5974
KUR	KUR_5975
KUR	KUR_5977
KUR	KUR_5963
KUR	KUR_5965
KUR	KUR_5803
KUR	KUR_5964
KUR	KUR_5972
KUR	KUR_5801
GAS	GAS_9203
GAS	GAS_9176
GAS	GAS_9200
GAS	GAS_9050
GAS	GAS_9173
GAS	GAS_9049
GAS	GAS_9174
GAS	GAS_14185
GAS	GAS_14187
GAS	GAS_14180
GAS	GAS_9177
GAS	GAS_14186
GAS	GAS_9057
GAS	GAS_9048
GAS	GAS_9059
GAS	GAS_14183
GAS	GAS_9054
GAS	GAS_9175
GAS	GAS_9060
GAS	GAS_9051
TAR	TAR_1428
TAR	TAR_1434
TAR	TAR_1429
TAR	TAR_1422
TAR	TAR_1417
TAR	TAR_1416
TAR	TAR_1427
TAR	TAR_1439
TAR	TAR_1418
TAR	TAR_1433
TAR	TAR_1432
TAR	TAR_1425
TAR	TAR_1431
TAR	TAR_1426
TAR	TAR_1438
TAR	TAR_1430
TAR	TAR_1423
TAR	TAR_1419
VOS	VOS_3540
VOS	VOS_3643
VOS	VOS_3539
VOS	VOS_21714
VOS	VOS_3559
VOS	VOS_3551
VOS	VOS_3542
VOS	VOS_3641
VOS	VOS_3544
VOS	VOS_21720
VOS	VOS_3645
VOS	VOS_3563
VOS	VOS_3640
VOS	VOS_3549
VOS	VOS_3547
VOS	VOS_3546
VOS	VOS_3537
VOS	VOS_3642
VOS	VOS_3638
VOS	VOS_21719
BORG	BOR_9522
BORG	BOR_9509
BORG	BOR_9517
BORG	BOR_9508
BORG	BOR_9520
BORG	BOR_9516
BORG	BOR_9534
BORG	BOR_9526
BORG	BOR_9512
BORG	BOR_9510
BORG	BOR_9535
BORG	BOR_9513
BORG	BOR_9511
BORG	BOR_9514
BORG	BOR_9532
BORG	BOR_9505
BORG	BOR_9504
BORG	BOR_9518
BORG	BOR_9533
BORG	BOR_9515
OBB	OBB_000001
OBB	OBB_000002
OBB	OBB_000003
OBB	OBB_000004
THC	THC_062
THC	THC_063
THC	THC_066
THC	THC_071
THC	THC_077
THN	THN_002
THN	THN_006
THN	THN_007
THN	THN_014
THN	THN_025
THN	THN_035
THN	THN_044
THN	THN_046
THN	THN_047
THN	THN_048
THR	THR_207
THR	THR_209
THR	THR_214
THR	THR_215
THR	THR_216
THR	THR_217
THR	THR_219
THR	THR_221
THS	THS_116
THS	THS_117
THS	THS_118
THS	THS_119
THS	THS_123
LX	226694990
LX	226695000
LX	226695010
LX	226695020
LX	226695030
MG	227695040
MG	227695050
MG	227695060
MG	227695070
MG	227695080
