# Supplementary material for: Genetic analysis of Thai cattle reveals a Southeast Asian indicine ancestry
Source: PeerJ. 2015 Oct 27;3:e1318. doi: 10.7717/peerj.1318 (PMC4627918; doi:10.7717/peerj.1318)
Supplement: Dataset S2 — The Q values inferred by ADMIXTURE for each modeled K are shown for each individual, which are labeled according to breed information. The data are organized into three folders, each of which represents the ADMIXTURE experiments described in Fig. S5. [file peerj-03-1318-s007.zip › SupplementDataS7/28experiments/experiment_1/10.Q]

0.000010 0.000010 0.999910 0.000010 0.000010 0.000010 0.000010 0.000010 0.000010 0.000010
0.000010 0.000010 0.999910 0.000010 0.000010 0.000010 0.000010 0.000010 0.000010 0.000010
0.000010 0.000010 0.999903 0.000010 0.000011 0.000010 0.000010 0.000010 0.000016 0.000010
0.000012 0.000010 0.999906 0.000012 0.000010 0.000010 0.000010 0.000010 0.000010 0.000010
0.000010 0.000010 0.999910 0.000010 0.000010 0.000010 0.000010 0.000010 0.000010 0.000010
0.000010 0.000010 0.999910 0.000010 0.000010 0.000010 0.000010 0.000010 0.000010 0.000010
0.000010 0.000010 0.999910 0.000010 0.000010 0.000010 0.000010 0.000010 0.000010 0.000010
0.000010 0.000010 0.999908 0.000010 0.000010 0.000010 0.000010 0.000010 0.000012 0.000010
0.602599 0.000010 0.196180 0.000010 0.000010 0.025418 0.175742 0.000010 0.000010 0.000010
0.606402 0.026908 0.192874 0.000010 0.000010 0.000010 0.173756 0.000010 0.000010 0.000010
0.235623 0.702876 0.000010 0.000010 0.000010 0.004522 0.056919 0.000010 0.000010 0.000010
0.000010 0.999910 0.000010 0.000010 0.000010 0.000010 0.000010 0.000010 0.000010 0.000010
0.000010 0.999910 0.000010 0.000010 0.000010 0.000010 0.000010 0.000010 0.000010 0.000010
0.000010 0.999910 0.000010 0.000010 0.000010 0.000010 0.000010 0.000010 0.000010 0.000010
0.000010 0.999910 0.000010 0.000010 0.000010 0.000010 0.000010 0.000010 0.000010 0.000010
0.084797 0.893398 0.000010 0.000010 0.000010 0.000010 0.021736 0.000010 0.000010 0.000010
0.000010 0.999910 0.000010 0.000010 0.000010 0.000010 0.000010 0.000010 0.000010 0.000010
0.000010 0.929641 0.011892 0.000010 0.000010 0.000010 0.000010 0.000010 0.000010 0.058397
0.000010 0.999910 0.000010 0.000010 0.000010 0.000010 0.000010 0.000010 0.000010 0.000010
0.000010 0.999910 0.000010 0.000010 0.000010 0.000010 0.000010 0.000010 0.000010 0.000010
0.000010 0.999910 0.000010 0.000010 0.000010 0.000010 0.000010 0.000010 0.000010 0.000010
0.000010 0.999910 0.000010 0.000010 0.000010 0.000010 0.000010 0.000010 0.000010 0.000010
0.000010 0.999910 0.000010 0.000010 0.000010 0.000010 0.000010 0.000010 0.000010 0.000010
0.000010 0.999910 0.000010 0.000010 0.000010 0.000010 0.000010 0.000010 0.000010 0.000010
0.203000 0.743295 0.000010 0.003599 0.000010 0.013764 0.010036 0.008039 0.000010 0.018238
0.000010 0.999910 0.000010 0.000010 0.000010 0.000010 0.000010 0.000010 0.000010 0.000010
0.000010 0.999908 0.000010 0.000010 0.000012 0.000010 0.000010 0.000010 0.000010 0.000010
0.000010 0.999910 0.000010 0.000010 0.000010 0.000010 0.000010 0.000010 0.000010 0.000010
0.000010 0.999910 0.000010 0.000010 0.000010 0.000010 0.000010 0.000010 0.000010 0.000010
0.000010 0.999910 0.000010 0.000010 0.000010 0.000010 0.000010 0.000010 0.000010 0.000010
0.620505 0.054013 0.004588 0.000658 0.029743 0.036233 0.107431 0.027160 0.007344 0.112326
0.596819 0.082660 0.015032 0.000010 0.035316 0.041267 0.050843 0.000010 0.000674 0.177370
0.240219 0.061387 0.006371 0.000010 0.000010 0.056360 0.000010 0.005358 0.000010 0.630266
0.000010 0.000010 0.000010 0.000010 0.000010 0.000010 0.000010 0.000010 0.000010 0.999910
0.000010 0.000010 0.000010 0.000010 0.000010 0.000010 0.000010 0.000010 0.000010 0.999910
0.273871 0.035426 0.010257 0.000010 0.000010 0.009494 0.000697 0.000010 0.000010 0.670214
0.529387 0.076827 0.025929 0.000010 0.000010 0.037573 0.009796 0.004394 0.002471 0.313603
0.000010 0.000010 0.000010 0.000010 0.000010 0.000010 0.000010 0.000010 0.000010 0.999910
0.125048 0.062327 0.018484 0.000010 0.059325 0.013921 0.013579 0.026644 0.027924 0.652736
0.174563 0.008465 0.002794 0.000010 0.115320 0.040384 0.000010 0.009494 0.063667 0.585293
0.291813 0.047864 0.000010 0.000010 0.081378 0.002031 0.013084 0.000010 0.016600 0.547200
0.000010 0.000010 0.000010 0.000010 0.000010 0.000010 0.000010 0.000010 0.000010 0.999910
0.588162 0.076056 0.019494 0.001119 0.011076 0.028350 0.056969 0.000010 0.023798 0.194967
0.074677 0.049669 0.000010 0.000010 0.000010 0.003089 0.000010 0.000010 0.000010 0.872504
0.555951 0.013008 0.005768 0.000010 0.041058 0.036967 0.031570 0.000010 0.000010 0.315649
0.419962 0.019341 0.000010 0.000010 0.063529 0.003752 0.019695 0.000010 0.043949 0.429742
0.435922 0.000010 0.005687 0.000010 0.052989 0.032291 0.000010 0.000010 0.000010 0.473062
0.008273 0.000010 0.000010 0.000010 0.000010 0.000010 0.000010 0.000010 0.000010 0.991647
0.000010 0.000010 0.000010 0.000010 0.000010 0.000010 0.000010 0.000010 0.000010 0.999910
0.000010 0.000010 0.000010 0.000010 0.000010 0.000010 0.000010 0.000010 0.000010 0.999910
0.999908 0.000010 0.000012 0.000010 0.000010 0.000010 0.000010 0.000010 0.000010 0.000010
0.999910 0.000010 0.000010 0.000010 0.000010 0.000010 0.000010 0.000010 0.000010 0.000010
0.991537 0.000010 0.008383 0.000010 0.000010 0.000010 0.000010 0.000010 0.000010 0.000010
0.999910 0.000010 0.000010 0.000010 0.000010 0.000010 0.000010 0.000010 0.000010 0.000010
0.999910 0.000010 0.000010 0.000010 0.000010 0.000010 0.000010 0.000010 0.000010 0.000010
0.999910 0.000010 0.000010 0.000010 0.000010 0.000010 0.000010 0.000010 0.000010 0.000010
0.999910 0.000010 0.000010 0.000010 0.000010 0.000010 0.000010 0.000010 0.000010 0.000010
0.999910 0.000010 0.000010 0.000010 0.000010 0.000010 0.000010 0.000010 0.000010 0.000010
0.960829 0.039091 0.000010 0.000010 0.000010 0.000010 0.000010 0.000010 0.000010 0.000010
0.999910 0.000010 0.000010 0.000010 0.000010 0.000010 0.000010 0.000010 0.000010 0.000010
0.999910 0.000010 0.000010 0.000010 0.000010 0.000010 0.000010 0.000010 0.000010 0.000010
0.999910 0.000010 0.000010 0.000010 0.000010 0.000010 0.000010 0.000010 0.000010 0.000010
0.986329 0.000010 0.000010 0.000010 0.000010 0.013591 0.000010 0.000010 0.000010 0.000010
0.999910 0.000010 0.000010 0.000010 0.000010 0.000010 0.000010 0.000010 0.000010 0.000010
0.999910 0.000010 0.000010 0.000010 0.000010 0.000010 0.000010 0.000010 0.000010 0.000010
0.950591 0.000010 0.004246 0.000010 0.000010 0.040946 0.004157 0.000010 0.000010 0.000010
0.999910 0.000010 0.000010 0.000010 0.000010 0.000010 0.000010 0.000010 0.000010 0.000010
0.996574 0.003346 0.000010 0.000010 0.000010 0.000010 0.000010 0.000010 0.000010 0.000010
0.999910 0.000010 0.000010 0.000010 0.000010 0.000010 0.000010 0.000010 0.000010 0.000010
0.982383 0.000010 0.000010 0.000010 0.000010 0.017537 0.000010 0.000010 0.000010 0.000010
0.000010 0.000010 0.000014 0.000010 0.000010 0.999906 0.000010 0.000010 0.000010 0.000010
0.000010 0.000010 0.000010 0.000010 0.000010 0.999910 0.000010 0.000010 0.000010 0.000010
0.000010 0.000010 0.000010 0.000010 0.000010 0.999910 0.000010 0.000010 0.000010 0.000010
0.000010 0.000010 0.000010 0.000010 0.000010 0.999910 0.000010 0.000010 0.000010 0.000010
0.000010 0.000010 0.000010 0.000010 0.000010 0.999910 0.000010 0.000010 0.000010 0.000010
0.000010 0.000010 0.000010 0.000010 0.000010 0.999910 0.000010 0.000010 0.000010 0.000010
0.069883 0.000010 0.000010 0.000010 0.000010 0.930037 0.000010 0.000010 0.000010 0.000010
0.000010 0.000010 0.000010 0.000010 0.000010 0.999910 0.000010 0.000010 0.000010 0.000010
0.000010 0.000010 0.000010 0.000010 0.000010 0.999910 0.000010 0.000010 0.000010 0.000010
0.000010 0.000010 0.000010 0.000010 0.000010 0.999910 0.000010 0.000010 0.000010 0.000010
0.447377 0.070238 0.030680 0.001701 0.000010 0.104077 0.236840 0.057157 0.045977 0.005945
0.089815 0.000010 0.000010 0.000010 0.000010 0.021628 0.888487 0.000010 0.000010 0.000010
0.000010 0.000010 0.000010 0.000010 0.000010 0.000010 0.999910 0.000010 0.000010 0.000010
0.000010 0.000010 0.000010 0.000010 0.000010 0.000010 0.999910 0.000010 0.000010 0.000010
0.000010 0.000010 0.000010 0.000010 0.000010 0.000010 0.999910 0.000010 0.000010 0.000010
0.124484 0.000010 0.000010 0.000010 0.000010 0.036907 0.838539 0.000010 0.000010 0.000010
0.000010 0.000010 0.000010 0.000010 0.000010 0.000010 0.999910 0.000010 0.000010 0.000010
0.123528 0.000010 0.008231 0.000010 0.000010 0.054627 0.813553 0.000010 0.000010 0.000010
0.086212 0.000010 0.015307 0.000010 0.000010 0.010803 0.886110 0.001518 0.000010 0.000010
0.101289 0.000010 0.000010 0.000010 0.000010 0.003428 0.895212 0.000010 0.000010 0.000010
0.146960 0.000010 0.000010 0.000010 0.000010 0.000010 0.852960 0.000010 0.000010 0.000010
0.000010 0.000010 0.000010 0.000010 0.000010 0.000010 0.999910 0.000010 0.000010 0.000010
0.000010 0.000010 0.000010 0.000010 0.000010 0.000010 0.999910 0.000010 0.000010 0.000010
0.000010 0.000010 0.000010 0.000010 0.000010 0.000010 0.999910 0.000010 0.000010 0.000010
0.000010 0.000010 0.000010 0.000010 0.000019 0.000010 0.999901 0.000010 0.000010 0.000010
0.202185 0.010314 0.000010 0.000010 0.000010 0.055670 0.729332 0.002449 0.000010 0.000010
0.000010 0.000010 0.000010 0.000010 0.000010 0.000010 0.999910 0.000010 0.000010 0.000010
0.000010 0.000010 0.000010 0.000010 0.000010 0.000010 0.999910 0.000010 0.000010 0.000010
0.468397 0.053292 0.008172 0.000010 0.030871 0.064103 0.134207 0.081521 0.151243 0.008184
0.000010 0.000010 0.000010 0.000010 0.000010 0.000010 0.999910 0.000010 0.000010 0.000010
0.415769 0.075799 0.004803 0.000010 0.061604 0.056659 0.126044 0.045493 0.160027 0.053793
0.000010 0.000010 0.000010 0.000010 0.000019 0.000010 0.999901 0.000010 0.000010 0.000010
0.000010 0.000010 0.000010 0.000010 0.000010 0.000010 0.999910 0.000010 0.000010 0.000010
0.399684 0.083563 0.000010 0.000010 0.048135 0.046023 0.141698 0.053565 0.171646 0.055666
0.099842 0.000010 0.000010 0.000010 0.000010 0.014320 0.885766 0.000012 0.000010 0.000010
0.327121 0.040937 0.002414 0.015427 0.110912 0.044752 0.115472 0.035887 0.269587 0.037492
0.255704 0.055196 0.006892 0.000010 0.081181 0.037349 0.114238 0.039055 0.350798 0.059577
0.221924 0.077326 0.000010 0.000010 0.089051 0.035782 0.113715 0.022864 0.363772 0.075547
0.880715 0.000010 0.016186 0.000010 0.000010 0.032929 0.060400 0.009721 0.000010 0.000010
0.639532 0.012757 0.012096 0.000010 0.000010 0.099753 0.189044 0.026240 0.020549 0.000010
0.645170 0.048878 0.025345 0.000010 0.000010 0.040351 0.146150 0.063583 0.030493 0.000010
0.785470 0.000010 0.000010 0.000010 0.214450 0.000010 0.000010 0.000010 0.000010 0.000010
0.881979 0.000259 0.000010 0.000010 0.000010 0.066869 0.050832 0.000010 0.000010 0.000010
0.690455 0.066588 0.011753 0.005974 0.000010 0.046556 0.118994 0.043805 0.015854 0.000010
0.698274 0.000010 0.000010 0.000010 0.144074 0.036835 0.066096 0.000010 0.054671 0.000010
0.785703 0.000010 0.000010 0.000010 0.214217 0.000010 0.000010 0.000010 0.000010 0.000010
0.910018 0.000010 0.000010 0.000010 0.000010 0.041787 0.048125 0.000010 0.000010 0.000010
0.829405 0.005528 0.000010 0.000010 0.000010 0.060782 0.074040 0.030194 0.000011 0.000010
0.824180 0.049019 0.000010 0.000010 0.000010 0.048497 0.067956 0.010298 0.000010 0.000010
0.976602 0.000010 0.023318 0.000010 0.000010 0.000010 0.000010 0.000010 0.000010 0.000010
0.730875 0.080530 0.029330 0.000728 0.000010 0.056971 0.087609 0.013927 0.000010 0.000010
0.999910 0.000010 0.000010 0.000010 0.000010 0.000010 0.000010 0.000010 0.000010 0.000010
0.999212 0.000010 0.000708 0.000010 0.000010 0.000010 0.000010 0.000010 0.000010 0.000010
0.999901 0.000010 0.000019 0.000010 0.000010 0.000010 0.000010 0.000010 0.000010 0.000010
0.796330 0.034216 0.000010 0.000010 0.000010 0.071633 0.068783 0.028988 0.000010 0.000010
0.994940 0.000010 0.004980 0.000010 0.000010 0.000010 0.000010 0.000010 0.000010 0.000010
0.999910 0.000010 0.000010 0.000010 0.000010 0.000010 0.000010 0.000010 0.000010 0.000010
0.669729 0.055045 0.014816 0.000010 0.000010 0.083521 0.118032 0.034895 0.022550 0.001391
0.529360 0.099039 0.019452 0.000010 0.000010 0.093316 0.155915 0.058120 0.044769 0.000010
0.580746 0.078894 0.000010 0.012372 0.000010 0.075895 0.180224 0.034475 0.037365 0.000010
0.534602 0.086257 0.005389 0.021396 0.000010 0.066566 0.198205 0.041884 0.045680 0.000010
0.521108 0.114041 0.003768 0.000010 0.000011 0.117606 0.131503 0.071133 0.040810 0.000010
0.538290 0.078995 0.009470 0.000010 0.000010 0.054953 0.210213 0.051068 0.056980 0.000010
0.548888 0.093595 0.006698 0.000010 0.000010 0.060332 0.209037 0.033889 0.047531 0.000010
0.548356 0.076824 0.012692 0.000010 0.000010 0.092092 0.172007 0.067108 0.030890 0.000010
0.532580 0.129307 0.035018 0.018395 0.000010 0.073776 0.131911 0.035464 0.043529 0.000010
0.535196 0.113061 0.004845 0.014163 0.000010 0.066267 0.143084 0.054684 0.064020 0.004671
0.512233 0.116886 0.008883 0.000010 0.000010 0.066546 0.152482 0.086887 0.056052 0.000010
0.539060 0.092340 0.009829 0.000013 0.000010 0.097256 0.164222 0.065466 0.031793 0.000010
0.519676 0.063958 0.000010 0.000010 0.000010 0.111521 0.163501 0.075924 0.065380 0.000010
0.483646 0.088720 0.030129 0.008521 0.000010 0.077242 0.172156 0.066582 0.072984 0.000010
0.518447 0.123101 0.001429 0.001247 0.000015 0.066550 0.165058 0.063357 0.060786 0.000010
0.435301 0.063432 0.015376 0.000010 0.030929 0.061179 0.169269 0.079033 0.142096 0.003376
0.538026 0.067532 0.007678 0.000010 0.000010 0.066785 0.165945 0.043296 0.110708 0.000010
0.535545 0.069438 0.000110 0.000010 0.000010 0.085250 0.167366 0.038620 0.103641 0.000010
0.475345 0.102761 0.017105 0.000010 0.000010 0.080486 0.163268 0.086031 0.074974 0.000010
0.576698 0.094769 0.015033 0.000010 0.000011 0.073051 0.163883 0.034472 0.042063 0.000010
0.561984 0.083524 0.004682 0.000010 0.000010 0.062469 0.165075 0.046714 0.075522 0.000010
0.535418 0.095920 0.021725 0.009742 0.002251 0.077973 0.149348 0.057687 0.049925 0.000010
0.475232 0.099428 0.021615 0.004236 0.000010 0.094885 0.181992 0.053933 0.068659 0.000010
0.790456 0.024075 0.000010 0.000010 0.000010 0.067012 0.095120 0.023287 0.000010 0.000010
0.774991 0.014252 0.006687 0.000010 0.000010 0.053280 0.126688 0.024062 0.000010 0.000010
0.744332 0.061301 0.010411 0.000010 0.000010 0.056083 0.118491 0.009342 0.000010 0.000010
0.733380 0.062391 0.011440 0.000010 0.000010 0.065334 0.100864 0.026549 0.000013 0.000010
0.596857 0.059372 0.010889 0.000010 0.102867 0.037150 0.050184 0.000010 0.087856 0.054804
0.813716 0.020988 0.015226 0.000010 0.000010 0.086543 0.062519 0.000968 0.000010 0.000010
0.434359 0.065324 0.027146 0.005422 0.078112 0.084875 0.136855 0.003140 0.078710 0.086056
0.599329 0.067162 0.018263 0.000010 0.000010 0.090231 0.133828 0.071606 0.019552 0.000010
0.693343 0.050239 0.026480 0.000010 0.000010 0.057018 0.127591 0.033560 0.011738 0.000010
0.604583 0.109716 0.021241 0.017578 0.000010 0.066108 0.092722 0.043683 0.044349 0.000010
0.725746 0.046479 0.023662 0.000010 0.000010 0.065001 0.117447 0.000010 0.021625 0.000010
0.716739 0.036513 0.027148 0.000010 0.000010 0.110727 0.069081 0.025486 0.010674 0.003611
0.607347 0.084573 0.000010 0.015329 0.000010 0.060554 0.176003 0.044406 0.011757 0.000010
0.590525 0.080575 0.004858 0.000010 0.000010 0.072369 0.194433 0.047367 0.009842 0.000010
0.579641 0.057852 0.013199 0.000010 0.000010 0.068737 0.184261 0.072295 0.023985 0.000010
0.613132 0.038992 0.000010 0.000010 0.000010 0.082992 0.171967 0.049551 0.043326 0.000010
0.544275 0.107840 0.014822 0.000010 0.000010 0.070210 0.205774 0.043438 0.013611 0.000010
0.195457 0.000010 0.021711 0.000010 0.000010 0.027093 0.738052 0.017637 0.000010 0.000010
0.059921 0.000010 0.007709 0.000010 0.000010 0.026138 0.906172 0.000010 0.000010 0.000010
0.562660 0.115651 0.023160 0.004613 0.000010 0.068627 0.155788 0.029527 0.039348 0.000616
0.427554 0.014261 0.020430 0.000010 0.016126 0.049617 0.434166 0.000010 0.037817 0.000010
0.368696 0.015513 0.423063 0.000010 0.000010 0.039682 0.128656 0.024351 0.000010 0.000010
0.030972 0.000010 0.000018 0.000010 0.000010 0.090098 0.077982 0.003371 0.797518 0.000010
0.000010 0.000010 0.000010 0.000010 0.000010 0.000019 0.000010 0.000010 0.999901 0.000010
0.158010 0.000010 0.002996 0.000010 0.000010 0.044901 0.425668 0.000010 0.368375 0.000010
0.000010 0.000010 0.000010 0.000010 0.000010 0.000010 0.000010 0.000010 0.999910 0.000010
0.421590 0.074044 0.003737 0.003025 0.004582 0.092228 0.144283 0.064879 0.168218 0.023415
0.337471 0.059861 0.004777 0.000010 0.097768 0.040289 0.110985 0.068998 0.247610 0.032231
0.375996 0.038889 0.004276 0.007271 0.052680 0.088456 0.151886 0.059458 0.156653 0.064436
0.000010 0.000010 0.000010 0.000010 0.000010 0.000010 0.000010 0.000010 0.999910 0.000010
0.099200 0.041573 0.000010 0.000010 0.000010 0.039071 0.049870 0.000010 0.770235 0.000010
0.000010 0.000010 0.000010 0.000010 0.000010 0.000010 0.000010 0.000010 0.999910 0.000010
0.346055 0.057409 0.004432 0.000010 0.048145 0.064009 0.154748 0.077083 0.242018 0.006092
0.407572 0.031664 0.002988 0.000010 0.092604 0.056710 0.123326 0.013369 0.242639 0.029117
0.580673 0.082215 0.033134 0.000010 0.000010 0.082416 0.113476 0.073504 0.034552 0.000010
0.544844 0.043676 0.042139 0.000010 0.000010 0.095435 0.174004 0.070809 0.025562 0.003511
0.781893 0.003598 0.009440 0.000010 0.000010 0.055072 0.149948 0.000010 0.000010 0.000010
0.740257 0.022856 0.031118 0.000010 0.000010 0.062348 0.137896 0.005485 0.000010 0.000010
0.502332 0.094602 0.030676 0.000010 0.000010 0.072320 0.203348 0.063913 0.032779 0.000010
0.783004 0.003040 0.009590 0.000010 0.000010 0.054501 0.149816 0.000010 0.000010 0.000010
0.733295 0.021295 0.010544 0.000010 0.000010 0.066550 0.168267 0.000010 0.000010 0.000010
0.641017 0.050528 0.042403 0.000010 0.000010 0.055646 0.153703 0.042612 0.014062 0.000010
0.218915 0.002771 0.014840 0.000010 0.000010 0.007592 0.755832 0.000010 0.000010 0.000010
0.207706 0.000010 0.699409 0.000010 0.000010 0.010719 0.082105 0.000010 0.000010 0.000010
0.555313 0.067155 0.000250 0.010148 0.000010 0.096176 0.196421 0.025048 0.049470 0.000010
0.557711 0.059338 0.016744 0.020373 0.000010 0.095949 0.190857 0.000015 0.058994 0.000010
0.502435 0.048331 0.020413 0.000010 0.000010 0.134005 0.222072 0.033786 0.038929 0.000010
0.525468 0.073671 0.023436 0.004363 0.000010 0.101119 0.195072 0.046506 0.015835 0.014521
0.529576 0.079926 0.018707 0.004892 0.000010 0.087893 0.205135 0.024817 0.049035 0.000010
0.567979 0.064672 0.018155 0.000010 0.000010 0.095479 0.166403 0.060768 0.026515 0.000010
0.568597 0.064496 0.019522 0.000010 0.000010 0.094835 0.166747 0.059337 0.026436 0.000010
0.529287 0.072662 0.016010 0.004306 0.012675 0.081405 0.143747 0.064279 0.052263 0.023365
0.594314 0.075554 0.000010 0.004066 0.000010 0.104117 0.144847 0.037498 0.039574 0.000010
0.607321 0.034580 0.009197 0.000010 0.000010 0.101253 0.140385 0.062891 0.044343 0.000010
0.535974 0.058909 0.014652 0.000010 0.030593 0.087882 0.164485 0.018660 0.088824 0.000010
0.516538 0.093659 0.034208 0.000010 0.000010 0.083913 0.183827 0.034630 0.039329 0.013877
0.515607 0.052971 0.022485 0.000010 0.000010 0.092956 0.193398 0.042758 0.074805 0.005000
0.583353 0.084159 0.004475 0.000010 0.000010 0.088604 0.177968 0.043858 0.017553 0.000010
0.645758 0.072923 0.000010 0.009453 0.000011 0.075511 0.156776 0.017336 0.022212 0.000010
0.550561 0.090729 0.014366 0.004176 0.000010 0.052714 0.213519 0.038227 0.035689 0.000010
0.549110 0.100439 0.000011 0.000010 0.000010 0.097572 0.160258 0.064188 0.026017 0.002386
0.569273 0.081581 0.012818 0.000010 0.000010 0.070021 0.189399 0.036154 0.040723 0.000010
0.518067 0.075864 0.014449 0.012653 0.000010 0.068518 0.252445 0.006223 0.051760 0.000010
0.484658 0.094779 0.026561 0.000010 0.000010 0.108158 0.170880 0.030074 0.073163 0.011708
0.315405 0.080574 0.000011 0.065523 0.000010 0.073502 0.083109 0.330934 0.026002 0.024930
0.071690 0.000010 0.010476 0.002304 0.045124 0.045517 0.010928 0.813930 0.000010 0.000010
0.000010 0.000010 0.000010 0.000010 0.000010 0.000010 0.043288 0.956632 0.000010 0.000010
0.065840 0.018327 0.013104 0.000010 0.000010 0.045988 0.010240 0.814292 0.000010 0.032178
0.000010 0.000010 0.000010 0.000010 0.000010 0.000010 0.000010 0.999910 0.000010 0.000010
0.057671 0.015457 0.000010 0.000010 0.000010 0.021243 0.000010 0.905570 0.000010 0.000010
0.000010 0.000010 0.000010 0.000010 0.000010 0.071547 0.001692 0.926691 0.000010 0.000010
0.000010 0.000010 0.000010 0.000010 0.000010 0.000010 0.000010 0.999910 0.000010 0.000010
0.000010 0.000010 0.009784 0.000010 0.000010 0.073087 0.000010 0.917059 0.000010 0.000010
0.000010 0.000010 0.000010 0.000010 0.000010 0.000010 0.000010 0.999910 0.000010 0.000010
0.009480 0.013903 0.002148 0.000010 0.000010 0.058145 0.016846 0.899439 0.000010 0.000010
0.077519 0.046777 0.000010 0.000010 0.000010 0.026497 0.024692 0.824465 0.000010 0.000010
0.000010 0.000010 0.000010 0.000010 0.000010 0.027260 0.000010 0.972660 0.000010 0.000010
0.000010 0.000010 0.000010 0.000010 0.000010 0.000010 0.000010 0.999910 0.000010 0.000010
0.000010 0.000010 0.000010 0.000010 0.000010 0.000010 0.000010 0.999910 0.000010 0.000010
0.000010 0.000010 0.000010 0.000010 0.000010 0.000010 0.000010 0.999910 0.000010 0.000010
0.000010 0.000010 0.000010 0.000010 0.000010 0.000010 0.000010 0.999910 0.000010 0.000010
0.000010 0.000010 0.000010 0.000010 0.000010 0.000010 0.000010 0.999910 0.000010 0.000010
0.000010 0.000010 0.000010 0.000010 0.000010 0.000010 0.000010 0.999910 0.000010 0.000010
0.000010 0.000010 0.000010 0.999910 0.000010 0.000010 0.000010 0.000010 0.000010 0.000010
0.000010 0.000010 0.000010 0.999910 0.000010 0.000010 0.000010 0.000010 0.000010 0.000010
0.000010 0.000010 0.000010 0.999910 0.000010 0.000010 0.000010 0.000010 0.000010 0.000010
0.000010 0.000010 0.000010 0.999910 0.000010 0.000010 0.000010 0.000010 0.000010 0.000010
0.000010 0.000010 0.000010 0.999910 0.000010 0.000010 0.000010 0.000010 0.000010 0.000010
0.000010 0.000010 0.000010 0.999910 0.000010 0.000010 0.000010 0.000010 0.000010 0.000010
0.000010 0.000010 0.000010 0.999910 0.000010 0.000010 0.000010 0.000010 0.000010 0.000010
0.076633 0.065925 0.000010 0.774552 0.000010 0.000010 0.059229 0.023610 0.000010 0.000010
0.185685 0.151505 0.014632 0.533577 0.000010 0.050831 0.023228 0.040512 0.000010 0.000010
0.104367 0.038739 0.000010 0.804035 0.000010 0.004798 0.021397 0.026625 0.000010 0.000010
0.083104 0.109947 0.005466 0.729686 0.000010 0.000010 0.030340 0.041413 0.000014 0.000010
0.000014 0.000010 0.000010 0.999906 0.000010 0.000010 0.000010 0.000010 0.000010 0.000010
0.000010 0.000010 0.000010 0.999910 0.000010 0.000010 0.000010 0.000010 0.000010 0.000010
0.116707 0.010536 0.000010 0.769387 0.000010 0.006828 0.084982 0.011519 0.000010 0.000010
0.058579 0.001046 0.018066 0.856820 0.000010 0.053965 0.000010 0.011484 0.000010 0.000010
0.054190 0.068453 0.000010 0.745549 0.000010 0.026513 0.031849 0.073405 0.000010 0.000010
0.286139 0.431595 0.000593 0.168068 0.000010 0.059820 0.027650 0.026105 0.000011 0.000010
0.208984 0.437025 0.000010 0.180639 0.000010 0.026575 0.037975 0.050537 0.011152 0.047093
0.231601 0.400685 0.016659 0.153729 0.000010 0.056475 0.075929 0.060325 0.004577 0.000010
0.218448 0.398276 0.000010 0.204990 0.000010 0.053005 0.099928 0.025314 0.000010 0.000010
0.262883 0.347990 0.000565 0.205983 0.032860 0.027431 0.071648 0.019363 0.000010 0.031267
0.005652 0.185500 0.000010 0.561680 0.138435 0.028137 0.046727 0.033840 0.000010 0.000010
0.000010 0.000010 0.000010 0.000010 0.999904 0.000010 0.000010 0.000010 0.000016 0.000010
0.000010 0.000010 0.000012 0.000010 0.999907 0.000010 0.000010 0.000010 0.000010 0.000010
0.000010 0.000010 0.000010 0.000010 0.999910 0.000010 0.000010 0.000010 0.000010 0.000010
0.002712 0.219697 0.000010 0.000010 0.747678 0.029853 0.000010 0.000010 0.000010 0.000010
0.008262 0.217545 0.000010 0.000010 0.746943 0.027190 0.000010 0.000010 0.000010 0.000010
0.222669 0.304477 0.001055 0.270806 0.000010 0.026686 0.106659 0.059390 0.008239 0.000010
0.044896 0.058819 0.000013 0.159963 0.415175 0.000010 0.017826 0.007037 0.127772 0.168489
0.117427 0.130863 0.006188 0.401168 0.105763 0.031302 0.045922 0.045550 0.040006 0.075811
0.167799 0.395518 0.000010 0.260294 0.000010 0.034943 0.093230 0.048176 0.000010 0.000010
0.227655 0.363463 0.000010 0.264115 0.000010 0.006041 0.089147 0.044843 0.000010 0.004704
0.324815 0.389580 0.001965 0.133720 0.000010 0.000010 0.085816 0.064064 0.000010 0.000010
0.358844 0.395475 0.006352 0.119446 0.000010 0.000010 0.061559 0.058284 0.000010 0.000010
0.241638 0.361321 0.013253 0.231084 0.000010 0.042258 0.076006 0.034411 0.000010 0.000010
0.210937 0.349596 0.000218 0.289773 0.000010 0.033536 0.073995 0.041914 0.000010 0.000010
