# Supplementary material for: Genetic analysis of Thai cattle reveals a Southeast Asian indicine ancestry
Source: PeerJ. 2015 Oct 27;3:e1318. doi: 10.7717/peerj.1318 (PMC4627918; doi:10.7717/peerj.1318)
Supplement: Dataset S2 — The Q values inferred by ADMIXTURE for each modeled K are shown for each individual, which are labeled according to breed information. The data are organized into three folders, each of which represents the ADMIXTURE experiments described in Fig. S5. [file peerj-03-1318-s007.zip › SupplementDataS7/28experiments/experiment_1/11.Q]

0.000010 0.000010 0.000010 0.000010 0.000010 0.000010 0.000011 0.000010 0.000010 0.000010 0.999899
0.000010 0.000010 0.000011 0.000010 0.000010 0.000016 0.000010 0.000010 0.000010 0.000010 0.999894
0.000010 0.000010 0.000010 0.000010 0.000010 0.000010 0.000010 0.000010 0.000010 0.000010 0.999900
0.000010 0.000010 0.000010 0.000010 0.000010 0.000010 0.000010 0.000010 0.000010 0.000010 0.999900
0.000010 0.000010 0.000010 0.000010 0.000010 0.000010 0.000010 0.000010 0.000010 0.000010 0.999900
0.000010 0.000010 0.000010 0.000010 0.000010 0.000010 0.000010 0.000012 0.000010 0.000010 0.999898
0.000010 0.000010 0.000010 0.000011 0.000010 0.000014 0.000014 0.000014 0.000010 0.000010 0.999887
0.000010 0.000010 0.000010 0.000010 0.000010 0.000010 0.000010 0.000010 0.000010 0.000010 0.999900
0.002943 0.028127 0.000010 0.584460 0.000010 0.000010 0.000010 0.000010 0.000010 0.186628 0.197781
0.000010 0.002065 0.000010 0.582311 0.030740 0.000010 0.000010 0.000010 0.000010 0.189294 0.195530
0.014260 0.003697 0.000010 0.213449 0.704104 0.000010 0.001032 0.000010 0.000010 0.063407 0.000010
0.000010 0.000010 0.000010 0.000010 0.999900 0.000010 0.000010 0.000010 0.000010 0.000010 0.000010
0.000010 0.000010 0.000010 0.000010 0.999900 0.000010 0.000010 0.000010 0.000010 0.000010 0.000010
0.000010 0.000010 0.000010 0.000010 0.999900 0.000010 0.000010 0.000010 0.000010 0.000010 0.000010
0.000010 0.000010 0.000010 0.000010 0.999900 0.000010 0.000010 0.000010 0.000010 0.000010 0.000010
0.000010 0.000010 0.000010 0.105378 0.882718 0.000010 0.000010 0.000010 0.000010 0.011825 0.000010
0.000010 0.000010 0.000010 0.000010 0.999900 0.000010 0.000010 0.000010 0.000010 0.000010 0.000010
0.000010 0.000010 0.000010 0.000010 0.929824 0.000010 0.000010 0.000010 0.058347 0.000010 0.011749
0.000010 0.000010 0.000010 0.000010 0.999900 0.000010 0.000010 0.000010 0.000010 0.000010 0.000010
0.000010 0.000010 0.000010 0.000010 0.999900 0.000010 0.000010 0.000010 0.000010 0.000010 0.000010
0.000010 0.000010 0.000010 0.000010 0.999900 0.000010 0.000010 0.000010 0.000010 0.000010 0.000010
0.000010 0.000010 0.000010 0.000010 0.999900 0.000010 0.000010 0.000010 0.000010 0.000010 0.000010
0.000010 0.000010 0.000010 0.000010 0.999900 0.000010 0.000010 0.000010 0.000010 0.000010 0.000010
0.000010 0.000010 0.000010 0.000010 0.999900 0.000010 0.000010 0.000010 0.000010 0.000010 0.000010
0.043449 0.013693 0.000010 0.161949 0.741470 0.000010 0.009548 0.001539 0.016379 0.011943 0.000010
0.000010 0.000010 0.000010 0.000010 0.999900 0.000010 0.000010 0.000010 0.000010 0.000010 0.000010
0.000010 0.000010 0.000010 0.000010 0.999900 0.000010 0.000010 0.000010 0.000010 0.000010 0.000010
0.000010 0.000010 0.000010 0.000010 0.999900 0.000010 0.000010 0.000010 0.000010 0.000010 0.000010
0.000010 0.000010 0.000010 0.000010 0.999900 0.000010 0.000010 0.000010 0.000010 0.000010 0.000010
0.000010 0.000010 0.000010 0.000010 0.999900 0.000010 0.000010 0.000010 0.000010 0.000010 0.000010
0.056111 0.036315 0.006354 0.589618 0.052361 0.028354 0.023819 0.002670 0.088897 0.110531 0.004970
0.000010 0.039593 0.009136 0.589963 0.085459 0.035744 0.000010 0.000010 0.173082 0.050783 0.016210
0.000010 0.056043 0.000010 0.244220 0.061416 0.000010 0.004464 0.000010 0.628220 0.000010 0.005587
0.000010 0.000010 0.000010 0.000010 0.000010 0.000010 0.000010 0.000010 0.999900 0.000010 0.000010
0.000010 0.000010 0.000010 0.000010 0.000010 0.000010 0.000010 0.000010 0.999900 0.000010 0.000010
0.000010 0.008597 0.000010 0.283599 0.032236 0.000010 0.000010 0.000010 0.666960 0.000010 0.008547
0.000010 0.038505 0.002575 0.516809 0.077647 0.000010 0.005547 0.000010 0.316028 0.017664 0.025195
0.000010 0.000010 0.000010 0.000010 0.000010 0.000010 0.000010 0.000010 0.999900 0.000010 0.000010
0.016725 0.011048 0.036852 0.117185 0.055964 0.054490 0.025728 0.000010 0.652587 0.011856 0.017554
0.013815 0.038970 0.078694 0.161317 0.000019 0.108203 0.009372 0.000010 0.587772 0.000010 0.001819
0.000010 0.000010 0.026577 0.297821 0.037789 0.079057 0.000010 0.000010 0.547126 0.011580 0.000010
0.000010 0.000010 0.000010 0.000010 0.000010 0.000010 0.000010 0.000010 0.999900 0.000010 0.000010
0.002909 0.028755 0.027203 0.579766 0.074969 0.013048 0.000010 0.000010 0.192026 0.062212 0.019092
0.000010 0.000010 0.000010 0.085449 0.046799 0.000010 0.000010 0.000010 0.867672 0.000010 0.000010
0.007888 0.038751 0.000010 0.548783 0.010101 0.042348 0.000013 0.000010 0.312439 0.033832 0.005825
0.032590 0.000010 0.053483 0.394000 0.013828 0.056522 0.000010 0.000010 0.430875 0.018663 0.000010
0.048150 0.031304 0.000010 0.393542 0.000010 0.046381 0.000010 0.000010 0.475112 0.000010 0.005460
0.000010 0.000010 0.000010 0.014273 0.000010 0.000014 0.000010 0.000010 0.985633 0.000010 0.000010
0.000010 0.000010 0.000010 0.000010 0.000010 0.000010 0.000010 0.000010 0.999900 0.000010 0.000010
0.000010 0.000010 0.000010 0.000010 0.000010 0.000010 0.000010 0.000010 0.999900 0.000010 0.000010
0.000010 0.000010 0.000010 0.999900 0.000010 0.000010 0.000010 0.000010 0.000010 0.000010 0.000010
0.000010 0.000010 0.000010 0.999900 0.000010 0.000010 0.000010 0.000010 0.000010 0.000010 0.000010
0.000010 0.000010 0.000010 0.995362 0.000010 0.000010 0.000010 0.000010 0.000010 0.000010 0.004548
0.000010 0.000010 0.000010 0.999900 0.000010 0.000010 0.000010 0.000010 0.000010 0.000010 0.000010
0.000010 0.000010 0.000010 0.999900 0.000010 0.000010 0.000010 0.000010 0.000010 0.000010 0.000010
0.000010 0.000010 0.000010 0.999900 0.000010 0.000010 0.000010 0.000010 0.000010 0.000010 0.000010
0.000010 0.000010 0.000010 0.999900 0.000010 0.000010 0.000010 0.000010 0.000010 0.000010 0.000010
0.000010 0.000010 0.000010 0.999900 0.000010 0.000010 0.000010 0.000010 0.000010 0.000010 0.000010
0.000010 0.000010 0.000010 0.971646 0.028264 0.000010 0.000010 0.000010 0.000010 0.000010 0.000010
0.000010 0.000010 0.000010 0.999900 0.000010 0.000010 0.000010 0.000010 0.000010 0.000010 0.000010
0.000010 0.000010 0.000010 0.999900 0.000010 0.000010 0.000010 0.000010 0.000010 0.000010 0.000010
0.000010 0.000010 0.000010 0.999900 0.000010 0.000010 0.000010 0.000010 0.000010 0.000010 0.000010
0.000010 0.003966 0.000010 0.995944 0.000010 0.000010 0.000010 0.000010 0.000010 0.000010 0.000010
0.000010 0.000010 0.000010 0.999900 0.000010 0.000010 0.000010 0.000010 0.000010 0.000010 0.000010
0.000010 0.000010 0.000010 0.999900 0.000010 0.000010 0.000010 0.000010 0.000010 0.000010 0.000010
0.000010 0.034744 0.000010 0.965166 0.000010 0.000010 0.000010 0.000010 0.000010 0.000010 0.000010
0.000010 0.000010 0.000010 0.999900 0.000010 0.000010 0.000010 0.000010 0.000010 0.000010 0.000010
0.000010 0.000010 0.000010 0.999900 0.000010 0.000010 0.000010 0.000010 0.000010 0.000010 0.000010
0.000010 0.000010 0.000010 0.999900 0.000010 0.000010 0.000010 0.000010 0.000010 0.000010 0.000010
0.000010 0.001248 0.000010 0.998662 0.000010 0.000010 0.000010 0.000010 0.000010 0.000010 0.000010
0.000010 0.999900 0.000010 0.000010 0.000010 0.000010 0.000010 0.000010 0.000010 0.000010 0.000010
0.000010 0.999899 0.000010 0.000010 0.000011 0.000010 0.000010 0.000010 0.000010 0.000010 0.000010
0.000010 0.999900 0.000010 0.000010 0.000010 0.000010 0.000010 0.000010 0.000010 0.000010 0.000010
0.000010 0.999900 0.000010 0.000010 0.000010 0.000010 0.000010 0.000010 0.000010 0.000010 0.000010
0.000010 0.999892 0.000010 0.000010 0.000010 0.000010 0.000018 0.000010 0.000010 0.000010 0.000010
0.000010 0.999900 0.000010 0.000010 0.000010 0.000010 0.000010 0.000010 0.000010 0.000010 0.000010
0.000010 0.951063 0.000010 0.048847 0.000010 0.000010 0.000010 0.000010 0.000010 0.000010 0.000010
0.000010 0.999900 0.000010 0.000010 0.000010 0.000010 0.000010 0.000010 0.000010 0.000010 0.000010
0.000017 0.999893 0.000010 0.000010 0.000010 0.000010 0.000010 0.000010 0.000010 0.000010 0.000010
0.000010 0.999900 0.000010 0.000010 0.000010 0.000010 0.000010 0.000010 0.000010 0.000010 0.000010
0.042839 0.119973 0.045513 0.387891 0.074657 0.000010 0.058464 0.000010 0.005685 0.233296 0.031661
0.000010 0.017562 0.000010 0.099132 0.000010 0.000010 0.000010 0.000010 0.000010 0.883226 0.000010
0.000010 0.000010 0.000010 0.000010 0.000010 0.000010 0.000010 0.000010 0.000010 0.999900 0.000010
0.000010 0.000010 0.000010 0.000010 0.000010 0.000010 0.000010 0.000010 0.000010 0.999900 0.000010
0.000010 0.000010 0.000010 0.000010 0.000010 0.000010 0.000010 0.000010 0.000010 0.999900 0.000010
0.000010 0.033830 0.000010 0.129193 0.000010 0.000010 0.000010 0.000010 0.000010 0.836897 0.000010
0.000010 0.000010 0.000010 0.000010 0.000010 0.000010 0.000010 0.000010 0.000010 0.999900 0.000010
0.000010 0.054233 0.000010 0.123045 0.000010 0.000010 0.000010 0.000010 0.000010 0.814765 0.007887
0.000010 0.009176 0.000010 0.086996 0.000010 0.000010 0.000518 0.000010 0.000010 0.888770 0.014481
0.000010 0.001849 0.000010 0.099403 0.000010 0.000010 0.000010 0.000010 0.000010 0.898668 0.000010
0.000010 0.000010 0.000010 0.145402 0.000010 0.000010 0.000010 0.000010 0.000010 0.854508 0.000010
0.000010 0.000010 0.000010 0.000010 0.000010 0.000010 0.000010 0.000011 0.000010 0.999899 0.000010
0.000010 0.000010 0.000010 0.000010 0.000010 0.000010 0.000010 0.000010 0.000010 0.999900 0.000010
0.000010 0.000010 0.000010 0.000010 0.000010 0.000010 0.000010 0.000010 0.000010 0.999900 0.000010
0.000010 0.000010 0.000010 0.000010 0.000010 0.000010 0.000010 0.000010 0.000010 0.999900 0.000010
0.000010 0.054572 0.000076 0.197903 0.009328 0.000010 0.002922 0.000010 0.000010 0.735150 0.000010
0.000010 0.000010 0.000010 0.000010 0.000010 0.000010 0.000017 0.000010 0.000010 0.999893 0.000010
0.000010 0.000010 0.000010 0.000010 0.000010 0.000010 0.000010 0.000010 0.000010 0.999900 0.000010
0.070591 0.063811 0.156784 0.390190 0.055865 0.025247 0.082047 0.000010 0.008611 0.138232 0.008612
0.000012 0.000010 0.000010 0.000010 0.000010 0.000010 0.000016 0.000010 0.000010 0.999892 0.000010
0.050832 0.057054 0.163403 0.360707 0.075826 0.057740 0.044587 0.000010 0.054297 0.130385 0.005158
0.000010 0.000010 0.000010 0.000010 0.000010 0.000010 0.000010 0.000010 0.000010 0.999900 0.000010
0.000010 0.000010 0.000010 0.000010 0.000010 0.000010 0.000010 0.000010 0.000010 0.999900 0.000010
0.057231 0.046168 0.178706 0.335613 0.084239 0.042745 0.053594 0.000010 0.056449 0.145234 0.000010
0.000010 0.012467 0.000010 0.100267 0.000010 0.000010 0.000010 0.000010 0.000010 0.887186 0.000010
0.078503 0.043399 0.279866 0.252939 0.036163 0.099927 0.034149 0.016677 0.041625 0.114193 0.002558
0.053125 0.033415 0.372129 0.195393 0.051142 0.070306 0.037759 0.000010 0.063317 0.116581 0.006822
0.030103 0.030764 0.386954 0.182027 0.071867 0.078280 0.021705 0.000010 0.080328 0.117952 0.000010
0.999900 0.000010 0.000010 0.000010 0.000010 0.000010 0.000010 0.000010 0.000010 0.000010 0.000010
0.254900 0.112467 0.000010 0.394625 0.024593 0.000010 0.009894 0.000010 0.000010 0.194213 0.009268
0.283849 0.051541 0.000010 0.383022 0.069299 0.000010 0.042551 0.000010 0.000010 0.142888 0.026810
0.999900 0.000010 0.000010 0.000010 0.000010 0.000010 0.000010 0.000010 0.000010 0.000010 0.000010
0.999900 0.000010 0.000010 0.000010 0.000010 0.000010 0.000010 0.000010 0.000010 0.000010 0.000010
0.313862 0.048384 0.000010 0.404518 0.079031 0.000010 0.023171 0.000010 0.000010 0.114925 0.016070
0.794536 0.045474 0.003321 0.103239 0.000010 0.053370 0.000010 0.000010 0.000010 0.000010 0.000010
0.999900 0.000010 0.000010 0.000010 0.000010 0.000010 0.000010 0.000010 0.000010 0.000010 0.000010
0.999900 0.000010 0.000010 0.000010 0.000010 0.000010 0.000010 0.000010 0.000010 0.000010 0.000010
0.768917 0.051134 0.000010 0.160756 0.000010 0.000010 0.000010 0.000010 0.000010 0.012352 0.006780
0.000010 0.048517 0.000010 0.824342 0.043988 0.000010 0.008553 0.000010 0.000010 0.074541 0.000010
0.000010 0.000010 0.000010 0.980763 0.000010 0.000010 0.000010 0.000010 0.000010 0.000010 0.019147
0.015190 0.059972 0.000010 0.702736 0.081286 0.000010 0.019785 0.000010 0.000010 0.093310 0.027681
0.000010 0.000010 0.000010 0.999900 0.000010 0.000010 0.000010 0.000010 0.000010 0.000010 0.000010
0.000010 0.000010 0.000010 0.999900 0.000010 0.000010 0.000010 0.000010 0.000010 0.000010 0.000010
0.000010 0.000010 0.000010 0.999900 0.000010 0.000010 0.000010 0.000010 0.000010 0.000010 0.000010
0.000010 0.073906 0.000010 0.791254 0.032199 0.000010 0.030580 0.000010 0.000010 0.072000 0.000010
0.000010 0.000010 0.000010 0.999900 0.000010 0.000010 0.000010 0.000010 0.000010 0.000010 0.000010
0.000010 0.000010 0.000010 0.999900 0.000010 0.000010 0.000010 0.000010 0.000010 0.000010 0.000010
0.002701 0.085285 0.023071 0.659607 0.050916 0.000010 0.035595 0.000065 0.000787 0.126935 0.015028
0.021398 0.096130 0.045174 0.490167 0.102736 0.000010 0.059508 0.000010 0.000010 0.164608 0.020248
0.031397 0.077361 0.034671 0.536238 0.081643 0.000010 0.036675 0.011945 0.000010 0.190040 0.000010
0.048033 0.068126 0.041022 0.477723 0.092339 0.000010 0.040461 0.019595 0.000010 0.206519 0.006162
0.049346 0.121381 0.038830 0.457454 0.119529 0.000010 0.069359 0.000010 0.000010 0.140214 0.003857
0.038534 0.057587 0.055994 0.457166 0.086285 0.000010 0.052918 0.000010 0.000010 0.240443 0.011044
0.011554 0.063088 0.049878 0.500292 0.100340 0.000010 0.036678 0.000010 0.000010 0.230028 0.008113
0.051113 0.094121 0.030595 0.477252 0.084069 0.000010 0.067929 0.000010 0.000010 0.182158 0.012733
0.076470 0.076635 0.038339 0.445197 0.137412 0.000010 0.037471 0.015749 0.000010 0.135627 0.037080
0.027202 0.068815 0.063270 0.494853 0.115729 0.000010 0.054698 0.013747 0.005114 0.152122 0.004440
0.052456 0.069550 0.054759 0.445762 0.121661 0.000010 0.086464 0.000010 0.000010 0.159854 0.009465
0.024594 0.099608 0.032445 0.498189 0.094768 0.000010 0.067223 0.000010 0.000010 0.172673 0.010470
0.040384 0.115023 0.064540 0.463742 0.068090 0.000010 0.076940 0.000010 0.000010 0.171240 0.000010
0.034403 0.079234 0.070792 0.434651 0.092366 0.000010 0.067179 0.008498 0.000010 0.182190 0.030667
0.051400 0.068801 0.057346 0.456036 0.127783 0.000010 0.064719 0.000010 0.000010 0.171596 0.002289
0.041455 0.063020 0.146908 0.377342 0.066248 0.028115 0.079112 0.000010 0.004660 0.177477 0.015653
0.035317 0.069949 0.110929 0.489376 0.070280 0.000010 0.044050 0.000010 0.000010 0.172593 0.007476
0.020844 0.088716 0.103850 0.497107 0.073094 0.000010 0.040440 0.000010 0.000010 0.175882 0.000038
0.041671 0.085824 0.076348 0.410379 0.107236 0.000010 0.087361 0.000010 0.000010 0.172427 0.018723
0.033835 0.075566 0.045026 0.522136 0.098723 0.000010 0.034244 0.000010 0.000010 0.175086 0.015354
0.084956 0.064827 0.064080 0.471777 0.088602 0.000010 0.047429 0.000010 0.000010 0.171438 0.006862
0.031044 0.080880 0.051860 0.490378 0.098020 0.001528 0.057780 0.009771 0.000010 0.156293 0.022433
0.088836 0.100369 0.056385 0.385263 0.101916 0.000010 0.056631 0.000010 0.000010 0.187858 0.022713
0.000010 0.070989 0.000010 0.775116 0.021289 0.000010 0.025193 0.000010 0.000010 0.107353 0.000010
0.012343 0.060420 0.000010 0.745385 0.010452 0.000010 0.027789 0.000010 0.000010 0.137328 0.006243
0.000010 0.060811 0.000010 0.718846 0.066591 0.000010 0.014315 0.000010 0.000010 0.129412 0.009975
0.000010 0.067345 0.000010 0.708530 0.068027 0.000010 0.031395 0.000010 0.000010 0.115506 0.009147
0.034579 0.038193 0.091434 0.557492 0.056782 0.100980 0.000010 0.000010 0.052150 0.057914 0.010456
0.011418 0.090901 0.000010 0.778733 0.022145 0.000010 0.004106 0.000010 0.000010 0.075570 0.017087
0.036563 0.084717 0.085622 0.398643 0.059244 0.073708 0.003428 0.006095 0.085871 0.139716 0.026392
0.038254 0.092252 0.020935 0.543718 0.070763 0.000010 0.071592 0.000010 0.000010 0.142883 0.019575
0.035942 0.060857 0.008585 0.644187 0.051889 0.000010 0.036394 0.000010 0.000010 0.135202 0.026915
0.016950 0.069326 0.046527 0.572061 0.111418 0.000010 0.045378 0.017744 0.000010 0.099323 0.021252
0.039112 0.067288 0.022265 0.671201 0.051506 0.000010 0.000010 0.000010 0.000010 0.125507 0.023081
0.007429 0.113892 0.020765 0.689229 0.037040 0.000010 0.028560 0.000010 0.002365 0.075054 0.025645
0.039692 0.063076 0.010356 0.551246 0.088042 0.000010 0.046694 0.013435 0.000010 0.187259 0.000181
0.037176 0.074849 0.008075 0.545061 0.080310 0.000010 0.047999 0.000010 0.000010 0.201707 0.004794
0.059292 0.072089 0.020323 0.502695 0.059763 0.000010 0.074664 0.000010 0.000010 0.196961 0.014183
0.000010 0.085723 0.046461 0.595145 0.040186 0.000010 0.050491 0.000010 0.000010 0.181943 0.000010
0.000010 0.076514 0.016329 0.523108 0.107196 0.000010 0.046311 0.000010 0.000010 0.216467 0.014036
0.000010 0.023459 0.000010 0.200982 0.000010 0.000010 0.016770 0.000010 0.000010 0.738665 0.020064
0.000010 0.018068 0.000010 0.086956 0.000010 0.000010 0.000010 0.000010 0.000010 0.892126 0.002780
0.025603 0.070618 0.037456 0.521814 0.119404 0.000010 0.031404 0.004230 0.001061 0.165035 0.023364
0.008326 0.048944 0.040332 0.411670 0.015122 0.016247 0.000010 0.000010 0.000010 0.439573 0.019756
0.000010 0.041757 0.000010 0.356825 0.014421 0.000010 0.026380 0.000010 0.000010 0.137585 0.422982
0.000010 0.086866 0.802120 0.021252 0.000010 0.000010 0.002304 0.000010 0.000010 0.086850 0.000558
0.000010 0.000010 0.999899 0.000010 0.000011 0.000010 0.000010 0.000010 0.000010 0.000010 0.000010
0.000010 0.044971 0.368640 0.153330 0.000010 0.000010 0.000010 0.000010 0.000010 0.430958 0.002041
0.000017 0.000010 0.999893 0.000010 0.000010 0.000010 0.000010 0.000010 0.000011 0.000010 0.000010
0.057745 0.093640 0.171129 0.355506 0.077664 0.000010 0.066265 0.002291 0.023720 0.147414 0.004616
0.080434 0.037259 0.260020 0.264845 0.054937 0.084938 0.066225 0.000010 0.037539 0.109437 0.004355
0.072878 0.088100 0.161434 0.301081 0.039566 0.046227 0.060653 0.006712 0.065212 0.153751 0.004386
0.000010 0.000010 0.999900 0.000010 0.000010 0.000010 0.000010 0.000010 0.000010 0.000010 0.000010
0.000010 0.036431 0.776316 0.091090 0.041489 0.000010 0.000010 0.000010 0.000010 0.054614 0.000010
0.000010 0.000010 0.999900 0.000010 0.000010 0.000010 0.000010 0.000010 0.000010 0.000010 0.000010
0.065205 0.063451 0.249364 0.275476 0.057607 0.041297 0.077368 0.000010 0.007904 0.157696 0.004622
0.068511 0.055713 0.253154 0.336121 0.029569 0.084378 0.013150 0.000010 0.030191 0.125867 0.003336
0.025730 0.083265 0.031344 0.541064 0.085695 0.000010 0.076008 0.000010 0.000010 0.123074 0.033789
0.037718 0.099061 0.025068 0.493328 0.046830 0.000010 0.071287 0.000010 0.002943 0.180611 0.043135
0.000010 0.056521 0.000010 0.765634 0.000018 0.000010 0.000010 0.000010 0.000010 0.171441 0.006326
0.000010 0.067328 0.000010 0.718362 0.020100 0.000010 0.007791 0.000010 0.000010 0.155332 0.031037
0.034113 0.073450 0.031233 0.454165 0.099423 0.000010 0.064885 0.000010 0.000010 0.212323 0.030378
0.000010 0.055880 0.000010 0.766521 0.000010 0.000010 0.000010 0.000010 0.000010 0.171055 0.006474
0.022037 0.071188 0.000010 0.695480 0.017969 0.000010 0.001282 0.000010 0.000010 0.182926 0.009078
0.032393 0.058294 0.007785 0.596984 0.051133 0.000010 0.045497 0.000010 0.000010 0.165407 0.042478
0.000010 0.004246 0.000010 0.227342 0.000010 0.000010 0.000010 0.000010 0.000010 0.755015 0.013327
0.000010 0.012732 0.000010 0.194680 0.000010 0.000010 0.000010 0.000010 0.000010 0.091556 0.700963
0.045103 0.098526 0.050057 0.489175 0.075775 0.000010 0.028182 0.008002 0.000010 0.203860 0.001301
0.061671 0.111818 0.053934 0.472468 0.062908 0.000010 0.000010 0.019382 0.000010 0.199867 0.017922
0.048237 0.138013 0.037456 0.437703 0.053061 0.000010 0.034386 0.000010 0.000010 0.230421 0.020691
0.045518 0.124264 0.013649 0.441171 0.080294 0.000010 0.051094 0.000465 0.017198 0.202090 0.024245
0.078934 0.092703 0.046881 0.440365 0.084068 0.000010 0.024593 0.001653 0.000010 0.210875 0.019909
0.015746 0.098595 0.035938 0.503829 0.075796 0.000010 0.065377 0.000010 0.000010 0.184792 0.019896
0.015763 0.097841 0.035838 0.504568 0.075510 0.000010 0.064082 0.000010 0.000010 0.185164 0.021204
0.039330 0.082036 0.052681 0.482112 0.076672 0.010016 0.064394 0.004967 0.023888 0.147862 0.016042
0.061496 0.119875 0.039901 0.498894 0.082250 0.000010 0.038973 0.002108 0.000010 0.156473 0.000010
0.046421 0.108415 0.043451 0.534144 0.039710 0.000010 0.064425 0.000010 0.000010 0.153558 0.009847
0.121238 0.091669 0.071726 0.425365 0.065043 0.022729 0.013542 0.000010 0.000010 0.173929 0.014739
0.050848 0.086904 0.040085 0.450022 0.098451 0.000010 0.034141 0.000010 0.011703 0.192213 0.035613
0.031886 0.096636 0.073175 0.467501 0.055631 0.000010 0.044168 0.000010 0.005027 0.202718 0.023239
0.073102 0.094455 0.010068 0.488517 0.093873 0.000010 0.045988 0.000010 0.000010 0.190343 0.003624
0.082846 0.081130 0.014162 0.540512 0.083429 0.000010 0.021199 0.007173 0.000010 0.169518 0.000010
0.057402 0.054183 0.035570 0.470328 0.098210 0.000010 0.041008 0.001821 0.000010 0.226906 0.014552
0.046616 0.100015 0.024109 0.485591 0.106956 0.000010 0.064997 0.000010 0.001720 0.169760 0.000217
0.058361 0.072265 0.039033 0.497449 0.086570 0.000010 0.036242 0.000010 0.000010 0.197067 0.012984
0.032800 0.072528 0.053406 0.465754 0.079986 0.000010 0.008481 0.010489 0.000010 0.262365 0.014170
0.052890 0.126507 0.058011 0.420922 0.097604 0.000010 0.029709 0.000010 0.010287 0.176556 0.027493
0.048562 0.073145 0.024766 0.268712 0.083300 0.000010 0.330621 0.063605 0.020839 0.086430 0.000010
0.029712 0.045202 0.000010 0.042223 0.000010 0.042749 0.814704 0.002902 0.000010 0.012236 0.010242
0.000010 0.000010 0.000010 0.000010 0.000010 0.000010 0.954970 0.000010 0.000010 0.044940 0.000010
0.000010 0.045946 0.000010 0.062874 0.018984 0.000010 0.814686 0.000010 0.031289 0.013315 0.012866
0.000010 0.000010 0.000010 0.000010 0.000010 0.000010 0.999900 0.000010 0.000010 0.000010 0.000010
0.000010 0.020633 0.000010 0.056110 0.017637 0.000010 0.905551 0.000010 0.000010 0.000010 0.000010
0.000010 0.071370 0.000010 0.000010 0.000010 0.000010 0.924847 0.000010 0.000010 0.003703 0.000010
0.000010 0.000010 0.000010 0.000010 0.000010 0.000010 0.999900 0.000010 0.000010 0.000010 0.000010
0.000010 0.073315 0.000010 0.000010 0.000010 0.000010 0.917291 0.000010 0.000010 0.000010 0.009315
0.000010 0.000010 0.000010 0.000010 0.000010 0.000010 0.999900 0.000010 0.000010 0.000010 0.000010
0.000010 0.058548 0.000010 0.000010 0.015717 0.000010 0.900348 0.000010 0.000010 0.022665 0.002663
0.000010 0.025833 0.000010 0.078430 0.047283 0.000010 0.824321 0.000010 0.000010 0.024073 0.000010
0.000010 0.028317 0.000010 0.000010 0.000010 0.000010 0.971593 0.000010 0.000010 0.000010 0.000010
0.000010 0.000010 0.000010 0.000010 0.000010 0.000010 0.999900 0.000010 0.000010 0.000010 0.000010
0.000010 0.000010 0.000010 0.000010 0.000010 0.000010 0.999900 0.000010 0.000010 0.000010 0.000010
0.000010 0.000010 0.000010 0.000010 0.000010 0.000010 0.999900 0.000010 0.000010 0.000010 0.000010
0.000010 0.000010 0.000010 0.000010 0.000010 0.000010 0.999900 0.000010 0.000010 0.000010 0.000010
0.000010 0.000010 0.000010 0.000010 0.000010 0.000010 0.999900 0.000010 0.000010 0.000010 0.000010
0.000010 0.000010 0.000010 0.000010 0.000010 0.000010 0.999900 0.000010 0.000010 0.000010 0.000010
0.000010 0.000010 0.000010 0.000010 0.000010 0.000010 0.000010 0.999900 0.000010 0.000010 0.000010
0.000010 0.000010 0.000010 0.000010 0.000010 0.000010 0.000010 0.999900 0.000010 0.000010 0.000010
0.000010 0.000010 0.000010 0.000010 0.000010 0.000010 0.000010 0.999900 0.000010 0.000010 0.000010
0.000010 0.000010 0.000010 0.000010 0.000010 0.000010 0.000010 0.999900 0.000010 0.000010 0.000010
0.000010 0.000010 0.000010 0.000010 0.000010 0.000010 0.000010 0.999900 0.000010 0.000010 0.000010
0.000010 0.000010 0.000010 0.000010 0.000010 0.000010 0.000010 0.999900 0.000010 0.000010 0.000010
0.000010 0.000010 0.000010 0.000010 0.000010 0.000010 0.000010 0.999900 0.000010 0.000010 0.000010
0.000010 0.000010 0.000010 0.081892 0.063808 0.000010 0.023107 0.772255 0.000010 0.058879 0.000010
0.000010 0.050769 0.000010 0.187788 0.149125 0.000010 0.039961 0.533793 0.000010 0.023961 0.014562
0.000010 0.002450 0.000010 0.111958 0.035032 0.000010 0.025337 0.803209 0.000010 0.021965 0.000010
0.000010 0.000010 0.000010 0.078152 0.111021 0.000010 0.042021 0.729342 0.000010 0.033962 0.005452
0.000010 0.000010 0.000010 0.000010 0.000010 0.000010 0.000010 0.999900 0.000010 0.000010 0.000010
0.000010 0.000010 0.000010 0.000010 0.000010 0.000010 0.000010 0.999900 0.000010 0.000010 0.000010
0.026673 0.006378 0.000010 0.089737 0.012369 0.000010 0.013294 0.767522 0.000010 0.083986 0.000010
0.000010 0.051102 0.000010 0.066129 0.000010 0.000010 0.010187 0.855230 0.000010 0.000010 0.017292
0.000010 0.024589 0.000010 0.061555 0.065770 0.000010 0.072808 0.744325 0.000010 0.030903 0.000010
0.003189 0.060669 0.006518 0.266316 0.429815 0.000010 0.027958 0.167783 0.000010 0.036262 0.001470
0.023600 0.027354 0.013207 0.185656 0.434402 0.000010 0.050240 0.180178 0.045362 0.039980 0.000010
0.000010 0.057898 0.007544 0.224887 0.399850 0.000010 0.060867 0.153641 0.000010 0.077844 0.017438
0.000010 0.054703 0.000010 0.209607 0.399741 0.000010 0.025313 0.205574 0.000010 0.105013 0.000010
0.052900 0.025843 0.000010 0.224837 0.342161 0.024635 0.017962 0.208414 0.034021 0.069207 0.000010
0.000010 0.026866 0.000010 0.014283 0.178976 0.151457 0.031482 0.551009 0.000010 0.045888 0.000010
0.000010 0.000010 0.000010 0.000010 0.000010 0.999899 0.000010 0.000010 0.000010 0.000010 0.000010
0.000010 0.000010 0.000010 0.000010 0.000010 0.999900 0.000010 0.000010 0.000010 0.000010 0.000010
0.000010 0.000010 0.000014 0.000010 0.000010 0.999896 0.000010 0.000010 0.000010 0.000010 0.000010
0.009571 0.000010 0.232727 0.000010 0.078180 0.679453 0.000010 0.000010 0.000010 0.000010 0.000010
0.012688 0.000010 0.230168 0.000010 0.077918 0.678633 0.000010 0.000010 0.000533 0.000010 0.000010
0.000010 0.027832 0.012538 0.213925 0.303342 0.000010 0.059549 0.271487 0.000010 0.110916 0.000380
0.097639 0.000010 0.164706 0.000010 0.019685 0.384822 0.000010 0.160308 0.172789 0.000010 0.000010
0.083373 0.030906 0.049363 0.055839 0.120092 0.090832 0.041893 0.402312 0.083403 0.036956 0.005030
0.029927 0.035846 0.000010 0.133068 0.398348 0.000010 0.050797 0.256217 0.000010 0.095758 0.000010
0.027409 0.006335 0.000010 0.196764 0.364016 0.000010 0.047868 0.259732 0.004987 0.092861 0.000010
0.049322 0.000010 0.000010 0.275830 0.387955 0.000010 0.066384 0.131324 0.000010 0.086751 0.002394
0.063372 0.000010 0.000010 0.298430 0.394206 0.000010 0.060564 0.114841 0.000010 0.062997 0.005552
0.000010 0.045425 0.000010 0.229871 0.364612 0.000010 0.037264 0.229611 0.000010 0.079812 0.013366
0.000010 0.035339 0.000010 0.198152 0.355275 0.000010 0.044904 0.288634 0.000010 0.077592 0.000065
