# Supplementary material for: Genetic analysis of Thai cattle reveals a Southeast Asian indicine ancestry
Source: PeerJ. 2015 Oct 27;3:e1318. doi: 10.7717/peerj.1318 (PMC4627918; doi:10.7717/peerj.1318)
Supplement: Dataset S2 — The Q values inferred by ADMIXTURE for each modeled K are shown for each individual, which are labeled according to breed information. The data are organized into three folders, each of which represents the ADMIXTURE experiments described in Fig. S5. [file peerj-03-1318-s007.zip › SupplementDataS7/28experiments/experiment_1/12.Q]

0.000010 0.000010 0.000011 0.000010 0.000010 0.000010 0.000015 0.000010 0.999885 0.000010 0.000010 0.000010
0.000012 0.000012 0.000010 0.000010 0.000010 0.000010 0.000010 0.000010 0.999886 0.000010 0.000010 0.000010
0.000010 0.000010 0.000017 0.000010 0.000010 0.000010 0.000011 0.000010 0.999882 0.000010 0.000010 0.000010
0.000010 0.000010 0.000010 0.000010 0.000010 0.000010 0.000011 0.000010 0.999889 0.000010 0.000010 0.000010
0.000012 0.000010 0.000010 0.000010 0.000010 0.000010 0.000010 0.000010 0.999888 0.000010 0.000010 0.000010
0.000012 0.000013 0.000010 0.000010 0.000010 0.000010 0.000010 0.000010 0.999885 0.000010 0.000010 0.000010
0.000010 0.000019 0.000010 0.000010 0.000010 0.000010 0.000010 0.000010 0.999880 0.000010 0.000010 0.000010
0.000010 0.000010 0.000010 0.000016 0.000010 0.000010 0.000010 0.000010 0.999884 0.000010 0.000010 0.000010
0.116436 0.000010 0.000010 0.000010 0.000010 0.095683 0.000015 0.000010 0.191169 0.596627 0.000010 0.000010
0.106205 0.000010 0.000010 0.000010 0.000010 0.105339 0.000010 0.000010 0.185494 0.602882 0.000010 0.000010
0.044433 0.006284 0.000010 0.000010 0.000010 0.086682 0.000010 0.000010 0.000010 0.170569 0.000010 0.691962
0.000010 0.000010 0.000010 0.000010 0.000010 0.000010 0.000010 0.000010 0.000010 0.000010 0.000010 0.999890
0.000010 0.000010 0.000010 0.000010 0.000010 0.000010 0.000015 0.000010 0.000010 0.000010 0.000010 0.999885
0.000010 0.000010 0.000010 0.000010 0.000010 0.000010 0.000010 0.000012 0.000010 0.000010 0.000010 0.999888
0.000010 0.000010 0.000010 0.000010 0.000010 0.000010 0.000010 0.000010 0.000010 0.000010 0.000010 0.999890
0.004146 0.000010 0.000010 0.000010 0.000010 0.048398 0.000010 0.000010 0.000010 0.071608 0.000010 0.875768
0.000010 0.000010 0.000012 0.000010 0.000010 0.000010 0.000010 0.000010 0.000010 0.000010 0.000010 0.999888
0.000010 0.000010 0.000010 0.000010 0.000010 0.000010 0.000010 0.060358 0.012863 0.000010 0.000010 0.926689
0.000010 0.000010 0.000010 0.000010 0.000010 0.000010 0.000010 0.000010 0.000010 0.000010 0.000010 0.999890
0.000010 0.000010 0.000010 0.000010 0.000010 0.000010 0.000010 0.000010 0.000010 0.000010 0.000010 0.999890
0.000010 0.000010 0.000010 0.000010 0.000010 0.000010 0.000010 0.000010 0.000010 0.000010 0.000010 0.999890
0.000010 0.000010 0.000010 0.000010 0.000010 0.000010 0.000010 0.000010 0.000010 0.000010 0.000010 0.999890
0.000010 0.000010 0.000010 0.000010 0.000010 0.000010 0.000010 0.000010 0.000010 0.000010 0.000010 0.999890
0.000010 0.000010 0.000010 0.000010 0.000010 0.000010 0.000010 0.000010 0.000010 0.000010 0.000010 0.999890
0.000010 0.042435 0.000010 0.000010 0.001290 0.011655 0.004491 0.014792 0.000271 0.195496 0.000010 0.729530
0.000010 0.000010 0.000010 0.000010 0.000010 0.000010 0.000010 0.000010 0.000010 0.000010 0.000010 0.999890
0.000010 0.000010 0.000010 0.000010 0.000010 0.000010 0.000010 0.000010 0.000010 0.000010 0.000010 0.999890
0.000010 0.000010 0.000010 0.000010 0.000010 0.000010 0.000010 0.000010 0.000010 0.000010 0.000010 0.999890
0.000010 0.000010 0.000010 0.000010 0.000010 0.000010 0.000010 0.000010 0.000010 0.000010 0.000010 0.999890
0.000010 0.000010 0.000010 0.000010 0.000010 0.000010 0.000010 0.000010 0.000010 0.000010 0.000010 0.999890
0.075871 0.053063 0.000010 0.013614 0.002025 0.306006 0.022912 0.086817 0.002954 0.372954 0.026866 0.036908
0.028980 0.000010 0.004481 0.000010 0.000010 0.408563 0.029633 0.141299 0.014663 0.264018 0.038046 0.070286
0.000010 0.000010 0.000010 0.000010 0.000010 0.090348 0.049960 0.625738 0.004286 0.181445 0.000010 0.048164
0.000010 0.000010 0.000010 0.000010 0.000010 0.000010 0.000010 0.999890 0.000010 0.000010 0.000010 0.000010
0.000010 0.000010 0.000010 0.000010 0.000010 0.000010 0.000010 0.999890 0.000010 0.000010 0.000010 0.000010
0.000010 0.000010 0.000010 0.000010 0.000010 0.127374 0.000056 0.666547 0.008458 0.172791 0.000010 0.024714
0.000125 0.000010 0.000445 0.004979 0.000010 0.339959 0.030528 0.309949 0.024536 0.224184 0.000010 0.065265
0.000010 0.000010 0.000010 0.000010 0.000010 0.000010 0.000010 0.999890 0.000010 0.000010 0.000010 0.000010
0.011865 0.019647 0.033171 0.025697 0.000010 0.084608 0.014209 0.651208 0.016954 0.034795 0.054909 0.052927
0.000010 0.016488 0.063238 0.005137 0.000010 0.053902 0.029804 0.587680 0.001130 0.133500 0.109091 0.000010
0.012442 0.000010 0.023748 0.000010 0.000010 0.229732 0.000010 0.547338 0.000010 0.070179 0.079103 0.037409
0.000010 0.000010 0.000012 0.000010 0.000010 0.000010 0.000010 0.999888 0.000010 0.000010 0.000010 0.000010
0.035183 0.000010 0.024849 0.000010 0.000010 0.361919 0.018692 0.188332 0.017752 0.275951 0.013541 0.063752
0.000010 0.000010 0.000010 0.000010 0.000010 0.093424 0.000010 0.864498 0.000010 0.000010 0.000010 0.041989
0.016528 0.013136 0.000010 0.000010 0.000010 0.367943 0.030581 0.313215 0.005792 0.208243 0.040853 0.003677
0.006220 0.037202 0.051136 0.000010 0.000010 0.235939 0.000010 0.431376 0.000010 0.173423 0.055708 0.008956
0.000010 0.058087 0.000010 0.000010 0.000010 0.305354 0.026515 0.476551 0.007394 0.081199 0.044851 0.000010
0.000010 0.000010 0.000010 0.000010 0.000010 0.012404 0.000010 0.987496 0.000010 0.000010 0.000010 0.000010
0.000010 0.000010 0.000010 0.000010 0.000010 0.000010 0.000010 0.999890 0.000010 0.000010 0.000010 0.000010
0.000010 0.000010 0.000010 0.000010 0.000010 0.000010 0.000010 0.999890 0.000010 0.000010 0.000010 0.000010
0.000010 0.000010 0.000010 0.000010 0.000010 0.999890 0.000010 0.000010 0.000010 0.000010 0.000010 0.000010
0.000010 0.000010 0.000010 0.000010 0.000010 0.999890 0.000010 0.000010 0.000010 0.000010 0.000010 0.000010
0.000010 0.000010 0.000010 0.000010 0.000010 0.999890 0.000010 0.000010 0.000010 0.000010 0.000010 0.000010
0.000010 0.000010 0.000010 0.000010 0.000010 0.999890 0.000010 0.000010 0.000010 0.000010 0.000010 0.000010
0.000010 0.000010 0.000010 0.000010 0.000010 0.999890 0.000010 0.000010 0.000010 0.000010 0.000010 0.000010
0.000010 0.000010 0.000010 0.000010 0.000010 0.999890 0.000010 0.000010 0.000010 0.000010 0.000010 0.000010
0.000010 0.000010 0.000010 0.000010 0.000010 0.999890 0.000010 0.000010 0.000010 0.000010 0.000010 0.000010
0.000010 0.000010 0.000010 0.000010 0.000010 0.999890 0.000010 0.000010 0.000010 0.000010 0.000010 0.000010
0.000010 0.000010 0.000010 0.000010 0.000010 0.976813 0.000010 0.000010 0.002042 0.000010 0.000010 0.021055
0.000010 0.000010 0.000010 0.000010 0.000010 0.999890 0.000010 0.000010 0.000010 0.000010 0.000010 0.000010
0.000010 0.000010 0.000010 0.000010 0.000010 0.999890 0.000010 0.000010 0.000010 0.000010 0.000010 0.000010
0.000010 0.000010 0.000010 0.000010 0.000010 0.999890 0.000010 0.000010 0.000010 0.000010 0.000010 0.000010
0.000010 0.000010 0.000010 0.000010 0.000010 0.999890 0.000010 0.000010 0.000010 0.000010 0.000010 0.000010
0.000010 0.000010 0.000010 0.000010 0.000010 0.999890 0.000010 0.000010 0.000010 0.000010 0.000010 0.000010
0.000010 0.000010 0.000010 0.000010 0.000010 0.999890 0.000010 0.000010 0.000010 0.000010 0.000010 0.000010
0.000010 0.000010 0.000010 0.000010 0.000010 0.999890 0.000010 0.000010 0.000010 0.000010 0.000010 0.000010
0.000011 0.000010 0.000010 0.000010 0.000010 0.999889 0.000010 0.000010 0.000010 0.000010 0.000010 0.000010
0.000010 0.000010 0.000010 0.000010 0.000010 0.999890 0.000010 0.000010 0.000010 0.000010 0.000010 0.000010
0.000010 0.000010 0.000010 0.000010 0.000010 0.999890 0.000010 0.000010 0.000010 0.000010 0.000010 0.000010
0.000010 0.000010 0.000010 0.000010 0.000010 0.999890 0.000010 0.000010 0.000010 0.000010 0.000010 0.000010
0.000010 0.000010 0.000010 0.000010 0.000010 0.000010 0.999890 0.000010 0.000010 0.000010 0.000010 0.000010
0.000010 0.000010 0.000010 0.000010 0.000010 0.000010 0.999890 0.000010 0.000010 0.000010 0.000010 0.000010
0.000010 0.000010 0.000010 0.000010 0.000010 0.000010 0.999890 0.000010 0.000010 0.000010 0.000010 0.000010
0.000010 0.000010 0.000010 0.000010 0.000010 0.000010 0.999889 0.000011 0.000010 0.000010 0.000010 0.000010
0.000010 0.000010 0.000010 0.000010 0.000010 0.000010 0.999889 0.000010 0.000010 0.000011 0.000010 0.000010
0.000010 0.000010 0.000010 0.000010 0.000010 0.000010 0.999890 0.000010 0.000010 0.000010 0.000010 0.000010
0.000010 0.000010 0.000010 0.000010 0.000010 0.020250 0.952611 0.000010 0.000010 0.021979 0.000010 0.005080
0.000010 0.000010 0.000010 0.000010 0.000010 0.000010 0.999890 0.000010 0.000010 0.000010 0.000010 0.000010
0.000010 0.000010 0.000010 0.000010 0.000010 0.000010 0.999888 0.000010 0.000010 0.000012 0.000010 0.000010
0.000010 0.000010 0.000010 0.000010 0.000010 0.000010 0.999888 0.000010 0.000010 0.000012 0.000010 0.000010
0.186236 0.022929 0.018176 0.043779 0.000010 0.053882 0.092172 0.004886 0.030220 0.494296 0.000010 0.053403
0.835326 0.000010 0.000010 0.000010 0.000010 0.000010 0.000017 0.000010 0.000010 0.164567 0.000010 0.000010
0.999890 0.000010 0.000010 0.000010 0.000010 0.000010 0.000010 0.000010 0.000010 0.000010 0.000010 0.000010
0.999890 0.000010 0.000010 0.000010 0.000010 0.000010 0.000010 0.000010 0.000010 0.000010 0.000010 0.000010
0.999890 0.000010 0.000010 0.000010 0.000010 0.000010 0.000010 0.000010 0.000010 0.000010 0.000010 0.000010
0.810464 0.000010 0.000010 0.000010 0.000010 0.032622 0.029785 0.000010 0.000010 0.127049 0.000010 0.000010
0.999890 0.000010 0.000010 0.000010 0.000010 0.000010 0.000010 0.000010 0.000010 0.000010 0.000010 0.000010
0.789890 0.000010 0.000010 0.000010 0.000010 0.025111 0.049625 0.000010 0.006451 0.128853 0.000010 0.000010
0.861871 0.000010 0.000010 0.001310 0.000010 0.011269 0.003001 0.000010 0.014253 0.108237 0.000010 0.000010
0.874508 0.000010 0.000010 0.000010 0.000010 0.033257 0.000010 0.000010 0.000010 0.092145 0.000010 0.000010
0.823126 0.000010 0.000010 0.000010 0.000010 0.018848 0.000010 0.000010 0.000010 0.157936 0.000010 0.000010
0.999890 0.000010 0.000010 0.000010 0.000010 0.000010 0.000010 0.000010 0.000010 0.000010 0.000010 0.000010
0.999890 0.000010 0.000010 0.000010 0.000010 0.000010 0.000010 0.000010 0.000010 0.000010 0.000010 0.000010
0.999890 0.000010 0.000010 0.000010 0.000010 0.000010 0.000010 0.000010 0.000010 0.000010 0.000010 0.000010
0.999890 0.000010 0.000010 0.000010 0.000010 0.000010 0.000010 0.000010 0.000010 0.000010 0.000010 0.000010
0.681868 0.000010 0.000010 0.000010 0.000010 0.000010 0.038263 0.000010 0.000010 0.279779 0.000010 0.000010
0.999890 0.000010 0.000010 0.000010 0.000010 0.000010 0.000010 0.000010 0.000010 0.000010 0.000010 0.000010
0.999890 0.000010 0.000010 0.000010 0.000010 0.000010 0.000010 0.000010 0.000010 0.000010 0.000010 0.000010
0.093555 0.046493 0.123997 0.060340 0.000010 0.044270 0.046545 0.012470 0.006243 0.511428 0.028551 0.026097
0.999890 0.000010 0.000010 0.000010 0.000010 0.000010 0.000010 0.000010 0.000010 0.000010 0.000010 0.000010
0.095122 0.039018 0.142147 0.031785 0.000010 0.070733 0.040112 0.055860 0.002853 0.407983 0.058996 0.055381
0.999890 0.000010 0.000010 0.000010 0.000010 0.000010 0.000010 0.000010 0.000010 0.000010 0.000010 0.000010
0.999890 0.000010 0.000010 0.000010 0.000010 0.000010 0.000010 0.000010 0.000010 0.000010 0.000010 0.000010
0.105524 0.042792 0.155557 0.036969 0.000010 0.065815 0.029874 0.055461 0.000010 0.407533 0.044198 0.056257
0.859316 0.000010 0.000010 0.000010 0.000010 0.000010 0.003637 0.000010 0.000010 0.136957 0.000010 0.000010
0.070142 0.063537 0.252963 0.019069 0.014208 0.000010 0.023655 0.037869 0.000010 0.405045 0.102712 0.010781
0.080291 0.044766 0.332230 0.023670 0.000010 0.000010 0.023624 0.064072 0.006563 0.318275 0.076580 0.029908
0.084983 0.020829 0.344363 0.008890 0.000010 0.000010 0.019615 0.079617 0.000010 0.310434 0.084208 0.047032
0.000010 0.997450 0.000010 0.000010 0.000010 0.000010 0.000010 0.000010 0.002450 0.000010 0.000010 0.000010
0.130420 0.225348 0.000010 0.000010 0.000010 0.084223 0.091212 0.000010 0.007010 0.461727 0.000010 0.000010
0.086271 0.264329 0.000010 0.024416 0.000010 0.039693 0.028561 0.000010 0.024489 0.492217 0.000010 0.039986
0.000010 0.999890 0.000010 0.000010 0.000010 0.000010 0.000010 0.000010 0.000010 0.000010 0.000010 0.000010
0.000010 0.999890 0.000010 0.000010 0.000010 0.000010 0.000010 0.000010 0.000010 0.000010 0.000010 0.000010
0.066686 0.287118 0.000010 0.002521 0.000010 0.064322 0.024034 0.000010 0.015256 0.488973 0.000010 0.051048
0.000010 0.999890 0.000010 0.000010 0.000010 0.000010 0.000010 0.000010 0.000010 0.000010 0.000010 0.000010
0.000010 0.999890 0.000010 0.000010 0.000010 0.000010 0.000010 0.000010 0.000010 0.000010 0.000010 0.000010
0.000010 0.999890 0.000010 0.000010 0.000010 0.000010 0.000010 0.000010 0.000010 0.000010 0.000010 0.000010
0.000010 0.794284 0.000010 0.000010 0.000010 0.000010 0.020430 0.000010 0.004135 0.181071 0.000010 0.000010
0.000010 0.000010 0.000010 0.000010 0.000010 0.053495 0.014213 0.000010 0.000010 0.932203 0.000010 0.000010
0.000010 0.000010 0.000010 0.000010 0.000010 0.000010 0.000010 0.000010 0.010769 0.989131 0.000010 0.000010
0.044728 0.000010 0.000010 0.000010 0.000010 0.116255 0.040350 0.000010 0.024704 0.728561 0.000010 0.045343
0.000010 0.000010 0.000010 0.000010 0.000010 0.000010 0.000010 0.000010 0.000010 0.999890 0.000010 0.000010
0.000010 0.000010 0.000010 0.000010 0.000010 0.000010 0.000010 0.000010 0.000010 0.999890 0.000010 0.000010
0.000010 0.000010 0.000010 0.000010 0.000010 0.000010 0.000010 0.000010 0.000012 0.999888 0.000010 0.000010
0.013661 0.000010 0.000010 0.000010 0.000010 0.063598 0.041281 0.000010 0.000010 0.881380 0.000010 0.000010
0.000010 0.000010 0.000010 0.000010 0.000017 0.000010 0.000010 0.000010 0.000010 0.999883 0.000010 0.000010
0.000010 0.000010 0.000010 0.000010 0.000010 0.000010 0.000010 0.000010 0.000010 0.999890 0.000010 0.000010
0.074734 0.000010 0.008826 0.014482 0.000010 0.102512 0.069444 0.002515 0.011588 0.697682 0.000010 0.018189
0.092708 0.000010 0.002449 0.019546 0.000010 0.000010 0.062312 0.000010 0.018050 0.758185 0.000010 0.046701
0.118203 0.000823 0.006504 0.000010 0.010250 0.049017 0.052756 0.000010 0.000010 0.742665 0.000010 0.019741
0.123628 0.000010 0.009293 0.020757 0.006909 0.000010 0.035379 0.000010 0.000010 0.770316 0.000010 0.033668
0.086099 0.025772 0.019544 0.049452 0.000010 0.063685 0.085191 0.000010 0.000864 0.587707 0.000010 0.081655
0.130139 0.015411 0.005672 0.006378 0.000010 0.000010 0.017723 0.000010 0.010719 0.776692 0.000010 0.037226
0.135885 0.000010 0.001581 0.000010 0.000010 0.002222 0.023540 0.000010 0.000309 0.779564 0.000010 0.056850
0.099440 0.008490 0.000010 0.022475 0.000010 0.000010 0.065925 0.000010 0.008459 0.773886 0.000010 0.021276
0.079683 0.038034 0.009947 0.007093 0.018929 0.042010 0.056187 0.000010 0.031135 0.612851 0.000010 0.104112
0.094785 0.000871 0.038162 0.036094 0.011877 0.079760 0.048711 0.007349 0.002681 0.593187 0.000010 0.086512
0.099710 0.030852 0.031946 0.070782 0.000010 0.047064 0.050798 0.000010 0.010089 0.567744 0.000010 0.090984
0.111205 0.000010 0.000010 0.038697 0.000010 0.000010 0.077951 0.000010 0.007947 0.713998 0.000010 0.050142
0.103351 0.004978 0.032788 0.049216 0.000010 0.005609 0.082056 0.000010 0.000010 0.707682 0.000010 0.014280
0.123254 0.004991 0.039503 0.050319 0.007599 0.086456 0.055813 0.000010 0.026231 0.547465 0.001357 0.057002
0.118802 0.035186 0.032615 0.039543 0.000010 0.072217 0.044189 0.000010 0.000010 0.566797 0.000010 0.090611
0.116225 0.023828 0.116891 0.055223 0.000010 0.000057 0.044605 0.005598 0.010259 0.566816 0.030610 0.029880
0.107434 0.000290 0.050696 0.016511 0.000010 0.054017 0.041763 0.000010 0.006678 0.701657 0.000010 0.020923
0.105413 0.000010 0.049242 0.017230 0.000010 0.063199 0.056785 0.000010 0.000010 0.692810 0.000010 0.015271
0.103180 0.014677 0.037794 0.061810 0.000010 0.000010 0.056561 0.000010 0.013596 0.654266 0.000010 0.058076
0.100455 0.000010 0.018235 0.007425 0.000010 0.032777 0.047744 0.000010 0.015956 0.717329 0.000010 0.060038
0.115828 0.054878 0.047014 0.026362 0.000010 0.088863 0.041249 0.000010 0.000067 0.575359 0.000010 0.050350
0.097395 0.005637 0.025179 0.039558 0.003845 0.095057 0.059424 0.000010 0.019214 0.585875 0.002827 0.065978
0.137998 0.051195 0.032560 0.029375 0.005689 0.060899 0.072733 0.000010 0.020063 0.513152 0.000010 0.076315
0.000010 0.000010 0.000010 0.000010 0.000010 0.075491 0.009892 0.000010 0.000010 0.914527 0.000010 0.000010
0.047512 0.000010 0.000010 0.000010 0.000010 0.104456 0.019187 0.000010 0.000010 0.828765 0.000010 0.000010
0.042976 0.000010 0.000010 0.000010 0.000010 0.120465 0.019355 0.000010 0.011634 0.781891 0.000010 0.023619
0.037109 0.000010 0.000010 0.000010 0.000010 0.138909 0.022563 0.000010 0.003902 0.771217 0.000010 0.026241
0.000010 0.016589 0.068538 0.000010 0.000010 0.081384 0.006236 0.052329 0.007976 0.635697 0.102052 0.029168
0.000010 0.000010 0.000010 0.000010 0.000010 0.086170 0.036414 0.000010 0.008199 0.869137 0.000010 0.000010
0.092275 0.025064 0.060816 0.000010 0.000330 0.097479 0.071858 0.086207 0.023032 0.433542 0.076829 0.032558
0.086056 0.008486 0.005036 0.054371 0.000010 0.138737 0.075802 0.000010 0.016768 0.579386 0.000010 0.035328
0.076475 0.010020 0.000010 0.014851 0.000010 0.142077 0.034507 0.000010 0.022797 0.683892 0.000010 0.015340
0.049260 0.000010 0.027593 0.028395 0.017640 0.169099 0.048615 0.000010 0.018935 0.562809 0.000010 0.077624
0.062335 0.004998 0.005099 0.000010 0.000010 0.119153 0.043187 0.000010 0.020594 0.736476 0.000010 0.008118
0.000010 0.000010 0.000010 0.000010 0.000010 0.132244 0.085390 0.000010 0.019881 0.756202 0.000010 0.006213
0.123389 0.016607 0.000010 0.022376 0.014146 0.141065 0.037648 0.000010 0.000010 0.595283 0.000010 0.049447
0.140730 0.000010 0.000010 0.024438 0.000010 0.123253 0.055978 0.000010 0.000010 0.614913 0.000010 0.040630
0.134641 0.028140 0.006915 0.052187 0.000010 0.132744 0.049760 0.000010 0.011467 0.555612 0.000010 0.028503
0.113564 0.000010 0.023771 0.028584 0.000010 0.152456 0.055153 0.000010 0.000010 0.622074 0.000010 0.004348
0.152918 0.000010 0.000010 0.028297 0.000010 0.140936 0.050820 0.000010 0.012097 0.546377 0.000010 0.068505
0.711620 0.000010 0.000010 0.013799 0.000010 0.091950 0.016808 0.000010 0.022166 0.143597 0.000010 0.000010
0.874948 0.000010 0.000010 0.000010 0.000010 0.000010 0.011600 0.000010 0.003962 0.109410 0.000010 0.000010
0.120333 0.000302 0.013810 0.011767 0.004866 0.147833 0.054907 0.000010 0.022077 0.543620 0.000961 0.079514
0.378153 0.000010 0.027699 0.000010 0.000010 0.128594 0.030251 0.000010 0.016769 0.401563 0.016921 0.000010
0.098341 0.000010 0.000010 0.008433 0.000010 0.048316 0.027446 0.000010 0.423108 0.391381 0.000010 0.002924
0.078516 0.000010 0.790677 0.010033 0.000010 0.024647 0.091478 0.000010 0.000010 0.004590 0.000010 0.000010
0.000010 0.000010 0.999890 0.000010 0.000010 0.000010 0.000010 0.000010 0.000010 0.000010 0.000010 0.000010
0.393265 0.000010 0.354115 0.000010 0.000010 0.000010 0.033329 0.000010 0.000010 0.219212 0.000010 0.000010
0.000010 0.000010 0.999881 0.000011 0.000010 0.000010 0.000018 0.000010 0.000010 0.000010 0.000010 0.000010
0.092990 0.042057 0.147660 0.045645 0.004333 0.054180 0.074267 0.025795 0.005666 0.463210 0.000770 0.043426
0.066891 0.069210 0.227528 0.049769 0.000010 0.000616 0.025139 0.036166 0.002459 0.401441 0.087644 0.033128
0.115033 0.058079 0.134767 0.042910 0.007318 0.014786 0.067668 0.064415 0.003077 0.426597 0.048398 0.016952
0.000010 0.000010 0.999890 0.000010 0.000010 0.000010 0.000010 0.000010 0.000010 0.000010 0.000010 0.000010
0.053066 0.000010 0.763415 0.000010 0.000010 0.052789 0.032352 0.000010 0.000010 0.059924 0.000010 0.038394
0.000010 0.000010 0.999890 0.000010 0.000010 0.000010 0.000010 0.000010 0.000010 0.000010 0.000010 0.000010
0.118395 0.051933 0.217186 0.065149 0.000010 0.012148 0.046891 0.006815 0.001092 0.402644 0.045014 0.032723
0.082344 0.052569 0.220511 0.001855 0.000010 0.080982 0.043524 0.029122 0.000422 0.394495 0.087905 0.006261
0.073686 0.000010 0.022026 0.050844 0.000010 0.099711 0.056282 0.000010 0.032179 0.617646 0.000010 0.047588
0.132170 0.024419 0.004285 0.055531 0.000010 0.122588 0.080362 0.000272 0.041375 0.511881 0.000010 0.027098
0.000010 0.000010 0.000010 0.000010 0.000010 0.000010 0.000010 0.000010 0.000010 0.999890 0.000010 0.000010
0.000010 0.000010 0.000010 0.000010 0.000010 0.000010 0.000010 0.000010 0.024132 0.975768 0.000010 0.000010
0.159055 0.011306 0.012642 0.038881 0.000010 0.086469 0.055699 0.000010 0.028952 0.539796 0.000010 0.067168
0.000010 0.000010 0.000010 0.000010 0.000010 0.000010 0.000010 0.000010 0.000010 0.999890 0.000010 0.000010
0.064321 0.000010 0.000010 0.000010 0.000010 0.014257 0.028029 0.000010 0.007244 0.886079 0.000010 0.000010
0.093923 0.006738 0.000010 0.017214 0.000010 0.093375 0.027429 0.000010 0.036914 0.698822 0.000010 0.025545
0.708423 0.000010 0.000010 0.000010 0.000010 0.051540 0.000010 0.000010 0.012520 0.227436 0.000010 0.000010
0.062835 0.000010 0.000010 0.000010 0.000010 0.000010 0.000010 0.000010 0.701173 0.235901 0.000010 0.000010
0.136613 0.013746 0.020324 0.003035 0.011652 0.049878 0.079799 0.000010 0.000010 0.651548 0.000010 0.033375
0.130657 0.034276 0.027130 0.000010 0.012432 0.031182 0.069593 0.000010 0.015620 0.655695 0.000010 0.023386
0.161841 0.020415 0.012725 0.014221 0.000010 0.040750 0.099804 0.000010 0.017494 0.620892 0.000010 0.011828
0.147782 0.014142 0.000010 0.030025 0.000010 0.082773 0.082859 0.000937 0.019930 0.566159 0.000010 0.055364
0.143506 0.043852 0.018698 0.014228 0.000554 0.058592 0.074015 0.000010 0.014880 0.581961 0.000010 0.049694
0.000010 0.000010 0.000010 0.000010 0.000010 0.000010 0.000010 0.000010 0.000370 0.999530 0.000010 0.000010
0.000010 0.000010 0.000010 0.000010 0.000010 0.000010 0.000010 0.000010 0.002936 0.996964 0.000010 0.000010
0.094127 0.019384 0.035007 0.042269 0.007125 0.112058 0.061028 0.020576 0.015158 0.533656 0.011931 0.047681
0.075357 0.010995 0.000010 0.014600 0.000027 0.000010 0.083387 0.000010 0.000010 0.778809 0.000010 0.036776
0.072236 0.001770 0.000010 0.039637 0.000010 0.036239 0.083008 0.000010 0.004594 0.762466 0.000010 0.000010
0.098936 0.054407 0.052181 0.000010 0.000010 0.016484 0.062218 0.000010 0.011127 0.670178 0.026565 0.007873
0.141112 0.032191 0.006056 0.013073 0.000010 0.076369 0.061936 0.000010 0.031981 0.585466 0.000010 0.051785
0.144003 0.013196 0.042893 0.022775 0.000010 0.046342 0.072332 0.001246 0.020557 0.612374 0.000010 0.024262
0.113469 0.000010 0.000010 0.001857 0.000010 0.000010 0.059600 0.000010 0.000010 0.806692 0.000010 0.018312
0.099953 0.000010 0.000010 0.000010 0.000010 0.000010 0.050598 0.000010 0.000010 0.849359 0.000010 0.000010
0.155832 0.027708 0.012340 0.012650 0.004426 0.102099 0.037350 0.000010 0.011200 0.577266 0.000010 0.059109
0.107019 0.021408 0.000010 0.037460 0.000010 0.075538 0.076690 0.003584 0.000010 0.614497 0.000010 0.063763
0.137424 0.040841 0.017144 0.023725 0.000010 0.147235 0.048936 0.000010 0.008325 0.521597 0.000010 0.054742
0.182244 0.000010 0.026039 0.000010 0.006083 0.057558 0.049330 0.000010 0.016177 0.624430 0.000010 0.038099
0.115776 0.026529 0.035574 0.002541 0.000010 0.053731 0.081876 0.007409 0.023276 0.587354 0.000010 0.065913
0.062755 0.041334 0.014304 0.320313 0.063317 0.091677 0.061377 0.020749 0.000010 0.255634 0.000010 0.068520
0.010687 0.038373 0.000010 0.816174 0.001848 0.030306 0.044285 0.000010 0.010279 0.008245 0.039774 0.000010
0.042937 0.000010 0.000010 0.956963 0.000010 0.000010 0.000010 0.000010 0.000010 0.000010 0.000010 0.000010
0.000010 0.000010 0.000010 0.805848 0.000010 0.000010 0.037022 0.032033 0.012576 0.111148 0.000010 0.001312
0.000010 0.000010 0.000010 0.999890 0.000010 0.000010 0.000010 0.000010 0.000010 0.000010 0.000010 0.000010
0.000010 0.000010 0.000010 0.900541 0.000010 0.003214 0.016799 0.000010 0.000010 0.062984 0.000010 0.016393
0.000010 0.000010 0.000010 0.923785 0.000010 0.000010 0.067030 0.000010 0.000010 0.009094 0.000010 0.000010
0.000010 0.000010 0.000010 0.999890 0.000010 0.000010 0.000010 0.000010 0.000010 0.000010 0.000010 0.000010
0.000010 0.000010 0.000010 0.916777 0.000010 0.000010 0.069253 0.000010 0.010467 0.003423 0.000010 0.000010
0.000010 0.000010 0.000010 0.999890 0.000010 0.000010 0.000010 0.000010 0.000010 0.000010 0.000010 0.000010
0.000010 0.000010 0.000010 0.881687 0.000010 0.000010 0.039169 0.000010 0.000010 0.079054 0.000010 0.000010
0.019390 0.000010 0.000010 0.820269 0.000010 0.026640 0.023130 0.000010 0.000010 0.066608 0.000010 0.043904
0.000010 0.000010 0.000010 0.973591 0.000010 0.000010 0.026309 0.000010 0.000010 0.000010 0.000010 0.000010
0.000010 0.000010 0.000010 0.999890 0.000010 0.000010 0.000010 0.000010 0.000010 0.000010 0.000010 0.000010
0.000010 0.000010 0.000010 0.999888 0.000010 0.000010 0.000010 0.000010 0.000012 0.000010 0.000010 0.000010
0.000016 0.000010 0.000010 0.999882 0.000010 0.000010 0.000010 0.000012 0.000010 0.000010 0.000010 0.000010
0.000017 0.000010 0.000010 0.999883 0.000010 0.000010 0.000010 0.000011 0.000010 0.000010 0.000010 0.000010
0.000010 0.000010 0.000010 0.999888 0.000010 0.000010 0.000010 0.000012 0.000010 0.000010 0.000010 0.000010
0.000010 0.000013 0.000010 0.999887 0.000010 0.000010 0.000010 0.000010 0.000010 0.000010 0.000010 0.000010
0.000010 0.000010 0.000010 0.000010 0.999890 0.000010 0.000010 0.000010 0.000010 0.000010 0.000010 0.000010
0.000010 0.000010 0.000010 0.000010 0.999890 0.000010 0.000010 0.000010 0.000010 0.000010 0.000010 0.000010
0.000010 0.000016 0.000010 0.000010 0.999880 0.000010 0.000010 0.000010 0.000010 0.000010 0.000014 0.000010
0.000010 0.000010 0.000010 0.000010 0.999890 0.000010 0.000010 0.000010 0.000010 0.000010 0.000010 0.000010
0.000011 0.000010 0.000010 0.000010 0.999889 0.000010 0.000010 0.000010 0.000010 0.000010 0.000010 0.000010
0.000010 0.000010 0.000010 0.000010 0.999885 0.000015 0.000010 0.000010 0.000010 0.000010 0.000010 0.000010
0.000010 0.000010 0.000010 0.000010 0.999890 0.000010 0.000010 0.000010 0.000010 0.000010 0.000010 0.000010
0.047844 0.000010 0.000010 0.014517 0.771069 0.000010 0.000010 0.000010 0.000010 0.115722 0.000010 0.050778
0.008772 0.000010 0.000010 0.031164 0.533437 0.027650 0.043140 0.000010 0.014487 0.199532 0.000010 0.141779
0.006793 0.000010 0.000010 0.019447 0.804048 0.056997 0.000010 0.000010 0.000010 0.087594 0.000010 0.025062
0.016427 0.000010 0.000010 0.033321 0.727895 0.000010 0.000010 0.000010 0.004803 0.118107 0.000010 0.099387
0.000010 0.000012 0.000010 0.000010 0.999888 0.000010 0.000010 0.000010 0.000010 0.000010 0.000010 0.000010
0.000010 0.000010 0.000010 0.000010 0.999890 0.000010 0.000010 0.000010 0.000010 0.000010 0.000010 0.000010
0.073350 0.030682 0.000010 0.008545 0.767949 0.023638 0.000946 0.000010 0.000010 0.088286 0.000010 0.006565
0.000010 0.000010 0.000010 0.000450 0.852481 0.000010 0.042397 0.000010 0.016547 0.088054 0.000010 0.000010
0.014161 0.000010 0.000010 0.067965 0.743370 0.000010 0.018360 0.000010 0.000010 0.097605 0.000010 0.058478
0.000010 0.000010 0.000010 0.006718 0.170090 0.025604 0.045073 0.000010 0.000010 0.358418 0.000010 0.394037
0.007969 0.017718 0.002196 0.036300 0.182180 0.008663 0.015508 0.047527 0.000010 0.279712 0.000010 0.402206
0.051042 0.000010 0.000010 0.050649 0.153792 0.072247 0.044965 0.000010 0.017124 0.231923 0.000010 0.378218
0.064681 0.000010 0.000010 0.012829 0.201556 0.000010 0.036594 0.000010 0.000010 0.315544 0.000010 0.368736
0.037300 0.043969 0.000010 0.013502 0.192180 0.029439 0.012465 0.031401 0.000010 0.279762 0.025757 0.334205
0.030580 0.000010 0.000010 0.026890 0.551088 0.000010 0.017049 0.000010 0.000010 0.057444 0.149411 0.167488
0.000010 0.000010 0.000010 0.000013 0.000012 0.000011 0.000010 0.000010 0.000010 0.000010 0.999884 0.000010
0.000010 0.000010 0.000015 0.000013 0.000010 0.000011 0.000010 0.000010 0.000010 0.000010 0.999881 0.000010
0.000010 0.000010 0.000010 0.000013 0.000010 0.000010 0.000011 0.000010 0.000010 0.000012 0.999884 0.000010
0.000010 0.079529 0.164621 0.000010 0.000010 0.000010 0.000010 0.000010 0.000010 0.000010 0.682192 0.073579
0.000010 0.082612 0.162089 0.000010 0.000010 0.000010 0.000010 0.000010 0.000010 0.000010 0.681520 0.073699
0.073748 0.000010 0.001226 0.046494 0.272177 0.047969 0.017475 0.000010 0.001074 0.258949 0.000221 0.280647
0.000010 0.117081 0.144837 0.000010 0.160392 0.009567 0.000010 0.168272 0.000010 0.000010 0.386085 0.013717
0.033178 0.088072 0.045495 0.040981 0.404307 0.023483 0.026927 0.083452 0.005653 0.043509 0.089855 0.115089
0.069045 0.016798 0.000010 0.038110 0.262844 0.010419 0.028681 0.000010 0.000010 0.198338 0.000010 0.375724
0.057295 0.008511 0.000010 0.031529 0.267646 0.041669 0.001123 0.002902 0.000010 0.251151 0.000010 0.338144
0.031472 0.031701 0.000010 0.044213 0.131335 0.000010 0.000010 0.000010 0.000010 0.406684 0.000010 0.354536
0.017647 0.046585 0.000010 0.040628 0.113937 0.019672 0.000010 0.000010 0.006640 0.395791 0.000010 0.359060
0.045384 0.000010 0.000010 0.018358 0.232797 0.000010 0.037842 0.000010 0.011540 0.320414 0.000010 0.333615
0.039434 0.000010 0.000010 0.030008 0.288841 0.000010 0.026140 0.000010 0.000010 0.290635 0.000010 0.324881
