# Supplementary material for: Genetic analysis of Thai cattle reveals a Southeast Asian indicine ancestry
Source: PeerJ. 2015 Oct 27;3:e1318. doi: 10.7717/peerj.1318 (PMC4627918; doi:10.7717/peerj.1318)
Supplement: Dataset S2 — The Q values inferred by ADMIXTURE for each modeled K are shown for each individual, which are labeled according to breed information. The data are organized into three folders, each of which represents the ADMIXTURE experiments described in Fig. S5. [file peerj-03-1318-s007.zip › SupplementDataS7/28experiments/experiment_1/13.Q]

0.000010 0.000010 0.000010 0.000010 0.000010 0.000010 0.000010 0.000010 0.000010 0.000010 0.000012 0.999878 0.000010
0.000011 0.000010 0.000010 0.000010 0.000014 0.000010 0.000010 0.000012 0.000013 0.000010 0.000010 0.999870 0.000010
0.000010 0.000011 0.000010 0.000010 0.000010 0.000010 0.000010 0.000010 0.000010 0.000010 0.000010 0.999879 0.000010
0.000010 0.000010 0.000010 0.000010 0.000010 0.000010 0.000010 0.000010 0.000010 0.000010 0.000010 0.999880 0.000010
0.000010 0.000010 0.000011 0.000013 0.000010 0.000010 0.000010 0.000010 0.000010 0.000010 0.000010 0.999876 0.000010
0.000010 0.000010 0.000010 0.000010 0.000010 0.000010 0.000010 0.000010 0.000010 0.000010 0.000011 0.999879 0.000010
0.000010 0.000010 0.000010 0.000010 0.000010 0.000010 0.000010 0.000010 0.000010 0.000014 0.000010 0.999876 0.000010
0.000010 0.000010 0.000010 0.000010 0.000010 0.000010 0.000010 0.000010 0.000010 0.000010 0.000010 0.999880 0.000010
0.000010 0.000010 0.000010 0.000010 0.000010 0.070962 0.574045 0.074773 0.086473 0.000010 0.000010 0.193668 0.000010
0.000010 0.000010 0.000010 0.000018 0.000010 0.078213 0.570808 0.062607 0.100404 0.000010 0.000010 0.187881 0.000010
0.000010 0.000010 0.000010 0.025899 0.000010 0.028030 0.133900 0.037879 0.083390 0.000010 0.000010 0.000010 0.690832
0.000010 0.000010 0.000010 0.000010 0.000010 0.000010 0.000010 0.000010 0.000010 0.000010 0.000010 0.000010 0.999880
0.000010 0.000010 0.000010 0.000010 0.000010 0.000010 0.000010 0.000010 0.000010 0.000010 0.000010 0.000010 0.999880
0.000010 0.000010 0.000010 0.000010 0.000010 0.000010 0.000010 0.000010 0.000010 0.000010 0.000010 0.000010 0.999880
0.000010 0.000010 0.000010 0.000010 0.000010 0.000010 0.000010 0.000010 0.000010 0.000010 0.000010 0.000010 0.999880
0.000010 0.000010 0.000010 0.000010 0.000010 0.000010 0.105293 0.000010 0.035736 0.000010 0.000010 0.000010 0.858872
0.000010 0.000010 0.000010 0.000010 0.000010 0.000010 0.000010 0.000010 0.000010 0.000010 0.000010 0.000010 0.999880
0.000010 0.000010 0.000010 0.000010 0.000010 0.000010 0.000010 0.000010 0.000010 0.062025 0.000010 0.012865 0.925010
0.000010 0.000010 0.000010 0.000010 0.000010 0.000010 0.000010 0.000010 0.000010 0.000010 0.000010 0.000010 0.999880
0.000010 0.000010 0.000010 0.000010 0.000010 0.000010 0.000010 0.000010 0.000010 0.000010 0.000010 0.000010 0.999880
0.000010 0.000010 0.000010 0.000010 0.000010 0.000010 0.000010 0.000010 0.000010 0.000010 0.000010 0.000010 0.999880
0.000010 0.000010 0.000010 0.000010 0.000010 0.009321 0.000010 0.000010 0.000010 0.000010 0.000010 0.000010 0.990569
0.000010 0.000010 0.000010 0.000010 0.000010 0.000010 0.000010 0.000010 0.000010 0.000010 0.000010 0.000010 0.999880
0.000010 0.000010 0.000010 0.000010 0.000010 0.000010 0.000010 0.000010 0.000010 0.000010 0.000010 0.000010 0.999880
0.000010 0.001556 0.000010 0.053714 0.000010 0.035124 0.164349 0.000010 0.010869 0.014322 0.000411 0.000010 0.719605
0.000010 0.000010 0.000010 0.000010 0.000010 0.000010 0.000010 0.000010 0.000010 0.000010 0.000010 0.000010 0.999880
0.000010 0.000010 0.000010 0.000010 0.000018 0.000010 0.000010 0.000010 0.000010 0.000010 0.000010 0.000010 0.999872
0.000010 0.000010 0.000010 0.000010 0.000010 0.000010 0.000010 0.000010 0.000010 0.000010 0.000010 0.000010 0.999880
0.000010 0.000010 0.000010 0.000010 0.000010 0.000010 0.000010 0.000010 0.000010 0.000010 0.000010 0.000010 0.999880
0.000010 0.000011 0.000010 0.000010 0.000010 0.000010 0.000010 0.000010 0.000010 0.000010 0.000010 0.000010 0.999879
0.007049 0.001049 0.000010 0.049881 0.029266 0.047621 0.402174 0.047377 0.297083 0.084419 0.010519 0.001540 0.022011
0.000010 0.000010 0.000010 0.006056 0.038635 0.049045 0.226958 0.019318 0.408732 0.142764 0.027417 0.014483 0.066563
0.000010 0.000010 0.000010 0.000010 0.000010 0.071498 0.102344 0.000010 0.095157 0.627980 0.049984 0.002595 0.050382
0.000010 0.000010 0.000010 0.000011 0.000013 0.000010 0.000010 0.000010 0.000010 0.999875 0.000011 0.000010 0.000010
0.000010 0.000010 0.000010 0.000010 0.000010 0.000010 0.000010 0.000010 0.000010 0.999880 0.000010 0.000010 0.000010
0.000010 0.000010 0.000010 0.000010 0.000010 0.047480 0.131907 0.000010 0.125126 0.665276 0.000010 0.007860 0.022282
0.001445 0.000010 0.000010 0.000010 0.000010 0.034429 0.228355 0.000010 0.328927 0.308042 0.019988 0.023221 0.055543
0.000010 0.000010 0.000010 0.000010 0.000010 0.000010 0.000010 0.000010 0.000010 0.999880 0.000010 0.000010 0.000010
0.020882 0.000010 0.026861 0.011765 0.056734 0.000010 0.085827 0.003221 0.076874 0.649348 0.008451 0.016364 0.043652
0.000843 0.000010 0.049360 0.018053 0.111754 0.011500 0.148177 0.000010 0.050716 0.586824 0.021550 0.001193 0.000010
0.000010 0.000010 0.017126 0.000010 0.081068 0.046658 0.023345 0.016966 0.230241 0.548330 0.000020 0.000010 0.036207
0.000010 0.000010 0.000010 0.000010 0.000010 0.000010 0.000010 0.000010 0.000010 0.999880 0.000010 0.000010 0.000010
0.000010 0.000010 0.018942 0.008337 0.012576 0.051260 0.281014 0.011055 0.350744 0.187272 0.004814 0.016667 0.057297
0.000010 0.000010 0.000010 0.000010 0.000010 0.000010 0.000010 0.000010 0.093725 0.863964 0.000010 0.000010 0.042211
0.000010 0.000010 0.000010 0.041314 0.040019 0.049391 0.131847 0.016930 0.369478 0.315076 0.027161 0.005351 0.003403
0.000010 0.000010 0.048049 0.055675 0.057474 0.053255 0.101740 0.005374 0.238760 0.431824 0.000010 0.000010 0.007808
0.000010 0.000010 0.000010 0.082372 0.045624 0.026464 0.021922 0.000010 0.309101 0.479399 0.027597 0.007471 0.000010
0.000013 0.000010 0.000010 0.000010 0.000010 0.002012 0.000010 0.000010 0.013058 0.984828 0.000010 0.000010 0.000010
0.000010 0.000010 0.000010 0.000010 0.000010 0.000010 0.000010 0.000010 0.000010 0.999880 0.000010 0.000010 0.000010
0.000010 0.000010 0.000010 0.000010 0.000010 0.000010 0.000010 0.000010 0.000010 0.999880 0.000010 0.000010 0.000010
0.000010 0.000010 0.000010 0.000010 0.000010 0.000010 0.000010 0.000010 0.999880 0.000010 0.000010 0.000010 0.000010
0.000010 0.000010 0.000010 0.000010 0.000010 0.000010 0.000010 0.000010 0.999880 0.000010 0.000010 0.000010 0.000010
0.000010 0.000010 0.000010 0.000010 0.000010 0.000010 0.000010 0.000010 0.999880 0.000010 0.000010 0.000010 0.000010
0.000010 0.000010 0.000010 0.000010 0.000010 0.000010 0.000010 0.000010 0.999880 0.000010 0.000010 0.000010 0.000010
0.000010 0.000010 0.000010 0.000010 0.000010 0.000010 0.000010 0.000010 0.999880 0.000010 0.000010 0.000010 0.000010
0.000010 0.000010 0.000010 0.000010 0.000010 0.000010 0.000010 0.000010 0.999880 0.000010 0.000010 0.000010 0.000010
0.000010 0.000010 0.000010 0.000010 0.000010 0.000010 0.000010 0.000010 0.999880 0.000010 0.000010 0.000010 0.000010
0.000010 0.000010 0.000010 0.000010 0.000010 0.000010 0.000010 0.000010 0.999880 0.000010 0.000010 0.000010 0.000010
0.000010 0.000010 0.000010 0.000010 0.000010 0.000010 0.000010 0.000010 0.977984 0.000010 0.000010 0.002221 0.019695
0.000010 0.000010 0.000010 0.000010 0.000010 0.000010 0.000010 0.000010 0.999880 0.000010 0.000010 0.000010 0.000010
0.000010 0.000010 0.000010 0.000010 0.000010 0.000010 0.000010 0.000010 0.999880 0.000010 0.000010 0.000010 0.000010
0.000010 0.000010 0.000010 0.000010 0.000010 0.000010 0.000010 0.000010 0.999880 0.000010 0.000010 0.000010 0.000010
0.000010 0.000010 0.000010 0.000010 0.000010 0.000010 0.000010 0.000010 0.999880 0.000010 0.000010 0.000010 0.000010
0.000010 0.000010 0.000010 0.000010 0.000010 0.000010 0.000010 0.000010 0.999880 0.000010 0.000010 0.000010 0.000010
0.000010 0.000010 0.000010 0.000010 0.000010 0.000010 0.000010 0.000010 0.999880 0.000010 0.000010 0.000010 0.000010
0.000010 0.000010 0.000010 0.000010 0.000010 0.000010 0.000010 0.000010 0.999880 0.000010 0.000010 0.000010 0.000010
0.000010 0.000010 0.000010 0.000010 0.000010 0.000010 0.000010 0.000010 0.999880 0.000010 0.000010 0.000010 0.000010
0.000010 0.000010 0.000010 0.000010 0.000010 0.020550 0.000010 0.000010 0.979340 0.000010 0.000010 0.000010 0.000010
0.000010 0.000010 0.000010 0.000010 0.000010 0.000010 0.000010 0.000010 0.999880 0.000010 0.000010 0.000010 0.000010
0.000010 0.000010 0.000010 0.000010 0.000010 0.000010 0.000010 0.000010 0.999880 0.000010 0.000010 0.000010 0.000010
0.000010 0.000010 0.000010 0.000010 0.000010 0.000010 0.000010 0.000010 0.000010 0.000010 0.999880 0.000010 0.000010
0.000010 0.000010 0.000010 0.000010 0.000010 0.000010 0.000010 0.000010 0.000010 0.000013 0.999877 0.000010 0.000010
0.000010 0.000010 0.000010 0.000010 0.000010 0.000010 0.000010 0.000010 0.000010 0.000010 0.999880 0.000010 0.000010
0.000010 0.000010 0.000010 0.000010 0.000010 0.000010 0.000010 0.000010 0.000010 0.000010 0.999880 0.000010 0.000010
0.000010 0.000010 0.000010 0.000010 0.000010 0.000010 0.000010 0.000012 0.000010 0.000010 0.999878 0.000010 0.000010
0.000010 0.000010 0.000010 0.000010 0.000010 0.000010 0.000010 0.000010 0.000010 0.000010 0.999880 0.000010 0.000010
0.000010 0.000010 0.000010 0.000010 0.000010 0.000010 0.051319 0.000010 0.021388 0.000010 0.916904 0.000010 0.010299
0.000010 0.000010 0.000010 0.000010 0.000010 0.000014 0.000010 0.000019 0.000010 0.000010 0.999867 0.000010 0.000010
0.000010 0.000010 0.000010 0.000010 0.000010 0.000010 0.000019 0.000010 0.000010 0.000010 0.999871 0.000010 0.000010
0.000010 0.000016 0.000010 0.000010 0.000010 0.000010 0.000015 0.000010 0.000010 0.000013 0.999867 0.000010 0.000010
0.027678 0.000010 0.007906 0.041466 0.000010 0.034864 0.573027 0.137640 0.037576 0.000010 0.073820 0.029539 0.036454
0.000010 0.000010 0.000010 0.000010 0.000010 0.000010 0.202359 0.797531 0.000010 0.000010 0.000010 0.000010 0.000010
0.000010 0.000010 0.000010 0.000010 0.000010 0.000013 0.000010 0.999874 0.000013 0.000010 0.000010 0.000010 0.000010
0.000010 0.000010 0.000010 0.000010 0.000010 0.000010 0.000010 0.999880 0.000010 0.000010 0.000010 0.000010 0.000010
0.000010 0.000010 0.000010 0.000010 0.000010 0.000010 0.000010 0.999880 0.000010 0.000010 0.000010 0.000010 0.000010
0.000010 0.000010 0.000010 0.000010 0.000010 0.003176 0.174678 0.772020 0.028222 0.000010 0.021817 0.000016 0.000010
0.000010 0.000010 0.000010 0.000010 0.000010 0.000010 0.000010 0.999880 0.000010 0.000010 0.000010 0.000010 0.000010
0.000010 0.000010 0.000010 0.000010 0.000010 0.000010 0.179829 0.757192 0.014930 0.000010 0.042163 0.005806 0.000010
0.000010 0.000010 0.000010 0.000010 0.000010 0.000010 0.153204 0.833829 0.000010 0.000010 0.000019 0.012858 0.000010
0.000010 0.000010 0.000010 0.000010 0.000010 0.000010 0.118880 0.848945 0.032075 0.000010 0.000010 0.000010 0.000010
0.000010 0.000010 0.000010 0.000010 0.000010 0.000010 0.208695 0.786132 0.005073 0.000010 0.000010 0.000010 0.000010
0.000010 0.000010 0.000010 0.000010 0.000010 0.000010 0.000010 0.999880 0.000010 0.000010 0.000010 0.000010 0.000010
0.000010 0.000010 0.000010 0.000010 0.000010 0.000010 0.000010 0.999880 0.000010 0.000010 0.000010 0.000010 0.000010
0.000010 0.000010 0.000010 0.000010 0.000010 0.000010 0.000010 0.999880 0.000010 0.000010 0.000010 0.000010 0.000010
0.000010 0.000010 0.000010 0.000010 0.000010 0.000013 0.000010 0.999877 0.000010 0.000010 0.000010 0.000010 0.000010
0.000010 0.000010 0.000010 0.000010 0.000010 0.000010 0.346030 0.634976 0.000010 0.000010 0.018894 0.000010 0.000010
0.000010 0.000010 0.000010 0.000010 0.000012 0.000010 0.000010 0.999877 0.000010 0.000011 0.000010 0.000010 0.000010
0.000010 0.000010 0.000010 0.000010 0.000010 0.000010 0.000010 0.999880 0.000010 0.000010 0.000010 0.000010 0.000010
0.041641 0.000010 0.103318 0.057452 0.031493 0.019467 0.658988 0.035685 0.006303 0.008095 0.023866 0.008319 0.005363
0.000010 0.000011 0.000010 0.000010 0.000011 0.000010 0.000010 0.999877 0.000010 0.000011 0.000010 0.000010 0.000010
0.019859 0.000010 0.128880 0.038172 0.061455 0.043948 0.477173 0.055640 0.055895 0.051193 0.025229 0.002394 0.040153
0.000010 0.000010 0.000010 0.000014 0.000010 0.000014 0.000010 0.999872 0.000010 0.000010 0.000010 0.000010 0.000010
0.000010 0.000010 0.000010 0.000010 0.000010 0.000010 0.000010 0.999880 0.000010 0.000010 0.000010 0.000010 0.000010
0.017740 0.000010 0.137350 0.031908 0.046757 0.000010 0.600961 0.045936 0.038657 0.049604 0.006070 0.000010 0.024988
0.000010 0.000010 0.000010 0.000010 0.000010 0.000010 0.166923 0.832961 0.000010 0.000010 0.000016 0.000010 0.000010
0.000290 0.011914 0.225723 0.063711 0.108656 0.012893 0.538477 0.010668 0.000010 0.027627 0.000010 0.000010 0.000010
0.003188 0.000010 0.295182 0.021488 0.086247 0.000010 0.507905 0.023114 0.000010 0.056948 0.001134 0.004753 0.000010
0.000010 0.000010 0.303153 0.000010 0.092531 0.000010 0.493716 0.027947 0.000010 0.069177 0.000010 0.000010 0.013405
0.000010 0.000010 0.000010 0.999880 0.000010 0.000010 0.000010 0.000010 0.000010 0.000010 0.000010 0.000010 0.000010
0.000010 0.000010 0.000010 0.252837 0.000010 0.015477 0.544918 0.061189 0.056267 0.000010 0.063283 0.005971 0.000010
0.008641 0.000010 0.000010 0.296517 0.000010 0.009695 0.615010 0.016475 0.014362 0.000010 0.000010 0.024228 0.015021
0.000010 0.000010 0.000010 0.999880 0.000010 0.000010 0.000010 0.000010 0.000010 0.000010 0.000010 0.000010 0.000010
0.000010 0.000010 0.000010 0.999880 0.000010 0.000010 0.000010 0.000010 0.000010 0.000010 0.000010 0.000010 0.000010
0.000010 0.000010 0.000010 0.340282 0.000010 0.032445 0.549958 0.000010 0.036349 0.000010 0.000010 0.013203 0.027694
0.000010 0.000010 0.020837 0.857173 0.090105 0.000399 0.000010 0.000010 0.008428 0.000010 0.022987 0.000010 0.000010
0.000010 0.000010 0.000010 0.999880 0.000010 0.000010 0.000010 0.000010 0.000010 0.000010 0.000010 0.000010 0.000010
0.000010 0.000010 0.000010 0.999880 0.000010 0.000010 0.000010 0.000010 0.000010 0.000010 0.000010 0.000010 0.000010
0.000010 0.000010 0.000010 0.941399 0.000010 0.031630 0.000010 0.000010 0.000010 0.000010 0.026871 0.000010 0.000010
0.000010 0.000010 0.000010 0.000010 0.000010 0.534683 0.358733 0.000010 0.070888 0.000010 0.035607 0.000010 0.000010
0.000010 0.000010 0.000010 0.000010 0.000010 0.999880 0.000010 0.000010 0.000010 0.000010 0.000010 0.000010 0.000010
0.000010 0.000010 0.000010 0.000010 0.000010 0.301430 0.473224 0.020171 0.112561 0.000010 0.029513 0.024084 0.038957
0.000010 0.000010 0.000010 0.000010 0.000010 0.999880 0.000010 0.000010 0.000010 0.000010 0.000010 0.000010 0.000010
0.000010 0.000010 0.000010 0.000010 0.000010 0.999880 0.000010 0.000010 0.000010 0.000010 0.000010 0.000010 0.000010
0.000010 0.000010 0.000010 0.000010 0.000010 0.999880 0.000010 0.000010 0.000010 0.000010 0.000010 0.000010 0.000010
0.005359 0.000010 0.000010 0.000010 0.000010 0.497766 0.358728 0.005191 0.074869 0.000010 0.058017 0.000010 0.000010
0.000010 0.000010 0.000010 0.000010 0.000010 0.999880 0.000010 0.000010 0.000010 0.000010 0.000010 0.000010 0.000010
0.000010 0.000010 0.000010 0.000010 0.000010 0.999880 0.000010 0.000010 0.000010 0.000010 0.000010 0.000010 0.000010
0.015641 0.000010 0.003930 0.000010 0.000010 0.305121 0.425400 0.061850 0.097955 0.000010 0.066727 0.004631 0.018704
0.000010 0.000010 0.000010 0.000010 0.000010 0.042938 0.929287 0.000010 0.000010 0.000010 0.010825 0.016860 0.000010
0.000010 0.000010 0.000010 0.000010 0.000010 0.014361 0.959455 0.015003 0.000010 0.000010 0.011091 0.000010 0.000010
0.000010 0.000010 0.000010 0.000010 0.000010 0.000010 0.999880 0.000010 0.000010 0.000010 0.000010 0.000010 0.000010
0.027893 0.000010 0.010799 0.000010 0.000010 0.034376 0.764056 0.022529 0.026764 0.000010 0.057649 0.003946 0.051948
0.000010 0.000010 0.000010 0.000010 0.000010 0.000010 0.997463 0.000010 0.000010 0.000010 0.000010 0.002427 0.000010
0.000010 0.000010 0.000010 0.000010 0.000010 0.000010 0.999880 0.000010 0.000010 0.000010 0.000010 0.000010 0.000010
0.000010 0.000010 0.000010 0.000010 0.000010 0.000010 0.999880 0.000010 0.000010 0.000010 0.000010 0.000010 0.000010
0.000019 0.015872 0.000010 0.035722 0.000010 0.050991 0.705415 0.022278 0.025644 0.000010 0.033778 0.027499 0.082751
0.026113 0.001104 0.019770 0.000010 0.000010 0.025709 0.773182 0.020273 0.053026 0.001120 0.018170 0.002489 0.059025
0.053246 0.000010 0.005304 0.029398 0.000010 0.026980 0.738788 0.032106 0.016968 0.000010 0.025897 0.010836 0.060446
0.000010 0.000010 0.000010 0.000010 0.000010 0.017163 0.918077 0.008388 0.000010 0.000010 0.047587 0.001941 0.006774
0.016923 0.000010 0.015597 0.000010 0.000010 0.037830 0.892806 0.007508 0.000010 0.000010 0.029266 0.000010 0.000010
0.040389 0.002927 0.028691 0.000010 0.001820 0.029879 0.679325 0.057525 0.068659 0.000010 0.033303 0.023651 0.033810
0.023455 0.000010 0.009043 0.038349 0.000010 0.027008 0.752111 0.048329 0.041182 0.000010 0.015783 0.000010 0.044700
0.038510 0.000010 0.102550 0.040330 0.032430 0.030504 0.679708 0.046836 0.000010 0.000010 0.018810 0.007598 0.002695
0.000010 0.000010 0.016083 0.000010 0.000010 0.000998 0.980240 0.001456 0.000010 0.000010 0.000010 0.001143 0.000010
0.000010 0.000010 0.018456 0.000010 0.000010 0.000010 0.966846 0.003983 0.000010 0.000010 0.010624 0.000010 0.000010
0.025676 0.000010 0.000366 0.006425 0.000010 0.000515 0.944195 0.000010 0.000010 0.000010 0.006908 0.005802 0.010062
0.000010 0.000010 0.000010 0.000010 0.000010 0.033478 0.940046 0.000013 0.000010 0.000010 0.000010 0.014455 0.011929
0.013738 0.000010 0.033022 0.062599 0.000010 0.049896 0.675632 0.049480 0.071760 0.000010 0.018579 0.000010 0.025253
0.021744 0.000010 0.012541 0.000010 0.000010 0.032359 0.726077 0.035226 0.075338 0.000010 0.036310 0.019001 0.041363
0.006789 0.000010 0.014203 0.052602 0.000010 0.005047 0.714480 0.062899 0.038230 0.000010 0.042848 0.019307 0.043564
0.000010 0.000010 0.000010 0.000010 0.000010 0.029209 0.970681 0.000010 0.000010 0.000010 0.000010 0.000010 0.000010
0.000010 0.000010 0.000010 0.000010 0.000010 0.032004 0.931856 0.000010 0.036040 0.000010 0.000010 0.000010 0.000010
0.000010 0.000010 0.000010 0.000010 0.000010 0.051484 0.850610 0.000010 0.090363 0.000010 0.000010 0.007453 0.000010
0.000010 0.000010 0.000010 0.000010 0.000010 0.023604 0.869806 0.000010 0.103536 0.000010 0.000010 0.002964 0.000010
0.000010 0.000010 0.040931 0.000010 0.107784 0.041365 0.727240 0.000010 0.035051 0.042119 0.000010 0.005451 0.000010
0.000010 0.000010 0.000010 0.000010 0.000010 0.024671 0.947422 0.000010 0.019702 0.000010 0.000010 0.008115 0.000010
0.000010 0.000010 0.040699 0.019781 0.079625 0.037130 0.548128 0.039888 0.074278 0.084821 0.048074 0.022483 0.005074
0.042697 0.000010 0.000010 0.000010 0.000010 0.098943 0.603472 0.036916 0.125178 0.000010 0.058244 0.016038 0.018462
0.000010 0.000010 0.000010 0.000010 0.000010 0.029857 0.830815 0.013269 0.103017 0.000010 0.000010 0.022962 0.000010
0.015330 0.017756 0.019896 0.000010 0.000010 0.117631 0.564533 0.011192 0.149046 0.000010 0.024446 0.018739 0.061401
0.000010 0.000010 0.000010 0.000010 0.000010 0.059291 0.831131 0.000010 0.081055 0.000010 0.010536 0.017907 0.000010
0.000010 0.000010 0.000010 0.000010 0.000010 0.067476 0.767923 0.000010 0.095541 0.000010 0.051384 0.017597 0.000010
0.000010 0.003247 0.000010 0.000010 0.000010 0.021203 0.819431 0.039758 0.110622 0.000010 0.000331 0.000010 0.005349
0.003049 0.000010 0.000010 0.000010 0.000010 0.029716 0.776057 0.061823 0.103669 0.000010 0.023552 0.000010 0.002074
0.028729 0.000010 0.000010 0.022364 0.000010 0.035764 0.724764 0.057985 0.104094 0.000010 0.014657 0.011593 0.000010
0.000010 0.000010 0.000010 0.000010 0.000010 0.022984 0.804826 0.031853 0.115559 0.000010 0.024697 0.000010 0.000010
0.000010 0.000010 0.000010 0.000010 0.000010 0.020992 0.717411 0.079307 0.111184 0.000010 0.026700 0.008386 0.035961
0.007529 0.000010 0.000010 0.000010 0.000010 0.000010 0.224689 0.667641 0.070439 0.000010 0.010947 0.018686 0.000010
0.000010 0.000010 0.000010 0.000010 0.000010 0.000010 0.155008 0.835169 0.000010 0.000010 0.008906 0.000827 0.000010
0.000010 0.003858 0.000010 0.000010 0.000010 0.057512 0.642971 0.070387 0.123557 0.000010 0.028188 0.020513 0.052965
0.000010 0.000010 0.014924 0.000010 0.016559 0.000010 0.514115 0.327763 0.097713 0.000010 0.011859 0.017007 0.000010
0.000017 0.000010 0.000010 0.000010 0.000010 0.043974 0.427539 0.054936 0.037448 0.000010 0.014141 0.421884 0.000010
0.009754 0.000010 0.774896 0.000010 0.000010 0.000014 0.064791 0.053444 0.011144 0.000010 0.085897 0.000010 0.000010
0.000010 0.000010 0.999880 0.000010 0.000010 0.000010 0.000010 0.000010 0.000010 0.000010 0.000010 0.000010 0.000010
0.000010 0.000010 0.347460 0.000010 0.000010 0.020051 0.243827 0.361440 0.000010 0.000010 0.025991 0.001160 0.000010
0.000010 0.000010 0.999880 0.000010 0.000010 0.000010 0.000010 0.000010 0.000010 0.000010 0.000010 0.000010 0.000010
0.027892 0.003556 0.129812 0.047352 0.003780 0.006457 0.631155 0.023456 0.031916 0.021732 0.049601 0.005870 0.017421
0.029298 0.000010 0.202774 0.066392 0.093479 0.001992 0.550418 0.017913 0.000010 0.031501 0.001769 0.000010 0.004436
0.030923 0.004099 0.119090 0.062570 0.052628 0.034813 0.515711 0.067567 0.000016 0.058714 0.050160 0.003699 0.000010
0.000010 0.000010 0.999880 0.000010 0.000010 0.000010 0.000010 0.000010 0.000010 0.000010 0.000010 0.000010 0.000010
0.000010 0.000010 0.749282 0.000010 0.000010 0.000010 0.116152 0.034474 0.040891 0.000010 0.025877 0.000010 0.033254
0.000010 0.000010 0.999880 0.000010 0.000010 0.000010 0.000010 0.000010 0.000010 0.000010 0.000010 0.000010 0.000010
0.050003 0.000010 0.195435 0.051353 0.050417 0.029318 0.514092 0.071434 0.000010 0.002997 0.023154 0.000010 0.011767
0.000010 0.000010 0.199166 0.049341 0.091019 0.021730 0.511094 0.024376 0.060371 0.024651 0.018211 0.000010 0.000010
0.035962 0.000010 0.010859 0.031200 0.000010 0.073501 0.659953 0.018821 0.080678 0.000010 0.032210 0.032449 0.024338
0.044629 0.000010 0.000010 0.047104 0.000010 0.062912 0.537373 0.087361 0.107576 0.000010 0.062210 0.040406 0.010390
0.000010 0.000010 0.000010 0.999880 0.000010 0.000010 0.000010 0.000010 0.000010 0.000010 0.000010 0.000010 0.000010
0.000010 0.000010 0.000010 0.506876 0.000010 0.064258 0.366887 0.003426 0.000010 0.000010 0.024820 0.033662 0.000010
0.023026 0.000010 0.001712 0.035683 0.000010 0.033418 0.599078 0.109830 0.074124 0.000010 0.039249 0.030092 0.053759
0.000010 0.000010 0.000010 0.999880 0.000010 0.000010 0.000010 0.000010 0.000010 0.000010 0.000010 0.000010 0.000010
0.000010 0.000010 0.000010 0.364151 0.000010 0.045837 0.441128 0.053332 0.067462 0.000010 0.019323 0.007188 0.001529
0.010798 0.000010 0.000010 0.173908 0.000010 0.043317 0.532334 0.050970 0.109280 0.000010 0.020293 0.041347 0.017713
0.000010 0.000010 0.000010 0.000010 0.000010 0.000010 0.304553 0.664448 0.020517 0.000010 0.000010 0.010392 0.000010
0.000010 0.000010 0.000010 0.000010 0.000010 0.021391 0.249696 0.029093 0.000010 0.000010 0.000010 0.699730 0.000010
0.000010 0.002791 0.000010 0.013919 0.000010 0.000010 0.837805 0.062452 0.034971 0.000010 0.047991 0.000010 0.000010
0.000010 0.006442 0.014554 0.057102 0.000010 0.029078 0.754577 0.066456 0.012430 0.000010 0.045303 0.014016 0.000010
0.000010 0.000010 0.000010 0.002958 0.000010 0.007631 0.824442 0.079153 0.000010 0.000010 0.068857 0.016888 0.000010
0.011667 0.000010 0.000010 0.014693 0.000010 0.021362 0.691690 0.085736 0.065211 0.000010 0.061495 0.021483 0.026624
0.000010 0.000010 0.007118 0.046978 0.000010 0.029355 0.714734 0.078650 0.037414 0.000010 0.048836 0.013384 0.023491
0.000010 0.000010 0.000010 0.000010 0.000010 0.000010 0.999880 0.000010 0.000010 0.000010 0.000010 0.000010 0.000010
0.000010 0.000010 0.000010 0.000010 0.000010 0.000010 0.999880 0.000010 0.000010 0.000010 0.000010 0.000010 0.000010
0.023752 0.006053 0.017677 0.000010 0.014962 0.035973 0.686818 0.036998 0.090334 0.016340 0.033697 0.015058 0.022327
0.000010 0.000010 0.000010 0.000010 0.000010 0.000010 0.971220 0.000010 0.000010 0.000010 0.028670 0.000010 0.000010
0.000010 0.000010 0.000010 0.000010 0.000010 0.011063 0.948868 0.000010 0.000010 0.000010 0.039969 0.000010 0.000010
0.000010 0.000010 0.027170 0.058089 0.026909 0.000010 0.863937 0.000010 0.000010 0.000010 0.014963 0.008862 0.000010
0.000010 0.000010 0.000010 0.031453 0.000010 0.020760 0.734048 0.071896 0.043907 0.000010 0.040262 0.031423 0.026201
0.000013 0.000010 0.022586 0.000011 0.000010 0.033222 0.795371 0.074919 0.010739 0.000010 0.044432 0.018666 0.000010
0.000010 0.000010 0.000010 0.000010 0.000010 0.000010 0.999880 0.000010 0.000010 0.000010 0.000010 0.000010 0.000010
0.000010 0.000010 0.000010 0.000010 0.000010 0.000010 0.999880 0.000010 0.000010 0.000010 0.000010 0.000010 0.000010
0.000010 0.000010 0.000010 0.003765 0.000010 0.001964 0.807482 0.082254 0.060100 0.000010 0.005637 0.007654 0.031095
0.006595 0.000010 0.000010 0.001616 0.000010 0.014071 0.835149 0.029697 0.030632 0.000010 0.050161 0.000010 0.032028
0.010422 0.000010 0.000010 0.056691 0.000010 0.013236 0.660623 0.077319 0.123251 0.000010 0.019442 0.008405 0.030571
0.000010 0.000010 0.000015 0.000014 0.000010 0.032023 0.786658 0.103764 0.032121 0.000010 0.018094 0.017234 0.010038
0.000010 0.000010 0.020617 0.048587 0.000010 0.000010 0.733520 0.043793 0.027247 0.005507 0.056754 0.023217 0.040718
0.311503 0.062327 0.006614 0.049051 0.000010 0.014030 0.314350 0.035248 0.081259 0.019842 0.049229 0.000010 0.056529
0.814660 0.000145 0.000010 0.035139 0.041570 0.023140 0.000010 0.009282 0.022812 0.000010 0.042411 0.010802 0.000010
0.957248 0.000010 0.000010 0.000010 0.000010 0.000763 0.000010 0.041889 0.000010 0.000010 0.000010 0.000010 0.000010
0.788511 0.000010 0.000010 0.000010 0.000010 0.000010 0.156497 0.000010 0.000010 0.022513 0.022294 0.010105 0.000010
0.999880 0.000010 0.000010 0.000010 0.000010 0.000010 0.000010 0.000010 0.000010 0.000010 0.000010 0.000010 0.000010
0.907723 0.000010 0.000010 0.000010 0.000010 0.004835 0.013551 0.000010 0.022844 0.000010 0.023724 0.000010 0.027253
0.927108 0.000010 0.000010 0.000010 0.000010 0.000010 0.000010 0.003513 0.000010 0.000010 0.069279 0.000010 0.000010
0.999880 0.000010 0.000010 0.000010 0.000010 0.000010 0.000010 0.000010 0.000010 0.000010 0.000010 0.000010 0.000010
0.918237 0.000010 0.000010 0.000010 0.000010 0.000010 0.000010 0.000010 0.001095 0.000010 0.069335 0.011242 0.000010
0.999880 0.000010 0.000010 0.000010 0.000010 0.000010 0.000010 0.000010 0.000010 0.000010 0.000010 0.000010 0.000010
0.873401 0.000010 0.000010 0.000010 0.000010 0.000010 0.096367 0.000010 0.000010 0.000010 0.030131 0.000010 0.000010
0.815059 0.000010 0.000010 0.000010 0.000010 0.012475 0.082751 0.008242 0.022679 0.000010 0.017546 0.000010 0.041187
0.954512 0.000010 0.000010 0.000010 0.000010 0.029565 0.000010 0.000010 0.000010 0.000010 0.015823 0.000010 0.000010
0.999875 0.000010 0.000010 0.000015 0.000010 0.000010 0.000010 0.000010 0.000010 0.000010 0.000010 0.000010 0.000010
0.999872 0.000010 0.000018 0.000010 0.000010 0.000010 0.000010 0.000010 0.000010 0.000010 0.000010 0.000010 0.000010
0.999880 0.000010 0.000010 0.000010 0.000010 0.000010 0.000010 0.000010 0.000010 0.000010 0.000010 0.000010 0.000010
0.999878 0.000010 0.000010 0.000010 0.000010 0.000011 0.000010 0.000010 0.000010 0.000011 0.000010 0.000010 0.000010
0.999880 0.000010 0.000010 0.000010 0.000010 0.000010 0.000010 0.000010 0.000010 0.000010 0.000010 0.000010 0.000010
0.999880 0.000010 0.000010 0.000010 0.000010 0.000010 0.000010 0.000010 0.000010 0.000010 0.000010 0.000010 0.000010
0.000010 0.999869 0.000014 0.000010 0.000010 0.000010 0.000010 0.000010 0.000017 0.000010 0.000010 0.000010 0.000010
0.000010 0.999880 0.000010 0.000010 0.000010 0.000010 0.000010 0.000010 0.000010 0.000010 0.000010 0.000010 0.000010
0.000010 0.999880 0.000010 0.000010 0.000010 0.000010 0.000010 0.000010 0.000010 0.000010 0.000010 0.000010 0.000010
0.000010 0.999875 0.000010 0.000015 0.000010 0.000010 0.000010 0.000010 0.000010 0.000010 0.000010 0.000010 0.000010
0.000010 0.999880 0.000010 0.000010 0.000010 0.000010 0.000010 0.000010 0.000010 0.000010 0.000010 0.000010 0.000010
0.000010 0.999875 0.000010 0.000010 0.000010 0.000010 0.000010 0.000010 0.000010 0.000010 0.000015 0.000010 0.000010
0.000010 0.999880 0.000010 0.000010 0.000010 0.000010 0.000010 0.000010 0.000010 0.000010 0.000010 0.000010 0.000010
0.007410 0.771868 0.000010 0.000010 0.000010 0.012596 0.127120 0.036311 0.000010 0.000010 0.000010 0.000010 0.044625
0.024125 0.533121 0.000010 0.000010 0.000010 0.043063 0.197605 0.000010 0.020383 0.000010 0.036263 0.014120 0.131269
0.013392 0.804466 0.000010 0.000010 0.000010 0.000010 0.113517 0.000010 0.053791 0.000010 0.000010 0.000010 0.014754
0.021133 0.724134 0.000010 0.000010 0.000010 0.000010 0.175987 0.000010 0.000010 0.000010 0.000010 0.002688 0.075979
0.000010 0.999880 0.000010 0.000010 0.000010 0.000010 0.000010 0.000010 0.000010 0.000010 0.000010 0.000010 0.000010
0.000010 0.999880 0.000010 0.000010 0.000010 0.000010 0.000010 0.000010 0.000010 0.000010 0.000010 0.000010 0.000010
0.001612 0.770397 0.000010 0.064353 0.000010 0.002370 0.080121 0.059345 0.020914 0.000010 0.000010 0.000010 0.000839
0.000105 0.854618 0.000010 0.000010 0.000010 0.026827 0.056105 0.000010 0.000010 0.000010 0.044592 0.017683 0.000010
0.065914 0.743333 0.000010 0.000010 0.000010 0.009099 0.094872 0.011033 0.000019 0.000010 0.018711 0.000010 0.056968
0.000010 0.162826 0.000010 0.000010 0.000010 0.003812 0.463109 0.000010 0.000010 0.000010 0.019224 0.000010 0.350949
0.019134 0.179186 0.000010 0.000010 0.000010 0.000010 0.390674 0.000010 0.000010 0.044445 0.000010 0.000010 0.366481
0.036460 0.152244 0.000010 0.000010 0.000010 0.000010 0.342081 0.012695 0.050730 0.000010 0.028858 0.016368 0.360513
0.001920 0.199770 0.000010 0.000010 0.000010 0.024317 0.370610 0.032620 0.000010 0.000010 0.019083 0.000010 0.351620
0.007652 0.192052 0.000010 0.056627 0.026678 0.026751 0.293616 0.014915 0.027675 0.029995 0.000619 0.000010 0.323401
0.024830 0.554952 0.000010 0.000010 0.145173 0.017501 0.045461 0.024548 0.000010 0.000010 0.016998 0.000010 0.170487
0.000010 0.000010 0.000010 0.000010 0.999880 0.000010 0.000010 0.000010 0.000010 0.000010 0.000010 0.000010 0.000010
0.000010 0.000010 0.000010 0.000010 0.999880 0.000010 0.000010 0.000010 0.000010 0.000010 0.000010 0.000010 0.000010
0.000012 0.000010 0.000010 0.000010 0.999878 0.000010 0.000010 0.000010 0.000010 0.000010 0.000010 0.000010 0.000010
0.000010 0.000010 0.000010 0.280527 0.718895 0.000010 0.000010 0.000010 0.000010 0.000010 0.000010 0.000010 0.000478
0.000010 0.000010 0.000010 0.281667 0.718223 0.000010 0.000010 0.000010 0.000010 0.000010 0.000010 0.000010 0.000010
0.035126 0.268583 0.000010 0.000010 0.000010 0.000010 0.382258 0.028707 0.022064 0.000010 0.001661 0.000010 0.261541
0.000010 0.161328 0.115893 0.147075 0.397732 0.000010 0.000010 0.000010 0.009820 0.167928 0.000010 0.000010 0.000164
0.038174 0.402687 0.036019 0.103643 0.093847 0.000010 0.069127 0.024983 0.016368 0.083489 0.023309 0.004134 0.104209
0.023757 0.264167 0.000010 0.022876 0.000010 0.000010 0.281127 0.034373 0.000010 0.000010 0.020482 0.000010 0.353159
0.017545 0.268317 0.000010 0.013038 0.000010 0.000010 0.334327 0.022074 0.027843 0.000010 0.000010 0.000010 0.316797
0.032938 0.130402 0.000010 0.013177 0.000010 0.040500 0.449164 0.000010 0.000010 0.000010 0.000010 0.000010 0.333749
0.023847 0.112603 0.000010 0.035288 0.000010 0.032118 0.457153 0.000012 0.000010 0.000010 0.000010 0.006090 0.332839
0.004311 0.232232 0.000010 0.000010 0.000010 0.005442 0.405757 0.002235 0.000010 0.000010 0.026635 0.009450 0.313887
0.018085 0.287201 0.000010 0.000010 0.000010 0.000528 0.375553 0.000010 0.000010 0.000010 0.009567 0.000010 0.308996
