# Supplementary material for: Genetic analysis of Thai cattle reveals a Southeast Asian indicine ancestry
Source: PeerJ. 2015 Oct 27;3:e1318. doi: 10.7717/peerj.1318 (PMC4627918; doi:10.7717/peerj.1318)
Supplement: Dataset S2 — The Q values inferred by ADMIXTURE for each modeled K are shown for each individual, which are labeled according to breed information. The data are organized into three folders, each of which represents the ADMIXTURE experiments described in Fig. S5. [file peerj-03-1318-s007.zip › SupplementDataS7/28experiments/experiment_1/14.Q]

0.000010 0.000010 0.000010 0.000010 0.000010 0.000010 0.000010 0.000010 0.000010 0.000010 0.999870 0.000010 0.000010 0.000010
0.000010 0.000013 0.000010 0.000010 0.000010 0.000010 0.000010 0.000010 0.000010 0.000010 0.999866 0.000010 0.000012 0.000010
0.000010 0.000010 0.000010 0.000010 0.000010 0.000010 0.000010 0.000010 0.000010 0.000010 0.999870 0.000010 0.000010 0.000010
0.000010 0.000010 0.000010 0.000010 0.000010 0.000015 0.000010 0.000010 0.000010 0.000011 0.999864 0.000010 0.000010 0.000010
0.000010 0.000019 0.000015 0.000010 0.000010 0.000010 0.000010 0.000010 0.000010 0.000010 0.999857 0.000010 0.000010 0.000010
0.000010 0.000010 0.000010 0.000010 0.000010 0.000011 0.000010 0.000010 0.000010 0.000010 0.999869 0.000010 0.000010 0.000010
0.000010 0.000010 0.000012 0.000010 0.000010 0.000010 0.000010 0.000010 0.000010 0.000010 0.999868 0.000010 0.000010 0.000010
0.000010 0.000010 0.000010 0.000010 0.000010 0.000010 0.000010 0.000010 0.000010 0.000010 0.999870 0.000010 0.000010 0.000010
0.225861 0.000010 0.000010 0.000010 0.126104 0.000010 0.000010 0.088717 0.080842 0.000010 0.176781 0.000010 0.301614 0.000010
0.236567 0.000010 0.000010 0.000010 0.127911 0.000010 0.000010 0.087142 0.083409 0.000010 0.169948 0.000010 0.294943 0.000010
0.041061 0.000010 0.000010 0.000010 0.093215 0.695577 0.000010 0.036547 0.031786 0.000010 0.000010 0.000010 0.101735 0.000010
0.000010 0.000010 0.000010 0.000010 0.000010 0.999870 0.000010 0.000010 0.000010 0.000010 0.000010 0.000010 0.000010 0.000010
0.000010 0.000010 0.000010 0.000010 0.000010 0.999870 0.000010 0.000010 0.000010 0.000010 0.000010 0.000010 0.000010 0.000010
0.000010 0.000010 0.000010 0.000010 0.000010 0.999870 0.000010 0.000010 0.000010 0.000010 0.000010 0.000010 0.000010 0.000010
0.000010 0.000010 0.000010 0.000010 0.000010 0.999870 0.000010 0.000010 0.000010 0.000010 0.000010 0.000010 0.000010 0.000010
0.000010 0.000010 0.000010 0.000010 0.078459 0.892287 0.000010 0.012537 0.000010 0.000010 0.000010 0.000010 0.016616 0.000010
0.000010 0.000010 0.000010 0.000010 0.000010 0.999870 0.000010 0.000010 0.000010 0.000010 0.000010 0.000010 0.000010 0.000010
0.000010 0.000010 0.000010 0.059944 0.000010 0.912213 0.000010 0.000010 0.000010 0.000010 0.010650 0.000010 0.017094 0.000010
0.000010 0.000010 0.000010 0.000010 0.000010 0.999870 0.000010 0.000010 0.000010 0.000010 0.000010 0.000010 0.000010 0.000010
0.000010 0.000010 0.000010 0.000010 0.000010 0.999870 0.000010 0.000010 0.000010 0.000010 0.000010 0.000010 0.000010 0.000010
0.000010 0.000010 0.000010 0.000010 0.000010 0.999863 0.000010 0.000010 0.000010 0.000017 0.000010 0.000010 0.000010 0.000010
0.000010 0.000010 0.000010 0.000010 0.000010 0.993088 0.000010 0.000010 0.006792 0.000010 0.000010 0.000010 0.000010 0.000010
0.000010 0.000010 0.000010 0.000010 0.000010 0.999870 0.000010 0.000010 0.000010 0.000010 0.000010 0.000010 0.000010 0.000010
0.000010 0.000010 0.000010 0.000010 0.000010 0.999870 0.000010 0.000010 0.000010 0.000010 0.000010 0.000010 0.000010 0.000010
0.034872 0.000010 0.003760 0.015644 0.020294 0.726248 0.004396 0.000010 0.038977 0.000010 0.000524 0.002143 0.152778 0.000335
0.000010 0.000010 0.000010 0.000010 0.000010 0.999870 0.000010 0.000010 0.000010 0.000010 0.000010 0.000010 0.000010 0.000010
0.000010 0.000010 0.000010 0.000010 0.000010 0.999870 0.000010 0.000010 0.000010 0.000010 0.000010 0.000010 0.000010 0.000010
0.000010 0.000010 0.000010 0.000010 0.000010 0.999870 0.000010 0.000010 0.000010 0.000010 0.000010 0.000010 0.000010 0.000010
0.000010 0.000010 0.000010 0.000010 0.000010 0.999870 0.000010 0.000010 0.000010 0.000010 0.000010 0.000010 0.000010 0.000010
0.000010 0.000010 0.000010 0.000010 0.000010 0.999870 0.000010 0.000010 0.000010 0.000010 0.000010 0.000010 0.000010 0.000010
0.030337 0.014751 0.021231 0.082917 0.313006 0.033026 0.020628 0.064434 0.057137 0.000010 0.003350 0.000856 0.346001 0.012316
0.062467 0.018387 0.027820 0.140516 0.420904 0.075683 0.031345 0.032303 0.056933 0.000010 0.014004 0.000010 0.119608 0.000010
0.001931 0.000010 0.000010 0.631610 0.112417 0.059109 0.055023 0.000010 0.078360 0.000010 0.004037 0.000010 0.057443 0.000020
0.000010 0.000010 0.000010 0.999870 0.000010 0.000010 0.000010 0.000010 0.000010 0.000010 0.000010 0.000010 0.000010 0.000010
0.000010 0.000010 0.000010 0.999870 0.000010 0.000010 0.000010 0.000010 0.000010 0.000010 0.000010 0.000010 0.000010 0.000010
0.016840 0.000010 0.000010 0.668497 0.144843 0.030757 0.002634 0.000010 0.052997 0.000010 0.009584 0.000010 0.073787 0.000010
0.015365 0.000010 0.000010 0.306662 0.346953 0.064913 0.026422 0.000010 0.039515 0.002732 0.025288 0.000010 0.166600 0.005510
0.000010 0.000010 0.000010 0.999870 0.000010 0.000010 0.000010 0.000010 0.000010 0.000010 0.000010 0.000010 0.000010 0.000010
0.000010 0.018961 0.050115 0.641284 0.089152 0.046554 0.012736 0.014185 0.000010 0.025177 0.018200 0.000010 0.059752 0.023854
0.001767 0.047708 0.092600 0.568873 0.075114 0.000010 0.034734 0.000010 0.023017 0.044253 0.003744 0.000010 0.099709 0.008452
0.000010 0.039999 0.060084 0.534442 0.237411 0.041093 0.002839 0.021256 0.049834 0.012992 0.000010 0.000010 0.000010 0.000010
0.000010 0.000010 0.000010 0.999870 0.000010 0.000010 0.000010 0.000010 0.000010 0.000010 0.000010 0.000010 0.000010 0.000010
0.038055 0.000010 0.021089 0.181235 0.376316 0.065902 0.013046 0.030975 0.058982 0.016657 0.017810 0.000010 0.179903 0.000010
0.000010 0.000010 0.000010 0.863675 0.095273 0.040942 0.000010 0.000010 0.000010 0.000010 0.000010 0.000010 0.000010 0.000010
0.055398 0.021881 0.031535 0.304600 0.380950 0.012557 0.033036 0.021155 0.050111 0.000010 0.005076 0.000010 0.083671 0.000010
0.023854 0.016943 0.057114 0.423820 0.250654 0.015962 0.002794 0.012194 0.062829 0.043917 0.000010 0.000010 0.089888 0.000010
0.022294 0.018987 0.046857 0.466451 0.316491 0.000010 0.027276 0.000010 0.033528 0.000010 0.006884 0.000010 0.061181 0.000010
0.000010 0.000010 0.000010 0.984175 0.013875 0.000010 0.000010 0.000010 0.001840 0.000010 0.000010 0.000010 0.000010 0.000010
0.000010 0.000013 0.000010 0.999867 0.000010 0.000010 0.000010 0.000010 0.000010 0.000010 0.000010 0.000010 0.000010 0.000010
0.000010 0.000010 0.000010 0.999870 0.000010 0.000010 0.000010 0.000010 0.000010 0.000010 0.000010 0.000010 0.000010 0.000010
0.000010 0.000010 0.000010 0.000010 0.999870 0.000010 0.000010 0.000010 0.000010 0.000010 0.000010 0.000010 0.000010 0.000010
0.000010 0.000010 0.000010 0.000010 0.999870 0.000010 0.000010 0.000010 0.000010 0.000010 0.000010 0.000010 0.000010 0.000010
0.000010 0.000010 0.000010 0.000010 0.999870 0.000010 0.000010 0.000010 0.000010 0.000010 0.000010 0.000010 0.000010 0.000010
0.000010 0.000010 0.000010 0.000010 0.999870 0.000010 0.000010 0.000010 0.000010 0.000010 0.000010 0.000010 0.000010 0.000010
0.000010 0.000010 0.000010 0.000010 0.999870 0.000010 0.000010 0.000010 0.000010 0.000010 0.000010 0.000010 0.000010 0.000010
0.000010 0.000010 0.000010 0.000010 0.999870 0.000010 0.000010 0.000010 0.000010 0.000010 0.000010 0.000010 0.000010 0.000010
0.000010 0.000010 0.000010 0.000010 0.999870 0.000010 0.000010 0.000010 0.000010 0.000010 0.000010 0.000010 0.000010 0.000010
0.000010 0.000010 0.000010 0.000010 0.999870 0.000010 0.000010 0.000010 0.000010 0.000010 0.000010 0.000010 0.000010 0.000010
0.000010 0.000010 0.000010 0.000010 0.977641 0.020104 0.000010 0.000010 0.000010 0.000010 0.002145 0.000010 0.000010 0.000010
0.000010 0.000010 0.000010 0.000010 0.999870 0.000010 0.000010 0.000010 0.000010 0.000010 0.000010 0.000010 0.000010 0.000010
0.000010 0.000010 0.000010 0.000010 0.999870 0.000010 0.000010 0.000010 0.000010 0.000010 0.000010 0.000010 0.000010 0.000010
0.000010 0.000010 0.000010 0.000010 0.999870 0.000010 0.000010 0.000010 0.000010 0.000010 0.000010 0.000010 0.000010 0.000010
0.000010 0.000010 0.000010 0.000010 0.999870 0.000010 0.000010 0.000010 0.000010 0.000010 0.000010 0.000010 0.000010 0.000010
0.000010 0.000010 0.000010 0.000010 0.999870 0.000010 0.000010 0.000010 0.000010 0.000010 0.000010 0.000010 0.000010 0.000010
0.000010 0.000010 0.000010 0.000010 0.999870 0.000010 0.000010 0.000010 0.000010 0.000010 0.000010 0.000010 0.000010 0.000010
0.000010 0.000010 0.000010 0.000010 0.999870 0.000010 0.000010 0.000010 0.000010 0.000010 0.000010 0.000010 0.000010 0.000010
0.000010 0.000010 0.000010 0.000010 0.999870 0.000010 0.000010 0.000010 0.000010 0.000010 0.000010 0.000010 0.000010 0.000010
0.000010 0.000010 0.000010 0.000010 0.979953 0.000010 0.000010 0.000010 0.019927 0.000010 0.000010 0.000010 0.000010 0.000010
0.000010 0.000010 0.000010 0.000010 0.999870 0.000010 0.000010 0.000010 0.000010 0.000010 0.000010 0.000010 0.000010 0.000010
0.000010 0.000010 0.000010 0.000010 0.999870 0.000010 0.000010 0.000010 0.000010 0.000010 0.000010 0.000010 0.000010 0.000010
0.000010 0.000010 0.000010 0.000018 0.000010 0.000010 0.999862 0.000010 0.000010 0.000010 0.000010 0.000010 0.000010 0.000010
0.000010 0.000010 0.000010 0.000010 0.000010 0.000010 0.999870 0.000010 0.000010 0.000010 0.000010 0.000010 0.000010 0.000010
0.000010 0.000010 0.000010 0.000010 0.000010 0.000010 0.999870 0.000010 0.000010 0.000010 0.000010 0.000010 0.000010 0.000010
0.000010 0.000010 0.000010 0.000010 0.000010 0.000010 0.999870 0.000010 0.000010 0.000010 0.000010 0.000010 0.000010 0.000010
0.000010 0.000010 0.000010 0.000020 0.000010 0.000010 0.999860 0.000010 0.000010 0.000010 0.000010 0.000010 0.000010 0.000010
0.000010 0.000010 0.000010 0.000010 0.000010 0.000010 0.999870 0.000010 0.000010 0.000010 0.000010 0.000010 0.000010 0.000010
0.000010 0.000010 0.000010 0.000010 0.022746 0.003666 0.910946 0.000010 0.000010 0.000010 0.000010 0.000010 0.062542 0.000010
0.000010 0.000010 0.000010 0.000010 0.000010 0.000010 0.999870 0.000010 0.000010 0.000010 0.000010 0.000010 0.000010 0.000010
0.000010 0.000010 0.000010 0.000010 0.000010 0.000010 0.999870 0.000010 0.000010 0.000010 0.000010 0.000010 0.000010 0.000010
0.000010 0.000010 0.000010 0.000010 0.000010 0.000010 0.999870 0.000010 0.000010 0.000010 0.000010 0.000010 0.000010 0.000010
0.089197 0.000010 0.000010 0.000010 0.060005 0.036846 0.082376 0.161479 0.045557 0.013342 0.029423 0.000010 0.447428 0.034306
0.015433 0.000010 0.000010 0.000010 0.000010 0.000010 0.005978 0.840062 0.000010 0.000010 0.000010 0.000010 0.138427 0.000010
0.000010 0.000010 0.000010 0.000010 0.000010 0.000010 0.000010 0.999870 0.000010 0.000010 0.000010 0.000010 0.000010 0.000010
0.000010 0.000010 0.000010 0.000010 0.000010 0.000010 0.000010 0.999870 0.000010 0.000010 0.000010 0.000010 0.000010 0.000010
0.000010 0.000010 0.000010 0.000010 0.000010 0.000010 0.000010 0.999870 0.000010 0.000010 0.000010 0.000010 0.000010 0.000010
0.000010 0.000010 0.000010 0.000010 0.043913 0.000010 0.029628 0.802153 0.013437 0.000010 0.000010 0.000010 0.110779 0.000010
0.000010 0.000010 0.000010 0.000010 0.000010 0.000010 0.000010 0.999870 0.000010 0.000010 0.000010 0.000010 0.000010 0.000010
0.008884 0.000010 0.000010 0.000010 0.034039 0.000010 0.051178 0.787475 0.000010 0.000010 0.006777 0.000010 0.111567 0.000010
0.045816 0.000010 0.000010 0.000010 0.017539 0.000010 0.002556 0.865769 0.000010 0.000010 0.013456 0.000010 0.050632 0.004161
0.068903 0.000010 0.000010 0.000010 0.038960 0.000010 0.000010 0.888571 0.000010 0.000010 0.000010 0.000010 0.003465 0.000010
0.000010 0.000010 0.000010 0.000010 0.034857 0.000010 0.000010 0.819779 0.002858 0.000010 0.000010 0.000010 0.142406 0.000010
0.000010 0.000010 0.000010 0.000010 0.000010 0.000010 0.000010 0.999870 0.000010 0.000010 0.000010 0.000010 0.000010 0.000010
0.000010 0.000010 0.000010 0.000010 0.000010 0.000010 0.000010 0.999870 0.000010 0.000010 0.000010 0.000010 0.000010 0.000010
0.000010 0.000010 0.000010 0.000010 0.000010 0.000010 0.000010 0.999870 0.000010 0.000010 0.000010 0.000010 0.000010 0.000010
0.000010 0.000010 0.000010 0.000010 0.000010 0.000010 0.000010 0.999870 0.000010 0.000010 0.000010 0.000010 0.000010 0.000010
0.047086 0.000010 0.000010 0.000010 0.000010 0.000010 0.035823 0.671264 0.013922 0.000010 0.000010 0.000010 0.231814 0.000010
0.000010 0.000010 0.000010 0.000010 0.000010 0.000010 0.000010 0.999870 0.000010 0.000010 0.000010 0.000010 0.000010 0.000010
0.000010 0.000010 0.000010 0.000010 0.000010 0.000010 0.000010 0.999870 0.000010 0.000010 0.000010 0.000010 0.000010 0.000010
0.056530 0.015463 0.026471 0.005992 0.042124 0.016031 0.039312 0.063379 0.038546 0.101209 0.008027 0.000010 0.535231 0.051675
0.000010 0.000010 0.000010 0.000010 0.000010 0.000010 0.000010 0.999870 0.000010 0.000010 0.000010 0.000010 0.000010 0.000010
0.033586 0.040837 0.030158 0.053395 0.074899 0.048931 0.035222 0.074775 0.056535 0.129253 0.003393 0.000010 0.392747 0.026258
0.000010 0.000010 0.000010 0.000010 0.000010 0.000010 0.000010 0.999870 0.000010 0.000010 0.000010 0.000010 0.000010 0.000010
0.000010 0.000010 0.000010 0.000010 0.000010 0.000010 0.000010 0.999870 0.000010 0.000010 0.000010 0.000010 0.000010 0.000010
0.021672 0.026744 0.029267 0.054213 0.068025 0.041836 0.023222 0.077523 0.011903 0.135662 0.000010 0.000010 0.484722 0.025193
0.033533 0.000010 0.000010 0.000010 0.000010 0.000010 0.005824 0.852740 0.003609 0.000010 0.000010 0.000010 0.104204 0.000010
0.039685 0.048116 0.102343 0.017738 0.000010 0.000010 0.019788 0.055664 0.036782 0.183020 0.003673 0.011604 0.463730 0.017835
0.007595 0.032093 0.077920 0.054032 0.000010 0.023107 0.016393 0.059760 0.008672 0.281972 0.008096 0.000010 0.413807 0.016532
0.000010 0.040012 0.075662 0.069235 0.000010 0.041511 0.015676 0.065548 0.009169 0.290016 0.000010 0.000010 0.389514 0.003619
0.000010 0.000010 0.000010 0.000010 0.000010 0.000010 0.000010 0.000010 0.000010 0.000010 0.000010 0.000010 0.999870 0.000010
0.021713 0.000010 0.000010 0.000010 0.047287 0.000010 0.062150 0.058019 0.024918 0.000010 0.007565 0.000010 0.778278 0.000010
0.044417 0.000010 0.000010 0.000010 0.000013 0.007033 0.000010 0.010886 0.017362 0.000010 0.024328 0.000010 0.895165 0.000735
0.000010 0.000010 0.219460 0.000010 0.000010 0.000010 0.000010 0.000010 0.000010 0.000010 0.000010 0.000010 0.780420 0.000010
0.000010 0.000010 0.000010 0.000010 0.000010 0.000010 0.000010 0.000010 0.000010 0.000010 0.000010 0.000010 0.999870 0.000010
0.028477 0.000010 0.000010 0.000010 0.004595 0.021152 0.000010 0.000010 0.028759 0.000010 0.011680 0.000010 0.905257 0.000010
0.000010 0.029254 0.128671 0.000010 0.000010 0.000010 0.000010 0.000010 0.000010 0.000010 0.000010 0.000010 0.841965 0.000010
0.000010 0.000010 0.219408 0.000010 0.000010 0.000010 0.000010 0.000010 0.000010 0.000010 0.000010 0.000010 0.780472 0.000010
0.000010 0.000010 0.000010 0.000010 0.000010 0.000010 0.000010 0.000010 0.000010 0.000010 0.000010 0.000010 0.999870 0.000010
0.000010 0.000010 0.000010 0.000010 0.000010 0.000010 0.000010 0.000010 0.000010 0.000010 0.000010 0.000010 0.999870 0.000010
0.016230 0.000010 0.000010 0.000010 0.109046 0.000010 0.051794 0.022271 0.561474 0.000010 0.000010 0.000010 0.239105 0.000010
0.000010 0.000010 0.000010 0.000010 0.000010 0.000010 0.000010 0.000011 0.999869 0.000010 0.000010 0.000010 0.000010 0.000010
0.003785 0.000010 0.000010 0.000010 0.140354 0.050757 0.038518 0.036915 0.321470 0.000010 0.027419 0.000010 0.380721 0.000010
0.000010 0.000015 0.000010 0.000010 0.000010 0.000010 0.000010 0.000010 0.999865 0.000010 0.000010 0.000010 0.000010 0.000010
0.000010 0.000010 0.000010 0.000010 0.000010 0.000010 0.000011 0.000014 0.999865 0.000010 0.000010 0.000010 0.000010 0.000010
0.000010 0.000010 0.000010 0.000010 0.000010 0.000010 0.000010 0.000010 0.999870 0.000010 0.000010 0.000010 0.000010 0.000010
0.000010 0.000010 0.000010 0.000010 0.110832 0.005136 0.075409 0.030615 0.523557 0.000010 0.000010 0.000010 0.239671 0.014710
0.000010 0.000010 0.000010 0.000010 0.000010 0.000010 0.000010 0.000010 0.999870 0.000010 0.000010 0.000010 0.000010 0.000010
0.000010 0.000010 0.000010 0.000010 0.000010 0.000010 0.000010 0.000010 0.999870 0.000010 0.000010 0.000010 0.000010 0.000010
0.050457 0.000010 0.000010 0.000372 0.123822 0.031289 0.076387 0.078629 0.316069 0.007053 0.005586 0.000010 0.290562 0.019744
0.021606 0.000010 0.000010 0.000010 0.016916 0.032301 0.047151 0.047696 0.067745 0.000010 0.021814 0.000010 0.744711 0.000010
0.044357 0.000010 0.000010 0.000010 0.046014 0.007509 0.034564 0.072312 0.048398 0.000010 0.000010 0.002302 0.744485 0.000010
0.028828 0.000010 0.000010 0.000010 0.000010 0.027486 0.015357 0.057522 0.027820 0.000010 0.003496 0.000010 0.832739 0.006691
0.030139 0.000010 0.000010 0.000010 0.065674 0.073201 0.074332 0.047925 0.054922 0.016788 0.001165 0.000010 0.599985 0.035828
0.041456 0.000010 0.000010 0.000010 0.000010 0.002216 0.000010 0.052185 0.000010 0.000010 0.013345 0.000010 0.890708 0.000010
0.059658 0.000010 0.000010 0.000010 0.000010 0.027266 0.000010 0.051218 0.000010 0.000010 0.000010 0.000010 0.861758 0.000010
0.030899 0.000010 0.000010 0.000010 0.000010 0.003864 0.039280 0.024943 0.008151 0.000010 0.006240 0.000010 0.886552 0.000010
0.047565 0.000010 0.000010 0.000010 0.050249 0.093268 0.048881 0.042261 0.071213 0.003797 0.031099 0.018224 0.593402 0.000010
0.054762 0.000010 0.000010 0.005626 0.088719 0.075130 0.034950 0.051715 0.046628 0.024390 0.002836 0.006096 0.576689 0.032441
0.041628 0.000010 0.000010 0.000010 0.052585 0.072893 0.035791 0.063759 0.041053 0.014223 0.010059 0.000010 0.608925 0.059044
0.054889 0.000010 0.000010 0.000010 0.000851 0.038333 0.065382 0.076641 0.056371 0.000010 0.008452 0.000010 0.679711 0.019319
0.038512 0.000010 0.000010 0.000010 0.008152 0.000010 0.059678 0.065788 0.067505 0.022518 0.000010 0.000010 0.700663 0.037124
0.027105 0.003299 0.000010 0.000010 0.087037 0.052450 0.047549 0.088184 0.046311 0.030865 0.025966 0.002404 0.547613 0.041197
0.055573 0.000010 0.000019 0.000010 0.073925 0.073572 0.032572 0.083540 0.045297 0.020111 0.000010 0.001142 0.582973 0.031246
0.057930 0.016415 0.022568 0.004207 0.006583 0.019219 0.038004 0.080307 0.053024 0.102780 0.011731 0.000010 0.539266 0.047959
0.049975 0.000010 0.000010 0.000010 0.067855 0.014507 0.028159 0.076285 0.029306 0.040340 0.007705 0.000010 0.681541 0.004287
0.043062 0.000010 0.000010 0.000010 0.081899 0.010729 0.047731 0.073009 0.028216 0.040011 0.000010 0.000010 0.674319 0.000973
0.066141 0.000010 0.000010 0.000010 0.000010 0.051017 0.037708 0.068008 0.035430 0.025271 0.012469 0.000010 0.657646 0.046259
0.061299 0.000010 0.000010 0.000010 0.031556 0.049373 0.029499 0.055064 0.061373 0.000010 0.018625 0.000010 0.693152 0.000010
0.045777 0.000010 0.000010 0.000010 0.091722 0.044662 0.029225 0.076273 0.066846 0.039594 0.000010 0.000010 0.590205 0.015645
0.044608 0.000012 0.000010 0.000010 0.098234 0.063307 0.051385 0.065179 0.049560 0.017872 0.019441 0.003726 0.559158 0.027497
0.044266 0.000010 0.000010 0.000010 0.058534 0.058848 0.058341 0.091658 0.014543 0.016972 0.020374 0.000010 0.624125 0.012298
0.044436 0.000010 0.000010 0.000010 0.117079 0.000010 0.005156 0.000010 0.067661 0.000010 0.000010 0.000010 0.765579 0.000010
0.000010 0.000010 0.000010 0.000010 0.131247 0.000010 0.000010 0.029352 0.073332 0.000010 0.002608 0.000010 0.763371 0.000010
0.031886 0.000010 0.000010 0.000010 0.154694 0.018088 0.010130 0.016923 0.085541 0.000010 0.011725 0.000010 0.670952 0.000010
0.029826 0.000010 0.000010 0.000010 0.176301 0.015818 0.018047 0.005200 0.060538 0.000019 0.011339 0.000010 0.682863 0.000010
0.000010 0.033238 0.091475 0.023351 0.100213 0.011485 0.002144 0.000010 0.081480 0.046144 0.012782 0.000010 0.597648 0.000010
0.003795 0.000010 0.000010 0.000010 0.110460 0.000010 0.038432 0.000010 0.068521 0.000010 0.012596 0.000010 0.766117 0.000010
0.027442 0.025775 0.073201 0.072034 0.110629 0.027902 0.066590 0.088917 0.057243 0.033682 0.023641 0.000010 0.392925 0.000010
0.025460 0.000010 0.000010 0.000010 0.149988 0.037265 0.071074 0.064675 0.123262 0.000010 0.016184 0.000010 0.465577 0.046464
0.013213 0.000010 0.000010 0.000010 0.157131 0.000010 0.021423 0.050258 0.064380 0.000010 0.026550 0.000010 0.666976 0.000010
0.020322 0.000010 0.000010 0.000010 0.185932 0.078255 0.040160 0.029644 0.137908 0.023239 0.019836 0.017746 0.423008 0.023921
0.018953 0.000010 0.000010 0.000010 0.139384 0.000010 0.031594 0.036903 0.092439 0.001710 0.023396 0.000010 0.655561 0.000010
0.027711 0.000010 0.000010 0.000010 0.158602 0.000011 0.076014 0.000010 0.100344 0.000010 0.023650 0.000010 0.613598 0.000010
0.049462 0.000010 0.000010 0.000010 0.147874 0.037392 0.020414 0.086254 0.049927 0.000010 0.000010 0.008500 0.584897 0.015231
0.049071 0.000010 0.000010 0.000010 0.144294 0.034922 0.044294 0.111571 0.053312 0.000010 0.001431 0.000010 0.541107 0.019949
0.053282 0.000010 0.000010 0.000010 0.137467 0.014708 0.037617 0.099166 0.057216 0.000010 0.011747 0.000010 0.545876 0.042869
0.044097 0.000010 0.000010 0.000010 0.163654 0.000010 0.046118 0.079950 0.051839 0.015285 0.000010 0.000010 0.578787 0.020209
0.036358 0.000010 0.000010 0.000010 0.152064 0.061822 0.043762 0.123685 0.044575 0.000010 0.013191 0.000010 0.504890 0.019602
0.023690 0.000010 0.000010 0.000010 0.101297 0.000010 0.020173 0.709370 0.006169 0.000010 0.022129 0.000010 0.101463 0.015649
0.017241 0.000010 0.000010 0.000010 0.013490 0.000010 0.021514 0.890176 0.005918 0.000010 0.008840 0.000010 0.042752 0.000010
0.010838 0.005529 0.000010 0.000010 0.153651 0.076434 0.046945 0.095636 0.075260 0.000571 0.023041 0.001458 0.505950 0.004666
0.023375 0.014839 0.000010 0.000010 0.133621 0.000011 0.028572 0.365637 0.008769 0.023895 0.019256 0.000010 0.381986 0.000010
0.057612 0.000010 0.000010 0.000010 0.065257 0.004934 0.025192 0.084719 0.056108 0.000010 0.422709 0.000010 0.275085 0.008333
0.000010 0.000010 0.000010 0.000010 0.000010 0.000010 0.082379 0.050122 0.000010 0.772981 0.000010 0.000010 0.091526 0.002902
0.000010 0.000010 0.000011 0.000010 0.000010 0.000010 0.000010 0.000010 0.000010 0.999869 0.000010 0.000010 0.000010 0.000010
0.041630 0.000010 0.000010 0.000010 0.000010 0.000010 0.033764 0.383522 0.024920 0.354234 0.000514 0.000010 0.161347 0.000010
0.000010 0.000010 0.000010 0.000011 0.000010 0.000010 0.000010 0.000010 0.000010 0.999869 0.000010 0.000010 0.000010 0.000010
0.047055 0.000010 0.014509 0.017899 0.061292 0.033799 0.066952 0.059919 0.020544 0.128104 0.005760 0.000010 0.504976 0.039171
0.026261 0.037713 0.092457 0.023320 0.008136 0.019630 0.019435 0.052109 0.025936 0.170879 0.004972 0.000010 0.476839 0.042303
0.032776 0.016041 0.057943 0.053663 0.022182 0.009179 0.062679 0.094441 0.049690 0.090768 0.006185 0.001906 0.459940 0.042608
0.000010 0.000010 0.000010 0.000010 0.000010 0.000010 0.000010 0.000010 0.000010 0.999870 0.000010 0.000010 0.000010 0.000010
0.000010 0.000010 0.000010 0.000010 0.026606 0.031178 0.025666 0.031750 0.000010 0.749476 0.000010 0.000010 0.135244 0.000010
0.000010 0.000010 0.000010 0.000010 0.000010 0.000010 0.000010 0.000010 0.000010 0.999870 0.000010 0.000010 0.000010 0.000010
0.020904 0.022998 0.041100 0.000143 0.012695 0.024895 0.037321 0.092710 0.042411 0.191181 0.000020 0.000010 0.456317 0.057296
0.016469 0.041815 0.069981 0.021989 0.085256 0.000010 0.038722 0.063868 0.042531 0.193570 0.001287 0.000010 0.424482 0.000010
0.097581 0.000010 0.000010 0.000010 0.118189 0.044030 0.053310 0.050397 0.088192 0.018174 0.030759 0.000010 0.454427 0.044902
0.100794 0.000010 0.000010 0.000010 0.132678 0.021078 0.071876 0.107944 0.074821 0.003643 0.040431 0.000010 0.395205 0.051490
0.999870 0.000010 0.000010 0.000010 0.000010 0.000010 0.000010 0.000010 0.000010 0.000010 0.000010 0.000010 0.000010 0.000010
0.999870 0.000010 0.000010 0.000010 0.000010 0.000010 0.000010 0.000010 0.000010 0.000010 0.000010 0.000010 0.000010 0.000010
0.113446 0.000010 0.000010 0.000010 0.093201 0.064582 0.050953 0.130061 0.048912 0.008531 0.030733 0.000010 0.426667 0.032875
0.999867 0.000010 0.000010 0.000010 0.000010 0.000010 0.000010 0.000013 0.000010 0.000010 0.000010 0.000010 0.000010 0.000010
0.999870 0.000010 0.000010 0.000010 0.000010 0.000010 0.000010 0.000010 0.000010 0.000010 0.000010 0.000010 0.000010 0.000010
0.424823 0.000010 0.000010 0.000010 0.123694 0.000010 0.028591 0.055402 0.019530 0.000010 0.038902 0.000010 0.308988 0.000010
0.000010 0.000010 0.000010 0.000010 0.060293 0.000010 0.000010 0.709329 0.000010 0.000010 0.013411 0.000010 0.216867 0.000010
0.036387 0.000010 0.000010 0.000010 0.007507 0.000010 0.000017 0.051486 0.030978 0.000010 0.699986 0.000010 0.173569 0.000010
0.057338 0.000010 0.000010 0.000010 0.062307 0.011704 0.065775 0.093875 0.023954 0.011444 0.000010 0.007649 0.665904 0.000010
0.072434 0.000010 0.000010 0.000010 0.039727 0.011617 0.057153 0.091666 0.037792 0.024125 0.015552 0.006265 0.643631 0.000010
0.045072 0.000010 0.000010 0.000010 0.046226 0.003159 0.086015 0.118810 0.027979 0.000010 0.020188 0.000010 0.650433 0.002068
0.030074 0.000010 0.000010 0.000010 0.090839 0.035026 0.069534 0.107853 0.033844 0.000010 0.021827 0.000010 0.593539 0.017413
0.043966 0.000010 0.000010 0.000010 0.068374 0.039364 0.062178 0.104304 0.039021 0.012575 0.014636 0.000010 0.614616 0.000924
0.000010 0.000010 0.000010 0.000010 0.000010 0.000010 0.000010 0.000010 0.000010 0.000010 0.000010 0.000010 0.999870 0.000010
0.000010 0.000010 0.000010 0.000010 0.000010 0.000010 0.000010 0.000010 0.000010 0.000010 0.000010 0.000010 0.999870 0.000010
0.027191 0.002142 0.012311 0.015942 0.118141 0.042450 0.050279 0.069474 0.056367 0.023637 0.016011 0.005898 0.524944 0.035214
0.000010 0.000010 0.000010 0.000010 0.000010 0.000010 0.067784 0.001592 0.024280 0.000010 0.000010 0.000010 0.906243 0.000010
0.000010 0.000010 0.000010 0.000010 0.006979 0.000010 0.075700 0.010403 0.045050 0.000010 0.005472 0.000010 0.854265 0.002062
0.021291 0.004589 0.031388 0.000010 0.001728 0.000010 0.046553 0.049257 0.000010 0.034216 0.010304 0.000010 0.800624 0.000010
0.050665 0.000018 0.000010 0.000019 0.069735 0.043874 0.055892 0.106924 0.036771 0.000010 0.033104 0.000010 0.602958 0.000010
0.049794 0.000010 0.000010 0.000010 0.053219 0.015261 0.056334 0.109360 0.053639 0.031609 0.021425 0.000010 0.598868 0.010453
0.000010 0.000010 0.000010 0.000010 0.000010 0.000010 0.029534 0.027525 0.000010 0.000010 0.000010 0.000010 0.942831 0.000010
0.000913 0.000010 0.000010 0.000010 0.000010 0.000010 0.022232 0.031905 0.038625 0.000010 0.000010 0.000010 0.906234 0.000010
0.042851 0.000010 0.000010 0.000010 0.100385 0.045314 0.023857 0.116380 0.020017 0.000010 0.012535 0.000010 0.638601 0.000010
0.047833 0.000010 0.000010 0.000010 0.075083 0.051270 0.062036 0.074154 0.031767 0.000010 0.000010 0.000010 0.636739 0.021057
0.047479 0.000010 0.000010 0.000010 0.148316 0.046527 0.037237 0.103233 0.023253 0.009145 0.009087 0.000010 0.561001 0.014679
0.051925 0.000010 0.000010 0.000010 0.073379 0.034597 0.038841 0.146363 0.047476 0.015036 0.014180 0.000808 0.577355 0.000010
0.108358 0.000010 0.000010 0.009531 0.060806 0.060147 0.073112 0.078018 0.011890 0.028158 0.024854 0.000010 0.545085 0.000010
0.006132 0.000010 0.000010 0.023818 0.096076 0.061071 0.057312 0.048619 0.022080 0.010665 0.000010 0.063489 0.295114 0.315594
0.004643 0.021604 0.024864 0.000010 0.031458 0.000010 0.041191 0.011949 0.026399 0.000010 0.010923 0.005150 0.011335 0.810454
0.000010 0.000010 0.000010 0.000010 0.000010 0.000010 0.000010 0.044706 0.003543 0.000010 0.000018 0.000010 0.000010 0.951633
0.012358 0.000010 0.000010 0.028962 0.000010 0.000010 0.029689 0.000010 0.000010 0.000010 0.011458 0.000010 0.125065 0.792388
0.000010 0.000010 0.000010 0.000010 0.000010 0.000010 0.000010 0.000010 0.000010 0.000010 0.000010 0.000010 0.000010 0.999870
0.019621 0.000010 0.000010 0.000010 0.022665 0.021972 0.017840 0.000010 0.001233 0.000010 0.000010 0.000010 0.016892 0.899708
0.014710 0.000010 0.000010 0.000010 0.000010 0.000010 0.060070 0.000010 0.000010 0.000010 0.000010 0.002483 0.015756 0.906890
0.000010 0.000010 0.000010 0.000010 0.000010 0.000010 0.000010 0.000010 0.000010 0.000010 0.000010 0.000010 0.000010 0.999870
0.024758 0.000010 0.000010 0.000010 0.000010 0.000010 0.059205 0.000010 0.000010 0.000010 0.009957 0.000010 0.000010 0.905980
0.000010 0.000010 0.000010 0.000010 0.000010 0.000010 0.000010 0.000010 0.000012 0.000010 0.000010 0.000010 0.000010 0.999868
0.017428 0.000010 0.000010 0.000010 0.000010 0.000010 0.030942 0.000010 0.005037 0.000010 0.000010 0.000010 0.075452 0.871051
0.009563 0.000010 0.000010 0.000010 0.036401 0.050337 0.021757 0.019789 0.020175 0.000010 0.000010 0.000010 0.022246 0.819672
0.000010 0.000010 0.000010 0.000010 0.000010 0.000010 0.015100 0.000010 0.033547 0.000010 0.000010 0.000010 0.000010 0.951243
0.000010 0.000010 0.000018 0.000010 0.000010 0.000010 0.000010 0.000010 0.000010 0.000010 0.000010 0.000010 0.000010 0.999862
0.000010 0.000010 0.000010 0.000010 0.000010 0.000010 0.000010 0.000010 0.000010 0.000010 0.000010 0.000010 0.000010 0.999870
0.000010 0.000010 0.000010 0.000010 0.000010 0.000010 0.000010 0.000010 0.000010 0.000010 0.000010 0.000010 0.000010 0.999870
0.000010 0.000010 0.000010 0.000010 0.000010 0.000010 0.000010 0.000010 0.000010 0.000010 0.000010 0.000010 0.000010 0.999870
0.000010 0.000010 0.000010 0.000010 0.000010 0.000010 0.000010 0.000010 0.000010 0.000010 0.000010 0.000010 0.000010 0.999870
0.000010 0.000010 0.000010 0.000010 0.000010 0.000010 0.000010 0.000010 0.000010 0.000010 0.000010 0.000010 0.000010 0.999870
0.000010 0.000010 0.000010 0.000010 0.000010 0.000010 0.000010 0.000010 0.000010 0.000010 0.000010 0.999870 0.000010 0.000010
0.000010 0.000010 0.000010 0.000010 0.000010 0.000010 0.000010 0.000010 0.000010 0.000010 0.000010 0.999870 0.000010 0.000010
0.000010 0.000010 0.000010 0.000010 0.000010 0.000010 0.000010 0.000010 0.000010 0.000010 0.000010 0.999870 0.000010 0.000010
0.000010 0.000010 0.000017 0.000010 0.000010 0.000010 0.000010 0.000012 0.000010 0.000010 0.000010 0.999861 0.000010 0.000010
0.000010 0.000010 0.000010 0.000010 0.000010 0.000010 0.000010 0.000011 0.000010 0.000010 0.000010 0.999869 0.000010 0.000010
0.000010 0.000010 0.000010 0.000015 0.000010 0.000010 0.000010 0.000010 0.000010 0.000010 0.000010 0.999865 0.000010 0.000010
0.000010 0.000010 0.000010 0.000010 0.000010 0.000010 0.000010 0.000010 0.000010 0.000010 0.000010 0.999870 0.000010 0.000010
0.000010 0.000010 0.000010 0.000010 0.000010 0.052551 0.000010 0.045354 0.018798 0.000010 0.000010 0.775341 0.095429 0.012447
0.008305 0.000010 0.000010 0.000010 0.037476 0.142703 0.040949 0.002748 0.050532 0.000010 0.014155 0.535509 0.138209 0.029373
0.033372 0.000010 0.000010 0.000010 0.069202 0.027797 0.001131 0.009700 0.000010 0.000010 0.000010 0.808739 0.028211 0.021788
0.000010 0.000010 0.000010 0.000010 0.000010 0.090813 0.000010 0.001374 0.000010 0.000010 0.006552 0.730646 0.142843 0.027692
0.000010 0.000010 0.000010 0.000010 0.000010 0.000010 0.000010 0.000010 0.000010 0.000010 0.000010 0.999870 0.000010 0.000010
0.000010 0.000010 0.000010 0.000010 0.000010 0.000010 0.000010 0.000010 0.000010 0.000010 0.000010 0.999870 0.000010 0.000010
0.035444 0.000010 0.000010 0.000010 0.011316 0.000010 0.000010 0.062105 0.000652 0.000010 0.000010 0.770982 0.119421 0.000010
0.025396 0.000010 0.000010 0.000010 0.000010 0.000010 0.051063 0.000010 0.032448 0.000010 0.018772 0.862940 0.004521 0.004789
0.026837 0.000010 0.000010 0.000010 0.000010 0.060833 0.021483 0.016379 0.010538 0.000010 0.000010 0.746921 0.048223 0.068726
0.000010 0.000010 0.000010 0.000010 0.016089 0.380165 0.037530 0.000010 0.024067 0.000010 0.000010 0.167504 0.374564 0.000010
0.000010 0.000010 0.001447 0.046683 0.009006 0.394878 0.008293 0.000010 0.000010 0.000010 0.000010 0.179923 0.327221 0.032488
0.019234 0.000010 0.000010 0.000010 0.072026 0.377131 0.040041 0.037614 0.008272 0.000010 0.016938 0.155195 0.228886 0.044623
0.026425 0.000010 0.000010 0.000010 0.013223 0.366711 0.032253 0.050533 0.028514 0.000010 0.000010 0.201212 0.271634 0.009444
0.020417 0.000010 0.041544 0.007791 0.043620 0.336603 0.011086 0.028747 0.039688 0.000010 0.001254 0.193712 0.262953 0.012564
0.000010 0.222522 0.000010 0.000013 0.000010 0.160146 0.015653 0.011064 0.014333 0.000010 0.000010 0.523423 0.022927 0.029869
0.000010 0.999864 0.000010 0.000010 0.000010 0.000010 0.000010 0.000010 0.000016 0.000010 0.000010 0.000010 0.000010 0.000010
0.000010 0.999847 0.000010 0.000017 0.000017 0.000010 0.000010 0.000010 0.000018 0.000010 0.000010 0.000010 0.000010 0.000010
0.000010 0.999868 0.000010 0.000010 0.000012 0.000010 0.000010 0.000010 0.000010 0.000010 0.000010 0.000010 0.000010 0.000010
0.000010 0.000010 0.999870 0.000010 0.000010 0.000010 0.000010 0.000010 0.000010 0.000010 0.000010 0.000010 0.000010 0.000010
0.000010 0.000010 0.999870 0.000010 0.000010 0.000010 0.000010 0.000010 0.000010 0.000010 0.000010 0.000010 0.000010 0.000010
0.002547 0.003783 0.000010 0.000010 0.054269 0.284133 0.014813 0.061750 0.001806 0.000010 0.003011 0.266440 0.262489 0.044928
0.009541 0.148472 0.357429 0.132283 0.044382 0.019173 0.000010 0.022129 0.000010 0.082127 0.000305 0.167958 0.000010 0.016172
0.003146 0.029189 0.115335 0.050997 0.038087 0.115498 0.028134 0.037537 0.006587 0.012546 0.010052 0.375821 0.113497 0.063574
0.022124 0.000010 0.000010 0.000010 0.007842 0.363333 0.023327 0.046563 0.005740 0.000010 0.000175 0.264085 0.236815 0.029956
0.024909 0.000010 0.000010 0.000199 0.044412 0.328050 0.000010 0.037886 0.002871 0.000010 0.000010 0.268661 0.268915 0.024045
0.007219 0.000010 0.000010 0.000010 0.000010 0.356938 0.000010 0.012791 0.061205 0.000010 0.000086 0.131733 0.394395 0.035573
0.000010 0.000010 0.000010 0.000010 0.021115 0.358626 0.000010 0.000010 0.053346 0.000010 0.007866 0.117573 0.415296 0.026108
0.021938 0.000010 0.000010 0.000010 0.000010 0.334351 0.032808 0.026806 0.027776 0.000010 0.011762 0.234358 0.299036 0.011116
0.012498 0.000010 0.000010 0.000010 0.000010 0.325442 0.021813 0.023036 0.023374 0.000010 0.000010 0.291183 0.280403 0.022190
