# Supplementary material for: Genetic analysis of Thai cattle reveals a Southeast Asian indicine ancestry
Source: PeerJ. 2015 Oct 27;3:e1318. doi: 10.7717/peerj.1318 (PMC4627918; doi:10.7717/peerj.1318)
Supplement: Dataset S2 — The Q values inferred by ADMIXTURE for each modeled K are shown for each individual, which are labeled according to breed information. The data are organized into three folders, each of which represents the ADMIXTURE experiments described in Fig. S5. [file peerj-03-1318-s007.zip › SupplementDataS7/28experiments/experiment_1/15.Q]

0.000010 0.999860 0.000010 0.000010 0.000010 0.000010 0.000010 0.000010 0.000010 0.000010 0.000010 0.000010 0.000010 0.000010 0.000010
0.000010 0.999860 0.000010 0.000010 0.000010 0.000010 0.000010 0.000010 0.000010 0.000010 0.000010 0.000010 0.000010 0.000010 0.000010
0.000012 0.999856 0.000010 0.000012 0.000010 0.000010 0.000010 0.000010 0.000010 0.000010 0.000010 0.000010 0.000010 0.000010 0.000010
0.000010 0.999860 0.000010 0.000010 0.000010 0.000010 0.000010 0.000010 0.000010 0.000010 0.000010 0.000010 0.000010 0.000010 0.000010
0.000010 0.999860 0.000010 0.000010 0.000010 0.000010 0.000010 0.000010 0.000010 0.000010 0.000010 0.000010 0.000010 0.000010 0.000010
0.000010 0.999860 0.000010 0.000010 0.000010 0.000010 0.000010 0.000010 0.000010 0.000010 0.000010 0.000010 0.000010 0.000010 0.000010
0.000010 0.999859 0.000011 0.000010 0.000010 0.000010 0.000010 0.000010 0.000010 0.000010 0.000010 0.000010 0.000010 0.000010 0.000010
0.000010 0.999860 0.000010 0.000010 0.000010 0.000010 0.000010 0.000010 0.000010 0.000010 0.000010 0.000010 0.000010 0.000010 0.000010
0.094131 0.173631 0.000010 0.000010 0.000010 0.000010 0.000010 0.000010 0.000010 0.000010 0.067688 0.000010 0.068682 0.399922 0.195855
0.103053 0.165861 0.000010 0.000010 0.000010 0.000010 0.000010 0.000010 0.000010 0.000010 0.070735 0.000010 0.063569 0.391506 0.205186
0.088150 0.000010 0.000010 0.692673 0.000010 0.000010 0.000010 0.000010 0.000010 0.006658 0.027694 0.000010 0.035413 0.106560 0.042772
0.000010 0.000010 0.000010 0.999860 0.000010 0.000010 0.000010 0.000010 0.000010 0.000010 0.000010 0.000010 0.000010 0.000010 0.000010
0.000011 0.000010 0.000010 0.999859 0.000010 0.000010 0.000010 0.000010 0.000010 0.000010 0.000010 0.000010 0.000010 0.000010 0.000010
0.000010 0.000010 0.000010 0.999860 0.000010 0.000010 0.000010 0.000010 0.000010 0.000010 0.000010 0.000010 0.000010 0.000010 0.000010
0.000010 0.000010 0.000010 0.999853 0.000010 0.000010 0.000010 0.000010 0.000010 0.000010 0.000010 0.000017 0.000010 0.000010 0.000010
0.040506 0.000010 0.000010 0.864749 0.000010 0.000010 0.000010 0.000010 0.000010 0.000010 0.000010 0.000010 0.000010 0.094625 0.000010
0.000010 0.000010 0.000010 0.999860 0.000010 0.000010 0.000010 0.000010 0.000010 0.000010 0.000010 0.000010 0.000010 0.000010 0.000010
0.000010 0.012857 0.000010 0.925230 0.000010 0.000010 0.000010 0.061793 0.000010 0.000010 0.000010 0.000010 0.000010 0.000010 0.000010
0.000010 0.000010 0.000010 0.999860 0.000010 0.000010 0.000010 0.000010 0.000010 0.000010 0.000010 0.000010 0.000010 0.000010 0.000010
0.000010 0.000010 0.000010 0.999859 0.000010 0.000010 0.000010 0.000010 0.000011 0.000010 0.000010 0.000010 0.000010 0.000010 0.000010
0.000012 0.000010 0.000010 0.999858 0.000010 0.000010 0.000010 0.000010 0.000010 0.000010 0.000010 0.000010 0.000010 0.000010 0.000010
0.000010 0.000010 0.000010 0.991119 0.000010 0.000010 0.000010 0.000010 0.000010 0.000010 0.008751 0.000010 0.000010 0.000010 0.000010
0.000010 0.000010 0.000010 0.999860 0.000010 0.000010 0.000010 0.000010 0.000010 0.000010 0.000010 0.000010 0.000010 0.000010 0.000010
0.000010 0.000010 0.000010 0.999860 0.000010 0.000010 0.000010 0.000010 0.000010 0.000010 0.000010 0.000010 0.000010 0.000010 0.000010
0.009794 0.000010 0.000010 0.719021 0.000010 0.009527 0.000011 0.013374 0.000010 0.041121 0.033909 0.000010 0.000010 0.133832 0.039349
0.000010 0.000010 0.000010 0.999860 0.000010 0.000010 0.000010 0.000010 0.000010 0.000010 0.000010 0.000010 0.000010 0.000010 0.000010
0.000010 0.000010 0.000010 0.999860 0.000010 0.000010 0.000010 0.000010 0.000010 0.000010 0.000010 0.000010 0.000010 0.000010 0.000010
0.000010 0.000010 0.000010 0.999860 0.000010 0.000010 0.000010 0.000010 0.000010 0.000010 0.000010 0.000010 0.000010 0.000010 0.000010
0.000010 0.000010 0.000010 0.999860 0.000010 0.000010 0.000010 0.000010 0.000010 0.000010 0.000010 0.000010 0.000010 0.000010 0.000010
0.000010 0.000010 0.000010 0.999860 0.000010 0.000010 0.000010 0.000010 0.000010 0.000010 0.000010 0.000010 0.000010 0.000010 0.000010
0.293493 0.003069 0.006283 0.023010 0.000010 0.000490 0.010534 0.084027 0.027173 0.049252 0.044595 0.000010 0.047836 0.404919 0.005298
0.406429 0.013731 0.000010 0.063999 0.000010 0.000010 0.024479 0.142186 0.038387 0.000010 0.044981 0.000010 0.016817 0.191651 0.057290
0.092429 0.003053 0.000010 0.049057 0.000010 0.000010 0.049099 0.626088 0.000010 0.000010 0.069462 0.000010 0.000010 0.110732 0.000010
0.000010 0.000010 0.000010 0.000010 0.000010 0.000010 0.000010 0.999860 0.000010 0.000010 0.000010 0.000010 0.000010 0.000010 0.000010
0.000010 0.000010 0.000010 0.000010 0.000010 0.000010 0.000010 0.999860 0.000010 0.000010 0.000010 0.000010 0.000010 0.000010 0.000010
0.127318 0.008727 0.000010 0.023060 0.000010 0.000010 0.000018 0.666804 0.000010 0.000010 0.047242 0.000010 0.000010 0.090935 0.035825
0.331220 0.023799 0.002462 0.055541 0.000010 0.000010 0.020228 0.308876 0.000010 0.000010 0.033664 0.000010 0.000010 0.213720 0.010431
0.000010 0.000010 0.000010 0.000010 0.000010 0.000010 0.000010 0.999860 0.000010 0.000010 0.000010 0.000010 0.000010 0.000010 0.000010
0.076454 0.015897 0.012188 0.042349 0.030505 0.014318 0.007792 0.646308 0.054810 0.014525 0.000010 0.000010 0.001902 0.082921 0.000010
0.051339 0.001178 0.000903 0.000010 0.055590 0.000010 0.022688 0.585864 0.110037 0.015997 0.011177 0.000010 0.000010 0.136768 0.008419
0.233584 0.000010 0.000010 0.040555 0.024458 0.000010 0.001438 0.548713 0.079391 0.000010 0.047853 0.000010 0.018780 0.005168 0.000010
0.000010 0.000010 0.000010 0.000010 0.000010 0.000010 0.000010 0.999860 0.000010 0.000010 0.000010 0.000010 0.000010 0.000010 0.000010
0.374757 0.015613 0.000010 0.055655 0.019966 0.005072 0.004950 0.167125 0.014382 0.000010 0.047456 0.000010 0.007689 0.250260 0.037045
0.094074 0.000010 0.000010 0.041962 0.000010 0.000010 0.000010 0.863844 0.000010 0.000010 0.000010 0.000010 0.000010 0.000010 0.000010
0.368528 0.005858 0.000010 0.000518 0.000010 0.015642 0.026574 0.311573 0.039824 0.011927 0.045932 0.000010 0.011514 0.123767 0.038312
0.236369 0.000010 0.000010 0.009330 0.049792 0.000010 0.000010 0.430614 0.055809 0.040128 0.051030 0.000010 0.003494 0.114192 0.009192
0.308735 0.007037 0.000010 0.000010 0.000010 0.000010 0.027477 0.477798 0.044659 0.059982 0.026692 0.000010 0.000010 0.037729 0.009832
0.012595 0.000010 0.000010 0.000010 0.000010 0.000010 0.000010 0.984289 0.000010 0.000010 0.002996 0.000010 0.000010 0.000010 0.000010
0.000010 0.000010 0.000010 0.000010 0.000010 0.000010 0.000010 0.999860 0.000010 0.000010 0.000010 0.000010 0.000010 0.000010 0.000010
0.000010 0.000010 0.000010 0.000010 0.000010 0.000010 0.000010 0.999860 0.000010 0.000010 0.000010 0.000010 0.000010 0.000010 0.000010
0.999860 0.000010 0.000010 0.000010 0.000010 0.000010 0.000010 0.000010 0.000010 0.000010 0.000010 0.000010 0.000010 0.000010 0.000010
0.999860 0.000010 0.000010 0.000010 0.000010 0.000010 0.000010 0.000010 0.000010 0.000010 0.000010 0.000010 0.000010 0.000010 0.000010
0.999860 0.000010 0.000010 0.000010 0.000010 0.000010 0.000010 0.000010 0.000010 0.000010 0.000010 0.000010 0.000010 0.000010 0.000010
0.999860 0.000010 0.000010 0.000010 0.000010 0.000010 0.000010 0.000010 0.000010 0.000010 0.000010 0.000010 0.000010 0.000010 0.000010
0.999860 0.000010 0.000010 0.000010 0.000010 0.000010 0.000010 0.000010 0.000010 0.000010 0.000010 0.000010 0.000010 0.000010 0.000010
0.999860 0.000010 0.000010 0.000010 0.000010 0.000010 0.000010 0.000010 0.000010 0.000010 0.000010 0.000010 0.000010 0.000010 0.000010
0.999860 0.000010 0.000010 0.000010 0.000010 0.000010 0.000010 0.000010 0.000010 0.000010 0.000010 0.000010 0.000010 0.000010 0.000010
0.999860 0.000010 0.000010 0.000010 0.000010 0.000010 0.000010 0.000010 0.000010 0.000010 0.000010 0.000010 0.000010 0.000010 0.000010
0.975529 0.002751 0.000010 0.021601 0.000010 0.000010 0.000010 0.000010 0.000010 0.000010 0.000010 0.000010 0.000010 0.000010 0.000010
0.999860 0.000010 0.000010 0.000010 0.000010 0.000010 0.000010 0.000010 0.000010 0.000010 0.000010 0.000010 0.000010 0.000010 0.000010
0.999860 0.000010 0.000010 0.000010 0.000010 0.000010 0.000010 0.000010 0.000010 0.000010 0.000010 0.000010 0.000010 0.000010 0.000010
0.999858 0.000010 0.000010 0.000010 0.000010 0.000010 0.000010 0.000012 0.000010 0.000010 0.000010 0.000010 0.000010 0.000010 0.000010
0.999860 0.000010 0.000010 0.000010 0.000010 0.000010 0.000010 0.000010 0.000010 0.000010 0.000010 0.000010 0.000010 0.000010 0.000010
0.999860 0.000010 0.000010 0.000010 0.000010 0.000010 0.000010 0.000010 0.000010 0.000010 0.000010 0.000010 0.000010 0.000010 0.000010
0.999860 0.000010 0.000010 0.000010 0.000010 0.000010 0.000010 0.000010 0.000010 0.000010 0.000010 0.000010 0.000010 0.000010 0.000010
0.999860 0.000010 0.000010 0.000010 0.000010 0.000010 0.000010 0.000010 0.000010 0.000010 0.000010 0.000010 0.000010 0.000010 0.000010
0.999860 0.000010 0.000010 0.000010 0.000010 0.000010 0.000010 0.000010 0.000010 0.000010 0.000010 0.000010 0.000010 0.000010 0.000010
0.979280 0.000010 0.000010 0.000010 0.000010 0.000010 0.000010 0.000010 0.000010 0.000010 0.020590 0.000010 0.000010 0.000010 0.000010
0.999860 0.000010 0.000010 0.000010 0.000010 0.000010 0.000010 0.000010 0.000010 0.000010 0.000010 0.000010 0.000010 0.000010 0.000010
0.999851 0.000019 0.000010 0.000010 0.000010 0.000010 0.000010 0.000010 0.000010 0.000010 0.000010 0.000010 0.000010 0.000010 0.000010
0.000010 0.000010 0.000010 0.000010 0.000010 0.000010 0.999860 0.000010 0.000010 0.000010 0.000010 0.000010 0.000010 0.000010 0.000010
0.000010 0.000010 0.000010 0.000010 0.000010 0.000010 0.999860 0.000010 0.000010 0.000010 0.000010 0.000010 0.000010 0.000010 0.000010
0.000010 0.000010 0.000011 0.000010 0.000010 0.000010 0.999859 0.000010 0.000010 0.000010 0.000010 0.000010 0.000010 0.000010 0.000010
0.000010 0.000010 0.000010 0.000010 0.000010 0.000010 0.999860 0.000010 0.000010 0.000010 0.000010 0.000010 0.000010 0.000010 0.000010
0.000010 0.000010 0.000010 0.000010 0.000010 0.000010 0.999860 0.000010 0.000010 0.000010 0.000010 0.000010 0.000010 0.000010 0.000010
0.000010 0.000010 0.000010 0.000010 0.000010 0.000010 0.999860 0.000010 0.000010 0.000010 0.000010 0.000010 0.000010 0.000010 0.000010
0.007044 0.000010 0.000010 0.003355 0.000010 0.000010 0.889256 0.000010 0.000010 0.000010 0.000010 0.000010 0.000010 0.100235 0.000010
0.000010 0.000010 0.000010 0.000010 0.000010 0.000010 0.999860 0.000010 0.000010 0.000010 0.000010 0.000010 0.000010 0.000010 0.000010
0.000013 0.000010 0.000010 0.000010 0.000010 0.000010 0.999857 0.000010 0.000010 0.000010 0.000010 0.000010 0.000010 0.000010 0.000010
0.000010 0.000010 0.000010 0.000016 0.000010 0.000010 0.999854 0.000010 0.000010 0.000010 0.000010 0.000010 0.000010 0.000010 0.000010
0.033118 0.028565 0.027172 0.032033 0.006634 0.000971 0.073335 0.000010 0.000010 0.009671 0.027492 0.000010 0.133574 0.549607 0.077799
0.000010 0.000010 0.000010 0.000010 0.000010 0.000010 0.000010 0.000010 0.000010 0.000010 0.000010 0.000010 0.800920 0.198950 0.000010
0.000010 0.000010 0.000010 0.000010 0.000010 0.000010 0.000010 0.000010 0.000010 0.000010 0.000010 0.000010 0.999860 0.000010 0.000010
0.000010 0.000010 0.000010 0.000010 0.000010 0.000010 0.000010 0.000010 0.000010 0.000010 0.000010 0.000010 0.999860 0.000010 0.000010
0.000010 0.000010 0.000010 0.000010 0.000010 0.000010 0.000010 0.000010 0.000010 0.000010 0.000010 0.000010 0.999860 0.000010 0.000010
0.033841 0.000010 0.000010 0.000010 0.000010 0.000010 0.024100 0.000010 0.000010 0.000010 0.005250 0.000010 0.777645 0.159063 0.000010
0.000010 0.000010 0.000010 0.000010 0.000010 0.000010 0.000010 0.000010 0.000010 0.000010 0.000010 0.000010 0.999860 0.000010 0.000010
0.015236 0.005718 0.000010 0.000010 0.000010 0.000010 0.042730 0.000010 0.000010 0.000010 0.000010 0.000010 0.759527 0.173545 0.003154
0.000010 0.011996 0.000010 0.000010 0.000010 0.000010 0.000010 0.000010 0.000010 0.000010 0.000010 0.000010 0.836330 0.106878 0.044686
0.028855 0.000010 0.000010 0.000010 0.000010 0.000010 0.000010 0.000010 0.000010 0.000010 0.000010 0.000010 0.861669 0.039313 0.070054
0.002188 0.000010 0.000010 0.000010 0.000010 0.000010 0.000010 0.000010 0.000010 0.000010 0.000010 0.000010 0.786276 0.211416 0.000010
0.000010 0.000010 0.000010 0.000010 0.000010 0.000010 0.000010 0.000010 0.000010 0.000010 0.000010 0.000010 0.999860 0.000010 0.000010
0.000010 0.000010 0.000010 0.000010 0.000010 0.000010 0.000010 0.000010 0.000010 0.000010 0.000011 0.000010 0.999859 0.000010 0.000010
0.000010 0.000010 0.000010 0.000010 0.000010 0.000010 0.000010 0.000010 0.000010 0.000010 0.000010 0.000010 0.999860 0.000010 0.000010
0.000010 0.000010 0.000010 0.000010 0.000010 0.000010 0.000010 0.000010 0.000010 0.000010 0.000010 0.000010 0.999860 0.000010 0.000010
0.000010 0.000010 0.000010 0.000010 0.000010 0.003914 0.017127 0.000010 0.000010 0.000010 0.000010 0.000010 0.630613 0.316225 0.032021
0.000010 0.000010 0.000010 0.000010 0.000010 0.000010 0.000010 0.000010 0.000010 0.000010 0.000010 0.000010 0.999860 0.000010 0.000010
0.000010 0.000010 0.000010 0.000010 0.000010 0.000010 0.000010 0.000010 0.000010 0.000010 0.000010 0.000010 0.999860 0.000010 0.000010
0.001231 0.008316 0.040578 0.004299 0.105300 0.000010 0.022518 0.007036 0.030059 0.035241 0.012781 0.000010 0.031876 0.653387 0.047357
0.000010 0.000010 0.000010 0.000010 0.000010 0.000010 0.000010 0.000010 0.000010 0.000010 0.000010 0.000010 0.999860 0.000010 0.000010
0.053176 0.002654 0.016498 0.040976 0.128721 0.005038 0.024764 0.050161 0.059886 0.027575 0.037618 0.000010 0.054344 0.466984 0.031596
0.000010 0.000010 0.000010 0.000010 0.000010 0.000010 0.000010 0.000010 0.000010 0.000010 0.000010 0.000010 0.999860 0.000010 0.000010
0.000010 0.000010 0.000010 0.000010 0.000010 0.000010 0.000010 0.000010 0.000010 0.000010 0.000010 0.000010 0.999860 0.000010 0.000010
0.035085 0.000010 0.015540 0.023757 0.137752 0.001929 0.007752 0.049753 0.045647 0.027296 0.000010 0.000010 0.045322 0.603983 0.006154
0.000010 0.000010 0.000010 0.000010 0.000010 0.000010 0.000010 0.000010 0.000010 0.000010 0.000010 0.000010 0.831099 0.135680 0.033101
0.000010 0.000010 0.000010 0.000010 0.229838 0.001605 0.000010 0.025333 0.106558 0.043632 0.008649 0.011861 0.008699 0.552208 0.011568
0.000010 0.003877 0.003326 0.000010 0.303926 0.000010 0.000010 0.055586 0.081730 0.021114 0.000010 0.000010 0.020248 0.510123 0.000010
0.000010 0.000010 0.000010 0.009915 0.311917 0.000010 0.000010 0.066890 0.088449 0.000010 0.000010 0.000010 0.022165 0.500576 0.000010
0.000010 0.004609 0.000010 0.000010 0.000010 0.000010 0.000010 0.000010 0.000010 0.995261 0.000010 0.000010 0.000010 0.000010 0.000010
0.050102 0.007560 0.000010 0.000010 0.000010 0.000010 0.062368 0.000010 0.000010 0.206166 0.014153 0.000010 0.063938 0.537116 0.058528
0.007989 0.025325 0.003327 0.014480 0.000010 0.000010 0.000010 0.000010 0.000010 0.246472 0.007637 0.000010 0.015299 0.630628 0.048782
0.000010 0.000010 0.000010 0.000010 0.000010 0.000010 0.000010 0.000010 0.000010 0.999860 0.000010 0.000010 0.000010 0.000010 0.000010
0.000010 0.000017 0.000010 0.000010 0.000010 0.000010 0.000010 0.000017 0.000014 0.999842 0.000010 0.000010 0.000010 0.000010 0.000010
0.032595 0.015081 0.000010 0.032690 0.000010 0.000010 0.000010 0.000010 0.000010 0.272671 0.029680 0.000010 0.004218 0.560285 0.052709
0.000010 0.000010 0.000010 0.000010 0.000010 0.000010 0.000010 0.000010 0.000010 0.999860 0.000010 0.000010 0.000010 0.000010 0.000010
0.000010 0.000010 0.000010 0.000010 0.000010 0.000010 0.000010 0.000010 0.000010 0.999860 0.000010 0.000010 0.000010 0.000010 0.000010
0.000010 0.000010 0.000010 0.000010 0.000010 0.000010 0.000010 0.000010 0.000010 0.999860 0.000010 0.000010 0.000010 0.000010 0.000010
0.000010 0.005512 0.000014 0.000010 0.000010 0.000010 0.014193 0.000010 0.000010 0.790374 0.030788 0.000010 0.000010 0.133095 0.025945
0.069542 0.000010 0.000010 0.000010 0.000010 0.000010 0.034237 0.000010 0.000010 0.000010 0.529816 0.000010 0.000010 0.340222 0.026084
0.000010 0.000010 0.000010 0.000010 0.000010 0.000010 0.000010 0.000010 0.000010 0.000010 0.999860 0.000010 0.000010 0.000010 0.000010
0.114636 0.024235 0.000010 0.040401 0.000010 0.000010 0.028476 0.000010 0.000010 0.000010 0.297103 0.000010 0.020319 0.449788 0.024972
0.000010 0.000010 0.000017 0.000010 0.000010 0.000010 0.000010 0.000010 0.000010 0.000010 0.999853 0.000010 0.000010 0.000010 0.000010
0.000010 0.000010 0.000010 0.000010 0.000010 0.000013 0.000010 0.000010 0.000010 0.000010 0.999857 0.000010 0.000010 0.000010 0.000010
0.000010 0.000010 0.000010 0.000010 0.000015 0.000010 0.000010 0.000011 0.000010 0.000010 0.999854 0.000010 0.000010 0.000010 0.000010
0.070664 0.000010 0.005033 0.000010 0.000010 0.002738 0.056166 0.000010 0.000010 0.000010 0.494547 0.000010 0.003312 0.367461 0.000010
0.000010 0.000010 0.000010 0.000010 0.000010 0.000010 0.000010 0.000010 0.000010 0.000010 0.999860 0.000010 0.000010 0.000010 0.000010
0.000010 0.000010 0.000010 0.000010 0.000010 0.000010 0.000010 0.000010 0.000010 0.000013 0.999850 0.000015 0.000012 0.000010 0.000010
0.093030 0.003380 0.015482 0.018163 0.003173 0.000010 0.064210 0.000010 0.000010 0.000010 0.297363 0.000010 0.060079 0.382991 0.062078
0.000010 0.019006 0.000010 0.000010 0.000010 0.000217 0.007523 0.000010 0.000010 0.000010 0.035733 0.000010 0.000010 0.937420 0.000010
0.000010 0.000010 0.000010 0.000010 0.000010 0.000923 0.007479 0.000010 0.000010 0.000010 0.000010 0.000010 0.001623 0.989865 0.000010
0.000010 0.000010 0.000010 0.000010 0.000010 0.000010 0.000010 0.000010 0.000010 0.000010 0.000010 0.000010 0.000010 0.999860 0.000010
0.021946 0.005511 0.025683 0.051125 0.003903 0.000010 0.056786 0.000010 0.000010 0.000492 0.028311 0.000010 0.021033 0.782043 0.003125
0.000010 0.000010 0.000010 0.000010 0.000010 0.000010 0.000010 0.000010 0.000010 0.000010 0.000010 0.000010 0.000010 0.999860 0.000010
0.000010 0.000010 0.000010 0.000010 0.000010 0.000010 0.000010 0.000010 0.000010 0.000010 0.000010 0.000010 0.000010 0.999860 0.000010
0.000010 0.000010 0.000010 0.000010 0.000010 0.000010 0.000010 0.000010 0.000010 0.000010 0.000010 0.000010 0.000010 0.990803 0.009067
0.018752 0.027097 0.000010 0.083594 0.000010 0.013249 0.032463 0.000010 0.000010 0.024857 0.043383 0.000010 0.018534 0.707130 0.030890
0.042217 0.004171 0.023228 0.056546 0.017901 0.000127 0.014458 0.000010 0.000010 0.000010 0.014235 0.000325 0.013734 0.768063 0.044966
0.013478 0.010258 0.051221 0.058344 0.000010 0.000010 0.022391 0.000010 0.000010 0.023030 0.017949 0.000010 0.029189 0.734638 0.039451
0.000010 0.003801 0.000010 0.000010 0.000010 0.000010 0.039446 0.000010 0.000010 0.000010 0.001597 0.000010 0.000010 0.955046 0.000010
0.000010 0.000010 0.007692 0.000010 0.005562 0.000010 0.023167 0.000010 0.000010 0.000010 0.018656 0.000010 0.000010 0.944823 0.000010
0.068450 0.023031 0.037141 0.031144 0.026051 0.000010 0.032542 0.000010 0.000408 0.000010 0.025278 0.006997 0.057866 0.625704 0.065357
0.036495 0.000010 0.023037 0.043635 0.007071 0.000010 0.017143 0.000010 0.000010 0.018433 0.020183 0.000010 0.044554 0.743774 0.045625
0.000010 0.007347 0.036578 0.003070 0.103485 0.000010 0.017697 0.000010 0.032736 0.007579 0.027420 0.000010 0.041889 0.649671 0.072489
0.000010 0.000010 0.000010 0.000010 0.000010 0.000010 0.000010 0.000010 0.000010 0.000010 0.000010 0.000010 0.000010 0.999860 0.000010
0.000010 0.000010 0.000010 0.000010 0.000375 0.000010 0.005301 0.000010 0.000010 0.000010 0.000010 0.000010 0.000010 0.994204 0.000010
0.000010 0.004618 0.026413 0.008994 0.000010 0.000010 0.004161 0.000010 0.000010 0.000010 0.000010 0.000010 0.000010 0.874136 0.081588
0.000010 0.014703 0.000010 0.010848 0.000010 0.000010 0.000010 0.000010 0.000010 0.000010 0.025817 0.000010 0.000010 0.877090 0.071441
0.063294 0.000010 0.012277 0.025616 0.031808 0.001080 0.017480 0.000010 0.000010 0.043999 0.045083 0.000010 0.048102 0.652689 0.058531
0.072041 0.018277 0.016817 0.038305 0.009159 0.000010 0.034158 0.000010 0.000010 0.000010 0.025286 0.006994 0.032280 0.719910 0.026733
0.028842 0.019825 0.005343 0.040970 0.011707 0.000010 0.042373 0.000010 0.000010 0.029159 0.000010 0.000010 0.061584 0.730250 0.029896
0.000010 0.000010 0.000010 0.000010 0.000010 0.000010 0.000010 0.000010 0.000010 0.000010 0.010638 0.000010 0.000010 0.989232 0.000010
0.004947 0.000010 0.000010 0.000010 0.000010 0.000010 0.000010 0.000010 0.000010 0.000010 0.013808 0.000010 0.000010 0.981125 0.000010
0.063756 0.005029 0.000010 0.000010 0.000010 0.000010 0.000010 0.000010 0.000010 0.000010 0.030867 0.000010 0.000010 0.900237 0.000010
0.088331 0.002051 0.000010 0.000010 0.000010 0.000010 0.000010 0.000010 0.000010 0.000010 0.003657 0.000010 0.000010 0.905851 0.000010
0.014903 0.005450 0.000010 0.000010 0.040032 0.000010 0.000010 0.037730 0.106551 0.000010 0.029532 0.000010 0.000010 0.765722 0.000010
0.000010 0.005133 0.000010 0.000010 0.000010 0.000010 0.000010 0.000010 0.000010 0.000010 0.010687 0.000010 0.000010 0.984059 0.000010
0.068306 0.022375 0.000010 0.007670 0.042291 0.000010 0.048617 0.085030 0.077508 0.016050 0.032562 0.000010 0.037849 0.555348 0.006364
0.121921 0.016431 0.042131 0.018899 0.000010 0.000010 0.057064 0.000010 0.000010 0.000010 0.095151 0.000010 0.038701 0.570932 0.038710
0.088729 0.023198 0.000010 0.000010 0.000010 0.000010 0.000010 0.000010 0.000010 0.000010 0.019677 0.000010 0.006149 0.862147 0.000010
0.144843 0.018578 0.011765 0.059792 0.019402 0.006656 0.024119 0.000010 0.000010 0.000010 0.114456 0.013470 0.006471 0.551226 0.029190
0.069266 0.018207 0.000010 0.000010 0.000010 0.000010 0.004436 0.000010 0.000010 0.000010 0.048657 0.000010 0.000010 0.859333 0.000010
0.086050 0.016692 0.000010 0.000010 0.000010 0.000827 0.048494 0.000010 0.000010 0.000010 0.057216 0.000010 0.000010 0.790632 0.000010
0.105134 0.000010 0.000010 0.000328 0.000010 0.002824 0.000010 0.000010 0.000010 0.000010 0.010454 0.000010 0.029256 0.835321 0.016603
0.098280 0.000010 0.001916 0.000624 0.000010 0.000010 0.020843 0.000010 0.000010 0.000010 0.023018 0.000010 0.057067 0.790090 0.008093
0.094537 0.011545 0.024746 0.000010 0.000010 0.000010 0.013414 0.000010 0.000010 0.010077 0.030451 0.000010 0.052934 0.743400 0.018835
0.109362 0.000010 0.000010 0.000010 0.000010 0.000010 0.022764 0.000010 0.000010 0.000010 0.014939 0.000010 0.026339 0.798623 0.027882
0.107504 0.008469 0.000010 0.035177 0.000010 0.000010 0.026231 0.000010 0.000010 0.000010 0.015053 0.000010 0.077331 0.715741 0.014426
0.066941 0.018736 0.006379 0.000010 0.000010 0.000010 0.009924 0.000010 0.000010 0.000010 0.000010 0.000010 0.666278 0.230711 0.000951
0.000010 0.000752 0.000010 0.000010 0.000010 0.000010 0.006750 0.000010 0.000010 0.000010 0.000010 0.000010 0.832420 0.159968 0.000010
0.123469 0.021663 0.000010 0.053848 0.000010 0.000010 0.029566 0.000010 0.000010 0.000010 0.053029 0.002561 0.071684 0.644111 0.000010
0.093574 0.016537 0.000010 0.000010 0.016195 0.000010 0.010721 0.000010 0.015727 0.000010 0.000010 0.000010 0.329668 0.508602 0.008907
0.035638 0.422314 0.000010 0.000010 0.000010 0.000010 0.014209 0.000010 0.000010 0.000010 0.041290 0.000010 0.056332 0.382711 0.047426
0.009287 0.000010 0.004347 0.000010 0.773593 0.000010 0.079780 0.000010 0.000010 0.000010 0.000010 0.000010 0.050417 0.082485 0.000010
0.000010 0.000010 0.000010 0.000010 0.999860 0.000010 0.000010 0.000010 0.000010 0.000010 0.000010 0.000010 0.000010 0.000010 0.000010
0.000010 0.000013 0.000010 0.000010 0.347467 0.000010 0.026144 0.000010 0.000010 0.000010 0.015866 0.000010 0.362157 0.189612 0.058661
0.000010 0.000010 0.000012 0.000012 0.999856 0.000010 0.000010 0.000010 0.000010 0.000010 0.000010 0.000010 0.000010 0.000010 0.000010
0.027142 0.006883 0.019906 0.017787 0.130094 0.000010 0.045768 0.021256 0.001975 0.029197 0.000010 0.010807 0.022463 0.624703 0.041999
0.000010 0.000010 0.028345 0.006055 0.206198 0.001898 0.001271 0.030250 0.090251 0.058689 0.000010 0.000010 0.016262 0.557249 0.003492
0.000010 0.003336 0.030258 0.000079 0.121680 0.004580 0.048585 0.058110 0.050323 0.049117 0.030426 0.000010 0.066076 0.505266 0.032144
0.000010 0.000010 0.000010 0.000010 0.999860 0.000010 0.000010 0.000010 0.000010 0.000010 0.000010 0.000010 0.000010 0.000010 0.000010
0.040589 0.000010 0.000010 0.032274 0.751626 0.000010 0.022413 0.000010 0.000010 0.000010 0.000010 0.000010 0.032747 0.120261 0.000010
0.000010 0.000010 0.000010 0.000010 0.999860 0.000010 0.000010 0.000010 0.000010 0.000010 0.000010 0.000010 0.000010 0.000010 0.000010
0.000010 0.000010 0.049439 0.011825 0.199543 0.000010 0.023851 0.002717 0.047624 0.038737 0.025099 0.000010 0.069421 0.515295 0.016411
0.060911 0.000010 0.000010 0.000010 0.202009 0.000010 0.019525 0.024663 0.089109 0.039904 0.017978 0.000010 0.024768 0.511420 0.009663
0.074586 0.029631 0.032838 0.019160 0.005923 0.000794 0.028918 0.000010 0.000010 0.000010 0.063506 0.000010 0.013440 0.650497 0.080667
0.103305 0.039266 0.044744 0.009903 0.000010 0.000010 0.060251 0.000010 0.000010 0.017594 0.056063 0.000010 0.082396 0.523987 0.062441
0.000010 0.000010 0.000010 0.000010 0.000010 0.000010 0.000010 0.000010 0.000010 0.000010 0.000010 0.000010 0.000010 0.000010 0.999860
0.000010 0.000010 0.000010 0.000010 0.000010 0.000010 0.000010 0.000010 0.000010 0.000010 0.000010 0.000010 0.000010 0.000010 0.999860
0.068497 0.029681 0.019836 0.052129 0.002904 0.004562 0.037599 0.000010 0.000010 0.000010 0.026833 0.000010 0.104579 0.523918 0.129422
0.000010 0.000010 0.000010 0.000010 0.000010 0.000010 0.000010 0.000010 0.000010 0.000010 0.000010 0.000010 0.000010 0.000010 0.999860
0.000010 0.000010 0.000010 0.000010 0.000010 0.000010 0.000011 0.000010 0.000010 0.000010 0.000010 0.000010 0.000010 0.000010 0.999859
0.101628 0.039186 0.000010 0.000471 0.000010 0.000010 0.009387 0.000010 0.000010 0.000010 0.016450 0.000010 0.039484 0.380393 0.412930
0.018780 0.010461 0.000010 0.000010 0.000010 0.000010 0.000010 0.000010 0.000010 0.000010 0.000010 0.000010 0.667756 0.302893 0.000010
0.000010 0.700593 0.000010 0.000010 0.000010 0.000010 0.000010 0.000010 0.000010 0.000010 0.017745 0.000010 0.027864 0.253688 0.000010
0.029495 0.000010 0.000010 0.000010 0.000010 0.001754 0.050387 0.000010 0.000010 0.000010 0.000010 0.000010 0.062911 0.709324 0.146039
0.015302 0.013943 0.000010 0.000010 0.010917 0.000010 0.044682 0.000010 0.000010 0.027885 0.021699 0.007148 0.065570 0.632831 0.159972
0.000010 0.017435 0.000010 0.000010 0.000010 0.000010 0.067071 0.000010 0.000010 0.000010 0.005098 0.000010 0.080229 0.728033 0.102043
0.066496 0.021586 0.010887 0.023742 0.000010 0.000010 0.059642 0.000010 0.000010 0.000650 0.014601 0.000010 0.086977 0.668954 0.046416
0.036040 0.013711 0.000011 0.023966 0.008443 0.015779 0.050184 0.000012 0.000010 0.030116 0.025099 0.000010 0.080393 0.600313 0.115912
0.000010 0.000010 0.000010 0.000010 0.000010 0.000010 0.000010 0.000010 0.000010 0.000010 0.000010 0.000010 0.000010 0.000010 0.999860
0.000010 0.000010 0.000010 0.000010 0.000010 0.000010 0.000010 0.000010 0.000010 0.000010 0.000010 0.000010 0.000010 0.000010 0.999860
0.089671 0.014935 0.027569 0.023925 0.014335 0.002916 0.036628 0.015439 0.014477 0.000740 0.031642 0.003652 0.038779 0.653810 0.031481
0.000010 0.000010 0.000010 0.000010 0.000010 0.004244 0.033379 0.000010 0.000010 0.000010 0.000010 0.000010 0.000010 0.911058 0.051209
0.000010 0.000010 0.000010 0.000010 0.000010 0.000010 0.043153 0.000010 0.000010 0.000010 0.006910 0.000010 0.000010 0.902890 0.046936
0.000010 0.008139 0.000010 0.000010 0.023539 0.000010 0.012887 0.000010 0.025812 0.040460 0.000010 0.000010 0.000010 0.889074 0.000010
0.040279 0.029955 0.000010 0.028447 0.000010 0.000010 0.039547 0.000010 0.000010 0.015320 0.014600 0.000010 0.070004 0.714076 0.047713
0.005602 0.017864 0.000010 0.000010 0.020334 0.000010 0.040903 0.000010 0.000010 0.000010 0.023725 0.000010 0.070757 0.747599 0.073146
0.000010 0.000010 0.000010 0.000010 0.000010 0.000010 0.000010 0.000010 0.000010 0.000010 0.000010 0.000010 0.000010 0.999860 0.000010
0.000010 0.000010 0.000010 0.000010 0.000010 0.000010 0.000010 0.000010 0.000010 0.000010 0.000010 0.000010 0.000010 0.999860 0.000010
0.053028 0.006512 0.000010 0.028164 0.000010 0.000010 0.000839 0.000010 0.000010 0.008106 0.000010 0.000010 0.079856 0.774987 0.048438
0.021999 0.000010 0.008375 0.032562 0.000010 0.000010 0.047494 0.000010 0.000010 0.000010 0.005117 0.000010 0.024832 0.812407 0.047144
0.122310 0.008128 0.000010 0.026976 0.000010 0.027795 0.020174 0.000010 0.000010 0.033938 0.007827 0.000010 0.075217 0.613897 0.063688
0.029392 0.016735 0.000010 0.009960 0.000010 0.007141 0.015960 0.000010 0.000010 0.000010 0.022146 0.000010 0.098276 0.747767 0.052563
0.028374 0.020142 0.000010 0.042034 0.022699 0.000010 0.055760 0.004304 0.000010 0.014066 0.000010 0.000010 0.043551 0.636100 0.132919
0.080051 0.000010 0.305306 0.052845 0.001755 0.000010 0.046126 0.017495 0.000010 0.038711 0.010591 0.069623 0.034965 0.342493 0.000010
0.026903 0.008526 0.794637 0.000010 0.000010 0.027198 0.038180 0.000010 0.036126 0.035537 0.023130 0.000010 0.009703 0.000010 0.000010
0.000010 0.000010 0.948931 0.000010 0.000010 0.000010 0.000010 0.000010 0.000010 0.000010 0.004557 0.000010 0.046392 0.000010 0.000010
0.000010 0.010434 0.782692 0.000010 0.000010 0.000010 0.018663 0.022422 0.000010 0.000010 0.000010 0.000010 0.000010 0.157169 0.008529
0.000010 0.000010 0.999860 0.000010 0.000010 0.000010 0.000010 0.000010 0.000010 0.000010 0.000010 0.000010 0.000010 0.000010 0.000010
0.016527 0.000010 0.894503 0.025451 0.000010 0.000010 0.015601 0.000010 0.000010 0.000010 0.002631 0.000010 0.000010 0.026913 0.018293
0.000010 0.000010 0.889838 0.000010 0.000010 0.002630 0.049084 0.000010 0.000010 0.000010 0.000010 0.002664 0.000010 0.000010 0.055683
0.000010 0.000010 0.999860 0.000010 0.000010 0.000010 0.000010 0.000010 0.000010 0.000010 0.000010 0.000010 0.000010 0.000010 0.000010
0.000010 0.009576 0.894599 0.000010 0.000010 0.000010 0.050996 0.000010 0.000010 0.000010 0.000010 0.000010 0.000010 0.000010 0.044718
0.000010 0.000010 0.999860 0.000010 0.000010 0.000010 0.000010 0.000010 0.000010 0.000010 0.000010 0.000010 0.000010 0.000010 0.000010
0.000010 0.000010 0.868449 0.000010 0.000010 0.000010 0.027877 0.000010 0.000010 0.000010 0.000010 0.000010 0.000010 0.066574 0.036990
0.016465 0.000010 0.807138 0.039402 0.000010 0.000010 0.010225 0.000010 0.000010 0.000010 0.008404 0.000010 0.007162 0.111124 0.000010
0.000010 0.000010 0.923848 0.000010 0.000010 0.031814 0.013173 0.000010 0.000010 0.000010 0.031055 0.000010 0.000010 0.000010 0.000010
0.000019 0.000019 0.999836 0.000010 0.000010 0.000010 0.000010 0.000010 0.000010 0.000010 0.000010 0.000016 0.000010 0.000010 0.000010
0.000010 0.000010 0.999860 0.000010 0.000010 0.000010 0.000010 0.000010 0.000010 0.000010 0.000010 0.000010 0.000010 0.000010 0.000010
0.000010 0.000010 0.999855 0.000010 0.000010 0.000010 0.000010 0.000015 0.000010 0.000010 0.000010 0.000010 0.000010 0.000010 0.000010
0.000010 0.000010 0.999854 0.000010 0.000010 0.000011 0.000010 0.000016 0.000010 0.000010 0.000010 0.000010 0.000010 0.000010 0.000010
0.000010 0.000010 0.999856 0.000010 0.000010 0.000010 0.000010 0.000014 0.000010 0.000010 0.000010 0.000010 0.000010 0.000010 0.000010
0.000010 0.000010 0.999856 0.000010 0.000010 0.000010 0.000010 0.000014 0.000010 0.000010 0.000010 0.000010 0.000010 0.000010 0.000010
0.000010 0.000010 0.000010 0.000010 0.000011 0.000010 0.000010 0.000010 0.000010 0.000010 0.000010 0.999859 0.000010 0.000010 0.000010
0.000010 0.000010 0.000010 0.000010 0.000010 0.000010 0.000010 0.000010 0.000010 0.000010 0.000010 0.999860 0.000010 0.000010 0.000010
0.000010 0.000010 0.000010 0.000010 0.000010 0.000010 0.000010 0.000010 0.000010 0.000010 0.000010 0.999860 0.000010 0.000010 0.000010
0.000010 0.000010 0.000010 0.000010 0.000010 0.000010 0.000010 0.000010 0.000010 0.000010 0.000010 0.999860 0.000010 0.000010 0.000010
0.000010 0.000010 0.000010 0.000010 0.000010 0.000010 0.000010 0.000010 0.000010 0.000010 0.000010 0.999860 0.000010 0.000010 0.000010
0.000010 0.000010 0.000010 0.000010 0.000010 0.000010 0.000010 0.000010 0.000010 0.000010 0.000010 0.999860 0.000010 0.000010 0.000010
0.000010 0.000010 0.000010 0.000010 0.000010 0.000010 0.000010 0.000010 0.000010 0.000010 0.000010 0.999860 0.000010 0.000010 0.000010
0.000010 0.000010 0.000010 0.046083 0.000010 0.016038 0.000010 0.000010 0.000010 0.000010 0.013225 0.783981 0.035828 0.073659 0.031106
0.025098 0.015824 0.000010 0.137767 0.000010 0.000010 0.033867 0.000010 0.000010 0.000010 0.041760 0.565861 0.000010 0.179743 0.000010
0.069069 0.000010 0.000010 0.018773 0.000010 0.025537 0.000010 0.000010 0.000010 0.000010 0.000010 0.813304 0.000010 0.065518 0.007709
0.000010 0.001485 0.000010 0.072779 0.000010 0.000010 0.000010 0.000010 0.000010 0.000010 0.000010 0.762494 0.000010 0.163132 0.000010
0.000010 0.000010 0.000010 0.000010 0.000010 0.999860 0.000010 0.000010 0.000010 0.000010 0.000010 0.000010 0.000010 0.000010 0.000010
0.000010 0.000010 0.000010 0.000010 0.000010 0.999860 0.000010 0.000010 0.000010 0.000010 0.000010 0.000010 0.000010 0.000010 0.000010
0.019369 0.000010 0.000010 0.007689 0.000010 0.022581 0.000010 0.000010 0.000010 0.021062 0.000010 0.780512 0.073658 0.000010 0.075049
0.000010 0.014666 0.000010 0.000010 0.000010 0.074461 0.044378 0.000010 0.000010 0.000010 0.028611 0.802094 0.000010 0.000010 0.035700
0.000010 0.000010 0.037929 0.066071 0.000010 0.017649 0.022579 0.000010 0.000010 0.000010 0.012324 0.763055 0.000010 0.052636 0.027687
0.000010 0.000722 0.000010 0.342862 0.000010 0.012862 0.018558 0.000010 0.000010 0.000010 0.002282 0.153994 0.000010 0.468639 0.000010
0.000010 0.000010 0.007162 0.338422 0.000010 0.041565 0.000010 0.042853 0.000010 0.000010 0.000010 0.163047 0.000010 0.406862 0.000010
0.047014 0.016393 0.025880 0.360170 0.000010 0.000010 0.027518 0.000010 0.000010 0.000010 0.000010 0.164188 0.015401 0.343366 0.000010
0.000010 0.000010 0.000010 0.346868 0.000010 0.000010 0.014897 0.000010 0.000010 0.000010 0.018394 0.209311 0.033345 0.355217 0.021889
0.027150 0.000010 0.000010 0.301033 0.000010 0.000010 0.000010 0.027153 0.022877 0.040988 0.026774 0.220767 0.020900 0.293971 0.018337
0.000010 0.000010 0.008544 0.177086 0.000010 0.005178 0.016822 0.000010 0.144977 0.000010 0.019494 0.565368 0.026170 0.033736 0.002574
0.000010 0.000010 0.000010 0.000010 0.000010 0.000010 0.000010 0.000010 0.999858 0.000010 0.000011 0.000011 0.000010 0.000010 0.000010
0.000010 0.000010 0.000012 0.000010 0.000010 0.000010 0.000010 0.000010 0.999857 0.000010 0.000011 0.000010 0.000010 0.000010 0.000010
0.000010 0.000010 0.000010 0.000010 0.000010 0.000010 0.000010 0.000010 0.999860 0.000010 0.000010 0.000010 0.000010 0.000010 0.000010
0.000010 0.000010 0.000010 0.075136 0.152361 0.000010 0.000010 0.000010 0.684569 0.087824 0.000010 0.000010 0.000010 0.000010 0.000010
0.000010 0.000010 0.000010 0.075355 0.149593 0.000010 0.000010 0.000010 0.683931 0.091011 0.000010 0.000010 0.000010 0.000010 0.000010
0.018205 0.000014 0.034309 0.262239 0.000010 0.054504 0.002390 0.000010 0.000010 0.000010 0.000010 0.216637 0.027196 0.384446 0.000010
0.012652 0.000010 0.000010 0.012543 0.135954 0.012742 0.000010 0.168825 0.386264 0.116949 0.000010 0.154000 0.000010 0.000010 0.000010
0.012812 0.006044 0.021302 0.108822 0.037206 0.000010 0.019492 0.078408 0.088117 0.084362 0.000010 0.418012 0.025001 0.100391 0.000010
0.000010 0.000010 0.000010 0.344680 0.000010 0.000010 0.017568 0.000010 0.000010 0.000010 0.000010 0.286021 0.024935 0.326696 0.000010
0.016015 0.000010 0.000010 0.310044 0.000010 0.000010 0.000010 0.000010 0.000010 0.000010 0.000010 0.284922 0.009571 0.379347 0.000010
0.000010 0.000010 0.018296 0.326380 0.000010 0.000010 0.000010 0.000010 0.000010 0.005558 0.034255 0.143095 0.000010 0.472327 0.000010
0.000010 0.007852 0.010963 0.324815 0.000010 0.000010 0.000010 0.000010 0.000010 0.027281 0.024479 0.122736 0.000010 0.481795 0.000010
0.000010 0.008480 0.000010 0.309302 0.000010 0.000010 0.022009 0.000010 0.000010 0.000010 0.000520 0.243753 0.000010 0.403924 0.011932
0.000010 0.000010 0.000010 0.308770 0.000010 0.000010 0.005231 0.000010 0.000010 0.000010 0.000010 0.303788 0.000010 0.382102 0.000010
