# Supplementary material for: Genetic analysis of Thai cattle reveals a Southeast Asian indicine ancestry
Source: PeerJ. 2015 Oct 27;3:e1318. doi: 10.7717/peerj.1318 (PMC4627918; doi:10.7717/peerj.1318)
Supplement: Dataset S2 — The Q values inferred by ADMIXTURE for each modeled K are shown for each individual, which are labeled according to breed information. The data are organized into three folders, each of which represents the ADMIXTURE experiments described in Fig. S5. [file peerj-03-1318-s007.zip › SupplementDataS7/28experiments/experiment_1/16.Q]

0.000010 0.000010 0.000010 0.000010 0.000010 0.000010 0.000010 0.999850 0.000010 0.000010 0.000010 0.000010 0.000010 0.000010 0.000010 0.000010
0.000010 0.000010 0.000010 0.000010 0.000010 0.000010 0.000010 0.999850 0.000010 0.000010 0.000010 0.000010 0.000010 0.000010 0.000010 0.000010
0.000010 0.000010 0.000010 0.000010 0.000010 0.000010 0.000010 0.999850 0.000010 0.000010 0.000010 0.000010 0.000010 0.000010 0.000010 0.000010
0.000011 0.000010 0.000011 0.000010 0.000010 0.000011 0.000011 0.999846 0.000010 0.000010 0.000010 0.000010 0.000010 0.000010 0.000010 0.000010
0.000010 0.000010 0.000010 0.000010 0.000010 0.000010 0.000010 0.999849 0.000011 0.000010 0.000010 0.000010 0.000010 0.000010 0.000010 0.000010
0.000010 0.000010 0.000010 0.000011 0.000010 0.000010 0.000010 0.999849 0.000010 0.000010 0.000010 0.000010 0.000010 0.000010 0.000010 0.000010
0.000015 0.000010 0.000010 0.000010 0.000010 0.000010 0.000010 0.999845 0.000010 0.000010 0.000010 0.000010 0.000011 0.000010 0.000010 0.000010
0.000010 0.000010 0.000010 0.000010 0.000010 0.000010 0.000010 0.999850 0.000010 0.000010 0.000010 0.000010 0.000010 0.000010 0.000010 0.000010
0.000010 0.000010 0.000010 0.066440 0.000010 0.000010 0.051048 0.171831 0.019888 0.433258 0.000010 0.257435 0.000010 0.000010 0.000010 0.000010
0.000010 0.000010 0.000010 0.076319 0.000010 0.000010 0.050406 0.163621 0.000010 0.435135 0.000010 0.274408 0.000010 0.000010 0.000010 0.000010
0.000010 0.125189 0.000010 0.029777 0.000010 0.691167 0.028017 0.000010 0.086623 0.000010 0.002274 0.036863 0.000010 0.000010 0.000010 0.000010
0.000010 0.000010 0.000010 0.000010 0.000010 0.999850 0.000010 0.000010 0.000010 0.000010 0.000010 0.000010 0.000010 0.000010 0.000010 0.000010
0.000010 0.000010 0.000010 0.000010 0.000010 0.999850 0.000010 0.000010 0.000010 0.000010 0.000010 0.000010 0.000010 0.000010 0.000010 0.000010
0.000010 0.000010 0.000010 0.000010 0.000010 0.999850 0.000010 0.000010 0.000010 0.000010 0.000010 0.000010 0.000010 0.000010 0.000010 0.000010
0.000010 0.000010 0.000010 0.000010 0.000010 0.999850 0.000010 0.000010 0.000010 0.000010 0.000010 0.000010 0.000010 0.000010 0.000010 0.000010
0.000010 0.000010 0.000010 0.000010 0.000010 0.865661 0.000010 0.000010 0.008604 0.125605 0.000010 0.000010 0.000010 0.000010 0.000010 0.000010
0.000010 0.000010 0.000010 0.000010 0.000010 0.999850 0.000010 0.000010 0.000010 0.000010 0.000010 0.000010 0.000010 0.000010 0.000010 0.000010
0.060024 0.000010 0.000010 0.000010 0.000010 0.911119 0.000010 0.011952 0.000010 0.016785 0.000010 0.000010 0.000010 0.000010 0.000010 0.000010
0.000010 0.000010 0.000010 0.000010 0.000010 0.999850 0.000010 0.000010 0.000010 0.000010 0.000010 0.000010 0.000010 0.000010 0.000010 0.000010
0.000010 0.000010 0.000010 0.000010 0.000010 0.999850 0.000010 0.000010 0.000010 0.000010 0.000010 0.000010 0.000010 0.000010 0.000010 0.000010
0.000010 0.000010 0.000010 0.000010 0.000010 0.999850 0.000010 0.000010 0.000010 0.000010 0.000010 0.000010 0.000010 0.000010 0.000010 0.000010
0.000010 0.000010 0.000010 0.000010 0.000010 0.991215 0.008645 0.000010 0.000010 0.000010 0.000010 0.000010 0.000010 0.000010 0.000010 0.000010
0.000010 0.000010 0.000010 0.000010 0.000010 0.999850 0.000010 0.000010 0.000010 0.000010 0.000010 0.000010 0.000010 0.000010 0.000010 0.000010
0.000010 0.000010 0.000010 0.000010 0.000010 0.999850 0.000010 0.000010 0.000010 0.000010 0.000010 0.000010 0.000010 0.000010 0.000010 0.000010
0.014979 0.115586 0.000010 0.000010 0.000010 0.721000 0.033923 0.000010 0.010266 0.035635 0.036350 0.029698 0.000010 0.000010 0.001285 0.001218
0.000010 0.000010 0.000010 0.000010 0.000010 0.999850 0.000010 0.000010 0.000010 0.000010 0.000010 0.000010 0.000010 0.000010 0.000010 0.000010
0.000010 0.000010 0.000010 0.000010 0.000010 0.999850 0.000010 0.000010 0.000010 0.000010 0.000010 0.000010 0.000010 0.000010 0.000010 0.000010
0.000010 0.000010 0.000010 0.000010 0.000010 0.999850 0.000010 0.000010 0.000010 0.000010 0.000010 0.000010 0.000010 0.000010 0.000010 0.000010
0.000010 0.000010 0.000010 0.000010 0.000010 0.999850 0.000010 0.000010 0.000010 0.000010 0.000010 0.000010 0.000010 0.000010 0.000010 0.000010
0.000010 0.000010 0.000010 0.000010 0.000010 0.999850 0.000010 0.000010 0.000010 0.000010 0.000010 0.000010 0.000010 0.000010 0.000010 0.000010
0.080903 0.328898 0.013556 0.042440 0.000010 0.020380 0.046181 0.001240 0.289953 0.094033 0.039390 0.012458 0.018483 0.007319 0.001906 0.002849
0.136394 0.076510 0.017537 0.019624 0.000010 0.066789 0.043618 0.012552 0.392049 0.133218 0.000010 0.053612 0.029519 0.018538 0.000010 0.000010
0.626537 0.070868 0.000010 0.000010 0.000010 0.049675 0.068177 0.003157 0.093140 0.040384 0.000010 0.000010 0.000010 0.047983 0.000010 0.000010
0.999850 0.000010 0.000010 0.000010 0.000010 0.000010 0.000010 0.000010 0.000010 0.000010 0.000010 0.000010 0.000010 0.000010 0.000010 0.000010
0.999850 0.000010 0.000010 0.000010 0.000010 0.000010 0.000010 0.000010 0.000010 0.000010 0.000010 0.000010 0.000010 0.000010 0.000010 0.000010
0.667049 0.008089 0.000010 0.000010 0.000010 0.027548 0.045569 0.007076 0.127360 0.103817 0.000010 0.013413 0.000010 0.000010 0.000010 0.000010
0.304682 0.231871 0.000010 0.000010 0.000010 0.050667 0.033736 0.024996 0.330697 0.000010 0.000010 0.005655 0.000010 0.016853 0.000010 0.000772
0.999850 0.000010 0.000010 0.000010 0.000010 0.000010 0.000010 0.000010 0.000010 0.000010 0.000010 0.000010 0.000010 0.000010 0.000010 0.000010
0.639206 0.049005 0.020683 0.007274 0.024654 0.039053 0.000010 0.016611 0.076414 0.039449 0.011441 0.000010 0.047858 0.007796 0.000010 0.020525
0.569045 0.103798 0.049233 0.000010 0.038716 0.000010 0.010450 0.002494 0.051886 0.053895 0.005270 0.000010 0.087384 0.024395 0.000010 0.003394
0.531820 0.000010 0.039904 0.014135 0.009713 0.033547 0.042640 0.000010 0.227702 0.039329 0.000010 0.000010 0.061142 0.000010 0.000010 0.000010
0.999850 0.000010 0.000010 0.000010 0.000010 0.000010 0.000010 0.000010 0.000010 0.000010 0.000010 0.000010 0.000010 0.000010 0.000010 0.000010
0.160015 0.206164 0.000010 0.008659 0.011210 0.054293 0.049118 0.016055 0.377638 0.065495 0.000010 0.027597 0.023657 0.000060 0.000010 0.000010
0.863377 0.000010 0.000010 0.000010 0.000010 0.040687 0.000010 0.000010 0.095806 0.000010 0.000010 0.000010 0.000010 0.000010 0.000010 0.000010
0.302791 0.048379 0.021756 0.015874 0.000010 0.004735 0.045965 0.002839 0.361246 0.079297 0.007733 0.050946 0.031424 0.026987 0.000010 0.000010
0.421073 0.068097 0.017826 0.007617 0.037489 0.010677 0.053714 0.000010 0.234286 0.044835 0.032839 0.017376 0.054131 0.000010 0.000010 0.000010
0.465060 0.000010 0.021840 0.000010 0.000010 0.000010 0.023741 0.005801 0.302040 0.052078 0.045880 0.021855 0.037308 0.024336 0.000010 0.000010
0.983218 0.000010 0.000010 0.000010 0.000010 0.000010 0.000320 0.000010 0.011275 0.005067 0.000010 0.000010 0.000010 0.000010 0.000010 0.000010
0.999850 0.000010 0.000010 0.000010 0.000010 0.000010 0.000010 0.000010 0.000010 0.000010 0.000010 0.000010 0.000010 0.000010 0.000010 0.000010
0.999850 0.000010 0.000010 0.000010 0.000010 0.000010 0.000010 0.000010 0.000010 0.000010 0.000010 0.000010 0.000010 0.000010 0.000010 0.000010
0.000010 0.000010 0.000010 0.000010 0.000010 0.000010 0.000010 0.000010 0.999850 0.000010 0.000010 0.000010 0.000010 0.000010 0.000010 0.000010
0.000010 0.000010 0.000010 0.000010 0.000010 0.000010 0.000010 0.000010 0.999850 0.000010 0.000010 0.000010 0.000010 0.000010 0.000010 0.000010
0.000010 0.000010 0.000010 0.000010 0.000010 0.000010 0.000010 0.000010 0.999850 0.000010 0.000010 0.000010 0.000010 0.000010 0.000010 0.000010
0.000010 0.000010 0.000010 0.000010 0.000010 0.000010 0.000010 0.000010 0.999850 0.000010 0.000010 0.000010 0.000010 0.000010 0.000010 0.000010
0.000010 0.000010 0.000010 0.000010 0.000010 0.000010 0.000010 0.000010 0.999850 0.000010 0.000010 0.000010 0.000010 0.000010 0.000010 0.000010
0.000010 0.000010 0.000010 0.000010 0.000010 0.000010 0.000010 0.000010 0.999850 0.000010 0.000010 0.000010 0.000010 0.000010 0.000010 0.000010
0.000010 0.000010 0.000010 0.000010 0.000010 0.000010 0.000010 0.000010 0.999850 0.000010 0.000010 0.000010 0.000010 0.000010 0.000010 0.000010
0.000010 0.000010 0.000010 0.000010 0.000010 0.000010 0.000010 0.000010 0.999850 0.000010 0.000010 0.000010 0.000010 0.000010 0.000010 0.000010
0.000010 0.000010 0.000010 0.000010 0.000010 0.020849 0.000010 0.002906 0.976114 0.000010 0.000010 0.000010 0.000010 0.000010 0.000010 0.000010
0.000010 0.000010 0.000010 0.000010 0.000010 0.000010 0.000010 0.000010 0.999850 0.000010 0.000010 0.000010 0.000010 0.000010 0.000010 0.000010
0.000010 0.000010 0.000010 0.000010 0.000010 0.000010 0.000010 0.000010 0.999850 0.000010 0.000010 0.000010 0.000010 0.000010 0.000010 0.000010
0.000010 0.000010 0.000010 0.000010 0.000010 0.000010 0.000010 0.000010 0.999850 0.000010 0.000010 0.000010 0.000010 0.000010 0.000010 0.000010
0.000010 0.000010 0.000010 0.000010 0.000010 0.000010 0.000010 0.000010 0.999850 0.000010 0.000010 0.000010 0.000010 0.000010 0.000010 0.000010
0.000010 0.000010 0.000010 0.000010 0.000010 0.000010 0.000010 0.000010 0.999850 0.000010 0.000010 0.000010 0.000010 0.000010 0.000010 0.000010
0.000010 0.000010 0.000010 0.000010 0.000010 0.000010 0.000010 0.000010 0.999850 0.000010 0.000010 0.000010 0.000010 0.000010 0.000010 0.000010
0.000010 0.000010 0.000010 0.000010 0.000010 0.000010 0.000010 0.000010 0.999850 0.000010 0.000010 0.000010 0.000010 0.000010 0.000010 0.000010
0.000010 0.000010 0.000010 0.000010 0.000010 0.000010 0.000010 0.000010 0.999850 0.000010 0.000010 0.000010 0.000010 0.000010 0.000010 0.000010
0.000010 0.000010 0.000010 0.000010 0.000010 0.000010 0.020641 0.000010 0.979219 0.000010 0.000010 0.000010 0.000010 0.000010 0.000010 0.000010
0.000010 0.000010 0.000010 0.000010 0.000010 0.000010 0.000010 0.000010 0.999850 0.000010 0.000010 0.000010 0.000010 0.000010 0.000010 0.000010
0.000010 0.000010 0.000010 0.000010 0.000010 0.000010 0.000010 0.000010 0.999850 0.000010 0.000010 0.000010 0.000010 0.000010 0.000010 0.000010
0.000010 0.000010 0.000010 0.000010 0.000010 0.000010 0.000010 0.000010 0.000010 0.000010 0.000010 0.000010 0.000010 0.999850 0.000010 0.000010
0.000010 0.000011 0.000010 0.000010 0.000010 0.000010 0.000010 0.000010 0.000010 0.000010 0.000010 0.000010 0.000010 0.999849 0.000010 0.000010
0.000010 0.000010 0.000010 0.000010 0.000010 0.000010 0.000010 0.000010 0.000010 0.000010 0.000010 0.000010 0.000010 0.999850 0.000010 0.000010
0.000010 0.000010 0.000010 0.000010 0.000010 0.000010 0.000010 0.000010 0.000010 0.000010 0.000010 0.000010 0.000010 0.999850 0.000010 0.000010
0.000010 0.000010 0.000010 0.000010 0.000010 0.000010 0.000010 0.000010 0.000010 0.000010 0.000010 0.000010 0.000010 0.999850 0.000010 0.000010
0.000010 0.000010 0.000010 0.000010 0.000010 0.000010 0.000010 0.000010 0.000010 0.000010 0.000010 0.000010 0.000010 0.999850 0.000010 0.000010
0.000010 0.000010 0.000010 0.000010 0.000010 0.010488 0.000010 0.000010 0.023151 0.032186 0.000010 0.000010 0.000010 0.934055 0.000010 0.000010
0.000010 0.000010 0.000010 0.000010 0.000010 0.000010 0.000010 0.000010 0.000010 0.000010 0.000010 0.000010 0.000010 0.999850 0.000010 0.000010
0.000010 0.000010 0.000010 0.000010 0.000010 0.000010 0.000017 0.000010 0.000010 0.000010 0.000010 0.000010 0.000010 0.999843 0.000010 0.000010
0.000010 0.000010 0.000010 0.000010 0.000010 0.000010 0.000010 0.000010 0.000010 0.000010 0.000010 0.000010 0.000010 0.999850 0.000010 0.000010
0.000010 0.467124 0.000010 0.127909 0.005060 0.022637 0.025220 0.027722 0.031523 0.120188 0.008972 0.069667 0.000010 0.069778 0.000010 0.024160
0.000010 0.103203 0.000010 0.810842 0.000010 0.000010 0.000010 0.000010 0.000010 0.082972 0.000010 0.002863 0.000010 0.000010 0.000010 0.000010
0.000010 0.000010 0.000010 0.999850 0.000010 0.000010 0.000010 0.000010 0.000010 0.000010 0.000010 0.000010 0.000010 0.000010 0.000010 0.000010
0.000010 0.000010 0.000010 0.999850 0.000010 0.000010 0.000010 0.000010 0.000010 0.000010 0.000010 0.000010 0.000010 0.000010 0.000010 0.000010
0.000010 0.000010 0.000010 0.999850 0.000010 0.000010 0.000010 0.000010 0.000010 0.000010 0.000010 0.000010 0.000010 0.000010 0.000010 0.000010
0.000010 0.125237 0.000010 0.773846 0.000010 0.000010 0.004767 0.000010 0.030753 0.045327 0.000010 0.000010 0.000010 0.019969 0.000010 0.000010
0.000010 0.000010 0.000010 0.999850 0.000010 0.000010 0.000010 0.000010 0.000010 0.000010 0.000010 0.000010 0.000010 0.000010 0.000010 0.000010
0.000010 0.068523 0.000010 0.767899 0.000010 0.000010 0.000010 0.004527 0.020406 0.096176 0.000010 0.000010 0.000010 0.042370 0.000010 0.000010
0.000010 0.036820 0.000010 0.844718 0.000010 0.000010 0.000010 0.012142 0.000010 0.065727 0.000010 0.038201 0.000010 0.000010 0.000010 0.002291
0.000010 0.029038 0.000010 0.873869 0.000010 0.000010 0.000010 0.000010 0.032716 0.000010 0.000010 0.064257 0.000010 0.000010 0.000010 0.000010
0.000010 0.067479 0.000010 0.806176 0.000010 0.000010 0.000010 0.000010 0.014390 0.111835 0.000010 0.000010 0.000010 0.000010 0.000010 0.000010
0.000010 0.000010 0.000010 0.999850 0.000010 0.000010 0.000010 0.000010 0.000010 0.000010 0.000010 0.000010 0.000010 0.000010 0.000010 0.000010
0.000010 0.000010 0.000010 0.999850 0.000010 0.000010 0.000010 0.000010 0.000010 0.000010 0.000010 0.000010 0.000010 0.000010 0.000010 0.000010
0.000010 0.000010 0.000010 0.999850 0.000010 0.000010 0.000010 0.000010 0.000010 0.000010 0.000010 0.000010 0.000010 0.000010 0.000010 0.000010
0.000010 0.000010 0.000010 0.999850 0.000010 0.000010 0.000010 0.000010 0.000010 0.000010 0.000010 0.000010 0.000010 0.000010 0.000010 0.000010
0.000010 0.342366 0.000010 0.628189 0.000010 0.000010 0.000010 0.000010 0.000010 0.000010 0.000010 0.021815 0.000010 0.007510 0.000010 0.000010
0.000010 0.000010 0.000010 0.999840 0.000010 0.000013 0.000013 0.000014 0.000010 0.000010 0.000010 0.000010 0.000010 0.000010 0.000010 0.000010
0.000010 0.000010 0.000010 0.999850 0.000010 0.000010 0.000010 0.000010 0.000010 0.000010 0.000010 0.000010 0.000010 0.000010 0.000010 0.000010
0.000010 0.644468 0.012912 0.021995 0.057234 0.000010 0.014353 0.007002 0.000010 0.085619 0.029498 0.041353 0.033954 0.018182 0.000010 0.033389
0.000010 0.000010 0.000010 0.999838 0.000010 0.000012 0.000010 0.000020 0.000010 0.000010 0.000010 0.000010 0.000010 0.000010 0.000010 0.000010
0.040928 0.453686 0.039246 0.043546 0.108866 0.033739 0.037430 0.002380 0.055895 0.076805 0.020467 0.017286 0.035728 0.020690 0.000010 0.013298
0.000010 0.000010 0.000010 0.999850 0.000010 0.000010 0.000010 0.000010 0.000010 0.000010 0.000010 0.000010 0.000010 0.000010 0.000010 0.000010
0.000010 0.000010 0.000010 0.999850 0.000010 0.000010 0.000010 0.000010 0.000010 0.000010 0.000010 0.000010 0.000010 0.000010 0.000010 0.000010
0.044734 0.640418 0.023675 0.033451 0.106587 0.013451 0.000010 0.000010 0.038096 0.036978 0.014203 0.002734 0.037733 0.001276 0.000010 0.006632
0.000010 0.104105 0.000010 0.831486 0.000010 0.000010 0.000010 0.000010 0.000010 0.045495 0.000010 0.018794 0.000010 0.000010 0.000010 0.000010
0.000010 0.624750 0.047115 0.000010 0.137599 0.000010 0.011145 0.001537 0.000010 0.013065 0.022518 0.024203 0.116642 0.000010 0.001365 0.000010
0.009788 0.674534 0.000010 0.000010 0.163985 0.000010 0.000010 0.000321 0.000010 0.000010 0.000010 0.000010 0.151262 0.000010 0.000010 0.000010
0.022624 0.654306 0.011496 0.000010 0.165783 0.000010 0.000010 0.000010 0.000010 0.000010 0.000010 0.000010 0.145680 0.000010 0.000010 0.000010
0.000010 0.000010 0.000010 0.000010 0.000010 0.000010 0.000010 0.000010 0.000010 0.000010 0.999850 0.000010 0.000010 0.000010 0.000010 0.000010
0.000010 0.464910 0.000010 0.058545 0.000010 0.000010 0.016264 0.006698 0.045785 0.130635 0.199936 0.018003 0.000010 0.059154 0.000010 0.000010
0.000010 0.535973 0.000010 0.008834 0.000010 0.010017 0.008907 0.024975 0.007526 0.138926 0.229059 0.035713 0.000010 0.000010 0.000010 0.000010
0.000010 0.000012 0.000010 0.000010 0.000010 0.000010 0.000010 0.000012 0.000010 0.000010 0.999845 0.000010 0.000010 0.000010 0.000011 0.000010
0.000010 0.000010 0.000010 0.000010 0.000010 0.000010 0.000010 0.000010 0.000010 0.000010 0.999850 0.000010 0.000010 0.000010 0.000010 0.000010
0.000010 0.515909 0.000010 0.000017 0.000010 0.029789 0.029518 0.015645 0.034852 0.074905 0.265788 0.033508 0.000010 0.000010 0.000010 0.000010
0.000010 0.000010 0.000010 0.000010 0.000010 0.000010 0.008034 0.000010 0.000010 0.130126 0.773801 0.000015 0.060251 0.027674 0.000010 0.000010
0.000010 0.000013 0.000010 0.000010 0.000010 0.000010 0.000010 0.000012 0.000010 0.000010 0.999845 0.000010 0.000010 0.000010 0.000011 0.000010
0.000010 0.000010 0.000010 0.000010 0.000010 0.000010 0.000010 0.000010 0.000010 0.000010 0.999850 0.000010 0.000010 0.000010 0.000010 0.000010
0.000010 0.020925 0.000010 0.000010 0.000010 0.000010 0.032214 0.005469 0.000010 0.145616 0.756975 0.011850 0.000010 0.026862 0.000010 0.000010
0.000010 0.150690 0.000010 0.002473 0.000010 0.000010 0.533728 0.000010 0.067256 0.197715 0.000010 0.010200 0.000010 0.037848 0.000010 0.000010
0.000010 0.000010 0.000010 0.000010 0.000010 0.000010 0.999850 0.000010 0.000010 0.000010 0.000010 0.000010 0.000010 0.000010 0.000010 0.000010
0.000010 0.275340 0.000010 0.023002 0.000010 0.039885 0.295968 0.021874 0.103149 0.212716 0.000010 0.000010 0.000010 0.027986 0.000010 0.000010
0.000010 0.000010 0.000010 0.000010 0.000010 0.000010 0.999850 0.000010 0.000010 0.000010 0.000010 0.000010 0.000010 0.000010 0.000010 0.000010
0.000010 0.000010 0.000012 0.000010 0.000010 0.000010 0.999847 0.000010 0.000010 0.000010 0.000011 0.000010 0.000010 0.000010 0.000010 0.000010
0.000010 0.000010 0.000010 0.000010 0.000010 0.000010 0.999850 0.000010 0.000010 0.000010 0.000010 0.000010 0.000010 0.000010 0.000010 0.000010
0.000010 0.170878 0.000010 0.013669 0.000010 0.000012 0.495785 0.000010 0.072429 0.175708 0.000010 0.000010 0.000010 0.061426 0.000010 0.010014
0.000010 0.000010 0.000010 0.000010 0.000010 0.000010 0.999850 0.000010 0.000010 0.000010 0.000010 0.000010 0.000010 0.000010 0.000010 0.000010
0.000010 0.000010 0.000010 0.000010 0.000010 0.000010 0.999850 0.000010 0.000010 0.000010 0.000010 0.000010 0.000010 0.000010 0.000010 0.000010
0.000010 0.268661 0.000010 0.059785 0.009009 0.019015 0.294587 0.002077 0.090539 0.145942 0.000010 0.037279 0.000010 0.060721 0.000010 0.012335
0.000010 0.910330 0.000010 0.000010 0.000010 0.000010 0.040098 0.021841 0.000010 0.027610 0.000010 0.000010 0.000010 0.000010 0.000010 0.000010
0.000010 0.995495 0.000010 0.000010 0.000010 0.000010 0.004365 0.000010 0.000010 0.000010 0.000010 0.000010 0.000010 0.000010 0.000010 0.000010
0.000010 0.950704 0.000010 0.000010 0.000010 0.000010 0.000010 0.000010 0.000010 0.049156 0.000010 0.000010 0.000010 0.000010 0.000010 0.000010
0.000010 0.761982 0.000010 0.003390 0.000010 0.045922 0.030204 0.003274 0.020755 0.072836 0.000010 0.001630 0.000010 0.049734 0.000010 0.010213
0.000010 0.999850 0.000010 0.000010 0.000010 0.000010 0.000010 0.000010 0.000010 0.000010 0.000010 0.000010 0.000010 0.000010 0.000010 0.000010
0.000010 0.999850 0.000010 0.000010 0.000010 0.000010 0.000010 0.000010 0.000010 0.000010 0.000010 0.000010 0.000010 0.000010 0.000010 0.000010
0.000010 0.908870 0.000010 0.000010 0.000010 0.000010 0.000010 0.000010 0.000010 0.090990 0.000010 0.000010 0.000010 0.000010 0.000010 0.000010
0.000010 0.609868 0.000010 0.006518 0.000010 0.079348 0.045020 0.027654 0.014164 0.137266 0.019572 0.026120 0.000010 0.026893 0.007528 0.000010
0.000010 0.776834 0.000010 0.000010 0.003989 0.048730 0.016438 0.000252 0.039631 0.064304 0.000010 0.032323 0.000010 0.008621 0.000010 0.008819
0.000010 0.678237 0.000010 0.015338 0.000010 0.050037 0.022639 0.009613 0.014299 0.116234 0.017215 0.015226 0.000010 0.018548 0.000010 0.042563
0.000010 0.960244 0.000010 0.000010 0.000010 0.000010 0.001136 0.000010 0.000010 0.000010 0.000010 0.008191 0.000010 0.030309 0.000010 0.000010
0.000010 0.980184 0.000010 0.000010 0.000010 0.000010 0.018287 0.000010 0.000010 0.000010 0.000010 0.000010 0.000010 0.001399 0.000010 0.000010
0.000010 0.682019 0.000010 0.043415 0.017858 0.023886 0.027556 0.023828 0.062697 0.057166 0.000010 0.000010 0.000010 0.029589 0.000010 0.031925
0.000010 0.756079 0.000010 0.035931 0.000010 0.036181 0.019622 0.000010 0.037951 0.067091 0.000010 0.031868 0.000010 0.007623 0.000010 0.007584
0.000010 0.640278 0.013669 0.028835 0.057180 0.000010 0.026421 0.006333 0.000010 0.111360 0.000010 0.040313 0.036436 0.011177 0.000010 0.027947
0.000010 0.999850 0.000010 0.000010 0.000010 0.000010 0.000010 0.000010 0.000010 0.000010 0.000010 0.000010 0.000010 0.000010 0.000010 0.000010
0.000010 0.999850 0.000010 0.000010 0.000010 0.000010 0.000010 0.000010 0.000010 0.000010 0.000010 0.000010 0.000010 0.000010 0.000010 0.000010
0.000010 0.950325 0.000010 0.000010 0.000010 0.000010 0.010003 0.006518 0.000010 0.000010 0.000010 0.033035 0.000010 0.000010 0.000010 0.000010
0.000010 0.904550 0.000010 0.000010 0.000010 0.000010 0.035427 0.014131 0.000010 0.022216 0.000010 0.023567 0.000010 0.000010 0.000010 0.000010
0.000010 0.595238 0.000010 0.043071 0.029338 0.020407 0.048151 0.000010 0.060947 0.118902 0.040195 0.026584 0.000010 0.012984 0.000010 0.004133
0.000010 0.666290 0.000018 0.024657 0.007471 0.039648 0.027080 0.018066 0.076251 0.065472 0.000010 0.024015 0.000010 0.030930 0.000010 0.020061
0.000010 0.698964 0.000010 0.049290 0.000010 0.033327 0.000010 0.019301 0.032544 0.079572 0.027876 0.018927 0.000010 0.040129 0.000010 0.000010
0.000010 0.000010 0.000010 0.000010 0.000010 0.000010 0.000010 0.000010 0.000010 0.999850 0.000010 0.000010 0.000010 0.000010 0.000010 0.000010
0.000010 0.000010 0.000010 0.000010 0.000010 0.000010 0.000010 0.000010 0.000010 0.999850 0.000010 0.000010 0.000010 0.000010 0.000010 0.000010
0.000010 0.000010 0.000010 0.000010 0.000010 0.000010 0.000010 0.000010 0.000010 0.999850 0.000010 0.000010 0.000010 0.000010 0.000010 0.000010
0.000010 0.000010 0.000010 0.000010 0.000010 0.000010 0.000010 0.000010 0.000010 0.999850 0.000010 0.000010 0.000010 0.000010 0.000010 0.000010
0.000010 0.000010 0.032179 0.000010 0.000010 0.000010 0.000010 0.000010 0.000010 0.882540 0.000010 0.000010 0.085151 0.000010 0.000010 0.000010
0.000010 0.000010 0.000010 0.000010 0.000010 0.000010 0.000010 0.000010 0.000010 0.999850 0.000010 0.000010 0.000010 0.000010 0.000010 0.000010
0.068907 0.559888 0.021535 0.031458 0.014176 0.000010 0.035948 0.021424 0.069872 0.050052 0.000010 0.004837 0.079777 0.042084 0.000010 0.000010
0.000010 0.433142 0.000010 0.033480 0.000010 0.017157 0.077700 0.015610 0.112502 0.220564 0.000010 0.000010 0.000010 0.053769 0.000010 0.036006
0.000010 0.000010 0.000010 0.000010 0.000010 0.000010 0.000010 0.000010 0.000010 0.999850 0.000010 0.000010 0.000010 0.000010 0.000010 0.000010
0.000010 0.419345 0.000010 0.002227 0.013489 0.060947 0.116386 0.017123 0.138678 0.175960 0.000010 0.005487 0.000010 0.020570 0.017138 0.012608
0.000010 0.000010 0.000010 0.000010 0.000010 0.000010 0.000010 0.000010 0.000010 0.999850 0.000010 0.000010 0.000010 0.000010 0.000010 0.000010
0.000010 0.000010 0.000010 0.000010 0.000010 0.000010 0.000010 0.000010 0.000010 0.999850 0.000010 0.000010 0.000010 0.000010 0.000010 0.000010
0.000010 0.859858 0.000010 0.000010 0.000010 0.000010 0.018580 0.000010 0.103322 0.000010 0.000010 0.018120 0.000010 0.000010 0.000010 0.000010
0.000010 0.728646 0.000010 0.047327 0.000010 0.000010 0.026115 0.000010 0.101518 0.061310 0.000010 0.015899 0.000010 0.019096 0.000010 0.000010
0.000010 0.741313 0.000010 0.034654 0.000010 0.000010 0.039162 0.009670 0.100397 0.022021 0.007689 0.028552 0.000010 0.001664 0.000010 0.014816
0.000010 0.853614 0.000010 0.000076 0.000010 0.000010 0.015790 0.000010 0.122477 0.000010 0.000010 0.002971 0.000010 0.004972 0.000010 0.000010
0.000010 0.639125 0.000010 0.066807 0.000010 0.034296 0.019322 0.009276 0.113897 0.087333 0.000010 0.011864 0.000010 0.018010 0.000010 0.000010
0.000010 0.084136 0.000010 0.678899 0.000010 0.000010 0.000010 0.020035 0.071255 0.123982 0.000010 0.005866 0.000010 0.008281 0.000010 0.007465
0.000010 0.000010 0.000010 0.851986 0.000010 0.000010 0.000010 0.000010 0.000010 0.147874 0.000010 0.000010 0.000010 0.000010 0.000010 0.000010
0.000010 0.540189 0.000010 0.066263 0.000010 0.049818 0.051370 0.019491 0.117762 0.132363 0.000010 0.000010 0.000010 0.022665 0.000010 0.000010
0.000010 0.173539 0.010911 0.324495 0.015063 0.000010 0.000010 0.012585 0.058210 0.394504 0.000010 0.000010 0.000010 0.010612 0.000010 0.000010
0.000010 0.060742 0.000010 0.083133 0.000010 0.000010 0.037110 0.419395 0.017734 0.298252 0.000010 0.060394 0.000010 0.017982 0.000010 0.005186
0.000010 0.124852 0.000010 0.030922 0.763383 0.000010 0.000010 0.000010 0.000010 0.000010 0.000010 0.000010 0.000010 0.080723 0.000010 0.000010
0.000010 0.000010 0.000010 0.000010 0.999849 0.000010 0.000010 0.000010 0.000010 0.000010 0.000010 0.000010 0.000010 0.000010 0.000011 0.000010
0.000010 0.241525 0.000010 0.353452 0.340958 0.000010 0.016309 0.000498 0.000010 0.000010 0.000010 0.027348 0.000010 0.019821 0.000010 0.000010
0.000010 0.000010 0.000010 0.000010 0.999850 0.000010 0.000010 0.000010 0.000010 0.000010 0.000010 0.000010 0.000010 0.000010 0.000010 0.000010
0.014502 0.625491 0.000010 0.008975 0.101033 0.011094 0.001275 0.003865 0.029464 0.078629 0.018549 0.029759 0.018871 0.041237 0.000010 0.017238
0.013720 0.611825 0.036525 0.005976 0.137321 0.000010 0.000010 0.000539 0.000010 0.036780 0.038785 0.000010 0.098383 0.000010 0.000010 0.020085
0.042812 0.507185 0.013122 0.056672 0.072370 0.000010 0.033111 0.005255 0.000010 0.079715 0.039533 0.016249 0.062840 0.043613 0.000010 0.027491
0.000010 0.000010 0.000010 0.000010 0.999850 0.000010 0.000010 0.000010 0.000010 0.000010 0.000010 0.000010 0.000010 0.000010 0.000010 0.000010
0.000010 0.067505 0.000010 0.034080 0.747651 0.037428 0.000010 0.000010 0.023702 0.065584 0.000010 0.000010 0.000010 0.023960 0.000010 0.000010
0.000010 0.000010 0.000010 0.000010 0.999850 0.000010 0.000010 0.000010 0.000010 0.000010 0.000010 0.000010 0.000010 0.000010 0.000010 0.000010
0.000010 0.583211 0.019085 0.056814 0.160780 0.002036 0.028111 0.000010 0.000010 0.004293 0.031853 0.001245 0.052223 0.016859 0.000010 0.043448
0.010559 0.603846 0.034594 0.008193 0.127578 0.000010 0.018773 0.000010 0.059401 0.000010 0.027247 0.000010 0.093225 0.016524 0.000010 0.000010
0.000010 0.452476 0.000010 0.011325 0.004887 0.020536 0.058837 0.027682 0.062958 0.245984 0.000010 0.057601 0.000010 0.027919 0.000010 0.029746
0.000010 0.414396 0.000010 0.077619 0.000012 0.006074 0.055278 0.038448 0.098207 0.113194 0.015447 0.082831 0.000010 0.058545 0.000010 0.039907
0.000010 0.000010 0.000010 0.000010 0.000010 0.000010 0.000010 0.000010 0.000010 0.000010 0.000010 0.999850 0.000010 0.000010 0.000010 0.000010
0.000010 0.000010 0.000010 0.000010 0.000010 0.000010 0.000010 0.000010 0.000010 0.000010 0.000010 0.999850 0.000010 0.000010 0.000010 0.000010
0.000010 0.462159 0.000010 0.096629 0.000010 0.050328 0.026144 0.029537 0.060213 0.127128 0.000010 0.094810 0.000010 0.034313 0.000010 0.018679
0.000010 0.000010 0.000010 0.000010 0.000010 0.000010 0.000010 0.000010 0.000010 0.000010 0.000010 0.999850 0.000010 0.000010 0.000010 0.000010
0.000010 0.000010 0.000010 0.000010 0.000010 0.000010 0.000010 0.000010 0.000010 0.000010 0.000010 0.999850 0.000010 0.000010 0.000010 0.000010
0.000010 0.356749 0.000010 0.029237 0.000010 0.000010 0.005095 0.039360 0.102511 0.042614 0.000010 0.410160 0.000010 0.014192 0.000010 0.000010
0.000010 0.000010 0.000010 0.714065 0.000010 0.000010 0.000010 0.004647 0.000010 0.281158 0.000010 0.000010 0.000010 0.000010 0.000010 0.000010
0.000010 0.000010 0.000010 0.042394 0.000010 0.000010 0.014669 0.697560 0.000010 0.204049 0.000010 0.041218 0.000010 0.000010 0.000010 0.000010
0.000010 0.646878 0.000010 0.052377 0.000010 0.000010 0.000010 0.000010 0.023988 0.201957 0.000014 0.033407 0.000010 0.041289 0.000010 0.000010
0.000010 0.580900 0.000010 0.055529 0.012172 0.000010 0.025071 0.012979 0.000678 0.190414 0.026398 0.052185 0.000010 0.040158 0.003467 0.000010
0.000010 0.672443 0.000010 0.070154 0.000010 0.000010 0.004218 0.015914 0.000010 0.160768 0.000010 0.015888 0.000010 0.060524 0.000010 0.000010
0.000010 0.594694 0.000010 0.079096 0.000010 0.013590 0.013720 0.021777 0.063701 0.139720 0.000010 0.014149 0.000010 0.054799 0.000010 0.004693
0.000010 0.541342 0.000010 0.072326 0.001931 0.022000 0.025484 0.012288 0.034567 0.194733 0.026589 0.023459 0.000010 0.045231 0.000010 0.000010
0.000010 0.000010 0.000010 0.000010 0.000011 0.000010 0.000010 0.000010 0.000010 0.999849 0.000010 0.000010 0.000010 0.000010 0.000010 0.000010
0.000010 0.000010 0.000010 0.000010 0.000011 0.000010 0.000010 0.000010 0.000010 0.999849 0.000010 0.000010 0.000010 0.000010 0.000010 0.000010
0.014426 0.598502 0.001049 0.025940 0.000010 0.017244 0.032297 0.014128 0.088559 0.137906 0.000010 0.000580 0.016772 0.030011 0.000010 0.022556
0.000010 0.775320 0.000010 0.000010 0.000010 0.000010 0.000010 0.000010 0.000010 0.203353 0.000010 0.000010 0.000010 0.021197 0.000010 0.000010
0.000010 0.796265 0.000010 0.000010 0.000010 0.000010 0.005423 0.000161 0.000010 0.168141 0.000010 0.000010 0.000010 0.029900 0.000010 0.000010
0.000010 0.944801 0.000010 0.000010 0.001931 0.000010 0.000010 0.006365 0.000010 0.000010 0.021192 0.000010 0.025601 0.000010 0.000010 0.000010
0.000010 0.620448 0.000010 0.059495 0.000010 0.022393 0.013006 0.029234 0.037429 0.141866 0.014232 0.029521 0.000010 0.032317 0.000010 0.000010
0.000010 0.630401 0.000010 0.059414 0.019273 0.000010 0.020636 0.015856 0.000581 0.190310 0.000010 0.030612 0.000010 0.032847 0.000010 0.000010
0.000010 0.999850 0.000010 0.000010 0.000010 0.000010 0.000010 0.000010 0.000010 0.000010 0.000010 0.000010 0.000010 0.000010 0.000010 0.000010
0.000010 0.999850 0.000010 0.000010 0.000010 0.000010 0.000010 0.000010 0.000010 0.000010 0.000010 0.000010 0.000010 0.000010 0.000010 0.000010
0.000010 0.713446 0.000010 0.066554 0.000010 0.018011 0.000010 0.006368 0.054364 0.124266 0.001533 0.015377 0.000010 0.000010 0.000010 0.000010
0.000010 0.746731 0.000010 0.015594 0.000010 0.023399 0.009033 0.000010 0.018304 0.133387 0.000010 0.019496 0.000010 0.033975 0.000010 0.000010
0.000010 0.576496 0.000010 0.072454 0.000010 0.025817 0.009745 0.007533 0.118134 0.123579 0.027984 0.028449 0.000010 0.009749 0.000010 0.000010
0.000010 0.692615 0.000010 0.087048 0.000010 0.003459 0.024923 0.015839 0.036519 0.104251 0.000010 0.028751 0.000010 0.006524 0.000010 0.000010
0.006446 0.635268 0.000010 0.028651 0.016962 0.032174 0.000010 0.020947 0.017260 0.134901 0.008687 0.046535 0.000010 0.052118 0.000010 0.000010
0.017731 0.298919 0.000010 0.032657 0.007402 0.051438 0.012564 0.000010 0.083411 0.042671 0.038853 0.000010 0.000010 0.045054 0.060672 0.308586
0.000010 0.000011 0.022160 0.011095 0.000010 0.000010 0.024170 0.010011 0.024728 0.000010 0.030560 0.004229 0.020591 0.039284 0.003112 0.810010
0.000010 0.000010 0.000010 0.043491 0.000010 0.000010 0.005381 0.000095 0.000010 0.000010 0.000010 0.000010 0.000010 0.000010 0.000010 0.950913
0.023670 0.117185 0.000010 0.000010 0.000010 0.000010 0.000010 0.010186 0.000010 0.043643 0.000010 0.001101 0.000010 0.019326 0.000010 0.784799
0.000010 0.000010 0.000010 0.000010 0.000010 0.000010 0.000010 0.000010 0.000010 0.000010 0.000010 0.000010 0.000010 0.000010 0.000010 0.999850
0.000010 0.000010 0.000010 0.000010 0.000010 0.002726 0.000010 0.000010 0.000010 0.091999 0.000010 0.014498 0.000010 0.004099 0.000010 0.886568
0.000010 0.000010 0.000010 0.000010 0.000010 0.000010 0.000010 0.000010 0.000010 0.013987 0.000010 0.016964 0.000010 0.059375 0.002423 0.907142
0.000010 0.000010 0.000010 0.000010 0.000010 0.000010 0.000010 0.000010 0.000010 0.000010 0.000010 0.000010 0.000010 0.000010 0.000010 0.999850
0.000010 0.000010 0.000010 0.000010 0.000010 0.000010 0.000010 0.010762 0.000010 0.000010 0.000010 0.021017 0.000010 0.060193 0.000010 0.907908
0.000010 0.000010 0.000010 0.000010 0.000010 0.000010 0.000010 0.000010 0.000010 0.000010 0.000010 0.000010 0.000010 0.000010 0.000010 0.999850
0.000010 0.000010 0.000011 0.000010 0.000010 0.000010 0.000010 0.000010 0.000010 0.089307 0.000010 0.010635 0.000010 0.024433 0.000010 0.875505
0.000010 0.079048 0.000010 0.007398 0.000010 0.038518 0.012258 0.000010 0.022893 0.011200 0.000010 0.005270 0.000010 0.013445 0.000010 0.809899
0.000010 0.000010 0.000010 0.000010 0.000010 0.000010 0.032895 0.000010 0.000010 0.003009 0.000010 0.000010 0.000010 0.014872 0.000010 0.949103
0.000010 0.000010 0.000010 0.000010 0.000010 0.000010 0.000010 0.000010 0.000010 0.000010 0.000010 0.000010 0.000010 0.000010 0.000010 0.999850
0.000010 0.000010 0.000010 0.000010 0.000010 0.000010 0.000010 0.000010 0.000010 0.000010 0.000010 0.000010 0.000010 0.000010 0.000010 0.999850
0.000010 0.000010 0.000010 0.000010 0.000010 0.000010 0.000010 0.000010 0.000010 0.000010 0.000010 0.000010 0.000010 0.000010 0.000010 0.999850
0.000010 0.000012 0.000010 0.000010 0.000010 0.000010 0.000011 0.000010 0.000010 0.000010 0.000010 0.000010 0.000010 0.000010 0.000010 0.999847
0.000010 0.000010 0.000010 0.000010 0.000010 0.000010 0.000010 0.000010 0.000010 0.000010 0.000010 0.000010 0.000010 0.000010 0.000010 0.999850
0.000010 0.000010 0.000010 0.000010 0.000010 0.000010 0.000010 0.000010 0.000010 0.000010 0.000010 0.000010 0.000010 0.000010 0.000010 0.999850
0.000010 0.000010 0.000010 0.000010 0.000010 0.000010 0.000010 0.000010 0.000010 0.000010 0.000010 0.000010 0.000010 0.000010 0.999850 0.000010
0.000010 0.000010 0.000010 0.000010 0.000010 0.000010 0.000010 0.000010 0.000010 0.000010 0.000010 0.000010 0.000010 0.000010 0.999850 0.000010
0.000010 0.000010 0.000011 0.000010 0.000010 0.000010 0.000010 0.000010 0.000010 0.000010 0.000010 0.000010 0.000010 0.000010 0.999849 0.000010
0.000010 0.000010 0.000010 0.000010 0.000010 0.000010 0.000010 0.000010 0.000010 0.000010 0.000010 0.000010 0.000010 0.000010 0.999850 0.000010
0.000011 0.000010 0.000010 0.000010 0.000010 0.000010 0.000010 0.000010 0.000010 0.000010 0.000010 0.000010 0.000010 0.000010 0.999849 0.000010
0.000010 0.000010 0.000010 0.000010 0.000010 0.000010 0.000010 0.000010 0.000010 0.000010 0.000010 0.000010 0.000010 0.000010 0.999850 0.000010
0.000010 0.000010 0.000010 0.000010 0.000010 0.000010 0.000010 0.000010 0.000010 0.000010 0.000010 0.000010 0.000010 0.000010 0.999850 0.000010
0.000010 0.101235 0.000010 0.036489 0.000010 0.046963 0.016877 0.000010 0.000010 0.018269 0.000010 0.000010 0.000010 0.000010 0.773129 0.006947
0.000010 0.165593 0.000010 0.000010 0.000010 0.128399 0.041640 0.014038 0.018379 0.040368 0.000010 0.001070 0.000010 0.034288 0.532903 0.023262
0.000010 0.086973 0.000010 0.000010 0.000010 0.013121 0.000010 0.000010 0.053837 0.000010 0.000010 0.025854 0.000010 0.000010 0.806231 0.013885
0.000010 0.157894 0.000010 0.000010 0.000010 0.073891 0.000010 0.003171 0.000010 0.021441 0.000010 0.000010 0.000010 0.000010 0.723362 0.020140
0.000010 0.000010 0.000010 0.000010 0.000010 0.000010 0.000010 0.000010 0.000010 0.000010 0.000010 0.000010 0.000010 0.000010 0.999850 0.000010
0.000010 0.000010 0.000010 0.000010 0.000010 0.000010 0.000010 0.000014 0.000010 0.000010 0.000010 0.000010 0.000010 0.000010 0.999846 0.000010
0.000010 0.049775 0.000010 0.062233 0.000010 0.000627 0.001180 0.000010 0.021535 0.027366 0.029939 0.036338 0.000010 0.000010 0.770160 0.000787
0.000010 0.037518 0.000010 0.000010 0.000010 0.000010 0.026710 0.017968 0.000010 0.000010 0.000010 0.020277 0.000010 0.043041 0.854386 0.000010
0.000010 0.000010 0.000010 0.017302 0.000010 0.055117 0.003885 0.000010 0.000010 0.070035 0.000010 0.022211 0.000010 0.016356 0.747501 0.067512
0.000010 0.483560 0.000010 0.000010 0.000010 0.340543 0.000450 0.000010 0.000010 0.000010 0.000010 0.000010 0.000010 0.016593 0.158744 0.000010
0.041141 0.419796 0.000010 0.000010 0.000010 0.350481 0.000010 0.000010 0.000010 0.000010 0.000010 0.000010 0.000010 0.000010 0.177386 0.011085
0.000010 0.358282 0.000010 0.004625 0.000010 0.352819 0.000010 0.017886 0.051167 0.000010 0.000010 0.006702 0.000010 0.025704 0.150584 0.032161
0.000010 0.382249 0.000010 0.028495 0.000010 0.344977 0.018926 0.000010 0.000010 0.001661 0.000010 0.010175 0.000010 0.015580 0.197857 0.000010
0.022165 0.319487 0.006225 0.012259 0.000010 0.321579 0.024680 0.000010 0.027571 0.000010 0.038772 0.006879 0.025699 0.000010 0.191993 0.002651
0.000010 0.030310 0.223095 0.009705 0.000010 0.156826 0.013207 0.000010 0.000010 0.000010 0.000010 0.000010 0.000010 0.015672 0.522082 0.029023
0.000013 0.000010 0.999847 0.000010 0.000010 0.000010 0.000010 0.000010 0.000010 0.000010 0.000010 0.000010 0.000010 0.000010 0.000010 0.000010
0.000010 0.000010 0.999843 0.000010 0.000010 0.000010 0.000010 0.000010 0.000010 0.000010 0.000010 0.000010 0.000017 0.000010 0.000010 0.000010
0.000010 0.000010 0.999841 0.000010 0.000011 0.000010 0.000010 0.000010 0.000010 0.000010 0.000010 0.000010 0.000018 0.000010 0.000010 0.000010
0.000010 0.000010 0.000010 0.000010 0.000010 0.000010 0.000010 0.000010 0.000011 0.000010 0.000010 0.000010 0.999849 0.000010 0.000010 0.000010
0.000010 0.000010 0.000010 0.000010 0.000010 0.000010 0.000010 0.000010 0.000010 0.000010 0.000010 0.000010 0.999850 0.000010 0.000010 0.000010
0.000010 0.384317 0.002926 0.021428 0.000010 0.256021 0.000010 0.001020 0.023610 0.016438 0.000010 0.000010 0.000010 0.000010 0.261403 0.032768
0.125442 0.035505 0.151383 0.001103 0.074351 0.003936 0.000010 0.000010 0.018791 0.000010 0.071704 0.000247 0.346111 0.000010 0.163860 0.007526
0.061664 0.064930 0.034697 0.023151 0.020338 0.104990 0.000010 0.006354 0.020710 0.037029 0.073609 0.000010 0.085942 0.024278 0.399565 0.042724
0.000010 0.354752 0.000010 0.010265 0.000010 0.336741 0.000010 0.000010 0.000010 0.000010 0.002652 0.008869 0.000010 0.012093 0.263948 0.010599
0.000010 0.404613 0.000010 0.000010 0.000010 0.300020 0.000010 0.000010 0.018880 0.000010 0.000010 0.004209 0.000010 0.000010 0.266908 0.005270
0.000010 0.503301 0.000010 0.000010 0.000010 0.308472 0.036360 0.000010 0.000010 0.000010 0.000010 0.000010 0.000010 0.000010 0.128420 0.023337
0.000010 0.526920 0.000010 0.000010 0.000010 0.303727 0.026883 0.008792 0.000010 0.000010 0.015327 0.000010 0.000010 0.000010 0.108055 0.010207
0.000010 0.455162 0.000010 0.000010 0.000010 0.297434 0.000010 0.009812 0.000010 0.000010 0.000010 0.001968 0.000010 0.011045 0.224479 0.000010
0.000010 0.412336 0.000010 0.000010 0.000010 0.295120 0.000010 0.000010 0.000010 0.000010 0.000010 0.000010 0.000010 0.000010 0.284106 0.008318
