# Supplementary material for: Genetic analysis of Thai cattle reveals a Southeast Asian indicine ancestry
Source: PeerJ. 2015 Oct 27;3:e1318. doi: 10.7717/peerj.1318 (PMC4627918; doi:10.7717/peerj.1318)
Supplement: Dataset S2 — The Q values inferred by ADMIXTURE for each modeled K are shown for each individual, which are labeled according to breed information. The data are organized into three folders, each of which represents the ADMIXTURE experiments described in Fig. S5. [file peerj-03-1318-s007.zip › SupplementDataS7/28experiments/experiment_1/17.Q]

0.000010 0.999838 0.000010 0.000010 0.000010 0.000010 0.000010 0.000010 0.000010 0.000010 0.000010 0.000012 0.000010 0.000010 0.000010 0.000010 0.000010
0.000010 0.999840 0.000010 0.000010 0.000010 0.000010 0.000010 0.000010 0.000010 0.000010 0.000010 0.000010 0.000010 0.000010 0.000010 0.000010 0.000010
0.000012 0.999837 0.000010 0.000010 0.000010 0.000010 0.000010 0.000010 0.000011 0.000010 0.000010 0.000010 0.000010 0.000010 0.000010 0.000010 0.000010
0.000010 0.999840 0.000010 0.000010 0.000010 0.000010 0.000010 0.000010 0.000010 0.000010 0.000010 0.000010 0.000010 0.000010 0.000010 0.000010 0.000010
0.000010 0.999832 0.000010 0.000014 0.000010 0.000010 0.000013 0.000010 0.000010 0.000010 0.000010 0.000010 0.000010 0.000010 0.000010 0.000010 0.000010
0.000013 0.999830 0.000010 0.000010 0.000010 0.000010 0.000017 0.000010 0.000010 0.000010 0.000010 0.000010 0.000010 0.000010 0.000010 0.000010 0.000010
0.000010 0.999837 0.000010 0.000010 0.000010 0.000010 0.000010 0.000010 0.000010 0.000010 0.000010 0.000013 0.000010 0.000010 0.000010 0.000010 0.000010
0.000010 0.999840 0.000010 0.000010 0.000010 0.000010 0.000010 0.000010 0.000010 0.000010 0.000010 0.000010 0.000010 0.000010 0.000010 0.000010 0.000010
0.000010 0.184120 0.000010 0.000010 0.576791 0.000010 0.000010 0.000010 0.052417 0.000010 0.000010 0.000010 0.000010 0.000010 0.046827 0.054244 0.085490
0.000010 0.178937 0.000010 0.000010 0.581937 0.000010 0.000010 0.000010 0.063099 0.000010 0.000010 0.000010 0.000010 0.000010 0.043389 0.056892 0.075637
0.000010 0.000010 0.000010 0.000010 0.139367 0.000010 0.000010 0.000010 0.086090 0.000010 0.003904 0.031333 0.000010 0.686048 0.028831 0.024328 0.000010
0.000010 0.000010 0.000010 0.000010 0.000010 0.000010 0.000010 0.000010 0.000010 0.000010 0.000010 0.000010 0.000010 0.999840 0.000010 0.000010 0.000010
0.000010 0.000010 0.000010 0.000010 0.000010 0.000010 0.000010 0.000010 0.000010 0.000010 0.000010 0.000010 0.000010 0.999840 0.000010 0.000010 0.000010
0.000010 0.000010 0.000010 0.000010 0.000010 0.000010 0.000010 0.000010 0.000010 0.000010 0.000010 0.000010 0.000010 0.999840 0.000010 0.000010 0.000010
0.000010 0.000010 0.000010 0.000010 0.000010 0.000010 0.000010 0.000010 0.000010 0.000010 0.000010 0.000010 0.000010 0.999840 0.000010 0.000010 0.000010
0.072577 0.000010 0.000010 0.000010 0.000010 0.000010 0.000010 0.000010 0.042680 0.000010 0.000010 0.000010 0.000010 0.864173 0.000010 0.000010 0.020440
0.000010 0.000010 0.000010 0.000010 0.000010 0.000010 0.000010 0.000010 0.000010 0.000010 0.000010 0.000010 0.000010 0.999840 0.000010 0.000010 0.000010
0.013197 0.012026 0.000010 0.059740 0.000010 0.000010 0.000010 0.000010 0.000010 0.000010 0.000010 0.000010 0.000010 0.914907 0.000010 0.000010 0.000010
0.000010 0.000010 0.000010 0.000010 0.000010 0.000010 0.000010 0.000012 0.000010 0.000010 0.000010 0.000010 0.000010 0.999838 0.000010 0.000010 0.000010
0.000010 0.000010 0.000010 0.000010 0.000010 0.000010 0.000010 0.000010 0.000010 0.000010 0.000010 0.000010 0.000010 0.999840 0.000010 0.000010 0.000010
0.000010 0.000010 0.000010 0.000010 0.000010 0.000010 0.000010 0.000010 0.000010 0.000010 0.000010 0.000010 0.000010 0.999840 0.000010 0.000010 0.000010
0.000010 0.000010 0.000010 0.000010 0.000010 0.000010 0.000010 0.000010 0.000010 0.000010 0.000010 0.000010 0.000010 0.991157 0.000010 0.008693 0.000010
0.000010 0.000010 0.000010 0.000010 0.000010 0.000010 0.000010 0.000010 0.000010 0.000010 0.000010 0.000010 0.000010 0.999840 0.000010 0.000010 0.000010
0.000010 0.000010 0.000010 0.000010 0.000010 0.000010 0.000010 0.000010 0.000010 0.000010 0.000010 0.000010 0.000010 0.999840 0.000010 0.000010 0.000010
0.000010 0.000908 0.000010 0.013553 0.159175 0.000010 0.000010 0.000010 0.011963 0.010585 0.033738 0.000010 0.000010 0.714593 0.022118 0.033287 0.000010
0.000010 0.000010 0.000010 0.000010 0.000010 0.000010 0.000010 0.000010 0.000010 0.000010 0.000010 0.000010 0.000010 0.999840 0.000010 0.000010 0.000010
0.000010 0.000010 0.000010 0.000010 0.000010 0.000010 0.000010 0.000010 0.000010 0.000010 0.000010 0.000010 0.000010 0.999840 0.000010 0.000010 0.000010
0.000010 0.000010 0.000010 0.000010 0.000010 0.000010 0.000010 0.000010 0.000010 0.000010 0.000010 0.000010 0.000010 0.999840 0.000010 0.000010 0.000010
0.000010 0.000010 0.000010 0.000010 0.000010 0.000010 0.000010 0.000010 0.000010 0.000010 0.000010 0.000010 0.000010 0.999840 0.000010 0.000010 0.000010
0.000010 0.000010 0.000010 0.000010 0.000010 0.000010 0.000010 0.000010 0.000010 0.000010 0.000010 0.000010 0.000010 0.999840 0.000010 0.000010 0.000010
0.061839 0.000735 0.025327 0.085647 0.346969 0.000010 0.000010 0.008699 0.291509 0.019594 0.039682 0.028554 0.000010 0.015251 0.012074 0.043831 0.020260
0.148243 0.011959 0.037783 0.142114 0.044509 0.000011 0.000010 0.019241 0.398747 0.000010 0.000010 0.039483 0.000010 0.065961 0.049503 0.042395 0.000010
0.033712 0.001600 0.000010 0.627167 0.026621 0.000010 0.000010 0.047884 0.093270 0.000010 0.000010 0.031630 0.017607 0.050106 0.000010 0.070333 0.000010
0.000010 0.000010 0.000010 0.999840 0.000010 0.000010 0.000010 0.000010 0.000010 0.000010 0.000010 0.000010 0.000010 0.000010 0.000010 0.000010 0.000010
0.000010 0.000010 0.000010 0.999840 0.000010 0.000010 0.000010 0.000010 0.000010 0.000010 0.000010 0.000010 0.000010 0.000010 0.000010 0.000010 0.000010
0.000010 0.008253 0.000010 0.665501 0.096229 0.000010 0.000010 0.000010 0.127389 0.000010 0.000010 0.025920 0.000010 0.021183 0.007079 0.048357 0.000010
0.008093 0.022666 0.000010 0.307054 0.209008 0.000010 0.000010 0.021279 0.332257 0.017860 0.000010 0.000010 0.000010 0.049559 0.000010 0.032144 0.000010
0.000010 0.000010 0.000010 0.999840 0.000010 0.000010 0.000010 0.000010 0.000010 0.000010 0.000010 0.000010 0.000010 0.000010 0.000010 0.000010 0.000010
0.051120 0.016757 0.057129 0.648908 0.025929 0.000010 0.022927 0.008404 0.074689 0.029117 0.010929 0.008278 0.000010 0.041365 0.000010 0.000010 0.004406
0.047499 0.000482 0.111715 0.586724 0.107245 0.000010 0.045510 0.020665 0.048066 0.000015 0.012005 0.000010 0.005178 0.000010 0.005168 0.009688 0.000010
0.000010 0.000010 0.080493 0.545410 0.037326 0.000010 0.012365 0.000010 0.222062 0.002416 0.000010 0.027007 0.000010 0.029876 0.000010 0.042967 0.000010
0.000010 0.000010 0.000010 0.999840 0.000010 0.000010 0.000010 0.000010 0.000010 0.000010 0.000010 0.000010 0.000010 0.000010 0.000010 0.000010 0.000010
0.088099 0.015580 0.015599 0.164002 0.177283 0.000010 0.016849 0.001530 0.376551 0.000010 0.000010 0.000010 0.000010 0.054454 0.019491 0.047254 0.023258
0.000010 0.000010 0.000010 0.861973 0.000010 0.000010 0.000010 0.000010 0.093304 0.000010 0.000010 0.000010 0.000010 0.040523 0.000010 0.000010 0.004070
0.010142 0.004352 0.040177 0.314408 0.059115 0.000012 0.000012 0.025100 0.364209 0.000010 0.009277 0.062971 0.014166 0.001278 0.051221 0.043540 0.000010
0.056813 0.000010 0.058078 0.432393 0.038613 0.000010 0.045696 0.000010 0.237635 0.000010 0.034530 0.013763 0.000010 0.008096 0.022633 0.051689 0.000010
0.027942 0.006384 0.044991 0.479588 0.000010 0.000010 0.000010 0.027246 0.307542 0.004424 0.054043 0.000010 0.000010 0.000010 0.022268 0.025436 0.000077
0.000010 0.000010 0.000010 0.982608 0.000010 0.000010 0.000010 0.000010 0.011451 0.000010 0.000010 0.000010 0.000010 0.000010 0.000010 0.005801 0.000010
0.000010 0.000010 0.000010 0.999840 0.000010 0.000010 0.000010 0.000010 0.000010 0.000010 0.000010 0.000010 0.000010 0.000010 0.000010 0.000010 0.000010
0.000010 0.000010 0.000010 0.999840 0.000010 0.000010 0.000010 0.000010 0.000010 0.000010 0.000010 0.000010 0.000010 0.000010 0.000010 0.000010 0.000010
0.000010 0.000010 0.000010 0.000010 0.000010 0.000010 0.000010 0.000010 0.999840 0.000010 0.000010 0.000010 0.000010 0.000010 0.000010 0.000010 0.000010
0.000010 0.000010 0.000010 0.000010 0.000010 0.000010 0.000010 0.000010 0.999840 0.000010 0.000010 0.000010 0.000010 0.000010 0.000010 0.000010 0.000010
0.000010 0.000010 0.000010 0.000010 0.000010 0.000010 0.000010 0.000010 0.999840 0.000010 0.000010 0.000010 0.000010 0.000010 0.000010 0.000010 0.000010
0.000010 0.000010 0.000010 0.000010 0.000010 0.000010 0.000010 0.000010 0.999840 0.000010 0.000010 0.000010 0.000010 0.000010 0.000010 0.000010 0.000010
0.000010 0.000010 0.000010 0.000010 0.000010 0.000010 0.000010 0.000010 0.999840 0.000010 0.000010 0.000010 0.000010 0.000010 0.000010 0.000010 0.000010
0.000010 0.000010 0.000010 0.000010 0.000010 0.000010 0.000010 0.000010 0.999840 0.000010 0.000010 0.000010 0.000010 0.000010 0.000010 0.000010 0.000010
0.000010 0.000010 0.000010 0.000010 0.000010 0.000010 0.000010 0.000010 0.999840 0.000010 0.000010 0.000010 0.000010 0.000010 0.000010 0.000010 0.000010
0.000010 0.000010 0.000010 0.000010 0.000010 0.000010 0.000010 0.000010 0.999840 0.000010 0.000010 0.000010 0.000010 0.000010 0.000010 0.000010 0.000010
0.000010 0.002405 0.000010 0.000010 0.000010 0.000010 0.000010 0.000010 0.976434 0.000010 0.000010 0.000010 0.000010 0.020907 0.000125 0.000010 0.000010
0.000010 0.000010 0.000010 0.000010 0.000010 0.000010 0.000010 0.000010 0.999840 0.000010 0.000010 0.000010 0.000010 0.000010 0.000010 0.000010 0.000010
0.000010 0.000010 0.000010 0.000010 0.000010 0.000010 0.000010 0.000010 0.999840 0.000010 0.000010 0.000010 0.000010 0.000010 0.000010 0.000010 0.000010
0.000010 0.000010 0.000010 0.000010 0.000010 0.000010 0.000010 0.000010 0.999840 0.000010 0.000010 0.000010 0.000010 0.000010 0.000010 0.000010 0.000010
0.000010 0.000010 0.000010 0.000010 0.000010 0.000010 0.000010 0.000010 0.999840 0.000010 0.000010 0.000010 0.000010 0.000010 0.000010 0.000010 0.000010
0.000010 0.000010 0.000010 0.000010 0.000010 0.000010 0.000010 0.000010 0.999840 0.000010 0.000010 0.000010 0.000010 0.000010 0.000010 0.000010 0.000010
0.000010 0.000010 0.000010 0.000010 0.000010 0.000010 0.000010 0.000010 0.999840 0.000010 0.000010 0.000010 0.000010 0.000010 0.000010 0.000010 0.000010
0.000010 0.000010 0.000010 0.000010 0.000010 0.000010 0.000010 0.000010 0.999840 0.000010 0.000010 0.000010 0.000010 0.000010 0.000010 0.000010 0.000010
0.000010 0.000010 0.000010 0.000010 0.000010 0.000010 0.000010 0.000010 0.999840 0.000010 0.000010 0.000010 0.000010 0.000010 0.000010 0.000010 0.000010
0.000010 0.000010 0.000010 0.000010 0.000010 0.000010 0.000010 0.000010 0.979217 0.000010 0.000010 0.000010 0.000010 0.000010 0.000010 0.020633 0.000010
0.000010 0.000010 0.000010 0.000010 0.000010 0.000010 0.000010 0.000010 0.999840 0.000010 0.000010 0.000010 0.000010 0.000010 0.000010 0.000010 0.000010
0.000010 0.000010 0.000010 0.000010 0.000010 0.000010 0.000010 0.000010 0.999840 0.000010 0.000010 0.000010 0.000010 0.000010 0.000010 0.000010 0.000010
0.000010 0.000010 0.000010 0.000010 0.000010 0.000011 0.000010 0.999839 0.000010 0.000010 0.000010 0.000010 0.000010 0.000010 0.000010 0.000010 0.000010
0.000010 0.000010 0.000010 0.000010 0.000010 0.000010 0.000010 0.999838 0.000010 0.000010 0.000010 0.000012 0.000010 0.000010 0.000010 0.000010 0.000010
0.000010 0.000010 0.000010 0.000010 0.000010 0.000010 0.000010 0.999840 0.000010 0.000010 0.000010 0.000010 0.000010 0.000010 0.000010 0.000010 0.000010
0.000010 0.000010 0.000010 0.000010 0.000010 0.000010 0.000010 0.999840 0.000010 0.000010 0.000010 0.000010 0.000010 0.000010 0.000010 0.000010 0.000010
0.000010 0.000010 0.000010 0.000010 0.000010 0.000010 0.000010 0.999840 0.000010 0.000010 0.000010 0.000010 0.000010 0.000010 0.000010 0.000010 0.000010
0.000010 0.000010 0.000010 0.000010 0.000010 0.000010 0.000010 0.999840 0.000010 0.000010 0.000010 0.000010 0.000010 0.000010 0.000010 0.000010 0.000010
0.045557 0.000010 0.000010 0.000010 0.000010 0.000010 0.000010 0.905369 0.011764 0.000010 0.000010 0.027527 0.000010 0.009662 0.000010 0.000010 0.000010
0.000010 0.000010 0.000010 0.000010 0.000010 0.000010 0.000010 0.999840 0.000010 0.000010 0.000010 0.000010 0.000010 0.000010 0.000010 0.000010 0.000010
0.000010 0.000010 0.000010 0.000010 0.000010 0.000010 0.000010 0.999840 0.000010 0.000010 0.000010 0.000010 0.000010 0.000010 0.000010 0.000010 0.000010
0.000010 0.000010 0.000010 0.000010 0.000010 0.000010 0.000011 0.999839 0.000010 0.000010 0.000010 0.000010 0.000010 0.000010 0.000010 0.000010 0.000010
0.170483 0.026860 0.000010 0.000010 0.395918 0.000010 0.000010 0.071567 0.029254 0.000010 0.008958 0.083266 0.044287 0.018041 0.073348 0.022589 0.055378
0.000985 0.000010 0.000010 0.000010 0.159110 0.000010 0.000010 0.000010 0.000010 0.000010 0.000010 0.394419 0.000010 0.000010 0.000010 0.000010 0.445355
0.000010 0.000010 0.000010 0.000010 0.000010 0.000010 0.000010 0.000010 0.000010 0.000010 0.000010 0.730404 0.000010 0.000010 0.000010 0.000010 0.269446
0.000010 0.000014 0.000010 0.000010 0.000010 0.000010 0.000010 0.000010 0.000010 0.000010 0.000010 0.751451 0.000010 0.000010 0.000010 0.000010 0.248396
0.000010 0.000010 0.000010 0.000010 0.000010 0.000010 0.000010 0.000010 0.000010 0.000010 0.000010 0.502501 0.000010 0.000010 0.000010 0.000010 0.497349
0.000010 0.000010 0.000010 0.000010 0.140794 0.000010 0.000010 0.019104 0.027745 0.000010 0.000010 0.420133 0.000010 0.000010 0.000010 0.008941 0.383173
0.000010 0.000010 0.000010 0.000010 0.000010 0.000010 0.000010 0.000010 0.000010 0.000010 0.000010 0.000010 0.000010 0.000010 0.000010 0.000010 0.999840
0.093776 0.006070 0.000010 0.000010 0.034004 0.000010 0.000010 0.045895 0.018711 0.000010 0.000010 0.436104 0.000010 0.000010 0.000010 0.000010 0.365339
0.085040 0.012384 0.000010 0.000010 0.000010 0.000010 0.000010 0.000010 0.000010 0.000010 0.000010 0.361838 0.000507 0.000010 0.029544 0.000010 0.510577
0.000010 0.000010 0.000010 0.000010 0.000148 0.000010 0.000010 0.000010 0.016676 0.000010 0.000010 0.407745 0.000010 0.000010 0.062184 0.000010 0.513126
0.095299 0.000010 0.000010 0.000010 0.044042 0.000010 0.000010 0.000010 0.001662 0.000010 0.000010 0.598870 0.000010 0.000010 0.000010 0.000010 0.260007
0.000010 0.000010 0.000010 0.000010 0.000010 0.000010 0.000010 0.000010 0.000010 0.000010 0.000010 0.000010 0.000010 0.000010 0.000010 0.000010 0.999840
0.000010 0.000010 0.000010 0.000010 0.000010 0.000010 0.000010 0.000010 0.000010 0.000010 0.000010 0.000010 0.000010 0.000010 0.000010 0.000010 0.999840
0.000010 0.000010 0.000010 0.000010 0.000010 0.000010 0.000010 0.000010 0.000010 0.000010 0.000010 0.999840 0.000010 0.000010 0.000010 0.000010 0.000010
0.000010 0.000010 0.000010 0.000010 0.000010 0.000010 0.000010 0.000010 0.000010 0.000010 0.000010 0.999840 0.000010 0.000010 0.000010 0.000010 0.000010
0.000010 0.000010 0.000010 0.000010 0.309266 0.000010 0.000010 0.008084 0.000010 0.000010 0.000010 0.298902 0.000010 0.000010 0.023114 0.000010 0.360513
0.000010 0.000010 0.000010 0.000010 0.000010 0.000010 0.000010 0.000010 0.000010 0.000010 0.000010 0.000010 0.000010 0.000010 0.000010 0.000010 0.999840
0.000010 0.000010 0.000010 0.000010 0.000010 0.000010 0.000010 0.000010 0.000010 0.000010 0.000010 0.768389 0.000010 0.000010 0.000010 0.000010 0.231461
0.116194 0.005809 0.033836 0.001275 0.620356 0.000010 0.075309 0.017527 0.000010 0.005342 0.030874 0.000010 0.034320 0.000010 0.026746 0.008798 0.023573
0.000010 0.000010 0.000010 0.000010 0.000010 0.000010 0.000010 0.000010 0.000010 0.000010 0.000010 0.000010 0.000010 0.000010 0.000010 0.000010 0.999840
0.047726 0.001974 0.061435 0.044333 0.478146 0.000010 0.121122 0.020941 0.056446 0.000010 0.016854 0.000010 0.028953 0.030125 0.011742 0.036622 0.043550
0.000010 0.000010 0.000010 0.000010 0.000010 0.000010 0.000010 0.000010 0.000010 0.000010 0.000010 0.999840 0.000010 0.000010 0.000010 0.000010 0.000010
0.000010 0.000010 0.000010 0.000010 0.000010 0.000010 0.000010 0.000010 0.000010 0.000010 0.000010 0.799924 0.000010 0.000010 0.000010 0.000010 0.199926
0.003474 0.000010 0.049227 0.048705 0.703195 0.000010 0.100711 0.003494 0.024710 0.005926 0.018856 0.006106 0.000010 0.007500 0.000010 0.000010 0.028046
0.000010 0.000010 0.000010 0.000010 0.000010 0.000010 0.000010 0.000010 0.000010 0.000010 0.000010 0.823756 0.000010 0.000010 0.031418 0.000010 0.144685
0.000010 0.000010 0.110113 0.015423 0.574491 0.001101 0.217008 0.000010 0.000010 0.006298 0.030688 0.000010 0.000010 0.000010 0.028924 0.008460 0.007424
0.000010 0.000010 0.088649 0.036863 0.608669 0.000010 0.265689 0.000010 0.000010 0.000010 0.000010 0.000010 0.000010 0.000010 0.000010 0.000010 0.000010
0.000010 0.000010 0.093829 0.048745 0.579641 0.000010 0.277655 0.000010 0.000010 0.000010 0.000010 0.000010 0.000010 0.000010 0.000010 0.000010 0.000010
0.000010 0.000344 0.000010 0.000010 0.000010 0.000010 0.000010 0.000010 0.000010 0.000010 0.999506 0.000010 0.000010 0.000010 0.000010 0.000010 0.000010
0.084206 0.006767 0.000010 0.000010 0.515848 0.000010 0.000010 0.060728 0.047051 0.000010 0.195084 0.039619 0.000010 0.000010 0.015323 0.016595 0.018711
0.005120 0.025592 0.000010 0.000010 0.670360 0.000010 0.000010 0.000010 0.000010 0.000010 0.220803 0.040116 0.006952 0.000010 0.028643 0.002325 0.000010
0.000010 0.000010 0.000010 0.000010 0.000010 0.000010 0.000010 0.000010 0.000010 0.000010 0.999840 0.000010 0.000010 0.000010 0.000010 0.000010 0.000010
0.000010 0.000010 0.000010 0.000010 0.000010 0.000010 0.000010 0.000010 0.000010 0.000010 0.999840 0.000010 0.000010 0.000010 0.000010 0.000010 0.000010
0.034352 0.015852 0.000010 0.000010 0.570563 0.000010 0.000010 0.000010 0.033862 0.000010 0.260409 0.009431 0.000010 0.021120 0.021878 0.032452 0.000010
0.000010 0.000010 0.043701 0.000010 0.157843 0.000010 0.000010 0.023253 0.000010 0.000010 0.774484 0.000010 0.000010 0.000010 0.000010 0.000599 0.000010
0.000010 0.000010 0.000010 0.000010 0.000010 0.000010 0.000010 0.000010 0.000010 0.000010 0.999840 0.000010 0.000010 0.000010 0.000010 0.000010 0.000010
0.000010 0.000010 0.000010 0.000010 0.000010 0.000010 0.000010 0.000010 0.000010 0.000010 0.999840 0.000010 0.000010 0.000010 0.000010 0.000010 0.000010
0.000010 0.007590 0.000010 0.000010 0.178334 0.000010 0.000010 0.026707 0.000010 0.000010 0.742096 0.000010 0.000010 0.000010 0.011768 0.033002 0.000404
0.165380 0.000010 0.000010 0.000010 0.173273 0.000010 0.000010 0.035167 0.072143 0.000010 0.000010 0.012611 0.000010 0.000010 0.013702 0.527624 0.000010
0.000010 0.000010 0.000010 0.000010 0.000010 0.000010 0.000010 0.000010 0.000010 0.000010 0.000010 0.000010 0.000010 0.000010 0.000010 0.999840 0.000010
0.245017 0.022938 0.000010 0.000010 0.228786 0.000010 0.000010 0.027239 0.105495 0.000010 0.000010 0.038404 0.000814 0.035999 0.000010 0.295227 0.000010
0.000010 0.000010 0.000010 0.000010 0.000010 0.000010 0.000010 0.000010 0.000010 0.000010 0.000010 0.000010 0.000010 0.000010 0.000010 0.999840 0.000010
0.000010 0.000010 0.000010 0.000010 0.000010 0.000010 0.000010 0.000010 0.000010 0.000010 0.000010 0.000010 0.000010 0.000010 0.000010 0.999840 0.000010
0.000010 0.000010 0.000010 0.000010 0.000010 0.000010 0.000010 0.000010 0.000010 0.000010 0.000010 0.000010 0.000010 0.000010 0.000010 0.999840 0.000010
0.138095 0.000010 0.000010 0.000010 0.199106 0.000010 0.000010 0.056371 0.074417 0.000010 0.000010 0.029983 0.010229 0.000010 0.000010 0.491698 0.000010
0.000010 0.000010 0.000010 0.000010 0.000010 0.000010 0.000010 0.000010 0.000010 0.000010 0.000010 0.000010 0.000010 0.000010 0.000010 0.999840 0.000010
0.000010 0.000010 0.000010 0.000010 0.000010 0.000010 0.000010 0.000010 0.000010 0.000010 0.000010 0.000010 0.000010 0.000010 0.000010 0.999840 0.000010
0.148376 0.002805 0.000010 0.000010 0.255704 0.000010 0.003715 0.061914 0.092466 0.000010 0.000010 0.040368 0.018537 0.019130 0.033870 0.295572 0.027493
0.000010 0.013407 0.000010 0.000010 0.958714 0.000010 0.000010 0.000010 0.000010 0.000010 0.000010 0.000010 0.000010 0.000010 0.000010 0.027739 0.000010
0.000010 0.000010 0.000010 0.000010 0.999839 0.000010 0.000010 0.000010 0.000010 0.000010 0.000010 0.000011 0.000010 0.000010 0.000010 0.000010 0.000010
0.000010 0.000010 0.000010 0.000010 0.999840 0.000010 0.000010 0.000010 0.000010 0.000010 0.000010 0.000010 0.000010 0.000010 0.000010 0.000010 0.000010
0.063341 0.001752 0.000010 0.000010 0.781841 0.000010 0.000010 0.049046 0.012217 0.000010 0.000010 0.000010 0.018817 0.035510 0.000010 0.020290 0.017106
0.000010 0.000010 0.000010 0.000010 0.999840 0.000010 0.000010 0.000010 0.000010 0.000010 0.000010 0.000010 0.000010 0.000010 0.000010 0.000010 0.000010
0.000010 0.000010 0.000010 0.000010 0.999840 0.000010 0.000010 0.000010 0.000010 0.000010 0.000010 0.000010 0.000010 0.000010 0.000010 0.000010 0.000010
0.000010 0.000010 0.000010 0.000010 0.999840 0.000010 0.000010 0.000010 0.000010 0.000010 0.000010 0.000010 0.000010 0.000010 0.000010 0.000010 0.000010
0.153969 0.025886 0.000010 0.000010 0.610137 0.001660 0.000010 0.024819 0.005747 0.000010 0.017316 0.034125 0.000010 0.075876 0.009834 0.040571 0.000010
0.056994 0.000010 0.000010 0.000010 0.812348 0.000010 0.005964 0.007696 0.029002 0.006664 0.000010 0.000010 0.000546 0.043466 0.029514 0.006241 0.001504
0.081338 0.008151 0.000010 0.000010 0.748591 0.000010 0.000010 0.012640 0.004890 0.002476 0.009714 0.038810 0.036056 0.038665 0.000752 0.017866 0.000010
0.000010 0.000010 0.000010 0.000010 0.988354 0.000010 0.000010 0.010893 0.000010 0.000010 0.000010 0.000010 0.000010 0.000010 0.000613 0.000010 0.000010
0.000010 0.000010 0.000010 0.000010 0.996122 0.000010 0.000010 0.000010 0.000010 0.000010 0.000010 0.000010 0.000010 0.000010 0.000010 0.003728 0.000010
0.179589 0.022153 0.000010 0.000010 0.544603 0.000010 0.015446 0.031061 0.060319 0.034273 0.000010 0.059938 0.000010 0.026697 0.002384 0.023478 0.000010
0.150801 0.000010 0.000010 0.000010 0.662714 0.000010 0.000010 0.006359 0.029959 0.022315 0.000010 0.064879 0.000010 0.019402 0.028849 0.014642 0.000010
0.115800 0.006090 0.033875 0.000010 0.639934 0.000010 0.074855 0.011715 0.000010 0.022428 0.000010 0.000010 0.002199 0.000010 0.036151 0.020893 0.036002
0.999840 0.000010 0.000010 0.000010 0.000010 0.000010 0.000010 0.000010 0.000010 0.000010 0.000010 0.000010 0.000010 0.000010 0.000010 0.000010 0.000010
0.991886 0.000010 0.000010 0.000010 0.000010 0.000010 0.000010 0.000010 0.000010 0.000010 0.000010 0.007139 0.000010 0.000010 0.000835 0.000010 0.000010
0.000010 0.006208 0.000010 0.000010 0.957773 0.000010 0.000010 0.000010 0.000010 0.000010 0.000010 0.000010 0.009583 0.000010 0.026307 0.000010 0.000010
0.112535 0.010624 0.000010 0.000010 0.825392 0.000010 0.000010 0.000010 0.000010 0.000010 0.000010 0.000010 0.000010 0.000010 0.026879 0.024450 0.000010
0.183146 0.000010 0.000010 0.000010 0.524417 0.000010 0.027283 0.013026 0.054289 0.000010 0.039701 0.060313 0.012512 0.020440 0.021068 0.043746 0.000010
0.128231 0.016992 0.000010 0.000010 0.624777 0.000010 0.002594 0.033953 0.070971 0.000010 0.000010 0.018541 0.033306 0.034041 0.012783 0.018240 0.005522
0.119697 0.018245 0.000010 0.000010 0.659023 0.000010 0.000010 0.042692 0.014785 0.000010 0.023106 0.072262 0.010235 0.025044 0.014840 0.000010 0.000010
0.999840 0.000010 0.000010 0.000010 0.000010 0.000010 0.000010 0.000010 0.000010 0.000010 0.000010 0.000010 0.000010 0.000010 0.000010 0.000010 0.000010
0.999840 0.000010 0.000010 0.000010 0.000010 0.000010 0.000010 0.000010 0.000010 0.000010 0.000010 0.000010 0.000010 0.000010 0.000010 0.000010 0.000010
0.999840 0.000010 0.000010 0.000010 0.000010 0.000010 0.000010 0.000010 0.000010 0.000010 0.000010 0.000010 0.000010 0.000010 0.000010 0.000010 0.000010
0.999840 0.000010 0.000010 0.000010 0.000010 0.000010 0.000010 0.000010 0.000010 0.000010 0.000010 0.000010 0.000010 0.000010 0.000010 0.000010 0.000010
0.905002 0.000010 0.094848 0.000010 0.000010 0.000010 0.000010 0.000010 0.000010 0.000010 0.000010 0.000010 0.000010 0.000010 0.000010 0.000010 0.000010
0.999840 0.000010 0.000010 0.000010 0.000010 0.000010 0.000010 0.000010 0.000010 0.000010 0.000010 0.000010 0.000010 0.000010 0.000010 0.000010 0.000010
0.000010 0.021982 0.068048 0.092436 0.637414 0.000010 0.039510 0.034670 0.053226 0.000010 0.004176 0.008670 0.000010 0.000010 0.000010 0.025495 0.014314
0.183232 0.015320 0.000010 0.000010 0.470735 0.000010 0.000010 0.054202 0.114840 0.012549 0.000010 0.009825 0.023113 0.011430 0.000010 0.079916 0.024777
0.940132 0.027511 0.000010 0.000010 0.000010 0.000010 0.000010 0.000010 0.003974 0.000010 0.000010 0.028253 0.000010 0.000010 0.000010 0.000010 0.000010
0.176528 0.016433 0.000010 0.000010 0.417771 0.012264 0.014544 0.020299 0.139308 0.000010 0.000010 0.000010 0.024766 0.053002 0.003761 0.111739 0.009536
0.919456 0.016079 0.000010 0.000010 0.000010 0.000010 0.000010 0.000010 0.000010 0.000010 0.000010 0.017613 0.000010 0.000010 0.000010 0.046722 0.000010
0.833869 0.011604 0.000010 0.000010 0.000010 0.000010 0.000010 0.040709 0.068752 0.000010 0.000010 0.000010 0.000010 0.000010 0.000010 0.044946 0.000010
0.000010 0.000010 0.000010 0.000010 0.885938 0.000010 0.000010 0.000010 0.078801 0.000010 0.000010 0.020912 0.000010 0.000010 0.007299 0.006930 0.000010
0.000010 0.000010 0.000010 0.000010 0.819833 0.000010 0.000010 0.022724 0.098144 0.000070 0.000010 0.028971 0.000010 0.000010 0.000010 0.017277 0.012881
0.020027 0.008087 0.000010 0.000010 0.764077 0.000010 0.000010 0.007534 0.088545 0.009620 0.004269 0.025044 0.000010 0.000010 0.019136 0.037891 0.015710
0.050976 0.000010 0.000010 0.000010 0.789873 0.000010 0.000010 0.010475 0.106526 0.000010 0.000010 0.000010 0.000010 0.000010 0.011137 0.006824 0.024089
0.102043 0.006412 0.000010 0.000010 0.628940 0.000010 0.000010 0.020607 0.107505 0.000010 0.000010 0.044685 0.000010 0.030227 0.007499 0.015885 0.036128
0.000010 0.000010 0.000010 0.000010 0.000010 0.000010 0.000010 0.000010 0.000010 0.000010 0.000010 0.999840 0.000010 0.000010 0.000010 0.000010 0.000010
0.000010 0.000010 0.000010 0.000010 0.000010 0.000010 0.000010 0.000010 0.000010 0.000010 0.000010 0.999840 0.000010 0.000010 0.000010 0.000010 0.000010
0.172124 0.020213 0.000010 0.000010 0.492461 0.000010 0.000010 0.021915 0.115120 0.006749 0.000010 0.064286 0.000010 0.044545 0.000010 0.049639 0.012880
0.306498 0.020398 0.000010 0.000010 0.097343 0.000010 0.000010 0.000010 0.074217 0.000010 0.000010 0.499144 0.000010 0.000010 0.002289 0.000010 0.000010
0.000010 0.422158 0.000010 0.000010 0.466366 0.000010 0.000010 0.005778 0.013999 0.000010 0.000010 0.000010 0.000010 0.000010 0.012037 0.033150 0.046412
0.000010 0.000010 0.000010 0.000010 0.108129 0.000010 0.756645 0.073361 0.000010 0.000010 0.000010 0.052799 0.008946 0.000010 0.000010 0.000010 0.000010
0.000010 0.000010 0.000010 0.000010 0.000010 0.000010 0.999840 0.000010 0.000010 0.000010 0.000010 0.000010 0.000010 0.000010 0.000010 0.000010 0.000010
0.000010 0.000366 0.000010 0.000010 0.216455 0.000010 0.343118 0.022098 0.000010 0.000010 0.000010 0.197984 0.000010 0.000010 0.025821 0.017022 0.177045
0.000010 0.000010 0.000010 0.000010 0.000010 0.000010 0.999840 0.000010 0.000010 0.000010 0.000010 0.000010 0.000010 0.000010 0.000010 0.000010 0.000010
0.034925 0.002383 0.009786 0.014311 0.723796 0.000010 0.094297 0.037445 0.033046 0.008741 0.023145 0.000010 0.000010 0.000010 0.018064 0.000010 0.000010
0.039843 0.000010 0.092553 0.025477 0.557036 0.000010 0.190864 0.000010 0.000010 0.023069 0.043840 0.000010 0.000010 0.000010 0.004197 0.000010 0.023041
0.110840 0.002098 0.052665 0.055970 0.446249 0.000010 0.110318 0.045801 0.000010 0.000010 0.038575 0.000013 0.039745 0.000010 0.012429 0.027462 0.057795
0.000010 0.000010 0.000010 0.000010 0.000010 0.000010 0.999840 0.000010 0.000010 0.000010 0.000010 0.000010 0.000010 0.000010 0.000010 0.000010 0.000010
0.009407 0.000010 0.000010 0.000010 0.094210 0.000010 0.744766 0.021940 0.045544 0.000010 0.000010 0.000010 0.000010 0.036532 0.000010 0.000010 0.047501
0.000010 0.000010 0.000010 0.000012 0.000010 0.000010 0.999838 0.000010 0.000010 0.000010 0.000010 0.000010 0.000010 0.000010 0.000010 0.000010 0.000010
0.038192 0.000010 0.049285 0.000010 0.544963 0.000010 0.187747 0.014099 0.000010 0.021291 0.032545 0.032333 0.023186 0.000010 0.000010 0.026582 0.029717
0.015597 0.000010 0.090643 0.021539 0.541227 0.000010 0.184699 0.017560 0.060592 0.000010 0.034512 0.021563 0.000010 0.000010 0.000010 0.011998 0.000010
0.271615 0.028907 0.000010 0.000010 0.414444 0.000010 0.000033 0.026806 0.066488 0.000010 0.000010 0.029201 0.044933 0.013572 0.044184 0.059757 0.000010
0.076797 0.040224 0.000010 0.000010 0.470795 0.000010 0.000010 0.057645 0.102369 0.027572 0.012680 0.086446 0.000010 0.000010 0.066979 0.054249 0.004183
0.000010 0.000010 0.000010 0.000010 0.000010 0.000010 0.000017 0.000015 0.000010 0.000010 0.000010 0.000010 0.000010 0.000010 0.999828 0.000010 0.000010
0.000010 0.000010 0.000010 0.000010 0.000010 0.000010 0.000010 0.000010 0.000010 0.000010 0.000010 0.000010 0.000010 0.000010 0.999840 0.000010 0.000010
0.138254 0.029141 0.000010 0.000010 0.467007 0.000010 0.000010 0.036057 0.058535 0.003569 0.000010 0.036032 0.014535 0.047368 0.084610 0.022151 0.062692
0.000010 0.000010 0.000010 0.000010 0.000010 0.000010 0.000017 0.000015 0.000010 0.000010 0.000010 0.000010 0.000010 0.000010 0.999828 0.000010 0.000010
0.000010 0.000010 0.000010 0.000010 0.000010 0.000010 0.000010 0.000010 0.000010 0.000010 0.000010 0.000010 0.000010 0.000010 0.999840 0.000010 0.000010
0.000010 0.040822 0.000010 0.000010 0.391498 0.000010 0.000010 0.012225 0.102134 0.007332 0.000010 0.000010 0.000010 0.000010 0.398970 0.009288 0.037641
0.189068 0.000634 0.000010 0.000010 0.000010 0.000010 0.000010 0.000010 0.000010 0.000010 0.000010 0.723261 0.000010 0.000010 0.000010 0.000010 0.086906
0.000010 0.699789 0.000010 0.000010 0.269985 0.000010 0.000010 0.000010 0.000010 0.000010 0.000010 0.009873 0.000010 0.000010 0.005316 0.008915 0.006013
0.237283 0.000010 0.000010 0.000010 0.617461 0.000010 0.000010 0.043607 0.014399 0.007543 0.000010 0.000592 0.000010 0.000010 0.030711 0.000010 0.048315
0.291912 0.012061 0.000010 0.000010 0.476700 0.005519 0.009849 0.039794 0.000010 0.000010 0.025930 0.026038 0.000010 0.000010 0.052055 0.021886 0.038196
0.189734 0.014056 0.000010 0.000010 0.649062 0.000010 0.000010 0.058833 0.000010 0.000010 0.000010 0.074549 0.000010 0.000010 0.013655 0.000010 0.000010
0.113324 0.020695 0.000010 0.000010 0.636271 0.000010 0.000010 0.054418 0.058354 0.003273 0.000010 0.030275 0.000010 0.003156 0.013016 0.012854 0.054306
0.199732 0.013423 0.000010 0.000010 0.526036 0.000010 0.000010 0.047233 0.030056 0.008549 0.025891 0.064908 0.000010 0.018786 0.022286 0.024291 0.018757
0.999840 0.000010 0.000010 0.000010 0.000010 0.000010 0.000010 0.000010 0.000010 0.000010 0.000010 0.000010 0.000010 0.000010 0.000010 0.000010 0.000010
0.999840 0.000010 0.000010 0.000010 0.000010 0.000010 0.000010 0.000010 0.000010 0.000010 0.000010 0.000010 0.000010 0.000010 0.000010 0.000010 0.000010
0.167400 0.012054 0.014071 0.013501 0.580938 0.000010 0.002865 0.029606 0.082260 0.000010 0.000010 0.020923 0.029775 0.011978 0.000010 0.027270 0.007321
0.174123 0.000010 0.000010 0.000010 0.805394 0.000010 0.000010 0.020343 0.000010 0.000010 0.000010 0.000010 0.000010 0.000010 0.000010 0.000010 0.000010
0.128128 0.000339 0.000010 0.000010 0.838307 0.000010 0.000010 0.029357 0.000010 0.000010 0.000010 0.000010 0.000010 0.000010 0.000010 0.003749 0.000010
0.895072 0.000010 0.000010 0.000010 0.000010 0.000010 0.004463 0.028490 0.000010 0.000010 0.057541 0.000010 0.000010 0.000010 0.014314 0.000010 0.000010
0.184646 0.030035 0.000010 0.000010 0.589050 0.000010 0.000010 0.033465 0.034373 0.000010 0.013636 0.031523 0.000010 0.021184 0.019148 0.011385 0.031495
0.259880 0.015809 0.000010 0.000010 0.552539 0.000010 0.015285 0.031916 0.000010 0.000010 0.000010 0.068084 0.009968 0.000010 0.023412 0.018188 0.004850
0.999840 0.000010 0.000010 0.000010 0.000010 0.000010 0.000010 0.000010 0.000010 0.000010 0.000010 0.000010 0.000010 0.000010 0.000010 0.000010 0.000010
0.999840 0.000010 0.000010 0.000010 0.000010 0.000010 0.000010 0.000010 0.000010 0.000010 0.000010 0.000010 0.000010 0.000010 0.000010 0.000010 0.000010
0.169898 0.005414 0.000010 0.000010 0.679515 0.000010 0.000010 0.000010 0.048307 0.000010 0.000010 0.032370 0.000010 0.013919 0.006195 0.000010 0.044292
0.216880 0.000010 0.000010 0.000010 0.674694 0.000010 0.000010 0.037228 0.014414 0.000010 0.000010 0.006543 0.000010 0.015245 0.018302 0.003265 0.013348
0.198922 0.007351 0.000010 0.000010 0.503201 0.000010 0.000010 0.012037 0.112364 0.002388 0.029249 0.057079 0.000010 0.024356 0.025315 0.005311 0.022377
0.172520 0.015757 0.000010 0.000010 0.613662 0.000010 0.000010 0.009290 0.030028 0.000010 0.000010 0.070822 0.000010 0.004224 0.025530 0.021253 0.036845
0.205477 0.019839 0.000010 0.003537 0.505282 0.000010 0.015746 0.053689 0.019068 0.000010 0.009772 0.044112 0.000010 0.033827 0.088698 0.000010 0.000902
0.021844 0.000010 0.000010 0.003135 0.282005 0.052487 0.000010 0.030113 0.076055 0.000010 0.036432 0.056638 0.386515 0.043300 0.001857 0.009570 0.000010
0.000010 0.000010 0.000010 0.000010 0.000010 0.000010 0.000010 0.000010 0.000010 0.000010 0.000010 0.000010 0.999840 0.000010 0.000010 0.000010 0.000010
0.000010 0.000010 0.000010 0.000010 0.000010 0.000010 0.000010 0.000010 0.000010 0.000010 0.000010 0.000010 0.999840 0.000010 0.000010 0.000010 0.000010
0.000010 0.000010 0.000010 0.000010 0.000010 0.000010 0.000010 0.000010 0.000010 0.000010 0.000010 0.000010 0.999840 0.000010 0.000010 0.000010 0.000010
0.000010 0.000010 0.000010 0.000010 0.000010 0.000010 0.000010 0.000010 0.000010 0.000010 0.000010 0.000010 0.999840 0.000010 0.000010 0.000010 0.000010
0.000010 0.000010 0.000010 0.000010 0.000010 0.000010 0.000010 0.000010 0.000010 0.000010 0.000010 0.000010 0.999840 0.000010 0.000010 0.000010 0.000010
0.000010 0.000010 0.000010 0.000010 0.000010 0.000010 0.000010 0.000010 0.000010 0.000010 0.000010 0.000010 0.999840 0.000010 0.000010 0.000010 0.000010
0.000010 0.000010 0.000010 0.000010 0.000010 0.000010 0.000010 0.000010 0.000010 0.000010 0.000010 0.000010 0.999840 0.000010 0.000010 0.000010 0.000010
0.000010 0.000010 0.000010 0.000010 0.000010 0.000010 0.000010 0.000010 0.000010 0.000010 0.000010 0.000010 0.999840 0.000010 0.000010 0.000010 0.000010
0.000010 0.000010 0.000010 0.000010 0.000010 0.000010 0.000010 0.000010 0.000010 0.000010 0.000010 0.000010 0.999840 0.000010 0.000010 0.000010 0.000010
0.000010 0.000010 0.000010 0.000010 0.000010 0.000010 0.000010 0.000010 0.000010 0.000010 0.000010 0.000010 0.999840 0.000010 0.000010 0.000010 0.000010
0.000010 0.000010 0.000010 0.000010 0.000010 0.000010 0.000010 0.000010 0.000010 0.000010 0.000010 0.000010 0.999840 0.000010 0.000010 0.000010 0.000010
0.000010 0.000010 0.000010 0.000010 0.000010 0.000010 0.000010 0.000010 0.000010 0.000010 0.000010 0.000010 0.999840 0.000010 0.000010 0.000010 0.000010
0.000013 0.000010 0.000010 0.000016 0.000010 0.000010 0.000010 0.000010 0.000010 0.580833 0.000010 0.000010 0.419008 0.000010 0.000010 0.000010 0.000010
0.000010 0.000010 0.000010 0.000010 0.000010 0.000010 0.000010 0.000010 0.000010 0.684058 0.000010 0.000010 0.315792 0.000010 0.000010 0.000010 0.000010
0.000010 0.000010 0.000010 0.000010 0.000010 0.000010 0.000010 0.000010 0.000010 0.999840 0.000010 0.000010 0.000010 0.000010 0.000010 0.000010 0.000010
0.000010 0.000010 0.000010 0.000010 0.000010 0.000010 0.000010 0.000010 0.000010 0.999840 0.000010 0.000010 0.000010 0.000010 0.000010 0.000010 0.000010
0.000010 0.000010 0.000010 0.000010 0.000010 0.000010 0.000010 0.000010 0.000010 0.999840 0.000010 0.000010 0.000010 0.000010 0.000010 0.000010 0.000010
0.000010 0.000010 0.000010 0.000010 0.000010 0.000010 0.000010 0.000010 0.000010 0.999840 0.000010 0.000010 0.000010 0.000010 0.000010 0.000010 0.000010
0.000010 0.000010 0.000010 0.000010 0.000010 0.999840 0.000010 0.000010 0.000010 0.000010 0.000010 0.000010 0.000010 0.000010 0.000010 0.000010 0.000010
0.000010 0.000010 0.000010 0.000010 0.000010 0.999840 0.000010 0.000010 0.000010 0.000010 0.000010 0.000010 0.000010 0.000010 0.000010 0.000010 0.000010
0.000010 0.000010 0.000010 0.000010 0.000010 0.999840 0.000010 0.000010 0.000010 0.000010 0.000010 0.000010 0.000010 0.000010 0.000010 0.000010 0.000010
0.000010 0.000010 0.000010 0.000010 0.000010 0.999840 0.000010 0.000010 0.000010 0.000010 0.000010 0.000010 0.000010 0.000010 0.000010 0.000010 0.000010
0.000010 0.000010 0.000010 0.000010 0.000010 0.999840 0.000010 0.000010 0.000010 0.000010 0.000010 0.000010 0.000010 0.000010 0.000010 0.000010 0.000010
0.000010 0.000010 0.000010 0.000010 0.000010 0.999840 0.000010 0.000010 0.000010 0.000010 0.000010 0.000010 0.000010 0.000010 0.000010 0.000010 0.000010
0.000010 0.000010 0.000010 0.000010 0.000010 0.999840 0.000010 0.000010 0.000010 0.000010 0.000010 0.000010 0.000010 0.000010 0.000010 0.000010 0.000010
0.000010 0.000010 0.000010 0.000010 0.128232 0.757322 0.000010 0.000010 0.000010 0.000010 0.000010 0.014236 0.034893 0.038293 0.000010 0.011336 0.015588
0.000010 0.012634 0.000010 0.000010 0.232543 0.526916 0.000010 0.030244 0.011031 0.000598 0.000010 0.000010 0.026970 0.121236 0.000010 0.037747 0.000010
0.000010 0.000010 0.000010 0.000010 0.114832 0.796323 0.000010 0.000010 0.041105 0.020022 0.000010 0.000010 0.000010 0.000010 0.027599 0.000010 0.000010
0.000010 0.001279 0.000010 0.000010 0.195921 0.717363 0.000010 0.000010 0.000010 0.000208 0.000010 0.000010 0.022906 0.062213 0.000010 0.000010 0.000010
0.000010 0.000010 0.000010 0.000010 0.000010 0.999840 0.000010 0.000010 0.000010 0.000010 0.000010 0.000010 0.000010 0.000010 0.000010 0.000010 0.000010
0.000010 0.000010 0.000010 0.000010 0.000010 0.999840 0.000010 0.000010 0.000010 0.000010 0.000010 0.000010 0.000010 0.000010 0.000010 0.000010 0.000010
0.000010 0.000010 0.000010 0.000010 0.087961 0.758110 0.000010 0.000010 0.014003 0.000010 0.027953 0.027577 0.019863 0.000010 0.031541 0.001032 0.031881
0.000010 0.017239 0.000010 0.000010 0.023913 0.848572 0.000010 0.044320 0.000010 0.000010 0.000010 0.000010 0.016428 0.000010 0.020483 0.028944 0.000010
0.039299 0.000010 0.000010 0.000010 0.000010 0.739783 0.000010 0.014631 0.000010 0.000010 0.000010 0.032646 0.091528 0.052177 0.023447 0.006399 0.000010
0.000010 0.000010 0.000010 0.000010 0.531751 0.150688 0.000010 0.003480 0.000010 0.000010 0.000010 0.000010 0.000010 0.313950 0.000010 0.000010 0.000010
0.000010 0.000010 0.000010 0.034963 0.466883 0.170105 0.000010 0.000010 0.000010 0.007954 0.000010 0.000010 0.000010 0.319975 0.000010 0.000010 0.000010
0.000010 0.013718 0.000010 0.000010 0.406312 0.147663 0.000010 0.020849 0.038427 0.009458 0.000010 0.000010 0.023193 0.339218 0.000010 0.000010 0.001081
0.000010 0.000010 0.000010 0.000010 0.428248 0.187889 0.000010 0.010172 0.000010 0.012644 0.000010 0.000010 0.000010 0.329878 0.000010 0.010683 0.020385
0.000010 0.000010 0.026078 0.025599 0.353259 0.182764 0.000010 0.000010 0.015647 0.014253 0.035987 0.013456 0.000010 0.307555 0.005086 0.020257 0.000010
0.000010 0.000010 0.144970 0.000010 0.011350 0.547581 0.000010 0.017683 0.000010 0.000010 0.000010 0.000010 0.056432 0.171368 0.000010 0.020760 0.029766
0.000010 0.000010 0.999838 0.000010 0.000010 0.000010 0.000010 0.000010 0.000010 0.000010 0.000010 0.000011 0.000010 0.000010 0.000010 0.000010 0.000010
0.000010 0.000010 0.999838 0.000010 0.000010 0.000010 0.000011 0.000010 0.000010 0.000010 0.000010 0.000011 0.000010 0.000010 0.000010 0.000010 0.000010
0.000010 0.000010 0.999837 0.000010 0.000010 0.000010 0.000010 0.000010 0.000010 0.000011 0.000010 0.000012 0.000010 0.000010 0.000010 0.000010 0.000010
0.000010 0.000010 0.744191 0.000010 0.000010 0.000010 0.000010 0.000010 0.000010 0.014579 0.000010 0.000010 0.000010 0.000011 0.241089 0.000010 0.000010
0.000010 0.000010 0.743896 0.000010 0.000010 0.000010 0.000010 0.000010 0.000010 0.014172 0.000010 0.000010 0.000010 0.000012 0.241790 0.000010 0.000010
0.015374 0.000010 0.000010 0.000010 0.406923 0.256575 0.000010 0.000010 0.011536 0.000010 0.000010 0.019213 0.044590 0.245691 0.000010 0.000010 0.000010
0.000010 0.000010 0.400143 0.161409 0.043649 0.145119 0.105267 0.000010 0.000061 0.028900 0.089475 0.000010 0.000010 0.000010 0.025897 0.000010 0.000010
0.009674 0.003828 0.093751 0.079327 0.075514 0.395423 0.030475 0.019525 0.012308 0.000010 0.077718 0.000010 0.057469 0.098797 0.004206 0.000010 0.041956
0.000010 0.000010 0.000010 0.000010 0.362085 0.254017 0.000010 0.012646 0.000010 0.024312 0.001017 0.020943 0.000010 0.322638 0.002254 0.000010 0.000010
0.000010 0.000010 0.000010 0.000010 0.430266 0.256910 0.000010 0.000010 0.005280 0.016284 0.000010 0.000010 0.000010 0.286113 0.005038 0.000010 0.000010
0.000010 0.000010 0.000010 0.000010 0.592827 0.123022 0.000010 0.000010 0.000010 0.000010 0.000010 0.000010 0.015362 0.251091 0.000010 0.017578 0.000010
0.000010 0.008191 0.000010 0.000010 0.612250 0.102979 0.000010 0.000010 0.000010 0.000010 0.003252 0.000010 0.006628 0.262086 0.000010 0.004513 0.000010
0.000010 0.009134 0.000010 0.000010 0.455936 0.218419 0.000010 0.010436 0.000010 0.008773 0.000010 0.000536 0.000010 0.288134 0.008542 0.000010 0.000010
0.000010 0.000010 0.000010 0.000010 0.424979 0.277812 0.000010 0.000010 0.000010 0.013624 0.000010 0.000010 0.000010 0.283454 0.000010 0.000010 0.000010
