# Supplementary material for: Genetic analysis of Thai cattle reveals a Southeast Asian indicine ancestry
Source: PeerJ. 2015 Oct 27;3:e1318. doi: 10.7717/peerj.1318 (PMC4627918; doi:10.7717/peerj.1318)
Supplement: Dataset S2 — The Q values inferred by ADMIXTURE for each modeled K are shown for each individual, which are labeled according to breed information. The data are organized into three folders, each of which represents the ADMIXTURE experiments described in Fig. S5. [file peerj-03-1318-s007.zip › SupplementDataS7/28experiments/experiment_1/18.Q]

0.000010 0.000010 0.000010 0.000010 0.999830 0.000010 0.000010 0.000010 0.000010 0.000010 0.000010 0.000010 0.000010 0.000010 0.000010 0.000010 0.000010 0.000010
0.000018 0.000010 0.000012 0.000010 0.999819 0.000010 0.000010 0.000010 0.000010 0.000010 0.000010 0.000010 0.000010 0.000010 0.000010 0.000010 0.000010 0.000010
0.000010 0.000010 0.000010 0.000010 0.999830 0.000010 0.000010 0.000010 0.000010 0.000010 0.000010 0.000010 0.000010 0.000010 0.000010 0.000010 0.000010 0.000010
0.000010 0.000010 0.000010 0.000010 0.999830 0.000010 0.000010 0.000010 0.000010 0.000010 0.000010 0.000010 0.000010 0.000010 0.000010 0.000010 0.000010 0.000010
0.000010 0.000010 0.000010 0.000010 0.999830 0.000010 0.000010 0.000010 0.000010 0.000010 0.000010 0.000010 0.000010 0.000010 0.000010 0.000010 0.000010 0.000010
0.000010 0.000016 0.000010 0.000010 0.999815 0.000010 0.000010 0.000010 0.000010 0.000010 0.000010 0.000010 0.000019 0.000010 0.000010 0.000010 0.000010 0.000010
0.000010 0.000010 0.000010 0.000010 0.999830 0.000010 0.000010 0.000010 0.000010 0.000010 0.000010 0.000010 0.000010 0.000010 0.000010 0.000010 0.000010 0.000010
0.000010 0.000010 0.000010 0.000010 0.999830 0.000010 0.000010 0.000010 0.000010 0.000010 0.000010 0.000010 0.000010 0.000010 0.000010 0.000010 0.000010 0.000010
0.000010 0.000010 0.000010 0.000010 0.000010 0.000010 0.000010 0.000010 0.999830 0.000010 0.000010 0.000010 0.000010 0.000010 0.000010 0.000010 0.000010 0.000010
0.000010 0.000010 0.000010 0.000010 0.000010 0.000010 0.000010 0.000010 0.999830 0.000010 0.000010 0.000010 0.000010 0.000010 0.000010 0.000010 0.000010 0.000010
0.028949 0.000010 0.026440 0.083837 0.000010 0.000010 0.000161 0.000010 0.020787 0.000010 0.000010 0.000010 0.120273 0.029778 0.000010 0.000010 0.689674 0.000010
0.000010 0.000010 0.000010 0.000010 0.000010 0.000010 0.000010 0.000010 0.000010 0.000010 0.000010 0.000010 0.000010 0.000010 0.000010 0.000010 0.999830 0.000010
0.000010 0.000010 0.000010 0.000010 0.000010 0.000010 0.000010 0.000010 0.000010 0.000010 0.000010 0.000010 0.000010 0.000010 0.000010 0.000010 0.999830 0.000010
0.000010 0.000010 0.000010 0.000010 0.000010 0.000010 0.000010 0.000010 0.000010 0.000010 0.000010 0.000010 0.000010 0.000010 0.000010 0.000010 0.999830 0.000010
0.000010 0.000010 0.000010 0.000010 0.000010 0.000010 0.000010 0.000010 0.000010 0.000010 0.000010 0.000010 0.000010 0.000010 0.000010 0.000010 0.999830 0.000010
0.004557 0.000010 0.000010 0.014458 0.000010 0.000010 0.000010 0.000010 0.043082 0.000010 0.000010 0.072236 0.000010 0.000010 0.000010 0.000010 0.865537 0.000010
0.000010 0.000010 0.000010 0.000010 0.000010 0.000010 0.000010 0.000010 0.000010 0.000010 0.000010 0.000010 0.000010 0.000010 0.000010 0.000010 0.999830 0.000010
0.000010 0.000010 0.000010 0.000010 0.014280 0.061538 0.000010 0.000010 0.000010 0.000010 0.000010 0.008308 0.000010 0.000010 0.000010 0.000010 0.915735 0.000010
0.000010 0.000010 0.000010 0.000010 0.000010 0.000010 0.000010 0.000010 0.000010 0.000010 0.000010 0.000010 0.000010 0.000010 0.000010 0.000010 0.999830 0.000010
0.000010 0.000010 0.000010 0.000010 0.000010 0.000010 0.000010 0.000010 0.000010 0.000010 0.000010 0.000010 0.000010 0.000010 0.000010 0.000010 0.999830 0.000010
0.000010 0.000010 0.000010 0.000010 0.000010 0.000010 0.000010 0.000010 0.000010 0.000010 0.000010 0.000010 0.000010 0.000010 0.000010 0.000010 0.999830 0.000010
0.000010 0.000010 0.009067 0.000010 0.000010 0.000010 0.002647 0.000010 0.000010 0.000010 0.000010 0.000010 0.000010 0.000010 0.000010 0.000010 0.988136 0.000010
0.000010 0.000010 0.000010 0.000010 0.000010 0.000010 0.000010 0.000010 0.000010 0.000010 0.000010 0.000010 0.000010 0.000010 0.000010 0.000010 0.999830 0.000010
0.000010 0.000010 0.000010 0.000010 0.000010 0.000010 0.000010 0.000010 0.000010 0.000010 0.000010 0.000010 0.000010 0.000010 0.000010 0.000010 0.999830 0.000010
0.000010 0.040706 0.036522 0.003874 0.000010 0.012243 0.008507 0.000010 0.041290 0.000010 0.000010 0.000010 0.111327 0.021276 0.000913 0.000010 0.723261 0.000010
0.000010 0.000010 0.000010 0.000010 0.000010 0.000010 0.000010 0.000010 0.000010 0.000010 0.000010 0.000010 0.000010 0.000010 0.000010 0.000010 0.999830 0.000010
0.000010 0.000010 0.000010 0.000010 0.000010 0.000010 0.000010 0.000010 0.000010 0.000010 0.000010 0.000010 0.000010 0.000010 0.000010 0.000010 0.999830 0.000010
0.000010 0.000010 0.000010 0.000010 0.000010 0.000010 0.000010 0.000010 0.000010 0.000010 0.000010 0.000010 0.000010 0.000010 0.000010 0.000010 0.999830 0.000010
0.000010 0.000010 0.000010 0.000010 0.000010 0.000010 0.000010 0.000010 0.000010 0.000010 0.000010 0.000010 0.000010 0.000010 0.000010 0.000010 0.999830 0.000010
0.000010 0.000010 0.000010 0.000010 0.000010 0.000010 0.000010 0.000010 0.000010 0.000010 0.000010 0.000010 0.000010 0.000010 0.000010 0.000010 0.999830 0.000010
0.049891 0.044092 0.041260 0.282464 0.000010 0.079995 0.000010 0.015939 0.063677 0.000010 0.013925 0.060874 0.303091 0.011039 0.003542 0.002335 0.019111 0.008734
0.024093 0.000010 0.042965 0.388523 0.009237 0.135781 0.000104 0.029487 0.036726 0.000010 0.016907 0.111841 0.074349 0.042352 0.000010 0.000010 0.067629 0.019966
0.000010 0.000010 0.067407 0.094184 0.002701 0.627011 0.000072 0.000010 0.021310 0.000011 0.000010 0.016818 0.071284 0.000010 0.000010 0.000010 0.050228 0.048904
0.000010 0.000010 0.000010 0.000010 0.000010 0.999830 0.000010 0.000010 0.000010 0.000010 0.000010 0.000010 0.000010 0.000010 0.000010 0.000010 0.000010 0.000010
0.000010 0.000010 0.000010 0.000010 0.000010 0.999830 0.000010 0.000010 0.000010 0.000010 0.000010 0.000010 0.000010 0.000010 0.000010 0.000010 0.000010 0.000010
0.000010 0.000010 0.046197 0.127750 0.007721 0.664916 0.000010 0.000010 0.018428 0.000010 0.000010 0.068146 0.028964 0.010917 0.000010 0.000010 0.026871 0.000010
0.000010 0.000010 0.030604 0.324043 0.021831 0.302924 0.010233 0.000010 0.022260 0.000010 0.000010 0.000010 0.221667 0.002467 0.000010 0.000010 0.049119 0.014771
0.000010 0.000010 0.000010 0.000010 0.000010 0.999830 0.000010 0.000010 0.000010 0.000010 0.000010 0.000010 0.000010 0.000010 0.000010 0.000010 0.000010 0.000010
0.016770 0.010561 0.000010 0.075199 0.018260 0.637660 0.000010 0.047702 0.000010 0.025828 0.020803 0.034690 0.047668 0.000010 0.019743 0.000010 0.038834 0.006234
0.000010 0.007743 0.009726 0.049331 0.000010 0.569028 0.000010 0.086460 0.024843 0.039374 0.048843 0.041735 0.095904 0.000010 0.002803 0.000010 0.000010 0.024151
0.000010 0.000010 0.035619 0.217082 0.000010 0.527651 0.010590 0.059769 0.075981 0.008017 0.039075 0.000010 0.000010 0.000010 0.000010 0.000010 0.025311 0.000824
0.000010 0.000010 0.000010 0.000010 0.000010 0.999830 0.000010 0.000010 0.000010 0.000010 0.000010 0.000010 0.000010 0.000010 0.000010 0.000010 0.000010 0.000010
0.017327 0.000010 0.045208 0.371585 0.008633 0.157970 0.000010 0.023799 0.042175 0.009811 0.000010 0.059611 0.191185 0.018163 0.000010 0.000010 0.054472 0.000010
0.000010 0.000010 0.000010 0.088020 0.000010 0.861085 0.014342 0.000010 0.000010 0.000010 0.000010 0.000010 0.000010 0.000010 0.000010 0.000010 0.036413 0.000010
0.000010 0.008283 0.044517 0.358782 0.000010 0.300773 0.012777 0.031174 0.056467 0.000010 0.019366 0.023671 0.062968 0.045687 0.000010 0.000010 0.005471 0.030015
0.000010 0.032123 0.053265 0.233064 0.000010 0.420582 0.015883 0.054186 0.000010 0.037542 0.017392 0.040770 0.067933 0.020028 0.000010 0.000010 0.007173 0.000010
0.000010 0.048231 0.022036 0.298516 0.000012 0.460271 0.000010 0.036310 0.046731 0.000010 0.021384 0.027326 0.000010 0.014253 0.000010 0.000010 0.000010 0.024860
0.000010 0.000010 0.003364 0.012425 0.000010 0.984061 0.000010 0.000010 0.000010 0.000010 0.000010 0.000010 0.000010 0.000010 0.000010 0.000010 0.000010 0.000010
0.000010 0.000010 0.000010 0.000010 0.000010 0.999830 0.000010 0.000010 0.000010 0.000010 0.000010 0.000010 0.000010 0.000010 0.000010 0.000010 0.000010 0.000010
0.000010 0.000010 0.000010 0.000010 0.000010 0.999830 0.000010 0.000010 0.000010 0.000010 0.000010 0.000010 0.000010 0.000010 0.000010 0.000010 0.000010 0.000010
0.000010 0.000010 0.000010 0.999830 0.000010 0.000010 0.000010 0.000010 0.000010 0.000010 0.000010 0.000010 0.000010 0.000010 0.000010 0.000010 0.000010 0.000010
0.000010 0.000010 0.000010 0.999830 0.000010 0.000010 0.000010 0.000010 0.000010 0.000010 0.000010 0.000010 0.000010 0.000010 0.000010 0.000010 0.000010 0.000010
0.000010 0.000010 0.000010 0.999830 0.000010 0.000010 0.000010 0.000010 0.000010 0.000010 0.000010 0.000010 0.000010 0.000010 0.000010 0.000010 0.000010 0.000010
0.000010 0.000010 0.000010 0.999830 0.000010 0.000010 0.000010 0.000010 0.000010 0.000010 0.000010 0.000010 0.000010 0.000010 0.000010 0.000010 0.000010 0.000010
0.000010 0.000010 0.000010 0.999830 0.000010 0.000010 0.000010 0.000010 0.000010 0.000010 0.000010 0.000010 0.000010 0.000010 0.000010 0.000010 0.000010 0.000010
0.000010 0.000010 0.000010 0.999830 0.000010 0.000010 0.000010 0.000010 0.000010 0.000010 0.000010 0.000010 0.000010 0.000010 0.000010 0.000010 0.000010 0.000010
0.000010 0.000010 0.000010 0.999830 0.000010 0.000010 0.000010 0.000010 0.000010 0.000010 0.000010 0.000010 0.000010 0.000010 0.000010 0.000010 0.000010 0.000010
0.000010 0.000010 0.000010 0.999830 0.000010 0.000010 0.000010 0.000010 0.000010 0.000010 0.000010 0.000010 0.000010 0.000010 0.000010 0.000010 0.000010 0.000010
0.000010 0.000010 0.000010 0.973373 0.001913 0.000010 0.000010 0.000010 0.004115 0.000010 0.000010 0.000010 0.000010 0.000010 0.000010 0.000010 0.020458 0.000010
0.000010 0.000010 0.000010 0.999830 0.000010 0.000010 0.000010 0.000010 0.000010 0.000010 0.000010 0.000010 0.000010 0.000010 0.000010 0.000010 0.000010 0.000010
0.000010 0.000010 0.000010 0.999830 0.000010 0.000010 0.000010 0.000010 0.000010 0.000010 0.000010 0.000010 0.000010 0.000010 0.000010 0.000010 0.000010 0.000010
0.000010 0.000010 0.000010 0.999830 0.000010 0.000010 0.000010 0.000010 0.000010 0.000010 0.000010 0.000010 0.000010 0.000010 0.000010 0.000010 0.000010 0.000010
0.000010 0.000010 0.000010 0.999830 0.000010 0.000010 0.000010 0.000010 0.000010 0.000010 0.000010 0.000010 0.000010 0.000010 0.000010 0.000010 0.000010 0.000010
0.000010 0.000010 0.000010 0.999830 0.000010 0.000010 0.000010 0.000010 0.000010 0.000010 0.000010 0.000010 0.000010 0.000010 0.000010 0.000010 0.000010 0.000010
0.000010 0.000010 0.000010 0.999830 0.000010 0.000010 0.000010 0.000010 0.000010 0.000010 0.000010 0.000010 0.000010 0.000010 0.000010 0.000010 0.000010 0.000010
0.000010 0.000010 0.000010 0.999830 0.000010 0.000010 0.000010 0.000010 0.000010 0.000010 0.000010 0.000010 0.000010 0.000010 0.000010 0.000010 0.000010 0.000010
0.000010 0.000010 0.000010 0.999830 0.000010 0.000010 0.000010 0.000010 0.000010 0.000010 0.000010 0.000010 0.000010 0.000010 0.000010 0.000010 0.000010 0.000010
0.000010 0.000010 0.020070 0.979770 0.000010 0.000010 0.000010 0.000010 0.000010 0.000010 0.000010 0.000010 0.000010 0.000010 0.000010 0.000010 0.000010 0.000010
0.000010 0.000010 0.000010 0.999830 0.000010 0.000010 0.000010 0.000010 0.000010 0.000010 0.000010 0.000010 0.000010 0.000010 0.000010 0.000010 0.000010 0.000010
0.000010 0.000010 0.000010 0.999830 0.000010 0.000010 0.000010 0.000010 0.000010 0.000010 0.000010 0.000010 0.000010 0.000010 0.000010 0.000010 0.000010 0.000010
0.000010 0.000010 0.000010 0.000010 0.000010 0.000010 0.000010 0.000010 0.000010 0.000010 0.000010 0.000010 0.000010 0.000010 0.000010 0.000010 0.000010 0.999830
0.000010 0.000010 0.000010 0.000010 0.000010 0.000010 0.000010 0.000010 0.000010 0.000010 0.000010 0.000010 0.000010 0.000010 0.000010 0.000010 0.000010 0.999830
0.000010 0.000010 0.000010 0.000010 0.000010 0.000010 0.000010 0.000010 0.000010 0.000010 0.000010 0.000010 0.000010 0.000010 0.000010 0.000010 0.000010 0.999830
0.000010 0.000010 0.000010 0.000010 0.000010 0.000010 0.000010 0.000010 0.000010 0.000010 0.000010 0.000010 0.000010 0.000010 0.000010 0.000010 0.000010 0.999830
0.000010 0.000010 0.000010 0.000010 0.000010 0.000010 0.000010 0.000010 0.000010 0.000010 0.000010 0.000010 0.000010 0.000010 0.000010 0.000010 0.000010 0.999830
0.000010 0.000010 0.000010 0.000010 0.000010 0.000010 0.000010 0.000010 0.000010 0.000010 0.000010 0.000010 0.000010 0.000010 0.000010 0.000010 0.000010 0.999830
0.000010 0.000010 0.000010 0.024733 0.000010 0.000010 0.000010 0.000010 0.000010 0.000010 0.000010 0.029850 0.000010 0.002921 0.000010 0.000010 0.012644 0.929722
0.000010 0.000010 0.000010 0.000010 0.000010 0.000010 0.000010 0.000010 0.000010 0.000010 0.000010 0.000010 0.000010 0.000010 0.000010 0.000010 0.000010 0.999830
0.000010 0.000010 0.000010 0.000010 0.000010 0.000010 0.000010 0.000010 0.000010 0.000010 0.000010 0.000010 0.000010 0.000015 0.000010 0.000010 0.000010 0.999825
0.000010 0.000010 0.000010 0.000010 0.000011 0.000010 0.000010 0.000010 0.000010 0.000010 0.000010 0.000011 0.000010 0.000010 0.000012 0.000010 0.000010 0.999826
0.114923 0.008421 0.025266 0.038209 0.028904 0.000010 0.024793 0.000010 0.000010 0.005625 0.000010 0.113008 0.447273 0.077685 0.023260 0.000010 0.020788 0.071795
0.887654 0.000010 0.000010 0.000010 0.000010 0.000010 0.023088 0.000010 0.061159 0.000010 0.000010 0.000010 0.027959 0.000010 0.000010 0.000010 0.000010 0.000010
0.906990 0.000010 0.000010 0.000010 0.000010 0.000010 0.092850 0.000010 0.000010 0.000010 0.000010 0.000010 0.000010 0.000010 0.000010 0.000010 0.000010 0.000010
0.803916 0.000010 0.000010 0.000010 0.000010 0.000010 0.195924 0.000010 0.000010 0.000010 0.000010 0.000010 0.000010 0.000010 0.000010 0.000010 0.000010 0.000010
0.938780 0.000010 0.000010 0.000010 0.000010 0.000010 0.061060 0.000010 0.000010 0.000010 0.000010 0.000010 0.000010 0.000010 0.000010 0.000010 0.000010 0.000010
0.790991 0.000010 0.009136 0.044103 0.000010 0.000010 0.066612 0.000010 0.007003 0.000010 0.000010 0.000010 0.061850 0.000010 0.000010 0.000010 0.000010 0.020195
0.999830 0.000010 0.000010 0.000010 0.000010 0.000010 0.000010 0.000010 0.000010 0.000010 0.000010 0.000010 0.000010 0.000010 0.000010 0.000010 0.000010 0.000010
0.781894 0.000010 0.000010 0.014441 0.007734 0.000010 0.058242 0.000010 0.000010 0.000010 0.000010 0.082275 0.008555 0.000010 0.000010 0.000010 0.000010 0.046749
0.900841 0.000010 0.000010 0.000010 0.007077 0.000010 0.029898 0.000010 0.039855 0.000010 0.000010 0.000010 0.000010 0.022199 0.000010 0.000010 0.000010 0.000010
0.822005 0.000010 0.000010 0.000010 0.000010 0.000010 0.085224 0.000010 0.041354 0.000010 0.000010 0.000010 0.000010 0.051276 0.000010 0.000010 0.000010 0.000010
0.697793 0.000010 0.000010 0.012819 0.000010 0.000010 0.153430 0.000010 0.000010 0.000010 0.000010 0.099317 0.036511 0.000010 0.000010 0.000010 0.000010 0.000010
0.999830 0.000010 0.000010 0.000010 0.000010 0.000010 0.000010 0.000010 0.000010 0.000010 0.000010 0.000010 0.000010 0.000010 0.000010 0.000010 0.000010 0.000010
0.999826 0.000010 0.000010 0.000010 0.000013 0.000010 0.000010 0.000010 0.000011 0.000010 0.000010 0.000010 0.000010 0.000011 0.000010 0.000010 0.000010 0.000010
0.510580 0.000010 0.000010 0.000010 0.000010 0.000010 0.489260 0.000010 0.000010 0.000010 0.000010 0.000010 0.000010 0.000010 0.000010 0.000010 0.000010 0.000010
0.000010 0.000010 0.000010 0.000010 0.000010 0.000010 0.999829 0.000010 0.000010 0.000011 0.000010 0.000010 0.000010 0.000010 0.000010 0.000010 0.000010 0.000010
0.735057 0.000010 0.000010 0.000010 0.000010 0.000010 0.000010 0.000010 0.000010 0.000010 0.000010 0.000010 0.232256 0.025420 0.000010 0.000010 0.000010 0.007128
0.999830 0.000010 0.000010 0.000010 0.000010 0.000010 0.000010 0.000010 0.000010 0.000010 0.000010 0.000010 0.000010 0.000010 0.000010 0.000010 0.000010 0.000010
0.959524 0.000010 0.000010 0.000010 0.000010 0.000010 0.040316 0.000010 0.000010 0.000010 0.000010 0.000010 0.000010 0.000010 0.000010 0.000010 0.000010 0.000010
0.019647 0.026789 0.012116 0.000010 0.001671 0.000010 0.006286 0.033702 0.044610 0.056320 0.012517 0.070074 0.636395 0.029160 0.032755 0.000010 0.000010 0.017916
0.999830 0.000010 0.000010 0.000010 0.000010 0.000010 0.000010 0.000010 0.000010 0.000010 0.000010 0.000010 0.000010 0.000010 0.000010 0.000010 0.000010 0.000010
0.058614 0.017579 0.038533 0.053397 0.002698 0.031878 0.000010 0.054939 0.019492 0.070035 0.035942 0.072302 0.465533 0.014703 0.011350 0.000010 0.031079 0.021907
0.000010 0.000010 0.000010 0.000010 0.000010 0.000010 0.999829 0.000010 0.000010 0.000011 0.000010 0.000010 0.000010 0.000010 0.000010 0.000010 0.000010 0.000010
0.970247 0.000010 0.000010 0.000010 0.000010 0.000010 0.029593 0.000010 0.000010 0.000010 0.000010 0.000010 0.000010 0.000010 0.000010 0.000010 0.000010 0.000010
0.006726 0.011530 0.000010 0.020091 0.000010 0.032025 0.022232 0.041799 0.119474 0.076792 0.023246 0.000010 0.623305 0.000010 0.005355 0.000010 0.014356 0.003019
0.991043 0.000010 0.000010 0.000010 0.000010 0.000010 0.000010 0.000010 0.000010 0.000010 0.000010 0.000010 0.000010 0.008797 0.000010 0.000010 0.000010 0.000010
0.000010 0.021479 0.003402 0.000010 0.000010 0.000010 0.004129 0.116271 0.074112 0.133537 0.046342 0.000010 0.583842 0.015831 0.000010 0.000975 0.000010 0.000010
0.006441 0.000010 0.000010 0.000010 0.001204 0.009934 0.000010 0.151777 0.000010 0.163553 0.000010 0.000010 0.666971 0.000010 0.000010 0.000010 0.000010 0.000010
0.000010 0.000010 0.000010 0.000010 0.000010 0.022654 0.000010 0.148380 0.000010 0.164797 0.009845 0.000010 0.654195 0.000010 0.000010 0.000010 0.000010 0.000010
0.000010 0.983614 0.000010 0.000010 0.016226 0.000010 0.000010 0.000010 0.000010 0.000010 0.000010 0.000010 0.000010 0.000010 0.000010 0.000010 0.000010 0.000010
0.069089 0.196516 0.015744 0.046233 0.007769 0.000010 0.000010 0.000010 0.007838 0.000010 0.000010 0.103769 0.474759 0.020276 0.000010 0.000010 0.000010 0.057926
0.002422 0.230481 0.005109 0.005849 0.020502 0.000010 0.005710 0.000010 0.047884 0.000010 0.000010 0.088871 0.550872 0.034111 0.000010 0.000010 0.008119 0.000010
0.000010 0.999830 0.000010 0.000010 0.000010 0.000010 0.000010 0.000010 0.000010 0.000010 0.000010 0.000010 0.000010 0.000010 0.000010 0.000010 0.000010 0.000010
0.000010 0.999830 0.000010 0.000010 0.000010 0.000010 0.000010 0.000010 0.000010 0.000010 0.000010 0.000010 0.000010 0.000010 0.000010 0.000010 0.000010 0.000010
0.006685 0.261489 0.029516 0.036841 0.016481 0.000010 0.000204 0.000010 0.020375 0.000010 0.000010 0.045153 0.523115 0.030324 0.000010 0.000010 0.029746 0.000010
0.000010 0.880297 0.000010 0.000010 0.000010 0.000010 0.000010 0.000010 0.119543 0.000010 0.000010 0.000010 0.000010 0.000010 0.000010 0.000010 0.000010 0.000010
0.000010 0.999830 0.000010 0.000010 0.000010 0.000010 0.000010 0.000010 0.000010 0.000010 0.000010 0.000010 0.000010 0.000010 0.000010 0.000010 0.000010 0.000010
0.000010 0.999830 0.000010 0.000010 0.000010 0.000010 0.000010 0.000010 0.000010 0.000010 0.000010 0.000010 0.000010 0.000010 0.000010 0.000010 0.000010 0.000010
0.014413 0.764226 0.034262 0.000010 0.012334 0.000010 0.000010 0.000010 0.000010 0.000010 0.000010 0.069934 0.067200 0.018548 0.000010 0.000010 0.000010 0.018984
0.000010 0.000010 0.529484 0.071008 0.000010 0.000010 0.023120 0.000010 0.000010 0.000010 0.000010 0.157063 0.171800 0.013079 0.000010 0.000010 0.000010 0.034336
0.000010 0.000010 0.999830 0.000010 0.000010 0.000010 0.000010 0.000010 0.000010 0.000010 0.000010 0.000010 0.000010 0.000010 0.000010 0.000010 0.000010 0.000010
0.000010 0.000010 0.291198 0.099791 0.017649 0.000010 0.021728 0.000010 0.046910 0.000010 0.000010 0.178627 0.276428 0.000010 0.000010 0.000010 0.039685 0.027895
0.000010 0.000010 0.999830 0.000010 0.000010 0.000010 0.000010 0.000010 0.000010 0.000010 0.000010 0.000010 0.000010 0.000010 0.000010 0.000010 0.000010 0.000010
0.000010 0.000010 0.999830 0.000010 0.000010 0.000010 0.000010 0.000010 0.000010 0.000010 0.000010 0.000010 0.000010 0.000010 0.000010 0.000010 0.000010 0.000010
0.000010 0.000010 0.999830 0.000010 0.000010 0.000010 0.000010 0.000010 0.000010 0.000010 0.000010 0.000010 0.000010 0.000010 0.000010 0.000010 0.000010 0.000010
0.000010 0.000010 0.493953 0.077814 0.000010 0.000010 0.021614 0.000010 0.000010 0.000010 0.000010 0.135652 0.200463 0.000010 0.009639 0.000010 0.001187 0.059579
0.000012 0.000010 0.999827 0.000010 0.000010 0.000010 0.000010 0.000010 0.000010 0.000010 0.000010 0.000010 0.000010 0.000011 0.000010 0.000010 0.000010 0.000010
0.000010 0.000010 0.999830 0.000010 0.000010 0.000010 0.000010 0.000010 0.000010 0.000010 0.000010 0.000010 0.000010 0.000010 0.000010 0.000010 0.000010 0.000010
0.067242 0.000010 0.294003 0.094225 0.002380 0.000010 0.000010 0.000010 0.003747 0.009591 0.000010 0.122328 0.271878 0.040102 0.011934 0.000010 0.022602 0.059907
0.000010 0.000010 0.038782 0.000010 0.023909 0.000010 0.009212 0.000010 0.000010 0.000010 0.000010 0.020116 0.907851 0.000010 0.000010 0.000010 0.000010 0.000010
0.000010 0.000010 0.002788 0.000010 0.000010 0.000010 0.015165 0.000010 0.000010 0.000010 0.000010 0.000010 0.981897 0.000010 0.000010 0.000010 0.000010 0.000010
0.000010 0.000010 0.000010 0.000010 0.000010 0.000010 0.001050 0.000010 0.000010 0.000010 0.000010 0.042681 0.956119 0.000010 0.000010 0.000010 0.000010 0.000010
0.024122 0.000010 0.025205 0.017456 0.000010 0.000010 0.000010 0.000010 0.052441 0.000010 0.000010 0.030909 0.746261 0.000010 0.009240 0.000010 0.045618 0.048658
0.000010 0.000010 0.000010 0.000010 0.000010 0.000010 0.000010 0.000010 0.000010 0.000010 0.000010 0.000010 0.999830 0.000010 0.000010 0.000010 0.000010 0.000010
0.000010 0.000010 0.000010 0.000010 0.000010 0.000011 0.000010 0.000010 0.000010 0.000010 0.000010 0.000010 0.999829 0.000010 0.000010 0.000010 0.000010 0.000010
0.000010 0.000010 0.000010 0.000010 0.000683 0.000010 0.000010 0.000010 0.000010 0.000010 0.000010 0.088220 0.910947 0.000010 0.000010 0.000010 0.000010 0.000010
0.003263 0.020403 0.042383 0.009857 0.022401 0.000010 0.000010 0.000010 0.055166 0.000010 0.000010 0.108357 0.613204 0.015318 0.000010 0.003750 0.078933 0.026905
0.000834 0.000010 0.015864 0.039077 0.000325 0.000010 0.000010 0.000010 0.018102 0.004549 0.000010 0.046608 0.779024 0.032842 0.006923 0.000010 0.047460 0.008333
0.000010 0.011304 0.012722 0.006419 0.000010 0.000010 0.023569 0.000010 0.100983 0.000010 0.000010 0.089711 0.652920 0.000010 0.038024 0.000010 0.046868 0.017400
0.000010 0.000010 0.000884 0.000010 0.002994 0.000010 0.000010 0.000010 0.000010 0.000010 0.000010 0.000010 0.950041 0.014051 0.000010 0.000010 0.000010 0.031900
0.000010 0.000010 0.016963 0.000010 0.000010 0.000010 0.002293 0.000010 0.000010 0.000010 0.000010 0.000010 0.980082 0.000010 0.000010 0.000010 0.000010 0.000523
0.020374 0.000010 0.026040 0.059928 0.025079 0.000010 0.022532 0.000010 0.000010 0.017204 0.000010 0.068743 0.671696 0.005199 0.030342 0.000010 0.023958 0.028847
0.030194 0.000013 0.020463 0.037674 0.000010 0.000010 0.011426 0.000010 0.000426 0.000010 0.000010 0.060519 0.756483 0.029791 0.007049 0.000010 0.035702 0.010200
0.025897 0.000010 0.023749 0.000010 0.004681 0.000010 0.004843 0.035383 0.029516 0.056278 0.013899 0.092303 0.638627 0.037284 0.027352 0.000010 0.000010 0.010138
0.000010 0.000010 0.000010 0.000010 0.000010 0.000010 0.009873 0.000010 0.000010 0.000010 0.000010 0.000010 0.989967 0.000010 0.000010 0.000010 0.000010 0.000010
0.000010 0.000010 0.000010 0.000010 0.000010 0.000010 0.011051 0.000010 0.000010 0.000010 0.000010 0.000010 0.988789 0.000010 0.000010 0.000010 0.000010 0.000010
0.000010 0.000010 0.003450 0.000010 0.002560 0.000010 0.000010 0.000010 0.030693 0.000010 0.000010 0.000010 0.929738 0.033429 0.000010 0.000010 0.000010 0.000010
0.000010 0.000010 0.032472 0.000010 0.012602 0.000010 0.000010 0.000010 0.023749 0.000010 0.000010 0.005594 0.901369 0.024094 0.000010 0.000010 0.000010 0.000010
0.032334 0.038635 0.046418 0.056198 0.000010 0.000010 0.013779 0.000016 0.039297 0.029314 0.000012 0.101191 0.585532 0.022803 0.002031 0.000010 0.019578 0.012831
0.004410 0.000010 0.025174 0.076473 0.017723 0.000010 0.015152 0.000010 0.015767 0.006798 0.000010 0.062226 0.668082 0.019464 0.018806 0.000010 0.038801 0.031074
0.038083 0.023478 0.000010 0.033005 0.021202 0.000010 0.017544 0.000010 0.000010 0.000010 0.000010 0.078723 0.697223 0.019017 0.000010 0.000010 0.033204 0.038441
0.000010 0.000010 0.000010 0.000010 0.000010 0.000010 0.000010 0.000010 0.000010 0.000010 0.000010 0.999830 0.000010 0.000010 0.000010 0.000010 0.000010 0.000010
0.000010 0.000010 0.000010 0.000010 0.000010 0.000010 0.000010 0.000011 0.000010 0.000010 0.000010 0.999829 0.000010 0.000010 0.000010 0.000010 0.000010 0.000010
0.000010 0.000010 0.000010 0.000010 0.000010 0.000010 0.000010 0.000010 0.000010 0.000010 0.000010 0.999830 0.000010 0.000010 0.000010 0.000010 0.000010 0.000010
0.000010 0.000010 0.000010 0.000010 0.000010 0.000010 0.000010 0.000010 0.000010 0.000010 0.000010 0.999830 0.000010 0.000010 0.000010 0.000010 0.000010 0.000010
0.000010 0.000010 0.000010 0.000010 0.000010 0.000010 0.000010 0.083822 0.000010 0.000010 0.024119 0.891909 0.000010 0.000010 0.000010 0.000010 0.000010 0.000010
0.000010 0.000010 0.000010 0.000010 0.000010 0.000010 0.000010 0.000010 0.000010 0.000010 0.000010 0.999830 0.000010 0.000010 0.000010 0.000010 0.000010 0.000010
0.046009 0.000010 0.035731 0.070530 0.023230 0.070166 0.000010 0.078782 0.000010 0.017228 0.021557 0.043068 0.545441 0.006634 0.000010 0.000010 0.000010 0.041565
0.043889 0.000010 0.073390 0.111576 0.012526 0.000010 0.000010 0.000010 0.035104 0.000010 0.000010 0.199297 0.420288 0.000331 0.033864 0.000010 0.016660 0.053006
0.000010 0.000010 0.000010 0.000010 0.000010 0.000010 0.000010 0.000010 0.000010 0.000010 0.000010 0.999830 0.000010 0.000010 0.000010 0.000010 0.000010 0.000010
0.000010 0.000010 0.076859 0.133205 0.013494 0.000010 0.009186 0.000010 0.031434 0.009447 0.000010 0.213644 0.401331 0.003908 0.010131 0.019781 0.058276 0.019254
0.000010 0.000010 0.008652 0.000010 0.000010 0.000010 0.000010 0.000010 0.000010 0.000010 0.000010 0.991188 0.000010 0.000010 0.000010 0.000010 0.000010 0.000010
0.000010 0.000010 0.000010 0.000010 0.000010 0.000010 0.000010 0.000010 0.000010 0.000010 0.000010 0.999830 0.000010 0.000010 0.000010 0.000010 0.000010 0.000010
0.032115 0.000010 0.016266 0.096364 0.000010 0.000010 0.000010 0.000010 0.034896 0.000010 0.000010 0.000010 0.808863 0.011374 0.000010 0.000010 0.000010 0.000010
0.056046 0.000010 0.022909 0.103527 0.000010 0.000010 0.008698 0.000010 0.060194 0.000010 0.000010 0.010813 0.717220 0.002424 0.000010 0.000010 0.000010 0.018078
0.054367 0.007151 0.038341 0.097277 0.007944 0.000010 0.000010 0.000010 0.030831 0.000010 0.000010 0.000010 0.721453 0.025036 0.015490 0.000010 0.000010 0.002030
0.045972 0.000010 0.016028 0.122415 0.000010 0.000010 0.000010 0.000010 0.000010 0.000010 0.000010 0.000010 0.802008 0.007472 0.000010 0.000010 0.000010 0.005985
0.091457 0.000010 0.018973 0.112194 0.008170 0.000010 0.000010 0.000010 0.034293 0.000010 0.000010 0.060678 0.609939 0.008883 0.000010 0.000010 0.035651 0.019683
0.832392 0.000010 0.000010 0.103696 0.020694 0.000010 0.000010 0.000010 0.017301 0.000010 0.000010 0.000010 0.000010 0.005620 0.006892 0.000010 0.000010 0.013295
0.994316 0.000010 0.000010 0.000010 0.005524 0.000010 0.000010 0.000010 0.000010 0.000010 0.000010 0.000010 0.000010 0.000010 0.000010 0.000010 0.000010 0.000010
0.053955 0.000010 0.050262 0.116094 0.017768 0.000010 0.016692 0.000010 0.024193 0.000010 0.000010 0.108551 0.539995 0.000010 0.000010 0.000010 0.050073 0.022337
0.452877 0.000010 0.000010 0.029016 0.000010 0.000010 0.000010 0.000010 0.443928 0.000010 0.000010 0.071222 0.000010 0.000010 0.000010 0.000010 0.000010 0.002827
0.000010 0.000010 0.000010 0.000010 0.337574 0.000010 0.000010 0.000010 0.662266 0.000010 0.000010 0.000010 0.000010 0.000010 0.000010 0.000010 0.000010 0.000010
0.012785 0.000010 0.000010 0.000010 0.000010 0.000010 0.014707 0.000010 0.000010 0.762953 0.000010 0.000010 0.129498 0.000010 0.000010 0.000010 0.000010 0.079928
0.000010 0.000010 0.000010 0.000010 0.000010 0.000010 0.000010 0.000010 0.000010 0.999830 0.000010 0.000010 0.000010 0.000010 0.000010 0.000010 0.000010 0.000010
0.411366 0.000010 0.014927 0.000010 0.002141 0.000010 0.000010 0.000010 0.000010 0.347129 0.000010 0.000010 0.175120 0.027925 0.000010 0.000010 0.000010 0.021281
0.000010 0.000010 0.000010 0.000010 0.000010 0.000010 0.000010 0.000010 0.000010 0.999830 0.000010 0.000010 0.000010 0.000010 0.000010 0.000010 0.000010 0.000010
0.000010 0.010822 0.000010 0.014634 0.000010 0.006309 0.006906 0.020459 0.108634 0.076064 0.000010 0.035266 0.640971 0.015653 0.013420 0.000010 0.009989 0.040823
0.011666 0.040249 0.000010 0.000010 0.001267 0.012724 0.001432 0.099151 0.000010 0.134648 0.036259 0.043418 0.598931 0.000010 0.020185 0.000010 0.000010 0.000010
0.054741 0.038652 0.032271 0.000010 0.003757 0.042612 0.007567 0.062759 0.017739 0.070494 0.012853 0.066171 0.507540 0.013732 0.026292 0.000010 0.000010 0.042790
0.000010 0.000010 0.000010 0.000010 0.000010 0.000010 0.000010 0.000010 0.000010 0.999830 0.000010 0.000010 0.000010 0.000010 0.000010 0.000010 0.000010 0.000010
0.047522 0.000010 0.000010 0.023685 0.000010 0.000010 0.000010 0.000010 0.000010 0.746991 0.000010 0.058838 0.066632 0.000010 0.000010 0.000010 0.034332 0.021888
0.000010 0.000010 0.000010 0.000010 0.000010 0.000010 0.000010 0.000010 0.000010 0.999829 0.000010 0.000010 0.000010 0.000011 0.000010 0.000010 0.000010 0.000010
0.058796 0.031508 0.026990 0.000010 0.000010 0.000010 0.005594 0.052703 0.001818 0.159856 0.018955 0.008472 0.570932 0.002679 0.043077 0.000010 0.001514 0.017067
0.000010 0.025825 0.015761 0.054147 0.000010 0.010318 0.013723 0.093698 0.027291 0.124299 0.034562 0.000010 0.584350 0.000010 0.000010 0.000010 0.000010 0.015956
0.004804 0.000010 0.059001 0.076598 0.014109 0.000010 0.000010 0.000010 0.135107 0.000010 0.000010 0.147379 0.445605 0.042538 0.029484 0.000010 0.015690 0.029616
0.085449 0.012309 0.051764 0.097178 0.029282 0.000010 0.000010 0.000010 0.085036 0.000010 0.000010 0.069652 0.401637 0.059453 0.038318 0.000010 0.009374 0.060487
0.000010 0.000010 0.000010 0.000010 0.000010 0.000010 0.000010 0.000010 0.000010 0.000010 0.000010 0.000010 0.000010 0.999830 0.000010 0.000010 0.000010 0.000010
0.000010 0.000010 0.000010 0.000010 0.000010 0.000010 0.000010 0.000010 0.000010 0.000010 0.000010 0.000010 0.000010 0.999830 0.000010 0.000010 0.000010 0.000010
0.107494 0.000010 0.022624 0.055277 0.018641 0.000010 0.001708 0.000010 0.097602 0.000010 0.000010 0.090695 0.433678 0.068061 0.014068 0.000010 0.053785 0.036306
0.000010 0.000010 0.000010 0.000010 0.000010 0.000010 0.000010 0.000010 0.000010 0.000010 0.000010 0.000010 0.000010 0.999830 0.000010 0.000010 0.000010 0.000010
0.000010 0.000010 0.000010 0.000010 0.000010 0.000010 0.000010 0.000010 0.000010 0.000010 0.000010 0.000010 0.000010 0.999830 0.000010 0.000010 0.000010 0.000010
0.056412 0.000010 0.005646 0.103193 0.035790 0.000010 0.000010 0.000010 0.039232 0.000010 0.000010 0.008128 0.343646 0.394710 0.000010 0.000010 0.000010 0.013152
0.774602 0.000010 0.000010 0.000010 0.000010 0.000010 0.000010 0.000010 0.225238 0.000010 0.000010 0.000010 0.000010 0.000010 0.000010 0.000010 0.000010 0.000010
0.000010 0.000010 0.000010 0.000010 0.612129 0.000010 0.000010 0.000010 0.387711 0.000010 0.000010 0.000010 0.000010 0.000010 0.000010 0.000010 0.000010 0.000010
0.063997 0.000010 0.000010 0.019243 0.000010 0.000010 0.000010 0.000010 0.022533 0.000010 0.000010 0.167484 0.653228 0.032995 0.000010 0.000010 0.000010 0.040411
0.033256 0.024662 0.024033 0.000010 0.009091 0.000010 0.018623 0.000010 0.032920 0.013322 0.000010 0.167591 0.589882 0.045471 0.000010 0.002232 0.000010 0.038857
0.049276 0.000010 0.004700 0.000010 0.015844 0.000010 0.025219 0.000010 0.012811 0.000010 0.000010 0.141815 0.673759 0.016417 0.000010 0.000010 0.000010 0.060069
0.089072 0.000010 0.011005 0.062120 0.019001 0.000010 0.000116 0.000010 0.029980 0.000010 0.000010 0.106592 0.598347 0.013128 0.003023 0.000010 0.012805 0.054751
0.050819 0.025379 0.023851 0.032563 0.011959 0.000010 0.025776 0.000010 0.019282 0.002675 0.000010 0.199115 0.516452 0.027124 0.000010 0.000010 0.021571 0.043384
0.000010 0.000010 0.000010 0.000010 0.000010 0.000010 0.000010 0.000010 0.000010 0.000010 0.000010 0.999830 0.000010 0.000010 0.000010 0.000010 0.000010 0.000010
0.000010 0.000010 0.000010 0.000010 0.000010 0.000010 0.000010 0.000010 0.000010 0.000010 0.000010 0.999830 0.000010 0.000010 0.000010 0.000010 0.000010 0.000010
0.011101 0.000010 0.029751 0.085240 0.008961 0.014695 0.013743 0.016668 0.039231 0.000010 0.000023 0.121552 0.593196 0.000010 0.020956 0.000344 0.015977 0.028531
0.000010 0.000010 0.000010 0.000010 0.000010 0.000010 0.000010 0.000010 0.000010 0.000010 0.000010 0.188859 0.792336 0.000010 0.000010 0.000010 0.000010 0.018655
0.000010 0.000010 0.008213 0.000010 0.003254 0.000010 0.000010 0.000010 0.000010 0.000010 0.000010 0.144600 0.813597 0.000010 0.000010 0.000010 0.000010 0.030206
0.000010 0.020451 0.000010 0.000010 0.007184 0.000010 0.011136 0.025076 0.000010 0.003117 0.000010 0.000010 0.932915 0.000010 0.000010 0.000010 0.000010 0.000010
0.039507 0.013358 0.009384 0.037931 0.025700 0.000010 0.019855 0.000010 0.047826 0.000010 0.000010 0.115463 0.618320 0.019508 0.000010 0.000010 0.020721 0.032366
0.059186 0.000010 0.017830 0.000464 0.016107 0.000010 0.008324 0.000010 0.000010 0.019391 0.000010 0.183701 0.633322 0.030868 0.000010 0.000010 0.000010 0.030729
0.000010 0.000010 0.000010 0.000010 0.000010 0.000010 0.000010 0.000010 0.000010 0.000010 0.000010 0.000010 0.999830 0.000010 0.000010 0.000010 0.000010 0.000010
0.000010 0.000010 0.000010 0.000010 0.000010 0.000010 0.000010 0.000010 0.000010 0.000010 0.000010 0.000010 0.999830 0.000010 0.000010 0.000010 0.000010 0.000010
0.070481 0.001507 0.000010 0.053418 0.003181 0.000010 0.008814 0.000010 0.033128 0.000010 0.000010 0.098152 0.701406 0.010841 0.000010 0.000010 0.018992 0.000010
0.020307 0.000010 0.007943 0.019508 0.000010 0.000010 0.001084 0.000010 0.000010 0.000010 0.000010 0.128568 0.749470 0.020255 0.000010 0.000010 0.021326 0.031450
0.034480 0.025631 0.007535 0.117163 0.006570 0.000010 0.032787 0.000010 0.017403 0.000010 0.000010 0.113708 0.583582 0.025781 0.000010 0.000010 0.026637 0.008663
0.104940 0.000010 0.024861 0.034234 0.017477 0.000010 0.000012 0.000010 0.000010 0.000010 0.000010 0.095275 0.684329 0.029147 0.000010 0.000010 0.003234 0.006411
0.049539 0.004401 0.000010 0.013422 0.020539 0.004489 0.000010 0.000010 0.000010 0.016884 0.000010 0.130697 0.630648 0.050779 0.000010 0.000010 0.029232 0.049301
0.007631 0.039142 0.012002 0.084877 0.000010 0.017910 0.021170 0.000010 0.017983 0.005716 0.000010 0.015809 0.314845 0.000010 0.307856 0.060337 0.051577 0.043104
0.012477 0.033898 0.022899 0.020925 0.007905 0.000010 0.000010 0.012694 0.018072 0.000010 0.026419 0.000010 0.000010 0.000010 0.805215 0.003040 0.000010 0.036386
0.055338 0.000010 0.003897 0.000010 0.002345 0.000010 0.000010 0.000010 0.000010 0.000010 0.000010 0.000010 0.000010 0.000010 0.938280 0.000010 0.000010 0.000010
0.000010 0.000010 0.000010 0.000010 0.013504 0.024435 0.000010 0.000010 0.000010 0.000010 0.000010 0.013105 0.142786 0.008055 0.778659 0.000010 0.000010 0.019346
0.000010 0.000010 0.000010 0.000010 0.000010 0.000010 0.002692 0.000010 0.000010 0.000010 0.000010 0.000010 0.000010 0.000010 0.997148 0.000010 0.000010 0.000010
0.000010 0.000010 0.000010 0.000010 0.000010 0.000010 0.000010 0.000010 0.000010 0.000010 0.000010 0.070650 0.000010 0.022199 0.884727 0.000010 0.013274 0.009020
0.000010 0.000010 0.000010 0.000010 0.001743 0.000010 0.016188 0.000010 0.000010 0.000010 0.000010 0.000010 0.000010 0.024897 0.897068 0.004148 0.000010 0.055835
0.000010 0.000010 0.000010 0.000010 0.000010 0.000010 0.000513 0.000010 0.029200 0.000010 0.000010 0.000010 0.000010 0.000010 0.970137 0.000010 0.000010 0.000010
0.000010 0.000010 0.000010 0.000010 0.013951 0.000010 0.000010 0.000010 0.000010 0.000010 0.000010 0.000010 0.000010 0.030519 0.899678 0.000010 0.000010 0.055712
0.000010 0.000010 0.000010 0.000010 0.002357 0.000010 0.000010 0.000010 0.000010 0.000010 0.000010 0.000010 0.000010 0.000010 0.997483 0.000010 0.000010 0.000010
0.000010 0.000010 0.000010 0.000010 0.000999 0.000010 0.001738 0.000010 0.000010 0.000010 0.000010 0.077210 0.000010 0.018595 0.871653 0.000010 0.002692 0.027004
0.000010 0.000010 0.008882 0.016904 0.000010 0.000010 0.025119 0.000010 0.000010 0.000010 0.000010 0.013307 0.082515 0.002515 0.804564 0.000010 0.039447 0.006657
0.012783 0.000010 0.034599 0.000010 0.000010 0.000010 0.000010 0.000010 0.000010 0.000010 0.000010 0.000010 0.000010 0.000010 0.938587 0.000010 0.000010 0.013891
0.000010 0.000010 0.000010 0.000010 0.000010 0.000010 0.000010 0.000010 0.000010 0.000010 0.000010 0.000010 0.000010 0.000010 0.999830 0.000010 0.000010 0.000010
0.000010 0.000010 0.000010 0.000010 0.000010 0.000010 0.000010 0.000010 0.000010 0.000010 0.000010 0.000010 0.000010 0.000010 0.999830 0.000010 0.000010 0.000010
0.000010 0.000010 0.000010 0.000010 0.000011 0.000010 0.000010 0.000010 0.000010 0.000010 0.000010 0.000010 0.000010 0.000010 0.999829 0.000010 0.000010 0.000010
0.000010 0.000010 0.000010 0.000010 0.000011 0.000010 0.000010 0.000010 0.000010 0.000011 0.000010 0.000010 0.000010 0.000010 0.999829 0.000010 0.000010 0.000010
0.000010 0.000010 0.000010 0.000010 0.000010 0.000010 0.000010 0.000011 0.000010 0.000010 0.000010 0.000010 0.000010 0.000010 0.999829 0.000010 0.000010 0.000010
0.000010 0.000010 0.000010 0.000010 0.000010 0.000010 0.000010 0.000010 0.000010 0.000010 0.000010 0.000010 0.000010 0.000010 0.999830 0.000010 0.000010 0.000010
0.000010 0.000010 0.000010 0.000010 0.000010 0.000010 0.000010 0.000010 0.000010 0.000010 0.000010 0.000010 0.000010 0.000010 0.000010 0.999830 0.000010 0.000010
0.000010 0.000010 0.000010 0.000010 0.000010 0.000010 0.000010 0.000010 0.000010 0.000010 0.000010 0.000010 0.000010 0.000010 0.000010 0.999830 0.000010 0.000010
0.000010 0.000010 0.000010 0.000010 0.000010 0.000010 0.000010 0.000010 0.000010 0.000011 0.000010 0.000010 0.000010 0.000010 0.000010 0.999829 0.000010 0.000010
0.000011 0.000010 0.000010 0.000010 0.000010 0.000010 0.000010 0.000010 0.000011 0.000010 0.000010 0.000010 0.000010 0.000010 0.000010 0.999828 0.000010 0.000010
0.000010 0.000010 0.000010 0.000010 0.000010 0.000010 0.000010 0.000010 0.000010 0.000010 0.000010 0.000010 0.000010 0.000010 0.000010 0.999830 0.000010 0.000010
0.000010 0.000010 0.000010 0.000010 0.000010 0.000010 0.000010 0.000010 0.000010 0.000010 0.000010 0.000010 0.000010 0.000010 0.000010 0.999830 0.000010 0.000010
0.000010 0.000010 0.000010 0.000010 0.000010 0.000010 0.000010 0.000010 0.000010 0.000010 0.000010 0.000010 0.000010 0.000010 0.000010 0.999830 0.000010 0.000010
0.027041 0.000010 0.017893 0.000010 0.000010 0.000010 0.008984 0.000010 0.000010 0.000010 0.000010 0.000010 0.121525 0.000010 0.004341 0.774060 0.046046 0.000010
0.000010 0.000010 0.038113 0.015856 0.007482 0.000010 0.000010 0.000010 0.043603 0.000010 0.000010 0.007415 0.171428 0.000010 0.021855 0.532924 0.127782 0.033460
0.004687 0.000010 0.000010 0.050316 0.000010 0.000010 0.000010 0.000010 0.008259 0.000010 0.000010 0.000010 0.080893 0.024676 0.013177 0.805671 0.012221 0.000010
0.000010 0.000010 0.000010 0.000010 0.002924 0.000010 0.000010 0.000010 0.004724 0.000010 0.000010 0.000010 0.172736 0.000010 0.019242 0.724857 0.075398 0.000010
0.000010 0.000010 0.000010 0.000010 0.000010 0.000010 0.000010 0.000010 0.000010 0.000010 0.000010 0.000010 0.000010 0.000010 0.000010 0.999830 0.000010 0.000010
0.000010 0.000010 0.000010 0.000010 0.000010 0.000010 0.000010 0.000010 0.000010 0.000010 0.000010 0.000010 0.000010 0.000010 0.000010 0.999830 0.000010 0.000010
0.066893 0.031729 0.004244 0.022169 0.000010 0.000010 0.002992 0.000010 0.000010 0.000010 0.000010 0.000010 0.062795 0.036474 0.000226 0.771076 0.001321 0.000010
0.000010 0.000010 0.025688 0.000010 0.020031 0.000010 0.019695 0.000010 0.000010 0.000010 0.000010 0.000010 0.020438 0.017208 0.000010 0.857835 0.000010 0.038995
0.016596 0.000010 0.004824 0.000010 0.000010 0.000010 0.006048 0.000010 0.000010 0.000010 0.000010 0.060197 0.000010 0.024456 0.067251 0.748538 0.055994 0.016006
0.000010 0.000010 0.000060 0.000010 0.000010 0.000010 0.000010 0.000010 0.000010 0.000010 0.000010 0.000010 0.485232 0.000010 0.000010 0.159012 0.338781 0.016785
0.000010 0.000010 0.000010 0.000010 0.000010 0.040258 0.000010 0.000010 0.000010 0.000010 0.000010 0.000010 0.424478 0.000010 0.009062 0.178280 0.347792 0.000010
0.007777 0.000010 0.000010 0.047047 0.013139 0.000010 0.000010 0.000010 0.027802 0.000010 0.000010 0.000010 0.343587 0.000819 0.030227 0.151235 0.352793 0.025495
0.017825 0.000010 0.020455 0.000010 0.000010 0.000010 0.013453 0.000010 0.000010 0.000010 0.000010 0.000010 0.383901 0.006541 0.000010 0.197771 0.344772 0.015182
0.000010 0.037332 0.024978 0.025778 0.000010 0.020729 0.009222 0.025765 0.008092 0.000010 0.006845 0.000010 0.321607 0.003896 0.003214 0.190992 0.321499 0.000010
0.032320 0.000010 0.011969 0.000010 0.000010 0.000010 0.000010 0.000010 0.000010 0.000010 0.223125 0.000010 0.021175 0.000010 0.024892 0.522372 0.152670 0.011378
0.000010 0.000010 0.000010 0.000010 0.000010 0.000011 0.000010 0.000010 0.000010 0.000010 0.999829 0.000010 0.000010 0.000010 0.000010 0.000010 0.000010 0.000010
0.000010 0.000010 0.000010 0.000010 0.000010 0.000011 0.000010 0.000010 0.000010 0.000010 0.999829 0.000010 0.000010 0.000010 0.000010 0.000010 0.000010 0.000010
0.000010 0.000010 0.000010 0.000010 0.000010 0.000010 0.000010 0.000010 0.000013 0.000010 0.999827 0.000010 0.000010 0.000010 0.000010 0.000010 0.000010 0.000010
0.000010 0.000010 0.000010 0.000013 0.000010 0.000010 0.000010 0.999827 0.000010 0.000010 0.000010 0.000010 0.000010 0.000010 0.000010 0.000010 0.000010 0.000010
0.000010 0.000010 0.000010 0.000010 0.000010 0.000010 0.000010 0.999830 0.000010 0.000010 0.000010 0.000010 0.000010 0.000010 0.000010 0.000010 0.000010 0.000010
0.009462 0.000010 0.000010 0.020172 0.000010 0.000010 0.012919 0.000010 0.035319 0.000010 0.002381 0.005800 0.363456 0.000010 0.033735 0.260547 0.256129 0.000010
0.000010 0.075622 0.000010 0.005279 0.000010 0.120938 0.008312 0.344593 0.049664 0.073474 0.151415 0.000010 0.000010 0.000010 0.007181 0.163441 0.000010 0.000010
0.033324 0.071574 0.000010 0.017376 0.004884 0.051624 0.000010 0.101264 0.026586 0.017954 0.031770 0.029907 0.054840 0.000010 0.057143 0.374645 0.105009 0.022070
0.000010 0.000010 0.000010 0.000010 0.000123 0.000010 0.011775 0.000010 0.000010 0.000010 0.000010 0.000010 0.356587 0.009756 0.009290 0.265156 0.336035 0.011178
0.008257 0.000010 0.000010 0.017259 0.000010 0.000010 0.000010 0.000010 0.000010 0.000010 0.000010 0.000010 0.395061 0.009991 0.003295 0.267800 0.298226 0.000010
0.000010 0.000010 0.034681 0.000010 0.001119 0.000010 0.000010 0.000010 0.000010 0.000010 0.000010 0.000010 0.510412 0.000010 0.019884 0.128911 0.304874 0.000010
0.000010 0.014166 0.024619 0.000010 0.010561 0.000010 0.000010 0.000010 0.000010 0.000010 0.000010 0.000010 0.534805 0.000010 0.007185 0.108394 0.300159 0.000010
0.000010 0.000010 0.000010 0.000010 0.011597 0.000010 0.007105 0.000010 0.000010 0.000010 0.000010 0.000010 0.440811 0.013893 0.000010 0.222830 0.294433 0.009220
0.000010 0.000010 0.000010 0.000010 0.000010 0.000010 0.003086 0.000010 0.000010 0.000010 0.000010 0.000010 0.409513 0.000010 0.007709 0.284807 0.294756 0.000010
