# Supplementary material for: Genetic analysis of Thai cattle reveals a Southeast Asian indicine ancestry
Source: PeerJ. 2015 Oct 27;3:e1318. doi: 10.7717/peerj.1318 (PMC4627918; doi:10.7717/peerj.1318)
Supplement: Dataset S2 — The Q values inferred by ADMIXTURE for each modeled K are shown for each individual, which are labeled according to breed information. The data are organized into three folders, each of which represents the ADMIXTURE experiments described in Fig. S5. [file peerj-03-1318-s007.zip › SupplementDataS7/28experiments/experiment_1/19.Q]

0.000010 0.000010 0.000010 0.000010 0.000010 0.000010 0.000010 0.000010 0.000010 0.000010 0.000010 0.000010 0.000010 0.000010 0.000010 0.000010 0.000010 0.000010 0.999820
0.000010 0.000010 0.000010 0.000010 0.000010 0.000010 0.000010 0.000010 0.000010 0.000010 0.000010 0.000010 0.000010 0.000010 0.000013 0.000010 0.000010 0.000010 0.999817
0.000010 0.000010 0.000011 0.000010 0.000010 0.000010 0.000010 0.000010 0.000010 0.000010 0.000010 0.000010 0.000010 0.000010 0.000010 0.000010 0.000010 0.000010 0.999819
0.000012 0.000010 0.000011 0.000010 0.000010 0.000010 0.000010 0.000010 0.000010 0.000010 0.000010 0.000010 0.000010 0.000010 0.000010 0.000010 0.000010 0.000010 0.999817
0.000010 0.000010 0.000010 0.000010 0.000010 0.000010 0.000010 0.000010 0.000010 0.000010 0.000010 0.000010 0.000010 0.000012 0.000010 0.000010 0.000010 0.000010 0.999817
0.000010 0.000010 0.000010 0.000010 0.000010 0.000010 0.000010 0.000010 0.000010 0.000010 0.000010 0.000010 0.000010 0.000010 0.000013 0.000010 0.000010 0.000010 0.999817
0.000010 0.000011 0.000010 0.000010 0.000010 0.000010 0.000010 0.000010 0.000011 0.000010 0.000010 0.000010 0.000010 0.000014 0.000011 0.000010 0.000010 0.000010 0.999813
0.000010 0.000010 0.000010 0.000010 0.000010 0.000010 0.000017 0.000010 0.000010 0.000010 0.000010 0.000010 0.000012 0.000010 0.000011 0.000010 0.000010 0.000010 0.999810
0.000010 0.000010 0.000010 0.000010 0.000010 0.000010 0.000010 0.000010 0.000010 0.000010 0.000010 0.000010 0.000010 0.000010 0.000010 0.000010 0.846197 0.000010 0.153633
0.000010 0.000010 0.000010 0.000010 0.000010 0.000010 0.000010 0.000010 0.000010 0.000010 0.000010 0.000010 0.000010 0.000010 0.000010 0.000010 0.857456 0.000010 0.142374
0.000010 0.000711 0.026535 0.065360 0.000010 0.000010 0.000010 0.000010 0.037764 0.000010 0.000010 0.088109 0.000010 0.031470 0.083276 0.000010 0.000010 0.666664 0.000010
0.000010 0.000010 0.000010 0.000010 0.000010 0.000010 0.000010 0.000010 0.000010 0.000010 0.000010 0.000010 0.000010 0.000010 0.000010 0.000010 0.000010 0.999820 0.000010
0.000010 0.000010 0.000010 0.000010 0.000010 0.000010 0.000010 0.000010 0.000010 0.000010 0.000010 0.000010 0.000010 0.000010 0.000010 0.000010 0.000010 0.999820 0.000010
0.000010 0.000010 0.000010 0.000010 0.000010 0.000010 0.000010 0.000010 0.000010 0.000010 0.000010 0.000010 0.000010 0.000010 0.000010 0.000010 0.000010 0.999820 0.000010
0.000010 0.000010 0.000010 0.000010 0.000010 0.000010 0.000010 0.000010 0.000010 0.000010 0.000010 0.000010 0.000010 0.000010 0.000010 0.000010 0.000010 0.999820 0.000010
0.000010 0.000010 0.000010 0.000010 0.000010 0.000010 0.000010 0.000010 0.000010 0.000010 0.000010 0.003950 0.000010 0.000010 0.000010 0.000010 0.138682 0.857208 0.000010
0.000010 0.000010 0.000010 0.000010 0.000010 0.000010 0.000010 0.000010 0.000010 0.000010 0.000010 0.000010 0.000010 0.000010 0.000010 0.000010 0.000010 0.999820 0.000010
0.000010 0.000010 0.000010 0.039333 0.000010 0.056860 0.000010 0.000010 0.000010 0.000010 0.000010 0.000010 0.000010 0.000010 0.000010 0.000010 0.000010 0.890437 0.013220
0.000010 0.000010 0.000010 0.000010 0.000010 0.000010 0.005358 0.000010 0.000010 0.000010 0.000010 0.000010 0.000010 0.000010 0.000010 0.000010 0.000010 0.994472 0.000010
0.000010 0.000010 0.000010 0.000010 0.000010 0.000010 0.000010 0.000010 0.000010 0.000010 0.000010 0.000010 0.000010 0.000010 0.000010 0.000010 0.000010 0.999820 0.000010
0.000010 0.000010 0.000010 0.000010 0.000010 0.000010 0.000010 0.000010 0.000010 0.000010 0.000010 0.000010 0.000010 0.000010 0.000010 0.000010 0.000010 0.999820 0.000010
0.000010 0.000010 0.000308 0.000010 0.000010 0.000010 0.000010 0.000010 0.000010 0.000010 0.000010 0.000010 0.000010 0.000010 0.000010 0.000010 0.000010 0.999522 0.000010
0.000010 0.000010 0.000010 0.000010 0.000010 0.000010 0.000010 0.000010 0.000010 0.000010 0.000010 0.000010 0.000010 0.000010 0.000010 0.000010 0.000010 0.999820 0.000010
0.000010 0.000010 0.000010 0.000010 0.000010 0.000010 0.000010 0.000010 0.000010 0.000010 0.000010 0.000010 0.000010 0.000010 0.000010 0.000010 0.000010 0.999820 0.000010
0.000010 0.037942 0.033766 0.127169 0.002074 0.009127 0.000015 0.006947 0.000010 0.000010 0.000010 0.011150 0.000010 0.023241 0.000010 0.000010 0.069329 0.678797 0.000374
0.000010 0.000010 0.000010 0.000010 0.000010 0.000010 0.000010 0.000010 0.000010 0.000010 0.000010 0.000010 0.000010 0.000010 0.000010 0.000010 0.000010 0.999820 0.000010
0.000010 0.000010 0.000010 0.000010 0.000010 0.000010 0.000010 0.000010 0.000010 0.000010 0.000010 0.000010 0.000010 0.000010 0.000010 0.000010 0.000010 0.999820 0.000010
0.000010 0.000010 0.000010 0.000010 0.000010 0.000010 0.000010 0.000010 0.000010 0.000010 0.000010 0.000010 0.000010 0.000010 0.000010 0.000010 0.000010 0.999820 0.000010
0.000010 0.000010 0.000010 0.000010 0.000010 0.000010 0.000010 0.000010 0.000010 0.000010 0.000010 0.000010 0.000010 0.000010 0.000010 0.000010 0.000010 0.999820 0.000010
0.000010 0.000010 0.000010 0.000010 0.000010 0.000010 0.000010 0.000010 0.000010 0.000010 0.000010 0.000010 0.000010 0.000010 0.000010 0.000010 0.000010 0.999820 0.000010
0.016718 0.037761 0.045542 0.062275 0.015497 0.080680 0.008744 0.000010 0.051079 0.000010 0.000010 0.288823 0.012807 0.015681 0.208779 0.000010 0.155519 0.000010 0.000046
0.030233 0.000010 0.045279 0.000010 0.000010 0.139330 0.019754 0.000010 0.024866 0.000010 0.000010 0.389292 0.017548 0.043839 0.031731 0.000010 0.177633 0.068780 0.011645
0.000010 0.000010 0.067686 0.000010 0.000010 0.626576 0.051000 0.000528 0.000010 0.017365 0.000010 0.094837 0.000010 0.000011 0.026154 0.000010 0.058316 0.054279 0.003168
0.000010 0.000010 0.000010 0.000010 0.000010 0.999820 0.000010 0.000010 0.000010 0.000010 0.000010 0.000010 0.000010 0.000010 0.000010 0.000010 0.000010 0.000010 0.000010
0.000010 0.000010 0.000010 0.000010 0.000010 0.999820 0.000010 0.000010 0.000010 0.000010 0.000010 0.000010 0.000010 0.000010 0.000010 0.000010 0.000010 0.000010 0.000010
0.000010 0.000010 0.046611 0.010898 0.000010 0.665046 0.000010 0.000010 0.000010 0.000010 0.000010 0.129630 0.000010 0.008950 0.037852 0.000010 0.072835 0.020081 0.007996
0.000010 0.000010 0.031192 0.000010 0.016678 0.301896 0.015165 0.010110 0.000010 0.000010 0.000010 0.325412 0.000010 0.004761 0.161772 0.000010 0.057594 0.052157 0.023182
0.000010 0.000010 0.000010 0.000010 0.000010 0.999820 0.000010 0.000010 0.000010 0.000010 0.000010 0.000010 0.000010 0.000010 0.000010 0.000010 0.000010 0.000010 0.000010
0.047376 0.011926 0.000010 0.000010 0.027998 0.640685 0.008043 0.000010 0.019647 0.000010 0.000010 0.080705 0.019764 0.000010 0.045881 0.023364 0.012141 0.044559 0.017851
0.086279 0.003092 0.013384 0.055429 0.000010 0.565438 0.023959 0.000010 0.000010 0.000010 0.000010 0.051964 0.047926 0.000010 0.106214 0.036863 0.006473 0.000010 0.002909
0.060812 0.000010 0.044273 0.000010 0.006454 0.531395 0.001158 0.012277 0.000010 0.000010 0.000010 0.227720 0.039410 0.000010 0.001738 0.009475 0.029703 0.035514 0.000010
0.000010 0.000010 0.000010 0.000010 0.000010 0.999820 0.000010 0.000010 0.000010 0.000010 0.000010 0.000010 0.000010 0.000010 0.000010 0.000010 0.000010 0.000010 0.000010
0.022277 0.000010 0.047372 0.000010 0.000010 0.159931 0.000010 0.000010 0.015475 0.000010 0.000010 0.371147 0.000010 0.020795 0.192875 0.009683 0.089786 0.056428 0.014151
0.000010 0.000010 0.000010 0.000010 0.000010 0.859232 0.000010 0.012837 0.000010 0.000010 0.000010 0.082147 0.000010 0.000010 0.000010 0.000010 0.000010 0.045635 0.000010
0.030463 0.003475 0.042285 0.011728 0.000010 0.302107 0.028923 0.012409 0.003879 0.014298 0.000010 0.358330 0.022223 0.047823 0.000010 0.000010 0.120005 0.001322 0.000691
0.052872 0.030443 0.052737 0.000010 0.000010 0.422443 0.000010 0.015874 0.000010 0.000010 0.000010 0.232912 0.018007 0.019425 0.071187 0.036533 0.035547 0.011951 0.000010
0.034869 0.046087 0.022020 0.000010 0.000631 0.464546 0.024400 0.000010 0.000010 0.000010 0.000010 0.297049 0.022860 0.014978 0.000010 0.000010 0.067369 0.000010 0.005110
0.000010 0.000010 0.001791 0.000010 0.000010 0.984497 0.000010 0.000010 0.000010 0.000010 0.000010 0.013552 0.000010 0.000010 0.000010 0.000010 0.000010 0.000010 0.000010
0.000010 0.000010 0.000010 0.000010 0.000010 0.999820 0.000010 0.000010 0.000010 0.000010 0.000010 0.000010 0.000010 0.000010 0.000010 0.000010 0.000010 0.000010 0.000010
0.000010 0.000010 0.000010 0.000010 0.000010 0.999820 0.000010 0.000010 0.000010 0.000010 0.000010 0.000010 0.000010 0.000010 0.000010 0.000010 0.000010 0.000010 0.000010
0.000010 0.000010 0.000010 0.000010 0.000010 0.000010 0.000010 0.000010 0.000010 0.000010 0.000010 0.999820 0.000010 0.000010 0.000010 0.000010 0.000010 0.000010 0.000010
0.000010 0.000010 0.000010 0.000010 0.000010 0.000010 0.000010 0.000010 0.000010 0.000010 0.000010 0.999820 0.000010 0.000010 0.000010 0.000010 0.000010 0.000010 0.000010
0.000010 0.000010 0.000010 0.000010 0.000010 0.000010 0.000010 0.000010 0.000010 0.000010 0.000010 0.999820 0.000010 0.000010 0.000010 0.000010 0.000010 0.000010 0.000010
0.000010 0.000010 0.000010 0.000010 0.000010 0.000010 0.000010 0.000010 0.000010 0.000010 0.000010 0.999820 0.000010 0.000010 0.000010 0.000010 0.000010 0.000010 0.000010
0.000010 0.000010 0.000010 0.000010 0.000010 0.000010 0.000010 0.000010 0.000010 0.000010 0.000010 0.999820 0.000010 0.000010 0.000010 0.000010 0.000010 0.000010 0.000010
0.000010 0.000010 0.000010 0.000010 0.000010 0.000010 0.000010 0.000010 0.000010 0.000010 0.000010 0.999820 0.000010 0.000010 0.000010 0.000010 0.000010 0.000010 0.000010
0.000010 0.000010 0.000010 0.000010 0.000010 0.000010 0.000010 0.000010 0.000010 0.000010 0.000010 0.999820 0.000010 0.000010 0.000010 0.000010 0.000010 0.000010 0.000010
0.000010 0.000010 0.000010 0.000010 0.000010 0.000010 0.000010 0.000010 0.000010 0.000010 0.000010 0.998542 0.000010 0.001288 0.000010 0.000010 0.000010 0.000010 0.000010
0.000010 0.000010 0.000010 0.000010 0.000010 0.000010 0.000010 0.000010 0.000010 0.000010 0.000010 0.964799 0.000010 0.000010 0.000010 0.000010 0.012604 0.020305 0.002143
0.000010 0.000010 0.000010 0.000010 0.000010 0.000010 0.000010 0.000010 0.000010 0.000010 0.000010 0.997003 0.000010 0.000010 0.000010 0.000010 0.002827 0.000010 0.000010
0.000010 0.000010 0.000010 0.000010 0.000010 0.000010 0.000010 0.000010 0.000010 0.000010 0.000010 0.999820 0.000010 0.000010 0.000010 0.000010 0.000010 0.000010 0.000010
0.000010 0.000010 0.000010 0.000010 0.000010 0.000010 0.000010 0.000010 0.000010 0.000010 0.000010 0.999820 0.000010 0.000010 0.000010 0.000010 0.000010 0.000010 0.000010
0.000010 0.000010 0.000010 0.000010 0.000010 0.000010 0.000010 0.000010 0.000010 0.000010 0.000010 0.999820 0.000010 0.000010 0.000010 0.000010 0.000010 0.000010 0.000010
0.000010 0.000010 0.000010 0.000010 0.000010 0.000010 0.000010 0.000010 0.000010 0.000010 0.000010 0.999820 0.000010 0.000010 0.000010 0.000010 0.000010 0.000010 0.000010
0.000010 0.000010 0.000010 0.000010 0.000010 0.000010 0.000010 0.000010 0.000010 0.000010 0.000010 0.999820 0.000010 0.000010 0.000010 0.000010 0.000010 0.000010 0.000010
0.000010 0.000010 0.000010 0.000010 0.000010 0.000010 0.000010 0.000010 0.000010 0.000010 0.000010 0.999820 0.000010 0.000010 0.000010 0.000010 0.000010 0.000010 0.000010
0.000010 0.000010 0.000010 0.000010 0.000010 0.000010 0.000010 0.000010 0.000010 0.000010 0.000010 0.999820 0.000010 0.000010 0.000010 0.000010 0.000010 0.000010 0.000010
0.000010 0.000010 0.018960 0.000010 0.000010 0.000010 0.000010 0.000018 0.000010 0.000010 0.000010 0.980862 0.000010 0.000010 0.000010 0.000010 0.000010 0.000010 0.000010
0.000010 0.000010 0.000010 0.000010 0.000010 0.000010 0.000010 0.000010 0.000010 0.000010 0.000010 0.999820 0.000010 0.000010 0.000010 0.000010 0.000010 0.000010 0.000010
0.000010 0.000010 0.000010 0.000010 0.000010 0.000010 0.000010 0.000010 0.000010 0.000010 0.000010 0.999820 0.000010 0.000010 0.000010 0.000010 0.000010 0.000010 0.000010
0.000010 0.000010 0.000010 0.000010 0.000010 0.000010 0.999816 0.000014 0.000010 0.000010 0.000010 0.000010 0.000010 0.000010 0.000010 0.000010 0.000010 0.000010 0.000010
0.000010 0.000010 0.000010 0.000010 0.000010 0.000010 0.999820 0.000010 0.000010 0.000010 0.000010 0.000010 0.000010 0.000010 0.000010 0.000010 0.000010 0.000010 0.000010
0.000010 0.000010 0.000010 0.000010 0.000010 0.000010 0.999820 0.000010 0.000010 0.000010 0.000010 0.000010 0.000010 0.000010 0.000010 0.000010 0.000010 0.000010 0.000010
0.000010 0.000010 0.000010 0.000010 0.000010 0.000010 0.999820 0.000010 0.000010 0.000010 0.000010 0.000010 0.000010 0.000010 0.000010 0.000010 0.000010 0.000010 0.000010
0.000010 0.000010 0.000010 0.000010 0.000010 0.000010 0.999820 0.000010 0.000010 0.000010 0.000010 0.000010 0.000010 0.000010 0.000010 0.000010 0.000010 0.000010 0.000010
0.000010 0.000010 0.000010 0.000010 0.000010 0.000010 0.999820 0.000010 0.000010 0.000010 0.000010 0.000010 0.000010 0.000010 0.000010 0.000010 0.000010 0.000010 0.000010
0.000010 0.000010 0.000010 0.000010 0.000010 0.000010 0.889281 0.000010 0.000010 0.000010 0.000010 0.000010 0.000010 0.000010 0.000010 0.000010 0.107506 0.003053 0.000010
0.000010 0.000010 0.000010 0.000010 0.000010 0.000010 0.999820 0.000010 0.000010 0.000010 0.000010 0.000010 0.000010 0.000010 0.000010 0.000010 0.000010 0.000010 0.000010
0.000010 0.000010 0.000010 0.000010 0.000010 0.000010 0.999820 0.000010 0.000010 0.000010 0.000010 0.000010 0.000010 0.000010 0.000010 0.000010 0.000010 0.000010 0.000010
0.000010 0.000010 0.000010 0.000010 0.000010 0.000010 0.999820 0.000010 0.000010 0.000010 0.000010 0.000010 0.000010 0.000010 0.000010 0.000010 0.000010 0.000010 0.000010
0.000010 0.006397 0.027713 0.000010 0.000010 0.000010 0.066626 0.026135 0.119101 0.044889 0.000010 0.036683 0.000010 0.051770 0.430695 0.000920 0.136947 0.025221 0.026843
0.000010 0.000010 0.000010 0.000010 0.000010 0.000010 0.000010 0.025288 0.861489 0.000010 0.000010 0.000010 0.000010 0.000010 0.000010 0.000010 0.113063 0.000010 0.000010
0.000010 0.000010 0.000010 0.000010 0.000010 0.000010 0.000010 0.094262 0.905568 0.000010 0.000010 0.000010 0.000010 0.000010 0.000010 0.000010 0.000010 0.000010 0.000010
0.000010 0.000010 0.000010 0.000010 0.000010 0.000010 0.000010 0.195505 0.804325 0.000010 0.000010 0.000010 0.000010 0.000010 0.000010 0.000010 0.000010 0.000010 0.000010
0.000010 0.000010 0.000010 0.000010 0.000010 0.000010 0.000010 0.061917 0.937913 0.000010 0.000010 0.000010 0.000010 0.000010 0.000010 0.000010 0.000010 0.000010 0.000010
0.000010 0.000010 0.006111 0.000010 0.000010 0.000010 0.017335 0.067404 0.774656 0.000010 0.000010 0.041353 0.000010 0.000016 0.093006 0.000010 0.000010 0.000010 0.000010
0.000010 0.000010 0.000010 0.000010 0.000010 0.000010 0.000010 0.001366 0.998464 0.000010 0.000010 0.000010 0.000010 0.000010 0.000010 0.000010 0.000010 0.000010 0.000010
0.000010 0.000010 0.000010 0.000010 0.000010 0.000010 0.050664 0.060710 0.776231 0.000010 0.000010 0.014221 0.000010 0.000010 0.000010 0.000010 0.095502 0.000010 0.002542
0.000010 0.000010 0.000010 0.000010 0.000010 0.000010 0.000010 0.033955 0.881618 0.000010 0.000010 0.000010 0.000010 0.024294 0.000010 0.000010 0.054322 0.000010 0.005671
0.000010 0.000010 0.000010 0.000010 0.000010 0.000010 0.000010 0.088001 0.832735 0.000010 0.000010 0.019181 0.000010 0.059933 0.000010 0.000010 0.000010 0.000010 0.000010
0.000010 0.000010 0.000010 0.000010 0.000010 0.000010 0.000010 0.152430 0.680764 0.000010 0.000010 0.006807 0.000010 0.000010 0.034299 0.000010 0.125560 0.000010 0.000010
0.000010 0.000010 0.000010 0.000010 0.000010 0.000010 0.000010 0.000010 0.999820 0.000010 0.000010 0.000010 0.000010 0.000010 0.000010 0.000010 0.000010 0.000010 0.000010
0.000010 0.000010 0.000010 0.000010 0.000010 0.000010 0.000010 0.000010 0.999820 0.000010 0.000010 0.000010 0.000010 0.000010 0.000010 0.000010 0.000010 0.000010 0.000010
0.000010 0.000010 0.000010 0.000010 0.000010 0.000010 0.000010 0.491691 0.508139 0.000010 0.000010 0.000010 0.000010 0.000010 0.000010 0.000010 0.000010 0.000010 0.000010
0.000010 0.000010 0.000010 0.000010 0.000010 0.000010 0.000010 0.999820 0.000010 0.000010 0.000010 0.000010 0.000010 0.000010 0.000010 0.000010 0.000010 0.000010 0.000010
0.000010 0.000010 0.000010 0.000010 0.000010 0.000010 0.012502 0.000010 0.746143 0.000010 0.000010 0.000010 0.000010 0.031015 0.210189 0.000010 0.000010 0.000010 0.000010
0.000010 0.000010 0.000010 0.000010 0.000010 0.000010 0.000010 0.000010 0.999820 0.000010 0.000010 0.000010 0.000010 0.000010 0.000010 0.000010 0.000010 0.000010 0.000010
0.000010 0.000010 0.000010 0.000010 0.000010 0.000010 0.000010 0.043371 0.956459 0.000010 0.000010 0.000010 0.000010 0.000010 0.000010 0.000010 0.000010 0.000010 0.000010
0.031459 0.029133 0.013739 0.000010 0.004206 0.000010 0.012392 0.008293 0.025614 0.045293 0.000010 0.000010 0.013222 0.030732 0.537244 0.056051 0.188570 0.000010 0.004001
0.000010 0.000010 0.000010 0.000010 0.000010 0.000010 0.000010 0.000010 0.999820 0.000010 0.000010 0.000010 0.000010 0.000010 0.000010 0.000010 0.000010 0.000010 0.000010
0.033865 0.020390 0.039463 0.000088 0.000010 0.043183 0.015700 0.000010 0.061669 0.034956 0.000010 0.054865 0.039475 0.013809 0.373841 0.107706 0.126634 0.033128 0.001198
0.000010 0.000010 0.000010 0.000010 0.000010 0.000010 0.000010 0.999820 0.000010 0.000010 0.000010 0.000010 0.000010 0.000010 0.000010 0.000010 0.000010 0.000010 0.000010
0.000010 0.000010 0.000010 0.000010 0.000010 0.000010 0.000010 0.033871 0.965959 0.000010 0.000010 0.000010 0.000010 0.000010 0.000010 0.000010 0.000010 0.000010 0.000010
0.036598 0.014624 0.000010 0.000010 0.015437 0.042113 0.000010 0.025413 0.012091 0.000010 0.000010 0.037518 0.023107 0.000015 0.530781 0.105871 0.142093 0.014279 0.000010
0.000010 0.000010 0.000010 0.000010 0.000010 0.000010 0.000010 0.000010 0.986972 0.000010 0.000010 0.000010 0.000010 0.012858 0.000010 0.000010 0.000010 0.000010 0.000010
0.116918 0.024214 0.008543 0.000010 0.006740 0.000010 0.000010 0.006204 0.006018 0.000010 0.006825 0.000010 0.045815 0.021317 0.500278 0.134776 0.122280 0.000010 0.000010
0.148396 0.000010 0.000010 0.000010 0.000010 0.009959 0.000010 0.000010 0.001133 0.000010 0.000010 0.000010 0.000010 0.000010 0.681304 0.159068 0.000010 0.000010 0.000010
0.144925 0.000010 0.000010 0.000010 0.000010 0.022824 0.000010 0.000010 0.000010 0.000010 0.000010 0.000010 0.010387 0.000010 0.661939 0.159785 0.000010 0.000010 0.000010
0.000010 0.999820 0.000010 0.000010 0.000010 0.000010 0.000010 0.000010 0.000010 0.000010 0.000010 0.000010 0.000010 0.000010 0.000010 0.000010 0.000010 0.000010 0.000010
0.000010 0.200715 0.018225 0.000010 0.000010 0.000010 0.061273 0.000011 0.074297 0.000010 0.000010 0.051439 0.000010 0.022771 0.409909 0.000010 0.154906 0.000010 0.006364
0.000010 0.232573 0.007925 0.000010 0.000010 0.000010 0.000010 0.008004 0.014685 0.017711 0.000010 0.007996 0.000010 0.039834 0.374757 0.000010 0.260828 0.012812 0.022795
0.000010 0.999820 0.000010 0.000010 0.000010 0.000010 0.000010 0.000010 0.000010 0.000010 0.000010 0.000010 0.000010 0.000010 0.000010 0.000010 0.000010 0.000010 0.000010
0.000010 0.999820 0.000010 0.000010 0.000010 0.000010 0.000010 0.000010 0.000010 0.000010 0.000010 0.000010 0.000010 0.000010 0.000010 0.000010 0.000010 0.000010 0.000010
0.000010 0.267458 0.029986 0.011296 0.000010 0.000010 0.000010 0.001042 0.011603 0.000010 0.000010 0.037969 0.000010 0.036693 0.394754 0.000010 0.165268 0.029333 0.014517
0.059513 0.771624 0.003889 0.000010 0.000010 0.000010 0.023594 0.000010 0.000010 0.000010 0.000010 0.000010 0.000010 0.000010 0.000010 0.000010 0.141240 0.000010 0.000010
0.000010 0.999820 0.000010 0.000010 0.000010 0.000010 0.000010 0.000010 0.000010 0.000010 0.000010 0.000010 0.000010 0.000010 0.000010 0.000010 0.000010 0.000010 0.000010
0.000010 0.999813 0.000015 0.000010 0.000010 0.000010 0.000010 0.000010 0.000010 0.000010 0.000010 0.000010 0.000010 0.000010 0.000012 0.000010 0.000010 0.000010 0.000010
0.000010 0.758519 0.034018 0.000010 0.000010 0.000010 0.029818 0.000010 0.009328 0.000010 0.000010 0.000010 0.000010 0.023891 0.000386 0.000010 0.136340 0.000010 0.007589
0.000010 0.000010 0.544960 0.000010 0.000010 0.000010 0.039505 0.022738 0.000010 0.008052 0.000010 0.069821 0.000010 0.013014 0.000238 0.000010 0.301561 0.000010 0.000010
0.000010 0.000010 0.999813 0.000010 0.000010 0.000010 0.000010 0.000010 0.000010 0.000010 0.000010 0.000010 0.000010 0.000017 0.000010 0.000010 0.000010 0.000010 0.000010
0.000010 0.000010 0.294000 0.043767 0.000010 0.000010 0.026883 0.021891 0.000010 0.000010 0.000010 0.103080 0.000010 0.000010 0.236024 0.000010 0.231627 0.020791 0.021836
0.000010 0.000010 0.999820 0.000010 0.000010 0.000010 0.000010 0.000010 0.000010 0.000010 0.000010 0.000010 0.000010 0.000010 0.000010 0.000010 0.000010 0.000010 0.000010
0.000010 0.000010 0.999820 0.000010 0.000010 0.000010 0.000010 0.000010 0.000010 0.000010 0.000010 0.000010 0.000010 0.000010 0.000010 0.000010 0.000010 0.000010 0.000010
0.000010 0.000010 0.999806 0.000010 0.000019 0.000010 0.000010 0.000010 0.000010 0.000010 0.000016 0.000010 0.000010 0.000010 0.000010 0.000010 0.000010 0.000010 0.000010
0.000010 0.000010 0.500969 0.040855 0.000010 0.000010 0.064201 0.019325 0.000010 0.009880 0.000010 0.070231 0.000010 0.000010 0.000010 0.000010 0.294420 0.000010 0.000010
0.000010 0.000010 0.999820 0.000010 0.000010 0.000010 0.000010 0.000010 0.000010 0.000010 0.000010 0.000010 0.000010 0.000010 0.000010 0.000010 0.000010 0.000010 0.000010
0.000010 0.000010 0.999820 0.000010 0.000010 0.000010 0.000010 0.000010 0.000010 0.000010 0.000010 0.000010 0.000010 0.000010 0.000010 0.000010 0.000010 0.000010 0.000010
0.000010 0.000010 0.297126 0.000451 0.000010 0.000010 0.060448 0.000010 0.071287 0.020094 0.000010 0.092657 0.000010 0.039704 0.221267 0.007978 0.166107 0.020807 0.002004
0.000010 0.000010 0.039844 0.000010 0.000010 0.000010 0.000010 0.015281 0.000010 0.000010 0.000010 0.000010 0.000010 0.000010 0.702011 0.000010 0.226848 0.000010 0.015876
0.000010 0.000010 0.008067 0.015854 0.000010 0.000010 0.000636 0.023093 0.000010 0.000010 0.000010 0.000010 0.000010 0.024303 0.630401 0.000010 0.297526 0.000010 0.000010
0.000010 0.000010 0.000010 0.000010 0.000010 0.000010 0.000010 0.005397 0.000010 0.000010 0.000010 0.000010 0.000010 0.000010 0.689924 0.000010 0.304519 0.000010 0.000010
0.000010 0.000017 0.028024 0.080777 0.000010 0.000010 0.050257 0.000010 0.034078 0.029402 0.000010 0.018237 0.000010 0.000010 0.426498 0.000890 0.306553 0.024224 0.000973
0.000010 0.000010 0.000010 0.000010 0.000010 0.000010 0.000010 0.000010 0.000010 0.000010 0.000010 0.000010 0.000010 0.000010 0.000010 0.000010 0.999820 0.000010 0.000010
0.000010 0.000010 0.000010 0.000010 0.000010 0.000010 0.000010 0.000010 0.000010 0.000010 0.000010 0.000010 0.000010 0.000010 0.000010 0.000010 0.999820 0.000010 0.000010
0.000010 0.000010 0.000010 0.000010 0.000010 0.000010 0.000010 0.000012 0.000010 0.000010 0.000010 0.000010 0.000010 0.000010 0.698873 0.000010 0.300955 0.000010 0.000010
0.000010 0.019810 0.041076 0.085499 0.000010 0.000010 0.027627 0.002690 0.016330 0.000010 0.000010 0.017748 0.000010 0.020500 0.441065 0.000010 0.251278 0.051798 0.024509
0.000010 0.000010 0.018990 0.000010 0.008525 0.000015 0.009781 0.000010 0.020391 0.016053 0.003972 0.042540 0.000010 0.033230 0.515187 0.010006 0.264910 0.056340 0.000010
0.000010 0.019020 0.015371 0.000010 0.007301 0.000010 0.014875 0.025513 0.007472 0.050294 0.000010 0.006281 0.000010 0.007211 0.527002 0.000010 0.257802 0.054628 0.007171
0.000010 0.000010 0.012310 0.000010 0.000010 0.000010 0.039363 0.010988 0.000244 0.002813 0.000010 0.000010 0.000010 0.019865 0.616755 0.000010 0.285334 0.009659 0.002579
0.000010 0.000010 0.034488 0.000010 0.000010 0.000010 0.022399 0.016780 0.000010 0.034761 0.000010 0.000010 0.000010 0.007278 0.671107 0.000010 0.213067 0.000010 0.000010
0.000010 0.000010 0.036436 0.003896 0.032927 0.000010 0.032794 0.020998 0.035610 0.000010 0.000018 0.064550 0.000010 0.007601 0.662151 0.005124 0.048223 0.026238 0.023384
0.000010 0.009377 0.019141 0.055270 0.017828 0.000010 0.003780 0.009767 0.046716 0.000010 0.000010 0.036838 0.000010 0.035215 0.550173 0.000010 0.191435 0.024390 0.000010
0.036816 0.000010 0.030038 0.000010 0.024438 0.000010 0.009470 0.003881 0.040831 0.005956 0.000010 0.000010 0.013159 0.039066 0.526062 0.056301 0.207918 0.000010 0.006002
0.000010 0.000010 0.000010 0.000010 0.000010 0.000010 0.000010 0.010832 0.000010 0.000010 0.000010 0.000010 0.000010 0.000010 0.988998 0.000010 0.000010 0.000010 0.000010
0.000010 0.000010 0.000010 0.000010 0.000010 0.000010 0.000010 0.012531 0.000010 0.000010 0.000010 0.000010 0.000010 0.000010 0.987299 0.000010 0.000010 0.000010 0.000010
0.000010 0.000010 0.013953 0.000010 0.000010 0.000010 0.000010 0.000010 0.000010 0.045538 0.000010 0.000010 0.000010 0.048470 0.884501 0.000010 0.000010 0.000010 0.007399
0.000010 0.000010 0.037987 0.000010 0.000010 0.000010 0.000010 0.001887 0.000010 0.000010 0.000010 0.000010 0.000010 0.038295 0.828719 0.000010 0.078837 0.002826 0.011330
0.000010 0.038868 0.046922 0.001507 0.000010 0.000010 0.010239 0.015977 0.033407 0.014300 0.000010 0.062559 0.000010 0.024523 0.499242 0.026194 0.204592 0.021611 0.000010
0.000010 0.000010 0.027547 0.060126 0.000010 0.000010 0.025337 0.012191 0.014192 0.031849 0.000010 0.071612 0.000010 0.022538 0.510304 0.000010 0.184341 0.024280 0.015613
0.000010 0.029904 0.003029 0.000010 0.000010 0.000010 0.036915 0.016055 0.051456 0.022664 0.000010 0.034063 0.000010 0.022841 0.529673 0.000010 0.196943 0.040221 0.016165
0.000010 0.000010 0.000010 0.000010 0.000010 0.000010 0.000010 0.000010 0.000010 0.000010 0.000010 0.000010 0.000010 0.000010 0.000010 0.000010 0.999820 0.000010 0.000010
0.000010 0.000010 0.000010 0.000010 0.000010 0.000010 0.000010 0.000010 0.000010 0.000010 0.000010 0.000010 0.000010 0.000010 0.000010 0.000010 0.999820 0.000010 0.000010
0.000010 0.000010 0.000010 0.000010 0.000010 0.000010 0.000010 0.000010 0.000010 0.000010 0.000010 0.000010 0.000010 0.000010 0.000010 0.000010 0.999820 0.000010 0.000010
0.000010 0.000010 0.000010 0.000010 0.000010 0.000010 0.000010 0.000010 0.000010 0.000010 0.000010 0.000010 0.000010 0.000010 0.000010 0.000010 0.999820 0.000010 0.000010
0.078844 0.000010 0.000010 0.000010 0.000010 0.000010 0.000010 0.000010 0.000010 0.000010 0.000010 0.000010 0.040110 0.000010 0.000010 0.000010 0.880886 0.000010 0.000010
0.000010 0.000010 0.000010 0.000010 0.000010 0.000010 0.000010 0.000010 0.000010 0.000010 0.000010 0.000010 0.000010 0.000010 0.000010 0.000010 0.999820 0.000010 0.000010
0.077606 0.000010 0.038724 0.000010 0.000010 0.069472 0.039941 0.000010 0.058962 0.000010 0.000010 0.074432 0.021843 0.009697 0.446219 0.017364 0.122263 0.004172 0.019245
0.000010 0.000010 0.079404 0.004209 0.011911 0.000010 0.052722 0.000010 0.046983 0.031887 0.000010 0.117051 0.000010 0.003205 0.361762 0.000010 0.259423 0.016299 0.015073
0.000010 0.000010 0.000010 0.000010 0.000010 0.000010 0.000010 0.000010 0.000010 0.000010 0.000010 0.000010 0.000010 0.000010 0.000010 0.000010 0.999820 0.000010 0.000010
0.000010 0.000010 0.119157 0.030516 0.000010 0.000010 0.022193 0.008122 0.001018 0.031936 0.009106 0.142279 0.000010 0.006109 0.335622 0.011884 0.216415 0.050403 0.015191
0.000010 0.000010 0.000010 0.000010 0.000010 0.000010 0.000010 0.000010 0.000010 0.000010 0.000010 0.000010 0.000010 0.000010 0.000010 0.000010 0.999820 0.000010 0.000010
0.000010 0.000010 0.000010 0.000010 0.000010 0.000010 0.000010 0.000010 0.000010 0.000010 0.000010 0.000010 0.000010 0.000010 0.000010 0.000010 0.999820 0.000010 0.000010
0.000010 0.000010 0.025051 0.044495 0.000010 0.000010 0.000010 0.000010 0.069170 0.000010 0.000010 0.115418 0.000010 0.021589 0.604333 0.000010 0.119824 0.000010 0.000010
0.000010 0.000010 0.028603 0.039148 0.000010 0.000010 0.014470 0.009437 0.064581 0.000010 0.000010 0.097413 0.000010 0.010303 0.521841 0.000010 0.214104 0.000010 0.000010
0.000010 0.013034 0.033565 0.025752 0.018514 0.000010 0.006346 0.000010 0.081163 0.004325 0.000010 0.095931 0.000010 0.033615 0.480247 0.000010 0.198134 0.000010 0.009304
0.000010 0.000010 0.024075 0.000010 0.000016 0.000010 0.009909 0.000010 0.050207 0.000010 0.000010 0.126301 0.000010 0.020858 0.648958 0.000010 0.119566 0.000010 0.000010
0.000010 0.000010 0.019598 0.000010 0.000010 0.000010 0.022316 0.000010 0.097910 0.019850 0.000010 0.116362 0.000010 0.012441 0.493241 0.000010 0.171693 0.038295 0.008204
0.000010 0.000010 0.000324 0.000010 0.000010 0.000010 0.010133 0.000010 0.835949 0.022758 0.000010 0.104506 0.000010 0.004375 0.000010 0.000010 0.000010 0.000010 0.021837
0.000010 0.000010 0.000010 0.000010 0.000010 0.000010 0.000010 0.000010 0.993969 0.000010 0.000010 0.000010 0.000010 0.000010 0.000010 0.000010 0.005861 0.000010 0.000010
0.000010 0.000010 0.054964 0.000010 0.006966 0.000010 0.019720 0.016960 0.056966 0.000010 0.000010 0.120263 0.000010 0.000010 0.471627 0.000010 0.182867 0.051999 0.017577
0.012010 0.000010 0.000010 0.000010 0.000010 0.000010 0.013750 0.000010 0.416048 0.000010 0.000010 0.071646 0.006613 0.000010 0.157377 0.003946 0.307249 0.000010 0.011261
0.000010 0.000010 0.021989 0.000010 0.007843 0.000010 0.016726 0.012600 0.056352 0.000010 0.000010 0.000010 0.000010 0.022750 0.000010 0.000010 0.444016 0.000010 0.417614
0.000010 0.000010 0.000010 0.000010 0.000010 0.000010 0.087332 0.015809 0.028273 0.019245 0.000010 0.006409 0.000010 0.000010 0.072139 0.770672 0.000010 0.000010 0.000010
0.000010 0.000010 0.000010 0.000010 0.000010 0.000010 0.000010 0.000010 0.000010 0.000010 0.000010 0.000010 0.000010 0.000010 0.000010 0.999820 0.000010 0.000010 0.000010
0.000010 0.000010 0.016245 0.000010 0.000010 0.000010 0.022223 0.000010 0.416903 0.000010 0.000010 0.000010 0.000010 0.029738 0.169742 0.345021 0.000010 0.000010 0.000010
0.000010 0.000010 0.000010 0.000010 0.000010 0.000010 0.000010 0.000010 0.000010 0.000010 0.000010 0.000010 0.000010 0.000010 0.000010 0.999820 0.000010 0.000010 0.000010
0.019557 0.015414 0.000010 0.028288 0.008120 0.012802 0.043338 0.011154 0.011928 0.014586 0.000010 0.027175 0.000010 0.024220 0.474848 0.099958 0.199529 0.005348 0.003705
0.095454 0.039127 0.005864 0.003872 0.021159 0.017495 0.000010 0.004037 0.018267 0.004317 0.000010 0.000010 0.037068 0.004671 0.515442 0.136279 0.094996 0.000010 0.001912
0.059239 0.040490 0.035174 0.025571 0.000010 0.045894 0.043097 0.007511 0.061957 0.042495 0.000010 0.000010 0.013571 0.016117 0.397410 0.071678 0.135980 0.000010 0.003775
0.000010 0.000010 0.000010 0.000010 0.000010 0.000010 0.000010 0.000010 0.000010 0.000010 0.000010 0.000010 0.000010 0.000010 0.000010 0.999820 0.000010 0.000010 0.000010
0.000010 0.000010 0.000010 0.000010 0.000010 0.000010 0.026770 0.000012 0.049275 0.001923 0.000010 0.025749 0.000010 0.000010 0.000010 0.753556 0.099804 0.042800 0.000010
0.000010 0.000010 0.000010 0.000010 0.000010 0.000010 0.000010 0.000010 0.000010 0.000010 0.000010 0.000010 0.000010 0.000010 0.000010 0.999820 0.000010 0.000010 0.000010
0.051388 0.030691 0.030739 0.000010 0.013869 0.000010 0.018843 0.004324 0.071068 0.040279 0.000010 0.000098 0.018204 0.008188 0.502634 0.158769 0.045672 0.005195 0.000010
0.092291 0.026678 0.027568 0.000010 0.000010 0.013117 0.009689 0.014945 0.010523 0.000010 0.000010 0.066081 0.035463 0.000010 0.531812 0.128631 0.043133 0.000010 0.000010
0.000010 0.000010 0.059240 0.000010 0.000010 0.000010 0.023441 0.000010 0.026611 0.051768 0.000010 0.065953 0.000010 0.044355 0.399280 0.002247 0.284329 0.016089 0.026607
0.000010 0.016346 0.055508 0.004899 0.028570 0.000010 0.058602 0.000228 0.094598 0.012036 0.000010 0.098430 0.000010 0.076996 0.287435 0.000010 0.219325 0.009956 0.037022
0.000010 0.000010 0.000010 0.000010 0.000010 0.000010 0.000010 0.000010 0.000010 0.000010 0.000019 0.000010 0.000010 0.999811 0.000010 0.000010 0.000010 0.000010 0.000010
0.000010 0.000010 0.000010 0.000010 0.000010 0.000010 0.000010 0.000010 0.000010 0.000010 0.000010 0.000010 0.000010 0.999820 0.000010 0.000010 0.000010 0.000010 0.000010
0.000010 0.000010 0.027079 0.023268 0.004078 0.000010 0.031883 0.001412 0.114538 0.015778 0.000010 0.062940 0.000010 0.087086 0.366825 0.000010 0.194850 0.042411 0.027794
0.000010 0.000010 0.000010 0.000010 0.000010 0.000010 0.000010 0.000010 0.000010 0.000010 0.000019 0.000010 0.000010 0.999811 0.000010 0.000010 0.000010 0.000010 0.000010
0.000010 0.000010 0.000010 0.000010 0.000010 0.000010 0.000010 0.000010 0.000010 0.000010 0.000010 0.000010 0.000010 0.999820 0.000010 0.000010 0.000010 0.000010 0.000010
0.000010 0.000010 0.007359 0.000010 0.006259 0.000010 0.012740 0.000010 0.059487 0.000010 0.000010 0.099120 0.000010 0.400253 0.211763 0.000010 0.165880 0.000010 0.037040
0.000010 0.000010 0.000010 0.000010 0.000010 0.000010 0.000010 0.000010 0.791456 0.000010 0.000010 0.000010 0.000010 0.000010 0.000010 0.000010 0.205234 0.000010 0.003150
0.000010 0.000010 0.000010 0.000010 0.000010 0.000010 0.000010 0.007901 0.000010 0.000010 0.000010 0.000010 0.000010 0.000010 0.000010 0.000010 0.297772 0.000010 0.694167
0.000010 0.000010 0.000010 0.000010 0.003964 0.000010 0.030875 0.000010 0.074816 0.000010 0.000010 0.025948 0.000010 0.035660 0.718792 0.000010 0.109825 0.000010 0.000010
0.000010 0.015196 0.026287 0.000010 0.000010 0.000010 0.034683 0.020275 0.040001 0.000010 0.000010 0.005358 0.000010 0.050998 0.653793 0.008751 0.134044 0.000010 0.010535
0.000010 0.000010 0.010353 0.000010 0.000010 0.000010 0.054928 0.028965 0.048310 0.000010 0.000010 0.000010 0.000010 0.020171 0.685459 0.000010 0.140156 0.000010 0.011549
0.000010 0.000010 0.013926 0.045755 0.004627 0.000010 0.052483 0.002009 0.091562 0.000010 0.000010 0.064993 0.000010 0.015791 0.494426 0.000010 0.191014 0.002367 0.020978
0.000010 0.023431 0.024166 0.000010 0.002363 0.000010 0.036207 0.026776 0.046049 0.000010 0.000010 0.041487 0.000010 0.029068 0.616198 0.000010 0.115800 0.027235 0.011150
0.000010 0.000010 0.000010 0.000010 0.000010 0.000010 0.000010 0.000010 0.000010 0.000010 0.000010 0.000010 0.000010 0.000010 0.999820 0.000010 0.000010 0.000010 0.000010
0.000010 0.000010 0.000010 0.000010 0.000010 0.000010 0.000010 0.000010 0.000010 0.000010 0.000010 0.000010 0.000010 0.000010 0.999820 0.000010 0.000010 0.000010 0.000010
0.015508 0.000010 0.032096 0.000010 0.000010 0.012399 0.024134 0.015944 0.016366 0.039147 0.001213 0.085514 0.000010 0.000010 0.517738 0.000010 0.213508 0.013623 0.012751
0.000010 0.000010 0.000010 0.000010 0.000010 0.000010 0.000010 0.000010 0.000010 0.000010 0.000010 0.000010 0.000010 0.000010 0.999820 0.000010 0.000010 0.000010 0.000010
0.000010 0.000010 0.000020 0.000010 0.000010 0.000010 0.008128 0.000010 0.000010 0.000010 0.000010 0.000010 0.000010 0.000010 0.991693 0.000010 0.000010 0.000010 0.000010
0.000010 0.000010 0.000010 0.000010 0.000010 0.000010 0.000010 0.005063 0.000010 0.000010 0.000010 0.000010 0.000010 0.000010 0.994767 0.000010 0.000010 0.000010 0.000010
0.000010 0.014176 0.007659 0.007777 0.000010 0.000013 0.031394 0.019885 0.046580 0.000010 0.000010 0.035311 0.000010 0.022665 0.529610 0.000010 0.237911 0.018690 0.028266
0.000010 0.000010 0.021669 0.000010 0.000010 0.000010 0.022899 0.009716 0.059893 0.010541 0.000010 0.000010 0.000010 0.031078 0.581728 0.016864 0.230890 0.000010 0.014631
0.000010 0.000010 0.000010 0.000010 0.000010 0.000010 0.000010 0.000010 0.000010 0.000010 0.000010 0.000010 0.000010 0.000010 0.999820 0.000010 0.000010 0.000010 0.000010
0.000010 0.000014 0.000010 0.000010 0.000010 0.000010 0.000010 0.000010 0.000010 0.000010 0.000010 0.000010 0.000010 0.000010 0.999816 0.000010 0.000010 0.000010 0.000010
0.000010 0.004463 0.000010 0.020775 0.000010 0.000010 0.000019 0.007020 0.079645 0.004237 0.000010 0.057686 0.000010 0.018971 0.559041 0.000010 0.222641 0.019911 0.005522
0.000010 0.000010 0.012098 0.018267 0.007716 0.000010 0.034418 0.001823 0.032110 0.000010 0.000010 0.021201 0.000010 0.021707 0.635231 0.000010 0.195616 0.019734 0.000010
0.000010 0.024182 0.011939 0.000010 0.004114 0.000010 0.006883 0.035235 0.040341 0.000010 0.000010 0.118641 0.000010 0.029662 0.529497 0.000010 0.164942 0.028255 0.006240
0.000010 0.000010 0.023289 0.000010 0.000010 0.000010 0.006468 0.000010 0.114746 0.000010 0.000010 0.027181 0.000010 0.032839 0.588307 0.000010 0.183611 0.010088 0.013372
0.000010 0.006653 0.000010 0.000010 0.000010 0.006348 0.050574 0.000010 0.059046 0.000010 0.000010 0.021382 0.000010 0.053717 0.544796 0.016842 0.183343 0.036717 0.020502
0.000010 0.040185 0.007420 0.000010 0.000010 0.004115 0.033123 0.020346 0.014574 0.387336 0.055580 0.073230 0.000010 0.000506 0.195921 0.000010 0.114628 0.052976 0.000010
0.000010 0.000010 0.000010 0.000010 0.000010 0.000010 0.000010 0.000010 0.000010 0.999820 0.000010 0.000010 0.000010 0.000010 0.000010 0.000010 0.000010 0.000010 0.000010
0.000010 0.000010 0.000010 0.000010 0.000010 0.000010 0.000010 0.000010 0.000010 0.999820 0.000010 0.000010 0.000010 0.000010 0.000010 0.000010 0.000010 0.000010 0.000010
0.000010 0.000010 0.000010 0.000010 0.000010 0.000010 0.000010 0.000010 0.000010 0.999820 0.000010 0.000010 0.000010 0.000010 0.000010 0.000010 0.000010 0.000010 0.000010
0.000010 0.000010 0.000010 0.000010 0.000010 0.000010 0.000010 0.000010 0.000010 0.999820 0.000010 0.000010 0.000010 0.000010 0.000010 0.000010 0.000010 0.000010 0.000010
0.000010 0.000010 0.000010 0.000010 0.000010 0.000010 0.000010 0.000010 0.000010 0.999820 0.000010 0.000010 0.000010 0.000010 0.000010 0.000010 0.000010 0.000010 0.000010
0.000010 0.000010 0.000010 0.000010 0.000010 0.000010 0.000010 0.000010 0.000010 0.999820 0.000010 0.000010 0.000010 0.000010 0.000010 0.000010 0.000010 0.000010 0.000010
0.000010 0.000010 0.000010 0.000010 0.000010 0.000010 0.000010 0.000010 0.000010 0.999820 0.000010 0.000010 0.000010 0.000010 0.000010 0.000010 0.000010 0.000010 0.000010
0.000010 0.000010 0.000010 0.000010 0.000010 0.000010 0.000010 0.000010 0.000010 0.999820 0.000010 0.000010 0.000010 0.000010 0.000010 0.000010 0.000010 0.000010 0.000010
0.000010 0.000010 0.000010 0.000010 0.000010 0.000010 0.000010 0.000010 0.000010 0.999820 0.000010 0.000010 0.000010 0.000010 0.000010 0.000010 0.000010 0.000010 0.000010
0.000010 0.000010 0.000010 0.000010 0.000010 0.000010 0.000010 0.000010 0.000010 0.999820 0.000010 0.000010 0.000010 0.000010 0.000010 0.000010 0.000010 0.000010 0.000010
0.000010 0.000010 0.000010 0.000010 0.000010 0.000010 0.000010 0.000010 0.000010 0.999820 0.000010 0.000010 0.000010 0.000010 0.000010 0.000010 0.000010 0.000010 0.000010
0.000010 0.000010 0.000010 0.000010 0.000010 0.000010 0.000010 0.000010 0.000010 0.999820 0.000010 0.000010 0.000010 0.000010 0.000010 0.000010 0.000010 0.000010 0.000010
0.000010 0.000010 0.000010 0.000010 0.580986 0.000010 0.000010 0.000010 0.000010 0.418844 0.000010 0.000010 0.000010 0.000010 0.000010 0.000010 0.000010 0.000010 0.000010
0.000010 0.000010 0.000010 0.000010 0.683702 0.000010 0.000010 0.000010 0.000010 0.316128 0.000010 0.000010 0.000010 0.000010 0.000010 0.000010 0.000010 0.000010 0.000010
0.000010 0.000010 0.000010 0.000010 0.999807 0.000013 0.000014 0.000010 0.000010 0.000010 0.000010 0.000010 0.000010 0.000010 0.000010 0.000010 0.000010 0.000016 0.000010
0.000010 0.000010 0.000010 0.000010 0.999816 0.000011 0.000012 0.000010 0.000010 0.000010 0.000010 0.000010 0.000010 0.000010 0.000010 0.000010 0.000010 0.000010 0.000010
0.000010 0.000010 0.000010 0.000010 0.999820 0.000010 0.000010 0.000010 0.000010 0.000010 0.000010 0.000010 0.000010 0.000010 0.000010 0.000010 0.000010 0.000010 0.000010
0.000010 0.000010 0.000010 0.000012 0.999818 0.000010 0.000010 0.000010 0.000010 0.000010 0.000010 0.000010 0.000010 0.000010 0.000010 0.000010 0.000010 0.000010 0.000010
0.000010 0.000010 0.000010 0.000010 0.000010 0.000010 0.000010 0.000010 0.000010 0.000010 0.999820 0.000010 0.000010 0.000010 0.000010 0.000010 0.000010 0.000010 0.000010
0.000010 0.000010 0.000010 0.000010 0.000010 0.000010 0.000010 0.000010 0.000010 0.000010 0.999820 0.000010 0.000010 0.000010 0.000010 0.000010 0.000010 0.000010 0.000010
0.000010 0.000010 0.000010 0.000010 0.000010 0.000010 0.000010 0.000010 0.000010 0.000010 0.999820 0.000010 0.000010 0.000010 0.000010 0.000010 0.000010 0.000010 0.000010
0.000010 0.000010 0.000010 0.000010 0.000010 0.000010 0.000010 0.000010 0.000010 0.000010 0.999820 0.000010 0.000010 0.000010 0.000010 0.000010 0.000010 0.000010 0.000010
0.000010 0.000010 0.000010 0.000010 0.000010 0.000010 0.000010 0.000010 0.000010 0.000010 0.999820 0.000010 0.000010 0.000010 0.000010 0.000010 0.000010 0.000010 0.000010
0.000010 0.000010 0.000010 0.000010 0.000010 0.000012 0.000010 0.000010 0.000010 0.000010 0.999818 0.000010 0.000010 0.000010 0.000010 0.000010 0.000010 0.000010 0.000010
0.000010 0.000010 0.000010 0.000010 0.000010 0.000010 0.000010 0.000010 0.000010 0.000010 0.999820 0.000010 0.000010 0.000010 0.000010 0.000010 0.000010 0.000010 0.000010
0.000010 0.000010 0.018265 0.015907 0.000010 0.000010 0.000010 0.007183 0.028021 0.048380 0.752798 0.000010 0.000010 0.000010 0.027319 0.000010 0.059673 0.042356 0.000010
0.000010 0.000010 0.037601 0.144451 0.000010 0.000010 0.037653 0.000010 0.000010 0.034245 0.506130 0.015456 0.000010 0.000010 0.000010 0.000010 0.118026 0.092784 0.013553
0.000010 0.000010 0.000010 0.103554 0.018842 0.000010 0.000010 0.000010 0.000010 0.000010 0.766139 0.003630 0.000010 0.011713 0.000010 0.000010 0.095993 0.000010 0.000010
0.000010 0.000010 0.000010 0.166953 0.000010 0.000010 0.000010 0.000010 0.000010 0.035072 0.690313 0.000010 0.000010 0.000010 0.011765 0.000010 0.063738 0.030985 0.001053
0.000010 0.000010 0.000010 0.000010 0.000010 0.000010 0.000010 0.000010 0.000010 0.000010 0.999820 0.000010 0.000010 0.000010 0.000010 0.000010 0.000010 0.000010 0.000010
0.000010 0.000010 0.000010 0.000010 0.000010 0.000010 0.000010 0.000010 0.000010 0.000010 0.999820 0.000010 0.000010 0.000010 0.000010 0.000010 0.000010 0.000010 0.000010
0.000010 0.033623 0.000010 0.043468 0.000010 0.000010 0.000010 0.001716 0.059228 0.027510 0.745110 0.006201 0.000010 0.029708 0.000010 0.000010 0.053337 0.000010 0.000010
0.000010 0.000010 0.018608 0.068443 0.000010 0.000010 0.029654 0.017147 0.000010 0.009042 0.827473 0.000010 0.000010 0.011193 0.000010 0.000010 0.000010 0.000010 0.018329
0.000010 0.000010 0.005631 0.057703 0.000010 0.000010 0.010553 0.005927 0.008769 0.085036 0.724143 0.000010 0.000010 0.020737 0.000010 0.000010 0.048482 0.032929 0.000010
0.000010 0.000010 0.000010 0.999820 0.000010 0.000010 0.000010 0.000010 0.000010 0.000010 0.000010 0.000010 0.000010 0.000010 0.000010 0.000010 0.000010 0.000010 0.000010
0.000010 0.000010 0.000010 0.999820 0.000010 0.000010 0.000010 0.000010 0.000010 0.000010 0.000010 0.000010 0.000010 0.000010 0.000010 0.000010 0.000010 0.000010 0.000010
0.000010 0.000010 0.000010 0.480071 0.005077 0.000010 0.033267 0.000010 0.017813 0.034792 0.059183 0.041361 0.000010 0.000462 0.017993 0.000010 0.096291 0.200491 0.013129
0.000010 0.000010 0.000010 0.999820 0.000010 0.000010 0.000010 0.000010 0.000010 0.000010 0.000010 0.000010 0.000010 0.000010 0.000010 0.000010 0.000010 0.000010 0.000010
0.000010 0.000010 0.000010 0.999820 0.000010 0.000010 0.000010 0.000010 0.000010 0.000010 0.000010 0.000010 0.000010 0.000010 0.000010 0.000010 0.000010 0.000010 0.000010
0.000010 0.000010 0.001650 0.123934 0.000010 0.000010 0.003554 0.000010 0.011668 0.050057 0.483920 0.000010 0.222557 0.000010 0.000010 0.000010 0.000010 0.102549 0.000010
0.000010 0.000010 0.000010 0.000010 0.000010 0.000010 0.000010 0.000010 0.000010 0.000010 0.000010 0.000010 0.999820 0.000010 0.000010 0.000010 0.000010 0.000010 0.000010
0.000010 0.000010 0.000014 0.000010 0.000010 0.000010 0.000010 0.000010 0.000019 0.000010 0.000010 0.000010 0.999807 0.000010 0.000010 0.000010 0.000010 0.000010 0.000010
0.000010 0.000010 0.000010 0.000010 0.000010 0.000010 0.000010 0.000010 0.000010 0.000010 0.000017 0.000010 0.999813 0.000010 0.000010 0.000010 0.000010 0.000010 0.000010
0.999820 0.000010 0.000010 0.000010 0.000010 0.000010 0.000010 0.000010 0.000010 0.000010 0.000010 0.000010 0.000010 0.000010 0.000010 0.000010 0.000010 0.000010 0.000010
0.999820 0.000010 0.000010 0.000010 0.000010 0.000010 0.000010 0.000010 0.000010 0.000010 0.000010 0.000010 0.000010 0.000010 0.000010 0.000010 0.000010 0.000010 0.000010
0.000010 0.000010 0.000010 0.414822 0.000010 0.000010 0.000010 0.013804 0.000010 0.046308 0.169823 0.005745 0.000010 0.000010 0.086806 0.000010 0.129544 0.133039 0.000010
0.345092 0.062982 0.000010 0.098066 0.023296 0.114656 0.000010 0.006505 0.000010 0.000010 0.127279 0.000010 0.151718 0.000010 0.000010 0.070305 0.000010 0.000010 0.000010
0.103652 0.066352 0.000010 0.159725 0.000010 0.050832 0.019211 0.000010 0.028772 0.077639 0.331851 0.008202 0.032058 0.000010 0.000010 0.014961 0.048386 0.051461 0.006846
0.000010 0.000010 0.000010 0.999814 0.000010 0.000010 0.000010 0.000010 0.000010 0.000010 0.000016 0.000010 0.000010 0.000010 0.000010 0.000010 0.000010 0.000010 0.000010
0.000010 0.000010 0.000010 0.999820 0.000010 0.000010 0.000010 0.000010 0.000010 0.000010 0.000010 0.000010 0.000010 0.000010 0.000010 0.000010 0.000010 0.000010 0.000010
0.000010 0.000010 0.000010 0.999820 0.000010 0.000010 0.000010 0.000010 0.000010 0.000010 0.000010 0.000010 0.000010 0.000010 0.000010 0.000010 0.000010 0.000010 0.000010
0.000010 0.000010 0.000010 0.999820 0.000010 0.000010 0.000010 0.000010 0.000010 0.000010 0.000010 0.000010 0.000010 0.000010 0.000010 0.000010 0.000010 0.000010 0.000010
0.000010 0.000010 0.000010 0.999819 0.000011 0.000010 0.000010 0.000010 0.000010 0.000010 0.000010 0.000010 0.000010 0.000010 0.000010 0.000010 0.000010 0.000010 0.000010
0.000010 0.000010 0.000010 0.999820 0.000010 0.000010 0.000010 0.000010 0.000010 0.000010 0.000010 0.000010 0.000010 0.000010 0.000010 0.000010 0.000010 0.000010 0.000010
