# Supplementary material for: Genetic analysis of Thai cattle reveals a Southeast Asian indicine ancestry
Source: PeerJ. 2015 Oct 27;3:e1318. doi: 10.7717/peerj.1318 (PMC4627918; doi:10.7717/peerj.1318)
Supplement: Dataset S2 — The Q values inferred by ADMIXTURE for each modeled K are shown for each individual, which are labeled according to breed information. The data are organized into three folders, each of which represents the ADMIXTURE experiments described in Fig. S5. [file peerj-03-1318-s007.zip › SupplementDataS7/28experiments/experiment_1/2.Q]

0.000010 0.999990
0.000010 0.999990
0.000010 0.999990
0.000010 0.999990
0.000010 0.999990
0.000010 0.999990
0.000010 0.999990
0.000010 0.999990
0.000010 0.999990
0.000010 0.999990
0.029064 0.970936
0.007602 0.992398
0.000010 0.999990
0.000010 0.999990
0.003265 0.996735
0.017600 0.982400
0.000010 0.999990
0.033846 0.966154
0.006095 0.993905
0.025123 0.974877
0.000010 0.999990
0.008113 0.991887
0.007605 0.992395
0.000010 0.999990
0.051492 0.948508
0.010669 0.989331
0.017165 0.982835
0.031260 0.968740
0.014309 0.985691
0.000010 0.999990
0.063978 0.936022
0.079700 0.920300
0.153995 0.846005
0.188741 0.811259
0.206471 0.793529
0.156105 0.843895
0.073593 0.926407
0.169931 0.830069
0.224494 0.775506
0.284347 0.715653
0.223326 0.776674
0.173296 0.826704
0.067594 0.932406
0.198427 0.801573
0.129879 0.870121
0.181554 0.818446
0.180018 0.819982
0.201331 0.798669
0.160951 0.839049
0.152984 0.847016
0.000010 0.999990
0.000010 0.999990
0.000010 0.999990
0.000010 0.999990
0.000010 0.999990
0.000010 0.999990
0.000010 0.999990
0.000010 0.999990
0.000010 0.999990
0.000010 0.999990
0.000010 0.999990
0.000010 0.999990
0.016583 0.983417
0.000010 0.999990
0.000010 0.999990
0.000010 0.999990
0.012901 0.987099
0.010071 0.989929
0.000010 0.999990
0.000010 0.999990
0.000010 0.999990
0.000010 0.999990
0.000010 0.999990
0.000010 0.999990
0.000010 0.999990
0.000010 0.999990
0.000010 0.999990
0.000010 0.999990
0.000010 0.999990
0.000010 0.999990
0.009506 0.990494
0.000010 0.999990
0.000010 0.999990
0.000010 0.999990
0.000010 0.999990
0.000010 0.999990
0.000010 0.999990
0.000010 0.999990
0.000010 0.999990
0.000010 0.999990
0.000010 0.999990
0.000010 0.999990
0.000010 0.999990
0.000010 0.999990
0.000010 0.999990
0.003660 0.996340
0.000010 0.999990
0.000010 0.999990
0.095608 0.904392
0.000010 0.999990
0.137387 0.862613
0.000010 0.999990
0.000010 0.999990
0.124931 0.875069
0.000010 0.999990
0.231693 0.768307
0.221918 0.778082
0.237826 0.762174
0.006960 0.993040
0.000010 0.999990
0.017309 0.982691
0.254405 0.745595
0.000010 0.999990
0.003568 0.996432
0.192385 0.807615
0.253996 0.746004
0.007815 0.992185
0.012183 0.987817
0.000010 0.999990
0.000010 0.999990
0.000010 0.999990
0.000010 0.999990
0.000010 0.999990
0.000010 0.999990
0.000010 0.999990
0.000010 0.999990
0.000010 0.999990
0.000010 0.999990
0.000010 0.999990
0.010828 0.989172
0.019490 0.980510
0.013682 0.986318
0.002568 0.997432
0.000010 0.999990
0.006986 0.993014
0.014873 0.985127
0.028420 0.971580
0.016606 0.983394
0.005800 0.994200
0.015314 0.984686
0.023341 0.976659
0.023499 0.976501
0.087035 0.912965
0.014521 0.985479
0.017605 0.982395
0.015948 0.984052
0.000010 0.999990
0.017937 0.982063
0.021074 0.978926
0.019222 0.980778
0.000010 0.999990
0.000010 0.999990
0.000010 0.999990
0.000010 0.999990
0.158023 0.841977
0.000010 0.999990
0.133479 0.866521
0.009037 0.990963
0.000010 0.999990
0.021833 0.978167
0.000010 0.999990
0.001980 0.998020
0.000010 0.999990
0.005175 0.994825
0.000010 0.999990
0.004480 0.995520
0.000010 0.999990
0.003152 0.996848
0.000010 0.999990
0.014391 0.985609
0.031297 0.968703
0.000010 0.999990
0.183088 0.816912
0.226909 0.773091
0.090863 0.909137
0.219123 0.780877
0.070951 0.929049
0.205451 0.794549
0.134872 0.865128
0.220247 0.779753
0.192398 0.807602
0.204716 0.795284
0.142047 0.857953
0.187671 0.812329
0.000413 0.999587
0.000010 0.999990
0.000010 0.999990
0.000010 0.999990
0.000010 0.999990
0.000010 0.999990
0.000010 0.999990
0.000010 0.999990
0.000010 0.999990
0.000010 0.999990
0.008306 0.991694
0.008534 0.991466
0.000010 0.999990
0.006160 0.993840
0.003621 0.996379
0.000010 0.999990
0.000010 0.999990
0.041313 0.958687
0.004637 0.995363
0.000010 0.999990
0.060188 0.939812
0.011251 0.988749
0.012402 0.987598
0.000010 0.999990
0.000010 0.999990
0.000010 0.999990
0.012416 0.987584
0.000010 0.999990
0.008778 0.991222
0.018394 0.981606
0.081243 0.918757
0.182005 0.817995
0.120680 0.879320
0.132590 0.867410
0.122625 0.877375
0.094239 0.905761
0.100441 0.899559
0.115203 0.884797
0.100190 0.899810
0.108438 0.891562
0.098520 0.901480
0.117940 0.882060
0.116168 0.883832
0.152147 0.847853
0.174018 0.825982
0.188473 0.811527
0.187909 0.812091
0.184695 0.815305
0.186204 0.813796
0.370317 0.629683
0.368322 0.631678
0.375002 0.624998
0.373085 0.626915
0.368324 0.631676
0.372139 0.627861
0.365460 0.634540
0.252579 0.747421
0.181857 0.818143
0.274021 0.725979
0.264478 0.735522
0.292100 0.707900
0.289928 0.710072
0.265849 0.734151
0.284702 0.715298
0.261640 0.738360
0.060438 0.939562
0.100754 0.899246
0.062396 0.937604
0.070340 0.929660
0.125329 0.874671
0.361599 0.638401
0.999990 0.000010
0.999990 0.000010
0.999990 0.000010
0.859148 0.140852
0.857891 0.142109
0.106415 0.893585
0.607210 0.392790
0.307547 0.692453
0.099206 0.900794
0.104346 0.895654
0.070159 0.929841
0.050424 0.949576
0.079363 0.920637
0.107839 0.892161
