# Supplementary material for: Genetic analysis of Thai cattle reveals a Southeast Asian indicine ancestry
Source: PeerJ. 2015 Oct 27;3:e1318. doi: 10.7717/peerj.1318 (PMC4627918; doi:10.7717/peerj.1318)
Supplement: Dataset S2 — The Q values inferred by ADMIXTURE for each modeled K are shown for each individual, which are labeled according to breed information. The data are organized into three folders, each of which represents the ADMIXTURE experiments described in Fig. S5. [file peerj-03-1318-s007.zip › SupplementDataS7/28experiments/experiment_1/20.Q]

0.000010 0.999810 0.000010 0.000010 0.000010 0.000010 0.000010 0.000010 0.000010 0.000010 0.000010 0.000010 0.000010 0.000010 0.000010 0.000010 0.000010 0.000010 0.000010 0.000010
0.000010 0.999810 0.000010 0.000010 0.000010 0.000010 0.000010 0.000010 0.000010 0.000010 0.000010 0.000010 0.000010 0.000010 0.000010 0.000010 0.000010 0.000010 0.000010 0.000010
0.000010 0.999810 0.000010 0.000010 0.000010 0.000010 0.000010 0.000010 0.000010 0.000010 0.000010 0.000010 0.000010 0.000010 0.000010 0.000010 0.000010 0.000010 0.000010 0.000010
0.000012 0.999808 0.000010 0.000010 0.000010 0.000010 0.000010 0.000010 0.000010 0.000010 0.000010 0.000010 0.000010 0.000010 0.000010 0.000010 0.000010 0.000010 0.000010 0.000010
0.000010 0.999810 0.000010 0.000010 0.000010 0.000010 0.000010 0.000010 0.000010 0.000010 0.000010 0.000010 0.000010 0.000010 0.000010 0.000010 0.000010 0.000010 0.000010 0.000010
0.000010 0.999810 0.000010 0.000010 0.000010 0.000010 0.000010 0.000010 0.000010 0.000010 0.000010 0.000010 0.000010 0.000010 0.000010 0.000010 0.000010 0.000010 0.000010 0.000010
0.000010 0.999810 0.000010 0.000010 0.000010 0.000010 0.000010 0.000010 0.000010 0.000010 0.000010 0.000010 0.000010 0.000010 0.000010 0.000010 0.000010 0.000010 0.000010 0.000010
0.000010 0.999810 0.000010 0.000010 0.000010 0.000010 0.000010 0.000010 0.000010 0.000010 0.000010 0.000010 0.000010 0.000010 0.000010 0.000010 0.000010 0.000010 0.000010 0.000010
0.014803 0.161502 0.000010 0.000010 0.000010 0.000010 0.000010 0.000010 0.000010 0.000010 0.000010 0.000010 0.000010 0.000010 0.000010 0.000010 0.006000 0.000010 0.000010 0.817535
0.000010 0.154388 0.000010 0.000010 0.000010 0.000010 0.000010 0.000010 0.000010 0.000010 0.000010 0.000010 0.000010 0.000010 0.000010 0.000010 0.003980 0.000010 0.000010 0.841462
0.029073 0.000010 0.066214 0.000010 0.000010 0.000010 0.000010 0.043153 0.055861 0.668347 0.000010 0.085520 0.000010 0.027231 0.000010 0.000010 0.000010 0.000010 0.002510 0.021982
0.000010 0.000010 0.000010 0.000010 0.000010 0.000010 0.000010 0.000010 0.000010 0.999810 0.000010 0.000010 0.000010 0.000010 0.000010 0.000010 0.000010 0.000010 0.000010 0.000010
0.000010 0.000010 0.000010 0.000010 0.000010 0.000010 0.000010 0.000010 0.000010 0.999810 0.000010 0.000010 0.000010 0.000010 0.000010 0.000010 0.000010 0.000010 0.000010 0.000010
0.000010 0.000010 0.000010 0.000010 0.000010 0.000010 0.000010 0.000010 0.000010 0.999810 0.000010 0.000010 0.000010 0.000010 0.000010 0.000010 0.000010 0.000010 0.000010 0.000010
0.000010 0.000010 0.000010 0.000010 0.000010 0.000010 0.000010 0.000010 0.000010 0.999810 0.000010 0.000010 0.000010 0.000010 0.000010 0.000010 0.000010 0.000010 0.000010 0.000010
0.000010 0.000010 0.000010 0.000010 0.000010 0.000010 0.000010 0.000010 0.000010 0.851939 0.000010 0.010814 0.000010 0.000010 0.000010 0.000010 0.000010 0.000010 0.000010 0.137077
0.000010 0.000010 0.000010 0.000010 0.000010 0.000010 0.000010 0.000010 0.000010 0.999810 0.000010 0.000010 0.000010 0.000010 0.000010 0.000010 0.000010 0.000010 0.000010 0.000010
0.000010 0.013601 0.000010 0.000010 0.000010 0.059006 0.000010 0.000010 0.030642 0.896590 0.000010 0.000010 0.000010 0.000010 0.000010 0.000010 0.000010 0.000010 0.000010 0.000010
0.000010 0.000010 0.000010 0.000010 0.000010 0.000010 0.000010 0.000010 0.000010 0.993753 0.006067 0.000010 0.000010 0.000010 0.000010 0.000010 0.000010 0.000010 0.000010 0.000010
0.000010 0.000010 0.000010 0.000010 0.000010 0.000010 0.000010 0.000010 0.000010 0.999810 0.000010 0.000010 0.000010 0.000010 0.000010 0.000010 0.000010 0.000010 0.000010 0.000010
0.000010 0.000010 0.000010 0.000010 0.000010 0.000010 0.000010 0.000010 0.000010 0.999810 0.000010 0.000010 0.000010 0.000010 0.000010 0.000010 0.000010 0.000010 0.000010 0.000010
0.000010 0.000010 0.000010 0.000010 0.000010 0.000010 0.000010 0.000010 0.000010 0.999153 0.000010 0.000010 0.000010 0.000667 0.000010 0.000010 0.000010 0.000010 0.000010 0.000010
0.000010 0.000010 0.000010 0.000010 0.000010 0.000010 0.000010 0.000010 0.000010 0.999810 0.000010 0.000010 0.000010 0.000010 0.000010 0.000010 0.000010 0.000010 0.000010 0.000010
0.000010 0.000010 0.000010 0.000010 0.000010 0.000010 0.000010 0.000010 0.000010 0.999810 0.000010 0.000010 0.000010 0.000010 0.000010 0.000010 0.000010 0.000010 0.000010 0.000010
0.020564 0.001222 0.000010 0.000010 0.000010 0.008431 0.000010 0.000010 0.123554 0.676680 0.000011 0.006926 0.000010 0.033456 0.000010 0.000010 0.008082 0.000010 0.035057 0.085927
0.000010 0.000010 0.000010 0.000010 0.000010 0.000010 0.000010 0.000010 0.000010 0.999810 0.000010 0.000010 0.000010 0.000010 0.000010 0.000010 0.000010 0.000010 0.000010 0.000010
0.000010 0.000010 0.000010 0.000010 0.000010 0.000010 0.000010 0.000010 0.000010 0.999810 0.000010 0.000010 0.000010 0.000010 0.000010 0.000010 0.000010 0.000010 0.000010 0.000010
0.000010 0.000010 0.000010 0.000010 0.000010 0.000010 0.000010 0.000010 0.000010 0.999810 0.000010 0.000010 0.000010 0.000010 0.000010 0.000010 0.000010 0.000010 0.000010 0.000010
0.000010 0.000010 0.000010 0.000010 0.000010 0.000010 0.000010 0.000010 0.000010 0.999810 0.000010 0.000010 0.000010 0.000010 0.000010 0.000010 0.000010 0.000010 0.000010 0.000010
0.000010 0.000010 0.000010 0.000010 0.000010 0.000010 0.000010 0.000010 0.000010 0.999810 0.000010 0.000010 0.000010 0.000010 0.000010 0.000010 0.000010 0.000010 0.000010 0.000010
0.017064 0.001726 0.028280 0.037145 0.000010 0.066753 0.007813 0.071155 0.064078 0.000016 0.012332 0.260269 0.000010 0.047890 0.000010 0.105487 0.000010 0.017391 0.034701 0.227860
0.043369 0.010434 0.040901 0.000010 0.000010 0.099459 0.000010 0.000010 0.000010 0.063011 0.013228 0.379651 0.000010 0.055856 0.000010 0.213810 0.000010 0.000010 0.000010 0.080181
0.000010 0.004052 0.000010 0.036466 0.014969 0.597878 0.000010 0.000010 0.000010 0.052031 0.046202 0.097679 0.000010 0.069897 0.000010 0.068393 0.000010 0.000010 0.000010 0.012333
0.000010 0.000010 0.000010 0.000010 0.000010 0.999810 0.000010 0.000010 0.000010 0.000010 0.000010 0.000010 0.000010 0.000010 0.000010 0.000010 0.000010 0.000010 0.000010 0.000010
0.000010 0.000010 0.000010 0.000010 0.000010 0.999810 0.000010 0.000010 0.000010 0.000010 0.000010 0.000010 0.000010 0.000010 0.000010 0.000010 0.000010 0.000010 0.000010 0.000010
0.009469 0.009142 0.018670 0.000010 0.000010 0.661157 0.000010 0.000010 0.003390 0.023313 0.000010 0.129726 0.000010 0.050161 0.000010 0.000010 0.000010 0.000010 0.000010 0.094863
0.004616 0.023839 0.000010 0.000010 0.000010 0.251376 0.000010 0.073719 0.000010 0.055874 0.014885 0.344541 0.000010 0.036875 0.000010 0.121323 0.009582 0.005524 0.000010 0.057765
0.000010 0.000010 0.000010 0.000010 0.000010 0.999810 0.000010 0.000010 0.000010 0.000010 0.000010 0.000010 0.000010 0.000010 0.000010 0.000010 0.000010 0.000010 0.000010 0.000010
0.000010 0.017248 0.000010 0.004754 0.000010 0.624911 0.022813 0.000010 0.012888 0.031654 0.000010 0.072468 0.000010 0.000010 0.000010 0.184507 0.000010 0.021485 0.007172 0.000010
0.000010 0.003765 0.000010 0.000010 0.000010 0.555585 0.065670 0.000010 0.044135 0.000010 0.015936 0.027283 0.000010 0.008386 0.000010 0.279121 0.000010 0.000010 0.000010 0.000010
0.000010 0.000010 0.000010 0.003898 0.000010 0.503145 0.049689 0.000010 0.000010 0.019795 0.000010 0.197211 0.000010 0.036104 0.000010 0.183667 0.006371 0.000010 0.000010 0.000010
0.000010 0.000010 0.000010 0.000010 0.000010 0.999810 0.000010 0.000010 0.000010 0.000010 0.000010 0.000010 0.000010 0.000010 0.000010 0.000010 0.000010 0.000010 0.000010 0.000010
0.021185 0.015105 0.027284 0.000010 0.000010 0.129448 0.000010 0.031696 0.000010 0.051350 0.000010 0.373835 0.000010 0.055360 0.000010 0.165404 0.000010 0.000010 0.000010 0.129233
0.000010 0.000010 0.000010 0.000010 0.000010 0.852276 0.000010 0.000010 0.000010 0.049547 0.000010 0.083938 0.000010 0.000010 0.000010 0.000010 0.014079 0.000010 0.000010 0.000010
0.038259 0.000010 0.000010 0.000010 0.000010 0.220511 0.000010 0.000010 0.000010 0.000010 0.008722 0.385247 0.000010 0.048792 0.000010 0.298329 0.000010 0.000010 0.000010 0.000010
0.011946 0.000010 0.000010 0.000010 0.000010 0.406211 0.006418 0.000010 0.000010 0.000010 0.000010 0.226255 0.000010 0.051470 0.000010 0.254090 0.014960 0.000010 0.024285 0.004255
0.000010 0.000014 0.000010 0.000010 0.000010 0.438058 0.000010 0.000010 0.000010 0.000010 0.007516 0.288197 0.000010 0.022624 0.000010 0.207032 0.000010 0.000010 0.036430 0.000010
0.000010 0.000010 0.000010 0.000010 0.000010 0.980831 0.000010 0.000010 0.000010 0.000010 0.000010 0.014346 0.000010 0.004652 0.000010 0.000010 0.000010 0.000010 0.000010 0.000010
0.000010 0.000010 0.000010 0.000010 0.000010 0.999810 0.000010 0.000010 0.000010 0.000010 0.000010 0.000010 0.000010 0.000010 0.000010 0.000010 0.000010 0.000010 0.000010 0.000010
0.000010 0.000010 0.000010 0.000010 0.000010 0.999810 0.000010 0.000010 0.000010 0.000010 0.000010 0.000010 0.000010 0.000010 0.000010 0.000010 0.000010 0.000010 0.000010 0.000010
0.000010 0.000010 0.000010 0.000010 0.000010 0.000010 0.000010 0.000010 0.000010 0.000010 0.000010 0.999810 0.000010 0.000010 0.000010 0.000010 0.000010 0.000010 0.000010 0.000010
0.000010 0.000010 0.000010 0.000010 0.000010 0.000010 0.000010 0.000010 0.000010 0.000010 0.000010 0.999810 0.000010 0.000010 0.000010 0.000010 0.000010 0.000010 0.000010 0.000010
0.000010 0.000010 0.000010 0.000010 0.000010 0.000010 0.000010 0.000010 0.000010 0.000010 0.000010 0.999810 0.000010 0.000010 0.000010 0.000010 0.000010 0.000010 0.000010 0.000010
0.000010 0.000010 0.000010 0.000010 0.000010 0.000010 0.000010 0.000010 0.000010 0.000010 0.000010 0.999810 0.000010 0.000010 0.000010 0.000010 0.000010 0.000010 0.000010 0.000010
0.000010 0.000010 0.000010 0.000010 0.000010 0.000010 0.000010 0.000010 0.000010 0.000010 0.000010 0.999810 0.000010 0.000010 0.000010 0.000010 0.000010 0.000010 0.000010 0.000010
0.000010 0.000010 0.000010 0.000010 0.000010 0.000010 0.000010 0.000010 0.000010 0.000010 0.000010 0.999810 0.000010 0.000010 0.000010 0.000010 0.000010 0.000010 0.000010 0.000010
0.000010 0.000010 0.000010 0.000010 0.000010 0.000010 0.000010 0.000010 0.000010 0.000010 0.000010 0.999810 0.000010 0.000010 0.000010 0.000010 0.000010 0.000010 0.000010 0.000010
0.000010 0.000010 0.000010 0.000010 0.000010 0.000010 0.000010 0.000010 0.000010 0.000010 0.000010 0.999810 0.000010 0.000010 0.000010 0.000010 0.000010 0.000010 0.000010 0.000010
0.000010 0.003079 0.000010 0.000010 0.000010 0.000010 0.000010 0.000010 0.000010 0.022521 0.000010 0.970939 0.000010 0.000010 0.000010 0.000010 0.000010 0.000010 0.000010 0.003301
0.000010 0.000010 0.000010 0.000010 0.000010 0.000010 0.000010 0.000010 0.000010 0.000010 0.000010 0.999810 0.000010 0.000010 0.000010 0.000010 0.000010 0.000010 0.000010 0.000010
0.000010 0.000010 0.000010 0.000010 0.000010 0.000010 0.000010 0.000010 0.000010 0.000010 0.000010 0.999810 0.000010 0.000010 0.000010 0.000010 0.000010 0.000010 0.000010 0.000010
0.000010 0.000010 0.000010 0.000010 0.000010 0.000010 0.000010 0.000010 0.000010 0.000010 0.000010 0.999810 0.000010 0.000010 0.000010 0.000010 0.000010 0.000010 0.000010 0.000010
0.000010 0.000010 0.000010 0.000010 0.000010 0.000010 0.000010 0.000010 0.000010 0.000010 0.000010 0.999810 0.000010 0.000010 0.000010 0.000010 0.000010 0.000010 0.000010 0.000010
0.000010 0.000010 0.000010 0.000010 0.000010 0.000010 0.000010 0.000010 0.000010 0.000010 0.000010 0.999810 0.000010 0.000010 0.000010 0.000010 0.000010 0.000010 0.000010 0.000010
0.000010 0.000010 0.000010 0.000010 0.000010 0.000010 0.000010 0.000010 0.000010 0.000010 0.000010 0.999810 0.000010 0.000010 0.000010 0.000010 0.000010 0.000010 0.000010 0.000010
0.000010 0.000010 0.000010 0.000010 0.000010 0.000010 0.000010 0.000010 0.000010 0.000010 0.000010 0.999810 0.000010 0.000010 0.000010 0.000010 0.000010 0.000010 0.000010 0.000010
0.000010 0.000010 0.000010 0.000010 0.000010 0.000010 0.000010 0.000010 0.000010 0.000010 0.000010 0.999810 0.000010 0.000010 0.000010 0.000010 0.000010 0.000010 0.000010 0.000010
0.000010 0.000010 0.000010 0.000010 0.000010 0.000010 0.000010 0.000010 0.000010 0.000010 0.000010 0.982681 0.000010 0.017139 0.000010 0.000010 0.000010 0.000010 0.000010 0.000010
0.000010 0.000010 0.000010 0.000010 0.000010 0.000010 0.000010 0.000010 0.000010 0.000010 0.000010 0.999810 0.000010 0.000010 0.000010 0.000010 0.000010 0.000010 0.000010 0.000010
0.000010 0.000010 0.000010 0.000010 0.000010 0.000010 0.000010 0.000010 0.000010 0.000010 0.000010 0.999810 0.000010 0.000010 0.000010 0.000010 0.000010 0.000010 0.000010 0.000010
0.000010 0.000010 0.000010 0.000010 0.000010 0.000010 0.000010 0.000010 0.000010 0.000010 0.999810 0.000010 0.000010 0.000010 0.000010 0.000010 0.000010 0.000010 0.000010 0.000010
0.000010 0.000010 0.000010 0.000010 0.000010 0.000010 0.000010 0.000010 0.000010 0.000010 0.999810 0.000010 0.000010 0.000010 0.000010 0.000010 0.000010 0.000010 0.000010 0.000010
0.000010 0.000010 0.000010 0.000010 0.000010 0.000010 0.000010 0.000010 0.000010 0.000010 0.999810 0.000010 0.000010 0.000010 0.000010 0.000010 0.000010 0.000010 0.000010 0.000010
0.000010 0.000010 0.000010 0.000010 0.000010 0.000010 0.000010 0.000010 0.000010 0.000010 0.999810 0.000010 0.000010 0.000010 0.000010 0.000010 0.000010 0.000010 0.000010 0.000010
0.000010 0.000010 0.000010 0.000010 0.000010 0.000010 0.000010 0.000010 0.000010 0.000010 0.999810 0.000010 0.000010 0.000010 0.000010 0.000010 0.000010 0.000010 0.000010 0.000010
0.000010 0.000010 0.000010 0.000010 0.000010 0.000010 0.000010 0.000010 0.000010 0.000010 0.999810 0.000010 0.000010 0.000010 0.000010 0.000010 0.000010 0.000010 0.000010 0.000010
0.000010 0.000010 0.000010 0.000010 0.000010 0.000010 0.000010 0.000010 0.000010 0.000010 0.867488 0.000010 0.000010 0.000010 0.000010 0.000010 0.000010 0.000010 0.000010 0.132332
0.000010 0.000010 0.000010 0.000010 0.000010 0.000010 0.000010 0.000010 0.000010 0.000010 0.999810 0.000010 0.000010 0.000010 0.000010 0.000010 0.000010 0.000010 0.000010 0.000010
0.000010 0.000010 0.000010 0.000010 0.000010 0.000010 0.000010 0.000010 0.000010 0.000010 0.999810 0.000010 0.000010 0.000010 0.000010 0.000010 0.000010 0.000010 0.000010 0.000010
0.000010 0.000010 0.000010 0.000010 0.000010 0.000010 0.000010 0.000010 0.000010 0.000010 0.999810 0.000010 0.000010 0.000010 0.000010 0.000010 0.000010 0.000010 0.000010 0.000010
0.077438 0.027519 0.048514 0.086959 0.049727 0.000010 0.000010 0.173922 0.002086 0.029741 0.072086 0.027262 0.005116 0.027921 0.000010 0.000010 0.024092 0.000010 0.010163 0.337404
0.000010 0.000010 0.622547 0.257646 0.000010 0.000010 0.000010 0.000010 0.000010 0.000010 0.000010 0.000010 0.000010 0.000010 0.000010 0.000010 0.037325 0.000010 0.000010 0.082322
0.000010 0.000010 0.479488 0.406547 0.000010 0.000010 0.000010 0.000010 0.000010 0.000010 0.000010 0.000010 0.000010 0.000010 0.000010 0.000010 0.113795 0.000010 0.000010 0.000010
0.000010 0.000010 0.505649 0.282136 0.000010 0.000010 0.000010 0.000010 0.000010 0.000010 0.000010 0.000010 0.000010 0.000010 0.000010 0.000010 0.212045 0.000010 0.000010 0.000010
0.000010 0.000010 0.605774 0.321074 0.000010 0.000010 0.000010 0.000010 0.000010 0.000010 0.000010 0.000010 0.000010 0.000010 0.000010 0.000010 0.072982 0.000010 0.000010 0.000010
0.000010 0.000010 0.300639 0.565258 0.000010 0.000010 0.000010 0.000010 0.000010 0.000010 0.009053 0.032051 0.000010 0.011845 0.000010 0.000010 0.081014 0.000010 0.000010 0.000010
0.000010 0.000010 0.999810 0.000010 0.000010 0.000010 0.000010 0.000010 0.000010 0.000010 0.000010 0.000010 0.000010 0.000010 0.000010 0.000010 0.000010 0.000010 0.000010 0.000010
0.000010 0.003752 0.386479 0.413631 0.000010 0.000010 0.000010 0.000010 0.000010 0.000010 0.051883 0.000010 0.000010 0.000010 0.000010 0.000010 0.069644 0.000010 0.000010 0.074471
0.016256 0.006330 0.485405 0.451405 0.000010 0.000010 0.000010 0.000010 0.000010 0.000010 0.000010 0.000010 0.000010 0.000010 0.000010 0.000010 0.040454 0.000010 0.000010 0.000010
0.036881 0.000010 0.333457 0.536247 0.000010 0.000010 0.000010 0.000010 0.000010 0.000010 0.000010 0.000010 0.000010 0.000010 0.000010 0.000010 0.093254 0.000010 0.000010 0.000010
0.000010 0.000010 0.549971 0.195935 0.000010 0.000010 0.000010 0.000010 0.000010 0.000010 0.000010 0.000010 0.000010 0.000010 0.000010 0.000010 0.115898 0.000010 0.000010 0.138036
0.000010 0.000010 0.999810 0.000010 0.000010 0.000010 0.000010 0.000010 0.000010 0.000010 0.000010 0.000010 0.000010 0.000010 0.000010 0.000010 0.000010 0.000010 0.000010 0.000010
0.000010 0.000010 0.999810 0.000010 0.000010 0.000010 0.000010 0.000010 0.000010 0.000010 0.000010 0.000010 0.000010 0.000010 0.000010 0.000010 0.000010 0.000010 0.000010 0.000010
0.000010 0.000010 0.455554 0.000010 0.000010 0.000010 0.000010 0.000010 0.000010 0.000010 0.000010 0.000010 0.000010 0.000010 0.000010 0.000010 0.544266 0.000010 0.000010 0.000010
0.000010 0.000010 0.000010 0.000010 0.000010 0.000010 0.000010 0.000010 0.000010 0.000010 0.000016 0.000010 0.000010 0.000010 0.000010 0.000010 0.999804 0.000010 0.000010 0.000010
0.000010 0.000010 0.000010 0.999810 0.000010 0.000010 0.000010 0.000010 0.000010 0.000010 0.000010 0.000010 0.000010 0.000010 0.000010 0.000010 0.000010 0.000010 0.000010 0.000010
0.000010 0.000010 0.000010 0.999810 0.000010 0.000010 0.000010 0.000010 0.000010 0.000010 0.000010 0.000010 0.000010 0.000010 0.000010 0.000010 0.000010 0.000010 0.000010 0.000010
0.000010 0.000010 0.365613 0.586288 0.000010 0.000010 0.000010 0.000010 0.000010 0.000010 0.000010 0.000010 0.000010 0.000010 0.000010 0.000010 0.047929 0.000010 0.000010 0.000010
0.030706 0.002117 0.040807 0.001088 0.041160 0.000010 0.000010 0.173888 0.000010 0.000010 0.021667 0.000010 0.000740 0.009678 0.000010 0.265117 0.000805 0.000010 0.019177 0.392981
0.000010 0.000010 0.000010 0.999810 0.000010 0.000010 0.000010 0.000010 0.000010 0.000010 0.000010 0.000010 0.000010 0.000010 0.000010 0.000010 0.000010 0.000010 0.000010 0.000010
0.017859 0.005803 0.009331 0.074170 0.024851 0.000010 0.000010 0.074135 0.000010 0.022220 0.038447 0.031212 0.000010 0.042435 0.000010 0.408217 0.000010 0.000010 0.000010 0.251241
0.000010 0.000010 0.000010 0.000010 0.000010 0.000010 0.000010 0.000010 0.000010 0.000010 0.000016 0.000010 0.000010 0.000010 0.000010 0.000010 0.999804 0.000010 0.000010 0.000010
0.000010 0.000010 0.337065 0.618588 0.000010 0.000010 0.000010 0.000010 0.000010 0.000010 0.000010 0.000010 0.000010 0.000010 0.000010 0.000010 0.044178 0.000010 0.000010 0.000010
0.000010 0.000010 0.002809 0.013629 0.000010 0.000010 0.000010 0.160026 0.000010 0.005381 0.000010 0.028785 0.013414 0.000010 0.000010 0.380336 0.030074 0.000010 0.000010 0.365436
0.000010 0.000010 0.000010 0.999810 0.000010 0.000010 0.000010 0.000010 0.000010 0.000010 0.000010 0.000010 0.000010 0.000010 0.000010 0.000010 0.000010 0.000010 0.000010 0.000010
0.015631 0.007429 0.000010 0.000010 0.000010 0.000010 0.000010 0.003473 0.000010 0.000010 0.000010 0.000010 0.000010 0.003200 0.000010 0.792746 0.000010 0.000010 0.000010 0.177381
0.000010 0.000010 0.000010 0.000010 0.000010 0.000010 0.000010 0.000010 0.000010 0.000010 0.000010 0.000010 0.000010 0.000010 0.000010 0.999810 0.000010 0.000010 0.000010 0.000010
0.000010 0.000010 0.000010 0.000010 0.000010 0.000010 0.000010 0.000010 0.000010 0.000010 0.000010 0.000010 0.000010 0.000010 0.000010 0.999810 0.000010 0.000010 0.000010 0.000010
0.000010 0.000010 0.000010 0.000010 0.000010 0.000010 0.000010 0.000010 0.000010 0.000010 0.000010 0.000010 0.000010 0.000010 0.000010 0.000010 0.000010 0.000010 0.999810 0.000010
0.022270 0.007181 0.041621 0.051306 0.000010 0.000010 0.000010 0.184127 0.000010 0.000010 0.065153 0.049051 0.000010 0.013149 0.000010 0.000010 0.000010 0.000010 0.204139 0.361904
0.038968 0.022001 0.000010 0.029109 0.020485 0.000010 0.000010 0.064707 0.000010 0.022292 0.000010 0.000010 0.000010 0.004691 0.000010 0.000010 0.012971 0.000010 0.242256 0.542421
0.000010 0.000010 0.000010 0.000010 0.000010 0.000010 0.000010 0.000010 0.000010 0.000010 0.000010 0.000010 0.000010 0.000010 0.000010 0.000010 0.000018 0.000015 0.999797 0.000010
0.000010 0.000010 0.000010 0.000010 0.000010 0.000010 0.000010 0.000010 0.000010 0.000010 0.000010 0.000010 0.000010 0.000010 0.000010 0.000010 0.000010 0.000010 0.999810 0.000010
0.036330 0.015134 0.000010 0.042997 0.000010 0.000010 0.000010 0.140081 0.001625 0.034386 0.000756 0.030314 0.000010 0.027018 0.000010 0.000010 0.000010 0.000010 0.274284 0.396984
0.000010 0.000010 0.000010 0.000010 0.000010 0.000010 0.000010 0.000010 0.000010 0.000010 0.003692 0.000010 0.000010 0.000010 0.000010 0.195009 0.000010 0.000010 0.771420 0.029720
0.000010 0.000010 0.000010 0.000010 0.000010 0.000010 0.000010 0.000010 0.000010 0.000010 0.000010 0.000010 0.000010 0.000010 0.000010 0.000010 0.000010 0.000013 0.999807 0.000010
0.000010 0.000010 0.000010 0.000010 0.000010 0.000010 0.000010 0.000010 0.000010 0.000010 0.000010 0.000010 0.000010 0.000010 0.000010 0.000010 0.000010 0.000010 0.999810 0.000010
0.012877 0.005862 0.011049 0.000010 0.000010 0.000010 0.000010 0.000010 0.000010 0.000010 0.014907 0.000010 0.000010 0.023422 0.000010 0.000010 0.000010 0.000010 0.749418 0.182335
0.009037 0.000010 0.000010 0.000019 0.000010 0.000010 0.000010 0.022193 0.000010 0.000010 0.030206 0.059887 0.000010 0.533433 0.000010 0.000010 0.022895 0.000010 0.000010 0.322209
0.000010 0.000010 0.000010 0.000010 0.000010 0.000010 0.000010 0.000010 0.000010 0.000010 0.000010 0.000010 0.000010 0.999810 0.000010 0.000010 0.000010 0.000010 0.000010 0.000010
0.000010 0.022228 0.002760 0.000010 0.000010 0.000010 0.000010 0.150705 0.041863 0.019533 0.027887 0.098225 0.000010 0.293472 0.000010 0.000010 0.022198 0.000010 0.000010 0.321029
0.000010 0.000010 0.000010 0.000010 0.000010 0.000010 0.000010 0.000010 0.000010 0.000010 0.000010 0.000010 0.000010 0.999810 0.000010 0.000010 0.000010 0.000010 0.000010 0.000010
0.000010 0.000010 0.000010 0.000010 0.000010 0.000010 0.000010 0.000010 0.000010 0.000010 0.000010 0.000017 0.000010 0.999803 0.000010 0.000010 0.000010 0.000010 0.000010 0.000010
0.000010 0.000010 0.000010 0.000010 0.000010 0.000010 0.000010 0.000010 0.000010 0.000010 0.000010 0.000010 0.000010 0.999810 0.000010 0.000010 0.000010 0.000010 0.000010 0.000010
0.000010 0.000010 0.000010 0.000010 0.002757 0.000010 0.000010 0.000010 0.026258 0.000010 0.053137 0.055946 0.000010 0.494053 0.000010 0.000010 0.020472 0.000010 0.000010 0.347247
0.000010 0.000010 0.000010 0.000010 0.000010 0.000010 0.000010 0.000010 0.000010 0.000010 0.000010 0.000010 0.000010 0.999810 0.000010 0.000010 0.000010 0.000010 0.000010 0.000010
0.000010 0.000010 0.000010 0.000011 0.000010 0.000010 0.000010 0.000010 0.000010 0.000010 0.000010 0.000010 0.000010 0.999809 0.000010 0.000010 0.000010 0.000010 0.000010 0.000010
0.038788 0.002436 0.032966 0.046771 0.017429 0.000010 0.000010 0.098022 0.000684 0.020946 0.063278 0.091669 0.010909 0.295461 0.000010 0.000010 0.000010 0.002010 0.000010 0.278573
0.000010 0.009495 0.000010 0.000010 0.000010 0.000010 0.000010 0.081681 0.000010 0.000010 0.012613 0.000010 0.000010 0.019674 0.000010 0.000010 0.013991 0.000010 0.000010 0.862406
0.000010 0.000010 0.000010 0.000010 0.000010 0.000010 0.000010 0.000010 0.000010 0.000010 0.000010 0.000010 0.000010 0.000010 0.000010 0.000010 0.025228 0.000010 0.000010 0.974592
0.000010 0.000010 0.000010 0.000010 0.000010 0.000010 0.000010 0.000010 0.000010 0.000010 0.000010 0.000010 0.000010 0.000010 0.000010 0.000010 0.000010 0.000010 0.000010 0.999810
0.000010 0.000010 0.040332 0.006318 0.033076 0.000010 0.000010 0.113216 0.073454 0.027486 0.058786 0.009522 0.004524 0.017746 0.000010 0.000010 0.000010 0.000010 0.004477 0.610982
0.000010 0.000010 0.000010 0.000010 0.000010 0.000010 0.000010 0.000010 0.000010 0.000010 0.000010 0.000010 0.000010 0.000010 0.000010 0.000010 0.000010 0.000010 0.000010 0.999810
0.000010 0.000010 0.000010 0.000010 0.000010 0.000010 0.000010 0.000010 0.000010 0.000010 0.000010 0.000010 0.000010 0.000010 0.000010 0.000010 0.000010 0.000010 0.000010 0.999810
0.000010 0.000010 0.000010 0.000010 0.000010 0.000010 0.000010 0.000010 0.000010 0.000010 0.000010 0.000010 0.000010 0.000010 0.000010 0.000010 0.000010 0.000010 0.000010 0.999810
0.017787 0.023939 0.000010 0.037032 0.004997 0.000010 0.000010 0.161929 0.085182 0.055013 0.035178 0.010213 0.000010 0.041090 0.000010 0.008902 0.002540 0.000010 0.021383 0.494756
0.030944 0.000010 0.018302 0.015448 0.016908 0.000010 0.000010 0.153985 0.000010 0.059798 0.018564 0.030654 0.000658 0.012586 0.001552 0.054078 0.000010 0.011191 0.000010 0.575272
0.001106 0.005758 0.009632 0.013929 0.051862 0.000010 0.000010 0.181097 0.000010 0.061395 0.021934 0.000010 0.000010 0.004858 0.000010 0.017937 0.022345 0.010331 0.021460 0.576295
0.007423 0.000010 0.000010 0.025991 0.000010 0.000010 0.000010 0.000010 0.000010 0.000010 0.051592 0.000010 0.000010 0.000010 0.000010 0.000010 0.020014 0.000010 0.000010 0.894830
0.000010 0.000010 0.009816 0.000010 0.024586 0.000010 0.000010 0.081656 0.000010 0.000010 0.045175 0.000010 0.015107 0.009252 0.000010 0.000010 0.021930 0.000010 0.000010 0.792359
0.016245 0.022098 0.003502 0.040963 0.000010 0.000010 0.000010 0.401397 0.000010 0.035546 0.039119 0.054692 0.008963 0.029727 0.000010 0.000010 0.018188 0.037497 0.000010 0.291993
0.034808 0.000010 0.043972 0.015026 0.000010 0.000010 0.000010 0.310145 0.060691 0.029324 0.014196 0.031889 0.000010 0.018849 0.000010 0.000010 0.007588 0.019591 0.012188 0.401664
0.036616 0.008759 0.005300 0.047105 0.000010 0.000010 0.000010 0.221310 0.000010 0.000010 0.007354 0.000010 0.018083 0.014380 0.000010 0.208845 0.007957 0.021983 0.000010 0.402228
0.000010 0.000010 0.000010 0.000010 0.000010 0.000010 0.000010 0.999810 0.000010 0.000010 0.000010 0.000010 0.000010 0.000010 0.000010 0.000010 0.000010 0.000010 0.000010 0.000010
0.000010 0.000010 0.000010 0.000010 0.000010 0.000010 0.000010 0.999810 0.000010 0.000010 0.000010 0.000010 0.000010 0.000010 0.000010 0.000010 0.000010 0.000010 0.000010 0.000010
0.043989 0.001133 0.023759 0.024521 0.067668 0.000010 0.000010 0.456523 0.000010 0.011590 0.003405 0.000010 0.000010 0.002119 0.000010 0.000010 0.000010 0.000010 0.000010 0.365194
0.032786 0.011883 0.000010 0.016206 0.000010 0.000010 0.000010 0.426354 0.000010 0.025534 0.000010 0.000018 0.000010 0.029868 0.000010 0.000010 0.006679 0.000010 0.000010 0.450561
0.028335 0.000010 0.019291 0.031517 0.019384 0.000010 0.000010 0.283867 0.005151 0.026085 0.015364 0.059170 0.028908 0.047580 0.000010 0.000010 0.014470 0.000010 0.041619 0.379199
0.021723 0.017761 0.000010 0.036518 0.037889 0.000010 0.000010 0.244920 0.063780 0.027892 0.030967 0.064760 0.003049 0.025936 0.000010 0.008860 0.010839 0.000010 0.000010 0.405046
0.025423 0.017438 0.056697 0.010701 0.024917 0.000010 0.000010 0.186666 0.000010 0.046525 0.043950 0.026808 0.000010 0.000380 0.000010 0.046900 0.016359 0.000010 0.029141 0.468035
0.000010 0.000010 0.000010 0.000010 0.000010 0.000010 0.000010 0.000010 0.000010 0.000010 0.000010 0.000010 0.000010 0.000010 0.000010 0.000010 0.000010 0.000010 0.000010 0.999810
0.000010 0.000010 0.000010 0.000010 0.000010 0.000010 0.000010 0.000010 0.000010 0.000010 0.000010 0.000010 0.000010 0.000010 0.000010 0.000010 0.000010 0.000010 0.000010 0.999810
0.000010 0.000010 0.000010 0.000010 0.000010 0.000010 0.000010 0.000010 0.000010 0.000010 0.000010 0.000010 0.000010 0.000010 0.000010 0.000010 0.000010 0.000010 0.000010 0.999810
0.000010 0.000010 0.000010 0.000010 0.000010 0.000010 0.000010 0.000010 0.000010 0.000010 0.000010 0.000010 0.000010 0.000010 0.000010 0.000010 0.000010 0.000010 0.000010 0.999810
0.000010 0.000010 0.000010 0.000010 0.000010 0.000010 0.051840 0.000010 0.000010 0.000010 0.000010 0.000010 0.000010 0.000010 0.000010 0.242544 0.000010 0.000010 0.000010 0.705446
0.000010 0.000010 0.000010 0.000010 0.000010 0.000010 0.000010 0.000010 0.000010 0.000010 0.000010 0.000010 0.000010 0.000010 0.000010 0.000010 0.000010 0.000010 0.000010 0.999810
0.000010 0.020917 0.023427 0.035878 0.000010 0.046238 0.024358 0.155435 0.004254 0.004943 0.042713 0.068683 0.000010 0.029797 0.000010 0.252584 0.000010 0.000010 0.000010 0.290703
0.005728 0.016455 0.056081 0.010382 0.033501 0.000010 0.000010 0.147228 0.000010 0.019800 0.056805 0.109709 0.000010 0.079746 0.000010 0.032856 0.000010 0.011015 0.000010 0.420625
0.000010 0.010384 0.000010 0.000010 0.000010 0.000010 0.000010 0.000010 0.000010 0.000010 0.000010 0.000010 0.000010 0.000010 0.000010 0.000010 0.000010 0.000010 0.000010 0.989436
0.006483 0.016958 0.015914 0.000015 0.028696 0.000010 0.000010 0.141113 0.031857 0.049682 0.027252 0.135372 0.000012 0.113843 0.006811 0.044619 0.007003 0.000010 0.000010 0.374330
0.000010 0.013158 0.000010 0.000010 0.000010 0.000010 0.000010 0.000010 0.000010 0.000010 0.000010 0.000010 0.000010 0.023845 0.000010 0.000010 0.003615 0.000010 0.000010 0.959222
0.000010 0.000013 0.000010 0.000010 0.000010 0.000010 0.000010 0.000010 0.000010 0.000010 0.033032 0.000010 0.000010 0.016528 0.000010 0.000010 0.000010 0.000010 0.000010 0.950268
0.014776 0.000010 0.000010 0.116483 0.000010 0.000010 0.000010 0.262618 0.073420 0.000010 0.000010 0.109667 0.000010 0.020055 0.000010 0.000010 0.000010 0.000010 0.000010 0.402851
0.014091 0.000010 0.000010 0.111678 0.000018 0.000010 0.000010 0.172565 0.055059 0.000010 0.021757 0.086731 0.000010 0.022047 0.000010 0.000010 0.004060 0.000010 0.000010 0.511893
0.029670 0.011730 0.056671 0.064024 0.012675 0.000010 0.000010 0.173996 0.043081 0.000010 0.019514 0.095732 0.000010 0.031154 0.000010 0.000010 0.000010 0.015648 0.018907 0.427127
0.020347 0.000014 0.000010 0.107019 0.000010 0.000010 0.000010 0.327670 0.000010 0.000010 0.015713 0.113288 0.000010 0.022410 0.000010 0.000010 0.000010 0.000010 0.000010 0.393418
0.010005 0.009227 0.030349 0.101454 0.018021 0.000010 0.000010 0.253511 0.000010 0.039605 0.026661 0.110463 0.000010 0.016141 0.000010 0.000010 0.000010 0.000010 0.000010 0.384475
0.000010 0.000010 0.999810 0.000010 0.000010 0.000010 0.000010 0.000010 0.000010 0.000010 0.000010 0.000010 0.000010 0.000010 0.000010 0.000010 0.000010 0.000010 0.000010 0.000010
0.000010 0.000010 0.999810 0.000010 0.000010 0.000010 0.000010 0.000010 0.000010 0.000010 0.000010 0.000010 0.000010 0.000010 0.000010 0.000010 0.000010 0.000010 0.000010 0.000010
0.000010 0.019351 0.042292 0.031196 0.000010 0.000010 0.000010 0.230785 0.002067 0.057525 0.028556 0.117442 0.000010 0.056512 0.000010 0.030454 0.014439 0.006709 0.000010 0.362601
0.000010 0.008455 0.645815 0.000010 0.000010 0.000010 0.000010 0.064567 0.000010 0.000010 0.000010 0.068670 0.000010 0.000010 0.000010 0.000010 0.000010 0.000010 0.000010 0.212342
0.012082 0.415231 0.061478 0.000010 0.000010 0.000010 0.000010 0.000010 0.000010 0.000010 0.004862 0.000010 0.000010 0.009635 0.000010 0.000010 0.003944 0.000010 0.000010 0.492639
0.000010 0.000010 0.054109 0.000010 0.000010 0.000010 0.000010 0.000010 0.000010 0.000010 0.072314 0.000010 0.757177 0.000010 0.000010 0.000010 0.008218 0.000010 0.000010 0.108032
0.000010 0.000010 0.000010 0.000010 0.000010 0.000010 0.000010 0.000010 0.000010 0.000010 0.000010 0.000010 0.999810 0.000010 0.000010 0.000010 0.000010 0.000010 0.000010 0.000010
0.029246 0.003868 0.106023 0.376341 0.000010 0.000010 0.000010 0.080149 0.000010 0.000010 0.027119 0.000010 0.346493 0.021436 0.000010 0.000010 0.000010 0.000010 0.000010 0.009216
0.000010 0.000010 0.000010 0.000010 0.000010 0.000010 0.000010 0.000010 0.000010 0.000010 0.000010 0.000010 0.999810 0.000010 0.000010 0.000010 0.000010 0.000010 0.000010 0.000010
0.021447 0.007048 0.019566 0.012193 0.005540 0.000010 0.000010 0.179592 0.021632 0.003615 0.050968 0.031302 0.039087 0.000010 0.000010 0.200565 0.009963 0.007737 0.000010 0.389699
0.000010 0.000010 0.008751 0.000010 0.000010 0.000010 0.000010 0.091468 0.000010 0.000010 0.000010 0.000010 0.000010 0.000010 0.000010 0.657251 0.001012 0.010460 0.000010 0.230919
0.011967 0.006355 0.030697 0.039009 0.029318 0.003670 0.000010 0.150662 0.040299 0.000010 0.047201 0.000010 0.026226 0.038582 0.000010 0.311603 0.007659 0.000010 0.022318 0.234383
0.000010 0.000010 0.000010 0.000010 0.000010 0.000010 0.000010 0.000010 0.000010 0.000010 0.000010 0.000010 0.999810 0.000010 0.000010 0.000010 0.000010 0.000010 0.000010 0.000010
0.000010 0.000010 0.072243 0.000010 0.000010 0.000010 0.000010 0.000010 0.000010 0.017256 0.009863 0.000010 0.736605 0.000010 0.000010 0.000010 0.000010 0.000010 0.000010 0.163883
0.000010 0.000010 0.000010 0.000010 0.000010 0.000010 0.000010 0.000010 0.000010 0.000010 0.000010 0.000010 0.999810 0.000010 0.000010 0.000010 0.000010 0.000010 0.000010 0.000010
0.002271 0.000010 0.057672 0.031100 0.037065 0.000010 0.000010 0.168300 0.000010 0.000010 0.024397 0.000010 0.085524 0.026436 0.000010 0.330019 0.003310 0.015366 0.008932 0.209541
0.000010 0.000010 0.000010 0.020854 0.000010 0.000010 0.000010 0.168134 0.000010 0.000010 0.000010 0.049977 0.045385 0.018629 0.000010 0.527094 0.012970 0.000010 0.000010 0.156837
0.044296 0.029339 0.000010 0.051790 0.055233 0.000010 0.000010 0.246054 0.000010 0.019249 0.027169 0.076381 0.000010 0.060789 0.000010 0.000010 0.000010 0.000010 0.000010 0.389599
0.074618 0.039411 0.032499 0.074963 0.011906 0.000010 0.000010 0.068372 0.000010 0.013893 0.061733 0.097719 0.003307 0.058380 0.000010 0.000010 0.004014 0.033352 0.021521 0.404261
0.999810 0.000010 0.000010 0.000010 0.000010 0.000010 0.000010 0.000010 0.000010 0.000010 0.000010 0.000010 0.000010 0.000010 0.000010 0.000010 0.000010 0.000010 0.000010 0.000010
0.999810 0.000010 0.000010 0.000010 0.000010 0.000010 0.000010 0.000010 0.000010 0.000010 0.000010 0.000010 0.000010 0.000010 0.000010 0.000010 0.000010 0.000010 0.000010 0.000010
0.086579 0.028479 0.036468 0.097796 0.024043 0.000010 0.000010 0.179541 0.027217 0.045351 0.035685 0.063642 0.003765 0.026446 0.000010 0.000010 0.000081 0.003026 0.000010 0.341829
0.999810 0.000010 0.000010 0.000010 0.000010 0.000010 0.000010 0.000010 0.000010 0.000010 0.000010 0.000010 0.000010 0.000010 0.000010 0.000010 0.000010 0.000010 0.000010 0.000010
0.999810 0.000010 0.000010 0.000010 0.000010 0.000010 0.000010 0.000010 0.000010 0.000010 0.000010 0.000010 0.000010 0.000010 0.000010 0.000010 0.000010 0.000010 0.000010 0.000010
0.402367 0.037171 0.014632 0.047994 0.000010 0.000010 0.000010 0.077714 0.000010 0.000010 0.016134 0.090913 0.000010 0.002797 0.000010 0.000010 0.000010 0.006304 0.000010 0.303873
0.000010 0.000010 0.999810 0.000010 0.000010 0.000010 0.000010 0.000010 0.000010 0.000010 0.000010 0.000010 0.000010 0.000010 0.000010 0.000010 0.000010 0.000010 0.000010 0.000010
0.000010 0.692371 0.019448 0.000010 0.000010 0.000010 0.000010 0.000010 0.000010 0.000010 0.000010 0.000010 0.000010 0.000010 0.000010 0.000010 0.002595 0.000010 0.000010 0.285427
0.033609 0.000010 0.022397 0.058468 0.000010 0.000010 0.000010 0.454824 0.000010 0.000010 0.038446 0.008922 0.000010 0.000010 0.000010 0.000010 0.000010 0.005311 0.000010 0.377903
0.047756 0.013552 0.014905 0.044607 0.000010 0.000010 0.000010 0.391340 0.000010 0.002527 0.041532 0.000010 0.008764 0.023016 0.000010 0.000010 0.017592 0.000010 0.020195 0.374133
0.017734 0.015147 0.056069 0.022224 0.000010 0.000010 0.000010 0.375464 0.000010 0.000010 0.065624 0.000010 0.000010 0.007894 0.000010 0.000010 0.024927 0.000010 0.000010 0.414807
0.016057 0.019270 0.079684 0.025570 0.003149 0.000010 0.000010 0.194169 0.051145 0.018719 0.059159 0.042487 0.000010 0.015013 0.000010 0.000010 0.006234 0.003055 0.005157 0.461081
0.027220 0.011402 0.007604 0.049355 0.000010 0.000010 0.000010 0.352584 0.000010 0.030074 0.044502 0.032583 0.000010 0.027158 0.000010 0.000010 0.027245 0.008415 0.022396 0.359391
0.000010 0.000010 0.000010 0.000010 0.000010 0.000010 0.000010 0.999810 0.000010 0.000010 0.000010 0.000010 0.000010 0.000010 0.000010 0.000010 0.000010 0.000010 0.000010 0.000010
0.000010 0.000010 0.000010 0.000010 0.000010 0.000010 0.000010 0.999810 0.000010 0.000010 0.000010 0.000010 0.000010 0.000010 0.000010 0.000010 0.000010 0.000010 0.000010 0.000010
0.000010 0.013421 0.000010 0.030945 0.041493 0.000010 0.000010 0.197087 0.000010 0.017763 0.035266 0.077092 0.000011 0.030591 0.000010 0.131487 0.016834 0.000010 0.000010 0.407929
0.000010 0.000010 0.000010 0.000010 0.000010 0.000010 0.000010 0.487493 0.000010 0.000010 0.021584 0.000010 0.000010 0.000010 0.000010 0.000010 0.000010 0.000010 0.000010 0.490753
0.000010 0.000010 0.000010 0.000010 0.000010 0.000010 0.000010 0.463270 0.000010 0.000010 0.037596 0.000010 0.000010 0.004109 0.000010 0.000010 0.000010 0.000010 0.000010 0.494865
0.000010 0.000010 0.000010 0.000010 0.000010 0.000010 0.000010 0.999810 0.000010 0.000010 0.000010 0.000010 0.000010 0.000010 0.000010 0.000010 0.000010 0.000010 0.000010 0.000010
0.021252 0.029400 0.021160 0.041529 0.000010 0.000010 0.000010 0.286769 0.019641 0.023290 0.036828 0.034437 0.000010 0.008219 0.000010 0.000010 0.016065 0.000010 0.017155 0.444185
0.027202 0.018576 0.008581 0.085100 0.023300 0.000010 0.000010 0.298081 0.000010 0.000010 0.032985 0.000010 0.021073 0.020150 0.000010 0.000010 0.004538 0.000010 0.000010 0.460323
0.000010 0.000010 0.000010 0.000010 0.000010 0.000010 0.000010 0.999810 0.000010 0.000010 0.000010 0.000010 0.000010 0.000010 0.000010 0.000010 0.000010 0.000010 0.000010 0.000010
0.000010 0.000010 0.000010 0.000010 0.000010 0.000010 0.000010 0.999810 0.000010 0.000010 0.000010 0.000010 0.000010 0.000010 0.000010 0.000010 0.000010 0.000010 0.000010 0.000010
0.017988 0.004638 0.074445 0.021279 0.004043 0.000010 0.000010 0.290620 0.034972 0.024101 0.005872 0.044690 0.000010 0.000010 0.000010 0.000010 0.006261 0.000010 0.007030 0.463990
0.020053 0.000010 0.000010 0.058171 0.000010 0.000010 0.000010 0.325867 0.021017 0.032111 0.045399 0.024507 0.000010 0.006514 0.000010 0.000010 0.000010 0.011608 0.000010 0.454653
0.028963 0.007268 0.022009 0.031821 0.000010 0.000010 0.000010 0.272477 0.013941 0.033466 0.018077 0.108946 0.000010 0.009565 0.000010 0.000010 0.034943 0.006235 0.029428 0.382803
0.034937 0.015297 0.056506 0.076145 0.000010 0.000010 0.000010 0.325042 0.000010 0.015915 0.017034 0.007856 0.000010 0.021442 0.000010 0.000010 0.003059 0.000010 0.000010 0.426677
0.055410 0.020423 0.038574 0.037050 0.000010 0.002928 0.000010 0.311097 0.004580 0.042451 0.054204 0.013659 0.018687 0.000010 0.000010 0.000010 0.000010 0.000010 0.009029 0.391837
0.000010 0.000010 0.039034 0.000010 0.388243 0.006261 0.000010 0.055341 0.000010 0.054122 0.034918 0.065969 0.000010 0.007688 0.055285 0.000010 0.014586 0.000010 0.041716 0.236757
0.000010 0.000010 0.000010 0.000010 0.999810 0.000010 0.000010 0.000010 0.000010 0.000010 0.000010 0.000010 0.000010 0.000010 0.000010 0.000010 0.000010 0.000010 0.000010 0.000010
0.000010 0.000010 0.000010 0.000010 0.999810 0.000010 0.000010 0.000010 0.000010 0.000010 0.000010 0.000010 0.000010 0.000010 0.000010 0.000010 0.000010 0.000010 0.000010 0.000010
0.000010 0.000010 0.000010 0.000010 0.999810 0.000010 0.000010 0.000010 0.000010 0.000010 0.000010 0.000010 0.000010 0.000010 0.000010 0.000010 0.000010 0.000010 0.000010 0.000010
0.000010 0.000010 0.000010 0.000010 0.999810 0.000010 0.000010 0.000010 0.000010 0.000010 0.000010 0.000010 0.000010 0.000010 0.000010 0.000010 0.000010 0.000010 0.000010 0.000010
0.000010 0.000010 0.000010 0.000010 0.999810 0.000010 0.000010 0.000010 0.000010 0.000010 0.000010 0.000010 0.000010 0.000010 0.000010 0.000010 0.000010 0.000010 0.000010 0.000010
0.000010 0.000010 0.000010 0.000010 0.999810 0.000010 0.000010 0.000010 0.000010 0.000010 0.000010 0.000010 0.000010 0.000010 0.000010 0.000010 0.000010 0.000010 0.000010 0.000010
0.000010 0.000010 0.000010 0.000010 0.999810 0.000010 0.000010 0.000010 0.000010 0.000010 0.000010 0.000010 0.000010 0.000010 0.000010 0.000010 0.000010 0.000010 0.000010 0.000010
0.000010 0.000010 0.000010 0.000010 0.999810 0.000010 0.000010 0.000010 0.000010 0.000010 0.000010 0.000010 0.000010 0.000010 0.000010 0.000010 0.000010 0.000010 0.000010 0.000010
0.000010 0.000010 0.000010 0.000010 0.999810 0.000010 0.000010 0.000010 0.000010 0.000010 0.000010 0.000010 0.000010 0.000010 0.000010 0.000010 0.000010 0.000010 0.000010 0.000010
0.000010 0.000010 0.000010 0.000010 0.999810 0.000010 0.000010 0.000010 0.000010 0.000010 0.000010 0.000010 0.000010 0.000010 0.000010 0.000010 0.000010 0.000010 0.000010 0.000010
0.000010 0.000010 0.000010 0.000010 0.999810 0.000010 0.000010 0.000010 0.000010 0.000010 0.000010 0.000010 0.000010 0.000010 0.000010 0.000010 0.000010 0.000010 0.000010 0.000010
0.000010 0.000010 0.000010 0.000010 0.999810 0.000010 0.000010 0.000010 0.000010 0.000010 0.000010 0.000010 0.000010 0.000010 0.000010 0.000010 0.000010 0.000010 0.000010 0.000010
0.000010 0.000010 0.000010 0.000010 0.348702 0.000010 0.000010 0.000010 0.000010 0.000010 0.000010 0.000010 0.000010 0.000010 0.000010 0.000010 0.000010 0.651118 0.000010 0.000010
0.000010 0.000010 0.000010 0.000010 0.000010 0.000010 0.000010 0.000010 0.000010 0.000010 0.000010 0.000010 0.000010 0.000010 0.000010 0.000010 0.000010 0.999810 0.000010 0.000010
0.000010 0.000010 0.000010 0.000010 0.000010 0.000010 0.000011 0.000010 0.000010 0.000011 0.000010 0.000010 0.000010 0.000010 0.000010 0.000012 0.000010 0.999806 0.000010 0.000010
0.000010 0.000010 0.000010 0.000010 0.000010 0.000010 0.000010 0.000010 0.000010 0.000010 0.000010 0.000010 0.000010 0.000010 0.000010 0.000013 0.000010 0.999807 0.000010 0.000010
0.000010 0.000010 0.000010 0.000010 0.000010 0.000010 0.000010 0.000010 0.000010 0.000010 0.000010 0.000010 0.000010 0.000010 0.000010 0.000010 0.000010 0.999810 0.000010 0.000010
0.000010 0.000010 0.000010 0.000010 0.000010 0.000010 0.000010 0.000010 0.000010 0.000010 0.000010 0.000010 0.000010 0.000010 0.000010 0.000010 0.000010 0.999810 0.000010 0.000010
0.000010 0.000010 0.000010 0.000010 0.000010 0.000010 0.000010 0.000010 0.000010 0.000010 0.000010 0.000010 0.000010 0.000010 0.999810 0.000010 0.000010 0.000010 0.000010 0.000010
0.000010 0.000010 0.000010 0.000010 0.000010 0.000010 0.000010 0.000010 0.000010 0.000010 0.000010 0.000010 0.000010 0.000010 0.999810 0.000010 0.000010 0.000010 0.000010 0.000010
0.000010 0.000010 0.000010 0.000010 0.000010 0.000010 0.000010 0.000010 0.000010 0.000010 0.000010 0.000010 0.000010 0.000010 0.999810 0.000010 0.000010 0.000010 0.000010 0.000010
0.000010 0.000010 0.000010 0.000010 0.000010 0.000010 0.000010 0.000010 0.000010 0.000010 0.000010 0.000010 0.000010 0.000010 0.999810 0.000010 0.000010 0.000010 0.000010 0.000010
0.000010 0.000010 0.000010 0.000010 0.000010 0.000010 0.000010 0.000010 0.000010 0.000010 0.000010 0.000010 0.000010 0.000010 0.999810 0.000010 0.000010 0.000010 0.000010 0.000010
0.000010 0.000010 0.000010 0.000010 0.000010 0.000010 0.000010 0.000010 0.000010 0.000010 0.000010 0.000010 0.000010 0.000010 0.999810 0.000010 0.000010 0.000010 0.000010 0.000010
0.000010 0.000010 0.000010 0.000010 0.000010 0.000010 0.000010 0.000010 0.000010 0.000010 0.000010 0.000010 0.000010 0.000010 0.999810 0.000010 0.000010 0.000010 0.000010 0.000010
0.000010 0.000010 0.000010 0.022358 0.036655 0.000010 0.000010 0.000010 0.000010 0.037718 0.000010 0.000010 0.000010 0.010424 0.752897 0.000010 0.009823 0.000010 0.000010 0.129995
0.000010 0.010948 0.022146 0.000010 0.022156 0.000010 0.000010 0.000010 0.112215 0.093469 0.031516 0.002908 0.000010 0.033536 0.507655 0.000010 0.000010 0.003768 0.000010 0.159592
0.007440 0.000010 0.000010 0.010146 0.000010 0.000010 0.000010 0.000010 0.084017 0.000010 0.000010 0.000010 0.000010 0.000010 0.767377 0.000010 0.000010 0.017812 0.000010 0.113068
0.000010 0.000010 0.000010 0.019133 0.029433 0.000010 0.000010 0.000010 0.140241 0.029324 0.000010 0.000010 0.000010 0.000010 0.689748 0.000010 0.000010 0.000010 0.000010 0.091980
0.000010 0.000010 0.000010 0.000010 0.000010 0.000010 0.000010 0.000010 0.000010 0.000010 0.000010 0.000010 0.000010 0.000010 0.999810 0.000010 0.000010 0.000010 0.000010 0.000010
0.000010 0.000010 0.000010 0.000010 0.000010 0.000010 0.000010 0.000010 0.000010 0.000010 0.000010 0.000010 0.000010 0.000010 0.999810 0.000010 0.000010 0.000010 0.000010 0.000010
0.025773 0.000010 0.080292 0.000010 0.013016 0.000010 0.000010 0.000010 0.015229 0.000010 0.000010 0.000010 0.000010 0.000010 0.754464 0.000010 0.001445 0.000010 0.030432 0.079229
0.009876 0.017735 0.000010 0.000010 0.004638 0.000010 0.000010 0.000010 0.068798 0.000010 0.030593 0.000010 0.000010 0.020794 0.829141 0.000010 0.018305 0.000010 0.000010 0.000010
0.019129 0.000010 0.013757 0.000010 0.082912 0.000010 0.000010 0.000010 0.043464 0.036951 0.010212 0.000010 0.000010 0.005820 0.726762 0.000010 0.007364 0.000010 0.000010 0.053529
0.000010 0.000010 0.000010 0.000010 0.000010 0.000010 0.000010 0.000010 0.999810 0.000010 0.000010 0.000010 0.000010 0.000010 0.000010 0.000010 0.000010 0.000010 0.000010 0.000010
0.000010 0.000010 0.000010 0.000010 0.000010 0.000010 0.000010 0.000010 0.999810 0.000010 0.000010 0.000010 0.000010 0.000010 0.000010 0.000010 0.000010 0.000010 0.000010 0.000010
0.000010 0.011971 0.000010 0.041542 0.025820 0.000010 0.000010 0.000010 0.461342 0.194384 0.025068 0.020445 0.000010 0.000010 0.060445 0.000010 0.000010 0.006305 0.000010 0.152577
0.000010 0.000010 0.000010 0.000010 0.000010 0.000010 0.000010 0.000010 0.999810 0.000010 0.000010 0.000010 0.000010 0.000010 0.000010 0.000010 0.000010 0.000010 0.000010 0.000010
0.000010 0.000010 0.000010 0.000010 0.000010 0.000010 0.000010 0.000010 0.999810 0.000010 0.000010 0.000010 0.000010 0.000010 0.000010 0.000010 0.000010 0.000010 0.000010 0.000010
0.000010 0.000010 0.000010 0.041071 0.044249 0.000010 0.154577 0.001225 0.000010 0.143600 0.005073 0.000010 0.000010 0.008891 0.539201 0.000010 0.000010 0.000010 0.000010 0.062002
0.000010 0.000010 0.000010 0.000010 0.000010 0.000010 0.999800 0.000010 0.000010 0.000010 0.000010 0.000010 0.000010 0.000010 0.000010 0.000010 0.000020 0.000010 0.000010 0.000010
0.000010 0.000010 0.000010 0.000010 0.000010 0.000010 0.999810 0.000010 0.000010 0.000010 0.000010 0.000010 0.000010 0.000010 0.000010 0.000010 0.000010 0.000010 0.000010 0.000010
0.000010 0.000010 0.000010 0.000012 0.000010 0.000010 0.999808 0.000010 0.000010 0.000010 0.000010 0.000010 0.000010 0.000010 0.000010 0.000010 0.000010 0.000010 0.000010 0.000010
0.000010 0.000010 0.000010 0.000010 0.000010 0.000010 0.657640 0.000010 0.342176 0.000010 0.000010 0.000010 0.000010 0.000015 0.000010 0.000010 0.000010 0.000010 0.000010 0.000010
0.000010 0.000010 0.000010 0.000010 0.000010 0.000010 0.657970 0.000010 0.341850 0.000010 0.000010 0.000010 0.000010 0.000010 0.000010 0.000010 0.000010 0.000010 0.000010 0.000010
0.000010 0.000010 0.000010 0.021846 0.043721 0.000010 0.000010 0.038237 0.400836 0.130440 0.000010 0.000095 0.000010 0.000010 0.172997 0.000010 0.010973 0.000010 0.000010 0.180744
0.000010 0.000010 0.000010 0.000010 0.000010 0.055618 0.308144 0.000010 0.000010 0.000010 0.000010 0.000010 0.000010 0.000010 0.120832 0.515245 0.000010 0.000010 0.000010 0.000010
0.000010 0.002727 0.022113 0.000015 0.048478 0.051851 0.062164 0.000010 0.144316 0.048562 0.007211 0.000010 0.000010 0.000010 0.365451 0.183029 0.000010 0.000010 0.064003 0.000010
0.000010 0.000010 0.000010 0.000010 0.000010 0.000010 0.000010 0.000010 0.999810 0.000010 0.000010 0.000010 0.000010 0.000010 0.000010 0.000010 0.000010 0.000010 0.000010 0.000010
0.000010 0.000010 0.000010 0.000010 0.000010 0.000010 0.000010 0.000010 0.999810 0.000010 0.000010 0.000010 0.000010 0.000010 0.000010 0.000010 0.000010 0.000010 0.000010 0.000010
0.000010 0.000010 0.000010 0.000010 0.000010 0.000010 0.000010 0.000010 0.999810 0.000010 0.000010 0.000010 0.000010 0.000010 0.000010 0.000010 0.000010 0.000010 0.000010 0.000010
0.000010 0.000010 0.000010 0.000010 0.000010 0.000010 0.000010 0.000010 0.999810 0.000010 0.000010 0.000010 0.000010 0.000010 0.000010 0.000010 0.000010 0.000010 0.000010 0.000010
0.000010 0.000010 0.000010 0.000010 0.000010 0.000010 0.000010 0.000010 0.999810 0.000010 0.000010 0.000010 0.000010 0.000010 0.000010 0.000010 0.000010 0.000010 0.000010 0.000010
0.000010 0.000010 0.000010 0.000010 0.000010 0.000010 0.000010 0.000010 0.999810 0.000010 0.000010 0.000010 0.000010 0.000010 0.000010 0.000010 0.000010 0.000010 0.000010 0.000010
