# Supplementary material for: Genetic analysis of Thai cattle reveals a Southeast Asian indicine ancestry
Source: PeerJ. 2015 Oct 27;3:e1318. doi: 10.7717/peerj.1318 (PMC4627918; doi:10.7717/peerj.1318)
Supplement: Dataset S2 — The Q values inferred by ADMIXTURE for each modeled K are shown for each individual, which are labeled according to breed information. The data are organized into three folders, each of which represents the ADMIXTURE experiments described in Fig. S5. [file peerj-03-1318-s007.zip › SupplementDataS7/28experiments/experiment_1/3.Q]

0.999980 0.000010 0.000010
0.999980 0.000010 0.000010
0.999980 0.000010 0.000010
0.999980 0.000010 0.000010
0.999980 0.000010 0.000010
0.999980 0.000010 0.000010
0.999980 0.000010 0.000010
0.999980 0.000010 0.000010
0.999980 0.000010 0.000010
0.999980 0.000010 0.000010
0.945164 0.032000 0.022836
0.985082 0.003277 0.011641
0.961628 0.038362 0.000010
0.981527 0.018463 0.000010
0.962863 0.031351 0.005786
0.968524 0.016724 0.014752
0.977110 0.022880 0.000010
0.951605 0.022697 0.025698
0.973958 0.021385 0.004658
0.928740 0.057792 0.013468
0.971535 0.028455 0.000010
0.964982 0.035008 0.000010
0.960582 0.033020 0.006398
0.964347 0.035643 0.000010
0.913964 0.047009 0.039027
0.960082 0.033516 0.006402
0.950924 0.035137 0.013939
0.933753 0.041635 0.024612
0.953266 0.038594 0.008139
0.987357 0.012633 0.000010
0.917129 0.025101 0.057770
0.919806 0.000010 0.080184
0.859965 0.000010 0.140025
0.825840 0.000010 0.174150
0.809863 0.000010 0.190127
0.858396 0.000010 0.141594
0.925224 0.005452 0.069323
0.843288 0.000010 0.156702
0.797103 0.000010 0.202887
0.738292 0.000010 0.261698
0.794437 0.000010 0.205553
0.839458 0.000010 0.160532
0.935616 0.000010 0.064374
0.815181 0.000010 0.184809
0.879626 0.000010 0.120364
0.832284 0.000010 0.167706
0.834799 0.000010 0.165191
0.811130 0.000010 0.188860
0.852407 0.000010 0.147583
0.857999 0.000010 0.141991
0.999980 0.000010 0.000010
0.999980 0.000010 0.000010
0.999980 0.000010 0.000010
0.991819 0.000010 0.008171
0.999980 0.000010 0.000010
0.999980 0.000010 0.000010
0.987744 0.012246 0.000010
0.999980 0.000010 0.000010
0.999980 0.000010 0.000010
0.998821 0.001169 0.000010
0.999980 0.000010 0.000010
0.999980 0.000010 0.000010
0.977993 0.000010 0.021997
0.999980 0.000010 0.000010
0.999980 0.000010 0.000010
0.999980 0.000010 0.000010
0.985405 0.000010 0.014585
0.984164 0.004900 0.010936
0.999980 0.000010 0.000010
0.999980 0.000010 0.000010
0.999980 0.000010 0.000010
0.999980 0.000010 0.000010
0.999980 0.000010 0.000010
0.999980 0.000010 0.000010
0.999980 0.000010 0.000010
0.999980 0.000010 0.000010
0.999980 0.000010 0.000010
0.999980 0.000010 0.000010
0.999980 0.000010 0.000010
0.999980 0.000010 0.000010
0.941763 0.058227 0.000010
0.999980 0.000010 0.000010
0.999980 0.000010 0.000010
0.999980 0.000010 0.000010
0.999450 0.000540 0.000010
0.999980 0.000010 0.000010
0.999980 0.000010 0.000010
0.999980 0.000010 0.000010
0.995080 0.004910 0.000010
0.999980 0.000010 0.000010
0.999980 0.000010 0.000010
0.999980 0.000010 0.000010
0.999980 0.000010 0.000010
0.999980 0.000010 0.000010
0.999980 0.000010 0.000010
0.983041 0.012669 0.004291
0.999980 0.000010 0.000010
0.999980 0.000010 0.000010
0.867735 0.058503 0.073762
0.999980 0.000010 0.000010
0.857996 0.020669 0.121335
0.999980 0.000010 0.000010
0.999980 0.000010 0.000010
0.847111 0.050296 0.102593
0.999980 0.000010 0.000010
0.747157 0.055433 0.197410
0.779068 0.025847 0.195085
0.774226 0.015810 0.209964
0.976186 0.016896 0.006918
0.973181 0.026809 0.000010
0.938570 0.053791 0.007639
0.763130 0.000010 0.236860
0.999980 0.000010 0.000010
0.943898 0.056092 0.000010
0.823846 0.001154 0.175000
0.763510 0.000010 0.236480
0.987357 0.000859 0.011784
0.964795 0.026439 0.008767
0.991246 0.008744 0.000010
0.999980 0.000010 0.000010
0.981620 0.018370 0.000010
0.999980 0.000010 0.000010
0.999980 0.000010 0.000010
0.999980 0.000010 0.000010
0.978570 0.021420 0.000010
0.999980 0.000010 0.000010
0.999980 0.000010 0.000010
0.965172 0.034818 0.000010
0.946422 0.053568 0.000010
0.947196 0.052794 0.000010
0.930860 0.066095 0.003045
0.935746 0.064244 0.000010
0.949759 0.050231 0.000010
0.961805 0.038185 0.000010
0.934842 0.065148 0.000010
0.943459 0.056531 0.000010
0.921789 0.063515 0.014696
0.921079 0.078911 0.000010
0.940546 0.059444 0.000010
0.933240 0.061130 0.005630
0.922130 0.068113 0.009757
0.922464 0.066162 0.011374
0.882953 0.046766 0.070281
0.946768 0.050317 0.002915
0.940673 0.052558 0.006769
0.926505 0.073485 0.000010
0.966567 0.033423 0.000010
0.943095 0.047306 0.009599
0.933153 0.055799 0.011049
0.942775 0.045938 0.011287
0.980719 0.019271 0.000010
0.988518 0.011472 0.000010
0.995089 0.004901 0.000010
0.976292 0.023698 0.000010
0.855807 0.000010 0.144183
0.999980 0.000010 0.000010
0.874631 0.006603 0.118766
0.948538 0.051452 0.000010
0.996211 0.003779 0.000010
0.924333 0.068400 0.007267
0.999980 0.000010 0.000010
0.968121 0.031869 0.000010
0.939301 0.060689 0.000010
0.959351 0.040639 0.000010
0.944546 0.055444 0.000010
0.954885 0.045105 0.000010
0.961789 0.038201 0.000010
0.993260 0.000010 0.006730
0.999980 0.000010 0.000010
0.958596 0.031232 0.010172
0.970634 0.000357 0.029009
0.999980 0.000010 0.000010
0.812617 0.031414 0.155969
0.793592 0.000010 0.206398
0.908532 0.011754 0.079713
0.801949 0.000010 0.198041
0.888235 0.054171 0.057594
0.770652 0.056309 0.173040
0.829568 0.062521 0.107910
0.795563 0.005741 0.198696
0.814105 0.015992 0.169903
0.814006 0.004498 0.181496
0.822034 0.062322 0.115644
0.823464 0.007654 0.168882
0.940666 0.059324 0.000010
0.952049 0.047941 0.000010
0.999980 0.000010 0.000010
0.992759 0.007231 0.000010
0.953078 0.046912 0.000010
0.999980 0.000010 0.000010
0.996943 0.003047 0.000010
0.974217 0.025773 0.000010
0.999980 0.000010 0.000010
0.999980 0.000010 0.000010
0.949019 0.050971 0.000010
0.960130 0.039090 0.000780
0.969186 0.030804 0.000010
0.957125 0.042865 0.000010
0.956863 0.043127 0.000010
0.983544 0.016446 0.000010
0.984930 0.015060 0.000010
0.916375 0.053172 0.030453
0.950668 0.049322 0.000010
0.947029 0.052961 0.000010
0.928148 0.020839 0.051013
0.964553 0.025806 0.009641
0.953390 0.039870 0.006739
0.954509 0.045481 0.000010
0.953432 0.046558 0.000010
0.955711 0.044279 0.000010
0.936992 0.061989 0.001019
0.960677 0.039313 0.000010
0.965885 0.031478 0.002637
0.966481 0.017314 0.016206
0.675339 0.311147 0.013514
0.342198 0.620115 0.037688
0.299784 0.700206 0.000010
0.392032 0.607958 0.000010
0.297343 0.702647 0.000010
0.368541 0.631449 0.000010
0.334585 0.665405 0.000010
0.303648 0.696342 0.000010
0.358948 0.641042 0.000010
0.312362 0.687628 0.000010
0.357588 0.642402 0.000010
0.386436 0.613554 0.000010
0.313316 0.686674 0.000010
0.146368 0.853622 0.000010
0.040949 0.959041 0.000010
0.000010 0.999980 0.000010
0.000010 0.999980 0.000010
0.000010 0.999980 0.000010
0.000010 0.999980 0.000010
0.000010 0.999980 0.000010
0.000010 0.999980 0.000010
0.000010 0.999980 0.000010
0.000010 0.999980 0.000010
0.000010 0.999980 0.000010
0.000010 0.999980 0.000010
0.000010 0.999980 0.000010
0.168366 0.831624 0.000010
0.385683 0.613411 0.000906
0.126171 0.873819 0.000010
0.194130 0.797046 0.008823
0.000010 0.999980 0.000010
0.000010 0.999980 0.000010
0.189273 0.810717 0.000010
0.091364 0.908626 0.000010
0.154906 0.845084 0.000010
0.761648 0.238342 0.000010
0.697400 0.272929 0.029672
0.755414 0.244576 0.000010
0.719923 0.280067 0.000010
0.686159 0.263202 0.050638
0.207614 0.651340 0.141045
0.000010 0.000010 0.999980
0.000010 0.000010 0.999980
0.000010 0.000010 0.999980
0.163356 0.007258 0.829386
0.166856 0.004172 0.828972
0.636227 0.352171 0.011601
0.306245 0.180739 0.513016
0.385735 0.464844 0.149421
0.652093 0.347897 0.000010
0.646964 0.353026 0.000010
0.741115 0.251903 0.006983
0.779325 0.220665 0.000010
0.688582 0.311408 0.000010
0.620916 0.379074 0.000010
