# Supplementary material for: Genetic analysis of Thai cattle reveals a Southeast Asian indicine ancestry
Source: PeerJ. 2015 Oct 27;3:e1318. doi: 10.7717/peerj.1318 (PMC4627918; doi:10.7717/peerj.1318)
Supplement: Dataset S2 — The Q values inferred by ADMIXTURE for each modeled K are shown for each individual, which are labeled according to breed information. The data are organized into three folders, each of which represents the ADMIXTURE experiments described in Fig. S5. [file peerj-03-1318-s007.zip › SupplementDataS7/28experiments/experiment_1/4.Q]

0.000010 0.999970 0.000010 0.000010
0.000010 0.999970 0.000010 0.000010
0.000010 0.999970 0.000010 0.000010
0.000010 0.999970 0.000010 0.000010
0.000010 0.999970 0.000010 0.000010
0.000010 0.999970 0.000010 0.000010
0.000010 0.999970 0.000010 0.000010
0.000010 0.999970 0.000010 0.000010
0.785596 0.214384 0.000010 0.000010
0.788220 0.211760 0.000010 0.000010
0.960829 0.000010 0.020343 0.018818
0.998431 0.000010 0.000010 0.001549
0.974719 0.003364 0.021907 0.000010
0.999970 0.000010 0.000010 0.000010
0.987964 0.000010 0.012016 0.000010
0.988484 0.000010 0.000010 0.011496
0.990350 0.004532 0.005108 0.000010
0.964836 0.003909 0.008600 0.022655
0.998310 0.000010 0.001670 0.000010
0.944128 0.000010 0.045030 0.010833
0.991545 0.000010 0.008435 0.000010
0.981002 0.000010 0.018978 0.000010
0.977512 0.003521 0.018957 0.000010
0.983786 0.003815 0.012389 0.000010
0.921932 0.009613 0.032372 0.036083
0.981623 0.000010 0.018357 0.000010
0.969007 0.001610 0.020729 0.008654
0.954978 0.000010 0.025313 0.019699
0.971863 0.005391 0.022736 0.000010
0.993792 0.006188 0.000010 0.000010
0.898878 0.027055 0.021735 0.052331
0.886478 0.036441 0.000010 0.077070
0.832810 0.030576 0.000010 0.136604
0.804625 0.025293 0.000010 0.170072
0.795563 0.018498 0.000010 0.185929
0.825678 0.036378 0.000010 0.137934
0.880897 0.051056 0.001048 0.066999
0.812569 0.034659 0.000010 0.152762
0.760855 0.040327 0.000010 0.198808
0.706899 0.034863 0.000010 0.258228
0.786605 0.012511 0.000010 0.200874
0.812584 0.030784 0.000010 0.156622
0.894693 0.043854 0.000010 0.061443
0.787443 0.032331 0.000010 0.180217
0.850794 0.032197 0.000010 0.117000
0.826693 0.009926 0.000010 0.163371
0.807937 0.030519 0.000010 0.161534
0.789670 0.025698 0.000010 0.184622
0.808881 0.046920 0.000010 0.144189
0.829474 0.032621 0.000010 0.137895
0.965972 0.034008 0.000010 0.000010
0.969770 0.030210 0.000010 0.000010
0.957256 0.042724 0.000010 0.000010
0.963427 0.036487 0.000010 0.000075
0.972225 0.027755 0.000010 0.000010
0.964678 0.035302 0.000010 0.000010
0.961478 0.038502 0.000010 0.000010
0.966501 0.033479 0.000010 0.000010
0.967306 0.032674 0.000010 0.000010
0.962553 0.037427 0.000010 0.000010
0.971521 0.028459 0.000010 0.000010
0.971088 0.028892 0.000010 0.000010
0.967041 0.016092 0.000010 0.016857
0.969863 0.030117 0.000010 0.000010
0.955320 0.044660 0.000010 0.000010
0.971442 0.028538 0.000010 0.000010
0.963831 0.024425 0.000010 0.011734
0.954653 0.036281 0.000010 0.009057
0.972186 0.027794 0.000010 0.000010
0.969063 0.030917 0.000010 0.000010
0.995940 0.004040 0.000010 0.000010
0.974731 0.025249 0.000010 0.000010
0.995447 0.004533 0.000010 0.000010
0.997941 0.002039 0.000010 0.000010
0.994858 0.005122 0.000010 0.000010
0.982587 0.017393 0.000010 0.000010
0.976883 0.023097 0.000010 0.000010
0.976573 0.023407 0.000010 0.000010
0.987575 0.012405 0.000010 0.000010
0.999970 0.000010 0.000010 0.000010
0.906405 0.044555 0.049029 0.000010
0.990280 0.009700 0.000010 0.000010
0.999970 0.000010 0.000010 0.000010
0.999970 0.000010 0.000010 0.000010
0.991104 0.008876 0.000010 0.000010
0.999970 0.000010 0.000010 0.000010
0.999970 0.000010 0.000010 0.000010
0.979828 0.020152 0.000010 0.000010
0.975464 0.024516 0.000010 0.000010
0.999970 0.000010 0.000010 0.000010
0.999970 0.000010 0.000010 0.000010
0.999970 0.000010 0.000010 0.000010
0.996104 0.003876 0.000010 0.000010
0.989563 0.010417 0.000010 0.000010
0.999970 0.000010 0.000010 0.000010
0.988179 0.002590 0.009221 0.000010
0.999970 0.000010 0.000010 0.000010
0.994890 0.005090 0.000010 0.000010
0.854607 0.023143 0.050849 0.071402
0.999970 0.000010 0.000010 0.000010
0.848464 0.020106 0.013417 0.118013
0.999970 0.000010 0.000010 0.000010
0.999970 0.000010 0.000010 0.000010
0.848139 0.010495 0.041185 0.100181
0.999970 0.000010 0.000010 0.000010
0.737580 0.019412 0.048625 0.194383
0.761862 0.026360 0.019991 0.191786
0.766085 0.018787 0.008402 0.206725
0.957661 0.029945 0.011281 0.001113
0.957563 0.029509 0.012918 0.000010
0.909961 0.039464 0.045385 0.005190
0.764198 0.004895 0.000010 0.230897
0.975921 0.024059 0.000010 0.000010
0.924407 0.028721 0.046862 0.000010
0.823912 0.005321 0.000010 0.170757
0.764928 0.004512 0.000010 0.230550
0.978519 0.017616 0.000010 0.003854
0.951626 0.022589 0.021642 0.004143
0.975567 0.024413 0.000010 0.000010
0.942665 0.057315 0.000010 0.000010
0.945902 0.047471 0.006617 0.000010
0.970284 0.029696 0.000010 0.000010
0.955162 0.044818 0.000010 0.000010
0.964335 0.035645 0.000010 0.000010
0.974096 0.014583 0.011311 0.000010
0.956541 0.043439 0.000010 0.000010
0.971874 0.028106 0.000010 0.000010
0.939087 0.033181 0.027722 0.000010
0.923297 0.034515 0.042178 0.000010
0.945520 0.013229 0.041242 0.000010
0.919902 0.020173 0.057822 0.002103
0.925553 0.019688 0.054749 0.000010
0.942440 0.022025 0.035525 0.000010
0.958311 0.019012 0.022667 0.000010
0.921871 0.026235 0.051884 0.000010
0.900715 0.050449 0.048826 0.000010
0.915623 0.018739 0.053743 0.011895
0.908188 0.024052 0.067750 0.000010
0.923231 0.026328 0.050432 0.000010
0.935953 0.009712 0.054325 0.000010
0.887303 0.042013 0.061849 0.008836
0.918019 0.017483 0.056010 0.008488
0.863016 0.029972 0.039263 0.067749
0.929360 0.028193 0.042239 0.000208
0.936043 0.017229 0.044835 0.001894
0.909244 0.030658 0.060089 0.000010
0.949296 0.031788 0.018905 0.000010
0.937641 0.018099 0.036981 0.007279
0.903701 0.038293 0.048166 0.009840
0.918311 0.035561 0.036809 0.009319
0.962664 0.027181 0.010145 0.000010
0.972569 0.027411 0.000010 0.000010
0.963262 0.036718 0.000010 0.000010
0.951893 0.032918 0.015179 0.000010
0.830837 0.028700 0.000010 0.140453
0.958721 0.041259 0.000010 0.000010
0.837227 0.044454 0.001629 0.116690
0.923716 0.035058 0.041216 0.000010
0.952633 0.047347 0.000010 0.000010
0.899404 0.036214 0.064035 0.000347
0.962097 0.037883 0.000010 0.000010
0.926585 0.047484 0.025921 0.000010
0.930698 0.018848 0.050445 0.000010
0.950212 0.019364 0.030415 0.000010
0.922923 0.030574 0.046493 0.000010
0.947429 0.019086 0.033475 0.000010
0.945023 0.030258 0.024709 0.000010
0.967145 0.026738 0.000010 0.006107
0.998139 0.001841 0.000010 0.000010
0.929692 0.037821 0.024040 0.008446
0.941226 0.032089 0.000010 0.026675
0.565145 0.434835 0.000010 0.000010
0.801790 0.021168 0.024554 0.152488
0.777131 0.020730 0.000010 0.202129
0.890024 0.027100 0.005483 0.077393
0.780312 0.025937 0.000010 0.193740
0.881548 0.019059 0.046881 0.052512
0.762284 0.020065 0.047643 0.170008
0.818323 0.021159 0.055580 0.104939
0.786665 0.018588 0.000010 0.194737
0.802133 0.021600 0.009629 0.166638
0.809595 0.013235 0.000010 0.177160
0.818456 0.014621 0.054640 0.112283
0.815260 0.018994 0.000563 0.165183
0.903569 0.047006 0.049414 0.000010
0.899733 0.058995 0.041261 0.000010
0.968309 0.031671 0.000010 0.000010
0.951799 0.048181 0.000010 0.000010
0.918443 0.043207 0.038340 0.000010
0.968159 0.031821 0.000010 0.000010
0.972564 0.027416 0.000010 0.000010
0.921205 0.062012 0.016772 0.000010
0.978680 0.021300 0.000010 0.000010
0.294762 0.705218 0.000010 0.000010
0.942751 0.017721 0.039519 0.000010
0.940273 0.031140 0.028577 0.000010
0.947114 0.033740 0.019136 0.000010
0.926469 0.039666 0.033855 0.000010
0.934802 0.032193 0.032995 0.000010
0.959570 0.035605 0.004815 0.000010
0.959767 0.036778 0.003444 0.000010
0.894664 0.032368 0.044860 0.028107
0.952646 0.010502 0.036843 0.000010
0.930349 0.028923 0.040718 0.000010
0.909255 0.029226 0.012554 0.048965
0.925269 0.049409 0.018059 0.007263
0.926989 0.037053 0.032144 0.003814
0.950336 0.017943 0.031710 0.000010
0.958662 0.009694 0.031634 0.000010
0.940718 0.024978 0.034294 0.000010
0.933789 0.017603 0.048598 0.000010
0.942105 0.028905 0.028980 0.000010
0.944540 0.030068 0.025382 0.000010
0.932765 0.043486 0.009446 0.014302
0.669276 0.013120 0.305213 0.012391
0.330242 0.016289 0.616323 0.037146
0.275839 0.025297 0.698854 0.000010
0.374954 0.021829 0.603207 0.000010
0.296187 0.005919 0.697884 0.000010
0.362350 0.010951 0.626689 0.000010
0.324357 0.013959 0.661674 0.000010
0.287148 0.019664 0.693178 0.000010
0.338319 0.023319 0.638352 0.000010
0.282616 0.030709 0.686665 0.000010
0.347096 0.015621 0.637273 0.000010
0.390409 0.003202 0.606379 0.000010
0.308424 0.009158 0.682408 0.000010
0.128406 0.017765 0.853819 0.000010
0.042885 0.000010 0.957095 0.000010
0.000010 0.000010 0.999970 0.000010
0.000010 0.000010 0.999970 0.000010
0.000010 0.006340 0.993640 0.000010
0.000010 0.002972 0.997008 0.000010
0.000010 0.000010 0.999970 0.000010
0.000010 0.000010 0.999970 0.000010
0.000010 0.000010 0.999970 0.000010
0.000010 0.000010 0.999970 0.000010
0.000010 0.000010 0.999970 0.000010
0.000010 0.000010 0.999970 0.000010
0.000010 0.000010 0.999970 0.000010
0.172388 0.000010 0.827592 0.000010
0.372128 0.018638 0.608990 0.000244
0.124479 0.004186 0.871325 0.000010
0.193969 0.003437 0.794073 0.008521
0.000010 0.000010 0.999970 0.000010
0.000010 0.000010 0.999970 0.000010
0.191667 0.000010 0.808313 0.000010
0.078904 0.012021 0.909064 0.000010
0.157303 0.000010 0.842677 0.000010
0.763467 0.010074 0.226449 0.000010
0.711950 0.000010 0.260750 0.027290
0.742435 0.022937 0.234618 0.000010
0.734181 0.000010 0.265799 0.000010
0.693247 0.004753 0.253740 0.048261
0.211430 0.000010 0.647679 0.140882
0.000010 0.000010 0.000010 0.999970
0.000010 0.000010 0.000010 0.999970
0.000010 0.000010 0.000010 0.999970
0.165921 0.000010 0.011053 0.823015
0.169195 0.000010 0.008120 0.822676
0.641138 0.005653 0.343423 0.009786
0.301451 0.008223 0.180800 0.509527
0.377775 0.012870 0.460988 0.148367
0.657429 0.005472 0.337089 0.000010
0.656547 0.002015 0.341428 0.000010
0.740846 0.011880 0.242877 0.004397
0.777323 0.012372 0.210295 0.000010
0.676857 0.022323 0.300810 0.000010
0.621968 0.008181 0.369841 0.000010
