# Supplementary material for: Genetic analysis of Thai cattle reveals a Southeast Asian indicine ancestry
Source: PeerJ. 2015 Oct 27;3:e1318. doi: 10.7717/peerj.1318 (PMC4627918; doi:10.7717/peerj.1318)
Supplement: Dataset S2 — The Q values inferred by ADMIXTURE for each modeled K are shown for each individual, which are labeled according to breed information. The data are organized into three folders, each of which represents the ADMIXTURE experiments described in Fig. S5. [file peerj-03-1318-s007.zip › SupplementDataS7/28experiments/experiment_1/5.Q]

0.999957 0.000013 0.000010 0.000010 0.000010
0.999960 0.000010 0.000010 0.000010 0.000010
0.999960 0.000010 0.000010 0.000010 0.000010
0.999960 0.000010 0.000010 0.000010 0.000010
0.999960 0.000010 0.000010 0.000010 0.000010
0.999960 0.000010 0.000010 0.000010 0.000010
0.999960 0.000010 0.000010 0.000010 0.000010
0.999960 0.000010 0.000010 0.000010 0.000010
0.212332 0.010471 0.000010 0.777176 0.000010
0.206635 0.042794 0.000010 0.750552 0.000010
0.000010 0.716132 0.000010 0.283618 0.000230
0.000010 0.999960 0.000010 0.000010 0.000010
0.000010 0.999960 0.000010 0.000010 0.000010
0.000010 0.999960 0.000010 0.000010 0.000010
0.000010 0.999960 0.000010 0.000010 0.000010
0.000010 0.909326 0.000010 0.090644 0.000010
0.000010 0.999960 0.000010 0.000010 0.000010
0.014927 0.985043 0.000010 0.000010 0.000010
0.000010 0.999960 0.000010 0.000010 0.000010
0.000010 0.999960 0.000010 0.000010 0.000010
0.000010 0.999960 0.000010 0.000010 0.000010
0.000010 0.999960 0.000010 0.000010 0.000010
0.000010 0.999960 0.000010 0.000010 0.000010
0.000010 0.999960 0.000010 0.000010 0.000010
0.006306 0.757537 0.000010 0.221487 0.014660
0.000010 0.999960 0.000010 0.000010 0.000010
0.000010 0.999960 0.000010 0.000010 0.000010
0.000010 0.999960 0.000010 0.000010 0.000010
0.000010 0.999960 0.000010 0.000010 0.000010
0.000010 0.999960 0.000010 0.000010 0.000010
0.023473 0.088761 0.051646 0.815078 0.021042
0.032988 0.140768 0.075379 0.750855 0.000010
0.028480 0.138960 0.135946 0.696605 0.000010
0.022774 0.093199 0.168723 0.715294 0.000010
0.013848 0.106164 0.184109 0.695869 0.000010
0.033537 0.122963 0.136471 0.707019 0.000010
0.048401 0.146336 0.066204 0.738584 0.000476
0.030945 0.134551 0.150621 0.683873 0.000010
0.038150 0.138017 0.196690 0.627132 0.000010
0.032286 0.092455 0.257203 0.618046 0.000010
0.009465 0.116427 0.199477 0.674621 0.000010
0.028355 0.104248 0.155075 0.712312 0.000010
0.039687 0.133476 0.059853 0.766973 0.000010
0.030036 0.151015 0.178293 0.640647 0.000010
0.028563 0.089831 0.116102 0.765494 0.000010
0.007104 0.084091 0.163058 0.745738 0.000010
0.027382 0.065597 0.160597 0.746414 0.000010
0.023621 0.086778 0.183955 0.705637 0.000010
0.044073 0.154947 0.142079 0.658890 0.000010
0.029330 0.097558 0.137131 0.735971 0.000010
0.031625 0.043260 0.000010 0.925095 0.000010
0.023761 0.006290 0.000010 0.969930 0.000010
0.040398 0.002580 0.000010 0.957002 0.000010
0.032355 0.010880 0.000010 0.956745 0.000010
0.022832 0.000010 0.000010 0.977138 0.000010
0.033242 0.020008 0.000010 0.946730 0.000010
0.034179 0.069587 0.000010 0.890574 0.005649
0.030245 0.022668 0.000010 0.947067 0.000010
0.029129 0.111663 0.000010 0.859187 0.000010
0.031249 0.000010 0.000010 0.968721 0.000010
0.025614 0.040739 0.000010 0.933627 0.000010
0.024070 0.021371 0.000010 0.954539 0.000010
0.010278 0.063279 0.017009 0.909424 0.000010
0.026000 0.048865 0.000010 0.925115 0.000010
0.038704 0.028155 0.000010 0.933122 0.000010
0.024606 0.013341 0.000010 0.962032 0.000010
0.020521 0.001881 0.009895 0.967693 0.000010
0.032844 0.053556 0.008897 0.904693 0.000010
0.021366 0.053106 0.000010 0.925508 0.000010
0.026945 0.046574 0.000010 0.926461 0.000010
0.000010 0.000010 0.000010 0.999960 0.000010
0.024693 0.000010 0.000010 0.975277 0.000010
0.002951 0.004726 0.000010 0.992304 0.000010
0.000010 0.000010 0.000010 0.999960 0.000010
0.000010 0.000010 0.000010 0.999960 0.000010
0.010332 0.000010 0.000010 0.989638 0.000010
0.018011 0.030972 0.000010 0.950996 0.000010
0.022833 0.001096 0.000010 0.976051 0.000010
0.007730 0.000010 0.000010 0.992240 0.000010
0.000010 0.000010 0.000010 0.999960 0.000010
0.041009 0.085632 0.000010 0.823984 0.049365
0.000010 0.000010 0.000010 0.999960 0.000010
0.000010 0.000010 0.000010 0.999960 0.000010
0.000010 0.000010 0.000010 0.999960 0.000010
0.004067 0.000010 0.000010 0.995903 0.000010
0.000010 0.000010 0.000010 0.999960 0.000010
0.000010 0.000010 0.000010 0.999960 0.000010
0.016036 0.005144 0.000010 0.978800 0.000010
0.016585 0.000010 0.000010 0.983385 0.000010
0.000010 0.000010 0.000010 0.999960 0.000010
0.000010 0.000010 0.000010 0.999960 0.000010
0.000010 0.000010 0.000010 0.999960 0.000010
0.000010 0.000010 0.000010 0.999960 0.000010
0.008699 0.000010 0.000010 0.991271 0.000010
0.000010 0.000010 0.000010 0.999960 0.000010
0.000010 0.000010 0.000010 0.998072 0.001898
0.000010 0.000010 0.000010 0.999960 0.000010
0.000870 0.000010 0.000010 0.999100 0.000010
0.020371 0.069679 0.071353 0.787629 0.050967
0.000010 0.000010 0.000010 0.999960 0.000010
0.017236 0.100981 0.117011 0.750575 0.014197
0.000010 0.000010 0.000010 0.999960 0.000010
0.000010 0.000010 0.000010 0.999960 0.000010
0.008407 0.102805 0.099980 0.748870 0.039937
0.000010 0.000010 0.000010 0.999960 0.000010
0.015979 0.056553 0.193856 0.684497 0.049115
0.022984 0.069911 0.190743 0.694550 0.021812
0.015517 0.090957 0.205063 0.678942 0.009520
0.026949 0.029367 0.000010 0.928802 0.014872
0.027352 0.045703 0.000010 0.910360 0.016575
0.035843 0.079613 0.002260 0.833260 0.049024
0.000010 0.000010 0.228273 0.771697 0.000010
0.020162 0.067465 0.000010 0.912353 0.000010
0.025665 0.099112 0.000010 0.830052 0.045161
0.001898 0.035044 0.170056 0.792992 0.000010
0.000010 0.000010 0.227942 0.772028 0.000010
0.010805 0.003902 0.002918 0.981478 0.000897
0.017306 0.061255 0.000491 0.894189 0.026758
0.021636 0.096546 0.000010 0.879630 0.002179
0.054062 0.000010 0.000010 0.945908 0.000010
0.044476 0.114428 0.000010 0.832720 0.008366
0.025324 0.020454 0.000010 0.954202 0.000010
0.041869 0.000010 0.000010 0.958101 0.000010
0.028760 0.033413 0.000010 0.937807 0.000010
0.012048 0.072407 0.000010 0.899395 0.016140
0.038697 0.003721 0.000010 0.957561 0.000010
0.023146 0.003211 0.000010 0.973623 0.000010
0.030688 0.081650 0.000010 0.859547 0.028105
0.032978 0.117282 0.000010 0.807191 0.042538
0.008949 0.093472 0.000010 0.857474 0.040095
0.017567 0.105631 0.001663 0.815850 0.059288
0.016804 0.134789 0.000010 0.795410 0.052987
0.022224 0.096281 0.000010 0.844670 0.036815
0.017610 0.111776 0.000010 0.846448 0.024156
0.024282 0.104326 0.000010 0.822074 0.049309
0.047476 0.146529 0.000010 0.758644 0.047341
0.016296 0.132926 0.010967 0.785628 0.054182
0.021430 0.137513 0.000010 0.777124 0.063922
0.023322 0.111924 0.000010 0.814433 0.050311
0.007799 0.089619 0.000010 0.846457 0.056115
0.038816 0.106554 0.008192 0.785495 0.060944
0.013766 0.140749 0.007443 0.782825 0.055217
0.028255 0.093304 0.067270 0.770611 0.040560
0.023310 0.093650 0.000010 0.842846 0.040184
0.014401 0.092254 0.000338 0.848197 0.044811
0.028124 0.126413 0.000010 0.785625 0.059828
0.029149 0.111898 0.000010 0.838485 0.020458
0.014672 0.113518 0.006782 0.828204 0.036825
0.034767 0.117435 0.008914 0.789524 0.049360
0.033060 0.117204 0.007641 0.804797 0.037298
0.018247 0.064029 0.000010 0.903200 0.014514
0.021173 0.047929 0.000010 0.928959 0.001929
0.032133 0.092812 0.000010 0.875035 0.000010
0.028074 0.090223 0.000010 0.869101 0.012591
0.024892 0.091614 0.140163 0.743320 0.000010
0.035198 0.067076 0.000010 0.897706 0.000010
0.040985 0.086509 0.116213 0.752871 0.003422
0.031942 0.095971 0.000010 0.832054 0.040022
0.044476 0.089681 0.000010 0.865823 0.000010
0.033993 0.144490 0.000010 0.760566 0.060942
0.034951 0.079218 0.000010 0.885811 0.000010
0.044270 0.067800 0.000010 0.862710 0.025209
0.014332 0.101266 0.000010 0.832052 0.052340
0.015115 0.099632 0.000010 0.853317 0.031926
0.025740 0.078286 0.000010 0.849097 0.046867
0.014962 0.062698 0.000010 0.885361 0.036970
0.027121 0.123347 0.000010 0.824441 0.025081
0.023322 0.000010 0.000717 0.975941 0.000010
0.000010 0.000010 0.000010 0.999960 0.000010
0.035084 0.134281 0.007693 0.798752 0.024190
0.028558 0.013296 0.026465 0.931671 0.000010
0.432929 0.026563 0.000010 0.540488 0.000010
0.015126 0.031584 0.152097 0.776023 0.025170
0.013674 0.000010 0.201591 0.784714 0.000010
0.022411 0.000010 0.077704 0.891867 0.008009
0.019674 0.000010 0.193986 0.786319 0.000010
0.016094 0.092260 0.051383 0.792314 0.047950
0.016971 0.080857 0.169686 0.683314 0.049172
0.017414 0.064076 0.104468 0.756479 0.057563
0.014583 0.000010 0.194764 0.789088 0.001555
0.016674 0.062999 0.166003 0.742711 0.011613
0.008462 0.042544 0.177920 0.771064 0.000010
0.011664 0.072234 0.111482 0.747968 0.056653
0.015783 0.053300 0.163674 0.763384 0.003858
0.043124 0.101009 0.000010 0.808236 0.047622
0.055570 0.062927 0.000010 0.836403 0.045090
0.025804 0.056468 0.000010 0.917708 0.000010
0.044748 0.058456 0.000010 0.895342 0.001444
0.041285 0.114447 0.000010 0.806074 0.038185
0.025922 0.056013 0.000010 0.918045 0.000010
0.023942 0.058325 0.000010 0.917714 0.000010
0.057968 0.082390 0.000010 0.841845 0.017787
0.017565 0.000010 0.000010 0.982405 0.000010
0.704361 0.000010 0.000010 0.295609 0.000010
0.013218 0.094894 0.000010 0.849727 0.042152
0.028564 0.078331 0.000010 0.862728 0.030367
0.033092 0.065281 0.000010 0.879970 0.021647
0.035920 0.091547 0.000010 0.836451 0.036072
0.030074 0.101179 0.000010 0.835847 0.032890
0.033000 0.099011 0.000010 0.858841 0.009138
0.034146 0.098908 0.000010 0.859043 0.007893
0.029949 0.098568 0.027648 0.798381 0.045455
0.006686 0.100032 0.000010 0.854549 0.038723
0.023059 0.064716 0.000010 0.869225 0.042990
0.026395 0.080509 0.048906 0.831139 0.013051
0.046289 0.115261 0.005935 0.813306 0.019209
0.033312 0.080310 0.003624 0.848739 0.034015
0.017321 0.098842 0.000010 0.851084 0.032744
0.009535 0.091746 0.000010 0.865022 0.033687
0.022510 0.111986 0.000010 0.831694 0.033801
0.014556 0.121455 0.000010 0.815191 0.048788
0.026413 0.101761 0.000010 0.842375 0.029442
0.025940 0.091879 0.000010 0.854940 0.027231
0.038707 0.115540 0.012775 0.821759 0.011220
0.010895 0.108133 0.012117 0.563282 0.305573
0.014658 0.031783 0.037903 0.298356 0.617300
0.024950 0.000010 0.000010 0.273434 0.701596
0.020440 0.057227 0.000010 0.317966 0.604357
0.004252 0.036850 0.000010 0.258434 0.700454
0.009870 0.051866 0.000010 0.309937 0.628317
0.014127 0.031264 0.000010 0.290550 0.664049
0.018231 0.045296 0.000010 0.242260 0.694203
0.021516 0.067447 0.000010 0.271632 0.639395
0.026244 0.000010 0.000010 0.283356 0.690380
0.014791 0.057595 0.000010 0.289026 0.638577
0.001579 0.080449 0.000010 0.312402 0.605560
0.007353 0.049849 0.000010 0.259120 0.683668
0.017619 0.015032 0.000010 0.111676 0.855663
0.000010 0.000010 0.000010 0.043516 0.956454
0.000010 0.000010 0.000010 0.000010 0.999960
0.000010 0.000010 0.000010 0.000010 0.999960
0.005939 0.000010 0.000010 0.000010 0.994031
0.002669 0.000010 0.000010 0.000010 0.997301
0.000010 0.000010 0.000010 0.000010 0.999960
0.000010 0.000010 0.000010 0.000010 0.999960
0.000010 0.000010 0.000010 0.000010 0.999960
0.000010 0.000010 0.000010 0.000010 0.999960
0.000010 0.000010 0.000010 0.000010 0.999960
0.000010 0.000010 0.000010 0.000010 0.999960
0.000010 0.000010 0.000010 0.000010 0.999960
0.000010 0.061940 0.000010 0.109149 0.828892
0.018757 0.144190 0.000010 0.230838 0.606206
0.004141 0.033585 0.000010 0.090293 0.871970
0.004339 0.091949 0.008110 0.100187 0.795415
0.000010 0.000010 0.000010 0.000010 0.999960
0.000010 0.000010 0.000010 0.000010 0.999960
0.000010 0.007464 0.000010 0.183252 0.809264
0.012182 0.010158 0.000010 0.065131 0.912519
0.000010 0.070669 0.000010 0.088167 0.841145
0.008363 0.437318 0.000010 0.345805 0.208504
0.000010 0.452304 0.014543 0.293658 0.239484
0.021375 0.410565 0.000010 0.351106 0.216944
0.000010 0.406224 0.000010 0.344645 0.249112
0.005631 0.374883 0.044668 0.338530 0.236287
0.001402 0.187655 0.138633 0.026756 0.645554
0.000010 0.000010 0.999960 0.000010 0.000010
0.000010 0.000010 0.999960 0.000010 0.000010
0.000010 0.000010 0.999960 0.000010 0.000010
0.000010 0.180632 0.819338 0.000010 0.000010
0.000010 0.180634 0.819336 0.000010 0.000010
0.005593 0.317864 0.006841 0.337033 0.332669
0.007151 0.074167 0.507663 0.233337 0.177682
0.012670 0.137691 0.147036 0.245521 0.457082
0.002358 0.416994 0.000010 0.263895 0.316743
0.001225 0.396776 0.000010 0.289547 0.312441
0.009941 0.412727 0.000010 0.374087 0.203235
0.015586 0.411873 0.000010 0.393338 0.179193
0.017662 0.389964 0.000010 0.312941 0.279423
0.003298 0.378604 0.000010 0.272687 0.345401
