# Supplementary material for: Genetic analysis of Thai cattle reveals a Southeast Asian indicine ancestry
Source: PeerJ. 2015 Oct 27;3:e1318. doi: 10.7717/peerj.1318 (PMC4627918; doi:10.7717/peerj.1318)
Supplement: Dataset S2 — The Q values inferred by ADMIXTURE for each modeled K are shown for each individual, which are labeled according to breed information. The data are organized into three folders, each of which represents the ADMIXTURE experiments described in Fig. S5. [file peerj-03-1318-s007.zip › SupplementDataS7/28experiments/experiment_1/6.Q]

0.000010 0.000010 0.999950 0.000010 0.000010 0.000010
0.000010 0.000010 0.999950 0.000010 0.000010 0.000010
0.000010 0.000010 0.999950 0.000010 0.000010 0.000010
0.000010 0.000010 0.999947 0.000013 0.000010 0.000010
0.000010 0.000010 0.999950 0.000010 0.000010 0.000010
0.000010 0.000010 0.999944 0.000016 0.000010 0.000010
0.000010 0.000010 0.999950 0.000010 0.000010 0.000010
0.000010 0.000010 0.999947 0.000011 0.000012 0.000010
0.000010 0.000010 0.214106 0.769366 0.016498 0.000010
0.000010 0.000010 0.208319 0.738636 0.053015 0.000010
0.000010 0.000010 0.000010 0.281016 0.718944 0.000010
0.000010 0.000010 0.000010 0.000010 0.999950 0.000010
0.000010 0.000010 0.000010 0.000010 0.999950 0.000010
0.000010 0.000010 0.000010 0.000010 0.999950 0.000010
0.000010 0.000010 0.000010 0.000010 0.999950 0.000010
0.000010 0.000010 0.000010 0.099540 0.900420 0.000010
0.000010 0.000010 0.000010 0.000010 0.999950 0.000010
0.000010 0.048804 0.012696 0.000010 0.938470 0.000010
0.000010 0.000010 0.000010 0.000010 0.999950 0.000010
0.000010 0.000010 0.000010 0.000010 0.999950 0.000010
0.000010 0.000010 0.000010 0.000010 0.999950 0.000010
0.000010 0.000010 0.000010 0.000010 0.999950 0.000010
0.000010 0.000010 0.000010 0.000010 0.999950 0.000010
0.000010 0.000010 0.000010 0.000010 0.999950 0.000010
0.000010 0.042871 0.006690 0.193031 0.747757 0.009640
0.000010 0.000010 0.000010 0.000010 0.999950 0.000010
0.000010 0.000010 0.000010 0.000010 0.999950 0.000010
0.000010 0.000010 0.000010 0.000010 0.999950 0.000010
0.000010 0.000010 0.000010 0.000010 0.999950 0.000010
0.000010 0.000010 0.000010 0.000010 0.999950 0.000010
0.025958 0.153232 0.021887 0.696025 0.082964 0.019935
0.035121 0.199985 0.030134 0.609511 0.125239 0.000010
0.000010 0.659852 0.017964 0.241602 0.080562 0.000010
0.000010 0.999950 0.000010 0.000010 0.000010 0.000010
0.000010 0.999950 0.000010 0.000010 0.000010 0.000010
0.000010 0.694403 0.021653 0.232399 0.051526 0.000010
0.000010 0.338800 0.040658 0.493231 0.122859 0.004442
0.000010 0.997654 0.001611 0.000010 0.000705 0.000010
0.050114 0.723919 0.022749 0.113179 0.071635 0.018404
0.106630 0.711779 0.016862 0.131059 0.033660 0.000010
0.077376 0.598282 0.000010 0.249019 0.075302 0.000010
0.000010 0.999950 0.000010 0.000010 0.000010 0.000010
0.014061 0.231264 0.036784 0.607240 0.110641 0.000010
0.000010 0.911153 0.012183 0.000010 0.076634 0.000010
0.039492 0.358985 0.024075 0.520293 0.057145 0.000010
0.050982 0.537473 0.000010 0.372746 0.038778 0.000010
0.046577 0.546660 0.018217 0.360298 0.028238 0.000010
0.000010 0.999950 0.000010 0.000010 0.000010 0.000010
0.000010 0.995607 0.004353 0.000010 0.000010 0.000010
0.000010 0.999950 0.000010 0.000010 0.000010 0.000010
0.000010 0.000010 0.032260 0.922927 0.044782 0.000010
0.000010 0.000010 0.025506 0.970139 0.004325 0.000010
0.000010 0.000010 0.044344 0.947615 0.008011 0.000010
0.000010 0.000010 0.033778 0.953215 0.012977 0.000010
0.000010 0.000010 0.024637 0.973697 0.001636 0.000010
0.000010 0.000010 0.034037 0.939007 0.026926 0.000010
0.000010 0.051973 0.035224 0.843694 0.069090 0.000010
0.000010 0.000010 0.030735 0.945671 0.023564 0.000010
0.000010 0.000010 0.030424 0.856708 0.112838 0.000010
0.000010 0.000010 0.032901 0.967059 0.000010 0.000010
0.000010 0.000010 0.025975 0.932053 0.041942 0.000010
0.000010 0.000010 0.025015 0.955698 0.019257 0.000010
0.015045 0.000010 0.011759 0.907020 0.066157 0.000010
0.000010 0.000010 0.026626 0.924992 0.048351 0.000010
0.000010 0.000010 0.040170 0.924971 0.034829 0.000010
0.000010 0.000010 0.026810 0.957294 0.015866 0.000010
0.011140 0.000010 0.021655 0.967176 0.000010 0.000010
0.011197 0.000010 0.034961 0.897848 0.055974 0.000010
0.000010 0.000010 0.022240 0.922719 0.055011 0.000010
0.000010 0.000010 0.028792 0.925958 0.045220 0.000010
0.000010 0.000010 0.000010 0.999950 0.000010 0.000010
0.000010 0.000010 0.024003 0.975957 0.000010 0.000010
0.000010 0.000010 0.003343 0.993911 0.002716 0.000010
0.000010 0.000010 0.000010 0.999950 0.000010 0.000010
0.000010 0.000010 0.000010 0.999950 0.000010 0.000010
0.000010 0.000010 0.013981 0.985355 0.000633 0.000010
0.000010 0.000010 0.019569 0.946209 0.034192 0.000010
0.000010 0.000010 0.023976 0.975984 0.000010 0.000010
0.000010 0.000010 0.009838 0.990122 0.000010 0.000010
0.000010 0.000010 0.000010 0.999950 0.000010 0.000010
0.000010 0.042942 0.043512 0.778386 0.090243 0.044908
0.000010 0.000010 0.000010 0.999950 0.000010 0.000010
0.000010 0.000010 0.000010 0.999950 0.000010 0.000010
0.000010 0.000010 0.000010 0.999950 0.000010 0.000010
0.000010 0.000010 0.005360 0.994600 0.000010 0.000010
0.000010 0.000010 0.000010 0.999950 0.000010 0.000010
0.000010 0.000010 0.000010 0.999950 0.000010 0.000010
0.000010 0.000010 0.015939 0.983179 0.000853 0.000010
0.000010 0.000010 0.017724 0.982236 0.000010 0.000010
0.000010 0.000010 0.000010 0.999950 0.000010 0.000010
0.000010 0.000010 0.000010 0.999950 0.000010 0.000010
0.000010 0.000010 0.000010 0.999950 0.000010 0.000010
0.000010 0.000010 0.000010 0.999950 0.000010 0.000010
0.000010 0.000010 0.008484 0.991476 0.000010 0.000010
0.000010 0.000010 0.000010 0.999950 0.000010 0.000010
0.000010 0.000010 0.000010 0.999950 0.000010 0.000010
0.000010 0.000010 0.000010 0.999950 0.000010 0.000010
0.000010 0.000010 0.000010 0.999950 0.000010 0.000010
0.036076 0.170074 0.019039 0.656509 0.063541 0.054762
0.000010 0.000010 0.000010 0.999950 0.000010 0.000010
0.076067 0.187844 0.015483 0.611030 0.091277 0.018300
0.000010 0.000010 0.000010 0.999950 0.000010 0.000010
0.000010 0.000010 0.000010 0.999950 0.000010 0.000010
0.051297 0.229128 0.004388 0.577258 0.091057 0.046872
0.000010 0.000010 0.000010 0.999950 0.000010 0.000010
0.129160 0.278277 0.011799 0.488296 0.042348 0.050120
0.117190 0.322741 0.018017 0.460264 0.053134 0.028655
0.125540 0.339524 0.009527 0.438378 0.069054 0.017976
0.000010 0.288393 0.030635 0.658104 0.022849 0.000010
0.000010 0.070437 0.028920 0.835625 0.056262 0.008746
0.000010 0.086561 0.038322 0.745901 0.087680 0.041526
0.000010 0.999950 0.000010 0.000010 0.000010 0.000010
0.000010 0.222321 0.017816 0.693138 0.066705 0.000010
0.000010 0.076256 0.029937 0.749774 0.108568 0.035456
0.088372 0.397287 0.000010 0.493665 0.018979 0.001688
0.000010 0.999950 0.000010 0.000010 0.000010 0.000010
0.000010 0.324018 0.015287 0.660666 0.000010 0.000010
0.000010 0.174903 0.020935 0.722493 0.072658 0.009001
0.000010 0.000010 0.022625 0.876538 0.099283 0.001533
0.000010 0.000010 0.056066 0.943894 0.000010 0.000010
0.000010 0.000010 0.046090 0.825327 0.120031 0.008533
0.000010 0.000010 0.025523 0.953811 0.020636 0.000010
0.000010 0.000010 0.041791 0.958169 0.000010 0.000010
0.000010 0.000010 0.029993 0.933150 0.036827 0.000010
0.000010 0.000010 0.012921 0.899704 0.072770 0.014585
0.000010 0.000013 0.039238 0.952495 0.008234 0.000010
0.000010 0.000010 0.023771 0.973059 0.003140 0.000010
0.000010 0.027719 0.031893 0.830361 0.084767 0.025251
0.000010 0.000010 0.034754 0.794148 0.126105 0.044972
0.000010 0.008864 0.010486 0.843558 0.098244 0.038838
0.004913 0.000010 0.021165 0.805960 0.115550 0.052401
0.000010 0.038566 0.017424 0.759076 0.137832 0.047092
0.000010 0.032272 0.023263 0.810895 0.100785 0.032774
0.000010 0.007680 0.019140 0.828583 0.120028 0.024559
0.000010 0.000733 0.025942 0.812958 0.111781 0.048577
0.000010 0.037923 0.048912 0.716890 0.154207 0.042058
0.000010 0.058297 0.017104 0.733171 0.134913 0.056504
0.000010 0.024304 0.022640 0.745586 0.145885 0.061575
0.000010 0.000010 0.024853 0.809937 0.115143 0.050048
0.000010 0.044110 0.009087 0.805601 0.090017 0.051174
0.006926 0.023637 0.040242 0.759922 0.112334 0.056939
0.000010 0.049632 0.014579 0.733772 0.147172 0.054836
0.040837 0.124727 0.027061 0.674528 0.091045 0.041802
0.000010 0.081849 0.022612 0.770536 0.094683 0.030311
0.000010 0.067435 0.013877 0.788698 0.093270 0.036710
0.000010 0.041100 0.029963 0.748102 0.126719 0.054106
0.000010 0.002457 0.031226 0.829645 0.117363 0.019298
0.000010 0.056856 0.015248 0.774472 0.118500 0.034914
0.006899 0.026376 0.036859 0.762989 0.121366 0.045511
0.005273 0.038706 0.034418 0.764865 0.121952 0.034786
0.000010 0.000010 0.022616 0.895388 0.068613 0.013363
0.000010 0.000010 0.023619 0.921004 0.053617 0.001740
0.000010 0.000010 0.035298 0.861273 0.103400 0.000010
0.000010 0.000010 0.030144 0.859203 0.098962 0.011671
0.106450 0.148422 0.024421 0.637598 0.083099 0.000010
0.000010 0.000010 0.036973 0.887576 0.075421 0.000010
0.078759 0.167712 0.038768 0.637596 0.071994 0.005171
0.000010 0.030399 0.034414 0.793249 0.102761 0.039167
0.000010 0.000010 0.045570 0.856048 0.098351 0.000010
0.000010 0.038573 0.035480 0.725481 0.143488 0.056968
0.000014 0.032197 0.037699 0.846367 0.083712 0.000010
0.000010 0.023606 0.045733 0.839128 0.068960 0.022563
0.000010 0.000010 0.016466 0.825486 0.106835 0.051192
0.000010 0.000010 0.016437 0.847268 0.105262 0.031013
0.000010 0.017712 0.027763 0.828782 0.079769 0.045964
0.000010 0.006194 0.018529 0.870082 0.068082 0.037103
0.000010 0.000010 0.027063 0.824168 0.126787 0.021963
0.005566 0.000010 0.022425 0.971979 0.000010 0.000010
0.000010 0.000010 0.000010 0.999950 0.000010 0.000010
0.005080 0.031401 0.037739 0.768084 0.136008 0.021687
0.019311 0.033341 0.029155 0.903409 0.014774 0.000010
0.000010 0.000010 0.434058 0.536438 0.029474 0.000010
0.000010 0.696661 0.005521 0.240915 0.000010 0.056882
0.000010 0.999950 0.000010 0.000010 0.000010 0.000010
0.001559 0.316334 0.013512 0.654854 0.000010 0.013730
0.000010 0.999950 0.000010 0.000010 0.000010 0.000010
0.011419 0.186492 0.012192 0.649476 0.088179 0.052242
0.105818 0.279516 0.013315 0.481995 0.064681 0.054675
0.060508 0.206359 0.014222 0.602657 0.055792 0.060462
0.000010 0.846057 0.000010 0.129325 0.000010 0.024588
0.016650 0.694253 0.001372 0.213527 0.031547 0.042651
0.000010 0.930124 0.000010 0.055391 0.000010 0.014455
0.055214 0.248140 0.006930 0.562471 0.062873 0.064371
0.109980 0.243819 0.013322 0.583245 0.043806 0.005828
0.000010 0.032058 0.046184 0.770922 0.107856 0.042970
0.000010 0.038560 0.056750 0.794344 0.068183 0.042154
0.000010 0.000010 0.027561 0.915306 0.057103 0.000010
0.000010 0.000010 0.046911 0.889520 0.063539 0.000010
0.000010 0.005304 0.043120 0.786680 0.126689 0.038198
0.000010 0.000010 0.027682 0.915639 0.056650 0.000010
0.000010 0.007729 0.024850 0.909067 0.058333 0.000010
0.000010 0.002328 0.059151 0.830802 0.090661 0.017048
0.000010 0.000010 0.018884 0.981076 0.000010 0.000010
0.000010 0.000010 0.704846 0.295114 0.000010 0.000010
0.000010 0.032310 0.014498 0.818340 0.097187 0.037655
0.000010 0.038419 0.030864 0.824221 0.081791 0.024694
0.000010 0.030051 0.033421 0.851269 0.069026 0.016223
0.000010 0.031890 0.038128 0.802310 0.096105 0.031558
0.000010 0.035329 0.031519 0.798784 0.104358 0.030000
0.000010 0.000010 0.035098 0.850434 0.109263 0.005186
0.000010 0.000010 0.036188 0.850553 0.109213 0.004026
0.018957 0.048638 0.031020 0.756619 0.100591 0.044174
0.000010 0.009525 0.008929 0.833666 0.110392 0.037478
0.000010 0.000010 0.025317 0.860257 0.072736 0.041670
0.028559 0.099861 0.026394 0.753144 0.078757 0.013285
0.000010 0.054901 0.047854 0.761135 0.118417 0.017683
0.000010 0.064586 0.034881 0.789874 0.079932 0.030717
0.000010 0.000010 0.020007 0.841305 0.107447 0.031220
0.000010 0.010543 0.010408 0.851810 0.097343 0.029886
0.000010 0.028385 0.024624 0.795205 0.117317 0.034460
0.000010 0.032019 0.014469 0.780374 0.127711 0.045417
0.000010 0.029914 0.028326 0.812175 0.104358 0.025216
0.000010 0.032985 0.028536 0.818319 0.098156 0.021994
0.000010 0.070877 0.039102 0.760492 0.116410 0.013109
0.000010 0.069768 0.010748 0.503287 0.108039 0.308149
0.029875 0.039171 0.015187 0.262666 0.034227 0.618873
0.000010 0.000010 0.024741 0.274166 0.001134 0.699940
0.000010 0.035833 0.022232 0.278053 0.058965 0.604907
0.000013 0.000010 0.004644 0.252545 0.042070 0.700719
0.000010 0.000010 0.011262 0.304547 0.056191 0.627980
0.000010 0.000010 0.015810 0.286024 0.035296 0.662850
0.000010 0.000010 0.019637 0.235026 0.049263 0.696054
0.000010 0.000010 0.022961 0.262509 0.074077 0.640433
0.000010 0.000010 0.027645 0.278468 0.002975 0.690892
0.000010 0.000010 0.016040 0.283935 0.059461 0.640544
0.000010 0.000010 0.002554 0.308203 0.084745 0.604478
0.000010 0.000010 0.008271 0.257389 0.051797 0.682523
0.000010 0.000010 0.017682 0.110777 0.014860 0.856662
0.000010 0.000010 0.000010 0.038849 0.000010 0.961111
0.000010 0.000010 0.000013 0.000010 0.000010 0.999947
0.000010 0.000010 0.000013 0.000010 0.000010 0.999946
0.000010 0.000010 0.005349 0.000013 0.000010 0.994609
0.000010 0.000010 0.002075 0.000010 0.000010 0.997885
0.000010 0.000010 0.000010 0.000010 0.000010 0.999950
0.000010 0.000010 0.000010 0.000010 0.000010 0.999950
0.000010 0.000010 0.000010 0.000010 0.000010 0.999950
0.000010 0.000010 0.000010 0.000010 0.000010 0.999950
0.000010 0.000010 0.000010 0.000010 0.000010 0.999950
0.000010 0.000010 0.000010 0.000010 0.000010 0.999950
0.000010 0.000010 0.000010 0.000010 0.000010 0.999950
0.000010 0.000010 0.000010 0.112012 0.062379 0.825579
0.000010 0.020266 0.019323 0.213810 0.144059 0.602531
0.000010 0.000010 0.003629 0.092789 0.034566 0.868996
0.003546 0.021203 0.004885 0.081225 0.092842 0.796299
0.000010 0.000010 0.000010 0.000010 0.000010 0.999950
0.000010 0.000010 0.000010 0.000010 0.000010 0.999950
0.000010 0.013662 0.000010 0.169765 0.008670 0.807883
0.000010 0.000010 0.011733 0.067075 0.010948 0.910225
0.000010 0.000010 0.000010 0.097051 0.066366 0.836552
0.000010 0.000010 0.009870 0.346178 0.436556 0.207377
0.000010 0.073739 0.000010 0.243961 0.442808 0.239471
0.000010 0.000010 0.022714 0.350410 0.410268 0.216589
0.000010 0.000010 0.000010 0.344722 0.408827 0.246420
0.025578 0.079269 0.004123 0.285652 0.368572 0.236806
0.166988 0.000010 0.000010 0.056411 0.167049 0.609532
0.999950 0.000010 0.000010 0.000010 0.000010 0.000010
0.999950 0.000010 0.000010 0.000010 0.000010 0.000010
0.999950 0.000010 0.000010 0.000010 0.000010 0.000010
0.657114 0.342846 0.000010 0.000010 0.000010 0.000010
0.656247 0.343706 0.000010 0.000017 0.000010 0.000010
0.009521 0.000010 0.007024 0.336418 0.316251 0.330776
0.391982 0.421850 0.000010 0.000010 0.011529 0.174620
0.110365 0.186841 0.008513 0.135348 0.121558 0.437374
0.000017 0.000010 0.003547 0.259808 0.420153 0.316465
0.000010 0.002478 0.003188 0.282247 0.398593 0.313484
0.000864 0.000010 0.010870 0.374512 0.414840 0.198904
0.000010 0.000010 0.016809 0.386359 0.418261 0.178551
0.000010 0.000010 0.018182 0.311515 0.391599 0.278685
0.000010 0.000010 0.003604 0.272814 0.379270 0.344292
