# Supplementary material for: Genetic analysis of Thai cattle reveals a Southeast Asian indicine ancestry
Source: PeerJ. 2015 Oct 27;3:e1318. doi: 10.7717/peerj.1318 (PMC4627918; doi:10.7717/peerj.1318)
Supplement: Dataset S2 — The Q values inferred by ADMIXTURE for each modeled K are shown for each individual, which are labeled according to breed information. The data are organized into three folders, each of which represents the ADMIXTURE experiments described in Fig. S5. [file peerj-03-1318-s007.zip › SupplementDataS7/28experiments/experiment_1/7.Q]

0.000010 0.999930 0.000020 0.000010 0.000010 0.000010 0.000010
0.000010 0.999940 0.000010 0.000010 0.000010 0.000010 0.000010
0.000010 0.999940 0.000010 0.000010 0.000010 0.000010 0.000010
0.000010 0.999940 0.000010 0.000010 0.000010 0.000010 0.000010
0.000010 0.999938 0.000012 0.000010 0.000010 0.000010 0.000010
0.000010 0.999940 0.000010 0.000010 0.000010 0.000010 0.000010
0.000010 0.999936 0.000010 0.000014 0.000010 0.000010 0.000010
0.000010 0.999939 0.000010 0.000011 0.000010 0.000010 0.000010
0.000010 0.196758 0.254251 0.000010 0.000010 0.548951 0.000010
0.000010 0.192339 0.233972 0.021518 0.000010 0.552141 0.000010
0.000010 0.000010 0.072597 0.702666 0.008239 0.216468 0.000010
0.000010 0.000010 0.000010 0.999940 0.000010 0.000010 0.000010
0.000010 0.000010 0.000010 0.999940 0.000010 0.000010 0.000010
0.000010 0.000010 0.000010 0.999940 0.000010 0.000010 0.000010
0.000010 0.000010 0.000010 0.999940 0.000010 0.000010 0.000010
0.000010 0.000010 0.001495 0.899576 0.000010 0.098889 0.000010
0.000010 0.000010 0.000010 0.999940 0.000010 0.000010 0.000010
0.000010 0.012774 0.000010 0.957506 0.000010 0.029680 0.000010
0.000010 0.000010 0.000010 0.999940 0.000010 0.000010 0.000010
0.000010 0.000010 0.000010 0.999940 0.000010 0.000010 0.000010
0.000010 0.000010 0.000010 0.999940 0.000010 0.000010 0.000010
0.000010 0.000010 0.000010 0.999940 0.000010 0.000010 0.000010
0.000010 0.000010 0.000010 0.999940 0.000010 0.000010 0.000010
0.000010 0.000010 0.000010 0.999940 0.000010 0.000010 0.000010
0.005618 0.000099 0.042517 0.745925 0.013189 0.192641 0.000010
0.000010 0.000010 0.000010 0.999940 0.000010 0.000010 0.000010
0.000010 0.000010 0.000010 0.999940 0.000010 0.000010 0.000010
0.000010 0.000010 0.000010 0.999940 0.000010 0.000010 0.000010
0.000010 0.000010 0.000010 0.999940 0.000010 0.000010 0.000010
0.000010 0.000015 0.000010 0.999935 0.000010 0.000010 0.000010
0.004073 0.004472 0.169410 0.051683 0.029141 0.693863 0.047359
0.000010 0.014933 0.096583 0.082336 0.000010 0.742153 0.063976
0.000010 0.009060 0.035856 0.079094 0.000010 0.748225 0.127744
0.000010 0.000010 0.000010 0.000010 0.000010 0.854359 0.145591
0.000010 0.000010 0.000010 0.000010 0.000010 0.834206 0.165744
0.000010 0.011990 0.000010 0.037844 0.000010 0.825035 0.125100
0.000010 0.027807 0.047435 0.085612 0.003349 0.781602 0.054186
0.000010 0.000010 0.000010 0.026051 0.000010 0.840275 0.133634
0.000010 0.020448 0.018115 0.076133 0.005473 0.693431 0.186390
0.000010 0.012301 0.000010 0.035271 0.008320 0.699393 0.244695
0.000010 0.000010 0.007417 0.051299 0.000010 0.751678 0.189576
0.000010 0.000010 0.000010 0.000010 0.000010 0.867719 0.132231
0.000010 0.019028 0.101832 0.082214 0.000010 0.747319 0.049586
0.000010 0.006927 0.000010 0.064740 0.000010 0.763109 0.165194
0.000010 0.005142 0.058874 0.025552 0.000010 0.803713 0.106699
0.000010 0.000010 0.042197 0.030640 0.000010 0.771440 0.155693
0.000010 0.006945 0.006773 0.000010 0.000010 0.838510 0.147742
0.000010 0.000010 0.000010 0.000010 0.000010 0.834727 0.165223
0.000010 0.010649 0.000010 0.026361 0.000010 0.838117 0.124843
0.000010 0.000010 0.000010 0.000010 0.000010 0.887231 0.112719
0.000010 0.000010 0.000010 0.000010 0.000010 0.999940 0.000010
0.000010 0.000010 0.000010 0.000010 0.000010 0.999940 0.000010
0.000010 0.003380 0.000010 0.000010 0.000010 0.996570 0.000010
0.000010 0.000010 0.000010 0.000010 0.000010 0.999940 0.000010
0.000010 0.000010 0.000010 0.000010 0.000010 0.999940 0.000010
0.000010 0.000530 0.000010 0.000010 0.000010 0.999420 0.000010
0.000010 0.000010 0.000010 0.000010 0.000010 0.999940 0.000010
0.000010 0.001508 0.000010 0.000010 0.000010 0.998442 0.000010
0.000010 0.000010 0.000010 0.036463 0.000010 0.963487 0.000010
0.000010 0.000010 0.000010 0.000010 0.000010 0.999940 0.000010
0.000010 0.000010 0.000010 0.000010 0.000010 0.999940 0.000010
0.000010 0.000010 0.000010 0.000010 0.000010 0.999940 0.000010
0.000010 0.000010 0.000018 0.000010 0.000010 0.999932 0.000010
0.000010 0.000010 0.000010 0.000010 0.000010 0.999940 0.000010
0.000010 0.000010 0.000010 0.000010 0.000010 0.999940 0.000010
0.000010 0.000112 0.046229 0.000010 0.000010 0.953619 0.000010
0.000010 0.000010 0.000010 0.000010 0.000010 0.999940 0.000010
0.000010 0.000187 0.000010 0.012617 0.000010 0.987156 0.000010
0.000010 0.000010 0.000010 0.000010 0.000010 0.999940 0.000010
0.000010 0.000010 0.000010 0.000010 0.000010 0.999940 0.000010
0.000010 0.000010 0.999940 0.000010 0.000010 0.000010 0.000010
0.000010 0.028974 0.942225 0.000010 0.000010 0.028761 0.000010
0.000010 0.007559 0.990162 0.002239 0.000010 0.000010 0.000010
0.000010 0.000010 0.854101 0.000010 0.000010 0.145849 0.000010
0.000010 0.000010 0.999940 0.000010 0.000010 0.000010 0.000010
0.000010 0.008144 0.814553 0.000548 0.000010 0.176726 0.000010
0.000010 0.013074 0.752645 0.029767 0.000010 0.204484 0.000010
0.000010 0.020812 0.969490 0.000447 0.000010 0.009221 0.000010
0.000010 0.000010 0.999939 0.000010 0.000010 0.000011 0.000010
0.000010 0.000010 0.999940 0.000010 0.000010 0.000010 0.000010
0.009935 0.031164 0.395807 0.063468 0.059920 0.439695 0.000010
0.000010 0.010607 0.922942 0.000010 0.000010 0.066412 0.000010
0.000010 0.000010 0.999940 0.000010 0.000010 0.000010 0.000010
0.000010 0.000010 0.999940 0.000010 0.000010 0.000010 0.000010
0.000010 0.000010 0.999940 0.000010 0.000010 0.000010 0.000010
0.000010 0.000010 0.899945 0.000010 0.000010 0.100005 0.000010
0.000010 0.000010 0.999940 0.000010 0.000010 0.000010 0.000010
0.000010 0.014232 0.888998 0.004248 0.000010 0.092491 0.000010
0.000010 0.016262 0.922066 0.000010 0.011903 0.049739 0.000010
0.000010 0.000010 0.938108 0.000010 0.000010 0.061842 0.000010
0.000010 0.000010 0.897927 0.000010 0.000010 0.102023 0.000010
0.000010 0.000012 0.999938 0.000010 0.000010 0.000010 0.000010
0.000010 0.000010 0.999940 0.000010 0.000010 0.000010 0.000010
0.000010 0.008358 0.991592 0.000010 0.000010 0.000010 0.000010
0.000010 0.000010 0.999940 0.000010 0.000010 0.000010 0.000010
0.000010 0.000010 0.836617 0.002253 0.013817 0.147283 0.000010
0.000010 0.000010 0.999940 0.000010 0.000010 0.000010 0.000010
0.000010 0.000010 0.999940 0.000010 0.000010 0.000010 0.000010
0.000010 0.010402 0.296688 0.043684 0.103091 0.477102 0.069023
0.000010 0.000010 0.999940 0.000010 0.000010 0.000010 0.000010
0.000010 0.006368 0.275629 0.068784 0.054190 0.483677 0.111342
0.000010 0.000010 0.999940 0.000010 0.000010 0.000010 0.000010
0.000010 0.000010 0.999940 0.000010 0.000010 0.000010 0.000010
0.000010 0.000010 0.289263 0.075925 0.068695 0.468399 0.097698
0.000010 0.000010 0.943468 0.000010 0.000010 0.056482 0.000010
0.010139 0.008088 0.298119 0.039099 0.060485 0.392088 0.191981
0.000010 0.014895 0.326371 0.053548 0.059721 0.358814 0.186641
0.000010 0.008223 0.315539 0.076467 0.044709 0.354046 0.201005
0.000010 0.019516 0.221712 0.000010 0.030120 0.728622 0.000010
0.000010 0.013973 0.344409 0.010795 0.035003 0.595800 0.000010
0.000010 0.025257 0.253289 0.049469 0.076794 0.595171 0.000010
0.000010 0.000016 0.131393 0.000010 0.000010 0.644761 0.223800
0.000010 0.001926 0.217746 0.017141 0.014185 0.748982 0.000010
0.005059 0.012530 0.238495 0.067320 0.054460 0.622126 0.000010
0.000010 0.000010 0.194292 0.000010 0.008978 0.632875 0.163825
0.000010 0.000010 0.131432 0.000010 0.000010 0.644952 0.223576
0.000010 0.000010 0.227965 0.000010 0.022235 0.749759 0.000010
0.002748 0.001587 0.233388 0.018140 0.045193 0.698933 0.000010
0.000010 0.000010 0.141602 0.050223 0.016448 0.791697 0.000010
0.000010 0.024525 0.000010 0.000010 0.000010 0.975425 0.000010
0.002220 0.028606 0.175960 0.073995 0.023101 0.696108 0.000010
0.000010 0.000010 0.000010 0.000010 0.000010 0.999940 0.000010
0.000010 0.004824 0.000010 0.000010 0.000010 0.995126 0.000010
0.000010 0.000010 0.000010 0.000010 0.000010 0.999940 0.000010
0.000010 0.001012 0.160302 0.037406 0.036199 0.765061 0.000010
0.000010 0.004222 0.000010 0.000010 0.000010 0.995728 0.000010
0.000010 0.000010 0.000010 0.000010 0.000010 0.999940 0.000010
0.001605 0.013157 0.235132 0.043975 0.039575 0.666546 0.000010
0.000010 0.020642 0.321073 0.094183 0.072474 0.491608 0.000010
0.016526 0.000010 0.322704 0.073731 0.043974 0.543045 0.000010
0.026715 0.006745 0.340168 0.083458 0.053500 0.489198 0.000215
0.000010 0.005342 0.297147 0.109612 0.080634 0.507244 0.000010
0.000010 0.011000 0.374190 0.075768 0.062752 0.476270 0.000010
0.000010 0.006847 0.365442 0.087281 0.046805 0.493606 0.000010
0.002674 0.012073 0.346925 0.074617 0.076506 0.487196 0.000010
0.022423 0.035818 0.264991 0.125735 0.041250 0.509772 0.000010
0.017775 0.006983 0.279281 0.111926 0.066807 0.511658 0.005571
0.000010 0.009904 0.286916 0.115384 0.105529 0.482247 0.000010
0.000010 0.011830 0.339207 0.087184 0.074342 0.487417 0.000010
0.000010 0.000010 0.356601 0.059651 0.085817 0.497901 0.000010
0.011059 0.029547 0.350313 0.086971 0.071720 0.441843 0.008547
0.005967 0.001666 0.307427 0.122380 0.070448 0.485778 0.006334
0.000010 0.018994 0.336064 0.067621 0.094140 0.418871 0.064300
0.001018 0.009797 0.313899 0.067174 0.064898 0.543203 0.000010
0.010453 0.002632 0.330243 0.067405 0.056263 0.532992 0.000010
0.000010 0.018417 0.338928 0.103933 0.107600 0.431101 0.000010
0.000010 0.016755 0.314165 0.087185 0.048413 0.533463 0.000010
0.003048 0.002415 0.310820 0.086553 0.059909 0.535084 0.002170
0.012513 0.022711 0.284147 0.093177 0.068570 0.511660 0.007222
0.005896 0.022913 0.359725 0.093314 0.071615 0.440591 0.005946
0.000010 0.000010 0.211252 0.022832 0.033030 0.732856 0.000010
0.000010 0.006211 0.233103 0.004929 0.030510 0.725227 0.000010
0.000010 0.010202 0.216207 0.052648 0.013553 0.707370 0.000010
0.000010 0.009681 0.204454 0.053894 0.035200 0.696750 0.000010
0.000010 0.012693 0.163206 0.054785 0.000010 0.633258 0.136038
0.000010 0.017867 0.208676 0.012370 0.014176 0.746892 0.000010
0.003662 0.030363 0.285144 0.065729 0.009307 0.493416 0.112379
0.000010 0.018189 0.260478 0.062113 0.079381 0.579819 0.000010
0.000010 0.027258 0.225243 0.046792 0.041713 0.658975 0.000010
0.030144 0.021911 0.211724 0.110375 0.047781 0.578055 0.000010
0.000010 0.020938 0.246771 0.037189 0.000010 0.695073 0.000010
0.000010 0.028044 0.217146 0.035627 0.033490 0.685673 0.000010
0.016885 0.000431 0.305471 0.078180 0.049904 0.549120 0.000010
0.001241 0.002936 0.317049 0.068943 0.050952 0.558868 0.000010
0.000010 0.013089 0.314248 0.046447 0.077191 0.549005 0.000010
0.000010 0.000010 0.317073 0.033494 0.057523 0.591880 0.000010
0.000010 0.016176 0.350939 0.102194 0.051902 0.478769 0.000010
0.000010 0.019542 0.806482 0.001982 0.024988 0.146986 0.000010
0.000010 0.006638 0.960728 0.000010 0.000010 0.032594 0.000010
0.007159 0.023543 0.267214 0.110927 0.034561 0.553370 0.003226
0.003837 0.019819 0.529064 0.003238 0.000010 0.420294 0.023738
0.000010 0.423425 0.201275 0.016080 0.026422 0.332778 0.000010
0.000010 0.014381 0.521252 0.034091 0.055670 0.224459 0.150137
0.000010 0.014658 0.562408 0.000010 0.030265 0.192344 0.200304
0.000010 0.018454 0.639106 0.000010 0.028180 0.238949 0.075292
0.000010 0.020949 0.558671 0.000267 0.019890 0.207599 0.192613
0.000141 0.006146 0.356566 0.069143 0.072625 0.445305 0.050074
0.000010 0.008281 0.277782 0.062020 0.087843 0.395856 0.168208
0.006596 0.007623 0.332730 0.041626 0.073302 0.435161 0.102961
0.000010 0.009190 0.478498 0.000010 0.052592 0.269491 0.190209
0.000010 0.011456 0.426841 0.060906 0.044710 0.292627 0.163450
0.000010 0.011030 0.554110 0.058260 0.030420 0.170509 0.175660
0.000010 0.004073 0.357215 0.055360 0.093558 0.378958 0.110826
0.000010 0.004741 0.304573 0.025688 0.035819 0.470325 0.158844
0.000010 0.030643 0.239969 0.074114 0.078086 0.577169 0.000010
0.000010 0.041668 0.319840 0.034902 0.078254 0.525318 0.000010
0.000010 0.009955 0.308625 0.024706 0.007306 0.649388 0.000010
0.000010 0.031714 0.294267 0.024037 0.016980 0.632983 0.000010
0.000010 0.030825 0.338300 0.088198 0.070772 0.471885 0.000010
0.000010 0.010101 0.308370 0.024083 0.007222 0.650204 0.000010
0.000010 0.012215 0.307210 0.021771 0.013275 0.645509 0.000010
0.000010 0.044069 0.272125 0.046450 0.052067 0.585268 0.000010
0.000010 0.014385 0.798789 0.003340 0.000010 0.183456 0.000010
0.000010 0.701053 0.133807 0.000010 0.000010 0.165099 0.000010
0.016997 0.000905 0.370640 0.068071 0.035688 0.507690 0.000010
0.030589 0.016652 0.367491 0.057446 0.000012 0.527800 0.000010
0.000010 0.023349 0.422717 0.044686 0.041151 0.468077 0.000010
0.007516 0.024916 0.354168 0.067077 0.049239 0.497074 0.000010
0.011955 0.020149 0.376258 0.078558 0.032115 0.480954 0.000010
0.000010 0.020321 0.324520 0.064391 0.068069 0.522679 0.000010
0.000010 0.021539 0.324422 0.064095 0.066643 0.523280 0.000010
0.005289 0.017927 0.277529 0.070748 0.071963 0.531670 0.024874
0.011293 0.000010 0.330715 0.072654 0.043453 0.541866 0.000010
0.000010 0.009476 0.314657 0.034992 0.077322 0.563533 0.000010
0.001632 0.014722 0.339030 0.054189 0.024882 0.519131 0.046414
0.000010 0.035484 0.333369 0.091785 0.041996 0.496145 0.001211
0.007738 0.022429 0.364541 0.052345 0.051711 0.500949 0.000287
0.000010 0.002331 0.325054 0.074692 0.056002 0.541901 0.000010
0.011917 0.000010 0.300151 0.064073 0.028173 0.595666 0.000010
0.006352 0.014305 0.331709 0.082442 0.045497 0.519685 0.000010
0.002366 0.001036 0.304546 0.090262 0.071725 0.530056 0.000010
0.001374 0.014200 0.326797 0.077743 0.044050 0.535826 0.000010
0.016476 0.015556 0.402460 0.071939 0.017342 0.476218 0.000010
0.000010 0.025096 0.340536 0.090800 0.035000 0.499726 0.008833
0.066683 0.000368 0.188387 0.079549 0.337659 0.319013 0.008341
0.014783 0.009882 0.052602 0.000010 0.805905 0.073655 0.043163
0.000010 0.000010 0.025403 0.000010 0.974547 0.000010 0.000010
0.000010 0.010775 0.045355 0.002524 0.819054 0.122271 0.000010
0.000010 0.000010 0.000010 0.000010 0.999940 0.000010 0.000010
0.000010 0.000010 0.000010 0.012576 0.917803 0.069581 0.000010
0.003946 0.000010 0.064143 0.000010 0.931871 0.000010 0.000010
0.000010 0.000010 0.000010 0.000010 0.999940 0.000010 0.000010
0.000010 0.015813 0.013153 0.000010 0.942236 0.028768 0.000010
0.000010 0.000010 0.000010 0.000010 0.999940 0.000010 0.000010
0.000010 0.002067 0.080989 0.013308 0.903606 0.000010 0.000010
0.000010 0.000010 0.037283 0.044580 0.831860 0.086246 0.000010
0.000010 0.000010 0.000794 0.000010 0.999156 0.000010 0.000010
0.000010 0.000010 0.000010 0.000010 0.999940 0.000010 0.000010
0.000010 0.000010 0.000010 0.000010 0.999940 0.000010 0.000010
0.000010 0.000010 0.000010 0.000010 0.999940 0.000010 0.000010
0.000010 0.000010 0.000010 0.000010 0.999940 0.000010 0.000010
0.000010 0.000010 0.000010 0.000010 0.999940 0.000010 0.000010
0.000010 0.000010 0.000010 0.000010 0.999940 0.000010 0.000010
0.999940 0.000010 0.000010 0.000010 0.000010 0.000010 0.000010
0.999940 0.000010 0.000010 0.000010 0.000010 0.000010 0.000010
0.999932 0.000010 0.000010 0.000018 0.000010 0.000010 0.000010
0.999940 0.000010 0.000010 0.000010 0.000010 0.000010 0.000010
0.999940 0.000010 0.000010 0.000010 0.000010 0.000010 0.000010
0.999940 0.000010 0.000010 0.000010 0.000010 0.000010 0.000010
0.999940 0.000010 0.000010 0.000010 0.000010 0.000010 0.000010
0.775179 0.000010 0.066586 0.067387 0.027146 0.063682 0.000010
0.535744 0.013056 0.081504 0.149425 0.041282 0.178978 0.000010
0.804656 0.000010 0.036965 0.041127 0.033206 0.084026 0.000010
0.728087 0.005427 0.046880 0.109780 0.045630 0.064185 0.000010
0.999940 0.000010 0.000010 0.000010 0.000010 0.000010 0.000010
0.999940 0.000010 0.000010 0.000010 0.000010 0.000010 0.000010
0.767204 0.000010 0.118271 0.007412 0.015539 0.091554 0.000010
0.857526 0.021467 0.037486 0.011376 0.013978 0.058158 0.000010
0.748083 0.000010 0.076350 0.078082 0.080472 0.016993 0.000010
0.167706 0.001338 0.105834 0.429143 0.031438 0.264530 0.000010
0.177740 0.000010 0.087992 0.442392 0.055805 0.226525 0.009535
0.154838 0.016920 0.143688 0.396560 0.061137 0.226847 0.000010
0.205041 0.000010 0.160853 0.394188 0.026557 0.213341 0.000010
0.192752 0.000743 0.109693 0.359108 0.031569 0.265180 0.040955
0.579844 0.002162 0.067366 0.200207 0.031693 0.000010 0.118718
0.000010 0.000010 0.000010 0.000010 0.000010 0.000010 0.999940
0.000010 0.000010 0.000010 0.000010 0.000010 0.000010 0.999940
0.000010 0.000010 0.000010 0.000010 0.000010 0.000010 0.999940
0.000010 0.000010 0.000010 0.185628 0.000010 0.000010 0.814322
0.000010 0.000010 0.000010 0.180715 0.000010 0.005932 0.813313
0.272804 0.000240 0.147130 0.299431 0.059968 0.220418 0.000010
0.158946 0.002281 0.057940 0.055516 0.012127 0.215253 0.497937
0.393290 0.007660 0.093422 0.132248 0.054317 0.182531 0.136533
0.260190 0.000334 0.139141 0.395779 0.050472 0.154074 0.000010
0.263717 0.000010 0.102791 0.360652 0.045157 0.227663 0.000010
0.132195 0.001683 0.084442 0.388409 0.076437 0.316824 0.000010
0.115234 0.006068 0.077234 0.387609 0.069853 0.343992 0.000010
0.229846 0.014490 0.132872 0.360999 0.039434 0.222350 0.000010
0.289389 0.001602 0.123787 0.350503 0.046514 0.188195 0.000010
