# Supplementary material for: Genetic analysis of Thai cattle reveals a Southeast Asian indicine ancestry
Source: PeerJ. 2015 Oct 27;3:e1318. doi: 10.7717/peerj.1318 (PMC4627918; doi:10.7717/peerj.1318)
Supplement: Dataset S2 — The Q values inferred by ADMIXTURE for each modeled K are shown for each individual, which are labeled according to breed information. The data are organized into three folders, each of which represents the ADMIXTURE experiments described in Fig. S5. [file peerj-03-1318-s007.zip › SupplementDataS7/28experiments/experiment_1/8.Q]

0.000010 0.000010 0.000010 0.999930 0.000010 0.000010 0.000010 0.000010
0.000010 0.000010 0.000010 0.999930 0.000010 0.000010 0.000010 0.000010
0.000010 0.000010 0.000010 0.999925 0.000015 0.000010 0.000010 0.000010
0.000010 0.000010 0.000010 0.999930 0.000010 0.000010 0.000010 0.000010
0.000010 0.000010 0.000010 0.999930 0.000010 0.000010 0.000010 0.000010
0.000010 0.000010 0.000010 0.999930 0.000010 0.000010 0.000010 0.000010
0.000010 0.000010 0.000010 0.999930 0.000010 0.000010 0.000010 0.000010
0.000010 0.000010 0.000010 0.999930 0.000010 0.000010 0.000010 0.000010
0.000010 0.168264 0.460859 0.197993 0.000010 0.000010 0.172845 0.000010
0.000010 0.166816 0.456412 0.194451 0.000010 0.026462 0.155829 0.000010
0.000010 0.058050 0.193497 0.000010 0.000010 0.704106 0.044306 0.000010
0.000010 0.000010 0.000010 0.000010 0.000010 0.999930 0.000010 0.000010
0.000010 0.000010 0.000010 0.000010 0.000010 0.999930 0.000010 0.000010
0.000010 0.000010 0.000010 0.000010 0.000010 0.999930 0.000010 0.000010
0.000010 0.000010 0.000010 0.000010 0.000010 0.999930 0.000010 0.000010
0.000010 0.012857 0.102344 0.000010 0.000010 0.884749 0.000010 0.000010
0.000010 0.000010 0.000010 0.000010 0.000010 0.999930 0.000010 0.000010
0.000010 0.000010 0.000010 0.011413 0.000010 0.930988 0.000010 0.057549
0.000010 0.000010 0.000010 0.000010 0.000010 0.999930 0.000010 0.000010
0.000010 0.000010 0.000010 0.000010 0.000010 0.999930 0.000010 0.000010
0.000010 0.000010 0.000010 0.000010 0.000010 0.999930 0.000010 0.000010
0.000010 0.000010 0.000010 0.000010 0.000010 0.999930 0.000010 0.000010
0.000010 0.000010 0.000010 0.000010 0.000010 0.999930 0.000010 0.000010
0.000010 0.000010 0.000010 0.000010 0.000010 0.999930 0.000010 0.000010
0.000010 0.008328 0.147996 0.000010 0.007305 0.745056 0.071225 0.020069
0.000010 0.000010 0.000010 0.000010 0.000010 0.999930 0.000010 0.000010
0.000010 0.000010 0.000010 0.000010 0.000010 0.999930 0.000010 0.000010
0.000010 0.000010 0.000010 0.000010 0.000010 0.999930 0.000010 0.000010
0.000010 0.000010 0.000010 0.000010 0.000010 0.999930 0.000010 0.000010
0.000010 0.000010 0.000010 0.000010 0.000010 0.999930 0.000010 0.000010
0.032378 0.096886 0.530992 0.004531 0.016472 0.051604 0.177709 0.089428
0.038146 0.045745 0.543086 0.015247 0.000010 0.085278 0.104925 0.167563
0.000010 0.000010 0.242776 0.005642 0.000010 0.056854 0.067978 0.626718
0.000010 0.000010 0.000010 0.000010 0.000010 0.000010 0.000010 0.999930
0.000010 0.000010 0.000010 0.000010 0.000010 0.000010 0.000010 0.999930
0.000010 0.001349 0.272602 0.009884 0.000010 0.035686 0.009858 0.670600
0.000010 0.006139 0.478596 0.024264 0.001349 0.075492 0.102160 0.311991
0.000010 0.000010 0.000010 0.000010 0.000010 0.000010 0.000010 0.999930
0.064095 0.016100 0.125858 0.017476 0.018174 0.059410 0.050596 0.648293
0.126644 0.000010 0.145462 0.002868 0.000010 0.006237 0.136915 0.581854
0.087921 0.021056 0.300139 0.000010 0.000010 0.045275 0.002306 0.543283
0.000010 0.000010 0.000010 0.000010 0.000010 0.000010 0.000010 0.999930
0.017897 0.050850 0.532810 0.019343 0.000010 0.074896 0.114988 0.189206
0.000010 0.000010 0.095965 0.000010 0.000010 0.038846 0.000010 0.865140
0.042951 0.028896 0.518824 0.007450 0.000010 0.017002 0.070721 0.314147
0.073828 0.020472 0.382481 0.000010 0.000010 0.019255 0.076914 0.427029
0.054127 0.000010 0.390722 0.004780 0.000010 0.000010 0.078035 0.472306
0.000010 0.000010 0.022231 0.000010 0.000010 0.000010 0.000010 0.977709
0.000010 0.000010 0.000010 0.000010 0.000010 0.000010 0.000010 0.999930
0.000010 0.000010 0.000010 0.000010 0.000010 0.000010 0.000010 0.999930
0.000010 0.000010 0.999930 0.000010 0.000010 0.000010 0.000010 0.000010
0.000010 0.000010 0.999930 0.000010 0.000010 0.000010 0.000010 0.000010
0.000010 0.000010 0.998887 0.001053 0.000010 0.000010 0.000010 0.000010
0.000010 0.000010 0.999930 0.000010 0.000010 0.000010 0.000010 0.000010
0.000010 0.000010 0.999930 0.000010 0.000010 0.000010 0.000010 0.000010
0.000010 0.000010 0.999930 0.000010 0.000010 0.000010 0.000010 0.000010
0.000010 0.000010 0.999930 0.000010 0.000010 0.000010 0.000010 0.000010
0.000010 0.000010 0.999930 0.000010 0.000010 0.000010 0.000010 0.000010
0.000010 0.000010 0.976245 0.000010 0.000010 0.023695 0.000010 0.000010
0.000010 0.000010 0.999930 0.000010 0.000010 0.000010 0.000010 0.000010
0.000010 0.000010 0.999930 0.000010 0.000010 0.000010 0.000010 0.000010
0.000010 0.000010 0.999930 0.000010 0.000010 0.000010 0.000010 0.000010
0.000010 0.000010 0.999930 0.000010 0.000010 0.000010 0.000010 0.000010
0.000010 0.000010 0.999930 0.000010 0.000010 0.000010 0.000010 0.000010
0.000010 0.000010 0.999930 0.000010 0.000010 0.000010 0.000010 0.000010
0.000010 0.001991 0.997949 0.000010 0.000010 0.000010 0.000010 0.000010
0.000010 0.000010 0.999930 0.000010 0.000010 0.000010 0.000010 0.000010
0.000010 0.000010 0.999930 0.000010 0.000010 0.000010 0.000010 0.000010
0.000010 0.000010 0.999930 0.000010 0.000010 0.000010 0.000010 0.000010
0.000010 0.000010 0.999930 0.000010 0.000010 0.000010 0.000010 0.000010
0.000010 0.000010 0.000010 0.000010 0.000010 0.000010 0.999930 0.000010
0.000010 0.000010 0.000010 0.000010 0.000010 0.000010 0.999930 0.000010
0.000010 0.000010 0.000010 0.000010 0.000010 0.000010 0.999930 0.000010
0.000010 0.000010 0.000010 0.000010 0.000010 0.000010 0.999930 0.000010
0.000010 0.000010 0.000010 0.000013 0.000010 0.000010 0.999927 0.000010
0.000010 0.000010 0.011048 0.000010 0.000010 0.000010 0.988892 0.000010
0.000010 0.000010 0.071646 0.005874 0.000010 0.003023 0.919418 0.000010
0.000010 0.000010 0.000010 0.000010 0.000010 0.000010 0.999930 0.000010
0.000010 0.000010 0.000010 0.000010 0.000010 0.000010 0.999930 0.000010
0.000010 0.000010 0.000010 0.000010 0.000010 0.000010 0.999930 0.000010
0.000010 0.209228 0.309847 0.030721 0.035092 0.068625 0.340070 0.006408
0.000010 0.900329 0.089712 0.000012 0.000010 0.000010 0.009907 0.000010
0.000010 0.999930 0.000010 0.000010 0.000010 0.000010 0.000010 0.000010
0.000010 0.999930 0.000010 0.000010 0.000010 0.000010 0.000010 0.000010
0.000010 0.999930 0.000010 0.000010 0.000010 0.000010 0.000010 0.000010
0.000010 0.830850 0.128498 0.000010 0.000010 0.000010 0.040602 0.000010
0.000010 0.999930 0.000010 0.000010 0.000010 0.000010 0.000010 0.000010
0.000010 0.810892 0.113536 0.008869 0.000010 0.000010 0.066663 0.000010
0.000010 0.888399 0.079788 0.014238 0.000010 0.000010 0.017535 0.000010
0.000010 0.903925 0.096015 0.000010 0.000010 0.000010 0.000010 0.000010
0.000010 0.863291 0.136649 0.000010 0.000010 0.000010 0.000010 0.000010
0.000010 0.999930 0.000010 0.000010 0.000010 0.000010 0.000010 0.000010
0.000010 0.999930 0.000010 0.000010 0.000010 0.000010 0.000010 0.000010
0.000010 0.999930 0.000010 0.000010 0.000010 0.000010 0.000010 0.000010
0.000010 0.999930 0.000010 0.000010 0.000010 0.000010 0.000010 0.000010
0.000010 0.714236 0.149940 0.000010 0.000010 0.004518 0.131266 0.000010
0.000010 0.999930 0.000010 0.000010 0.000010 0.000010 0.000010 0.000010
0.000010 0.999930 0.000010 0.000010 0.000010 0.000010 0.000010 0.000010
0.051866 0.123773 0.315591 0.008486 0.040533 0.049335 0.391838 0.018579
0.000010 0.999930 0.000010 0.000010 0.000010 0.000010 0.000010 0.000010
0.094173 0.121517 0.317551 0.005471 0.010911 0.078138 0.314333 0.057906
0.000010 0.999930 0.000010 0.000010 0.000010 0.000010 0.000010 0.000010
0.000010 0.999930 0.000010 0.000010 0.000010 0.000010 0.000010 0.000010
0.073848 0.132077 0.272700 0.000010 0.033072 0.077497 0.343079 0.067717
0.000010 0.882489 0.090117 0.000010 0.000010 0.000010 0.027344 0.000010
0.166460 0.116380 0.201151 0.007417 0.033138 0.042878 0.390124 0.042452
0.155827 0.120795 0.155954 0.012956 0.009903 0.046857 0.429760 0.067947
0.166777 0.124668 0.140077 0.005127 0.001298 0.066657 0.416718 0.078677
0.000010 0.011574 0.266180 0.014353 0.000010 0.000010 0.707853 0.000010
0.000010 0.159603 0.345440 0.012909 0.000010 0.017758 0.464259 0.000010
0.000010 0.115568 0.350666 0.027664 0.026168 0.054751 0.425163 0.000010
0.186681 0.000010 0.000010 0.000010 0.000010 0.000010 0.808772 0.004497
0.000010 0.000010 0.286124 0.000010 0.000010 0.011860 0.701967 0.000010
0.000010 0.095167 0.352197 0.013885 0.019028 0.075804 0.443899 0.000010
0.143435 0.036456 0.236323 0.000010 0.000010 0.000010 0.574094 0.009663
0.186513 0.000010 0.000010 0.000010 0.000010 0.000010 0.808725 0.004712
0.000010 0.000010 0.199845 0.000010 0.000010 0.000010 0.800095 0.000010
0.000010 0.034184 0.292776 0.004154 0.000010 0.028089 0.640767 0.000010
0.000010 0.064965 0.767781 0.000010 0.000010 0.047786 0.119428 0.000010
0.000010 0.000010 0.979363 0.020577 0.000010 0.000010 0.000010 0.000010
0.000010 0.077647 0.639763 0.027838 0.005372 0.076586 0.172775 0.000010
0.000010 0.000010 0.999930 0.000010 0.000010 0.000010 0.000010 0.000010
0.000010 0.000010 0.999930 0.000010 0.000010 0.000010 0.000010 0.000010
0.000010 0.000010 0.999930 0.000010 0.000010 0.000010 0.000010 0.000010
0.000010 0.066530 0.746381 0.000010 0.018575 0.032713 0.135771 0.000010
0.000010 0.000010 0.999930 0.000010 0.000010 0.000010 0.000010 0.000010
0.000010 0.000010 0.999930 0.000010 0.000010 0.000010 0.000010 0.000010
0.000010 0.108937 0.578965 0.013932 0.022184 0.054793 0.219226 0.001953
0.000010 0.134324 0.354929 0.019157 0.021172 0.096089 0.374309 0.000010
0.000010 0.161418 0.379949 0.000010 0.019503 0.078078 0.361022 0.000010
0.000010 0.171109 0.331921 0.005605 0.042068 0.084767 0.364511 0.000010
0.000010 0.114174 0.354539 0.004145 0.036028 0.110899 0.380196 0.000010
0.000010 0.181210 0.283805 0.013439 0.020865 0.076854 0.423807 0.000010
0.000015 0.184370 0.329709 0.009523 0.008332 0.092149 0.375892 0.000010
0.000010 0.140177 0.343943 0.015257 0.027471 0.077942 0.395191 0.000010
0.000010 0.108290 0.346492 0.035674 0.036172 0.128292 0.345060 0.000010
0.000010 0.120700 0.372402 0.006644 0.048710 0.109890 0.326086 0.015557
0.000010 0.129763 0.339186 0.011203 0.047636 0.115837 0.356356 0.000010
0.000010 0.147271 0.364455 0.011523 0.031505 0.088050 0.357176 0.000010
0.000010 0.138774 0.362607 0.000010 0.039432 0.061605 0.397553 0.000010
0.002099 0.154595 0.339586 0.029791 0.051620 0.087346 0.334951 0.000010
0.001326 0.146287 0.360214 0.001242 0.046850 0.122648 0.321424 0.000010
0.053162 0.157348 0.297834 0.016827 0.031317 0.073257 0.361734 0.008521
0.000010 0.142590 0.363532 0.008656 0.019346 0.059476 0.406379 0.000010
0.000010 0.145467 0.374072 0.001502 0.027826 0.061304 0.389809 0.000010
0.000010 0.143187 0.296510 0.016717 0.042656 0.103771 0.397139 0.000010
0.000010 0.144629 0.383621 0.016414 0.000522 0.094066 0.360727 0.000010
0.000010 0.142023 0.376839 0.004635 0.023680 0.086489 0.366313 0.000010
0.003452 0.129095 0.371923 0.022354 0.038039 0.097301 0.337826 0.000010
0.000010 0.163665 0.301407 0.022180 0.024728 0.101814 0.386187 0.000010
0.000010 0.076862 0.617228 0.000010 0.004942 0.029260 0.271678 0.000010
0.000010 0.105683 0.606114 0.006861 0.000010 0.015955 0.265357 0.000010
0.000010 0.098260 0.584337 0.011146 0.000010 0.058932 0.247294 0.000010
0.000010 0.083049 0.576598 0.010966 0.004745 0.062773 0.261849 0.000010
0.118011 0.036757 0.443287 0.012349 0.000010 0.060831 0.274160 0.054594
0.000010 0.034700 0.611527 0.015535 0.000010 0.021227 0.316981 0.000010
0.089237 0.128762 0.330449 0.027101 0.001907 0.060405 0.275297 0.086841
0.000010 0.117678 0.473789 0.020051 0.028920 0.069653 0.289889 0.000010
0.000010 0.108409 0.535742 0.027957 0.000010 0.052037 0.275824 0.000010
0.000010 0.075493 0.488414 0.020530 0.049161 0.112195 0.254186 0.000010
0.000010 0.096079 0.556227 0.021759 0.000010 0.043518 0.282387 0.000010
0.000010 0.053659 0.574733 0.026448 0.002294 0.034895 0.305396 0.002565
0.000010 0.155309 0.439103 0.002194 0.041238 0.082112 0.280025 0.000010
0.000010 0.174106 0.437185 0.002186 0.024289 0.081241 0.280972 0.000010
0.000010 0.168164 0.426710 0.013868 0.037271 0.059344 0.294623 0.000010
0.000010 0.154479 0.478501 0.000010 0.023768 0.039260 0.303962 0.000010
0.000010 0.186621 0.432871 0.014710 0.009143 0.104880 0.251754 0.000010
0.000010 0.732925 0.190144 0.020910 0.000010 0.000010 0.055981 0.000010
0.000010 0.902598 0.092558 0.004794 0.000010 0.000010 0.000010 0.000010
0.001610 0.137237 0.429485 0.021012 0.020037 0.113853 0.275799 0.000967
0.022254 0.420264 0.348668 0.019947 0.000010 0.012018 0.176829 0.000010
0.000010 0.122572 0.296002 0.423188 0.000010 0.018590 0.139618 0.000010
0.103414 0.059755 0.018176 0.005747 0.007690 0.005898 0.799311 0.000010
0.112984 0.000010 0.000010 0.000010 0.000010 0.000010 0.886956 0.000010
0.055563 0.394172 0.116354 0.011292 0.000010 0.000010 0.422589 0.000010
0.109662 0.000010 0.000010 0.000010 0.000010 0.000010 0.890278 0.000010
0.027314 0.126836 0.275737 0.006930 0.040429 0.067402 0.420263 0.035088
0.142929 0.105901 0.214146 0.009709 0.036243 0.064092 0.393264 0.033718
0.079387 0.142421 0.245358 0.006630 0.048547 0.037477 0.370119 0.070062
0.136553 0.037601 0.000010 0.000010 0.000010 0.000010 0.825796 0.000010
0.116940 0.051957 0.045538 0.006021 0.000076 0.038569 0.708381 0.032518
0.106526 0.000010 0.000010 0.000010 0.000010 0.000010 0.893414 0.000010
0.091243 0.142201 0.215607 0.004785 0.043841 0.056137 0.430408 0.015778
0.138586 0.115541 0.290176 0.003455 0.000010 0.025686 0.395042 0.031504
0.000010 0.097077 0.434598 0.033470 0.037484 0.081365 0.315985 0.000010
0.000010 0.157026 0.403720 0.041842 0.033034 0.043967 0.316986 0.003414
0.000010 0.105821 0.405770 0.013880 0.000010 0.023155 0.451344 0.000010
0.000016 0.107055 0.407682 0.034733 0.000010 0.029288 0.421206 0.000010
0.000010 0.184339 0.351198 0.031403 0.027807 0.096316 0.308917 0.000010
0.000010 0.105557 0.405405 0.014011 0.000010 0.022461 0.452536 0.000010
0.000010 0.141260 0.437789 0.012217 0.000010 0.029605 0.379099 0.000010
0.000010 0.133713 0.441262 0.045557 0.005536 0.057324 0.316588 0.000010
0.000010 0.749307 0.201537 0.012051 0.000010 0.000010 0.037065 0.000010
0.000010 0.084222 0.168524 0.700841 0.000010 0.000010 0.046374 0.000010
0.000010 0.174468 0.359910 0.000568 0.021646 0.060310 0.383077 0.000010
0.000010 0.163634 0.350452 0.016847 0.011325 0.058846 0.398876 0.000010
0.000010 0.199288 0.343865 0.018901 0.001906 0.045058 0.390963 0.000010
0.000010 0.180252 0.362822 0.024092 0.021092 0.069988 0.325961 0.015783
0.000010 0.183645 0.337147 0.017641 0.016385 0.078939 0.366223 0.000010
0.000010 0.125461 0.333560 0.018852 0.000010 0.071227 0.450870 0.000010
0.000010 0.125801 0.332548 0.020333 0.000010 0.070838 0.450450 0.000010
0.016384 0.123948 0.391398 0.016765 0.039310 0.074181 0.314927 0.023086
0.000010 0.115879 0.371996 0.000010 0.013259 0.073251 0.425585 0.000010
0.000010 0.115242 0.412080 0.009773 0.019954 0.034601 0.408330 0.000010
0.035936 0.142675 0.306083 0.014955 0.000010 0.057435 0.442895 0.000010
0.000010 0.163846 0.341865 0.036102 0.006396 0.092223 0.343191 0.016366
0.000010 0.173921 0.359464 0.022181 0.023707 0.049525 0.363732 0.007460
0.000010 0.150683 0.331363 0.001685 0.010090 0.076747 0.429412 0.000010
0.000010 0.127325 0.385135 0.000010 0.010783 0.064460 0.412267 0.000010
0.000010 0.185693 0.354238 0.013881 0.021110 0.088693 0.336364 0.000010
0.000010 0.143922 0.375188 0.000010 0.034558 0.100844 0.344492 0.000976
0.000010 0.171009 0.409116 0.012523 0.019457 0.081173 0.306702 0.000010
0.000010 0.226437 0.345955 0.012393 0.011449 0.073935 0.329810 0.000010
0.000010 0.143423 0.319069 0.026373 0.002900 0.100360 0.392815 0.015050
0.000010 0.083258 0.264692 0.000616 0.305943 0.092369 0.226286 0.026826
0.031224 0.033485 0.146128 0.010204 0.614177 0.021496 0.124418 0.018868
0.000010 0.065471 0.146785 0.022444 0.701847 0.000010 0.063422 0.000010
0.000010 0.016953 0.142497 0.017208 0.600299 0.048684 0.140856 0.033493
0.000010 0.012804 0.188528 0.000010 0.700970 0.032187 0.065481 0.000010
0.000010 0.002321 0.228068 0.005858 0.629106 0.046308 0.088319 0.000010
0.000010 0.036825 0.150415 0.010600 0.664643 0.032861 0.104636 0.000010
0.000010 0.022657 0.144386 0.017334 0.695452 0.045123 0.075029 0.000010
0.000010 0.000010 0.150830 0.019036 0.639054 0.063367 0.127684 0.000010
0.000010 0.035081 0.176918 0.023005 0.691069 0.000010 0.073897 0.000010
0.000010 0.034934 0.126675 0.010210 0.637939 0.059487 0.130735 0.000010
0.000010 0.049915 0.199531 0.000010 0.605523 0.077343 0.067658 0.000010
0.000010 0.030608 0.177360 0.004534 0.683847 0.044830 0.058801 0.000010
0.000010 0.022604 0.101125 0.014178 0.856626 0.005436 0.000010 0.000010
0.000010 0.000010 0.038001 0.000010 0.961939 0.000010 0.000010 0.000010
0.000010 0.000010 0.000010 0.000010 0.999930 0.000010 0.000010 0.000010
0.000010 0.000010 0.000010 0.000010 0.999930 0.000010 0.000010 0.000010
0.000010 0.000010 0.000010 0.006991 0.992949 0.000010 0.000010 0.000010
0.000010 0.000010 0.000010 0.003807 0.996133 0.000010 0.000010 0.000010
0.000010 0.000010 0.000010 0.000010 0.999930 0.000010 0.000010 0.000010
0.000010 0.000010 0.000010 0.000010 0.999930 0.000010 0.000010 0.000010
0.000010 0.000010 0.000010 0.000010 0.999930 0.000010 0.000010 0.000010
0.000010 0.000010 0.000010 0.000010 0.999930 0.000010 0.000010 0.000010
0.000010 0.000010 0.000010 0.000010 0.999930 0.000010 0.000010 0.000010
0.000010 0.000010 0.000010 0.000010 0.999930 0.000010 0.000010 0.000010
0.000010 0.000010 0.000010 0.000010 0.999930 0.000010 0.000010 0.000010
0.000010 0.043441 0.065304 0.000010 0.829409 0.061806 0.000010 0.000010
0.000010 0.015275 0.147093 0.014442 0.602983 0.135444 0.075219 0.009533
0.000010 0.006249 0.089275 0.003382 0.870700 0.030364 0.000010 0.000010
0.009754 0.026385 0.041639 0.003762 0.792393 0.091121 0.034935 0.000010
0.000010 0.000010 0.000010 0.000010 0.999930 0.000010 0.000010 0.000010
0.000010 0.000010 0.000010 0.000010 0.999930 0.000010 0.000010 0.000010
0.000010 0.068501 0.064827 0.000010 0.809966 0.007809 0.048867 0.000010
0.000010 0.000010 0.034332 0.010332 0.907488 0.004090 0.043728 0.000010
0.000010 0.035007 0.049157 0.000010 0.840394 0.073793 0.001619 0.000010
0.000010 0.017777 0.206512 0.002974 0.203815 0.420550 0.148351 0.000010
0.000010 0.030562 0.144223 0.000010 0.238554 0.429425 0.107339 0.049876
0.000010 0.063872 0.178894 0.015727 0.212809 0.400619 0.128059 0.000010
0.000010 0.087605 0.144922 0.000010 0.245960 0.399559 0.121923 0.000010
0.035985 0.053912 0.168879 0.000463 0.233483 0.360804 0.117656 0.028819
0.151373 0.027877 0.028760 0.000010 0.621973 0.169987 0.000010 0.000010
0.999930 0.000010 0.000010 0.000010 0.000010 0.000010 0.000010 0.000010
0.999930 0.000010 0.000010 0.000010 0.000010 0.000010 0.000010 0.000010
0.999930 0.000010 0.000010 0.000010 0.000010 0.000010 0.000010 0.000010
0.753902 0.000010 0.000010 0.000010 0.000010 0.186483 0.059565 0.000010
0.753363 0.000010 0.000010 0.000010 0.000010 0.184374 0.062213 0.000010
0.009413 0.090119 0.168106 0.000769 0.320775 0.321636 0.089171 0.000010
0.446613 0.027039 0.002085 0.003315 0.179252 0.054346 0.117983 0.169367
0.132246 0.041888 0.070390 0.008630 0.435675 0.126376 0.106523 0.078274
0.000010 0.082092 0.108586 0.000035 0.315764 0.413380 0.080123 0.000010
0.000010 0.072621 0.150818 0.000010 0.311688 0.387174 0.071893 0.005785
0.000010 0.075484 0.236733 0.004089 0.199029 0.398115 0.086531 0.000010
0.000010 0.046696 0.262448 0.007025 0.176360 0.395608 0.111842 0.000010
0.000010 0.059609 0.144129 0.014570 0.276758 0.380011 0.124903 0.000010
0.000010 0.057366 0.125621 0.000183 0.343318 0.366582 0.106910 0.000010
