# Supplementary material for: Genetic analysis of Thai cattle reveals a Southeast Asian indicine ancestry
Source: PeerJ. 2015 Oct 27;3:e1318. doi: 10.7717/peerj.1318 (PMC4627918; doi:10.7717/peerj.1318)
Supplement: Dataset S2 — The Q values inferred by ADMIXTURE for each modeled K are shown for each individual, which are labeled according to breed information. The data are organized into three folders, each of which represents the ADMIXTURE experiments described in Fig. S5. [file peerj-03-1318-s007.zip › SupplementDataS7/28experiments/experiment_1/9.Q]

0.000010 0.999920 0.000010 0.000010 0.000010 0.000010 0.000010 0.000010 0.000010
0.000010 0.999920 0.000010 0.000010 0.000010 0.000010 0.000010 0.000010 0.000010
0.000010 0.999915 0.000010 0.000010 0.000010 0.000015 0.000010 0.000010 0.000010
0.000010 0.999920 0.000010 0.000010 0.000010 0.000010 0.000010 0.000010 0.000010
0.000010 0.999920 0.000010 0.000010 0.000010 0.000010 0.000010 0.000010 0.000010
0.000010 0.999920 0.000010 0.000010 0.000010 0.000010 0.000010 0.000010 0.000010
0.000010 0.999920 0.000010 0.000010 0.000010 0.000010 0.000010 0.000010 0.000010
0.000010 0.999920 0.000010 0.000010 0.000010 0.000010 0.000010 0.000010 0.000010
0.546192 0.193410 0.000010 0.137522 0.000010 0.000010 0.122827 0.000010 0.000010
0.559554 0.186228 0.000010 0.138590 0.000010 0.000010 0.115577 0.000010 0.000010
0.164604 0.000010 0.000010 0.093619 0.000010 0.000010 0.045339 0.000010 0.696387
0.000010 0.000010 0.000010 0.000010 0.000010 0.000010 0.000010 0.000010 0.999920
0.000010 0.000010 0.000010 0.000010 0.000010 0.000010 0.000010 0.000010 0.999920
0.000011 0.000010 0.000010 0.000010 0.000010 0.000010 0.000010 0.000010 0.999919
0.000010 0.000010 0.000010 0.000010 0.000010 0.000010 0.000010 0.000010 0.999920
0.000010 0.000010 0.000010 0.078385 0.000010 0.000010 0.020205 0.000010 0.901350
0.000010 0.000010 0.000010 0.000010 0.000010 0.000010 0.000010 0.000010 0.999920
0.000010 0.011795 0.059258 0.000010 0.000010 0.000010 0.000010 0.000010 0.928887
0.000010 0.000010 0.000010 0.000010 0.000010 0.000010 0.000010 0.000010 0.999920
0.000010 0.000010 0.000010 0.000010 0.000010 0.000010 0.000010 0.000010 0.999920
0.000010 0.000010 0.000010 0.000010 0.000010 0.000010 0.000010 0.000010 0.999920
0.000010 0.000010 0.000010 0.000010 0.000010 0.000010 0.000010 0.000010 0.999920
0.000010 0.000010 0.000010 0.000010 0.000010 0.000010 0.000010 0.000010 0.999920
0.000010 0.000010 0.000010 0.000010 0.000010 0.000010 0.000010 0.000010 0.999920
0.215947 0.000691 0.019760 0.024040 0.002275 0.000010 0.000010 0.000010 0.737257
0.000010 0.000010 0.000010 0.000010 0.000010 0.000010 0.000010 0.000010 0.999920
0.000010 0.000010 0.000010 0.000010 0.000010 0.000010 0.000010 0.000010 0.999920
0.000010 0.000010 0.000010 0.000010 0.000010 0.000010 0.000010 0.000010 0.999920
0.000010 0.000010 0.000010 0.000010 0.000010 0.000010 0.000010 0.000010 0.999920
0.000010 0.000019 0.000010 0.000010 0.000010 0.000010 0.000010 0.000010 0.999911
0.387777 0.003658 0.085881 0.326036 0.011197 0.031819 0.083132 0.026439 0.044060
0.245584 0.015422 0.141596 0.421419 0.000010 0.039142 0.037066 0.022311 0.077451
0.157286 0.005162 0.624493 0.113528 0.000010 0.000010 0.000010 0.047116 0.052384
0.000010 0.000010 0.999920 0.000010 0.000010 0.000010 0.000010 0.000010 0.000010
0.000010 0.000010 0.999920 0.000010 0.000010 0.000010 0.000010 0.000010 0.000010
0.145692 0.010070 0.669476 0.145151 0.000010 0.000010 0.000010 0.000010 0.029571
0.201280 0.025007 0.306728 0.357471 0.005581 0.000010 0.000010 0.033074 0.070838
0.000010 0.000010 0.999920 0.000010 0.000010 0.000010 0.000010 0.000010 0.000010
0.036632 0.017370 0.649324 0.094578 0.020129 0.061273 0.015878 0.047820 0.056998
0.131974 0.002795 0.584255 0.070444 0.000010 0.122486 0.000010 0.084456 0.003570
0.056680 0.000010 0.543900 0.234713 0.000010 0.084840 0.017284 0.020005 0.042559
0.000010 0.000010 0.999920 0.000010 0.000010 0.000010 0.000010 0.000010 0.000010
0.251187 0.018231 0.186259 0.380613 0.000010 0.016327 0.040750 0.038531 0.068092
0.000010 0.000010 0.866493 0.094706 0.000010 0.000010 0.000010 0.000010 0.038741
0.201119 0.006950 0.312424 0.384900 0.000010 0.041609 0.025179 0.015162 0.012647
0.184705 0.000010 0.429972 0.250058 0.000010 0.070455 0.010161 0.040237 0.014392
0.127258 0.007105 0.472965 0.315837 0.000010 0.053024 0.000010 0.023781 0.000010
0.000010 0.000010 0.988393 0.011534 0.000010 0.000012 0.000010 0.000010 0.000010
0.000010 0.000010 0.999920 0.000010 0.000010 0.000010 0.000010 0.000010 0.000010
0.000010 0.000010 0.999917 0.000010 0.000013 0.000010 0.000010 0.000010 0.000010
0.000010 0.000010 0.000010 0.999920 0.000010 0.000010 0.000010 0.000010 0.000010
0.000010 0.000010 0.000010 0.999920 0.000010 0.000010 0.000010 0.000010 0.000010
0.000010 0.000010 0.000010 0.999920 0.000010 0.000010 0.000010 0.000010 0.000010
0.000010 0.000010 0.000010 0.999920 0.000010 0.000010 0.000010 0.000010 0.000010
0.000010 0.000010 0.000010 0.999920 0.000010 0.000010 0.000010 0.000010 0.000010
0.000010 0.000010 0.000010 0.999920 0.000010 0.000010 0.000010 0.000010 0.000010
0.000010 0.000010 0.000010 0.999920 0.000010 0.000010 0.000010 0.000010 0.000010
0.000010 0.000010 0.000010 0.999920 0.000010 0.000010 0.000010 0.000010 0.000010
0.000010 0.001577 0.000010 0.980524 0.000010 0.000010 0.000010 0.000010 0.017839
0.000010 0.000010 0.000010 0.999920 0.000010 0.000010 0.000010 0.000010 0.000010
0.000010 0.000010 0.000010 0.999920 0.000010 0.000010 0.000010 0.000010 0.000010
0.000010 0.000010 0.000010 0.999920 0.000010 0.000010 0.000010 0.000010 0.000010
0.000010 0.000010 0.000010 0.999920 0.000010 0.000010 0.000010 0.000010 0.000010
0.000010 0.000010 0.000010 0.999920 0.000010 0.000010 0.000010 0.000010 0.000010
0.000010 0.000010 0.000010 0.999920 0.000010 0.000010 0.000010 0.000010 0.000010
0.000010 0.000010 0.000010 0.999920 0.000010 0.000010 0.000010 0.000010 0.000010
0.000010 0.000010 0.000010 0.999920 0.000010 0.000010 0.000010 0.000010 0.000010
0.000010 0.000010 0.000010 0.999920 0.000010 0.000010 0.000010 0.000010 0.000010
0.000010 0.000010 0.000010 0.999920 0.000010 0.000010 0.000010 0.000010 0.000010
0.000010 0.000010 0.000010 0.999920 0.000010 0.000010 0.000010 0.000010 0.000010
0.000010 0.000010 0.000010 0.000010 0.000010 0.000010 0.000010 0.999920 0.000010
0.000010 0.000010 0.000010 0.000010 0.000010 0.000010 0.000010 0.999920 0.000010
0.000010 0.000010 0.000010 0.000010 0.000010 0.000010 0.000010 0.999920 0.000010
0.018157 0.000010 0.000010 0.089466 0.000010 0.000010 0.000010 0.892317 0.000010
0.000010 0.000010 0.000010 0.000010 0.000010 0.000010 0.000010 0.999920 0.000010
0.000010 0.000010 0.000010 0.114632 0.000010 0.000010 0.010691 0.874616 0.000010
0.082972 0.007013 0.000010 0.116391 0.000010 0.000010 0.010669 0.765096 0.017829
0.000010 0.000010 0.000010 0.000010 0.000010 0.000010 0.000010 0.999920 0.000010
0.000010 0.000010 0.000010 0.000010 0.000010 0.000010 0.000010 0.999920 0.000010
0.000010 0.000010 0.000010 0.000010 0.000010 0.000010 0.000010 0.999920 0.000010
0.507999 0.029394 0.006207 0.078159 0.028199 0.000010 0.190303 0.103451 0.056277
0.140179 0.000010 0.000010 0.000010 0.000010 0.000010 0.859751 0.000010 0.000010
0.000010 0.000010 0.000010 0.000010 0.000010 0.000010 0.999920 0.000010 0.000010
0.000010 0.000010 0.000010 0.000010 0.000010 0.000010 0.999920 0.000010 0.000010
0.000010 0.000010 0.000010 0.000010 0.000010 0.000010 0.999920 0.000010 0.000010
0.102333 0.000010 0.000010 0.056467 0.000010 0.000010 0.824149 0.017001 0.000010
0.000010 0.000010 0.000010 0.000010 0.000010 0.000010 0.999920 0.000010 0.000010
0.111823 0.009081 0.000010 0.050841 0.000010 0.000010 0.803614 0.024601 0.000010
0.086917 0.015638 0.000010 0.026577 0.000010 0.000010 0.870818 0.000010 0.000010
0.083437 0.000010 0.000010 0.041631 0.000010 0.000010 0.874872 0.000010 0.000010
0.104991 0.000010 0.000010 0.055022 0.000010 0.000010 0.839927 0.000010 0.000010
0.000010 0.000010 0.000010 0.000010 0.000010 0.000010 0.999920 0.000010 0.000010
0.000010 0.000010 0.000010 0.000010 0.000010 0.000010 0.999920 0.000010 0.000010
0.000010 0.000010 0.000010 0.000010 0.000010 0.000010 0.999920 0.000010 0.000010
0.000010 0.000010 0.000010 0.000010 0.000010 0.000010 0.999920 0.000010 0.000010
0.250074 0.000010 0.000010 0.015197 0.000010 0.000010 0.693044 0.040377 0.001268
0.000010 0.000010 0.000010 0.000010 0.000010 0.000010 0.999920 0.000010 0.000010
0.000010 0.000010 0.000010 0.000010 0.000010 0.000010 0.999920 0.000010 0.000010
0.584810 0.007054 0.017247 0.057118 0.030600 0.048178 0.095692 0.129642 0.029658
0.000010 0.000010 0.000010 0.000010 0.000010 0.000010 0.999920 0.000010 0.000010
0.469314 0.002432 0.057739 0.082045 0.007626 0.087654 0.095884 0.137135 0.060169
0.000010 0.000010 0.000010 0.000010 0.000010 0.000010 0.999920 0.000010 0.000010
0.000010 0.000010 0.000010 0.000010 0.000010 0.000010 0.999920 0.000010 0.000010
0.452965 0.000010 0.067929 0.074989 0.026040 0.069282 0.109634 0.142020 0.057131
0.129522 0.000010 0.000010 0.003199 0.000010 0.000010 0.867219 0.000010 0.000010
0.470890 0.003250 0.041599 0.000010 0.025000 0.155509 0.083054 0.197795 0.022894
0.410863 0.009870 0.069424 0.000010 0.002441 0.144834 0.091360 0.246299 0.024899
0.382397 0.000788 0.081341 0.000010 0.000010 0.152625 0.093081 0.247742 0.042005
0.998977 0.000953 0.000010 0.000010 0.000010 0.000010 0.000010 0.000010 0.000010
0.721955 0.008059 0.000010 0.081522 0.000010 0.000010 0.117260 0.071164 0.000010
0.805252 0.022395 0.000010 0.042348 0.008506 0.000010 0.076297 0.008865 0.036316
0.804064 0.000010 0.000010 0.000010 0.000010 0.195866 0.000010 0.000010 0.000010
0.999920 0.000010 0.000010 0.000010 0.000010 0.000010 0.000010 0.000010 0.000010
0.823932 0.007953 0.000010 0.049091 0.000010 0.000010 0.058581 0.009940 0.050473
0.837239 0.000010 0.000010 0.000010 0.000010 0.148812 0.000010 0.013889 0.000010
0.804275 0.000010 0.000010 0.000010 0.000010 0.195655 0.000010 0.000010 0.000010
0.999920 0.000010 0.000010 0.000010 0.000010 0.000010 0.000010 0.000010 0.000010
0.999920 0.000010 0.000010 0.000010 0.000010 0.000010 0.000010 0.000010 0.000010
0.839101 0.000010 0.000010 0.117904 0.000010 0.000010 0.019680 0.000010 0.023265
0.979393 0.020537 0.000010 0.000010 0.000010 0.000010 0.000010 0.000010 0.000010
0.688701 0.027955 0.000010 0.151481 0.000010 0.000010 0.050283 0.024235 0.057315
0.999920 0.000010 0.000010 0.000010 0.000010 0.000010 0.000010 0.000010 0.000010
0.999920 0.000010 0.000010 0.000010 0.000010 0.000010 0.000010 0.000010 0.000010
0.999920 0.000010 0.000010 0.000010 0.000010 0.000010 0.000010 0.000010 0.000010
0.804867 0.000010 0.000010 0.130640 0.000010 0.000010 0.043056 0.000010 0.021387
0.999920 0.000010 0.000010 0.000010 0.000010 0.000010 0.000010 0.000010 0.000010
0.999920 0.000010 0.000010 0.000010 0.000010 0.000010 0.000010 0.000010 0.000010
0.641325 0.011765 0.005616 0.140557 0.005941 0.000010 0.082325 0.070465 0.041996
0.681232 0.018235 0.000010 0.045879 0.002791 0.000010 0.100851 0.084264 0.066727
0.676060 0.000010 0.000010 0.084915 0.009537 0.000010 0.124466 0.057901 0.047091
0.724447 0.001983 0.000010 0.002620 0.027134 0.000010 0.132369 0.053805 0.057621
0.586084 0.001747 0.000010 0.098837 0.028294 0.000010 0.088457 0.105947 0.090613
0.730165 0.013348 0.000010 0.000010 0.004685 0.000010 0.135782 0.050812 0.065178
0.678173 0.004273 0.000010 0.045340 0.000010 0.000010 0.140593 0.054082 0.077510
0.740148 0.008727 0.000010 0.030127 0.009846 0.000010 0.104044 0.060242 0.046846
0.616649 0.031188 0.000010 0.065704 0.023380 0.000010 0.079931 0.073658 0.109470
0.561876 0.003629 0.013899 0.106922 0.039845 0.000010 0.096185 0.080703 0.096930
0.603729 0.010564 0.000010 0.072309 0.043140 0.000010 0.101352 0.069848 0.099038
0.648311 0.008289 0.000010 0.053751 0.016968 0.000010 0.123850 0.078273 0.070538
0.660771 0.000010 0.000010 0.049671 0.026389 0.000010 0.111255 0.115329 0.036555
0.540690 0.027606 0.000010 0.105477 0.045030 0.001078 0.127426 0.084076 0.068607
0.561148 0.000010 0.000010 0.100403 0.035227 0.000010 0.121928 0.076559 0.104705
0.586143 0.012749 0.005486 0.018933 0.019382 0.049707 0.122932 0.140020 0.044648
0.640146 0.007990 0.000010 0.089911 0.001198 0.000010 0.113712 0.109267 0.037755
0.614210 0.000010 0.000010 0.103182 0.012142 0.000010 0.114375 0.118900 0.037161
0.666303 0.015252 0.000010 0.000911 0.027029 0.000010 0.108728 0.098556 0.083201
0.687139 0.018545 0.000010 0.054490 0.000010 0.000010 0.103377 0.064887 0.071531
0.612387 0.000010 0.000010 0.103347 0.010964 0.000010 0.111835 0.096144 0.065293
0.561354 0.018651 0.000010 0.116027 0.031070 0.000713 0.106552 0.083200 0.082423
0.570372 0.019384 0.000010 0.079894 0.016875 0.000010 0.136437 0.091889 0.085128
0.806386 0.000010 0.000010 0.176328 0.000010 0.000010 0.017226 0.000010 0.000010
0.747605 0.000539 0.000010 0.177700 0.000010 0.000010 0.071692 0.002423 0.000010
0.701180 0.011978 0.000010 0.186890 0.000010 0.000010 0.063138 0.000010 0.036775
0.694437 0.011249 0.000010 0.199816 0.000010 0.000010 0.054408 0.000010 0.040050
0.583634 0.010665 0.055787 0.120520 0.000010 0.112554 0.003104 0.073646 0.040081
0.812213 0.011300 0.000010 0.166807 0.000010 0.000010 0.000010 0.009631 0.000010
0.404259 0.025429 0.084296 0.126948 0.000010 0.086152 0.105640 0.120698 0.046569
0.571104 0.018249 0.000010 0.170788 0.018879 0.000010 0.094532 0.075109 0.051318
0.653171 0.026168 0.000010 0.184372 0.000010 0.000010 0.085200 0.025591 0.025467
0.520252 0.019610 0.000010 0.204432 0.040101 0.000010 0.049872 0.072055 0.093658
0.680943 0.023579 0.000010 0.159805 0.000010 0.000010 0.068186 0.047342 0.020116
0.672811 0.025053 0.001704 0.187737 0.000010 0.000010 0.019586 0.073647 0.019442
0.581039 0.000010 0.000010 0.167423 0.031080 0.000010 0.126134 0.033311 0.060983
0.559440 0.002988 0.000010 0.167080 0.017825 0.000010 0.152207 0.041367 0.059072
0.557899 0.012390 0.000010 0.160420 0.027001 0.000010 0.139970 0.063425 0.038875
0.574676 0.000010 0.000010 0.185300 0.009142 0.000010 0.126806 0.084520 0.019526
0.505262 0.014218 0.000010 0.177062 0.000010 0.000010 0.160468 0.055267 0.087693
0.120142 0.022832 0.000010 0.111398 0.000010 0.000010 0.725973 0.019615 0.000010
0.064546 0.009826 0.000010 0.022410 0.000010 0.000010 0.903168 0.000010 0.000010
0.520694 0.022131 0.000010 0.169136 0.014144 0.000441 0.120078 0.058627 0.094739
0.360924 0.018349 0.000010 0.155185 0.000010 0.019329 0.388887 0.057296 0.000010
0.372528 0.425013 0.000010 0.077677 0.000010 0.000010 0.108271 0.005557 0.010924
0.109662 0.000010 0.000010 0.000010 0.021909 0.049209 0.040068 0.779112 0.000010
0.000010 0.000010 0.000010 0.000010 0.000010 0.000010 0.000010 0.999920 0.000010
0.218083 0.001536 0.000010 0.000010 0.000010 0.014630 0.353517 0.412194 0.000010
0.000010 0.000010 0.000010 0.000010 0.000010 0.000010 0.000010 0.999920 0.000010
0.481487 0.006312 0.036745 0.071998 0.035460 0.022190 0.098548 0.202524 0.044737
0.459605 0.006588 0.037259 0.011449 0.027273 0.132155 0.072748 0.205838 0.047085
0.471295 0.004093 0.071452 0.026868 0.040067 0.072133 0.117957 0.172507 0.023629
0.046629 0.000010 0.000010 0.000010 0.000010 0.044459 0.009369 0.899493 0.000010
0.106363 0.001581 0.042717 0.000010 0.014114 0.061338 0.020381 0.718180 0.035314
0.000010 0.000010 0.000010 0.000010 0.000010 0.000010 0.000010 0.999920 0.000010
0.457485 0.000485 0.024920 0.007998 0.042146 0.075626 0.113472 0.241694 0.036174
0.464960 0.000010 0.032161 0.083989 0.000010 0.129105 0.085404 0.198234 0.006128
0.595563 0.032049 0.000010 0.132008 0.024481 0.000010 0.075405 0.081498 0.058977
0.513871 0.041352 0.000010 0.158020 0.026049 0.000010 0.137547 0.089221 0.033920
0.999920 0.000010 0.000010 0.000010 0.000010 0.000010 0.000010 0.000010 0.000010
0.961010 0.030890 0.000010 0.000010 0.000010 0.000010 0.008039 0.000010 0.000010
0.530193 0.029797 0.000010 0.108821 0.020103 0.000010 0.159663 0.075490 0.075913
0.999920 0.000010 0.000010 0.000010 0.000010 0.000010 0.000010 0.000010 0.000010
0.851786 0.008787 0.000010 0.059136 0.000010 0.000010 0.080241 0.000010 0.000010
0.683175 0.040517 0.000010 0.124911 0.000010 0.000010 0.093942 0.020799 0.036626
0.177469 0.013545 0.000010 0.080722 0.000010 0.000010 0.728214 0.000010 0.000010
0.227737 0.699609 0.000010 0.010356 0.000010 0.000010 0.062248 0.000010 0.000010
0.625894 0.000016 0.000010 0.082585 0.014018 0.000010 0.140809 0.098839 0.037819
0.656022 0.015558 0.000010 0.062221 0.001965 0.000010 0.130592 0.096672 0.036950
0.619436 0.019113 0.000010 0.066675 0.000010 0.000010 0.165548 0.104166 0.025032
0.566651 0.020198 0.003108 0.115386 0.015070 0.000010 0.152132 0.071383 0.056063
0.592721 0.015045 0.000010 0.084998 0.010582 0.000010 0.145807 0.090997 0.059828
0.995736 0.004194 0.000010 0.000010 0.000010 0.000010 0.000010 0.000010 0.000010
0.993151 0.006779 0.000010 0.000010 0.000010 0.000010 0.000010 0.000010 0.000010
0.533703 0.016505 0.020097 0.135031 0.032616 0.016081 0.101131 0.084971 0.059866
0.728276 0.000010 0.000010 0.045230 0.002163 0.000010 0.081206 0.101729 0.041366
0.725985 0.004750 0.000010 0.078032 0.010367 0.000010 0.082984 0.094491 0.003370
0.653597 0.012205 0.000010 0.042449 0.000010 0.035809 0.108391 0.115717 0.031812
0.581330 0.031700 0.006776 0.096956 0.000010 0.000010 0.143780 0.071741 0.067696
0.583212 0.021436 0.003507 0.081725 0.012314 0.000010 0.147506 0.117284 0.033006
0.742691 0.000010 0.000010 0.028623 0.000017 0.000010 0.124505 0.051541 0.052593
0.780820 0.000010 0.000010 0.027180 0.000010 0.000010 0.108891 0.041277 0.041792
0.579380 0.012287 0.000010 0.121971 0.010693 0.000010 0.160844 0.050936 0.063869
0.611626 0.000010 0.000010 0.105800 0.021973 0.000010 0.121260 0.062616 0.076694
0.535498 0.008080 0.000010 0.167705 0.012755 0.000010 0.141658 0.072429 0.061855
0.584424 0.012918 0.000010 0.090111 0.000010 0.000010 0.186694 0.072596 0.053227
0.573512 0.023706 0.013059 0.081880 0.000010 0.000010 0.117818 0.112009 0.077995
0.352631 0.000017 0.025764 0.102544 0.295990 0.000010 0.068147 0.073036 0.081861
0.255833 0.008383 0.013396 0.029949 0.601427 0.032480 0.021335 0.023255 0.013942
0.256234 0.020901 0.000010 0.000010 0.680688 0.000010 0.042126 0.000010 0.000010
0.285259 0.016829 0.032806 0.016246 0.585341 0.000010 0.000202 0.029948 0.033359
0.293705 0.000010 0.000010 0.006548 0.680568 0.000010 0.000010 0.000010 0.019129
0.313970 0.005040 0.000010 0.037258 0.610896 0.000010 0.000010 0.000010 0.032797
0.305653 0.006767 0.000010 0.000010 0.648847 0.000010 0.021288 0.000010 0.017405
0.273945 0.013781 0.000010 0.006635 0.680367 0.000010 0.001274 0.000010 0.023967
0.267475 0.016310 0.000010 0.031352 0.626720 0.000010 0.000010 0.006063 0.052050
0.296997 0.018296 0.000010 0.013578 0.671079 0.000010 0.000010 0.000010 0.000010
0.299939 0.010756 0.000010 0.000010 0.626005 0.000010 0.017503 0.000010 0.045758
0.270603 0.000010 0.000010 0.048063 0.589046 0.000010 0.031588 0.000010 0.060660
0.293415 0.001564 0.000010 0.000010 0.663295 0.000010 0.004269 0.000010 0.037418
0.051455 0.014974 0.000010 0.048278 0.855499 0.000010 0.020153 0.000010 0.009611
0.054702 0.000010 0.000010 0.000010 0.945228 0.000010 0.000010 0.000010 0.000010
0.000010 0.000010 0.000010 0.000010 0.999920 0.000010 0.000010 0.000010 0.000010
0.000010 0.000010 0.000010 0.000010 0.999920 0.000010 0.000010 0.000010 0.000010
0.000010 0.007710 0.000010 0.000010 0.992220 0.000010 0.000010 0.000010 0.000010
0.000010 0.004297 0.000010 0.000010 0.995633 0.000010 0.000010 0.000010 0.000010
0.000010 0.000010 0.000010 0.000010 0.999920 0.000010 0.000010 0.000010 0.000010
0.000010 0.000010 0.000010 0.000010 0.999920 0.000010 0.000010 0.000010 0.000010
0.000010 0.000010 0.000010 0.000010 0.999920 0.000010 0.000010 0.000010 0.000010
0.000010 0.000010 0.000010 0.000010 0.999920 0.000010 0.000010 0.000010 0.000010
0.000010 0.000010 0.000010 0.000010 0.999920 0.000010 0.000010 0.000010 0.000010
0.000010 0.000010 0.000010 0.000010 0.999920 0.000010 0.000010 0.000010 0.000010
0.000010 0.000010 0.000010 0.000010 0.999920 0.000010 0.000010 0.000010 0.000010
0.095426 0.000010 0.000010 0.000010 0.820180 0.000010 0.032813 0.000010 0.051531
0.144823 0.015587 0.008818 0.040385 0.597337 0.000010 0.005298 0.053115 0.134626
0.014913 0.002996 0.000010 0.071543 0.869257 0.000010 0.009531 0.000010 0.031731
0.072481 0.004619 0.000010 0.006776 0.788449 0.009464 0.022798 0.007299 0.088105
0.000010 0.000010 0.000010 0.000010 0.999920 0.000010 0.000010 0.000010 0.000010
0.000010 0.000010 0.000010 0.000010 0.999920 0.000010 0.000010 0.000010 0.000010
0.075030 0.000010 0.000010 0.029020 0.808333 0.000010 0.066153 0.014408 0.007026
0.060633 0.010403 0.000010 0.000010 0.900962 0.000010 0.000010 0.025804 0.002158
0.055299 0.000010 0.000010 0.009672 0.833745 0.000010 0.030615 0.000010 0.070629
0.302141 0.002838 0.000010 0.051631 0.197162 0.000010 0.002412 0.038238 0.405559
0.233422 0.000010 0.049910 0.029755 0.232946 0.000010 0.015928 0.023281 0.414738
0.200513 0.015430 0.000010 0.080980 0.208269 0.000010 0.053933 0.048952 0.391901
0.256725 0.000010 0.000010 0.020695 0.240457 0.000010 0.070343 0.026322 0.385428
0.272152 0.000010 0.027167 0.046275 0.226672 0.035040 0.036814 0.012043 0.343828
0.012882 0.000415 0.000010 0.000010 0.622854 0.153200 0.034475 0.000010 0.176144
0.000010 0.000010 0.000010 0.000010 0.000010 0.999920 0.000010 0.000010 0.000010
0.000010 0.000010 0.000010 0.000010 0.000010 0.999910 0.000020 0.000010 0.000010
0.000010 0.000010 0.000010 0.000010 0.000010 0.999910 0.000020 0.000010 0.000010
0.000010 0.000010 0.000010 0.000010 0.000010 0.736134 0.000010 0.115340 0.148466
0.000010 0.000010 0.000010 0.000010 0.000010 0.735890 0.000010 0.114451 0.149600
0.210233 0.001736 0.000010 0.064250 0.313600 0.009330 0.075327 0.014916 0.310598
0.007449 0.003715 0.168987 0.026876 0.181940 0.438350 0.012502 0.111945 0.048235
0.102101 0.009544 0.075446 0.030529 0.433604 0.129762 0.038508 0.054516 0.125990
0.179363 0.000437 0.000010 0.023900 0.313235 0.000010 0.071599 0.003554 0.407892
0.209118 0.000010 0.003609 0.049805 0.306004 0.000010 0.056364 0.000010 0.375070
0.415946 0.000727 0.000010 0.000010 0.181854 0.000010 0.034891 0.000010 0.366542
0.415226 0.007340 0.000010 0.029721 0.162483 0.000010 0.015085 0.000010 0.370115
0.270244 0.013248 0.000010 0.017100 0.271866 0.000010 0.048701 0.011993 0.366828
0.247345 0.000010 0.000010 0.011168 0.336246 0.000010 0.043817 0.007896 0.353498
