# Supplementary material for: Genetic analysis of Thai cattle reveals a Southeast Asian indicine ancestry
Source: PeerJ. 2015 Oct 27;3:e1318. doi: 10.7717/peerj.1318 (PMC4627918; doi:10.7717/peerj.1318)
Supplement: Dataset S2 — The Q values inferred by ADMIXTURE for each modeled K are shown for each individual, which are labeled according to breed information. The data are organized into three folders, each of which represents the ADMIXTURE experiments described in Fig. S5. [file peerj-03-1318-s007.zip › SupplementDataS7/28experiments/experiment_10/10.Q]

0.000010 0.000010 0.999909 0.000010 0.000011 0.000010 0.000010 0.000010 0.000010 0.000010
0.000010 0.000010 0.999910 0.000010 0.000010 0.000010 0.000010 0.000010 0.000010 0.000010
0.000010 0.000010 0.999905 0.000010 0.000010 0.000010 0.000010 0.000010 0.000015 0.000010
0.000011 0.000010 0.999907 0.000010 0.000011 0.000010 0.000010 0.000010 0.000012 0.000010
0.000010 0.000010 0.999910 0.000010 0.000010 0.000010 0.000010 0.000010 0.000010 0.000010
0.000010 0.000010 0.999910 0.000010 0.000010 0.000010 0.000010 0.000010 0.000010 0.000010
0.000010 0.000010 0.999910 0.000010 0.000010 0.000010 0.000010 0.000010 0.000010 0.000010
0.000012 0.000010 0.999907 0.000010 0.000010 0.000010 0.000010 0.000010 0.000011 0.000010
0.602016 0.000010 0.196204 0.000010 0.000010 0.025723 0.175997 0.000010 0.000010 0.000010
0.605616 0.027269 0.192898 0.000010 0.000010 0.000010 0.174157 0.000010 0.000010 0.000010
0.235341 0.702872 0.000010 0.000010 0.000010 0.004524 0.057204 0.000010 0.000010 0.000010
0.000010 0.999910 0.000010 0.000010 0.000010 0.000010 0.000010 0.000010 0.000010 0.000010
0.000010 0.999910 0.000010 0.000010 0.000010 0.000010 0.000010 0.000010 0.000010 0.000010
0.000010 0.999910 0.000010 0.000010 0.000010 0.000010 0.000010 0.000010 0.000010 0.000010
0.000010 0.999910 0.000010 0.000010 0.000010 0.000010 0.000010 0.000010 0.000010 0.000010
0.084983 0.893375 0.000010 0.000010 0.000010 0.000010 0.021573 0.000010 0.000010 0.000010
0.000010 0.999910 0.000010 0.000010 0.000010 0.000010 0.000010 0.000010 0.000010 0.000010
0.000010 0.929532 0.011870 0.000010 0.000010 0.000010 0.000010 0.000010 0.000010 0.058528
0.000010 0.999910 0.000010 0.000010 0.000010 0.000010 0.000010 0.000010 0.000010 0.000010
0.000010 0.999910 0.000010 0.000010 0.000010 0.000010 0.000010 0.000010 0.000010 0.000010
0.000010 0.999910 0.000010 0.000010 0.000010 0.000010 0.000010 0.000010 0.000010 0.000010
0.000010 0.999910 0.000010 0.000010 0.000010 0.000010 0.000010 0.000010 0.000010 0.000010
0.000010 0.999910 0.000010 0.000010 0.000010 0.000010 0.000010 0.000010 0.000010 0.000010
0.000010 0.999904 0.000010 0.000010 0.000010 0.000016 0.000010 0.000010 0.000010 0.000010
0.203039 0.743009 0.000010 0.004171 0.000010 0.013738 0.009960 0.007660 0.000010 0.018391
0.000010 0.999910 0.000010 0.000010 0.000010 0.000010 0.000010 0.000010 0.000010 0.000010
0.000010 0.999907 0.000010 0.000010 0.000013 0.000010 0.000010 0.000010 0.000010 0.000010
0.000010 0.999910 0.000010 0.000010 0.000010 0.000010 0.000010 0.000010 0.000010 0.000010
0.000010 0.999910 0.000010 0.000010 0.000010 0.000010 0.000010 0.000010 0.000010 0.000010
0.000010 0.999910 0.000010 0.000010 0.000010 0.000010 0.000010 0.000010 0.000010 0.000010
0.620601 0.054106 0.005122 0.000663 0.029915 0.035938 0.107623 0.026986 0.006980 0.112067
0.596907 0.082555 0.015001 0.000010 0.035088 0.041368 0.050630 0.000010 0.000694 0.177736
0.240272 0.061744 0.006473 0.000010 0.000010 0.056418 0.000010 0.004583 0.000010 0.630470
0.000010 0.000010 0.000010 0.000010 0.000010 0.000010 0.000010 0.000010 0.000010 0.999910
0.000010 0.000010 0.000010 0.000010 0.000010 0.000010 0.000010 0.000010 0.000010 0.999910
0.274064 0.035363 0.010386 0.000010 0.000010 0.009277 0.000729 0.000010 0.000010 0.670141
0.529234 0.076695 0.025924 0.000020 0.000010 0.037628 0.009406 0.005451 0.002238 0.313395
0.000010 0.000010 0.000010 0.000010 0.000015 0.000010 0.000010 0.000010 0.000010 0.999905
0.125248 0.062397 0.018511 0.000010 0.059414 0.013972 0.013555 0.026300 0.027901 0.652693
0.173995 0.008277 0.002739 0.000010 0.115274 0.040385 0.000010 0.010569 0.063477 0.585265
0.292354 0.047713 0.000010 0.000010 0.081330 0.001985 0.012829 0.000010 0.016635 0.547124
0.000010 0.000010 0.000010 0.000010 0.000013 0.000010 0.000010 0.000010 0.000010 0.999907
0.588194 0.076147 0.019505 0.001396 0.010761 0.027967 0.056880 0.000010 0.023864 0.195275
0.074548 0.049990 0.000010 0.000010 0.000010 0.002865 0.000010 0.000010 0.000010 0.872537
0.555404 0.013023 0.005919 0.000010 0.040995 0.037055 0.031670 0.000010 0.000010 0.315904
0.419608 0.019518 0.000010 0.000010 0.063521 0.003803 0.019806 0.000010 0.043900 0.429814
0.436077 0.000010 0.005700 0.000010 0.052443 0.031963 0.000010 0.000010 0.000010 0.473767
0.008342 0.000010 0.000010 0.000010 0.000010 0.000010 0.000010 0.000010 0.000010 0.991578
0.000010 0.000010 0.000010 0.000011 0.000014 0.000010 0.000010 0.000010 0.000010 0.999905
0.000010 0.000010 0.000010 0.000010 0.000010 0.000010 0.000010 0.000010 0.000010 0.999910
0.999910 0.000010 0.000010 0.000010 0.000010 0.000010 0.000010 0.000010 0.000010 0.000010
0.999910 0.000010 0.000010 0.000010 0.000010 0.000010 0.000010 0.000010 0.000010 0.000010
0.991742 0.000010 0.008178 0.000010 0.000010 0.000010 0.000010 0.000010 0.000010 0.000010
0.999910 0.000010 0.000010 0.000010 0.000010 0.000010 0.000010 0.000010 0.000010 0.000010
0.999910 0.000010 0.000010 0.000010 0.000010 0.000010 0.000010 0.000010 0.000010 0.000010
0.999910 0.000010 0.000010 0.000010 0.000010 0.000010 0.000010 0.000010 0.000010 0.000010
0.999910 0.000010 0.000010 0.000010 0.000010 0.000010 0.000010 0.000010 0.000010 0.000010
0.999910 0.000010 0.000010 0.000010 0.000010 0.000010 0.000010 0.000010 0.000010 0.000010
0.960851 0.039068 0.000011 0.000010 0.000010 0.000010 0.000010 0.000010 0.000010 0.000010
0.999910 0.000010 0.000010 0.000010 0.000010 0.000010 0.000010 0.000010 0.000010 0.000010
0.999910 0.000010 0.000010 0.000010 0.000010 0.000010 0.000010 0.000010 0.000010 0.000010
0.999910 0.000010 0.000010 0.000010 0.000010 0.000010 0.000010 0.000010 0.000010 0.000010
0.986344 0.000010 0.000010 0.000010 0.000010 0.013576 0.000010 0.000010 0.000010 0.000010
0.999910 0.000010 0.000010 0.000010 0.000010 0.000010 0.000010 0.000010 0.000010 0.000010
0.999910 0.000010 0.000010 0.000010 0.000010 0.000010 0.000010 0.000010 0.000010 0.000010
0.950326 0.000010 0.004357 0.000010 0.000010 0.041243 0.004014 0.000010 0.000010 0.000010
0.999910 0.000010 0.000010 0.000010 0.000010 0.000010 0.000010 0.000010 0.000010 0.000010
0.996758 0.003160 0.000010 0.000012 0.000010 0.000010 0.000010 0.000010 0.000010 0.000010
0.999910 0.000010 0.000010 0.000010 0.000010 0.000010 0.000010 0.000010 0.000010 0.000010
0.981994 0.000010 0.000010 0.000010 0.000010 0.017926 0.000010 0.000010 0.000010 0.000010
0.000010 0.000010 0.000010 0.000010 0.000010 0.999910 0.000010 0.000010 0.000010 0.000010
0.000010 0.000010 0.000010 0.000010 0.000010 0.999910 0.000010 0.000010 0.000010 0.000010
0.000010 0.000010 0.000010 0.000010 0.000010 0.999910 0.000010 0.000010 0.000010 0.000010
0.000010 0.000010 0.000010 0.000010 0.000010 0.999910 0.000010 0.000010 0.000010 0.000010
0.000010 0.000010 0.000010 0.000010 0.000010 0.999910 0.000010 0.000010 0.000010 0.000010
0.000010 0.000010 0.000010 0.000010 0.000010 0.999910 0.000010 0.000010 0.000010 0.000010
0.069866 0.000010 0.000010 0.000010 0.000010 0.930054 0.000010 0.000010 0.000010 0.000010
0.000010 0.000010 0.000010 0.000010 0.000010 0.999910 0.000010 0.000010 0.000010 0.000010
0.000010 0.000010 0.000010 0.000010 0.000010 0.999910 0.000010 0.000010 0.000010 0.000010
0.000010 0.000010 0.000011 0.000010 0.000010 0.999909 0.000010 0.000010 0.000010 0.000010
0.447279 0.070588 0.030699 0.001887 0.000010 0.103932 0.237074 0.056528 0.046133 0.005870
0.089381 0.000010 0.000010 0.000010 0.000010 0.021464 0.889085 0.000010 0.000010 0.000010
0.000010 0.000010 0.000010 0.000010 0.000010 0.000010 0.999910 0.000010 0.000010 0.000010
0.000010 0.000010 0.000010 0.000010 0.000010 0.000010 0.999910 0.000010 0.000010 0.000010
0.000010 0.000010 0.000010 0.000010 0.000010 0.000010 0.999910 0.000010 0.000010 0.000010
0.124682 0.000010 0.000010 0.000010 0.000010 0.036903 0.838345 0.000010 0.000010 0.000010
0.000010 0.000010 0.000010 0.000010 0.000010 0.000010 0.999910 0.000010 0.000010 0.000010
0.122889 0.000010 0.008477 0.000010 0.000010 0.054626 0.813947 0.000010 0.000010 0.000010
0.086312 0.000010 0.015392 0.000010 0.000010 0.010897 0.886235 0.001114 0.000010 0.000010
0.100893 0.000010 0.000010 0.000010 0.000010 0.003296 0.895741 0.000010 0.000010 0.000010
0.146818 0.000010 0.000010 0.000010 0.000010 0.000010 0.853102 0.000010 0.000010 0.000010
0.000010 0.000010 0.000010 0.000010 0.000010 0.000010 0.999910 0.000010 0.000010 0.000010
0.000010 0.000010 0.000010 0.000010 0.000010 0.000010 0.999910 0.000010 0.000010 0.000010
0.000010 0.000010 0.000010 0.000010 0.000010 0.000010 0.999910 0.000010 0.000010 0.000010
0.000010 0.000010 0.000010 0.000010 0.000010 0.000010 0.999910 0.000010 0.000010 0.000010
0.201973 0.010281 0.000010 0.000010 0.000010 0.055881 0.729700 0.002115 0.000010 0.000010
0.000010 0.000010 0.000010 0.000010 0.000010 0.000010 0.999910 0.000010 0.000010 0.000010
0.000010 0.000010 0.000010 0.000010 0.000010 0.000010 0.999910 0.000010 0.000010 0.000010
0.468863 0.053139 0.008231 0.000010 0.030840 0.064059 0.134219 0.080611 0.151896 0.008132
0.000010 0.000010 0.000010 0.000010 0.000010 0.000010 0.999910 0.000010 0.000010 0.000010
0.415747 0.075542 0.004735 0.000010 0.061472 0.056530 0.125944 0.046460 0.159964 0.053594
0.000010 0.000010 0.000010 0.000010 0.000010 0.000010 0.999910 0.000010 0.000010 0.000010
0.000010 0.000010 0.000010 0.000010 0.000010 0.000010 0.999910 0.000010 0.000010 0.000010
0.399901 0.083757 0.000012 0.000010 0.048087 0.046135 0.141831 0.052782 0.171816 0.055668
0.099301 0.000010 0.000010 0.000010 0.000010 0.014553 0.886076 0.000010 0.000010 0.000010
0.326739 0.041195 0.002438 0.015417 0.110916 0.044776 0.115733 0.035620 0.269776 0.037389
0.255197 0.054849 0.006818 0.000010 0.080942 0.037406 0.114122 0.040014 0.351114 0.059528
0.221891 0.077135 0.000010 0.000010 0.088816 0.035850 0.113886 0.022491 0.364211 0.075700
0.880644 0.000010 0.016249 0.000010 0.000010 0.033920 0.060751 0.008385 0.000010 0.000010
0.639192 0.012163 0.011967 0.000010 0.000010 0.099743 0.188563 0.028061 0.020282 0.000010
0.643764 0.049322 0.025359 0.000010 0.000010 0.040691 0.146194 0.064090 0.030550 0.000010
0.785430 0.000010 0.000010 0.000010 0.214490 0.000010 0.000010 0.000010 0.000010 0.000010
0.881196 0.000589 0.000010 0.000010 0.000010 0.067453 0.050702 0.000010 0.000010 0.000010
0.689599 0.066232 0.011866 0.005428 0.000010 0.046795 0.118715 0.045567 0.015778 0.000010
0.697646 0.000010 0.000010 0.000010 0.144002 0.037167 0.066097 0.000010 0.055039 0.000010
0.785661 0.000010 0.000010 0.000010 0.214259 0.000010 0.000010 0.000010 0.000010 0.000010
0.909400 0.000010 0.000010 0.000010 0.000010 0.042465 0.048065 0.000010 0.000010 0.000010
0.828523 0.005464 0.000010 0.000010 0.000010 0.061139 0.074019 0.030805 0.000010 0.000010
0.823569 0.048925 0.000010 0.000010 0.000010 0.048717 0.067560 0.011178 0.000010 0.000010
0.976410 0.000010 0.023510 0.000010 0.000010 0.000010 0.000010 0.000010 0.000010 0.000010
0.731042 0.080410 0.029390 0.000946 0.000010 0.056993 0.087592 0.013597 0.000010 0.000010
0.999910 0.000010 0.000010 0.000010 0.000010 0.000010 0.000010 0.000010 0.000010 0.000010
0.999478 0.000010 0.000442 0.000010 0.000010 0.000010 0.000010 0.000010 0.000010 0.000010
0.999910 0.000010 0.000010 0.000010 0.000010 0.000010 0.000010 0.000010 0.000010 0.000010
0.795652 0.034542 0.000010 0.000010 0.000010 0.071880 0.069037 0.028839 0.000010 0.000010
0.994933 0.000010 0.004987 0.000010 0.000010 0.000010 0.000010 0.000010 0.000010 0.000010
0.999910 0.000010 0.000010 0.000010 0.000010 0.000010 0.000010 0.000010 0.000010 0.000010
0.669028 0.055349 0.014874 0.000010 0.000010 0.083683 0.118144 0.034849 0.022420 0.001635
0.529836 0.099399 0.019568 0.000010 0.000010 0.093527 0.156111 0.056941 0.044588 0.000010
0.580273 0.079026 0.000010 0.012148 0.000010 0.075923 0.180184 0.035293 0.037124 0.000010
0.534668 0.085970 0.005318 0.021299 0.000010 0.066592 0.198131 0.042586 0.045415 0.000010
0.521582 0.113858 0.003891 0.000010 0.000010 0.117878 0.131538 0.070319 0.040906 0.000010
0.537875 0.078430 0.009414 0.000010 0.000010 0.054726 0.209818 0.053050 0.056657 0.000010
0.548652 0.093054 0.006723 0.000010 0.000010 0.060277 0.208644 0.035317 0.047303 0.000010
0.548526 0.076561 0.012678 0.000010 0.000010 0.092374 0.172028 0.067106 0.030697 0.000010
0.532271 0.129383 0.035093 0.018487 0.000010 0.074064 0.131956 0.035335 0.043392 0.000010
0.534668 0.112899 0.006189 0.014279 0.000010 0.066220 0.143077 0.054236 0.063966 0.004455
0.511688 0.116283 0.008805 0.000010 0.000010 0.066556 0.152191 0.088785 0.055663 0.000010
0.537655 0.092101 0.010164 0.000010 0.000010 0.097300 0.164314 0.066766 0.031669 0.000010
0.519587 0.063416 0.000010 0.000010 0.000010 0.111525 0.163209 0.076871 0.065351 0.000010
0.483788 0.088413 0.030334 0.008316 0.000010 0.077297 0.171966 0.067699 0.072167 0.000010
0.517488 0.123007 0.001629 0.000957 0.000010 0.066775 0.165075 0.064214 0.060836 0.000010
0.435813 0.063304 0.015322 0.000010 0.030918 0.061488 0.168996 0.078745 0.142174 0.003230
0.538352 0.067558 0.007846 0.000010 0.000010 0.066815 0.166191 0.042566 0.110642 0.000010
0.536286 0.069420 0.000363 0.000010 0.000010 0.085391 0.167708 0.037112 0.103690 0.000010
0.475143 0.102284 0.017334 0.000010 0.000010 0.080759 0.163349 0.086230 0.074871 0.000010
0.576277 0.094130 0.015278 0.000010 0.000010 0.073214 0.164187 0.034864 0.042020 0.000010
0.561750 0.082923 0.004783 0.000010 0.000010 0.062718 0.164855 0.047887 0.075054 0.000010
0.536186 0.095451 0.021721 0.010448 0.001735 0.078047 0.149577 0.056466 0.050358 0.000010
0.474647 0.099400 0.021782 0.004720 0.000010 0.094940 0.182235 0.053753 0.068504 0.000010
0.789827 0.023967 0.000010 0.000010 0.000010 0.066975 0.095179 0.024002 0.000010 0.000010
0.774248 0.013979 0.006719 0.000010 0.000010 0.053103 0.126789 0.025122 0.000010 0.000010
0.743340 0.060927 0.010444 0.000010 0.000010 0.055936 0.118442 0.010871 0.000010 0.000010
0.732985 0.062147 0.011388 0.000010 0.000010 0.065242 0.100400 0.027797 0.000010 0.000010
0.596915 0.059247 0.010848 0.000010 0.102676 0.037020 0.050216 0.000010 0.088174 0.054885
0.813031 0.020992 0.015633 0.000010 0.000010 0.086500 0.062596 0.001208 0.000010 0.000010
0.434414 0.065028 0.027126 0.005497 0.078053 0.084701 0.136993 0.003306 0.078781 0.086101
0.598846 0.066323 0.018359 0.000010 0.000010 0.089994 0.133876 0.073308 0.019264 0.000010
0.692246 0.050190 0.026585 0.000010 0.000010 0.057031 0.127297 0.035536 0.011085 0.000010
0.604754 0.109831 0.021308 0.017937 0.000010 0.065985 0.093139 0.042759 0.044268 0.000010
0.725523 0.046374 0.023655 0.000010 0.000010 0.065180 0.117663 0.000010 0.021565 0.000010
0.716070 0.036437 0.027214 0.000010 0.000010 0.110815 0.068933 0.026425 0.010570 0.003516
0.607455 0.084054 0.000010 0.014956 0.000010 0.060551 0.175917 0.045495 0.011541 0.000010
0.590688 0.080415 0.004934 0.000010 0.000010 0.072308 0.194645 0.047268 0.009712 0.000010
0.579579 0.057179 0.013195 0.000014 0.000010 0.068672 0.183964 0.073797 0.023580 0.000010
0.612938 0.039188 0.000010 0.000010 0.000010 0.083294 0.172247 0.048627 0.043666 0.000010
0.543502 0.107354 0.014842 0.000010 0.000010 0.070342 0.205702 0.044941 0.013287 0.000010
0.195517 0.000010 0.021971 0.000010 0.000010 0.026793 0.738529 0.017141 0.000010 0.000010
0.059643 0.000010 0.007974 0.000010 0.000010 0.025562 0.906761 0.000010 0.000010 0.000010
0.562556 0.115761 0.023010 0.003902 0.000010 0.068749 0.155569 0.030850 0.038994 0.000600
0.428119 0.014107 0.020421 0.000010 0.016068 0.049557 0.433822 0.000010 0.037877 0.000010
0.368564 0.015325 0.423100 0.000010 0.000010 0.039603 0.128449 0.024918 0.000010 0.000010
0.030366 0.000010 0.000010 0.000010 0.000010 0.089878 0.078461 0.003736 0.797508 0.000010
0.000010 0.000010 0.000010 0.000010 0.000010 0.000010 0.000010 0.000010 0.999910 0.000010
0.158052 0.000010 0.003053 0.000010 0.000010 0.044924 0.425731 0.000010 0.368190 0.000010
0.000010 0.000010 0.000010 0.000010 0.000010 0.000010 0.000010 0.000010 0.999910 0.000010
0.420772 0.074201 0.003951 0.003156 0.004542 0.092446 0.144243 0.065027 0.168141 0.023523
0.337106 0.059340 0.004663 0.000010 0.097504 0.040192 0.110666 0.070344 0.247841 0.032336
0.376101 0.038186 0.004266 0.006621 0.052743 0.088410 0.151720 0.061291 0.156476 0.064186
0.000010 0.000010 0.000010 0.000010 0.000010 0.000010 0.000010 0.000010 0.999910 0.000010
0.099223 0.041448 0.000010 0.000010 0.000010 0.039058 0.050062 0.000010 0.770159 0.000010
0.000010 0.000010 0.000010 0.000010 0.000010 0.000010 0.000010 0.000010 0.999910 0.000010
0.345956 0.057523 0.004571 0.000010 0.048077 0.064119 0.154714 0.076949 0.242017 0.006065
0.407090 0.031595 0.003001 0.000010 0.092417 0.056572 0.123220 0.014137 0.242780 0.029178
0.579861 0.081426 0.033168 0.000010 0.000010 0.082371 0.113455 0.075216 0.034473 0.000010
0.543500 0.043518 0.042182 0.000010 0.000010 0.095794 0.173422 0.073013 0.025176 0.003377
0.780064 0.004231 0.009729 0.000010 0.000010 0.056026 0.149900 0.000010 0.000010 0.000010
0.739226 0.023063 0.031229 0.000010 0.000010 0.063020 0.138230 0.005192 0.000010 0.000010
0.502281 0.094737 0.030886 0.000010 0.000010 0.072073 0.203484 0.063804 0.032706 0.000010
0.781164 0.003689 0.009877 0.000010 0.000010 0.055447 0.149772 0.000010 0.000010 0.000010
0.732580 0.021479 0.010642 0.000010 0.000010 0.067052 0.168198 0.000010 0.000010 0.000010
0.640015 0.050398 0.042757 0.000010 0.000010 0.055799 0.153571 0.043677 0.013753 0.000010
0.219282 0.002627 0.014878 0.000010 0.000010 0.007295 0.755868 0.000010 0.000010 0.000010
0.207495 0.000010 0.699546 0.000010 0.000010 0.010669 0.082230 0.000010 0.000010 0.000010
0.555511 0.067540 0.000242 0.010997 0.000010 0.096540 0.196689 0.023356 0.049104 0.000010
0.558642 0.059125 0.016779 0.020474 0.000010 0.096026 0.190731 0.000010 0.058194 0.000010
0.501626 0.047859 0.020352 0.000010 0.000010 0.133744 0.221624 0.036224 0.038541 0.000010
0.524636 0.073810 0.023629 0.004473 0.000010 0.101331 0.195435 0.046095 0.015471 0.015109
0.529600 0.079699 0.018802 0.005047 0.000010 0.088186 0.205058 0.025396 0.048193 0.000010
0.572406 0.064197 0.018224 0.000010 0.000010 0.095692 0.165590 0.060117 0.023743 0.000010
0.573036 0.064053 0.019573 0.000010 0.000010 0.095052 0.165945 0.058646 0.023665 0.000010
0.527563 0.072282 0.016158 0.002883 0.012948 0.081268 0.143587 0.068077 0.051985 0.023249
0.594089 0.075129 0.000010 0.003607 0.000010 0.104144 0.144626 0.039444 0.038931 0.000010
0.608192 0.035155 0.009458 0.000010 0.000010 0.101342 0.141083 0.060670 0.044069 0.000010
0.536469 0.058956 0.014726 0.000010 0.030761 0.087849 0.164514 0.018746 0.087958 0.000010
0.516236 0.093442 0.034613 0.000010 0.000010 0.083954 0.183792 0.034853 0.039194 0.013897
0.515634 0.052494 0.022465 0.000010 0.000010 0.093047 0.193109 0.044111 0.074324 0.004795
0.584070 0.083634 0.004400 0.000010 0.000010 0.088624 0.177718 0.044459 0.017064 0.000010
0.645876 0.072593 0.000010 0.008945 0.000010 0.075715 0.156406 0.018662 0.021771 0.000010
0.550391 0.090397 0.014455 0.004139 0.000010 0.052739 0.213658 0.038528 0.035673 0.000010
0.549011 0.100087 0.000014 0.000010 0.000010 0.097677 0.159743 0.065196 0.025980 0.002272
0.568760 0.081744 0.013039 0.000010 0.000010 0.070004 0.189561 0.036122 0.040740 0.000010
0.518032 0.075250 0.014316 0.012200 0.000010 0.068519 0.252182 0.008083 0.051399 0.000010
0.484611 0.094653 0.026472 0.000010 0.000010 0.108215 0.170595 0.030868 0.072841 0.011726
0.340194 0.041870 0.016019 0.063684 0.004797 0.038247 0.094112 0.334782 0.030675 0.035620
0.072893 0.000010 0.010828 0.003582 0.044398 0.045644 0.009760 0.812865 0.000010 0.000010
0.000010 0.000010 0.000010 0.000010 0.000010 0.000010 0.044941 0.954979 0.000010 0.000010
0.067632 0.018769 0.013157 0.000014 0.000010 0.045707 0.010869 0.813041 0.000010 0.030792
0.000010 0.000010 0.000010 0.000010 0.000010 0.000010 0.000010 0.999910 0.000010 0.000010
0.056829 0.016697 0.000010 0.000010 0.000010 0.021358 0.000010 0.905056 0.000010 0.000010
0.000010 0.000010 0.000010 0.000011 0.000010 0.072374 0.002759 0.924796 0.000010 0.000010
0.000010 0.000010 0.000010 0.000010 0.000010 0.000010 0.000010 0.999910 0.000010 0.000010
0.000010 0.000010 0.010623 0.000010 0.000010 0.072851 0.000010 0.916456 0.000010 0.000010
0.000010 0.000010 0.000010 0.000010 0.000010 0.000010 0.000010 0.999910 0.000010 0.000010
0.008415 0.014438 0.001715 0.000010 0.000010 0.057319 0.019219 0.898854 0.000010 0.000010
0.078987 0.045375 0.000010 0.000010 0.000010 0.026670 0.025261 0.823656 0.000010 0.000010
0.000010 0.000010 0.000010 0.000010 0.000010 0.028971 0.000010 0.970949 0.000010 0.000010
0.000010 0.000010 0.000010 0.000010 0.000010 0.000010 0.000010 0.999910 0.000010 0.000010
0.000010 0.000010 0.000010 0.000010 0.000010 0.000010 0.000010 0.999910 0.000010 0.000010
0.000010 0.000010 0.000010 0.000010 0.000010 0.000010 0.000010 0.999910 0.000010 0.000010
0.000010 0.000010 0.000010 0.000010 0.000010 0.000010 0.000010 0.999910 0.000010 0.000010
0.000010 0.000010 0.000010 0.000010 0.000010 0.000010 0.000010 0.999910 0.000010 0.000010
0.000010 0.000010 0.000010 0.000010 0.000010 0.000010 0.000010 0.999910 0.000010 0.000010
0.000010 0.000010 0.000010 0.999910 0.000010 0.000010 0.000010 0.000010 0.000010 0.000010
0.000010 0.000010 0.000010 0.999910 0.000010 0.000010 0.000010 0.000010 0.000010 0.000010
0.000010 0.000010 0.000010 0.999910 0.000010 0.000010 0.000010 0.000010 0.000010 0.000010
0.000010 0.000010 0.000010 0.999910 0.000010 0.000010 0.000010 0.000010 0.000010 0.000010
0.000010 0.000010 0.000010 0.999907 0.000010 0.000010 0.000010 0.000010 0.000013 0.000010
0.000010 0.000010 0.000010 0.999905 0.000010 0.000010 0.000010 0.000010 0.000015 0.000010
0.000010 0.000010 0.000010 0.999910 0.000010 0.000010 0.000010 0.000010 0.000010 0.000010
0.076583 0.066500 0.000010 0.775518 0.000010 0.000010 0.060085 0.021265 0.000010 0.000010
0.185759 0.151570 0.014754 0.533811 0.000010 0.050972 0.023363 0.039742 0.000010 0.000010
0.104327 0.038417 0.000010 0.803728 0.000010 0.004926 0.021333 0.027230 0.000010 0.000010
0.082720 0.110232 0.005502 0.729948 0.000010 0.000010 0.030911 0.040646 0.000010 0.000010
0.000010 0.000010 0.000010 0.999910 0.000010 0.000010 0.000010 0.000010 0.000010 0.000010
0.000010 0.000010 0.000010 0.999910 0.000010 0.000010 0.000010 0.000010 0.000010 0.000010
0.116100 0.010383 0.000010 0.768827 0.000010 0.006979 0.085026 0.012644 0.000010 0.000010
0.059164 0.000968 0.018248 0.857381 0.000010 0.053927 0.000010 0.010271 0.000010 0.000010
0.053810 0.069020 0.000010 0.746078 0.000010 0.026763 0.032167 0.072122 0.000010 0.000010
0.285434 0.431590 0.000717 0.167719 0.000010 0.059911 0.027622 0.026976 0.000010 0.000010
0.208331 0.436765 0.000010 0.179619 0.000010 0.026266 0.037785 0.052749 0.011132 0.047332
0.231461 0.400436 0.016542 0.153735 0.000010 0.056548 0.075978 0.060739 0.004541 0.000010
0.219036 0.397981 0.000010 0.205168 0.000010 0.052802 0.099895 0.025077 0.000010 0.000010
0.262470 0.347168 0.000615 0.205526 0.032858 0.027507 0.071272 0.021370 0.000010 0.031204
0.006062 0.185056 0.000010 0.561640 0.138420 0.028039 0.046850 0.033902 0.000010 0.000010
0.000010 0.000010 0.000010 0.000010 0.999904 0.000010 0.000010 0.000010 0.000016 0.000010
0.000010 0.000010 0.000013 0.000010 0.999906 0.000010 0.000010 0.000010 0.000010 0.000010
0.000010 0.000010 0.000010 0.000010 0.999904 0.000010 0.000010 0.000010 0.000016 0.000010
0.000010 0.221333 0.000010 0.000010 0.747976 0.030621 0.000010 0.000010 0.000010 0.000010
0.005515 0.219186 0.000010 0.000010 0.747243 0.027996 0.000010 0.000010 0.000010 0.000010
0.223093 0.304009 0.000940 0.270497 0.000010 0.026500 0.106348 0.060452 0.008141 0.000010
0.044303 0.059262 0.000012 0.160124 0.415303 0.000010 0.018380 0.006338 0.127798 0.168469
0.117283 0.131210 0.006459 0.401397 0.106008 0.031276 0.046304 0.045137 0.039297 0.075628
0.167396 0.395475 0.000010 0.260013 0.000010 0.034871 0.093343 0.048861 0.000010 0.000010
0.226929 0.363404 0.000010 0.263776 0.000010 0.006099 0.089232 0.045807 0.000010 0.004724
0.325433 0.389548 0.001873 0.133917 0.000010 0.000010 0.085892 0.063297 0.000010 0.000010
0.359371 0.395186 0.006284 0.119406 0.000010 0.000010 0.061435 0.058279 0.000010 0.000010
0.241095 0.361161 0.013242 0.230757 0.000010 0.042362 0.076054 0.035299 0.000010 0.000010
0.210822 0.349253 0.000153 0.289279 0.000010 0.033615 0.073611 0.043237 0.000010 0.000010
