# Supplementary material for: Genetic analysis of Thai cattle reveals a Southeast Asian indicine ancestry
Source: PeerJ. 2015 Oct 27;3:e1318. doi: 10.7717/peerj.1318 (PMC4627918; doi:10.7717/peerj.1318)
Supplement: Dataset S2 — The Q values inferred by ADMIXTURE for each modeled K are shown for each individual, which are labeled according to breed information. The data are organized into three folders, each of which represents the ADMIXTURE experiments described in Fig. S5. [file peerj-03-1318-s007.zip › SupplementDataS7/28experiments/experiment_10/11.Q]

0.000010 0.000010 0.000010 0.000010 0.000010 0.000010 0.000010 0.000010 0.000010 0.000010 0.999900
0.000010 0.000010 0.000010 0.000010 0.000010 0.000016 0.000010 0.000010 0.000010 0.000010 0.999894
0.000010 0.000010 0.000010 0.000010 0.000011 0.000010 0.000010 0.000010 0.000010 0.000010 0.999899
0.000010 0.000010 0.000010 0.000010 0.000010 0.000010 0.000010 0.000010 0.000010 0.000010 0.999900
0.000010 0.000010 0.000010 0.000010 0.000010 0.000010 0.000010 0.000010 0.000010 0.000010 0.999900
0.000010 0.000010 0.000010 0.000010 0.000010 0.000010 0.000010 0.000010 0.000010 0.000010 0.999900
0.000010 0.000010 0.000012 0.000012 0.000010 0.000010 0.000010 0.000018 0.000010 0.000010 0.999888
0.000010 0.000010 0.000010 0.000010 0.000010 0.000010 0.000010 0.000010 0.000010 0.000010 0.999900
0.002958 0.028195 0.000010 0.583713 0.000010 0.000010 0.000010 0.000010 0.000010 0.187205 0.197869
0.000010 0.002219 0.000010 0.581267 0.031238 0.000010 0.000010 0.000010 0.000010 0.189682 0.195535
0.014103 0.003187 0.000010 0.212967 0.703891 0.000010 0.002213 0.000010 0.000010 0.063589 0.000010
0.000010 0.000010 0.000010 0.000010 0.999900 0.000010 0.000010 0.000010 0.000010 0.000010 0.000010
0.000010 0.000010 0.000010 0.000010 0.999900 0.000010 0.000010 0.000010 0.000010 0.000010 0.000010
0.000010 0.000010 0.000011 0.000010 0.999899 0.000010 0.000010 0.000010 0.000010 0.000010 0.000010
0.000010 0.000010 0.000010 0.000010 0.999900 0.000010 0.000010 0.000010 0.000010 0.000010 0.000010
0.000010 0.000010 0.000010 0.105525 0.882738 0.000010 0.000010 0.000010 0.000010 0.011657 0.000010
0.000010 0.000010 0.000010 0.000010 0.999900 0.000010 0.000010 0.000010 0.000010 0.000010 0.000010
0.000010 0.000010 0.000010 0.000010 0.929774 0.000010 0.000010 0.000010 0.058450 0.000010 0.011696
0.000010 0.000010 0.000010 0.000010 0.999900 0.000010 0.000010 0.000010 0.000010 0.000010 0.000010
0.000010 0.000010 0.000010 0.000010 0.999900 0.000010 0.000010 0.000010 0.000010 0.000010 0.000010
0.000010 0.000010 0.000010 0.000010 0.999900 0.000010 0.000010 0.000010 0.000010 0.000010 0.000010
0.000010 0.000010 0.000010 0.000010 0.999900 0.000010 0.000010 0.000010 0.000010 0.000010 0.000010
0.000010 0.000010 0.000010 0.000010 0.999900 0.000010 0.000010 0.000010 0.000010 0.000010 0.000010
0.000010 0.000010 0.000010 0.000010 0.999900 0.000010 0.000010 0.000010 0.000010 0.000010 0.000010
0.043232 0.013375 0.000010 0.162282 0.741318 0.000010 0.009209 0.002138 0.016535 0.011881 0.000010
0.000010 0.000010 0.000010 0.000010 0.999900 0.000010 0.000010 0.000010 0.000010 0.000010 0.000010
0.000010 0.000010 0.000010 0.000010 0.999900 0.000010 0.000010 0.000010 0.000010 0.000010 0.000010
0.000010 0.000010 0.000010 0.000010 0.999900 0.000010 0.000010 0.000010 0.000010 0.000010 0.000010
0.000010 0.000010 0.000010 0.000010 0.999900 0.000010 0.000010 0.000010 0.000010 0.000010 0.000010
0.000010 0.000010 0.000010 0.000010 0.999900 0.000010 0.000010 0.000010 0.000010 0.000010 0.000010
0.055900 0.035802 0.006124 0.589612 0.052481 0.028447 0.023618 0.002894 0.088756 0.110930 0.005437
0.000010 0.039179 0.009263 0.590206 0.085438 0.035460 0.000010 0.000010 0.173555 0.050718 0.016152
0.000010 0.055703 0.000010 0.244732 0.061743 0.000010 0.003765 0.000010 0.628321 0.000010 0.005686
0.000010 0.000010 0.000010 0.000010 0.000010 0.000010 0.000010 0.000010 0.999900 0.000010 0.000010
0.000010 0.000010 0.000010 0.000010 0.000010 0.000010 0.000010 0.000010 0.999900 0.000010 0.000010
0.000010 0.008312 0.000010 0.283724 0.032268 0.000010 0.000010 0.000010 0.666961 0.000010 0.008675
0.000010 0.038336 0.002516 0.516657 0.077655 0.000010 0.006705 0.000010 0.315627 0.017279 0.025195
0.000010 0.000010 0.000010 0.000010 0.000010 0.000010 0.000010 0.000010 0.999900 0.000010 0.000010
0.016766 0.010712 0.036874 0.117925 0.055987 0.054606 0.025260 0.000010 0.652403 0.011886 0.017571
0.013917 0.038419 0.078672 0.161118 0.000010 0.108090 0.010416 0.000010 0.587609 0.000010 0.001729
0.000010 0.000010 0.026676 0.298402 0.037623 0.079037 0.000010 0.000010 0.546869 0.011343 0.000010
0.000010 0.000010 0.000010 0.000010 0.000010 0.000010 0.000010 0.000010 0.999900 0.000010 0.000010
0.003179 0.028109 0.027301 0.579626 0.075262 0.012928 0.000010 0.000047 0.192073 0.062342 0.019124
0.000010 0.000010 0.000010 0.085983 0.046611 0.000010 0.000010 0.000010 0.867325 0.000010 0.000010
0.007882 0.038570 0.000010 0.548658 0.010177 0.042299 0.000010 0.000010 0.312565 0.033917 0.005902
0.031992 0.000010 0.053589 0.394152 0.013967 0.056543 0.000010 0.000010 0.430908 0.018809 0.000010
0.048776 0.031040 0.000010 0.393349 0.000010 0.045807 0.000010 0.000010 0.475548 0.000010 0.005430
0.000010 0.000010 0.000010 0.014373 0.000010 0.000010 0.000010 0.000010 0.985537 0.000010 0.000010
0.000010 0.000010 0.000010 0.000010 0.000010 0.000010 0.000010 0.000010 0.999900 0.000010 0.000010
0.000010 0.000010 0.000010 0.000010 0.000010 0.000010 0.000010 0.000010 0.999900 0.000010 0.000010
0.000010 0.000010 0.000010 0.999900 0.000010 0.000010 0.000010 0.000010 0.000010 0.000010 0.000010
0.000010 0.000010 0.000010 0.999900 0.000010 0.000010 0.000010 0.000010 0.000010 0.000010 0.000010
0.000010 0.000010 0.000010 0.995551 0.000010 0.000010 0.000010 0.000010 0.000010 0.000010 0.004359
0.000010 0.000010 0.000010 0.999900 0.000010 0.000010 0.000010 0.000010 0.000010 0.000010 0.000010
0.000010 0.000010 0.000010 0.999900 0.000010 0.000010 0.000010 0.000010 0.000010 0.000010 0.000010
0.000010 0.000010 0.000010 0.999900 0.000010 0.000010 0.000010 0.000010 0.000010 0.000010 0.000010
0.000010 0.000010 0.000010 0.999900 0.000010 0.000010 0.000010 0.000010 0.000010 0.000010 0.000010
0.000010 0.000010 0.000010 0.999900 0.000010 0.000010 0.000010 0.000010 0.000010 0.000010 0.000010
0.000010 0.000010 0.000010 0.971798 0.028112 0.000010 0.000010 0.000010 0.000010 0.000010 0.000010
0.000010 0.000010 0.000010 0.999891 0.000010 0.000010 0.000010 0.000010 0.000010 0.000019 0.000010
0.000010 0.000010 0.000010 0.999900 0.000010 0.000010 0.000010 0.000010 0.000010 0.000010 0.000010
0.000010 0.000010 0.000010 0.999900 0.000010 0.000010 0.000010 0.000010 0.000010 0.000010 0.000010
0.000010 0.003600 0.000010 0.996310 0.000010 0.000010 0.000010 0.000010 0.000010 0.000010 0.000010
0.000010 0.000010 0.000010 0.999900 0.000010 0.000010 0.000010 0.000010 0.000010 0.000010 0.000010
0.000010 0.000010 0.000010 0.999900 0.000010 0.000010 0.000010 0.000010 0.000010 0.000010 0.000010
0.000010 0.034168 0.000010 0.965742 0.000010 0.000010 0.000010 0.000010 0.000010 0.000010 0.000010
0.000010 0.000010 0.000010 0.999900 0.000010 0.000010 0.000010 0.000010 0.000010 0.000010 0.000010
0.000010 0.000010 0.000010 0.999900 0.000010 0.000010 0.000010 0.000010 0.000010 0.000010 0.000010
0.000010 0.000010 0.000010 0.999900 0.000010 0.000010 0.000010 0.000010 0.000010 0.000010 0.000010
0.000010 0.001695 0.000010 0.998215 0.000010 0.000010 0.000010 0.000010 0.000010 0.000010 0.000010
0.000010 0.999900 0.000010 0.000010 0.000010 0.000010 0.000010 0.000010 0.000010 0.000010 0.000010
0.000010 0.999900 0.000010 0.000010 0.000010 0.000010 0.000010 0.000010 0.000010 0.000010 0.000010
0.000010 0.999900 0.000010 0.000010 0.000010 0.000010 0.000010 0.000010 0.000010 0.000010 0.000010
0.000010 0.999900 0.000010 0.000010 0.000010 0.000010 0.000010 0.000010 0.000010 0.000010 0.000010
0.000010 0.999892 0.000010 0.000010 0.000010 0.000010 0.000018 0.000010 0.000010 0.000010 0.000010
0.000010 0.999899 0.000011 0.000010 0.000010 0.000010 0.000010 0.000010 0.000010 0.000010 0.000010
0.000010 0.949797 0.000010 0.050113 0.000010 0.000010 0.000010 0.000010 0.000010 0.000010 0.000010
0.000010 0.999899 0.000010 0.000010 0.000010 0.000011 0.000010 0.000010 0.000010 0.000010 0.000010
0.000010 0.999900 0.000010 0.000010 0.000010 0.000010 0.000010 0.000010 0.000010 0.000010 0.000010
0.000010 0.999892 0.000010 0.000010 0.000010 0.000010 0.000010 0.000010 0.000018 0.000010 0.000010
0.042988 0.120599 0.045720 0.386701 0.075077 0.000010 0.057973 0.000010 0.005643 0.233570 0.031710
0.000010 0.017348 0.000010 0.098455 0.000010 0.000010 0.000010 0.000010 0.000010 0.884118 0.000010
0.000010 0.000010 0.000010 0.000010 0.000010 0.000010 0.000010 0.000010 0.000010 0.999900 0.000010
0.000010 0.000010 0.000010 0.000010 0.000010 0.000010 0.000010 0.000010 0.000010 0.999900 0.000010
0.000010 0.000010 0.000010 0.000010 0.000010 0.000010 0.000010 0.000010 0.000010 0.999900 0.000010
0.000010 0.034096 0.000010 0.129079 0.000010 0.000010 0.000010 0.000010 0.000010 0.836746 0.000010
0.000010 0.000010 0.000010 0.000010 0.000010 0.000010 0.000010 0.000010 0.000010 0.999900 0.000010
0.000010 0.054205 0.000010 0.122598 0.000010 0.000010 0.000010 0.000010 0.000010 0.815016 0.008111
0.000010 0.008427 0.000010 0.087573 0.000010 0.000010 0.000048 0.000010 0.000010 0.889313 0.014579
0.000010 0.001147 0.000010 0.099520 0.000010 0.000010 0.000010 0.000010 0.000010 0.899253 0.000010
0.000010 0.000010 0.000010 0.145120 0.000010 0.000010 0.000010 0.000010 0.000010 0.854790 0.000010
0.000010 0.000010 0.000010 0.000010 0.000010 0.000010 0.000010 0.000010 0.000010 0.999900 0.000010
0.000010 0.000010 0.000010 0.000010 0.000010 0.000010 0.000010 0.000010 0.000010 0.999900 0.000010
0.000010 0.000010 0.000010 0.000010 0.000010 0.000010 0.000010 0.000010 0.000010 0.999900 0.000010
0.000010 0.000010 0.000010 0.000010 0.000010 0.000010 0.000010 0.000010 0.000010 0.999900 0.000010
0.000010 0.054526 0.000037 0.197822 0.009472 0.000010 0.002576 0.000010 0.000010 0.735517 0.000010
0.000010 0.000010 0.000010 0.000010 0.000010 0.000014 0.000010 0.000010 0.000010 0.999896 0.000010
0.000010 0.000010 0.000010 0.000010 0.000010 0.000010 0.000010 0.000010 0.000010 0.999900 0.000010
0.070580 0.064858 0.157738 0.389255 0.055774 0.025210 0.081052 0.000010 0.008604 0.138239 0.008680
0.000013 0.000010 0.000010 0.000010 0.000010 0.000010 0.000010 0.000010 0.000010 0.999897 0.000010
0.050948 0.056916 0.163493 0.360239 0.075636 0.057520 0.045875 0.000010 0.054020 0.130249 0.005092
0.000010 0.000010 0.000010 0.000010 0.000010 0.000010 0.000010 0.000010 0.000010 0.999900 0.000010
0.000010 0.000010 0.000010 0.000010 0.000010 0.000010 0.000010 0.000010 0.000010 0.999900 0.000010
0.057479 0.046833 0.178853 0.334829 0.084536 0.042687 0.052874 0.000010 0.056531 0.145357 0.000010
0.000010 0.012289 0.000010 0.100075 0.000010 0.000010 0.000010 0.000010 0.000010 0.887556 0.000010
0.078338 0.043051 0.280164 0.252903 0.036395 0.099900 0.034112 0.016617 0.041457 0.114502 0.002561
0.053059 0.033141 0.372614 0.194864 0.050873 0.070029 0.038784 0.000010 0.063337 0.116550 0.006738
0.029983 0.030497 0.387561 0.182120 0.071734 0.078006 0.021442 0.000010 0.080486 0.118151 0.000010
0.999900 0.000010 0.000010 0.000010 0.000010 0.000010 0.000010 0.000010 0.000010 0.000010 0.000010
0.255031 0.113093 0.000010 0.392923 0.024234 0.000010 0.011833 0.000010 0.000010 0.193646 0.009200
0.283864 0.051667 0.000010 0.382452 0.069614 0.000010 0.042499 0.000010 0.000010 0.143067 0.026798
0.999900 0.000010 0.000010 0.000010 0.000010 0.000010 0.000010 0.000010 0.000010 0.000010 0.000010
0.999900 0.000010 0.000010 0.000010 0.000010 0.000010 0.000010 0.000010 0.000010 0.000010 0.000010
0.313755 0.048400 0.000010 0.403604 0.078659 0.000010 0.024593 0.000010 0.000010 0.114874 0.016076
0.796807 0.045646 0.002638 0.102835 0.000010 0.052015 0.000010 0.000010 0.000010 0.000010 0.000010
0.999900 0.000010 0.000010 0.000010 0.000010 0.000010 0.000010 0.000010 0.000010 0.000010 0.000010
0.999900 0.000010 0.000010 0.000010 0.000010 0.000010 0.000010 0.000010 0.000010 0.000010 0.000010
0.769150 0.051155 0.000010 0.160758 0.000010 0.000010 0.000010 0.000010 0.000010 0.012045 0.006832
0.000010 0.048723 0.000010 0.823250 0.044000 0.000010 0.009570 0.000010 0.000010 0.074397 0.000010
0.000010 0.000010 0.000010 0.980579 0.000010 0.000010 0.000010 0.000010 0.000010 0.000010 0.019331
0.015144 0.059789 0.000010 0.702517 0.081445 0.000010 0.019913 0.000010 0.000010 0.093417 0.027737
0.000010 0.000010 0.000010 0.999900 0.000010 0.000010 0.000010 0.000010 0.000010 0.000010 0.000010
0.000010 0.000010 0.000010 0.999900 0.000010 0.000010 0.000010 0.000010 0.000010 0.000010 0.000010
0.000010 0.000010 0.000010 0.999900 0.000010 0.000010 0.000010 0.000010 0.000010 0.000010 0.000010
0.000010 0.074138 0.000010 0.790303 0.032666 0.000010 0.030545 0.000010 0.000010 0.072288 0.000010
0.000010 0.000010 0.000010 0.999900 0.000010 0.000010 0.000010 0.000010 0.000010 0.000010 0.000010
0.000010 0.000010 0.000010 0.999900 0.000010 0.000010 0.000010 0.000010 0.000010 0.000010 0.000010
0.002911 0.085537 0.022961 0.658432 0.051376 0.000010 0.035421 0.000265 0.000973 0.127047 0.015066
0.021606 0.100209 0.045199 0.486288 0.103352 0.000010 0.058258 0.000010 0.000010 0.164663 0.020394
0.031514 0.077547 0.034545 0.535177 0.081977 0.000010 0.037417 0.011747 0.000010 0.190047 0.000010
0.048203 0.068515 0.040945 0.476688 0.092276 0.000010 0.041090 0.019510 0.000010 0.206602 0.006151
0.049881 0.121670 0.038822 0.456476 0.119460 0.000010 0.069297 0.000010 0.000010 0.140400 0.003962
0.038469 0.057721 0.055871 0.455701 0.086008 0.000010 0.054900 0.000010 0.000010 0.240287 0.011013
0.011704 0.063229 0.049810 0.499374 0.099850 0.000010 0.038075 0.000010 0.000010 0.229803 0.008123
0.051293 0.095090 0.030481 0.475972 0.084072 0.000010 0.068019 0.000010 0.000010 0.182281 0.012762
0.076741 0.076966 0.038253 0.444156 0.137664 0.000010 0.037577 0.015757 0.000010 0.135689 0.037177
0.027312 0.068984 0.063393 0.493474 0.115687 0.000010 0.054371 0.013899 0.004998 0.152165 0.005706
0.052363 0.069748 0.054601 0.444563 0.121287 0.000010 0.088413 0.000010 0.000010 0.159581 0.009412
0.024790 0.099396 0.032396 0.496588 0.094669 0.000010 0.068457 0.000010 0.000010 0.172850 0.010824
0.040583 0.115147 0.064632 0.462897 0.067729 0.000010 0.077940 0.000010 0.000010 0.171033 0.000010
0.034429 0.079931 0.070687 0.432984 0.092289 0.000010 0.068567 0.008084 0.000010 0.182089 0.030919
0.051385 0.069285 0.057455 0.454330 0.127750 0.000010 0.065543 0.000010 0.000010 0.171721 0.002501
0.041769 0.063901 0.147104 0.376356 0.066382 0.028071 0.078957 0.000010 0.004525 0.177300 0.015624
0.035363 0.070103 0.111034 0.489031 0.070557 0.000010 0.043401 0.000010 0.000010 0.172856 0.007626
0.021003 0.088872 0.104182 0.497012 0.073354 0.000010 0.038923 0.000010 0.000010 0.176341 0.000284
0.041636 0.086231 0.076553 0.409055 0.107153 0.000010 0.087604 0.000010 0.000010 0.172733 0.019004
0.033881 0.075813 0.045297 0.520852 0.098300 0.000010 0.034697 0.000010 0.000010 0.175510 0.015620
0.084987 0.065150 0.063855 0.470698 0.088257 0.000010 0.048701 0.000010 0.000010 0.171349 0.006974
0.031354 0.081161 0.052212 0.489928 0.097802 0.001148 0.057207 0.010144 0.000010 0.156589 0.022445
0.088541 0.101181 0.056528 0.384204 0.101817 0.000010 0.056857 0.000010 0.000010 0.187965 0.022877
0.000010 0.070871 0.000010 0.774079 0.021446 0.000010 0.025953 0.000010 0.000010 0.107590 0.000010
0.012587 0.060218 0.000010 0.744038 0.010385 0.000010 0.028960 0.000010 0.000010 0.137461 0.006311
0.000010 0.060638 0.000010 0.717976 0.066220 0.000010 0.015896 0.000010 0.000010 0.129287 0.009934
0.000010 0.067312 0.000010 0.707851 0.068066 0.000010 0.032835 0.000010 0.000010 0.114822 0.009064
0.035696 0.039149 0.092369 0.555067 0.056622 0.100596 0.000010 0.000010 0.052394 0.057688 0.010398
0.011792 0.091008 0.000010 0.777105 0.022344 0.000010 0.004565 0.000010 0.000010 0.075790 0.017355
0.036576 0.085145 0.086031 0.398030 0.058971 0.073509 0.003395 0.006313 0.085888 0.139798 0.026344
0.038292 0.092339 0.020898 0.542832 0.070174 0.000010 0.072708 0.000010 0.000010 0.143006 0.019720
0.035793 0.060897 0.008019 0.642853 0.051987 0.000010 0.038541 0.000010 0.000010 0.134894 0.026986
0.017363 0.069172 0.046741 0.571001 0.111643 0.000010 0.044938 0.017916 0.000010 0.099838 0.021368
0.039105 0.067389 0.022260 0.670805 0.051567 0.000010 0.000010 0.000010 0.000010 0.125734 0.023100
0.007273 0.114050 0.020767 0.688580 0.037044 0.000010 0.029430 0.000010 0.002239 0.074925 0.025673
0.039407 0.063116 0.010316 0.551187 0.087675 0.000010 0.047629 0.013180 0.000010 0.187262 0.000207
0.037334 0.075467 0.008039 0.544247 0.080207 0.000010 0.047918 0.000010 0.000010 0.201883 0.004875
0.059224 0.071993 0.020160 0.502476 0.059158 0.000010 0.075995 0.000010 0.000010 0.196764 0.014199
0.000010 0.086308 0.046894 0.594178 0.040473 0.000010 0.049774 0.000010 0.000010 0.182323 0.000010
0.000010 0.076600 0.016159 0.521883 0.106940 0.000010 0.047761 0.000010 0.000010 0.216519 0.014099
0.000010 0.022731 0.000010 0.201536 0.000010 0.000010 0.016108 0.000010 0.000010 0.739295 0.020270
0.000010 0.017122 0.000010 0.087091 0.000010 0.000010 0.000010 0.000010 0.000010 0.892709 0.003008
0.025753 0.070857 0.037198 0.521170 0.119649 0.000010 0.032741 0.003484 0.001082 0.164863 0.023193
0.008546 0.048792 0.040484 0.411949 0.015041 0.016159 0.000010 0.000010 0.000010 0.439266 0.019734
0.000010 0.041654 0.000010 0.356444 0.014277 0.000010 0.027087 0.000010 0.000010 0.137437 0.423050
0.000010 0.085830 0.801983 0.021579 0.000010 0.000010 0.002641 0.000010 0.000010 0.087350 0.000567
0.000010 0.000010 0.999898 0.000010 0.000012 0.000010 0.000010 0.000010 0.000010 0.000010 0.000010
0.000010 0.044940 0.368573 0.153197 0.000010 0.000010 0.000010 0.000010 0.000010 0.431115 0.002116
0.000010 0.000010 0.999900 0.000010 0.000010 0.000010 0.000010 0.000010 0.000010 0.000010 0.000010
0.057876 0.093748 0.171206 0.354491 0.077970 0.000010 0.066399 0.002281 0.023726 0.147444 0.004849
0.080663 0.036963 0.260433 0.264433 0.054434 0.084587 0.067469 0.000010 0.037553 0.109210 0.004246
0.072816 0.088533 0.161531 0.300301 0.039102 0.046235 0.062273 0.006077 0.065064 0.153680 0.004388
0.000010 0.000010 0.999900 0.000010 0.000010 0.000010 0.000010 0.000010 0.000010 0.000010 0.000010
0.000010 0.036247 0.776320 0.091142 0.041382 0.000010 0.000010 0.000010 0.000010 0.054849 0.000010
0.000010 0.000010 0.999898 0.000012 0.000010 0.000010 0.000010 0.000010 0.000010 0.000010 0.000010
0.065289 0.063537 0.249549 0.274867 0.057867 0.041147 0.077448 0.000010 0.007906 0.157590 0.004789
0.068729 0.056447 0.253549 0.334417 0.029567 0.084119 0.013809 0.000010 0.030297 0.125697 0.003359
0.025731 0.083284 0.031300 0.539698 0.084862 0.000010 0.078005 0.000010 0.000010 0.123270 0.033820
0.037667 0.098864 0.024683 0.492290 0.046962 0.000010 0.073501 0.000010 0.002712 0.180162 0.043140
0.000010 0.057309 0.000010 0.763843 0.000458 0.000010 0.000010 0.000010 0.000010 0.171557 0.006773
0.000010 0.067904 0.000010 0.717182 0.020424 0.000010 0.007445 0.000010 0.000010 0.155830 0.031165
0.034376 0.073486 0.031232 0.453080 0.099817 0.000010 0.064754 0.000010 0.000010 0.212631 0.030594
0.000010 0.056722 0.000010 0.764971 0.000010 0.000010 0.000010 0.000010 0.000010 0.171301 0.006936
0.022162 0.071775 0.000010 0.694740 0.018487 0.000010 0.000251 0.000010 0.000010 0.183347 0.009199
0.032535 0.058576 0.007586 0.595398 0.051076 0.000010 0.046554 0.000010 0.000010 0.165435 0.042809
0.000010 0.004186 0.000010 0.227357 0.000010 0.000010 0.000010 0.000010 0.000010 0.755043 0.013344
0.000010 0.012090 0.000010 0.194994 0.000010 0.000010 0.000010 0.000010 0.000010 0.091753 0.701092
0.045644 0.104561 0.050134 0.482454 0.076576 0.000010 0.026398 0.008782 0.000010 0.204082 0.001349
0.062046 0.114120 0.053669 0.469914 0.063016 0.000010 0.000010 0.019464 0.000010 0.199703 0.018038
0.048523 0.141470 0.037035 0.432345 0.053074 0.000010 0.036901 0.000010 0.000010 0.229949 0.020672
0.045685 0.124389 0.013423 0.439692 0.080585 0.000010 0.050409 0.000822 0.017915 0.202630 0.024439
0.079186 0.095331 0.046928 0.436733 0.084264 0.000010 0.024810 0.001773 0.000010 0.210902 0.020052
0.018152 0.122515 0.034176 0.477400 0.078944 0.000010 0.065661 0.000010 0.000010 0.182711 0.020410
0.018186 0.121834 0.034071 0.478050 0.078715 0.000010 0.064319 0.000010 0.000010 0.183092 0.021703
0.039254 0.082050 0.052434 0.480582 0.076530 0.010340 0.067211 0.003803 0.023754 0.147841 0.016201
0.061929 0.129686 0.039349 0.487907 0.082471 0.000010 0.041260 0.001208 0.000010 0.156159 0.000010
0.047297 0.128274 0.043776 0.514833 0.040772 0.000010 0.062545 0.000010 0.000010 0.152433 0.010040
0.120647 0.093612 0.071735 0.423676 0.065260 0.022950 0.013213 0.000010 0.000010 0.174005 0.014883
0.051044 0.087307 0.040125 0.448829 0.098445 0.000010 0.034329 0.000010 0.011691 0.192238 0.035971
0.032218 0.096970 0.072973 0.466423 0.055358 0.000010 0.045506 0.000010 0.004802 0.202492 0.023238
0.072828 0.094795 0.010014 0.488151 0.093597 0.000010 0.046586 0.000010 0.000010 0.190343 0.003657
0.081691 0.081484 0.014134 0.540729 0.083482 0.000010 0.022631 0.006678 0.000010 0.169141 0.000010
0.057505 0.054045 0.035830 0.469413 0.098093 0.000010 0.041421 0.001725 0.000010 0.227284 0.014665
0.046659 0.101431 0.024383 0.483475 0.106710 0.000010 0.066093 0.000010 0.001835 0.169230 0.000164
0.058378 0.072394 0.039157 0.496386 0.086910 0.000010 0.036250 0.000010 0.000010 0.197340 0.013155
0.032623 0.072827 0.053219 0.464977 0.079534 0.000010 0.010545 0.009968 0.000010 0.262227 0.014059
0.053042 0.127180 0.058018 0.419341 0.097640 0.000010 0.030499 0.000010 0.010313 0.176462 0.027487
0.040815 0.037060 0.030966 0.302695 0.043861 0.000010 0.332217 0.066049 0.035432 0.095154 0.015741
0.029970 0.045135 0.000010 0.043076 0.000010 0.041989 0.813343 0.004302 0.000010 0.011630 0.010526
0.000010 0.000010 0.000010 0.000010 0.000010 0.000010 0.953335 0.000010 0.000010 0.046575 0.000010
0.000010 0.045360 0.000010 0.064789 0.019351 0.000010 0.813317 0.000010 0.030034 0.014221 0.012887
0.000010 0.000010 0.000010 0.000010 0.000010 0.000010 0.999900 0.000010 0.000010 0.000010 0.000010
0.000010 0.021284 0.000010 0.054623 0.019027 0.000010 0.904997 0.000010 0.000010 0.000010 0.000010
0.000010 0.072223 0.000010 0.000010 0.000010 0.000010 0.922744 0.000010 0.000010 0.004953 0.000010
0.000010 0.000010 0.000010 0.000010 0.000010 0.000010 0.999900 0.000010 0.000010 0.000010 0.000010
0.000010 0.073023 0.000010 0.000010 0.000010 0.000010 0.916670 0.000010 0.000010 0.000010 0.010227
0.000010 0.000010 0.000010 0.000010 0.000010 0.000010 0.999900 0.000010 0.000010 0.000010 0.000010
0.000010 0.057196 0.000010 0.000010 0.016176 0.000010 0.899476 0.000010 0.000010 0.024887 0.002205
0.000010 0.024942 0.000010 0.081292 0.045767 0.000010 0.823234 0.000010 0.000010 0.024705 0.000010
0.000010 0.029618 0.000010 0.000010 0.000010 0.000010 0.970292 0.000010 0.000010 0.000010 0.000010
0.000010 0.000010 0.000010 0.000010 0.000010 0.000010 0.999900 0.000010 0.000010 0.000010 0.000010
0.000010 0.000010 0.000010 0.000010 0.000010 0.000010 0.999900 0.000010 0.000010 0.000010 0.000010
0.000010 0.000010 0.000010 0.000010 0.000010 0.000010 0.999900 0.000010 0.000010 0.000010 0.000010
0.000010 0.000010 0.000010 0.000010 0.000010 0.000010 0.999900 0.000010 0.000010 0.000010 0.000010
0.000010 0.000010 0.000010 0.000010 0.000010 0.000010 0.999900 0.000010 0.000010 0.000010 0.000010
0.000010 0.000010 0.000010 0.000010 0.000010 0.000010 0.999900 0.000010 0.000010 0.000010 0.000010
0.000010 0.000010 0.000010 0.000010 0.000010 0.000010 0.000010 0.999900 0.000010 0.000010 0.000010
0.000017 0.000010 0.000010 0.000010 0.000010 0.000010 0.000010 0.999893 0.000010 0.000010 0.000010
0.000010 0.000011 0.000010 0.000010 0.000010 0.000010 0.000010 0.999899 0.000010 0.000010 0.000010
0.000010 0.000010 0.000010 0.000010 0.000010 0.000010 0.000010 0.999900 0.000010 0.000010 0.000010
0.000010 0.000010 0.000010 0.000010 0.000010 0.000010 0.000010 0.999900 0.000010 0.000010 0.000010
0.000010 0.000010 0.000010 0.000010 0.000010 0.000010 0.000010 0.999900 0.000010 0.000010 0.000010
0.000010 0.000010 0.000010 0.000010 0.000010 0.000010 0.000010 0.999900 0.000010 0.000010 0.000010
0.000010 0.000010 0.000010 0.082202 0.064328 0.000010 0.020596 0.773249 0.000010 0.059565 0.000010
0.000010 0.050822 0.000010 0.187862 0.149183 0.000010 0.039224 0.534081 0.000010 0.024152 0.014636
0.000010 0.001983 0.000010 0.112468 0.034673 0.000010 0.025587 0.803148 0.000010 0.022091 0.000010
0.000010 0.000010 0.000010 0.078017 0.111223 0.000010 0.041181 0.729552 0.000010 0.034534 0.005443
0.000010 0.000010 0.000010 0.000010 0.000010 0.000010 0.000010 0.999900 0.000010 0.000010 0.000010
0.000010 0.000010 0.000010 0.000010 0.000010 0.000010 0.000010 0.999900 0.000010 0.000010 0.000010
0.026808 0.006103 0.000010 0.089212 0.012430 0.000010 0.014214 0.767080 0.000010 0.084112 0.000010
0.000010 0.050165 0.000010 0.067659 0.000010 0.000010 0.008890 0.855791 0.000010 0.000010 0.017435
0.000010 0.024381 0.000010 0.061706 0.066319 0.000010 0.071508 0.744845 0.000010 0.031191 0.000010
0.003450 0.060678 0.006638 0.265226 0.429903 0.000010 0.028785 0.167439 0.000010 0.036269 0.001592
0.024169 0.026878 0.013213 0.185021 0.434345 0.000010 0.052154 0.179158 0.045344 0.039697 0.000010
0.000010 0.057911 0.007543 0.224819 0.399498 0.000010 0.061580 0.153501 0.000010 0.077859 0.017259
0.000010 0.055039 0.000010 0.209427 0.399634 0.000010 0.025063 0.205754 0.000010 0.105033 0.000010
0.052638 0.025877 0.000010 0.224281 0.341589 0.024659 0.020176 0.207903 0.033910 0.068946 0.000010
0.000010 0.026548 0.000010 0.014668 0.178808 0.151479 0.031550 0.550977 0.000010 0.045931 0.000010
0.000010 0.000010 0.000010 0.000010 0.000010 0.999900 0.000010 0.000010 0.000010 0.000010 0.000010
0.000010 0.000015 0.000010 0.000010 0.000010 0.999895 0.000010 0.000010 0.000010 0.000010 0.000010
0.000010 0.000010 0.000015 0.000010 0.000010 0.999895 0.000010 0.000010 0.000010 0.000010 0.000010
0.007714 0.000010 0.233733 0.000010 0.078992 0.679492 0.000010 0.000010 0.000010 0.000010 0.000010
0.010860 0.000010 0.231160 0.000010 0.078734 0.678673 0.000010 0.000010 0.000513 0.000010 0.000010
0.000010 0.027179 0.012560 0.214614 0.302944 0.000010 0.060454 0.271234 0.000010 0.110723 0.000262
0.097320 0.000010 0.164950 0.000010 0.019928 0.384825 0.000010 0.160237 0.172689 0.000010 0.000010
0.083023 0.030424 0.049171 0.056454 0.120272 0.090998 0.041597 0.402412 0.083157 0.037245 0.005249
0.029857 0.035422 0.000010 0.133116 0.398188 0.000010 0.051549 0.255907 0.000010 0.095922 0.000010
0.027529 0.005765 0.000010 0.196497 0.363845 0.000010 0.048944 0.259379 0.004971 0.093040 0.000010
0.049622 0.000010 0.000010 0.275508 0.388208 0.000010 0.065723 0.131484 0.000010 0.087095 0.002319
0.063638 0.000010 0.000010 0.298194 0.394158 0.000010 0.060612 0.114805 0.000010 0.063033 0.005519
0.000010 0.045281 0.000010 0.229077 0.364787 0.000010 0.038251 0.229270 0.000010 0.079948 0.013345
0.000010 0.034986 0.000010 0.198149 0.355348 0.000010 0.046252 0.288008 0.000010 0.077207 0.000010
