# Supplementary material for: Genetic analysis of Thai cattle reveals a Southeast Asian indicine ancestry
Source: PeerJ. 2015 Oct 27;3:e1318. doi: 10.7717/peerj.1318 (PMC4627918; doi:10.7717/peerj.1318)
Supplement: Dataset S2 — The Q values inferred by ADMIXTURE for each modeled K are shown for each individual, which are labeled according to breed information. The data are organized into three folders, each of which represents the ADMIXTURE experiments described in Fig. S5. [file peerj-03-1318-s007.zip › SupplementDataS7/28experiments/experiment_10/12.Q]

0.000010 0.000016 0.000010 0.000010 0.000010 0.000010 0.000010 0.000010 0.999884 0.000010 0.000010 0.000010
0.000010 0.000016 0.000010 0.000014 0.000010 0.000010 0.000010 0.000010 0.999880 0.000010 0.000010 0.000010
0.000010 0.000010 0.000016 0.000010 0.000010 0.000010 0.000011 0.000010 0.999881 0.000010 0.000012 0.000010
0.000010 0.000010 0.000010 0.000010 0.000010 0.000010 0.000010 0.000010 0.999890 0.000010 0.000010 0.000010
0.000012 0.000010 0.000010 0.000010 0.000010 0.000010 0.000010 0.000010 0.999888 0.000010 0.000010 0.000010
0.000012 0.000013 0.000010 0.000010 0.000010 0.000010 0.000010 0.000010 0.999886 0.000010 0.000010 0.000010
0.000010 0.000010 0.000011 0.000010 0.000010 0.000010 0.000010 0.000010 0.999889 0.000010 0.000010 0.000010
0.000010 0.000010 0.000010 0.000018 0.000010 0.000010 0.000010 0.000010 0.999882 0.000010 0.000010 0.000010
0.116271 0.000010 0.000010 0.000010 0.000010 0.096130 0.000071 0.000010 0.191090 0.596368 0.000010 0.000010
0.106240 0.000010 0.000010 0.000010 0.000010 0.105540 0.000010 0.000010 0.185375 0.602765 0.000010 0.000010
0.044754 0.006354 0.000010 0.000010 0.000010 0.086828 0.000010 0.000010 0.000010 0.170081 0.000010 0.691914
0.000010 0.000010 0.000010 0.000010 0.000010 0.000010 0.000010 0.000010 0.000010 0.000010 0.000010 0.999890
0.000010 0.000010 0.000010 0.000010 0.000010 0.000010 0.000010 0.000010 0.000010 0.000010 0.000010 0.999890
0.000010 0.000010 0.000014 0.000010 0.000010 0.000010 0.000010 0.000010 0.000010 0.000010 0.000010 0.999886
0.000010 0.000010 0.000010 0.000010 0.000010 0.000010 0.000010 0.000010 0.000010 0.000010 0.000010 0.999890
0.003929 0.000010 0.000010 0.000010 0.000010 0.047970 0.000010 0.000010 0.000010 0.072372 0.000010 0.875649
0.000010 0.000010 0.000010 0.000010 0.000010 0.000010 0.000010 0.000010 0.000010 0.000010 0.000010 0.999890
0.000010 0.000010 0.000010 0.000010 0.000010 0.000010 0.000010 0.060469 0.012783 0.000010 0.000010 0.926657
0.000010 0.000010 0.000010 0.000010 0.000010 0.000010 0.000010 0.000010 0.000010 0.000010 0.000010 0.999890
0.000010 0.000010 0.000010 0.000010 0.000010 0.000010 0.000010 0.000010 0.000010 0.000010 0.000010 0.999890
0.000010 0.000010 0.000010 0.000010 0.000010 0.000010 0.000010 0.000010 0.000010 0.000010 0.000010 0.999890
0.000010 0.000010 0.000010 0.000010 0.000010 0.000010 0.000010 0.000010 0.000010 0.000010 0.000010 0.999890
0.000010 0.000010 0.000010 0.000010 0.000010 0.000010 0.000010 0.000010 0.000010 0.000010 0.000010 0.999890
0.000010 0.000010 0.000010 0.000010 0.000010 0.000010 0.000010 0.000010 0.000010 0.000010 0.000010 0.999890
0.000010 0.042098 0.000010 0.000010 0.001603 0.011866 0.004396 0.014965 0.000148 0.195822 0.000010 0.729062
0.000010 0.000010 0.000010 0.000010 0.000010 0.000010 0.000010 0.000010 0.000010 0.000010 0.000010 0.999890
0.000010 0.000010 0.000010 0.000010 0.000010 0.000010 0.000010 0.000010 0.000010 0.000010 0.000010 0.999890
0.000010 0.000010 0.000010 0.000010 0.000010 0.000010 0.000010 0.000010 0.000010 0.000010 0.000010 0.999890
0.000010 0.000010 0.000010 0.000010 0.000010 0.000010 0.000010 0.000010 0.000010 0.000010 0.000010 0.999890
0.000010 0.000010 0.000010 0.000010 0.000010 0.000010 0.000010 0.000010 0.000010 0.000010 0.000010 0.999890
0.076102 0.052837 0.000010 0.013601 0.002046 0.305979 0.022519 0.086767 0.003274 0.372920 0.026975 0.036971
0.028810 0.000010 0.004558 0.000010 0.000010 0.408551 0.029580 0.141694 0.014580 0.264342 0.037763 0.070092
0.000010 0.000010 0.000010 0.000010 0.000010 0.090341 0.049998 0.625815 0.004358 0.181024 0.000010 0.048404
0.000010 0.000014 0.000010 0.000010 0.000010 0.000010 0.000010 0.999886 0.000010 0.000010 0.000010 0.000010
0.000010 0.000010 0.000010 0.000010 0.000010 0.000010 0.000010 0.999890 0.000010 0.000010 0.000010 0.000010
0.000010 0.000010 0.000010 0.000010 0.000010 0.127278 0.000010 0.666419 0.008512 0.173139 0.000010 0.024583
0.000010 0.000010 0.000298 0.005641 0.000010 0.339763 0.030560 0.309692 0.024501 0.224324 0.000010 0.065181
0.000010 0.000010 0.000010 0.000010 0.000010 0.000010 0.000010 0.999890 0.000010 0.000010 0.000010 0.000010
0.011927 0.019617 0.033132 0.025078 0.000010 0.084621 0.014264 0.651130 0.016992 0.035205 0.055056 0.052968
0.000010 0.016625 0.063219 0.005734 0.000010 0.053764 0.029757 0.587606 0.001032 0.133225 0.109008 0.000010
0.012112 0.000010 0.023755 0.000010 0.000010 0.229564 0.000010 0.547174 0.000010 0.070895 0.079107 0.037341
0.000010 0.000010 0.000010 0.000010 0.000010 0.000010 0.000010 0.999890 0.000010 0.000010 0.000010 0.000010
0.035145 0.000010 0.024987 0.000010 0.000010 0.361857 0.018268 0.188540 0.017717 0.276142 0.013353 0.063962
0.000010 0.000010 0.000010 0.000010 0.000010 0.093370 0.000010 0.864393 0.000010 0.000010 0.000010 0.042147
0.016709 0.013193 0.000010 0.000010 0.000010 0.367824 0.030584 0.313411 0.005848 0.207858 0.040773 0.003771
0.006317 0.036682 0.051432 0.000010 0.000010 0.236120 0.000010 0.431496 0.000010 0.173051 0.055691 0.009170
0.000010 0.058667 0.000010 0.000010 0.000010 0.305118 0.026004 0.476962 0.007322 0.081576 0.044301 0.000010
0.000010 0.000010 0.000010 0.000010 0.000010 0.012529 0.000010 0.987371 0.000010 0.000010 0.000010 0.000010
0.000010 0.000010 0.000010 0.000010 0.000010 0.000010 0.000010 0.999890 0.000010 0.000010 0.000010 0.000010
0.000010 0.000010 0.000010 0.000010 0.000011 0.000010 0.000010 0.999889 0.000010 0.000010 0.000010 0.000010
0.000010 0.000010 0.000010 0.000010 0.000010 0.999890 0.000010 0.000010 0.000010 0.000010 0.000010 0.000010
0.000010 0.000010 0.000010 0.000010 0.000010 0.999890 0.000010 0.000010 0.000010 0.000010 0.000010 0.000010
0.000010 0.000010 0.000010 0.000010 0.000010 0.999890 0.000010 0.000010 0.000010 0.000010 0.000010 0.000010
0.000010 0.000010 0.000010 0.000010 0.000010 0.999890 0.000010 0.000010 0.000010 0.000010 0.000010 0.000010
0.000010 0.000010 0.000010 0.000010 0.000010 0.999890 0.000010 0.000010 0.000010 0.000010 0.000010 0.000010
0.000010 0.000010 0.000019 0.000010 0.000010 0.999881 0.000010 0.000010 0.000010 0.000010 0.000010 0.000010
0.000010 0.000010 0.000010 0.000010 0.000010 0.999890 0.000010 0.000010 0.000010 0.000010 0.000010 0.000010
0.000010 0.000010 0.000010 0.000010 0.000010 0.999890 0.000010 0.000010 0.000010 0.000010 0.000010 0.000010
0.000010 0.000010 0.000010 0.000010 0.000010 0.976826 0.000010 0.000010 0.002109 0.000010 0.000010 0.020975
0.000010 0.000010 0.000010 0.000010 0.000010 0.999890 0.000010 0.000010 0.000010 0.000010 0.000010 0.000010
0.000010 0.000010 0.000010 0.000010 0.000010 0.999890 0.000010 0.000010 0.000010 0.000010 0.000010 0.000010
0.000010 0.000010 0.000010 0.000010 0.000010 0.999890 0.000010 0.000010 0.000010 0.000010 0.000010 0.000010
0.000010 0.000010 0.000010 0.000010 0.000010 0.999890 0.000010 0.000010 0.000010 0.000010 0.000010 0.000010
0.000010 0.000010 0.000010 0.000010 0.000010 0.999890 0.000010 0.000010 0.000010 0.000010 0.000010 0.000010
0.000010 0.000010 0.000010 0.000010 0.000010 0.999890 0.000010 0.000010 0.000010 0.000010 0.000010 0.000010
0.000010 0.000010 0.000010 0.000010 0.000010 0.999890 0.000010 0.000010 0.000010 0.000010 0.000010 0.000010
0.000010 0.000010 0.000010 0.000010 0.000010 0.999890 0.000010 0.000010 0.000010 0.000010 0.000010 0.000010
0.000010 0.000010 0.000010 0.000010 0.000010 0.999890 0.000010 0.000010 0.000010 0.000010 0.000010 0.000010
0.000010 0.000010 0.000010 0.000010 0.000010 0.999890 0.000010 0.000010 0.000010 0.000010 0.000010 0.000010
0.000010 0.000010 0.000010 0.000010 0.000010 0.999890 0.000010 0.000010 0.000010 0.000010 0.000010 0.000010
0.000010 0.000010 0.000010 0.000010 0.000010 0.000010 0.999888 0.000010 0.000012 0.000010 0.000010 0.000010
0.000010 0.000010 0.000010 0.000010 0.000010 0.000010 0.999890 0.000010 0.000010 0.000010 0.000010 0.000010
0.000010 0.000010 0.000010 0.000010 0.000010 0.000010 0.999890 0.000010 0.000010 0.000010 0.000010 0.000010
0.000010 0.000010 0.000010 0.000010 0.000010 0.000010 0.999890 0.000010 0.000010 0.000010 0.000010 0.000010
0.000010 0.000010 0.000010 0.000010 0.000010 0.000010 0.999890 0.000010 0.000010 0.000010 0.000010 0.000010
0.000010 0.000010 0.000010 0.000010 0.000010 0.000010 0.999890 0.000010 0.000010 0.000010 0.000010 0.000010
0.000010 0.000010 0.000010 0.000010 0.000010 0.019991 0.953147 0.000010 0.000010 0.021573 0.000010 0.005209
0.000010 0.000010 0.000010 0.000010 0.000010 0.000010 0.999890 0.000010 0.000010 0.000010 0.000010 0.000010
0.000010 0.000010 0.000010 0.000010 0.000013 0.000010 0.999887 0.000010 0.000010 0.000010 0.000010 0.000010
0.000010 0.000010 0.000016 0.000010 0.000010 0.000010 0.999884 0.000010 0.000010 0.000010 0.000010 0.000010
0.186253 0.022987 0.018550 0.043214 0.000010 0.053850 0.091921 0.004918 0.030203 0.494600 0.000010 0.053484
0.835654 0.000010 0.000010 0.000010 0.000010 0.000010 0.000010 0.000010 0.000010 0.164246 0.000010 0.000010
0.999890 0.000010 0.000010 0.000010 0.000010 0.000010 0.000010 0.000010 0.000010 0.000010 0.000010 0.000010
0.999890 0.000010 0.000010 0.000010 0.000010 0.000010 0.000010 0.000010 0.000010 0.000010 0.000010 0.000010
0.999890 0.000010 0.000010 0.000010 0.000010 0.000010 0.000010 0.000010 0.000010 0.000010 0.000010 0.000010
0.810391 0.000010 0.000010 0.000010 0.000010 0.032563 0.029978 0.000010 0.000010 0.126988 0.000010 0.000010
0.999890 0.000010 0.000010 0.000010 0.000010 0.000010 0.000010 0.000010 0.000010 0.000010 0.000010 0.000010
0.790333 0.000010 0.000010 0.000010 0.000010 0.025282 0.049735 0.000010 0.006671 0.127909 0.000010 0.000010
0.861970 0.000010 0.000010 0.000655 0.000010 0.011172 0.003222 0.000010 0.014303 0.108618 0.000010 0.000010
0.874860 0.000010 0.000010 0.000010 0.000010 0.033346 0.000010 0.000010 0.000010 0.091704 0.000010 0.000010
0.823393 0.000010 0.000010 0.000010 0.000010 0.019130 0.000010 0.000010 0.000010 0.157386 0.000010 0.000010
0.999890 0.000010 0.000010 0.000010 0.000010 0.000010 0.000010 0.000010 0.000010 0.000010 0.000010 0.000010
0.999890 0.000010 0.000010 0.000010 0.000010 0.000010 0.000010 0.000010 0.000010 0.000010 0.000010 0.000010
0.999890 0.000010 0.000010 0.000010 0.000010 0.000010 0.000010 0.000010 0.000010 0.000010 0.000010 0.000010
0.999887 0.000010 0.000013 0.000010 0.000010 0.000010 0.000010 0.000011 0.000010 0.000010 0.000010 0.000010
0.682163 0.000010 0.000010 0.000010 0.000010 0.000010 0.038691 0.000010 0.000010 0.279056 0.000010 0.000010
0.999890 0.000010 0.000010 0.000010 0.000010 0.000010 0.000010 0.000010 0.000010 0.000010 0.000010 0.000010
0.999890 0.000010 0.000010 0.000010 0.000010 0.000010 0.000010 0.000010 0.000010 0.000010 0.000010 0.000010
0.093558 0.046386 0.124679 0.057669 0.000010 0.043702 0.046314 0.012645 0.006452 0.514047 0.028534 0.026004
0.999890 0.000010 0.000010 0.000010 0.000010 0.000010 0.000010 0.000010 0.000010 0.000010 0.000010 0.000010
0.095034 0.038681 0.142179 0.032684 0.000010 0.070563 0.039983 0.055663 0.002764 0.408471 0.058852 0.055116
0.999890 0.000010 0.000010 0.000010 0.000010 0.000010 0.000010 0.000010 0.000010 0.000010 0.000010 0.000010
0.999890 0.000010 0.000010 0.000010 0.000010 0.000010 0.000010 0.000010 0.000010 0.000010 0.000010 0.000010
0.105544 0.042908 0.155559 0.036497 0.000010 0.065615 0.029926 0.055408 0.000010 0.407990 0.044153 0.056380
0.859674 0.000010 0.000010 0.000010 0.000010 0.000010 0.004098 0.000010 0.000010 0.136137 0.000010 0.000010
0.070344 0.063380 0.253139 0.018809 0.014193 0.000010 0.023680 0.037819 0.000010 0.405014 0.102724 0.010879
0.080031 0.044697 0.332427 0.024798 0.000010 0.000010 0.023635 0.064198 0.006468 0.317622 0.076352 0.029753
0.085017 0.020793 0.344637 0.008527 0.000010 0.000010 0.019628 0.079925 0.000010 0.310513 0.083981 0.046949
0.000010 0.997380 0.000010 0.000010 0.000010 0.000010 0.000010 0.000010 0.002520 0.000010 0.000010 0.000010
0.130073 0.225346 0.000010 0.000010 0.000010 0.084082 0.091167 0.000010 0.006903 0.462368 0.000010 0.000010
0.086485 0.264315 0.000010 0.023558 0.000010 0.039821 0.028838 0.000010 0.024465 0.492138 0.000010 0.040340
0.000010 0.999884 0.000010 0.000010 0.000010 0.000010 0.000010 0.000016 0.000010 0.000010 0.000010 0.000010
0.000010 0.999890 0.000010 0.000010 0.000010 0.000010 0.000010 0.000010 0.000010 0.000010 0.000010 0.000010
0.066372 0.286970 0.000010 0.004084 0.000010 0.064281 0.023935 0.000010 0.015213 0.488485 0.000010 0.050620
0.000010 0.999890 0.000010 0.000010 0.000010 0.000010 0.000010 0.000010 0.000010 0.000010 0.000010 0.000010
0.000010 0.999890 0.000010 0.000010 0.000010 0.000010 0.000010 0.000010 0.000010 0.000010 0.000010 0.000010
0.000010 0.999890 0.000010 0.000010 0.000010 0.000010 0.000010 0.000010 0.000010 0.000010 0.000010 0.000010
0.000010 0.794205 0.000010 0.000010 0.000010 0.000010 0.020358 0.000010 0.004157 0.181200 0.000010 0.000010
0.000010 0.000010 0.000010 0.000010 0.000010 0.053676 0.014340 0.000010 0.000010 0.931894 0.000010 0.000010
0.000010 0.000010 0.000010 0.000010 0.000010 0.000010 0.000010 0.000010 0.010999 0.988901 0.000010 0.000010
0.044682 0.000010 0.000010 0.000010 0.000010 0.115967 0.040355 0.000010 0.024720 0.728860 0.000010 0.045357
0.000010 0.000010 0.000010 0.000010 0.000010 0.000010 0.000010 0.000010 0.000010 0.999890 0.000010 0.000010
0.000010 0.000010 0.000010 0.000010 0.000010 0.000010 0.000010 0.000010 0.000010 0.999890 0.000010 0.000010
0.000010 0.000010 0.000010 0.000010 0.000010 0.000010 0.000014 0.000010 0.000010 0.999886 0.000010 0.000010
0.014047 0.000010 0.000010 0.000010 0.000010 0.063894 0.041646 0.000010 0.000010 0.880333 0.000010 0.000010
0.000010 0.000010 0.000010 0.000010 0.000010 0.000010 0.000010 0.000010 0.000010 0.999890 0.000010 0.000010
0.000010 0.000010 0.000010 0.000010 0.000010 0.000010 0.000010 0.000010 0.000010 0.999890 0.000010 0.000010
0.074715 0.000010 0.008770 0.013945 0.000010 0.102416 0.069722 0.002661 0.011474 0.697884 0.000010 0.018383
0.092920 0.000010 0.002247 0.018487 0.000010 0.000010 0.062629 0.000010 0.018062 0.758687 0.000010 0.046918
0.118238 0.000765 0.006509 0.000010 0.010496 0.049047 0.052725 0.000010 0.000010 0.742359 0.000010 0.019820
0.123468 0.000010 0.009164 0.021075 0.006870 0.000010 0.035549 0.000010 0.000010 0.770317 0.000010 0.033506
0.086083 0.025794 0.019608 0.048813 0.000010 0.063707 0.085404 0.000010 0.000938 0.587994 0.000010 0.081629
0.129768 0.015188 0.004923 0.007545 0.000010 0.000010 0.017389 0.000010 0.010623 0.777794 0.000010 0.036729
0.135783 0.000010 0.001024 0.000010 0.000010 0.001291 0.023375 0.000010 0.000263 0.781370 0.000010 0.056844
0.099538 0.008428 0.000010 0.021494 0.000010 0.000010 0.066404 0.000010 0.008400 0.774954 0.000010 0.020732
0.079622 0.038108 0.009948 0.006639 0.019144 0.042032 0.056526 0.000010 0.031135 0.612491 0.000010 0.104335
0.094627 0.000765 0.038021 0.036059 0.011844 0.079415 0.048637 0.007234 0.003463 0.593444 0.000010 0.086481
0.099290 0.030789 0.031846 0.072459 0.000010 0.047025 0.050732 0.000010 0.010019 0.567218 0.000010 0.090592
0.111211 0.000010 0.000010 0.037579 0.000010 0.000010 0.078004 0.000010 0.008272 0.714841 0.000010 0.050033
0.102882 0.004964 0.032321 0.050044 0.000010 0.005110 0.082010 0.000010 0.000010 0.708824 0.000010 0.013805
0.122993 0.005106 0.039416 0.050999 0.007305 0.086343 0.055864 0.000010 0.026437 0.547183 0.001362 0.056982
0.118568 0.035188 0.032605 0.040441 0.000010 0.071991 0.044503 0.000010 0.000010 0.566064 0.000010 0.090601
0.115784 0.024221 0.116683 0.054705 0.000010 0.000010 0.044843 0.005491 0.010196 0.567870 0.030612 0.029575
0.107827 0.000093 0.050491 0.015196 0.000010 0.053247 0.041714 0.000010 0.006791 0.703513 0.000010 0.021096
0.106142 0.000010 0.049173 0.014816 0.000010 0.062982 0.056847 0.000010 0.000010 0.694689 0.000010 0.015302
0.103210 0.014318 0.037698 0.062116 0.000010 0.000010 0.056705 0.000010 0.013724 0.654187 0.000010 0.058003
0.100666 0.000010 0.018228 0.007803 0.000010 0.032712 0.048016 0.000010 0.016112 0.716628 0.000010 0.059794
0.115759 0.054842 0.046797 0.027234 0.000010 0.088493 0.041468 0.000010 0.000145 0.574989 0.000010 0.050243
0.097423 0.005452 0.025345 0.039500 0.004083 0.094903 0.059370 0.000010 0.019157 0.586778 0.002271 0.065708
0.138059 0.051083 0.032435 0.028924 0.005993 0.060329 0.072755 0.000010 0.020191 0.513778 0.000010 0.076431
0.000010 0.000010 0.000010 0.000010 0.000010 0.076260 0.009304 0.000010 0.000010 0.914346 0.000010 0.000010
0.047733 0.000010 0.000010 0.000010 0.000010 0.104723 0.018872 0.000010 0.000010 0.828593 0.000010 0.000010
0.043033 0.000010 0.000010 0.000010 0.000010 0.120546 0.019236 0.000010 0.011557 0.782554 0.000010 0.023014
0.037091 0.000010 0.000010 0.000010 0.000010 0.139043 0.022419 0.000010 0.003512 0.772853 0.000010 0.025023
0.000010 0.017519 0.068758 0.000010 0.000010 0.081315 0.005882 0.052215 0.007914 0.635828 0.101867 0.028672
0.000010 0.000010 0.000010 0.000010 0.000010 0.086539 0.036560 0.000010 0.008553 0.868267 0.000010 0.000010
0.092191 0.025255 0.061089 0.000010 0.000477 0.097196 0.071478 0.086265 0.022984 0.433993 0.076621 0.032441
0.086344 0.008195 0.004937 0.055037 0.000010 0.139160 0.075626 0.000010 0.016476 0.579744 0.000010 0.034450
0.076127 0.009765 0.000010 0.015759 0.000010 0.142175 0.034635 0.000010 0.022856 0.683104 0.000010 0.015539
0.049450 0.000010 0.027584 0.028659 0.017467 0.168796 0.048480 0.000010 0.018965 0.562857 0.000010 0.077711
0.062372 0.005126 0.004924 0.000010 0.000010 0.119257 0.043426 0.000010 0.020534 0.736353 0.000010 0.007968
0.000010 0.000010 0.000010 0.000010 0.000010 0.132246 0.085537 0.000010 0.019819 0.755968 0.000010 0.006360
0.123370 0.016510 0.000010 0.022281 0.014196 0.141041 0.037641 0.000010 0.000010 0.595572 0.000010 0.049351
0.140888 0.000010 0.000010 0.024242 0.000010 0.123217 0.055921 0.000010 0.000010 0.615146 0.000010 0.040525
0.134130 0.028171 0.006706 0.053408 0.000010 0.132742 0.049868 0.000010 0.011447 0.555506 0.000010 0.027992
0.113857 0.000010 0.023290 0.028035 0.000010 0.152588 0.055532 0.000010 0.000012 0.621865 0.000010 0.004781
0.152858 0.000010 0.000010 0.029802 0.000010 0.140987 0.050898 0.000010 0.012113 0.545146 0.000010 0.068145
0.712208 0.000010 0.000010 0.013024 0.000010 0.091932 0.016494 0.000010 0.022281 0.144000 0.000010 0.000010
0.875586 0.000010 0.000010 0.000010 0.000010 0.000010 0.011087 0.000010 0.004188 0.109059 0.000010 0.000010
0.119921 0.000478 0.012995 0.013232 0.004064 0.147632 0.055136 0.000010 0.021665 0.544222 0.001225 0.079420
0.378089 0.000010 0.027713 0.000010 0.000010 0.128057 0.030038 0.000010 0.016707 0.402562 0.016785 0.000010
0.098211 0.000010 0.000010 0.009094 0.000010 0.048179 0.027434 0.000010 0.423190 0.391151 0.000010 0.002691
0.078483 0.000010 0.790661 0.010336 0.000010 0.025033 0.091244 0.000010 0.000010 0.004183 0.000010 0.000010
0.000010 0.000010 0.999890 0.000010 0.000010 0.000010 0.000010 0.000010 0.000010 0.000010 0.000010 0.000010
0.393346 0.000010 0.354034 0.000010 0.000010 0.000010 0.033372 0.000010 0.000010 0.219168 0.000010 0.000010
0.000010 0.000010 0.999875 0.000015 0.000010 0.000010 0.000020 0.000010 0.000010 0.000010 0.000010 0.000010
0.092922 0.042109 0.147418 0.045464 0.004380 0.054141 0.074566 0.025654 0.005751 0.463070 0.000904 0.043621
0.066478 0.069485 0.227633 0.051089 0.000010 0.000466 0.024999 0.036142 0.002255 0.401601 0.087375 0.032467
0.114783 0.058125 0.134411 0.044598 0.006538 0.014694 0.067481 0.064269 0.003037 0.427380 0.048476 0.016208
0.000010 0.000010 0.999890 0.000010 0.000010 0.000010 0.000010 0.000010 0.000010 0.000010 0.000010 0.000010
0.053003 0.000010 0.763304 0.000010 0.000010 0.052646 0.032100 0.000010 0.000010 0.060725 0.000010 0.038162
0.000010 0.000010 0.999890 0.000010 0.000010 0.000010 0.000010 0.000010 0.000010 0.000010 0.000010 0.000010
0.118358 0.051797 0.217402 0.064595 0.000010 0.012110 0.047041 0.006878 0.001218 0.402780 0.044904 0.032907
0.082334 0.052716 0.220610 0.002512 0.000010 0.080762 0.043298 0.029176 0.000414 0.394163 0.087761 0.006244
0.073711 0.000010 0.021882 0.052173 0.000010 0.099796 0.056210 0.000010 0.032144 0.617469 0.000010 0.046576
0.131997 0.024309 0.003972 0.056846 0.000010 0.122621 0.080655 0.000221 0.041367 0.510902 0.000010 0.027090
0.000010 0.000010 0.000010 0.000010 0.000010 0.000010 0.000010 0.000010 0.000010 0.999890 0.000010 0.000010
0.000010 0.000010 0.000010 0.000010 0.000010 0.000010 0.000010 0.000010 0.024141 0.975759 0.000010 0.000010
0.159078 0.011389 0.012609 0.037598 0.000010 0.086586 0.055604 0.000010 0.029171 0.540484 0.000010 0.067450
0.000010 0.000010 0.000010 0.000010 0.000010 0.000010 0.000010 0.000010 0.000010 0.999890 0.000010 0.000010
0.064100 0.000010 0.000010 0.000010 0.000010 0.014508 0.028420 0.000010 0.007477 0.885425 0.000010 0.000010
0.093816 0.006683 0.000010 0.017937 0.000010 0.093010 0.027396 0.000010 0.037188 0.698594 0.000010 0.025336
0.708324 0.000010 0.000010 0.000010 0.000010 0.051164 0.000010 0.000010 0.012508 0.227923 0.000010 0.000010
0.063033 0.000010 0.000010 0.000010 0.000010 0.000010 0.000010 0.000010 0.701327 0.235550 0.000010 0.000010
0.136826 0.013888 0.020305 0.001334 0.012391 0.049994 0.080094 0.000010 0.000010 0.651410 0.000010 0.033728
0.130474 0.034277 0.026911 0.000010 0.012438 0.031161 0.069724 0.000010 0.015611 0.656222 0.000010 0.023152
0.161485 0.020395 0.012319 0.015169 0.000010 0.040468 0.099739 0.000010 0.017498 0.621571 0.000010 0.011327
0.148110 0.013782 0.000010 0.029726 0.000010 0.082358 0.082979 0.002447 0.020055 0.564902 0.000010 0.055611
0.143415 0.043862 0.019048 0.013755 0.000886 0.058305 0.074299 0.000010 0.014929 0.581967 0.000010 0.049514
0.000010 0.000010 0.000010 0.000010 0.000010 0.000010 0.000010 0.000010 0.000221 0.999679 0.000010 0.000010
0.000010 0.000010 0.000010 0.000010 0.000010 0.000010 0.000010 0.000010 0.002779 0.997121 0.000010 0.000010
0.093956 0.019305 0.034946 0.043604 0.006579 0.111878 0.060955 0.020502 0.015280 0.533406 0.012126 0.047463
0.075140 0.010904 0.000010 0.015234 0.000010 0.000010 0.083428 0.000010 0.000010 0.778892 0.000010 0.036342
0.073490 0.001798 0.000010 0.038195 0.000010 0.036474 0.083340 0.000010 0.004707 0.761946 0.000010 0.000010
0.098846 0.054460 0.052139 0.000010 0.000010 0.016167 0.062302 0.000010 0.011200 0.670294 0.026657 0.007906
0.140849 0.032177 0.005996 0.013340 0.000010 0.076043 0.061976 0.000010 0.032227 0.585796 0.000010 0.051566
0.143499 0.013322 0.042185 0.024059 0.000010 0.046175 0.072325 0.000859 0.020414 0.613335 0.000010 0.023807
0.113353 0.000010 0.000010 0.002405 0.000010 0.000010 0.059296 0.000010 0.000010 0.806781 0.000010 0.018094
0.099864 0.000010 0.000010 0.000010 0.000010 0.000010 0.051003 0.000010 0.000010 0.849043 0.000010 0.000010
0.155859 0.027481 0.012227 0.013167 0.004346 0.101864 0.037351 0.000010 0.010684 0.578198 0.000010 0.058802
0.106792 0.021540 0.000010 0.037615 0.000010 0.075966 0.076720 0.003273 0.000010 0.614446 0.000010 0.063609
0.137572 0.040726 0.017139 0.023459 0.000010 0.147283 0.048960 0.000010 0.008498 0.521343 0.000010 0.054991
0.182026 0.000010 0.025046 0.000010 0.006230 0.057918 0.049571 0.000010 0.016070 0.625286 0.000010 0.037814
0.115591 0.026643 0.035382 0.003308 0.000010 0.053748 0.081952 0.007430 0.023205 0.586865 0.000010 0.065856
0.071687 0.032655 0.014551 0.317212 0.065876 0.087644 0.023181 0.035057 0.015012 0.306762 0.000361 0.030002
0.009898 0.038409 0.000010 0.815030 0.003453 0.031343 0.043775 0.000010 0.010535 0.008779 0.038747 0.000010
0.044214 0.000010 0.000010 0.955686 0.000010 0.000010 0.000010 0.000010 0.000010 0.000010 0.000010 0.000010
0.000010 0.000010 0.000010 0.804241 0.000010 0.000010 0.037473 0.030864 0.012188 0.112306 0.000010 0.002869
0.000010 0.000010 0.000010 0.999890 0.000010 0.000010 0.000010 0.000010 0.000010 0.000010 0.000010 0.000010
0.000010 0.000010 0.000010 0.900215 0.000010 0.002086 0.016988 0.000010 0.000010 0.063332 0.000010 0.017309
0.000010 0.000010 0.000010 0.921930 0.000010 0.000010 0.067900 0.000010 0.000010 0.010080 0.000010 0.000010
0.000010 0.000010 0.000010 0.999890 0.000010 0.000010 0.000010 0.000010 0.000010 0.000010 0.000010 0.000010
0.000010 0.000010 0.000010 0.916876 0.000010 0.000010 0.069564 0.000010 0.011539 0.001941 0.000010 0.000010
0.000010 0.000010 0.000010 0.999890 0.000010 0.000010 0.000010 0.000010 0.000010 0.000010 0.000010 0.000010
0.000010 0.000010 0.000010 0.881276 0.000010 0.000010 0.038504 0.000010 0.000010 0.080130 0.000010 0.000010
0.019656 0.000010 0.000010 0.819461 0.000010 0.026985 0.023256 0.000010 0.000010 0.068115 0.000010 0.042466
0.000010 0.000010 0.000010 0.971539 0.000010 0.000010 0.027386 0.000010 0.000010 0.000985 0.000010 0.000010
0.000010 0.000010 0.000010 0.999890 0.000010 0.000010 0.000010 0.000010 0.000010 0.000010 0.000010 0.000010
0.000010 0.000010 0.000010 0.999890 0.000010 0.000010 0.000010 0.000010 0.000010 0.000010 0.000010 0.000010
0.000016 0.000010 0.000010 0.999882 0.000010 0.000010 0.000010 0.000012 0.000010 0.000010 0.000010 0.000010
0.000017 0.000010 0.000010 0.999883 0.000010 0.000010 0.000010 0.000011 0.000010 0.000010 0.000010 0.000010
0.000010 0.000010 0.000010 0.999886 0.000010 0.000010 0.000010 0.000014 0.000010 0.000010 0.000010 0.000010
0.000010 0.000010 0.000010 0.999890 0.000010 0.000010 0.000010 0.000010 0.000010 0.000010 0.000010 0.000010
0.000010 0.000010 0.000010 0.000010 0.999890 0.000010 0.000010 0.000010 0.000010 0.000010 0.000010 0.000010
0.000010 0.000010 0.000010 0.000010 0.999890 0.000010 0.000010 0.000010 0.000010 0.000010 0.000010 0.000010
0.000010 0.000010 0.000010 0.000010 0.999884 0.000010 0.000010 0.000010 0.000010 0.000010 0.000016 0.000010
0.000010 0.000010 0.000010 0.000010 0.999890 0.000010 0.000010 0.000010 0.000010 0.000010 0.000010 0.000010
0.000011 0.000010 0.000010 0.000010 0.999886 0.000010 0.000010 0.000010 0.000013 0.000010 0.000010 0.000010
0.000010 0.000010 0.000010 0.000010 0.999886 0.000014 0.000010 0.000010 0.000010 0.000010 0.000010 0.000010
0.000010 0.000010 0.000010 0.000010 0.999890 0.000010 0.000010 0.000010 0.000010 0.000010 0.000010 0.000010
0.048701 0.000010 0.000010 0.012092 0.772087 0.000010 0.000010 0.000010 0.000010 0.115646 0.000010 0.051404
0.008961 0.000010 0.000010 0.030673 0.533557 0.027504 0.043252 0.000010 0.014544 0.199773 0.000010 0.141697
0.006803 0.000010 0.000010 0.020006 0.803810 0.056712 0.000010 0.000010 0.000010 0.087972 0.000010 0.024636
0.017168 0.000010 0.000010 0.032219 0.728295 0.000010 0.000010 0.000010 0.004874 0.117519 0.000010 0.099866
0.000010 0.000010 0.000010 0.000010 0.999890 0.000010 0.000010 0.000010 0.000010 0.000010 0.000010 0.000010
0.000010 0.000010 0.000010 0.000010 0.999890 0.000010 0.000010 0.000010 0.000010 0.000010 0.000010 0.000010
0.073381 0.030792 0.000010 0.009767 0.767367 0.023275 0.001068 0.000010 0.000010 0.087813 0.000010 0.006497
0.000010 0.000010 0.000010 0.000010 0.852703 0.000010 0.042405 0.000010 0.016708 0.088103 0.000010 0.000010
0.014440 0.000010 0.000010 0.066705 0.743876 0.000010 0.018722 0.000010 0.000010 0.097046 0.000010 0.059152
0.000010 0.000010 0.000010 0.007613 0.169702 0.025589 0.045213 0.000010 0.000010 0.357688 0.000010 0.394134
0.007777 0.018116 0.001878 0.038003 0.181338 0.008468 0.015188 0.047556 0.000010 0.279624 0.000010 0.402031
0.050972 0.000010 0.000010 0.051376 0.153645 0.072426 0.045078 0.000010 0.016925 0.231606 0.000010 0.377932
0.064845 0.000010 0.000010 0.013277 0.201448 0.000010 0.036590 0.000010 0.000010 0.314701 0.000010 0.369079
0.037046 0.043812 0.000010 0.016038 0.191132 0.029107 0.012598 0.031297 0.000010 0.279029 0.025794 0.334127
0.030546 0.000010 0.000010 0.026738 0.551247 0.000010 0.017281 0.000010 0.000010 0.057240 0.149398 0.167498
0.000010 0.000010 0.000010 0.000013 0.000012 0.000011 0.000010 0.000010 0.000010 0.000010 0.999884 0.000010
0.000010 0.000010 0.000019 0.000014 0.000015 0.000010 0.000010 0.000010 0.000010 0.000010 0.999872 0.000010
0.000010 0.000010 0.000010 0.000014 0.000010 0.000010 0.000010 0.000010 0.000010 0.000012 0.999883 0.000010
0.000010 0.077306 0.165946 0.000012 0.000010 0.000010 0.000010 0.000010 0.000010 0.000010 0.682214 0.074453
0.000010 0.080429 0.163376 0.000010 0.000010 0.000010 0.000010 0.000010 0.000010 0.000010 0.681546 0.074568
0.073412 0.000010 0.001375 0.047211 0.272020 0.047956 0.017250 0.000010 0.000970 0.259570 0.000164 0.280051
0.000010 0.116704 0.145043 0.000010 0.160254 0.009545 0.000010 0.168198 0.000010 0.000010 0.386162 0.014042
0.033414 0.087705 0.045527 0.040290 0.404557 0.023616 0.026945 0.083285 0.005865 0.043456 0.090009 0.115332
0.069162 0.017025 0.000010 0.039106 0.262408 0.010243 0.028636 0.000010 0.000010 0.197799 0.000010 0.375581
0.057408 0.008894 0.000010 0.032708 0.267134 0.041022 0.001187 0.002959 0.000010 0.250609 0.000010 0.338048
0.031672 0.031572 0.000010 0.043541 0.131561 0.000010 0.000010 0.000010 0.000010 0.406545 0.000010 0.355048
0.017567 0.046572 0.000010 0.040373 0.114006 0.019482 0.000010 0.000010 0.006629 0.395808 0.000010 0.359523
0.045712 0.000010 0.000010 0.019581 0.232231 0.000010 0.037904 0.000010 0.011517 0.319621 0.000010 0.333385
0.039336 0.000010 0.000010 0.031598 0.288100 0.000010 0.026283 0.000010 0.000010 0.290051 0.000010 0.324572
