# Supplementary material for: Genetic analysis of Thai cattle reveals a Southeast Asian indicine ancestry
Source: PeerJ. 2015 Oct 27;3:e1318. doi: 10.7717/peerj.1318 (PMC4627918; doi:10.7717/peerj.1318)
Supplement: Dataset S2 — The Q values inferred by ADMIXTURE for each modeled K are shown for each individual, which are labeled according to breed information. The data are organized into three folders, each of which represents the ADMIXTURE experiments described in Fig. S5. [file peerj-03-1318-s007.zip › SupplementDataS7/28experiments/experiment_10/13.Q]

0.000010 0.000010 0.000012 0.000010 0.000010 0.000010 0.000010 0.000010 0.000010 0.000010 0.000012 0.999876 0.000010
0.000012 0.000010 0.000010 0.000010 0.000010 0.000010 0.000010 0.000016 0.000014 0.000010 0.000010 0.999868 0.000010
0.000010 0.000015 0.000010 0.000010 0.000010 0.000013 0.000010 0.000010 0.000010 0.000010 0.000010 0.999872 0.000010
0.000010 0.000010 0.000010 0.000010 0.000010 0.000010 0.000010 0.000010 0.000010 0.000010 0.000010 0.999880 0.000010
0.000010 0.000010 0.000010 0.000010 0.000010 0.000010 0.000010 0.000012 0.000010 0.000010 0.000010 0.999878 0.000010
0.000010 0.000010 0.000010 0.000010 0.000010 0.000010 0.000010 0.000010 0.000010 0.000010 0.000011 0.999879 0.000010
0.000010 0.000010 0.000010 0.000010 0.000010 0.000010 0.000010 0.000010 0.000010 0.000010 0.000010 0.999880 0.000010
0.000011 0.000010 0.000010 0.000010 0.000010 0.000010 0.000010 0.000010 0.000010 0.000010 0.000010 0.999879 0.000010
0.000010 0.000010 0.000010 0.000010 0.000010 0.071222 0.572863 0.074940 0.087379 0.000010 0.000014 0.193512 0.000010
0.000010 0.000010 0.000010 0.000010 0.000010 0.078379 0.570049 0.062886 0.100803 0.000010 0.000010 0.187803 0.000010
0.000010 0.000010 0.000010 0.025961 0.000010 0.028099 0.133105 0.038490 0.083534 0.000010 0.000010 0.000010 0.690742
0.000010 0.000010 0.000010 0.000010 0.000010 0.000010 0.000010 0.000010 0.000010 0.000010 0.000010 0.000010 0.999880
0.000010 0.000010 0.000010 0.000010 0.000010 0.000010 0.000010 0.000010 0.000010 0.000010 0.000010 0.000010 0.999880
0.000010 0.000010 0.000010 0.000010 0.000010 0.000010 0.000010 0.000010 0.000010 0.000010 0.000010 0.000010 0.999880
0.000010 0.000010 0.000010 0.000010 0.000010 0.000010 0.000010 0.000010 0.000010 0.000010 0.000010 0.000010 0.999880
0.000010 0.000010 0.000010 0.000010 0.000010 0.000010 0.106435 0.000010 0.035017 0.000010 0.000010 0.000010 0.858448
0.000010 0.000010 0.000010 0.000010 0.000010 0.000010 0.000010 0.000010 0.000010 0.000010 0.000010 0.000010 0.999880
0.000010 0.000010 0.000010 0.000010 0.000010 0.000011 0.000010 0.000010 0.000010 0.062130 0.000010 0.012804 0.924965
0.000010 0.000010 0.000010 0.000010 0.000010 0.000012 0.000010 0.000010 0.000010 0.000010 0.000019 0.000010 0.999869
0.000010 0.000010 0.000010 0.000010 0.000010 0.000010 0.000010 0.000010 0.000010 0.000010 0.000010 0.000010 0.999880
0.000010 0.000010 0.000010 0.000010 0.000011 0.000010 0.000010 0.000010 0.000010 0.000010 0.000010 0.000010 0.999879
0.000010 0.000010 0.000010 0.000010 0.000010 0.009673 0.000010 0.000010 0.000010 0.000010 0.000010 0.000010 0.990217
0.000010 0.000010 0.000010 0.000010 0.000010 0.000010 0.000010 0.000010 0.000010 0.000010 0.000010 0.000010 0.999880
0.000010 0.000010 0.000010 0.000010 0.000010 0.000010 0.000010 0.000010 0.000010 0.000010 0.000010 0.000010 0.999880
0.000010 0.001799 0.000010 0.053173 0.000010 0.034934 0.165358 0.000010 0.010987 0.014475 0.000287 0.000010 0.718937
0.000010 0.000010 0.000010 0.000010 0.000010 0.000010 0.000010 0.000010 0.000010 0.000010 0.000010 0.000010 0.999880
0.000010 0.000010 0.000010 0.000010 0.000014 0.000010 0.000010 0.000010 0.000010 0.000010 0.000010 0.000010 0.999876
0.000010 0.000010 0.000010 0.000010 0.000010 0.000010 0.000010 0.000010 0.000010 0.000010 0.000010 0.000010 0.999880
0.000010 0.000010 0.000010 0.000010 0.000010 0.000010 0.000010 0.000010 0.000010 0.000010 0.000010 0.000010 0.999880
0.000010 0.000010 0.000010 0.000010 0.000010 0.000010 0.000010 0.000010 0.000010 0.000010 0.000010 0.000010 0.999880
0.007298 0.000743 0.000010 0.049282 0.029420 0.047520 0.403718 0.047400 0.296442 0.084276 0.009965 0.001886 0.022042
0.000010 0.000010 0.000010 0.006225 0.038434 0.048719 0.227664 0.019003 0.408776 0.143009 0.027376 0.014422 0.066343
0.000010 0.000010 0.000010 0.000010 0.000010 0.071498 0.101844 0.000010 0.095170 0.628138 0.050035 0.002682 0.050574
0.000010 0.000010 0.000010 0.000010 0.000012 0.000010 0.000010 0.000010 0.000015 0.999873 0.000010 0.000010 0.000010
0.000010 0.000010 0.000010 0.000010 0.000010 0.000010 0.000010 0.000010 0.000010 0.999880 0.000010 0.000010 0.000010
0.000010 0.000010 0.000010 0.000010 0.000010 0.047324 0.132185 0.000010 0.125028 0.665155 0.000010 0.007919 0.022318
0.001465 0.000010 0.000010 0.000010 0.000010 0.034265 0.229130 0.000010 0.328752 0.307760 0.019914 0.023182 0.055482
0.000010 0.000010 0.000010 0.000010 0.000010 0.000010 0.000010 0.000010 0.000010 0.999880 0.000010 0.000010 0.000010
0.020374 0.000010 0.026643 0.011936 0.056857 0.000010 0.086350 0.003151 0.076920 0.649375 0.008468 0.016391 0.043514
0.001465 0.000010 0.049235 0.018518 0.111683 0.011355 0.147923 0.000010 0.050444 0.586726 0.021543 0.001078 0.000010
0.000010 0.000010 0.017152 0.000010 0.081096 0.046373 0.024537 0.016497 0.230060 0.548079 0.000015 0.000010 0.036151
0.000010 0.000010 0.000010 0.000010 0.000010 0.000010 0.000010 0.000010 0.000010 0.999880 0.000010 0.000010 0.000010
0.000010 0.000010 0.019003 0.008271 0.012530 0.051426 0.280383 0.011137 0.350882 0.187401 0.004637 0.016635 0.057676
0.000010 0.000010 0.000010 0.000010 0.000010 0.000010 0.000010 0.000010 0.093579 0.863848 0.000010 0.000010 0.042473
0.000010 0.000010 0.000010 0.041577 0.039962 0.049598 0.130246 0.017236 0.369509 0.315290 0.027345 0.005409 0.003797
0.000010 0.000010 0.048505 0.055130 0.057447 0.053538 0.100522 0.005623 0.239155 0.431940 0.000010 0.000010 0.008101
0.000010 0.000010 0.000010 0.082255 0.045131 0.026265 0.023237 0.000010 0.308727 0.479841 0.027109 0.007387 0.000010
0.000010 0.000010 0.000010 0.000010 0.000010 0.002376 0.000010 0.000010 0.012893 0.984631 0.000010 0.000010 0.000010
0.000010 0.000010 0.000010 0.000010 0.000010 0.000010 0.000010 0.000010 0.000010 0.999880 0.000010 0.000010 0.000010
0.000010 0.000010 0.000010 0.000010 0.000010 0.000010 0.000010 0.000010 0.000010 0.999880 0.000010 0.000010 0.000010
0.000010 0.000010 0.000010 0.000010 0.000010 0.000010 0.000010 0.000010 0.999880 0.000010 0.000010 0.000010 0.000010
0.000010 0.000010 0.000010 0.000010 0.000010 0.000010 0.000010 0.000010 0.999880 0.000010 0.000010 0.000010 0.000010
0.000010 0.000010 0.000010 0.000010 0.000010 0.000010 0.000010 0.000010 0.999880 0.000010 0.000010 0.000010 0.000010
0.000010 0.000010 0.000010 0.000010 0.000010 0.000010 0.000010 0.000010 0.999880 0.000010 0.000010 0.000010 0.000010
0.000010 0.000010 0.000010 0.000010 0.000010 0.000010 0.000010 0.000010 0.999880 0.000010 0.000010 0.000010 0.000010
0.000010 0.000010 0.000010 0.000010 0.000010 0.000010 0.000010 0.000010 0.999880 0.000010 0.000010 0.000010 0.000010
0.000010 0.000010 0.000010 0.000010 0.000010 0.000010 0.000010 0.000010 0.999880 0.000010 0.000010 0.000010 0.000010
0.000010 0.000010 0.000010 0.000010 0.000010 0.000010 0.000011 0.000010 0.999879 0.000010 0.000010 0.000010 0.000010
0.000010 0.000010 0.000010 0.000010 0.000010 0.000010 0.000010 0.000010 0.978068 0.000010 0.000010 0.002259 0.019572
0.000010 0.000010 0.000010 0.000010 0.000010 0.000011 0.000010 0.000010 0.999879 0.000010 0.000010 0.000010 0.000010
0.000010 0.000010 0.000010 0.000010 0.000010 0.000010 0.000010 0.000010 0.999880 0.000010 0.000010 0.000010 0.000010
0.000010 0.000010 0.000010 0.000010 0.000010 0.000010 0.000010 0.000010 0.999880 0.000010 0.000010 0.000010 0.000010
0.000010 0.000010 0.000010 0.000010 0.000010 0.000010 0.000010 0.000010 0.999880 0.000010 0.000010 0.000010 0.000010
0.000010 0.000010 0.000010 0.000010 0.000010 0.000010 0.000010 0.000010 0.999880 0.000010 0.000010 0.000010 0.000010
0.000010 0.000010 0.000010 0.000010 0.000010 0.000010 0.000010 0.000010 0.999880 0.000010 0.000010 0.000010 0.000010
0.000010 0.000010 0.000010 0.000010 0.000010 0.000010 0.000010 0.000010 0.999880 0.000010 0.000010 0.000010 0.000010
0.000010 0.000010 0.000010 0.000010 0.000010 0.000010 0.000010 0.000010 0.999880 0.000010 0.000010 0.000010 0.000010
0.000010 0.000010 0.000010 0.000010 0.000010 0.020549 0.000010 0.000010 0.979341 0.000010 0.000010 0.000010 0.000010
0.000010 0.000010 0.000010 0.000010 0.000010 0.000010 0.000010 0.000010 0.999880 0.000010 0.000010 0.000010 0.000010
0.000010 0.000010 0.000010 0.000010 0.000010 0.000010 0.000010 0.000010 0.999880 0.000010 0.000010 0.000010 0.000010
0.000010 0.000010 0.000010 0.000010 0.000010 0.000010 0.000010 0.000010 0.000010 0.000010 0.999880 0.000010 0.000010
0.000010 0.000010 0.000010 0.000010 0.000010 0.000010 0.000010 0.000010 0.000010 0.000013 0.999877 0.000010 0.000010
0.000010 0.000010 0.000010 0.000010 0.000010 0.000010 0.000010 0.000010 0.000010 0.000010 0.999880 0.000010 0.000010
0.000010 0.000010 0.000010 0.000010 0.000010 0.000010 0.000010 0.000010 0.000010 0.000010 0.999880 0.000010 0.000010
0.000010 0.000010 0.000010 0.000010 0.000010 0.000010 0.000010 0.000015 0.000010 0.000010 0.999875 0.000010 0.000010
0.000010 0.000010 0.000010 0.000010 0.000010 0.000010 0.000010 0.000010 0.000010 0.000010 0.999880 0.000010 0.000010
0.000010 0.000010 0.000010 0.000010 0.000010 0.000010 0.048002 0.000010 0.021896 0.000010 0.919078 0.000010 0.010934
0.000010 0.000010 0.000010 0.000010 0.000010 0.000010 0.000010 0.000019 0.000010 0.000010 0.999871 0.000010 0.000010
0.000010 0.000018 0.000010 0.000010 0.000010 0.000010 0.000010 0.000010 0.000010 0.000010 0.999872 0.000010 0.000010
0.000010 0.000016 0.000010 0.000010 0.000011 0.000010 0.000013 0.000010 0.000010 0.000013 0.999867 0.000010 0.000010
0.026862 0.000010 0.008423 0.041631 0.000010 0.034566 0.573540 0.137610 0.037496 0.000010 0.073527 0.029504 0.036809
0.000010 0.000010 0.000010 0.000010 0.000010 0.000010 0.201649 0.798241 0.000010 0.000010 0.000010 0.000010 0.000010
0.000010 0.000010 0.000010 0.000010 0.000010 0.000010 0.000010 0.999880 0.000010 0.000010 0.000010 0.000010 0.000010
0.000010 0.000010 0.000010 0.000010 0.000010 0.000010 0.000010 0.999880 0.000010 0.000010 0.000010 0.000010 0.000010
0.000010 0.000010 0.000010 0.000010 0.000010 0.000010 0.000010 0.999880 0.000010 0.000010 0.000010 0.000010 0.000010
0.000010 0.000010 0.000010 0.000010 0.000010 0.003134 0.174848 0.771915 0.028000 0.000010 0.022024 0.000010 0.000010
0.000010 0.000010 0.000010 0.000010 0.000010 0.000010 0.000010 0.999880 0.000010 0.000010 0.000010 0.000010 0.000010
0.000010 0.000010 0.000010 0.000010 0.000010 0.000010 0.177879 0.758127 0.015451 0.000010 0.042437 0.006026 0.000010
0.000010 0.000010 0.000010 0.000010 0.000010 0.000010 0.152804 0.834190 0.000010 0.000010 0.000010 0.012906 0.000010
0.000010 0.000010 0.000010 0.000010 0.000010 0.000010 0.117927 0.849668 0.032305 0.000010 0.000010 0.000010 0.000010
0.000010 0.000010 0.000010 0.000010 0.000010 0.000010 0.208092 0.786352 0.005456 0.000010 0.000010 0.000010 0.000010
0.000010 0.000010 0.000010 0.000010 0.000010 0.000010 0.000010 0.999880 0.000010 0.000010 0.000010 0.000010 0.000010
0.000010 0.000010 0.000010 0.000010 0.000010 0.000010 0.000010 0.999880 0.000010 0.000010 0.000010 0.000010 0.000010
0.000010 0.000010 0.000010 0.000010 0.000010 0.000010 0.000010 0.999880 0.000010 0.000010 0.000010 0.000010 0.000010
0.000010 0.000010 0.000010 0.000010 0.000011 0.000012 0.000010 0.999877 0.000010 0.000010 0.000010 0.000010 0.000010
0.000010 0.000010 0.000010 0.000010 0.000010 0.000010 0.344720 0.635656 0.000010 0.000010 0.019524 0.000010 0.000010
0.000010 0.000011 0.000010 0.000010 0.000013 0.000010 0.000010 0.999876 0.000010 0.000010 0.000011 0.000010 0.000010
0.000010 0.000010 0.000010 0.000011 0.000010 0.000010 0.000010 0.999879 0.000010 0.000010 0.000010 0.000010 0.000010
0.039392 0.000010 0.103719 0.057429 0.031479 0.019063 0.662136 0.035274 0.006052 0.008063 0.023630 0.008424 0.005328
0.000010 0.000011 0.000010 0.000010 0.000012 0.000010 0.000010 0.999877 0.000010 0.000010 0.000010 0.000010 0.000010
0.020639 0.000010 0.128896 0.037825 0.061327 0.043857 0.477701 0.055690 0.055521 0.050988 0.025213 0.002313 0.040021
0.000010 0.000010 0.000010 0.000010 0.000011 0.000014 0.000010 0.999875 0.000010 0.000010 0.000010 0.000010 0.000010
0.000010 0.000010 0.000010 0.000010 0.000010 0.000010 0.000010 0.999880 0.000010 0.000010 0.000010 0.000010 0.000010
0.017469 0.000010 0.137311 0.032191 0.046718 0.000010 0.600558 0.045842 0.038306 0.049801 0.006472 0.000010 0.025303
0.000010 0.000010 0.000010 0.000010 0.000010 0.000016 0.165995 0.833887 0.000010 0.000010 0.000013 0.000010 0.000010
0.000302 0.011748 0.225738 0.063671 0.108713 0.012742 0.538912 0.010599 0.000010 0.027535 0.000010 0.000010 0.000010
0.004363 0.000010 0.295024 0.021284 0.086104 0.000010 0.507933 0.022504 0.000010 0.056990 0.001114 0.004646 0.000010
0.000010 0.000010 0.303296 0.000010 0.092402 0.000010 0.494691 0.027341 0.000010 0.069327 0.000010 0.000010 0.012873
0.000010 0.000010 0.000010 0.999880 0.000010 0.000010 0.000010 0.000010 0.000010 0.000010 0.000010 0.000010 0.000010
0.000010 0.000010 0.000010 0.252545 0.000010 0.015045 0.546971 0.060284 0.055958 0.000010 0.063288 0.005847 0.000010
0.008181 0.000010 0.000010 0.296749 0.000010 0.009319 0.614903 0.016617 0.014514 0.000010 0.000010 0.024222 0.015446
0.000010 0.000010 0.000010 0.999880 0.000010 0.000010 0.000010 0.000010 0.000010 0.000010 0.000010 0.000010 0.000010
0.000010 0.000010 0.000010 0.999880 0.000010 0.000010 0.000010 0.000010 0.000010 0.000010 0.000010 0.000010 0.000010
0.000010 0.000010 0.000010 0.339951 0.000010 0.032241 0.550866 0.000010 0.036307 0.000010 0.000010 0.013207 0.027358
0.000010 0.000010 0.020537 0.857232 0.090044 0.000579 0.000010 0.000010 0.008532 0.000010 0.023006 0.000010 0.000010
0.000010 0.000010 0.000010 0.999880 0.000010 0.000010 0.000010 0.000010 0.000010 0.000010 0.000010 0.000010 0.000010
0.000010 0.000010 0.000010 0.999880 0.000010 0.000010 0.000010 0.000010 0.000010 0.000010 0.000010 0.000010 0.000010
0.000010 0.000010 0.000010 0.941076 0.000010 0.031831 0.000010 0.000010 0.000010 0.000010 0.026993 0.000010 0.000010
0.000010 0.000010 0.000010 0.000010 0.000010 0.534566 0.358478 0.000010 0.071040 0.000010 0.035826 0.000010 0.000010
0.000011 0.000010 0.000010 0.000010 0.000010 0.999879 0.000010 0.000010 0.000010 0.000010 0.000010 0.000010 0.000010
0.000010 0.000010 0.000010 0.000012 0.000010 0.301114 0.474486 0.019960 0.112029 0.000010 0.029505 0.024089 0.038753
0.000010 0.000014 0.000010 0.000010 0.000010 0.999876 0.000010 0.000010 0.000010 0.000010 0.000010 0.000010 0.000010
0.000010 0.000010 0.000010 0.000010 0.000010 0.999880 0.000010 0.000010 0.000010 0.000010 0.000010 0.000010 0.000010
0.000010 0.000010 0.000010 0.000010 0.000010 0.999880 0.000010 0.000010 0.000010 0.000010 0.000010 0.000010 0.000010
0.005038 0.000010 0.000010 0.000010 0.000010 0.497964 0.357891 0.005478 0.075099 0.000010 0.058461 0.000010 0.000010
0.000010 0.000010 0.000010 0.000010 0.000010 0.999880 0.000010 0.000010 0.000010 0.000010 0.000010 0.000010 0.000010
0.000010 0.000010 0.000010 0.000010 0.000010 0.999880 0.000010 0.000010 0.000010 0.000010 0.000010 0.000010 0.000010
0.015036 0.000010 0.004060 0.000010 0.000010 0.305237 0.425208 0.061893 0.097984 0.000010 0.067068 0.004647 0.018828
0.000010 0.000010 0.000010 0.000010 0.000010 0.043044 0.928837 0.000010 0.000010 0.000010 0.011426 0.016603 0.000010
0.000010 0.000010 0.000010 0.000010 0.000010 0.014329 0.958712 0.015332 0.000011 0.000010 0.011536 0.000010 0.000010
0.000010 0.000010 0.000010 0.000010 0.000010 0.000010 0.999880 0.000010 0.000010 0.000010 0.000010 0.000010 0.000010
0.027449 0.000010 0.010989 0.000010 0.000010 0.034154 0.764853 0.022314 0.026656 0.000010 0.057752 0.003990 0.051803
0.000010 0.000010 0.000010 0.000010 0.000010 0.000010 0.997977 0.000010 0.000010 0.000010 0.000010 0.001912 0.000010
0.000010 0.000010 0.000010 0.000010 0.000010 0.000010 0.999880 0.000010 0.000010 0.000010 0.000010 0.000010 0.000010
0.000010 0.000010 0.000010 0.000010 0.000010 0.000010 0.999880 0.000010 0.000010 0.000010 0.000010 0.000010 0.000010
0.000010 0.015955 0.000010 0.035934 0.000010 0.051082 0.704558 0.022012 0.025645 0.000010 0.034296 0.027464 0.083014
0.026614 0.000740 0.019272 0.000010 0.000010 0.025313 0.774343 0.020040 0.052202 0.000861 0.018232 0.003270 0.059092
0.054585 0.000010 0.005593 0.029349 0.000010 0.026926 0.737443 0.031930 0.016966 0.000010 0.025894 0.010825 0.060460
0.000010 0.000010 0.000010 0.000010 0.000010 0.016977 0.919610 0.007586 0.000010 0.000010 0.047149 0.001940 0.006667
0.018008 0.000010 0.014699 0.000010 0.000010 0.037407 0.895421 0.005568 0.000010 0.000010 0.028827 0.000010 0.000010
0.040949 0.002752 0.028591 0.000010 0.001766 0.029952 0.679814 0.056327 0.068835 0.000010 0.033304 0.023901 0.033791
0.024611 0.000010 0.009234 0.038185 0.000010 0.026780 0.749174 0.048425 0.041538 0.000010 0.016680 0.000010 0.045333
0.038017 0.000010 0.102276 0.040325 0.032446 0.029893 0.682509 0.046100 0.000010 0.000010 0.018701 0.007547 0.002157
0.000010 0.000010 0.016096 0.000010 0.000010 0.000150 0.980399 0.001882 0.000010 0.000010 0.000010 0.001393 0.000010
0.000010 0.000010 0.018771 0.000010 0.000010 0.000010 0.965459 0.004245 0.000010 0.000010 0.011435 0.000010 0.000010
0.027476 0.000010 0.001861 0.006724 0.000010 0.000182 0.938081 0.000010 0.000010 0.000010 0.008213 0.006027 0.011386
0.000010 0.000010 0.000010 0.000010 0.000010 0.033678 0.939156 0.000010 0.000010 0.000010 0.000010 0.014867 0.012209
0.014586 0.000010 0.032669 0.062464 0.000010 0.049507 0.676120 0.049408 0.071343 0.000010 0.018946 0.000010 0.024918
0.022417 0.000010 0.011651 0.000010 0.000010 0.031940 0.728039 0.035490 0.074882 0.000010 0.035611 0.018975 0.040954
0.006632 0.000010 0.014779 0.052613 0.000010 0.004643 0.714457 0.062473 0.038264 0.000010 0.043071 0.019359 0.043679
0.000010 0.000010 0.000010 0.000010 0.000010 0.029162 0.970728 0.000010 0.000010 0.000010 0.000010 0.000010 0.000010
0.000010 0.000010 0.000010 0.000010 0.000010 0.031987 0.931926 0.000010 0.035987 0.000010 0.000010 0.000010 0.000010
0.000010 0.000010 0.000010 0.000010 0.000010 0.051132 0.851259 0.000010 0.090137 0.000010 0.000010 0.007383 0.000010
0.000010 0.000010 0.000010 0.000010 0.000010 0.022599 0.871481 0.000010 0.103265 0.000010 0.000010 0.002565 0.000010
0.000010 0.000010 0.040639 0.000010 0.107744 0.041229 0.728382 0.000010 0.034747 0.041885 0.000010 0.005314 0.000010
0.000010 0.000010 0.000010 0.000010 0.000010 0.025050 0.945653 0.000010 0.020593 0.000010 0.000010 0.008614 0.000010
0.000010 0.000010 0.040851 0.019334 0.079558 0.036894 0.548849 0.039944 0.074216 0.084938 0.047870 0.022486 0.005040
0.043242 0.000010 0.000010 0.000010 0.000010 0.098953 0.604587 0.036814 0.125346 0.000010 0.057994 0.015855 0.017159
0.000010 0.000010 0.000010 0.000010 0.000010 0.030193 0.830186 0.012844 0.103606 0.000010 0.000010 0.023090 0.000010
0.016290 0.017359 0.019961 0.000010 0.000010 0.117516 0.563954 0.011255 0.148908 0.000010 0.024453 0.018759 0.061516
0.000010 0.000010 0.000010 0.000010 0.000010 0.059545 0.830378 0.000010 0.080943 0.000010 0.011221 0.017832 0.000010
0.000010 0.000010 0.000010 0.000010 0.000010 0.067580 0.768288 0.000010 0.095289 0.000010 0.051222 0.017541 0.000010
0.000010 0.003403 0.000010 0.000010 0.000010 0.021422 0.818322 0.039847 0.110371 0.000010 0.000716 0.000010 0.005859
0.003112 0.000010 0.000010 0.000010 0.000010 0.030183 0.775333 0.062044 0.103849 0.000010 0.024127 0.000010 0.001294
0.029925 0.000010 0.000010 0.021965 0.000010 0.035295 0.725164 0.057207 0.103829 0.000010 0.014981 0.011583 0.000010
0.000010 0.000010 0.000010 0.000010 0.000010 0.022950 0.803789 0.032161 0.115942 0.000010 0.025078 0.000010 0.000010
0.000010 0.000010 0.000010 0.000010 0.000010 0.020816 0.718288 0.078894 0.111104 0.000010 0.026642 0.008413 0.035783
0.006709 0.000010 0.000010 0.000010 0.000010 0.000010 0.225993 0.667969 0.070075 0.000010 0.010407 0.018777 0.000010
0.000010 0.000010 0.000010 0.000010 0.000010 0.000010 0.154468 0.835901 0.000010 0.000010 0.008505 0.001036 0.000010
0.000836 0.003589 0.000010 0.000010 0.000010 0.056846 0.643363 0.069875 0.123295 0.000010 0.028750 0.019975 0.053431
0.000010 0.000010 0.014756 0.000010 0.016374 0.000010 0.515808 0.327403 0.097121 0.000010 0.011570 0.016908 0.000010
0.000010 0.000010 0.000010 0.000010 0.000010 0.044008 0.426987 0.055173 0.037413 0.000010 0.014389 0.421960 0.000010
0.010210 0.000010 0.774998 0.000010 0.000010 0.000013 0.063615 0.053134 0.012058 0.000010 0.085913 0.000010 0.000010
0.000010 0.000010 0.999880 0.000010 0.000010 0.000010 0.000010 0.000010 0.000010 0.000010 0.000010 0.000010 0.000010
0.000010 0.000010 0.347395 0.000010 0.000010 0.020094 0.243811 0.361442 0.000010 0.000010 0.025980 0.001207 0.000010
0.000010 0.000012 0.999867 0.000010 0.000015 0.000010 0.000010 0.000010 0.000010 0.000010 0.000010 0.000016 0.000010
0.027968 0.003473 0.129821 0.047677 0.003876 0.006251 0.629963 0.023624 0.032031 0.021532 0.049905 0.006021 0.017857
0.031010 0.000010 0.202796 0.066596 0.093290 0.001844 0.549899 0.017495 0.000010 0.031529 0.001567 0.000010 0.003944
0.032699 0.003078 0.118206 0.062128 0.052839 0.034081 0.517922 0.066989 0.000010 0.058514 0.049851 0.003673 0.000010
0.000010 0.000010 0.999880 0.000010 0.000010 0.000010 0.000010 0.000010 0.000010 0.000010 0.000010 0.000010 0.000010
0.000010 0.000010 0.749061 0.000010 0.000010 0.000010 0.117801 0.034020 0.040583 0.000010 0.025560 0.000010 0.032905
0.000010 0.000010 0.999880 0.000010 0.000010 0.000010 0.000010 0.000010 0.000010 0.000010 0.000010 0.000010 0.000010
0.049569 0.000010 0.195467 0.051216 0.050342 0.029016 0.514605 0.071361 0.000010 0.003093 0.023225 0.000010 0.012077
0.000011 0.000010 0.198981 0.049493 0.091019 0.021471 0.511722 0.024198 0.060171 0.024700 0.018204 0.000010 0.000010
0.036406 0.000010 0.010639 0.031093 0.000010 0.071910 0.663286 0.018011 0.080643 0.000010 0.032274 0.032423 0.023287
0.045859 0.000010 0.000010 0.046749 0.000010 0.062914 0.536433 0.087281 0.107596 0.000010 0.062522 0.040403 0.010203
0.000010 0.000010 0.000010 0.999878 0.000010 0.000010 0.000010 0.000010 0.000012 0.000010 0.000010 0.000010 0.000010
0.000010 0.000010 0.000010 0.506983 0.000010 0.064109 0.365965 0.004049 0.000010 0.000010 0.025207 0.033617 0.000010
0.021993 0.000010 0.001686 0.035584 0.000011 0.033220 0.599921 0.109857 0.074156 0.000010 0.039117 0.030253 0.054182
0.000010 0.000010 0.000010 0.999879 0.000010 0.000010 0.000010 0.000010 0.000011 0.000010 0.000010 0.000010 0.000010
0.000010 0.000010 0.000010 0.364344 0.000010 0.045486 0.440573 0.053389 0.067587 0.000010 0.019754 0.007265 0.001551
0.011554 0.000013 0.000010 0.173299 0.000010 0.042945 0.531542 0.051823 0.109351 0.000010 0.020308 0.041738 0.017397
0.000010 0.000010 0.000010 0.000010 0.000010 0.000010 0.305206 0.664316 0.020029 0.000010 0.000010 0.010358 0.000010
0.000010 0.000010 0.000010 0.000010 0.000010 0.021631 0.248570 0.029789 0.000010 0.000010 0.000010 0.699920 0.000010
0.000010 0.002995 0.000010 0.014342 0.000010 0.000010 0.837501 0.062165 0.034540 0.000010 0.048387 0.000010 0.000010
0.000010 0.006473 0.015001 0.056421 0.000010 0.028847 0.755835 0.065897 0.011941 0.000010 0.045447 0.014099 0.000010
0.000010 0.000010 0.000010 0.002838 0.000010 0.007530 0.824833 0.078867 0.000010 0.000010 0.069011 0.016852 0.000010
0.011803 0.000010 0.000010 0.014896 0.000010 0.021449 0.690711 0.086244 0.064736 0.000010 0.061413 0.021617 0.027090
0.000010 0.000010 0.007689 0.047358 0.000010 0.028935 0.714812 0.078380 0.037021 0.000010 0.049341 0.013406 0.023018
0.000010 0.000010 0.000010 0.000010 0.000010 0.000010 0.999880 0.000010 0.000010 0.000010 0.000010 0.000010 0.000010
0.000010 0.000010 0.000010 0.000010 0.000010 0.000010 0.999880 0.000010 0.000010 0.000010 0.000010 0.000010 0.000010
0.024802 0.005636 0.017825 0.000010 0.015009 0.035824 0.686352 0.036720 0.090027 0.016551 0.033572 0.015189 0.022484
0.000010 0.000010 0.000010 0.000010 0.000010 0.000010 0.970645 0.000010 0.000010 0.000010 0.029245 0.000010 0.000010
0.000010 0.000010 0.000010 0.000010 0.000010 0.011234 0.948074 0.000010 0.000010 0.000010 0.040592 0.000010 0.000010
0.000010 0.000010 0.027224 0.058414 0.027129 0.000010 0.863418 0.000010 0.000010 0.000010 0.014796 0.008949 0.000010
0.000014 0.000010 0.000010 0.031561 0.000010 0.020667 0.734648 0.071354 0.043454 0.000010 0.040261 0.031675 0.026326
0.000012 0.000010 0.021820 0.000010 0.000010 0.032505 0.798245 0.074029 0.010154 0.000010 0.044622 0.018563 0.000010
0.000010 0.000010 0.000010 0.000010 0.000010 0.000010 0.999880 0.000010 0.000010 0.000010 0.000010 0.000010 0.000010
0.000010 0.000010 0.000010 0.000010 0.000010 0.000010 0.999880 0.000010 0.000010 0.000010 0.000010 0.000010 0.000010
0.000010 0.000010 0.000010 0.002638 0.000010 0.000897 0.811755 0.081706 0.059847 0.000010 0.005553 0.007193 0.030362
0.007159 0.000010 0.000010 0.002336 0.000010 0.013515 0.834306 0.029014 0.031180 0.000010 0.050431 0.000010 0.032008
0.010455 0.000010 0.000010 0.056989 0.000010 0.013237 0.659332 0.077251 0.123231 0.000010 0.019731 0.008618 0.031118
0.000010 0.000010 0.000010 0.000010 0.000010 0.031946 0.788325 0.103536 0.031847 0.000010 0.018086 0.016768 0.009432
0.000010 0.000010 0.020550 0.048678 0.000010 0.000010 0.733759 0.043473 0.027144 0.005516 0.056888 0.023149 0.040804
0.307274 0.064538 0.003710 0.019686 0.003306 0.021859 0.375899 0.043733 0.080380 0.032250 0.014897 0.014470 0.017997
0.812784 0.001805 0.000010 0.035715 0.040584 0.023772 0.000010 0.007849 0.024214 0.000010 0.041939 0.011298 0.000010
0.954850 0.000010 0.000010 0.000010 0.000010 0.002401 0.000010 0.042648 0.000010 0.000010 0.000010 0.000010 0.000010
0.787037 0.000010 0.000010 0.000010 0.000010 0.000010 0.158169 0.000010 0.000010 0.021833 0.022739 0.010141 0.000010
0.999880 0.000010 0.000010 0.000010 0.000010 0.000010 0.000010 0.000010 0.000010 0.000010 0.000010 0.000010 0.000010
0.906491 0.000010 0.000010 0.000010 0.000010 0.003381 0.017016 0.000010 0.021703 0.000010 0.023527 0.000010 0.027811
0.924855 0.000010 0.000010 0.000010 0.000010 0.000010 0.000010 0.004664 0.000010 0.000010 0.070381 0.000010 0.000010
0.999880 0.000010 0.000010 0.000010 0.000010 0.000010 0.000010 0.000010 0.000010 0.000010 0.000010 0.000010 0.000010
0.917354 0.000010 0.000010 0.000010 0.000010 0.000010 0.000010 0.000010 0.000899 0.000010 0.069433 0.012224 0.000010
0.999877 0.000010 0.000010 0.000010 0.000010 0.000010 0.000010 0.000010 0.000010 0.000010 0.000010 0.000013 0.000010
0.872159 0.000010 0.000010 0.000010 0.000010 0.000010 0.099078 0.000010 0.000010 0.000010 0.028663 0.000010 0.000010
0.813770 0.000010 0.000010 0.000010 0.000010 0.012621 0.084949 0.009020 0.022465 0.000010 0.017531 0.000010 0.039584
0.951838 0.000010 0.000010 0.000010 0.000010 0.030894 0.000010 0.000010 0.000010 0.000010 0.017168 0.000010 0.000010
0.999880 0.000010 0.000010 0.000010 0.000010 0.000010 0.000010 0.000010 0.000010 0.000010 0.000010 0.000010 0.000010
0.999880 0.000010 0.000010 0.000010 0.000010 0.000010 0.000010 0.000010 0.000010 0.000010 0.000010 0.000010 0.000010
0.999880 0.000010 0.000010 0.000010 0.000010 0.000010 0.000010 0.000010 0.000010 0.000010 0.000010 0.000010 0.000010
0.999880 0.000010 0.000010 0.000010 0.000010 0.000010 0.000010 0.000010 0.000010 0.000010 0.000010 0.000010 0.000010
0.999880 0.000010 0.000010 0.000010 0.000010 0.000010 0.000010 0.000010 0.000010 0.000010 0.000010 0.000010 0.000010
0.999880 0.000010 0.000010 0.000010 0.000010 0.000010 0.000010 0.000010 0.000010 0.000010 0.000010 0.000010 0.000010
0.000010 0.999863 0.000010 0.000019 0.000010 0.000010 0.000010 0.000010 0.000017 0.000010 0.000010 0.000010 0.000010
0.000010 0.999879 0.000010 0.000010 0.000010 0.000010 0.000010 0.000010 0.000010 0.000010 0.000011 0.000010 0.000010
0.000010 0.999880 0.000010 0.000010 0.000010 0.000010 0.000010 0.000010 0.000010 0.000010 0.000010 0.000010 0.000010
0.000010 0.999880 0.000010 0.000010 0.000010 0.000010 0.000010 0.000010 0.000010 0.000010 0.000010 0.000010 0.000010
0.000010 0.999879 0.000010 0.000010 0.000010 0.000010 0.000010 0.000010 0.000010 0.000011 0.000010 0.000010 0.000010
0.000010 0.999871 0.000010 0.000010 0.000010 0.000010 0.000010 0.000010 0.000010 0.000010 0.000019 0.000010 0.000010
0.000010 0.999880 0.000010 0.000010 0.000010 0.000010 0.000010 0.000010 0.000010 0.000010 0.000010 0.000010 0.000010
0.005019 0.773091 0.000010 0.000010 0.000010 0.013639 0.125097 0.037470 0.000010 0.000010 0.000010 0.000010 0.045614
0.023697 0.533216 0.000010 0.000010 0.000010 0.043144 0.197814 0.000010 0.020290 0.000010 0.036360 0.014156 0.131274
0.014296 0.804024 0.000010 0.000010 0.000010 0.000015 0.114090 0.000010 0.053221 0.000010 0.000010 0.000010 0.014284
0.020053 0.724630 0.000010 0.000010 0.000010 0.000010 0.175727 0.000010 0.000010 0.000010 0.000010 0.002787 0.076723
0.000018 0.999861 0.000012 0.000011 0.000017 0.000010 0.000010 0.000010 0.000010 0.000010 0.000012 0.000010 0.000010
0.000010 0.999880 0.000010 0.000010 0.000010 0.000010 0.000010 0.000010 0.000010 0.000010 0.000010 0.000010 0.000010
0.002833 0.769843 0.000011 0.063923 0.000010 0.002359 0.080094 0.059432 0.020637 0.000010 0.000010 0.000010 0.000830
0.000010 0.854824 0.000010 0.000010 0.000010 0.027399 0.055114 0.000010 0.000010 0.000010 0.044739 0.017843 0.000010
0.064875 0.743708 0.000010 0.000010 0.000010 0.009485 0.093480 0.011416 0.000010 0.000010 0.019226 0.000010 0.057751
0.000010 0.162890 0.000010 0.000010 0.000010 0.004051 0.462461 0.000010 0.000010 0.000010 0.019567 0.000010 0.350951
0.020562 0.178525 0.000010 0.000010 0.000010 0.000010 0.390458 0.000010 0.000010 0.044459 0.000010 0.000010 0.365915
0.037025 0.152063 0.000010 0.000010 0.000010 0.000010 0.342154 0.012549 0.050791 0.000010 0.029027 0.016231 0.360110
0.003113 0.199393 0.000010 0.000010 0.000010 0.023952 0.370453 0.032373 0.000010 0.000010 0.018974 0.000010 0.351681
0.010106 0.191367 0.000010 0.056132 0.026704 0.026493 0.293834 0.014383 0.027851 0.029901 0.000562 0.000010 0.322647
0.024648 0.554853 0.000010 0.000010 0.145312 0.017610 0.045524 0.024230 0.000010 0.000010 0.017294 0.000010 0.170479
0.000010 0.000010 0.000010 0.000010 0.999880 0.000010 0.000010 0.000010 0.000010 0.000010 0.000010 0.000010 0.000010
0.000010 0.000010 0.000010 0.000010 0.999880 0.000010 0.000010 0.000010 0.000010 0.000010 0.000010 0.000010 0.000010
0.000013 0.000010 0.000010 0.000010 0.999871 0.000010 0.000010 0.000010 0.000010 0.000010 0.000015 0.000010 0.000010
0.000010 0.000010 0.000010 0.280263 0.718983 0.000010 0.000010 0.000010 0.000010 0.000010 0.000010 0.000010 0.000654
0.000010 0.000010 0.000010 0.281562 0.718328 0.000010 0.000010 0.000010 0.000010 0.000010 0.000010 0.000010 0.000010
0.036126 0.268135 0.000010 0.000010 0.000010 0.000010 0.384524 0.027787 0.021289 0.000010 0.001324 0.000010 0.260755
0.000010 0.161247 0.115864 0.147156 0.397807 0.000010 0.000010 0.000010 0.009673 0.167850 0.000010 0.000010 0.000343
0.037633 0.402949 0.036020 0.103542 0.093986 0.000010 0.068237 0.025251 0.016670 0.083346 0.023450 0.004357 0.104549
0.025080 0.263754 0.000010 0.023603 0.000010 0.000010 0.279553 0.034757 0.000010 0.000010 0.020416 0.000010 0.352777
0.019002 0.268038 0.000010 0.013927 0.000010 0.000010 0.333288 0.022307 0.027282 0.000010 0.000010 0.000010 0.316096
0.032540 0.130545 0.000010 0.013346 0.000010 0.040460 0.448619 0.000010 0.000010 0.000010 0.000010 0.000010 0.334420
0.023748 0.112596 0.000010 0.035578 0.000010 0.031932 0.456618 0.000010 0.000010 0.000010 0.000010 0.006084 0.333383
0.006341 0.231359 0.000010 0.000010 0.000010 0.005661 0.403751 0.002758 0.000010 0.000010 0.027050 0.009394 0.313635
0.020379 0.286136 0.000010 0.000010 0.000010 0.000709 0.374320 0.000010 0.000010 0.000010 0.009902 0.000010 0.308483
