# Supplementary material for: Genetic analysis of Thai cattle reveals a Southeast Asian indicine ancestry
Source: PeerJ. 2015 Oct 27;3:e1318. doi: 10.7717/peerj.1318 (PMC4627918; doi:10.7717/peerj.1318)
Supplement: Dataset S2 — The Q values inferred by ADMIXTURE for each modeled K are shown for each individual, which are labeled according to breed information. The data are organized into three folders, each of which represents the ADMIXTURE experiments described in Fig. S5. [file peerj-03-1318-s007.zip › SupplementDataS7/28experiments/experiment_10/14.Q]

0.000010 0.000010 0.000010 0.000010 0.000010 0.000010 0.000010 0.000010 0.000010 0.000010 0.999870 0.000010 0.000010 0.000010
0.000010 0.000010 0.000010 0.000010 0.000010 0.000010 0.000010 0.000010 0.000010 0.000010 0.999870 0.000010 0.000010 0.000010
0.000010 0.000010 0.000010 0.000010 0.000010 0.000010 0.000010 0.000010 0.000010 0.000010 0.999870 0.000010 0.000010 0.000010
0.000010 0.000014 0.000010 0.000010 0.000010 0.000010 0.000010 0.000010 0.000010 0.000011 0.999865 0.000010 0.000010 0.000010
0.000018 0.000010 0.000010 0.000010 0.000010 0.000010 0.000010 0.000010 0.000010 0.000010 0.999862 0.000010 0.000010 0.000010
0.000010 0.000010 0.000010 0.000010 0.000010 0.000010 0.000010 0.000010 0.000010 0.000010 0.999870 0.000010 0.000010 0.000010
0.000010 0.000010 0.000011 0.000010 0.000010 0.000010 0.000012 0.000010 0.000010 0.000010 0.999867 0.000010 0.000010 0.000010
0.000010 0.000010 0.000010 0.000010 0.000010 0.000010 0.000010 0.000010 0.000010 0.000010 0.999870 0.000010 0.000010 0.000010
0.226008 0.000010 0.000010 0.000010 0.126094 0.000010 0.000010 0.088901 0.081138 0.000010 0.176743 0.000010 0.301036 0.000010
0.236866 0.000010 0.000010 0.000010 0.127205 0.000010 0.000010 0.087223 0.083683 0.000010 0.169892 0.000010 0.295051 0.000010
0.041216 0.000010 0.000010 0.000010 0.093175 0.695447 0.000010 0.036775 0.031834 0.000010 0.000010 0.000010 0.101473 0.000010
0.000010 0.000010 0.000010 0.000010 0.000010 0.999870 0.000010 0.000010 0.000010 0.000010 0.000010 0.000010 0.000010 0.000010
0.000010 0.000010 0.000010 0.000010 0.000010 0.999867 0.000010 0.000011 0.000012 0.000010 0.000010 0.000010 0.000010 0.000010
0.000010 0.000010 0.000010 0.000010 0.000010 0.999870 0.000010 0.000010 0.000010 0.000010 0.000010 0.000010 0.000010 0.000010
0.000010 0.000010 0.000010 0.000010 0.000010 0.999870 0.000010 0.000010 0.000010 0.000010 0.000010 0.000010 0.000010 0.000010
0.000010 0.000010 0.000010 0.000010 0.077544 0.891439 0.000010 0.012016 0.000010 0.000010 0.000010 0.000010 0.018901 0.000010
0.000010 0.000010 0.000010 0.000010 0.000010 0.999870 0.000010 0.000010 0.000010 0.000010 0.000010 0.000010 0.000010 0.000010
0.000010 0.000010 0.000010 0.059867 0.000010 0.911578 0.000010 0.000010 0.000010 0.000010 0.010466 0.000010 0.017989 0.000010
0.000010 0.000010 0.000010 0.000010 0.000010 0.999870 0.000010 0.000010 0.000010 0.000010 0.000010 0.000010 0.000010 0.000010
0.000010 0.000010 0.000010 0.000010 0.000010 0.999870 0.000010 0.000010 0.000010 0.000010 0.000010 0.000010 0.000010 0.000010
0.000010 0.000010 0.000010 0.000010 0.000010 0.999870 0.000010 0.000010 0.000010 0.000010 0.000010 0.000010 0.000010 0.000010
0.000010 0.000010 0.000010 0.000010 0.000010 0.992848 0.000010 0.000010 0.007032 0.000010 0.000010 0.000010 0.000010 0.000010
0.000010 0.000010 0.000010 0.000010 0.000010 0.999870 0.000010 0.000010 0.000010 0.000010 0.000010 0.000010 0.000010 0.000010
0.000010 0.000010 0.000010 0.000010 0.000010 0.999870 0.000010 0.000010 0.000010 0.000010 0.000010 0.000010 0.000010 0.000010
0.034490 0.000010 0.003827 0.015643 0.020606 0.725721 0.004393 0.000010 0.038918 0.000010 0.000433 0.002574 0.153354 0.000010
0.000010 0.000010 0.000010 0.000010 0.000010 0.999870 0.000010 0.000010 0.000010 0.000010 0.000010 0.000010 0.000010 0.000010
0.000012 0.000010 0.000010 0.000010 0.000010 0.999868 0.000010 0.000010 0.000010 0.000010 0.000010 0.000010 0.000010 0.000010
0.000010 0.000010 0.000010 0.000010 0.000010 0.999870 0.000010 0.000010 0.000010 0.000010 0.000010 0.000010 0.000010 0.000010
0.000010 0.000010 0.000010 0.000010 0.000010 0.999870 0.000010 0.000010 0.000010 0.000010 0.000010 0.000010 0.000010 0.000010
0.000010 0.000010 0.000010 0.000010 0.000010 0.999870 0.000010 0.000010 0.000010 0.000010 0.000010 0.000010 0.000010 0.000010
0.031184 0.014694 0.021364 0.082781 0.312989 0.033021 0.020219 0.064750 0.057068 0.000010 0.003729 0.000922 0.345069 0.012201
0.062235 0.018287 0.027792 0.140487 0.420851 0.075303 0.031250 0.031931 0.056801 0.000010 0.013938 0.000010 0.121096 0.000010
0.001918 0.000010 0.000010 0.631774 0.112449 0.059307 0.055091 0.000010 0.078835 0.000010 0.004060 0.000010 0.056505 0.000010
0.000010 0.000014 0.000010 0.999866 0.000010 0.000010 0.000010 0.000010 0.000010 0.000010 0.000010 0.000010 0.000010 0.000010
0.000010 0.000010 0.000010 0.999870 0.000010 0.000010 0.000010 0.000010 0.000010 0.000010 0.000010 0.000010 0.000010 0.000010
0.016805 0.000010 0.000010 0.668364 0.144959 0.030863 0.002360 0.000010 0.052977 0.000010 0.009673 0.000010 0.073939 0.000010
0.014876 0.000010 0.000010 0.306483 0.346793 0.064812 0.026385 0.000010 0.039409 0.002451 0.025246 0.000010 0.167462 0.006043
0.000010 0.000010 0.000010 0.999870 0.000010 0.000010 0.000010 0.000010 0.000010 0.000010 0.000010 0.000010 0.000010 0.000010
0.000010 0.018960 0.050245 0.641279 0.089123 0.046499 0.012796 0.014177 0.000014 0.025018 0.018235 0.000010 0.060264 0.023370
0.001785 0.047659 0.092537 0.568890 0.074652 0.000010 0.034658 0.000010 0.022884 0.044231 0.003639 0.000010 0.100258 0.008778
0.000010 0.040026 0.060014 0.534434 0.237552 0.041164 0.002932 0.020900 0.049785 0.013143 0.000010 0.000010 0.000010 0.000010
0.000010 0.000012 0.000010 0.999868 0.000010 0.000010 0.000010 0.000010 0.000010 0.000010 0.000010 0.000010 0.000010 0.000010
0.037509 0.000010 0.020978 0.181410 0.376347 0.066132 0.012779 0.031009 0.059149 0.016675 0.017776 0.000010 0.180207 0.000010
0.000010 0.000010 0.000010 0.863613 0.095106 0.041171 0.000010 0.000010 0.000010 0.000010 0.000010 0.000010 0.000010 0.000010
0.055424 0.021822 0.031477 0.304962 0.380798 0.012669 0.033092 0.021384 0.050313 0.000010 0.005141 0.000010 0.082888 0.000010
0.023997 0.016796 0.057259 0.423821 0.250907 0.016271 0.002863 0.012496 0.063190 0.044305 0.000010 0.000010 0.088064 0.000010
0.021831 0.018744 0.046764 0.466602 0.316196 0.000010 0.026824 0.000010 0.033478 0.000010 0.006810 0.000010 0.062699 0.000010
0.000010 0.000010 0.000010 0.984029 0.013722 0.000010 0.000010 0.000010 0.002138 0.000010 0.000010 0.000010 0.000010 0.000010
0.000010 0.000010 0.000010 0.999869 0.000010 0.000010 0.000010 0.000010 0.000010 0.000011 0.000010 0.000010 0.000010 0.000010
0.000010 0.000010 0.000010 0.999870 0.000010 0.000010 0.000010 0.000010 0.000010 0.000010 0.000010 0.000010 0.000010 0.000010
0.000010 0.000010 0.000010 0.000010 0.999870 0.000010 0.000010 0.000010 0.000010 0.000010 0.000010 0.000010 0.000010 0.000010
0.000010 0.000010 0.000010 0.000010 0.999870 0.000010 0.000010 0.000010 0.000010 0.000010 0.000010 0.000010 0.000010 0.000010
0.000010 0.000010 0.000010 0.000010 0.999870 0.000010 0.000010 0.000010 0.000010 0.000010 0.000010 0.000010 0.000010 0.000010
0.000010 0.000010 0.000010 0.000010 0.999870 0.000010 0.000010 0.000010 0.000010 0.000010 0.000010 0.000010 0.000010 0.000010
0.000010 0.000010 0.000010 0.000010 0.999870 0.000010 0.000010 0.000010 0.000010 0.000010 0.000010 0.000010 0.000010 0.000010
0.000010 0.000010 0.000010 0.000010 0.999870 0.000010 0.000010 0.000010 0.000010 0.000010 0.000010 0.000010 0.000010 0.000010
0.000010 0.000010 0.000010 0.000010 0.999870 0.000010 0.000010 0.000010 0.000010 0.000010 0.000010 0.000010 0.000010 0.000010
0.000010 0.000010 0.000010 0.000010 0.999870 0.000010 0.000010 0.000010 0.000010 0.000010 0.000010 0.000010 0.000010 0.000010
0.000010 0.000010 0.000010 0.000010 0.977723 0.019963 0.000010 0.000010 0.000010 0.000010 0.002204 0.000010 0.000010 0.000010
0.000010 0.000010 0.000010 0.000010 0.999870 0.000010 0.000010 0.000010 0.000010 0.000010 0.000010 0.000010 0.000010 0.000010
0.000010 0.000010 0.000010 0.000010 0.999866 0.000010 0.000010 0.000014 0.000010 0.000010 0.000010 0.000010 0.000010 0.000010
0.000010 0.000010 0.000010 0.000010 0.999870 0.000010 0.000010 0.000010 0.000010 0.000010 0.000010 0.000010 0.000010 0.000010
0.000010 0.000010 0.000010 0.000010 0.999870 0.000010 0.000010 0.000010 0.000010 0.000010 0.000010 0.000010 0.000010 0.000010
0.000010 0.000010 0.000010 0.000010 0.999870 0.000010 0.000010 0.000010 0.000010 0.000010 0.000010 0.000010 0.000010 0.000010
0.000010 0.000010 0.000010 0.000010 0.999870 0.000010 0.000010 0.000010 0.000010 0.000010 0.000010 0.000010 0.000010 0.000010
0.000010 0.000010 0.000010 0.000010 0.999870 0.000010 0.000010 0.000010 0.000010 0.000010 0.000010 0.000010 0.000010 0.000010
0.000010 0.000010 0.000010 0.000010 0.999870 0.000010 0.000010 0.000010 0.000010 0.000010 0.000010 0.000010 0.000010 0.000010
0.000010 0.000010 0.000010 0.000010 0.980030 0.000010 0.000010 0.000010 0.019841 0.000010 0.000010 0.000010 0.000019 0.000010
0.000010 0.000010 0.000010 0.000010 0.999870 0.000010 0.000010 0.000010 0.000010 0.000010 0.000010 0.000010 0.000010 0.000010
0.000010 0.000010 0.000010 0.000010 0.999870 0.000010 0.000010 0.000010 0.000010 0.000010 0.000010 0.000010 0.000010 0.000010
0.000010 0.000010 0.000010 0.000010 0.000010 0.000010 0.999870 0.000010 0.000010 0.000010 0.000010 0.000010 0.000010 0.000010
0.000010 0.000010 0.000010 0.000010 0.000010 0.000010 0.999870 0.000010 0.000010 0.000010 0.000010 0.000010 0.000010 0.000010
0.000010 0.000010 0.000010 0.000010 0.000010 0.000010 0.999870 0.000010 0.000010 0.000010 0.000010 0.000010 0.000010 0.000010
0.000010 0.000010 0.000010 0.000010 0.000010 0.000010 0.999870 0.000010 0.000010 0.000010 0.000010 0.000010 0.000010 0.000010
0.000010 0.000010 0.000010 0.000018 0.000010 0.000010 0.999862 0.000010 0.000010 0.000010 0.000010 0.000010 0.000010 0.000010
0.000010 0.000010 0.000010 0.000010 0.000010 0.000010 0.999870 0.000010 0.000010 0.000010 0.000010 0.000010 0.000010 0.000010
0.000010 0.000010 0.000010 0.000010 0.022647 0.004078 0.911756 0.000010 0.000010 0.000010 0.000010 0.000010 0.061419 0.000010
0.000010 0.000010 0.000010 0.000010 0.000010 0.000010 0.999870 0.000010 0.000010 0.000010 0.000010 0.000010 0.000010 0.000010
0.000010 0.000010 0.000010 0.000010 0.000010 0.000010 0.999870 0.000010 0.000010 0.000010 0.000010 0.000010 0.000010 0.000010
0.000010 0.000010 0.000013 0.000010 0.000010 0.000010 0.999867 0.000010 0.000010 0.000010 0.000010 0.000010 0.000010 0.000010
0.089129 0.000010 0.000010 0.000010 0.059991 0.037073 0.082146 0.161557 0.045461 0.013811 0.029442 0.000010 0.447536 0.033813
0.016036 0.000010 0.000010 0.000010 0.000010 0.000010 0.005899 0.840941 0.000010 0.000010 0.000010 0.000010 0.137024 0.000010
0.000010 0.000010 0.000010 0.000010 0.000010 0.000010 0.000010 0.999870 0.000010 0.000010 0.000010 0.000010 0.000010 0.000010
0.000010 0.000010 0.000010 0.000010 0.000010 0.000010 0.000010 0.999870 0.000010 0.000010 0.000010 0.000010 0.000010 0.000010
0.000010 0.000010 0.000010 0.000010 0.000010 0.000010 0.000010 0.999870 0.000010 0.000010 0.000010 0.000010 0.000010 0.000010
0.000010 0.000010 0.000010 0.000010 0.043766 0.000010 0.029875 0.802128 0.013448 0.000010 0.000010 0.000010 0.110693 0.000010
0.000010 0.000010 0.000010 0.000010 0.000010 0.000010 0.000010 0.999870 0.000010 0.000010 0.000010 0.000010 0.000010 0.000010
0.009651 0.000010 0.000010 0.000010 0.034476 0.000010 0.051348 0.788527 0.000010 0.000010 0.007090 0.000010 0.108827 0.000010
0.045935 0.000010 0.000010 0.000010 0.017316 0.000010 0.002764 0.865917 0.000010 0.000010 0.013494 0.000010 0.050932 0.003573
0.069329 0.000010 0.000010 0.000010 0.039043 0.000010 0.000010 0.889585 0.000010 0.000010 0.000010 0.000010 0.001944 0.000010
0.000010 0.000010 0.000010 0.000010 0.034987 0.000010 0.000010 0.820026 0.002776 0.000010 0.000010 0.000010 0.142111 0.000010
0.000010 0.000010 0.000010 0.000010 0.000010 0.000010 0.000010 0.999870 0.000010 0.000010 0.000010 0.000010 0.000010 0.000010
0.000012 0.000010 0.000010 0.000010 0.000010 0.000010 0.000010 0.999866 0.000010 0.000010 0.000011 0.000010 0.000010 0.000010
0.000010 0.000010 0.000010 0.000010 0.000010 0.000010 0.000010 0.999870 0.000010 0.000010 0.000010 0.000010 0.000010 0.000010
0.000010 0.000010 0.000010 0.000010 0.000010 0.000010 0.000010 0.999861 0.000010 0.000019 0.000010 0.000010 0.000010 0.000010
0.047427 0.000010 0.000010 0.000010 0.000010 0.000010 0.036269 0.671950 0.014282 0.000010 0.000010 0.000010 0.229983 0.000010
0.000010 0.000010 0.000010 0.000010 0.000010 0.000010 0.000010 0.999870 0.000010 0.000010 0.000010 0.000010 0.000010 0.000010
0.000010 0.000010 0.000010 0.000010 0.000010 0.000010 0.000010 0.999870 0.000010 0.000010 0.000010 0.000010 0.000010 0.000010
0.056757 0.015627 0.026426 0.005900 0.042047 0.016118 0.039123 0.063561 0.038379 0.101551 0.008243 0.000010 0.537658 0.048599
0.000010 0.000010 0.000010 0.000010 0.000010 0.000010 0.000010 0.999870 0.000010 0.000010 0.000010 0.000010 0.000010 0.000010
0.032951 0.040857 0.030048 0.053179 0.074600 0.048621 0.035112 0.074887 0.056415 0.128996 0.003298 0.000010 0.394274 0.026751
0.000010 0.000010 0.000010 0.000010 0.000010 0.000010 0.000010 0.999862 0.000010 0.000018 0.000010 0.000010 0.000010 0.000010
0.000010 0.000010 0.000010 0.000010 0.000010 0.000010 0.000010 0.999870 0.000010 0.000010 0.000010 0.000010 0.000010 0.000010
0.021834 0.026775 0.029204 0.054377 0.067704 0.042075 0.023442 0.077775 0.012030 0.135553 0.000010 0.000010 0.484503 0.024709
0.033776 0.000010 0.000010 0.000010 0.000010 0.000010 0.006241 0.853316 0.003978 0.000010 0.000010 0.000010 0.102599 0.000010
0.039853 0.048104 0.102485 0.017731 0.000010 0.000010 0.019617 0.055800 0.036611 0.182594 0.003660 0.011377 0.464272 0.017875
0.007392 0.032015 0.078046 0.053775 0.000010 0.022882 0.016384 0.059474 0.008549 0.281562 0.008015 0.000010 0.414498 0.017388
0.000010 0.039912 0.075937 0.069133 0.000010 0.041100 0.015739 0.065284 0.008964 0.289632 0.000010 0.000010 0.391284 0.002974
0.000010 0.000010 0.000010 0.000010 0.000010 0.000010 0.000010 0.000010 0.000010 0.000010 0.000010 0.000010 0.999870 0.000010
0.021218 0.000010 0.000011 0.000010 0.047270 0.000010 0.062141 0.057406 0.024815 0.000013 0.007470 0.000010 0.779607 0.000010
0.044760 0.000010 0.000010 0.000010 0.000010 0.007912 0.000010 0.011315 0.016737 0.000010 0.024337 0.000010 0.894859 0.000010
0.000010 0.000010 0.219494 0.000010 0.000010 0.000010 0.000010 0.000010 0.000010 0.000010 0.000010 0.000010 0.780386 0.000010
0.000010 0.000010 0.000010 0.000010 0.000010 0.000010 0.000010 0.000010 0.000010 0.000010 0.000010 0.000010 0.999870 0.000010
0.027644 0.000010 0.000010 0.000010 0.004778 0.021069 0.000010 0.000010 0.028702 0.000010 0.011821 0.000010 0.905905 0.000010
0.000010 0.029262 0.128565 0.000010 0.000010 0.000010 0.000010 0.000010 0.000010 0.000010 0.000010 0.000010 0.842063 0.000010
0.000010 0.000010 0.219442 0.000010 0.000010 0.000010 0.000010 0.000010 0.000010 0.000010 0.000010 0.000010 0.780438 0.000010
0.000010 0.000010 0.000010 0.000010 0.000010 0.000010 0.000010 0.000010 0.000010 0.000010 0.000010 0.000010 0.999870 0.000010
0.000010 0.000010 0.000010 0.000010 0.000010 0.000010 0.000010 0.000010 0.000010 0.000010 0.000010 0.000010 0.999870 0.000010
0.016227 0.000010 0.000010 0.000010 0.108991 0.000010 0.051978 0.022374 0.561467 0.000010 0.000010 0.000010 0.238883 0.000010
0.000010 0.000010 0.000010 0.000010 0.000010 0.000010 0.000010 0.000010 0.999870 0.000010 0.000010 0.000010 0.000010 0.000010
0.003685 0.000010 0.000010 0.000010 0.139994 0.050489 0.038464 0.036813 0.321239 0.000010 0.027449 0.000010 0.381807 0.000010
0.000010 0.000010 0.000012 0.000010 0.000010 0.000010 0.000010 0.000010 0.999868 0.000010 0.000010 0.000010 0.000010 0.000010
0.000010 0.000010 0.000010 0.000010 0.000010 0.000010 0.000010 0.000010 0.999870 0.000010 0.000010 0.000010 0.000010 0.000010
0.000010 0.000010 0.000010 0.000010 0.000010 0.000010 0.000010 0.000010 0.999870 0.000010 0.000010 0.000010 0.000010 0.000010
0.000010 0.000010 0.000010 0.000010 0.110927 0.005363 0.075684 0.030933 0.523695 0.000010 0.000010 0.000010 0.238899 0.014430
0.000018 0.000010 0.000010 0.000010 0.000010 0.000010 0.000010 0.000010 0.999862 0.000010 0.000010 0.000010 0.000010 0.000010
0.000010 0.000010 0.000010 0.000010 0.000010 0.000010 0.000010 0.000010 0.999870 0.000010 0.000010 0.000010 0.000010 0.000010
0.050480 0.000010 0.000010 0.000321 0.123720 0.031109 0.076530 0.078672 0.316330 0.007090 0.005565 0.000010 0.290874 0.019279
0.021866 0.000010 0.000010 0.000010 0.017096 0.032485 0.047221 0.048688 0.067756 0.000010 0.021677 0.000010 0.743150 0.000010
0.044900 0.000010 0.000010 0.000010 0.045912 0.007972 0.034461 0.072789 0.048300 0.000010 0.000010 0.002492 0.743114 0.000010
0.028610 0.000010 0.000010 0.000010 0.000010 0.027611 0.015360 0.057520 0.027694 0.000010 0.003397 0.000010 0.832703 0.007046
0.030134 0.000010 0.000010 0.000010 0.065756 0.073037 0.074514 0.048126 0.054719 0.016987 0.001276 0.000010 0.600019 0.035393
0.040913 0.000010 0.000010 0.000010 0.000010 0.002176 0.000010 0.052568 0.000010 0.000010 0.013237 0.000010 0.891015 0.000010
0.059333 0.000010 0.000010 0.000010 0.000010 0.027373 0.000010 0.051528 0.000010 0.000010 0.000010 0.000010 0.861667 0.000010
0.031295 0.000010 0.000010 0.000010 0.000010 0.003576 0.039940 0.025104 0.008071 0.000010 0.006246 0.000010 0.885698 0.000010
0.047297 0.000010 0.000010 0.000010 0.050224 0.093427 0.049081 0.042413 0.071234 0.003713 0.031065 0.018280 0.593224 0.000010
0.055946 0.000010 0.000010 0.005420 0.088377 0.075126 0.034678 0.051857 0.046384 0.023947 0.004210 0.006095 0.575234 0.032705
0.041767 0.000010 0.000010 0.000010 0.052552 0.072757 0.035666 0.063908 0.040908 0.014489 0.010018 0.000010 0.607494 0.060401
0.054368 0.000010 0.000010 0.000010 0.000886 0.038304 0.065385 0.076934 0.056379 0.000010 0.008925 0.000010 0.680993 0.017777
0.038083 0.000010 0.000010 0.000010 0.007480 0.000010 0.059447 0.065535 0.067535 0.022080 0.000010 0.000010 0.701845 0.037935
0.027375 0.003369 0.000010 0.000010 0.087188 0.052335 0.047501 0.088182 0.046457 0.030778 0.026151 0.002006 0.546568 0.042072
0.055800 0.000010 0.000010 0.000010 0.073771 0.073680 0.032808 0.083780 0.045181 0.020343 0.000010 0.000018 0.581443 0.033136
0.057577 0.016346 0.022663 0.004229 0.006485 0.018858 0.038147 0.080068 0.052840 0.102404 0.011639 0.000010 0.541030 0.047703
0.049556 0.000010 0.000010 0.000010 0.067124 0.014858 0.027954 0.077161 0.029336 0.040153 0.007957 0.000010 0.682468 0.003395
0.042800 0.000010 0.000010 0.000010 0.081757 0.010906 0.047876 0.073811 0.028524 0.039944 0.000010 0.000010 0.674321 0.000010
0.066066 0.000010 0.000010 0.000010 0.000010 0.051430 0.038019 0.068604 0.035062 0.025306 0.012716 0.000010 0.655888 0.046858
0.061616 0.000010 0.000010 0.000010 0.031396 0.049063 0.030156 0.056805 0.061495 0.000010 0.018845 0.000010 0.690563 0.000010
0.045108 0.000010 0.000010 0.000010 0.091516 0.044631 0.029535 0.076603 0.066517 0.039098 0.000010 0.000010 0.590304 0.016637
0.044261 0.000010 0.000010 0.000010 0.098465 0.062731 0.050764 0.065944 0.049022 0.017006 0.019501 0.003233 0.560873 0.028171
0.044321 0.000010 0.000010 0.000010 0.058445 0.059370 0.058562 0.091940 0.014415 0.017277 0.020510 0.000010 0.622876 0.012246
0.045023 0.000010 0.000012 0.000010 0.117286 0.000010 0.004735 0.000010 0.068198 0.000010 0.000010 0.000010 0.764665 0.000010
0.000010 0.000010 0.000010 0.000010 0.131563 0.000010 0.000010 0.029873 0.073665 0.000010 0.002653 0.000010 0.762156 0.000010
0.031645 0.000010 0.000012 0.000010 0.154794 0.017594 0.010169 0.017504 0.085755 0.000010 0.011729 0.000010 0.670748 0.000010
0.029842 0.000010 0.000010 0.000010 0.176550 0.014606 0.017861 0.005445 0.060663 0.000010 0.010923 0.000010 0.684051 0.000010
0.000010 0.033291 0.091398 0.023070 0.100057 0.011030 0.001840 0.000010 0.081418 0.045814 0.012744 0.000010 0.599297 0.000010
0.003787 0.000014 0.000012 0.000010 0.110846 0.000010 0.038491 0.000015 0.069133 0.000010 0.013082 0.000010 0.764571 0.000010
0.027270 0.025750 0.073244 0.072106 0.110562 0.027803 0.066364 0.089215 0.057301 0.033303 0.023664 0.000010 0.393397 0.000010
0.025296 0.000010 0.000010 0.000010 0.150235 0.036349 0.070886 0.064998 0.123379 0.000010 0.015986 0.000010 0.465730 0.047089
0.012978 0.000010 0.000010 0.000010 0.157267 0.000010 0.021705 0.050179 0.064912 0.000010 0.026652 0.000010 0.666238 0.000010
0.020206 0.000010 0.000010 0.000010 0.185715 0.078400 0.039980 0.029789 0.137604 0.023226 0.019885 0.017361 0.423142 0.024665
0.019074 0.000010 0.000010 0.000010 0.139373 0.000010 0.031858 0.037296 0.092691 0.001682 0.023309 0.000010 0.654657 0.000010
0.027283 0.000010 0.000010 0.000014 0.158607 0.000013 0.076249 0.000010 0.100784 0.000010 0.023625 0.000010 0.613365 0.000010
0.048913 0.000010 0.000010 0.000010 0.147841 0.037316 0.020465 0.086383 0.050036 0.000010 0.000010 0.008391 0.585178 0.015427
0.048732 0.000010 0.000010 0.000010 0.144202 0.034730 0.044280 0.112049 0.053819 0.000010 0.001469 0.000010 0.540804 0.019865
0.052515 0.000010 0.000010 0.000010 0.137118 0.014009 0.037776 0.098888 0.057141 0.000010 0.011738 0.000010 0.546615 0.044149
0.044028 0.000010 0.000010 0.000010 0.163881 0.000010 0.046423 0.080645 0.052050 0.015006 0.000010 0.000010 0.577990 0.019918
0.036054 0.000010 0.000010 0.000010 0.152012 0.061397 0.043832 0.123906 0.044538 0.000010 0.013235 0.000010 0.503764 0.021212
0.023944 0.000010 0.000010 0.000010 0.101871 0.000010 0.019982 0.710702 0.006820 0.000010 0.022335 0.000010 0.098904 0.015382
0.017998 0.000010 0.000010 0.000010 0.013553 0.000010 0.021226 0.891512 0.006508 0.000010 0.009045 0.000010 0.040089 0.000010
0.010705 0.005693 0.000010 0.000010 0.153248 0.076684 0.047387 0.095525 0.075518 0.000010 0.022639 0.000392 0.505591 0.006588
0.023244 0.014740 0.000017 0.000016 0.133574 0.000010 0.028319 0.365809 0.008360 0.023491 0.019238 0.000015 0.383158 0.000010
0.057788 0.000010 0.000010 0.000010 0.065377 0.004642 0.025156 0.084889 0.056175 0.000010 0.422761 0.000010 0.274056 0.009107
0.000010 0.000010 0.000010 0.000010 0.000010 0.000010 0.082428 0.049982 0.000010 0.773073 0.000010 0.000010 0.090939 0.003488
0.000010 0.000010 0.000010 0.000010 0.000010 0.000010 0.000010 0.000010 0.000010 0.999870 0.000010 0.000010 0.000010 0.000010
0.041605 0.000010 0.000010 0.000010 0.000010 0.000010 0.033748 0.383779 0.024998 0.354178 0.000537 0.000010 0.161085 0.000010
0.000010 0.000010 0.000012 0.000011 0.000010 0.000010 0.000010 0.000010 0.000010 0.999865 0.000012 0.000010 0.000010 0.000010
0.045907 0.000010 0.014719 0.017618 0.061101 0.034069 0.067213 0.060154 0.020457 0.127763 0.005954 0.000010 0.505885 0.039140
0.025448 0.037543 0.092518 0.023308 0.007888 0.019240 0.019321 0.051921 0.025945 0.170639 0.004722 0.000010 0.477789 0.043709
0.032426 0.016073 0.058029 0.053353 0.022152 0.008162 0.062484 0.094235 0.049103 0.089945 0.006211 0.000936 0.462339 0.044552
0.000010 0.000010 0.000011 0.000010 0.000010 0.000010 0.000010 0.000010 0.000010 0.999869 0.000010 0.000010 0.000010 0.000010
0.000010 0.000010 0.000010 0.000010 0.026310 0.030709 0.025348 0.031507 0.000010 0.749235 0.000010 0.000010 0.136812 0.000010
0.000010 0.000010 0.000012 0.000010 0.000010 0.000010 0.000010 0.000010 0.000010 0.999868 0.000010 0.000010 0.000010 0.000010
0.020395 0.022988 0.041117 0.000115 0.012751 0.025219 0.037403 0.092856 0.042359 0.191241 0.000010 0.000010 0.456761 0.056774
0.016568 0.041841 0.070002 0.022012 0.085005 0.000010 0.038607 0.064024 0.042228 0.193224 0.001305 0.000010 0.425155 0.000010
0.096538 0.000010 0.000010 0.000010 0.117968 0.044027 0.053324 0.050318 0.088144 0.018061 0.030703 0.000010 0.454782 0.046094
0.099451 0.000010 0.000010 0.000010 0.132547 0.020930 0.072076 0.107791 0.074689 0.003221 0.040409 0.000010 0.396160 0.052687
0.999870 0.000010 0.000010 0.000010 0.000010 0.000010 0.000010 0.000010 0.000010 0.000010 0.000010 0.000010 0.000010 0.000010
0.999866 0.000014 0.000010 0.000010 0.000010 0.000010 0.000010 0.000010 0.000010 0.000010 0.000010 0.000010 0.000010 0.000010
0.113555 0.000010 0.000010 0.000010 0.093195 0.064975 0.050889 0.130130 0.048928 0.008522 0.030984 0.000010 0.427186 0.031596
0.999863 0.000010 0.000010 0.000010 0.000010 0.000010 0.000010 0.000017 0.000010 0.000010 0.000010 0.000010 0.000010 0.000010
0.999870 0.000010 0.000010 0.000010 0.000010 0.000010 0.000010 0.000010 0.000010 0.000010 0.000010 0.000010 0.000010 0.000010
0.424107 0.000010 0.000010 0.000010 0.124362 0.000010 0.028498 0.055524 0.019751 0.000010 0.038736 0.000010 0.308952 0.000010
0.000010 0.000010 0.000010 0.000010 0.060103 0.000010 0.000010 0.709222 0.000010 0.000010 0.013370 0.000010 0.217205 0.000010
0.036822 0.000010 0.000010 0.000010 0.007735 0.000014 0.000020 0.052152 0.031265 0.000010 0.700112 0.000010 0.171820 0.000010
0.057576 0.000010 0.000010 0.000010 0.062201 0.011418 0.065740 0.094242 0.023839 0.011632 0.000010 0.007773 0.665530 0.000010
0.071944 0.000010 0.000010 0.000010 0.039192 0.011457 0.057151 0.091584 0.037668 0.024456 0.015648 0.006161 0.644699 0.000010
0.044503 0.000010 0.000010 0.000010 0.046082 0.002585 0.085950 0.118697 0.027975 0.000010 0.020202 0.000010 0.651240 0.002716
0.030447 0.000010 0.000010 0.000010 0.090687 0.035515 0.069529 0.108571 0.034015 0.000010 0.021985 0.000010 0.591832 0.017368
0.044075 0.000010 0.000010 0.000010 0.067916 0.038814 0.062589 0.104334 0.038440 0.013062 0.014746 0.000010 0.615271 0.000715
0.000010 0.000010 0.000010 0.000010 0.000010 0.000010 0.000010 0.000010 0.000010 0.000010 0.000010 0.000010 0.999870 0.000010
0.000010 0.000010 0.000010 0.000010 0.000010 0.000010 0.000010 0.000010 0.000010 0.000010 0.000010 0.000010 0.999870 0.000010
0.027027 0.002681 0.012069 0.015879 0.117501 0.042142 0.050295 0.069548 0.056331 0.023704 0.016179 0.005362 0.525089 0.036193
0.000010 0.000010 0.000010 0.000010 0.000010 0.000010 0.067909 0.001839 0.024049 0.000010 0.000010 0.000010 0.906103 0.000010
0.000010 0.000010 0.000010 0.000010 0.007717 0.000010 0.075857 0.012383 0.044870 0.000010 0.005596 0.000010 0.852433 0.001074
0.021677 0.004466 0.031444 0.000010 0.001342 0.000010 0.046250 0.049463 0.000010 0.034345 0.010462 0.000010 0.800503 0.000010
0.050918 0.000012 0.000010 0.000010 0.069422 0.043959 0.055736 0.106792 0.037071 0.000010 0.033640 0.000010 0.602400 0.000010
0.049292 0.000010 0.000010 0.000010 0.053104 0.014710 0.056251 0.109116 0.053558 0.030754 0.021384 0.000010 0.600233 0.011558
0.000010 0.000010 0.000010 0.000010 0.000010 0.000010 0.028866 0.027612 0.000010 0.000010 0.000010 0.000010 0.943412 0.000010
0.000861 0.000010 0.000010 0.000010 0.000010 0.000010 0.022300 0.031788 0.039033 0.000010 0.000010 0.000010 0.905929 0.000010
0.043219 0.000010 0.000010 0.000010 0.100259 0.044914 0.023697 0.116730 0.019878 0.000010 0.012098 0.000010 0.639145 0.000010
0.047081 0.000010 0.000010 0.000010 0.075278 0.050602 0.061862 0.074217 0.031303 0.000010 0.000014 0.000010 0.637811 0.021782
0.047669 0.000010 0.000012 0.000010 0.148401 0.046881 0.037358 0.103480 0.023252 0.009407 0.009324 0.000010 0.559593 0.014593
0.051713 0.000010 0.000010 0.000013 0.073864 0.034262 0.039120 0.146342 0.047557 0.014155 0.014069 0.000812 0.578063 0.000010
0.107936 0.000012 0.000010 0.009383 0.060772 0.060250 0.073075 0.078158 0.012290 0.028220 0.024808 0.000010 0.545066 0.000010
0.001288 0.000010 0.010302 0.028557 0.099366 0.026906 0.020991 0.060407 0.033940 0.000010 0.016025 0.064760 0.327686 0.309754
0.005250 0.022440 0.023089 0.000010 0.032440 0.000010 0.040883 0.010834 0.026824 0.000010 0.011290 0.006116 0.011182 0.809622
0.000010 0.000010 0.000010 0.000010 0.000010 0.000010 0.000010 0.045458 0.004739 0.000010 0.000010 0.000010 0.000010 0.949693
0.012863 0.000010 0.000010 0.028302 0.000010 0.000010 0.029948 0.000010 0.000010 0.000010 0.011480 0.000010 0.126414 0.790913
0.000010 0.000010 0.000010 0.000010 0.000010 0.000010 0.000010 0.000010 0.000010 0.000010 0.000010 0.000010 0.000010 0.999870
0.020520 0.000010 0.000010 0.000010 0.021582 0.022668 0.017509 0.000010 0.000010 0.000010 0.000010 0.000010 0.018497 0.899144
0.016773 0.000010 0.000010 0.000010 0.000010 0.000010 0.061336 0.000010 0.000010 0.000010 0.000010 0.002936 0.013309 0.905557
0.000013 0.000010 0.000010 0.000010 0.000010 0.000010 0.000010 0.000010 0.000010 0.000010 0.000010 0.000010 0.000010 0.999867
0.024587 0.000010 0.000010 0.000010 0.000010 0.000010 0.059166 0.000010 0.000010 0.000010 0.010811 0.000010 0.000010 0.905336
0.000010 0.000010 0.000010 0.000010 0.000010 0.000010 0.000010 0.000010 0.000010 0.000010 0.000010 0.000010 0.000010 0.999870
0.018101 0.000010 0.000010 0.000010 0.000010 0.000010 0.030248 0.000010 0.002834 0.000010 0.000010 0.000010 0.078111 0.870615
0.008875 0.000010 0.000010 0.000010 0.036924 0.048972 0.022116 0.020507 0.020272 0.000010 0.000010 0.000010 0.023651 0.818623
0.000010 0.000010 0.000010 0.000010 0.000010 0.000010 0.016403 0.000010 0.034281 0.000010 0.000010 0.000010 0.000010 0.949207
0.000010 0.000010 0.000010 0.000010 0.000010 0.000010 0.000010 0.000010 0.000010 0.000010 0.000010 0.000010 0.000010 0.999870
0.000010 0.000010 0.000010 0.000010 0.000010 0.000010 0.000010 0.000010 0.000010 0.000010 0.000010 0.000010 0.000010 0.999870
0.000010 0.000010 0.000010 0.000010 0.000010 0.000010 0.000010 0.000010 0.000010 0.000010 0.000010 0.000010 0.000010 0.999870
0.000010 0.000010 0.000010 0.000010 0.000010 0.000010 0.000010 0.000010 0.000010 0.000010 0.000010 0.000010 0.000010 0.999870
0.000017 0.000010 0.000010 0.000010 0.000010 0.000010 0.000010 0.000016 0.000010 0.000010 0.000010 0.000010 0.000010 0.999857
0.000010 0.000010 0.000010 0.000010 0.000010 0.000010 0.000010 0.000010 0.000010 0.000010 0.000010 0.000010 0.000010 0.999870
0.000010 0.000010 0.000010 0.000010 0.000010 0.000010 0.000010 0.000010 0.000010 0.000010 0.000015 0.999865 0.000010 0.000010
0.000010 0.000010 0.000010 0.000010 0.000010 0.000010 0.000010 0.000010 0.000010 0.000010 0.000010 0.999870 0.000010 0.000010
0.000010 0.000010 0.000010 0.000010 0.000010 0.000010 0.000010 0.000010 0.000010 0.000010 0.000010 0.999870 0.000010 0.000010
0.000010 0.000010 0.000010 0.000010 0.000010 0.000010 0.000010 0.000010 0.000010 0.000010 0.000010 0.999870 0.000010 0.000010
0.000010 0.000010 0.000010 0.000010 0.000010 0.000010 0.000010 0.000010 0.000010 0.000010 0.000010 0.999870 0.000010 0.000010
0.000010 0.000010 0.000010 0.000010 0.000016 0.000012 0.000010 0.000010 0.000010 0.000010 0.000010 0.999861 0.000010 0.000010
0.000010 0.000010 0.000010 0.000010 0.000010 0.000010 0.000010 0.000010 0.000010 0.000010 0.000010 0.999869 0.000010 0.000010
0.000010 0.000010 0.000010 0.000010 0.000010 0.053514 0.000010 0.046742 0.019745 0.000010 0.000010 0.776516 0.093199 0.010204
0.009075 0.000010 0.000010 0.000010 0.037358 0.142628 0.041102 0.002995 0.050650 0.000010 0.014288 0.535648 0.137376 0.028839
0.033768 0.000010 0.000010 0.000010 0.068955 0.027445 0.001149 0.009769 0.000010 0.000010 0.000010 0.808354 0.027734 0.022767
0.000010 0.000010 0.000010 0.000010 0.000010 0.091423 0.000010 0.002521 0.000010 0.000010 0.006576 0.731055 0.141700 0.026645
0.000010 0.000010 0.000010 0.000010 0.000010 0.000010 0.000010 0.000010 0.000010 0.000010 0.000010 0.999870 0.000010 0.000010
0.000010 0.000010 0.000010 0.000010 0.000010 0.000010 0.000010 0.000010 0.000010 0.000010 0.000010 0.999870 0.000010 0.000010
0.034751 0.000010 0.000010 0.000010 0.011245 0.000010 0.000010 0.062292 0.000825 0.000010 0.000010 0.770354 0.119034 0.001428
0.025337 0.000010 0.000010 0.000010 0.000010 0.000010 0.051204 0.000010 0.033010 0.000010 0.018895 0.863639 0.004264 0.003582
0.026721 0.000010 0.000010 0.000010 0.000010 0.061588 0.021986 0.017195 0.010897 0.000010 0.000010 0.747410 0.046170 0.067973
0.000010 0.000010 0.000010 0.000010 0.016097 0.380389 0.037751 0.000010 0.024217 0.000010 0.000010 0.167471 0.373996 0.000010
0.000010 0.000010 0.001531 0.046547 0.009003 0.394825 0.008047 0.000011 0.000010 0.000010 0.000010 0.179353 0.327066 0.033568
0.019106 0.000010 0.000010 0.000010 0.072213 0.376915 0.040187 0.037794 0.008172 0.000010 0.016863 0.155014 0.228546 0.045150
0.025996 0.000010 0.000010 0.000010 0.013493 0.367102 0.032277 0.050911 0.028388 0.000010 0.000010 0.200958 0.270231 0.010593
0.019870 0.000010 0.041575 0.007741 0.043650 0.336265 0.011103 0.028380 0.039529 0.000010 0.001260 0.192966 0.262791 0.014849
0.000010 0.222356 0.000010 0.000010 0.000010 0.160336 0.015750 0.011370 0.014337 0.000010 0.000010 0.524061 0.022860 0.028869
0.000010 0.999870 0.000010 0.000010 0.000010 0.000010 0.000010 0.000010 0.000010 0.000010 0.000010 0.000010 0.000010 0.000010
0.000010 0.999870 0.000010 0.000010 0.000010 0.000010 0.000010 0.000010 0.000010 0.000010 0.000010 0.000010 0.000010 0.000010
0.000010 0.999870 0.000010 0.000010 0.000010 0.000010 0.000010 0.000010 0.000010 0.000010 0.000010 0.000010 0.000010 0.000010
0.000010 0.000010 0.999870 0.000010 0.000010 0.000010 0.000010 0.000010 0.000010 0.000010 0.000010 0.000010 0.000010 0.000010
0.000010 0.000010 0.999870 0.000010 0.000010 0.000010 0.000010 0.000010 0.000010 0.000010 0.000010 0.000010 0.000010 0.000010
0.001773 0.003754 0.000010 0.000010 0.054339 0.283523 0.014586 0.061461 0.001382 0.000010 0.002861 0.266065 0.264115 0.046112
0.009747 0.148418 0.357532 0.132212 0.044115 0.019304 0.000010 0.022337 0.000010 0.082228 0.000357 0.167775 0.000010 0.015944
0.003761 0.029217 0.115521 0.051041 0.038115 0.115763 0.028223 0.038189 0.006950 0.012580 0.010210 0.376124 0.111832 0.062473
0.022146 0.000010 0.000010 0.000010 0.007847 0.363132 0.023212 0.047041 0.005997 0.000010 0.000050 0.263620 0.235553 0.031363
0.024933 0.000010 0.000010 0.000320 0.044130 0.327861 0.000010 0.038250 0.002854 0.000010 0.000010 0.268216 0.267883 0.025503
0.007454 0.000010 0.000010 0.000010 0.000010 0.357297 0.000010 0.013142 0.061153 0.000010 0.000010 0.131840 0.393882 0.035163
0.000010 0.000010 0.000010 0.000010 0.020862 0.358999 0.000010 0.000010 0.053252 0.000010 0.007844 0.117487 0.415410 0.026077
0.021809 0.000010 0.000010 0.000010 0.000010 0.334395 0.032829 0.027039 0.027606 0.000010 0.011701 0.233159 0.298269 0.013141
0.011870 0.000010 0.000010 0.000010 0.000010 0.324929 0.021899 0.022906 0.023254 0.000010 0.000010 0.289981 0.280477 0.024624
