# Supplementary material for: Genetic analysis of Thai cattle reveals a Southeast Asian indicine ancestry
Source: PeerJ. 2015 Oct 27;3:e1318. doi: 10.7717/peerj.1318 (PMC4627918; doi:10.7717/peerj.1318)
Supplement: Dataset S2 — The Q values inferred by ADMIXTURE for each modeled K are shown for each individual, which are labeled according to breed information. The data are organized into three folders, each of which represents the ADMIXTURE experiments described in Fig. S5. [file peerj-03-1318-s007.zip › SupplementDataS7/28experiments/experiment_10/15.Q]

0.000010 0.999860 0.000010 0.000010 0.000010 0.000010 0.000010 0.000010 0.000010 0.000010 0.000010 0.000010 0.000010 0.000010 0.000010
0.000010 0.999860 0.000010 0.000010 0.000010 0.000010 0.000010 0.000010 0.000010 0.000010 0.000010 0.000010 0.000010 0.000010 0.000010
0.000012 0.999852 0.000010 0.000013 0.000010 0.000010 0.000010 0.000010 0.000010 0.000010 0.000013 0.000010 0.000010 0.000010 0.000010
0.000010 0.999860 0.000010 0.000010 0.000010 0.000010 0.000010 0.000010 0.000010 0.000010 0.000010 0.000010 0.000010 0.000010 0.000010
0.000010 0.999860 0.000010 0.000010 0.000010 0.000010 0.000010 0.000010 0.000010 0.000010 0.000010 0.000010 0.000010 0.000010 0.000010
0.000010 0.999860 0.000010 0.000010 0.000010 0.000010 0.000010 0.000010 0.000010 0.000010 0.000010 0.000010 0.000010 0.000010 0.000010
0.000010 0.999860 0.000010 0.000010 0.000010 0.000010 0.000010 0.000010 0.000010 0.000010 0.000010 0.000010 0.000010 0.000010 0.000010
0.000010 0.999851 0.000010 0.000010 0.000013 0.000010 0.000016 0.000010 0.000010 0.000010 0.000010 0.000010 0.000010 0.000010 0.000010
0.094813 0.173647 0.000010 0.000010 0.000010 0.000010 0.000010 0.000010 0.000010 0.000010 0.068334 0.000010 0.068848 0.398163 0.196106
0.102930 0.165901 0.000010 0.000010 0.000010 0.000010 0.000010 0.000010 0.000010 0.000010 0.071362 0.000010 0.063875 0.390859 0.204984
0.088162 0.000010 0.000010 0.692476 0.000010 0.000010 0.000010 0.000010 0.000010 0.006772 0.027720 0.000010 0.035921 0.105934 0.042935
0.000010 0.000010 0.000010 0.999860 0.000010 0.000010 0.000010 0.000010 0.000010 0.000010 0.000010 0.000010 0.000010 0.000010 0.000010
0.000010 0.000011 0.000010 0.999859 0.000010 0.000010 0.000010 0.000010 0.000010 0.000010 0.000010 0.000010 0.000010 0.000010 0.000010
0.000010 0.000010 0.000010 0.999860 0.000010 0.000010 0.000010 0.000010 0.000010 0.000010 0.000010 0.000010 0.000010 0.000010 0.000010
0.000010 0.000010 0.000010 0.999852 0.000010 0.000010 0.000010 0.000010 0.000010 0.000010 0.000018 0.000010 0.000010 0.000010 0.000010
0.039339 0.000010 0.000010 0.863960 0.000010 0.000010 0.000010 0.000010 0.000010 0.000010 0.000010 0.000010 0.000010 0.096581 0.000010
0.000010 0.000010 0.000010 0.999857 0.000010 0.000010 0.000010 0.000013 0.000010 0.000010 0.000010 0.000010 0.000010 0.000010 0.000010
0.000010 0.012816 0.000010 0.925175 0.000010 0.000010 0.000010 0.061889 0.000010 0.000010 0.000010 0.000010 0.000010 0.000010 0.000010
0.000010 0.000010 0.000010 0.999860 0.000010 0.000010 0.000010 0.000010 0.000010 0.000010 0.000010 0.000010 0.000010 0.000010 0.000010
0.000010 0.000010 0.000010 0.999859 0.000010 0.000010 0.000010 0.000010 0.000010 0.000010 0.000010 0.000010 0.000010 0.000010 0.000010
0.000010 0.000010 0.000010 0.999860 0.000010 0.000010 0.000010 0.000010 0.000010 0.000010 0.000010 0.000010 0.000010 0.000010 0.000010
0.000010 0.000010 0.000010 0.990748 0.000010 0.000010 0.000010 0.000010 0.000010 0.000010 0.009122 0.000010 0.000010 0.000010 0.000010
0.000010 0.000010 0.000010 0.999860 0.000010 0.000010 0.000010 0.000010 0.000010 0.000010 0.000010 0.000010 0.000010 0.000010 0.000010
0.000010 0.000010 0.000010 0.999860 0.000010 0.000010 0.000010 0.000010 0.000010 0.000010 0.000010 0.000010 0.000010 0.000010 0.000010
0.009878 0.000010 0.000010 0.718327 0.000010 0.010296 0.000010 0.013528 0.000010 0.040721 0.033814 0.000010 0.000010 0.134685 0.038681
0.000010 0.000010 0.000010 0.999860 0.000010 0.000010 0.000010 0.000010 0.000010 0.000010 0.000010 0.000010 0.000010 0.000010 0.000010
0.000010 0.000010 0.000010 0.999860 0.000010 0.000010 0.000010 0.000010 0.000010 0.000010 0.000010 0.000010 0.000010 0.000010 0.000010
0.000010 0.000010 0.000010 0.999856 0.000010 0.000010 0.000010 0.000010 0.000011 0.000010 0.000013 0.000010 0.000010 0.000010 0.000010
0.000010 0.000010 0.000010 0.999860 0.000010 0.000010 0.000010 0.000010 0.000010 0.000010 0.000010 0.000010 0.000010 0.000010 0.000010
0.000010 0.000010 0.000010 0.999860 0.000010 0.000010 0.000010 0.000010 0.000010 0.000010 0.000010 0.000010 0.000010 0.000010 0.000010
0.293563 0.003475 0.006227 0.023080 0.000010 0.000738 0.009959 0.083906 0.027249 0.048893 0.044560 0.000010 0.047799 0.404794 0.005737
0.406437 0.013673 0.000010 0.063817 0.000010 0.000010 0.024417 0.142251 0.038216 0.000010 0.044678 0.000010 0.016386 0.193194 0.056881
0.092444 0.003133 0.000010 0.049251 0.000010 0.000010 0.049179 0.626271 0.000010 0.000010 0.069606 0.000010 0.000010 0.110036 0.000010
0.000010 0.000010 0.000010 0.000010 0.000010 0.000010 0.000010 0.999860 0.000010 0.000010 0.000010 0.000010 0.000010 0.000010 0.000010
0.000010 0.000010 0.000010 0.000010 0.000010 0.000010 0.000010 0.999860 0.000010 0.000010 0.000010 0.000010 0.000010 0.000010 0.000010
0.127224 0.008788 0.000010 0.023105 0.000010 0.000010 0.000010 0.666649 0.000010 0.000010 0.047106 0.000010 0.000010 0.090706 0.036342
0.331116 0.023781 0.002029 0.055437 0.000010 0.000010 0.020135 0.308604 0.000010 0.000010 0.033613 0.000010 0.000010 0.215595 0.009631
0.000010 0.000010 0.000010 0.000010 0.000010 0.000010 0.000010 0.999860 0.000010 0.000010 0.000010 0.000010 0.000010 0.000010 0.000010
0.076401 0.015903 0.011553 0.042267 0.030338 0.014581 0.007794 0.646284 0.054903 0.014556 0.000010 0.000010 0.001750 0.083639 0.000010
0.050913 0.001089 0.001304 0.000010 0.055427 0.000010 0.022668 0.585777 0.109976 0.016066 0.010992 0.000010 0.000010 0.137154 0.008594
0.233393 0.000010 0.000010 0.040421 0.024577 0.000010 0.001334 0.548357 0.079433 0.000010 0.047575 0.000010 0.018232 0.006619 0.000010
0.000010 0.000010 0.000010 0.000010 0.000010 0.000010 0.000010 0.999860 0.000010 0.000010 0.000010 0.000010 0.000010 0.000010 0.000010
0.375178 0.015610 0.000010 0.056087 0.020188 0.005325 0.004838 0.167079 0.014296 0.000010 0.047785 0.000010 0.007782 0.249150 0.036652
0.093899 0.000010 0.000010 0.042234 0.000010 0.000010 0.000010 0.863747 0.000010 0.000010 0.000010 0.000010 0.000010 0.000010 0.000010
0.368676 0.005951 0.000010 0.000842 0.000010 0.016040 0.026809 0.311818 0.039712 0.012042 0.046110 0.000010 0.011688 0.121912 0.038371
0.237000 0.000010 0.000010 0.009648 0.050574 0.000010 0.000010 0.430711 0.055829 0.039542 0.051505 0.000010 0.003869 0.110373 0.010900
0.308184 0.006951 0.000010 0.000010 0.000010 0.000010 0.026942 0.477980 0.044175 0.060436 0.026410 0.000010 0.000010 0.039570 0.009292
0.012393 0.000010 0.000010 0.000010 0.000010 0.000010 0.000010 0.984105 0.000010 0.000010 0.003382 0.000010 0.000010 0.000010 0.000010
0.000010 0.000010 0.000010 0.000010 0.000010 0.000010 0.000010 0.999860 0.000010 0.000010 0.000010 0.000010 0.000010 0.000010 0.000010
0.000010 0.000010 0.000010 0.000010 0.000010 0.000010 0.000010 0.999860 0.000010 0.000010 0.000010 0.000010 0.000010 0.000010 0.000010
0.999860 0.000010 0.000010 0.000010 0.000010 0.000010 0.000010 0.000010 0.000010 0.000010 0.000010 0.000010 0.000010 0.000010 0.000010
0.999858 0.000010 0.000010 0.000010 0.000010 0.000010 0.000012 0.000010 0.000010 0.000010 0.000010 0.000010 0.000010 0.000010 0.000010
0.999860 0.000010 0.000010 0.000010 0.000010 0.000010 0.000010 0.000010 0.000010 0.000010 0.000010 0.000010 0.000010 0.000010 0.000010
0.999858 0.000010 0.000010 0.000010 0.000012 0.000010 0.000010 0.000010 0.000010 0.000010 0.000010 0.000010 0.000010 0.000010 0.000010
0.999860 0.000010 0.000010 0.000010 0.000010 0.000010 0.000010 0.000010 0.000010 0.000010 0.000010 0.000010 0.000010 0.000010 0.000010
0.999860 0.000010 0.000010 0.000010 0.000010 0.000010 0.000010 0.000010 0.000010 0.000010 0.000010 0.000010 0.000010 0.000010 0.000010
0.999857 0.000010 0.000013 0.000010 0.000010 0.000010 0.000010 0.000010 0.000010 0.000010 0.000010 0.000010 0.000010 0.000010 0.000010
0.999860 0.000010 0.000010 0.000010 0.000010 0.000010 0.000010 0.000010 0.000010 0.000010 0.000010 0.000010 0.000010 0.000010 0.000010
0.975528 0.002765 0.000010 0.021582 0.000010 0.000010 0.000010 0.000010 0.000010 0.000010 0.000010 0.000010 0.000015 0.000010 0.000010
0.999860 0.000010 0.000010 0.000010 0.000010 0.000010 0.000010 0.000010 0.000010 0.000010 0.000010 0.000010 0.000010 0.000010 0.000010
0.999860 0.000010 0.000010 0.000010 0.000010 0.000010 0.000010 0.000010 0.000010 0.000010 0.000010 0.000010 0.000010 0.000010 0.000010
0.999860 0.000010 0.000010 0.000010 0.000010 0.000010 0.000010 0.000010 0.000010 0.000010 0.000010 0.000010 0.000010 0.000010 0.000010
0.999856 0.000010 0.000010 0.000010 0.000010 0.000014 0.000010 0.000010 0.000010 0.000010 0.000010 0.000010 0.000010 0.000010 0.000010
0.999860 0.000010 0.000010 0.000010 0.000010 0.000010 0.000010 0.000010 0.000010 0.000010 0.000010 0.000010 0.000010 0.000010 0.000010
0.999860 0.000010 0.000010 0.000010 0.000010 0.000010 0.000010 0.000010 0.000010 0.000010 0.000010 0.000010 0.000010 0.000010 0.000010
0.999860 0.000010 0.000010 0.000010 0.000010 0.000010 0.000010 0.000010 0.000010 0.000010 0.000010 0.000010 0.000010 0.000010 0.000010
0.999860 0.000010 0.000010 0.000010 0.000010 0.000010 0.000010 0.000010 0.000010 0.000010 0.000010 0.000010 0.000010 0.000010 0.000010
0.979280 0.000010 0.000010 0.000010 0.000010 0.000010 0.000010 0.000010 0.000010 0.000010 0.020590 0.000010 0.000010 0.000010 0.000010
0.999860 0.000010 0.000010 0.000010 0.000010 0.000010 0.000010 0.000010 0.000010 0.000010 0.000010 0.000010 0.000010 0.000010 0.000010
0.999860 0.000010 0.000010 0.000010 0.000010 0.000010 0.000010 0.000010 0.000010 0.000010 0.000010 0.000010 0.000010 0.000010 0.000010
0.000010 0.000010 0.000010 0.000010 0.000010 0.000010 0.999860 0.000010 0.000010 0.000010 0.000010 0.000010 0.000010 0.000010 0.000010
0.000010 0.000010 0.000010 0.000010 0.000010 0.000010 0.999860 0.000010 0.000010 0.000010 0.000010 0.000010 0.000010 0.000010 0.000010
0.000010 0.000010 0.000010 0.000010 0.000010 0.000010 0.999860 0.000010 0.000010 0.000010 0.000010 0.000010 0.000010 0.000010 0.000010
0.000010 0.000010 0.000010 0.000010 0.000010 0.000010 0.999860 0.000010 0.000010 0.000010 0.000010 0.000010 0.000010 0.000010 0.000010
0.000010 0.000010 0.000010 0.000010 0.000010 0.000010 0.999860 0.000010 0.000010 0.000010 0.000010 0.000010 0.000010 0.000010 0.000010
0.000010 0.000010 0.000010 0.000010 0.000010 0.000010 0.999860 0.000010 0.000010 0.000010 0.000010 0.000010 0.000010 0.000010 0.000010
0.007670 0.000010 0.000010 0.004338 0.000010 0.000010 0.890399 0.000010 0.000010 0.000010 0.000010 0.000010 0.000010 0.097483 0.000010
0.000010 0.000010 0.000010 0.000010 0.000010 0.000010 0.999860 0.000010 0.000010 0.000010 0.000010 0.000010 0.000010 0.000010 0.000010
0.000010 0.000010 0.000010 0.000010 0.000010 0.000010 0.999860 0.000010 0.000010 0.000010 0.000010 0.000010 0.000010 0.000010 0.000010
0.000010 0.000010 0.000010 0.000010 0.000010 0.000010 0.999859 0.000010 0.000011 0.000010 0.000010 0.000010 0.000010 0.000010 0.000010
0.033001 0.028587 0.027089 0.032423 0.007529 0.000010 0.073147 0.000010 0.000010 0.009776 0.027379 0.000010 0.133391 0.549926 0.077712
0.000010 0.000010 0.000010 0.000010 0.000010 0.000010 0.000010 0.000010 0.000010 0.000010 0.000010 0.000010 0.801760 0.197772 0.000349
0.000010 0.000010 0.000010 0.000010 0.000010 0.000010 0.000010 0.000010 0.000010 0.000010 0.000010 0.000010 0.999860 0.000010 0.000010
0.000010 0.000010 0.000010 0.000010 0.000010 0.000010 0.000010 0.000010 0.000010 0.000010 0.000010 0.000010 0.999860 0.000010 0.000010
0.000010 0.000010 0.000010 0.000010 0.000010 0.000010 0.000010 0.000010 0.000010 0.000010 0.000010 0.000010 0.999860 0.000010 0.000010
0.033617 0.000010 0.000010 0.000010 0.000010 0.000010 0.024284 0.000010 0.000010 0.000010 0.005128 0.000010 0.777546 0.159326 0.000010
0.000010 0.000010 0.000010 0.000010 0.000010 0.000010 0.000010 0.000010 0.000010 0.000010 0.000010 0.000010 0.999860 0.000010 0.000010
0.016223 0.006033 0.000010 0.000010 0.000010 0.000010 0.043042 0.000010 0.000010 0.000010 0.000010 0.000010 0.760844 0.168946 0.004823
0.000010 0.012032 0.000010 0.000010 0.000010 0.000010 0.000010 0.000010 0.000010 0.000010 0.000010 0.000010 0.836717 0.106063 0.045078
0.029007 0.000010 0.000010 0.000010 0.000010 0.000010 0.000010 0.000010 0.000010 0.000010 0.000010 0.000010 0.862892 0.036696 0.071296
0.002617 0.000010 0.000010 0.000010 0.000010 0.000010 0.000010 0.000010 0.000010 0.000010 0.000010 0.000010 0.786365 0.210898 0.000010
0.000010 0.000010 0.000010 0.000010 0.000010 0.000010 0.000010 0.000010 0.000010 0.000010 0.000010 0.000010 0.999860 0.000010 0.000010
0.000010 0.000010 0.000010 0.000010 0.000010 0.000010 0.000010 0.000010 0.000010 0.000010 0.000010 0.000010 0.999860 0.000010 0.000010
0.000010 0.000010 0.000010 0.000010 0.000010 0.000010 0.000010 0.000010 0.000010 0.000010 0.000010 0.000010 0.999860 0.000010 0.000010
0.000010 0.000010 0.000010 0.000010 0.000010 0.000010 0.000010 0.000010 0.000010 0.000010 0.000010 0.000010 0.999860 0.000010 0.000010
0.000010 0.000010 0.000010 0.000010 0.000010 0.004994 0.017672 0.000010 0.000010 0.000010 0.000010 0.000010 0.631312 0.313533 0.032388
0.000010 0.000010 0.000010 0.000011 0.000010 0.000010 0.000010 0.000011 0.000010 0.000010 0.000010 0.000010 0.999858 0.000010 0.000010
0.000010 0.000010 0.000010 0.000010 0.000010 0.000010 0.000010 0.000010 0.000010 0.000010 0.000010 0.000010 0.999860 0.000010 0.000010
0.001186 0.008568 0.038137 0.003886 0.106486 0.000010 0.022497 0.007123 0.029995 0.035195 0.012465 0.000010 0.031765 0.654901 0.047775
0.000010 0.000010 0.000010 0.000010 0.000010 0.000010 0.000010 0.000015 0.000010 0.000010 0.000010 0.000010 0.999855 0.000010 0.000010
0.052718 0.002585 0.017411 0.040771 0.128676 0.004928 0.024878 0.049809 0.059800 0.026906 0.037600 0.000010 0.054388 0.468967 0.030553
0.000010 0.000010 0.000010 0.000010 0.000010 0.000010 0.000010 0.000010 0.000010 0.000010 0.000010 0.000010 0.999860 0.000010 0.000010
0.000010 0.000010 0.000010 0.000010 0.000010 0.000010 0.000010 0.000010 0.000010 0.000010 0.000010 0.000010 0.999860 0.000010 0.000010
0.034501 0.000010 0.015398 0.023688 0.137430 0.001699 0.008339 0.050068 0.045640 0.027425 0.000010 0.000010 0.045365 0.604352 0.006065
0.000010 0.000010 0.000010 0.000010 0.000010 0.000010 0.000011 0.000010 0.000010 0.000010 0.000010 0.000010 0.832134 0.134069 0.033676
0.000010 0.000010 0.000010 0.000010 0.230128 0.001108 0.000010 0.025183 0.106598 0.043255 0.008618 0.012169 0.008664 0.552223 0.012004
0.000010 0.003764 0.004317 0.000016 0.303839 0.000010 0.000010 0.055639 0.081578 0.020904 0.000010 0.000010 0.019649 0.510235 0.000010
0.000010 0.000010 0.000010 0.009311 0.312209 0.000010 0.000010 0.067104 0.088287 0.000010 0.000010 0.000010 0.021594 0.501405 0.000010
0.000010 0.004652 0.000010 0.000010 0.000010 0.000010 0.000010 0.000010 0.000010 0.995218 0.000010 0.000010 0.000010 0.000010 0.000010
0.049583 0.007478 0.000010 0.000010 0.000010 0.000010 0.062489 0.000010 0.000010 0.206068 0.013919 0.000010 0.063005 0.539608 0.057780
0.007894 0.025313 0.002677 0.014889 0.000010 0.000010 0.000010 0.000010 0.000010 0.246630 0.007484 0.000010 0.015567 0.631038 0.048447
0.000010 0.000010 0.000010 0.000010 0.000010 0.000010 0.000010 0.000010 0.000010 0.999860 0.000010 0.000010 0.000010 0.000010 0.000010
0.000010 0.000010 0.000010 0.000010 0.000010 0.000015 0.000010 0.000010 0.000010 0.999855 0.000010 0.000010 0.000010 0.000010 0.000010
0.032608 0.015124 0.000010 0.032472 0.000010 0.000010 0.000020 0.000010 0.000010 0.272644 0.029683 0.000010 0.004260 0.561122 0.052007
0.000010 0.000010 0.000010 0.000010 0.000010 0.000010 0.000010 0.000010 0.000010 0.999860 0.000010 0.000010 0.000010 0.000010 0.000010
0.000010 0.000010 0.000010 0.000010 0.000010 0.000010 0.000010 0.000010 0.000010 0.999860 0.000010 0.000010 0.000010 0.000010 0.000010
0.000010 0.000010 0.000010 0.000010 0.000010 0.000010 0.000010 0.000010 0.000010 0.999860 0.000010 0.000010 0.000010 0.000010 0.000010
0.000010 0.005531 0.000010 0.000010 0.000010 0.000010 0.014243 0.000010 0.000010 0.790340 0.030796 0.000010 0.000010 0.132867 0.026133
0.069784 0.000010 0.000010 0.000010 0.000010 0.000010 0.034441 0.000010 0.000010 0.000010 0.529626 0.000010 0.000010 0.340218 0.025832
0.000010 0.000010 0.000010 0.000010 0.000010 0.000010 0.000010 0.000010 0.000010 0.000010 0.999860 0.000010 0.000010 0.000010 0.000010
0.113954 0.024241 0.000010 0.040146 0.000010 0.000010 0.028486 0.000010 0.000010 0.000010 0.296790 0.000010 0.020016 0.451310 0.024988
0.000010 0.000010 0.000010 0.000010 0.000010 0.000010 0.000010 0.000010 0.000010 0.000010 0.999860 0.000010 0.000010 0.000010 0.000010
0.000010 0.000010 0.000010 0.000010 0.000010 0.000010 0.000010 0.000010 0.000010 0.000010 0.999860 0.000010 0.000010 0.000010 0.000010
0.000010 0.000010 0.000010 0.000010 0.000010 0.000010 0.000010 0.000013 0.000010 0.000010 0.999857 0.000010 0.000010 0.000010 0.000010
0.071014 0.000010 0.004342 0.000010 0.000010 0.003500 0.056596 0.000010 0.000010 0.000010 0.494729 0.000010 0.003664 0.366076 0.000010
0.000010 0.000010 0.000019 0.000010 0.000010 0.000010 0.000010 0.000010 0.000010 0.000010 0.999851 0.000010 0.000010 0.000010 0.000010
0.000010 0.000013 0.000010 0.000010 0.000010 0.000010 0.000010 0.000010 0.000010 0.000010 0.999855 0.000011 0.000010 0.000010 0.000010
0.093129 0.003404 0.014984 0.018399 0.003370 0.000010 0.064599 0.000010 0.000010 0.000010 0.297587 0.000010 0.060195 0.381749 0.062534
0.000010 0.018778 0.000010 0.000010 0.000010 0.001030 0.008348 0.000010 0.000010 0.000010 0.035959 0.000010 0.000010 0.935785 0.000010
0.000010 0.000010 0.000010 0.000010 0.000010 0.000719 0.008265 0.000010 0.000010 0.000010 0.000010 0.000010 0.002315 0.988592 0.000010
0.000010 0.000010 0.000010 0.000010 0.000010 0.000010 0.000010 0.000010 0.000010 0.000010 0.000010 0.000010 0.000010 0.999860 0.000010
0.021857 0.005635 0.025235 0.051037 0.003906 0.000010 0.057070 0.000010 0.000010 0.000555 0.028308 0.000010 0.020923 0.783383 0.002051
0.000010 0.000010 0.000011 0.000010 0.000010 0.000010 0.000010 0.000010 0.000010 0.000010 0.000010 0.000010 0.000010 0.999859 0.000010
0.000010 0.000010 0.000010 0.000010 0.000010 0.000010 0.000010 0.000010 0.000010 0.000010 0.000010 0.000010 0.000010 0.999860 0.000010
0.000010 0.000010 0.000010 0.000010 0.000010 0.000010 0.000014 0.000010 0.000010 0.000010 0.000010 0.000010 0.000010 0.990862 0.009004
0.018783 0.027111 0.000010 0.083805 0.000010 0.013523 0.033221 0.000010 0.000010 0.024970 0.043702 0.000010 0.018167 0.705982 0.030687
0.040812 0.005078 0.023982 0.056724 0.016474 0.000015 0.014643 0.000010 0.000010 0.000010 0.013861 0.000010 0.013485 0.769464 0.045422
0.013262 0.010228 0.052482 0.058367 0.000010 0.000010 0.022439 0.000010 0.000010 0.023113 0.018043 0.000010 0.029032 0.734064 0.038919
0.000010 0.003786 0.000010 0.000010 0.000010 0.000010 0.039377 0.000010 0.000010 0.000010 0.001856 0.000010 0.000010 0.954870 0.000010
0.000010 0.000010 0.008586 0.000010 0.003942 0.000010 0.022912 0.000010 0.000010 0.000010 0.018634 0.000010 0.000010 0.945826 0.000010
0.068655 0.023373 0.037636 0.031282 0.025796 0.000010 0.032444 0.000010 0.000332 0.000010 0.025799 0.006923 0.056200 0.625894 0.065635
0.036723 0.000010 0.023960 0.044214 0.007057 0.000010 0.017952 0.000010 0.000010 0.018035 0.020075 0.000010 0.044573 0.741572 0.045790
0.000010 0.007244 0.035560 0.002491 0.102607 0.000010 0.017630 0.000019 0.032777 0.007647 0.026954 0.000010 0.040879 0.653725 0.072438
0.000010 0.000010 0.000010 0.000010 0.000010 0.000010 0.000010 0.000010 0.000010 0.000010 0.000010 0.000010 0.000010 0.999860 0.000010
0.000010 0.000010 0.000010 0.000010 0.001153 0.000010 0.006579 0.000010 0.000010 0.000010 0.000010 0.000010 0.000010 0.992148 0.000010
0.000010 0.004802 0.027932 0.009846 0.000010 0.000010 0.005498 0.000010 0.000010 0.000010 0.000010 0.000010 0.000010 0.870643 0.081189
0.000010 0.015153 0.000010 0.011232 0.000010 0.000010 0.000010 0.000010 0.000010 0.000010 0.026389 0.000010 0.000010 0.875269 0.071857
0.062557 0.000010 0.013175 0.025466 0.031295 0.000987 0.017961 0.000010 0.000010 0.044009 0.044704 0.000010 0.048056 0.653637 0.058113
0.071535 0.018245 0.018308 0.037769 0.008400 0.000010 0.033682 0.000010 0.000010 0.000010 0.025192 0.005827 0.032756 0.722061 0.026187
0.028897 0.019876 0.005259 0.041286 0.012298 0.000010 0.042868 0.000010 0.000010 0.029321 0.000010 0.000010 0.061093 0.729002 0.030049
0.000010 0.000010 0.000010 0.000010 0.000010 0.000010 0.000010 0.000010 0.000010 0.000010 0.011441 0.000010 0.000010 0.988429 0.000010
0.005076 0.000010 0.000010 0.000010 0.000010 0.000010 0.000010 0.000010 0.000010 0.000010 0.014274 0.000010 0.000010 0.980530 0.000010
0.063957 0.005022 0.000010 0.000010 0.000010 0.000010 0.000010 0.000010 0.000010 0.000010 0.030875 0.000010 0.000010 0.900037 0.000010
0.087940 0.001698 0.000010 0.000010 0.000010 0.000010 0.000010 0.000010 0.000010 0.000010 0.003112 0.000010 0.000010 0.907140 0.000010
0.014326 0.005300 0.000010 0.000010 0.039316 0.000010 0.000010 0.037228 0.106568 0.000010 0.029632 0.000010 0.000010 0.767549 0.000010
0.000010 0.005882 0.000010 0.000010 0.000010 0.000010 0.000010 0.000010 0.000010 0.000010 0.011743 0.000010 0.000010 0.982254 0.000010
0.068120 0.022414 0.000010 0.007620 0.042347 0.000010 0.048591 0.085164 0.077404 0.015931 0.032401 0.000010 0.037931 0.556508 0.005540
0.122245 0.016362 0.042819 0.017954 0.000010 0.000010 0.056954 0.000010 0.000010 0.000010 0.095258 0.000010 0.038584 0.572437 0.037327
0.089536 0.023446 0.000010 0.000010 0.000010 0.000010 0.000010 0.000010 0.000010 0.000010 0.020228 0.000010 0.005891 0.860799 0.000010
0.144784 0.018671 0.012342 0.060015 0.019611 0.006516 0.023557 0.000010 0.000010 0.000010 0.114378 0.013327 0.006315 0.551964 0.028489
0.069279 0.018128 0.000010 0.000010 0.000010 0.000010 0.005322 0.000010 0.000010 0.000010 0.049238 0.000010 0.000010 0.857933 0.000010
0.085524 0.016637 0.000010 0.000010 0.000010 0.000831 0.048427 0.000010 0.000010 0.000010 0.057583 0.000010 0.000010 0.790907 0.000010
0.104805 0.000010 0.000010 0.000602 0.000010 0.003777 0.000010 0.000010 0.000010 0.000010 0.011062 0.000010 0.029326 0.835840 0.014508
0.097847 0.000010 0.002122 0.000414 0.000010 0.000010 0.021710 0.000010 0.000010 0.000010 0.023709 0.000010 0.057434 0.789177 0.007518
0.094215 0.011568 0.025902 0.000010 0.000010 0.000010 0.013947 0.000010 0.000010 0.009984 0.030349 0.000010 0.052213 0.744699 0.017063
0.109796 0.000010 0.000010 0.000010 0.000010 0.000010 0.023224 0.000010 0.000010 0.000010 0.015120 0.000010 0.026594 0.797796 0.027380
0.107447 0.008505 0.000010 0.035054 0.000010 0.000010 0.026343 0.000010 0.000010 0.000010 0.015053 0.000010 0.077011 0.716935 0.013582
0.066550 0.018913 0.005748 0.000010 0.000010 0.000010 0.009534 0.000010 0.000010 0.000010 0.000010 0.000010 0.666768 0.232089 0.000318
0.000010 0.001035 0.000010 0.000010 0.000010 0.000010 0.006516 0.000010 0.000010 0.000010 0.000010 0.000010 0.833383 0.158956 0.000010
0.122902 0.020985 0.000010 0.054699 0.000010 0.000010 0.030347 0.000010 0.000010 0.000010 0.052820 0.002461 0.071245 0.644472 0.000010
0.092678 0.016489 0.000010 0.000010 0.015631 0.000010 0.010616 0.000010 0.015469 0.000010 0.000010 0.000010 0.328637 0.514673 0.005736
0.035730 0.422479 0.000142 0.000010 0.000010 0.000010 0.014406 0.000010 0.000010 0.000010 0.041508 0.000010 0.056678 0.382266 0.046721
0.010616 0.000010 0.005118 0.000010 0.773912 0.000010 0.079867 0.000010 0.000010 0.000010 0.000010 0.000010 0.050064 0.080333 0.000010
0.000010 0.000010 0.000010 0.000010 0.999860 0.000010 0.000010 0.000010 0.000010 0.000010 0.000010 0.000010 0.000010 0.000010 0.000010
0.000010 0.000010 0.000010 0.000010 0.347338 0.000010 0.026021 0.000010 0.000010 0.000010 0.015890 0.000010 0.362064 0.189941 0.058656
0.000010 0.000010 0.000010 0.000010 0.999860 0.000010 0.000010 0.000010 0.000010 0.000010 0.000010 0.000010 0.000010 0.000010 0.000010
0.027142 0.007061 0.019563 0.018288 0.130049 0.000010 0.046096 0.021092 0.002010 0.029603 0.000010 0.011026 0.022608 0.623106 0.042336
0.000010 0.000010 0.030707 0.005489 0.206622 0.000010 0.001118 0.030264 0.090128 0.059064 0.000010 0.000010 0.015734 0.558666 0.002158
0.000010 0.003263 0.030736 0.000010 0.120795 0.000010 0.048423 0.058115 0.050313 0.049021 0.029837 0.003511 0.065532 0.509477 0.030947
0.000010 0.000010 0.000010 0.000010 0.999860 0.000010 0.000010 0.000010 0.000010 0.000010 0.000010 0.000010 0.000010 0.000010 0.000010
0.040264 0.000010 0.000010 0.031761 0.751601 0.000010 0.021991 0.000010 0.000010 0.000010 0.000010 0.000010 0.032103 0.122190 0.000010
0.000010 0.000010 0.000010 0.000010 0.999860 0.000010 0.000010 0.000010 0.000010 0.000010 0.000010 0.000010 0.000010 0.000010 0.000010
0.000010 0.000010 0.049102 0.012371 0.199731 0.000010 0.023940 0.002830 0.047507 0.038598 0.024894 0.000010 0.069337 0.515489 0.016161
0.060596 0.000010 0.000010 0.000010 0.201772 0.000010 0.019606 0.024707 0.089091 0.040027 0.017872 0.000010 0.024455 0.512187 0.009637
0.074452 0.029607 0.032803 0.018228 0.005428 0.001540 0.029190 0.000010 0.000010 0.000010 0.062171 0.000010 0.012100 0.653615 0.080825
0.103450 0.039292 0.045825 0.009799 0.000010 0.000010 0.060619 0.000010 0.000010 0.017233 0.056182 0.000010 0.081933 0.524226 0.061391
0.000010 0.000010 0.000010 0.000010 0.000010 0.000010 0.000010 0.000010 0.000010 0.000010 0.000010 0.000010 0.000010 0.000010 0.999860
0.000010 0.000010 0.000010 0.000010 0.000010 0.000010 0.000010 0.000010 0.000010 0.000010 0.000010 0.000010 0.000010 0.000010 0.999860
0.068408 0.029802 0.018752 0.052471 0.002654 0.004990 0.037647 0.000010 0.000010 0.000017 0.026781 0.000010 0.104563 0.524746 0.129138
0.000010 0.000010 0.000010 0.000010 0.000010 0.000010 0.000010 0.000010 0.000010 0.000010 0.000010 0.000010 0.000010 0.000010 0.999860
0.000010 0.000010 0.000010 0.000010 0.000010 0.000010 0.000010 0.000010 0.000010 0.000010 0.000010 0.000010 0.000010 0.000010 0.999860
0.102099 0.039162 0.000010 0.000537 0.000010 0.000010 0.009422 0.000010 0.000010 0.000010 0.016750 0.000010 0.039308 0.380699 0.411953
0.017765 0.010410 0.000010 0.000010 0.000010 0.000010 0.000010 0.000010 0.000010 0.000010 0.000010 0.000010 0.667302 0.304413 0.000010
0.000010 0.700812 0.000010 0.000010 0.000010 0.000010 0.000010 0.000010 0.000010 0.000010 0.018140 0.000010 0.028870 0.252069 0.000010
0.029315 0.000010 0.000010 0.000010 0.000010 0.000981 0.050675 0.000010 0.000010 0.000010 0.000010 0.000010 0.062703 0.710591 0.145644
0.014262 0.014088 0.000010 0.000010 0.010444 0.000010 0.045085 0.000010 0.000010 0.027839 0.021472 0.006695 0.064984 0.634207 0.160875
0.000010 0.017393 0.000010 0.000010 0.000010 0.000010 0.067121 0.000010 0.000010 0.000010 0.005161 0.000010 0.079942 0.728461 0.101832
0.065995 0.021728 0.011010 0.024621 0.000010 0.000010 0.059752 0.000010 0.000010 0.000804 0.015099 0.000010 0.087712 0.666376 0.046853
0.035153 0.013772 0.000010 0.023734 0.009462 0.014862 0.050704 0.000010 0.000010 0.030257 0.024664 0.000010 0.080172 0.599592 0.117589
0.000010 0.000010 0.000010 0.000010 0.000010 0.000010 0.000010 0.000010 0.000010 0.000010 0.000010 0.000010 0.000010 0.000010 0.999860
0.000010 0.000010 0.000010 0.000010 0.000010 0.000010 0.000010 0.000010 0.000010 0.000010 0.000010 0.000010 0.000010 0.000010 0.999860
0.089343 0.015134 0.027825 0.024156 0.014781 0.002631 0.036418 0.015793 0.014521 0.000691 0.031535 0.003900 0.038528 0.652927 0.031818
0.000010 0.000010 0.000010 0.000010 0.000010 0.004242 0.033972 0.000010 0.000010 0.000010 0.000010 0.000010 0.000010 0.912927 0.048748
0.000010 0.000010 0.000010 0.000010 0.000010 0.000010 0.043909 0.000010 0.000010 0.000010 0.007262 0.000010 0.000010 0.903298 0.045422
0.000010 0.008254 0.000010 0.000010 0.023622 0.000010 0.012660 0.000010 0.025948 0.040596 0.000010 0.000010 0.000010 0.888831 0.000010
0.039908 0.030298 0.000010 0.028376 0.000010 0.000016 0.039556 0.000010 0.000010 0.015462 0.014852 0.000010 0.069487 0.714927 0.047068
0.005071 0.017774 0.000015 0.000010 0.019566 0.000010 0.041125 0.000010 0.000010 0.000010 0.023239 0.000010 0.069898 0.750829 0.072423
0.000010 0.000010 0.000010 0.000010 0.000010 0.000010 0.000010 0.000010 0.000010 0.000010 0.000010 0.000010 0.000010 0.999860 0.000010
0.000010 0.000010 0.000010 0.000010 0.000010 0.000010 0.000010 0.000010 0.000010 0.000010 0.000010 0.000010 0.000010 0.999860 0.000010
0.052676 0.006032 0.000010 0.027768 0.000010 0.000010 0.000971 0.000010 0.000010 0.007621 0.000010 0.000010 0.079546 0.777011 0.048305
0.022514 0.000010 0.008910 0.032510 0.000010 0.000010 0.047842 0.000010 0.000010 0.000010 0.004498 0.000010 0.023911 0.813396 0.046349
0.122426 0.008425 0.000010 0.027542 0.000010 0.030154 0.020558 0.000010 0.000010 0.033385 0.007920 0.000010 0.075091 0.610869 0.063580
0.028368 0.015891 0.000010 0.009372 0.000010 0.007585 0.016089 0.000010 0.000010 0.000010 0.022214 0.000010 0.098060 0.750121 0.052241
0.028154 0.020135 0.000010 0.042174 0.022604 0.000010 0.055933 0.004183 0.000010 0.014147 0.000010 0.000010 0.043322 0.637085 0.132213
0.075600 0.015006 0.300459 0.018208 0.000404 0.014644 0.014262 0.029630 0.001492 0.028288 0.017601 0.054835 0.039007 0.390554 0.000010
0.028314 0.008807 0.795911 0.000010 0.000010 0.025628 0.037797 0.000010 0.035115 0.036161 0.023541 0.000010 0.008667 0.000010 0.000010
0.000010 0.000717 0.946511 0.000010 0.000010 0.000010 0.000010 0.000010 0.000010 0.000010 0.005885 0.000010 0.046778 0.000010 0.000010
0.000010 0.010459 0.781601 0.000010 0.000010 0.000010 0.019097 0.021699 0.000010 0.000010 0.000010 0.000010 0.000010 0.158554 0.008501
0.000010 0.000010 0.999860 0.000010 0.000010 0.000010 0.000010 0.000010 0.000010 0.000010 0.000010 0.000010 0.000010 0.000010 0.000010
0.015934 0.000010 0.894306 0.025899 0.000010 0.000010 0.015466 0.000010 0.000010 0.000010 0.001062 0.000010 0.000010 0.028084 0.019169
0.000010 0.000010 0.889254 0.000010 0.000010 0.002916 0.049915 0.000010 0.000010 0.000010 0.000010 0.001788 0.000010 0.000010 0.056028
0.000010 0.000010 0.999860 0.000010 0.000010 0.000010 0.000010 0.000010 0.000010 0.000010 0.000010 0.000010 0.000010 0.000010 0.000010
0.000010 0.010573 0.893678 0.000010 0.000010 0.000010 0.051242 0.000010 0.000010 0.000010 0.000010 0.000010 0.000010 0.000010 0.044398
0.000010 0.000010 0.999860 0.000010 0.000010 0.000010 0.000010 0.000010 0.000010 0.000010 0.000010 0.000010 0.000010 0.000010 0.000010
0.000010 0.000010 0.868259 0.000019 0.000010 0.000010 0.026839 0.000010 0.000010 0.000010 0.000010 0.000010 0.000010 0.067123 0.037660
0.016860 0.000010 0.806511 0.037894 0.000010 0.000010 0.010685 0.000010 0.000010 0.000010 0.008793 0.000010 0.007773 0.111403 0.000010
0.000010 0.000010 0.921891 0.000010 0.000010 0.031979 0.014568 0.000010 0.000010 0.000010 0.031452 0.000010 0.000010 0.000010 0.000010
0.000010 0.000010 0.999855 0.000010 0.000010 0.000010 0.000015 0.000010 0.000010 0.000010 0.000010 0.000010 0.000010 0.000010 0.000010
0.000010 0.000010 0.999859 0.000010 0.000010 0.000010 0.000010 0.000010 0.000010 0.000011 0.000010 0.000010 0.000010 0.000010 0.000010
0.000010 0.000010 0.999851 0.000010 0.000010 0.000010 0.000010 0.000015 0.000010 0.000010 0.000010 0.000014 0.000010 0.000010 0.000010
0.000010 0.000010 0.999850 0.000010 0.000010 0.000010 0.000010 0.000015 0.000010 0.000010 0.000010 0.000015 0.000010 0.000010 0.000010
0.000010 0.000010 0.999856 0.000010 0.000010 0.000010 0.000010 0.000014 0.000010 0.000010 0.000010 0.000010 0.000010 0.000010 0.000010
0.000010 0.000010 0.999856 0.000010 0.000010 0.000010 0.000010 0.000014 0.000010 0.000010 0.000010 0.000010 0.000010 0.000010 0.000010
0.000010 0.000010 0.000010 0.000010 0.000011 0.000010 0.000010 0.000010 0.000010 0.000010 0.000010 0.999859 0.000010 0.000010 0.000010
0.000010 0.000010 0.000010 0.000010 0.000010 0.000010 0.000010 0.000010 0.000010 0.000010 0.000010 0.999860 0.000010 0.000010 0.000010
0.000010 0.000010 0.000010 0.000010 0.000010 0.000010 0.000010 0.000011 0.000010 0.000010 0.000010 0.999859 0.000010 0.000010 0.000010
0.000010 0.000010 0.000010 0.000010 0.000010 0.000010 0.000010 0.000010 0.000010 0.000011 0.000010 0.999859 0.000010 0.000010 0.000010
0.000010 0.000010 0.000010 0.000010 0.000010 0.000010 0.000010 0.000010 0.000010 0.000010 0.000011 0.999859 0.000010 0.000010 0.000010
0.000010 0.000010 0.000010 0.000010 0.000010 0.000010 0.000010 0.000010 0.000010 0.000010 0.000010 0.999860 0.000010 0.000010 0.000010
0.000010 0.000010 0.000010 0.000010 0.000010 0.000010 0.000010 0.000010 0.000010 0.000010 0.000010 0.999860 0.000010 0.000010 0.000010
0.000010 0.000010 0.000010 0.047185 0.000010 0.016909 0.000010 0.000010 0.000010 0.000010 0.014232 0.783324 0.037084 0.068715 0.032470
0.025120 0.015853 0.000010 0.137560 0.000010 0.000010 0.033692 0.000010 0.000010 0.000010 0.041902 0.565962 0.000010 0.179831 0.000010
0.068657 0.000010 0.000010 0.018175 0.000010 0.024999 0.000010 0.000010 0.000010 0.000010 0.000010 0.813853 0.000010 0.066008 0.008218
0.000010 0.001578 0.000010 0.073838 0.000010 0.000010 0.000010 0.000010 0.000010 0.000010 0.000010 0.762450 0.000010 0.162024 0.000010
0.000012 0.000010 0.000010 0.000010 0.000010 0.999858 0.000010 0.000010 0.000010 0.000010 0.000010 0.000010 0.000010 0.000010 0.000010
0.000018 0.000010 0.000010 0.000010 0.000010 0.999852 0.000010 0.000010 0.000010 0.000010 0.000010 0.000010 0.000010 0.000010 0.000010
0.019754 0.000010 0.000010 0.007749 0.000010 0.023032 0.000010 0.000010 0.000010 0.021365 0.000010 0.780159 0.073610 0.000010 0.074251
0.000010 0.014741 0.000010 0.000010 0.000010 0.074514 0.044255 0.000010 0.000010 0.000010 0.028975 0.801935 0.000010 0.000010 0.035491
0.000010 0.000010 0.036820 0.066832 0.000010 0.018206 0.023118 0.000010 0.000010 0.000010 0.013230 0.763201 0.000175 0.051113 0.027246
0.000010 0.000886 0.000010 0.342722 0.000010 0.012820 0.018817 0.000010 0.000010 0.000010 0.002442 0.154078 0.000010 0.468155 0.000010
0.000010 0.000010 0.007979 0.338440 0.000010 0.040937 0.000010 0.042401 0.000010 0.000010 0.000010 0.163236 0.000010 0.406918 0.000010
0.046876 0.016275 0.026328 0.359828 0.000010 0.000010 0.027721 0.000010 0.000010 0.000010 0.000010 0.164030 0.014962 0.343911 0.000010
0.000010 0.000010 0.000010 0.347262 0.000010 0.000010 0.014906 0.000010 0.000010 0.000010 0.017953 0.209342 0.033161 0.356458 0.020839
0.026952 0.000010 0.000010 0.300901 0.000010 0.000010 0.000010 0.026638 0.022902 0.040851 0.026293 0.220769 0.020429 0.296841 0.017375
0.000010 0.000010 0.008968 0.176745 0.000010 0.006439 0.017086 0.000010 0.145299 0.000010 0.019838 0.563624 0.025861 0.034127 0.001963
0.000010 0.000010 0.000010 0.000010 0.000010 0.000010 0.000010 0.000010 0.999859 0.000010 0.000011 0.000010 0.000010 0.000010 0.000010
0.000010 0.000010 0.000010 0.000010 0.000010 0.000010 0.000010 0.000010 0.999855 0.000010 0.000011 0.000014 0.000010 0.000010 0.000010
0.000010 0.000010 0.000011 0.000010 0.000010 0.000010 0.000010 0.000010 0.999859 0.000010 0.000010 0.000010 0.000010 0.000010 0.000010
0.000010 0.000010 0.000010 0.075710 0.154476 0.000010 0.000010 0.000010 0.684424 0.085280 0.000010 0.000010 0.000010 0.000010 0.000010
0.000010 0.000010 0.000010 0.075922 0.151685 0.000010 0.000010 0.000010 0.683782 0.088501 0.000010 0.000010 0.000010 0.000010 0.000010
0.017568 0.000010 0.035015 0.261083 0.000010 0.054277 0.002035 0.000010 0.000010 0.000010 0.000010 0.216500 0.025975 0.387477 0.000010
0.012742 0.000010 0.000010 0.012909 0.136312 0.011209 0.000010 0.168836 0.386237 0.116543 0.000010 0.155143 0.000010 0.000010 0.000010
0.013121 0.006248 0.020546 0.109316 0.037742 0.000010 0.019644 0.078323 0.088172 0.083911 0.000010 0.418357 0.025273 0.099318 0.000010
0.000010 0.000011 0.000010 0.344707 0.000010 0.000010 0.017480 0.000010 0.000010 0.000010 0.000010 0.286022 0.025078 0.326612 0.000010
0.015122 0.000010 0.000010 0.310020 0.000010 0.000010 0.000010 0.000010 0.000010 0.000010 0.000010 0.284866 0.009603 0.380289 0.000010
0.000010 0.000010 0.017295 0.325856 0.000010 0.000010 0.000010 0.000010 0.000010 0.005311 0.034086 0.143482 0.000010 0.473881 0.000010
0.000010 0.007791 0.010185 0.324012 0.000010 0.000010 0.000010 0.000010 0.000010 0.026996 0.024075 0.122973 0.000010 0.483888 0.000010
0.000010 0.008411 0.000010 0.308829 0.000010 0.000010 0.022420 0.000010 0.000010 0.000010 0.000728 0.243875 0.000010 0.404386 0.011270
0.000010 0.000010 0.000925 0.307963 0.000010 0.000010 0.005366 0.000010 0.000010 0.000010 0.000010 0.303429 0.000010 0.382218 0.000010
