# Supplementary material for: Genetic analysis of Thai cattle reveals a Southeast Asian indicine ancestry
Source: PeerJ. 2015 Oct 27;3:e1318. doi: 10.7717/peerj.1318 (PMC4627918; doi:10.7717/peerj.1318)
Supplement: Dataset S2 — The Q values inferred by ADMIXTURE for each modeled K are shown for each individual, which are labeled according to breed information. The data are organized into three folders, each of which represents the ADMIXTURE experiments described in Fig. S5. [file peerj-03-1318-s007.zip › SupplementDataS7/28experiments/experiment_10/16.Q]

0.000010 0.000010 0.000010 0.000011 0.000010 0.000010 0.000010 0.999849 0.000010 0.000010 0.000010 0.000010 0.000010 0.000010 0.000010 0.000010
0.000010 0.000010 0.000010 0.000010 0.000010 0.000010 0.000010 0.999850 0.000010 0.000010 0.000010 0.000010 0.000010 0.000010 0.000010 0.000010
0.000010 0.000010 0.000010 0.000010 0.000010 0.000010 0.000010 0.999850 0.000010 0.000010 0.000010 0.000010 0.000010 0.000010 0.000010 0.000010
0.000010 0.000010 0.000010 0.000010 0.000010 0.000010 0.000010 0.999849 0.000010 0.000011 0.000010 0.000010 0.000010 0.000010 0.000010 0.000010
0.000010 0.000010 0.000010 0.000010 0.000010 0.000010 0.000011 0.999849 0.000010 0.000010 0.000010 0.000010 0.000010 0.000010 0.000010 0.000010
0.000010 0.000010 0.000010 0.000010 0.000010 0.000010 0.000010 0.999850 0.000010 0.000010 0.000010 0.000010 0.000010 0.000010 0.000010 0.000010
0.000010 0.000010 0.000010 0.000010 0.000010 0.000010 0.000010 0.999850 0.000010 0.000010 0.000010 0.000010 0.000010 0.000010 0.000010 0.000010
0.000010 0.000010 0.000010 0.000011 0.000010 0.000010 0.000010 0.999847 0.000010 0.000010 0.000012 0.000010 0.000010 0.000010 0.000010 0.000010
0.000010 0.000010 0.000010 0.066958 0.000010 0.000010 0.051245 0.171754 0.020545 0.433667 0.000010 0.255731 0.000010 0.000010 0.000010 0.000010
0.000010 0.000010 0.000010 0.076988 0.000010 0.000010 0.050871 0.163499 0.000010 0.435846 0.000010 0.272686 0.000010 0.000010 0.000010 0.000010
0.000010 0.124656 0.000010 0.030149 0.000010 0.691084 0.028099 0.000010 0.086615 0.000010 0.002304 0.037003 0.000010 0.000010 0.000010 0.000010
0.000010 0.000010 0.000010 0.000010 0.000010 0.999850 0.000010 0.000010 0.000010 0.000010 0.000010 0.000010 0.000010 0.000010 0.000010 0.000010
0.000010 0.000010 0.000010 0.000010 0.000010 0.999850 0.000010 0.000010 0.000010 0.000010 0.000010 0.000010 0.000010 0.000010 0.000010 0.000010
0.000010 0.000010 0.000010 0.000010 0.000010 0.999850 0.000010 0.000010 0.000010 0.000010 0.000010 0.000010 0.000010 0.000010 0.000010 0.000010
0.000010 0.000010 0.000010 0.000010 0.000010 0.999850 0.000010 0.000010 0.000010 0.000010 0.000010 0.000010 0.000010 0.000010 0.000010 0.000010
0.000010 0.000010 0.000010 0.000010 0.000010 0.865715 0.000010 0.000010 0.008255 0.125900 0.000010 0.000010 0.000010 0.000010 0.000010 0.000010
0.000010 0.000010 0.000010 0.000010 0.000010 0.999850 0.000010 0.000010 0.000010 0.000010 0.000010 0.000010 0.000010 0.000010 0.000010 0.000010
0.060084 0.000010 0.000010 0.000010 0.000010 0.910971 0.000010 0.011876 0.000010 0.016949 0.000010 0.000010 0.000010 0.000010 0.000010 0.000010
0.000010 0.000010 0.000010 0.000010 0.000010 0.999849 0.000010 0.000010 0.000010 0.000010 0.000010 0.000010 0.000010 0.000011 0.000010 0.000010
0.000010 0.000010 0.000010 0.000010 0.000010 0.999850 0.000010 0.000010 0.000010 0.000010 0.000010 0.000010 0.000010 0.000010 0.000010 0.000010
0.000010 0.000010 0.000010 0.000010 0.000010 0.999850 0.000010 0.000010 0.000010 0.000010 0.000010 0.000010 0.000010 0.000010 0.000010 0.000010
0.000010 0.000010 0.000010 0.000010 0.000010 0.990917 0.008943 0.000010 0.000010 0.000010 0.000010 0.000010 0.000010 0.000010 0.000010 0.000010
0.000010 0.000010 0.000010 0.000010 0.000010 0.999850 0.000010 0.000010 0.000010 0.000010 0.000010 0.000010 0.000010 0.000010 0.000010 0.000010
0.000010 0.000010 0.000010 0.000010 0.000010 0.999850 0.000010 0.000010 0.000010 0.000010 0.000010 0.000010 0.000010 0.000010 0.000010 0.000010
0.015118 0.117290 0.000010 0.000010 0.000010 0.720361 0.033783 0.000010 0.010212 0.035321 0.035906 0.029399 0.000010 0.000010 0.001562 0.000987
0.000010 0.000010 0.000010 0.000010 0.000010 0.999850 0.000010 0.000010 0.000010 0.000010 0.000010 0.000010 0.000010 0.000010 0.000010 0.000010
0.000010 0.000010 0.000010 0.000010 0.000010 0.999850 0.000010 0.000010 0.000010 0.000010 0.000010 0.000010 0.000010 0.000010 0.000010 0.000010
0.000010 0.000010 0.000010 0.000010 0.000010 0.999850 0.000010 0.000010 0.000010 0.000010 0.000010 0.000010 0.000010 0.000010 0.000010 0.000010
0.000010 0.000010 0.000010 0.000010 0.000010 0.999850 0.000010 0.000010 0.000010 0.000010 0.000010 0.000010 0.000010 0.000010 0.000010 0.000010
0.000010 0.000010 0.000010 0.000010 0.000010 0.999850 0.000010 0.000010 0.000010 0.000010 0.000010 0.000010 0.000010 0.000010 0.000010 0.000010
0.080771 0.329858 0.013555 0.042206 0.000010 0.020223 0.046133 0.001542 0.290174 0.093376 0.038968 0.013020 0.018612 0.006631 0.001698 0.003224
0.136601 0.077750 0.017552 0.019188 0.000010 0.066487 0.043413 0.012457 0.392177 0.133201 0.000010 0.053420 0.029268 0.018445 0.000010 0.000010
0.626890 0.067269 0.000010 0.000010 0.000010 0.050161 0.068406 0.003202 0.092819 0.042995 0.000010 0.000010 0.000010 0.048178 0.000010 0.000010
0.999850 0.000010 0.000010 0.000010 0.000010 0.000010 0.000010 0.000010 0.000010 0.000010 0.000010 0.000010 0.000010 0.000010 0.000010 0.000010
0.999850 0.000010 0.000010 0.000010 0.000010 0.000010 0.000010 0.000010 0.000010 0.000010 0.000010 0.000010 0.000010 0.000010 0.000010 0.000010
0.667047 0.006899 0.000010 0.000010 0.000010 0.027615 0.045461 0.007136 0.127348 0.104941 0.000010 0.013473 0.000010 0.000010 0.000010 0.000010
0.304572 0.232689 0.000010 0.000010 0.000010 0.050717 0.033631 0.024978 0.330818 0.000010 0.000010 0.005279 0.000010 0.016812 0.000010 0.000433
0.999850 0.000010 0.000010 0.000010 0.000010 0.000010 0.000010 0.000010 0.000010 0.000010 0.000010 0.000010 0.000010 0.000010 0.000010 0.000010
0.639297 0.048554 0.020576 0.007346 0.024431 0.039125 0.000010 0.016627 0.076263 0.040136 0.011492 0.000010 0.048019 0.007896 0.000010 0.020208
0.568983 0.103413 0.049154 0.000010 0.038534 0.000010 0.010349 0.002392 0.051572 0.054105 0.005455 0.000010 0.087408 0.024392 0.000010 0.004204
0.531731 0.000010 0.039929 0.013945 0.009635 0.033502 0.042499 0.000010 0.227829 0.039661 0.000010 0.000010 0.061176 0.000033 0.000010 0.000010
0.999850 0.000010 0.000010 0.000010 0.000010 0.000010 0.000010 0.000010 0.000010 0.000010 0.000010 0.000010 0.000010 0.000010 0.000010 0.000010
0.160200 0.206179 0.000010 0.008560 0.011250 0.054611 0.049281 0.016008 0.377777 0.065345 0.000010 0.027194 0.023545 0.000010 0.000010 0.000010
0.863307 0.000010 0.000010 0.000010 0.000010 0.040991 0.000010 0.000010 0.095572 0.000010 0.000010 0.000010 0.000010 0.000010 0.000010 0.000010
0.303238 0.044388 0.021722 0.016355 0.000010 0.005098 0.046104 0.002851 0.361226 0.081579 0.007955 0.051053 0.031314 0.027086 0.000010 0.000010
0.421248 0.063872 0.017747 0.008197 0.037795 0.011318 0.054092 0.000010 0.234660 0.046567 0.032338 0.017802 0.054323 0.000010 0.000010 0.000010
0.465695 0.000010 0.021831 0.000010 0.000010 0.000010 0.023498 0.005694 0.301728 0.052746 0.046808 0.021353 0.036549 0.024037 0.000010 0.000010
0.982819 0.000010 0.000010 0.000010 0.000010 0.000010 0.000294 0.000010 0.009897 0.006870 0.000010 0.000010 0.000010 0.000010 0.000010 0.000010
0.999850 0.000010 0.000010 0.000010 0.000010 0.000010 0.000010 0.000010 0.000010 0.000010 0.000010 0.000010 0.000010 0.000010 0.000010 0.000010
0.999850 0.000010 0.000010 0.000010 0.000010 0.000010 0.000010 0.000010 0.000010 0.000010 0.000010 0.000010 0.000010 0.000010 0.000010 0.000010
0.000010 0.000010 0.000010 0.000010 0.000010 0.000010 0.000010 0.000013 0.999841 0.000010 0.000010 0.000010 0.000010 0.000015 0.000010 0.000010
0.000010 0.000010 0.000010 0.000010 0.000010 0.000010 0.000010 0.000012 0.999840 0.000018 0.000010 0.000010 0.000010 0.000010 0.000010 0.000010
0.000010 0.000010 0.000010 0.000010 0.000010 0.000010 0.000010 0.000010 0.999846 0.000014 0.000010 0.000010 0.000010 0.000010 0.000010 0.000010
0.000010 0.000010 0.000010 0.000010 0.000010 0.000010 0.000010 0.000010 0.999850 0.000010 0.000010 0.000010 0.000010 0.000010 0.000010 0.000010
0.000010 0.000010 0.000010 0.000010 0.000010 0.000010 0.000010 0.000010 0.999848 0.000012 0.000010 0.000010 0.000010 0.000010 0.000010 0.000010
0.000010 0.000010 0.000010 0.000010 0.000010 0.000010 0.000010 0.000010 0.999839 0.000015 0.000010 0.000016 0.000010 0.000010 0.000010 0.000010
0.000010 0.000010 0.000010 0.000010 0.000010 0.000010 0.000010 0.000010 0.999845 0.000015 0.000010 0.000010 0.000010 0.000010 0.000010 0.000010
0.000010 0.000010 0.000010 0.000010 0.000010 0.000010 0.000010 0.000010 0.999850 0.000010 0.000010 0.000010 0.000010 0.000010 0.000010 0.000010
0.000010 0.000010 0.000010 0.000010 0.000010 0.020830 0.000010 0.002925 0.976114 0.000010 0.000010 0.000010 0.000010 0.000010 0.000010 0.000010
0.000010 0.000010 0.000010 0.000010 0.000010 0.000010 0.000010 0.000010 0.999850 0.000010 0.000010 0.000010 0.000010 0.000010 0.000010 0.000010
0.000010 0.000010 0.000010 0.000010 0.000010 0.000010 0.000010 0.000010 0.999850 0.000010 0.000010 0.000010 0.000010 0.000010 0.000010 0.000010
0.000010 0.000010 0.000010 0.000010 0.000010 0.000010 0.000010 0.000010 0.999842 0.000018 0.000010 0.000010 0.000010 0.000010 0.000010 0.000010
0.000010 0.000010 0.000010 0.000010 0.000010 0.000010 0.000010 0.000010 0.999850 0.000010 0.000010 0.000010 0.000010 0.000010 0.000010 0.000010
0.000010 0.000010 0.000010 0.000010 0.000010 0.000010 0.000010 0.000010 0.999840 0.000020 0.000010 0.000010 0.000010 0.000010 0.000010 0.000010
0.000010 0.000010 0.000010 0.000010 0.000010 0.000010 0.000010 0.000010 0.999850 0.000010 0.000010 0.000010 0.000010 0.000010 0.000010 0.000010
0.000010 0.000010 0.000010 0.000010 0.000010 0.000010 0.000010 0.000010 0.999850 0.000010 0.000010 0.000010 0.000010 0.000010 0.000010 0.000010
0.000010 0.000010 0.000010 0.000010 0.000010 0.000010 0.000010 0.000010 0.999850 0.000010 0.000010 0.000010 0.000010 0.000010 0.000010 0.000010
0.000010 0.000010 0.000010 0.000010 0.000010 0.000012 0.020631 0.000010 0.979228 0.000010 0.000010 0.000010 0.000010 0.000010 0.000010 0.000010
0.000010 0.000010 0.000010 0.000010 0.000010 0.000010 0.000010 0.000010 0.999848 0.000012 0.000010 0.000010 0.000010 0.000010 0.000010 0.000010
0.000010 0.000010 0.000010 0.000010 0.000010 0.000010 0.000010 0.000010 0.999850 0.000010 0.000010 0.000010 0.000010 0.000010 0.000010 0.000010
0.000010 0.000010 0.000010 0.000010 0.000010 0.000010 0.000010 0.000010 0.000010 0.000010 0.000011 0.000010 0.000010 0.999849 0.000010 0.000010
0.000010 0.000010 0.000010 0.000010 0.000010 0.000010 0.000010 0.000010 0.000010 0.000010 0.000010 0.000010 0.000010 0.999850 0.000010 0.000010
0.000010 0.000010 0.000010 0.000010 0.000010 0.000010 0.000010 0.000010 0.000010 0.000010 0.000010 0.000010 0.000010 0.999850 0.000010 0.000010
0.000010 0.000010 0.000010 0.000010 0.000010 0.000010 0.000010 0.000010 0.000010 0.000010 0.000010 0.000010 0.000010 0.999850 0.000010 0.000010
0.000010 0.000010 0.000010 0.000010 0.000010 0.000010 0.000010 0.000010 0.000010 0.000010 0.000010 0.000010 0.000010 0.999850 0.000010 0.000010
0.000010 0.000010 0.000010 0.000010 0.000010 0.000010 0.000010 0.000010 0.000010 0.000010 0.000010 0.000010 0.000010 0.999850 0.000010 0.000010
0.000010 0.000010 0.000010 0.000010 0.000010 0.010641 0.000010 0.000010 0.022142 0.033571 0.000010 0.000010 0.000010 0.933526 0.000010 0.000010
0.000010 0.000010 0.000010 0.000010 0.000010 0.000010 0.000010 0.000010 0.000010 0.000010 0.000010 0.000010 0.000010 0.999850 0.000010 0.000010
0.000010 0.000010 0.000010 0.000010 0.000010 0.000010 0.000010 0.000010 0.000010 0.000010 0.000010 0.000010 0.000010 0.999850 0.000010 0.000010
0.000010 0.000010 0.000010 0.000012 0.000010 0.000010 0.000010 0.000010 0.000010 0.000010 0.000010 0.000010 0.000010 0.999848 0.000010 0.000010
0.000010 0.467485 0.000010 0.127720 0.005456 0.023008 0.025053 0.027689 0.031537 0.120267 0.008967 0.069754 0.000010 0.069431 0.000010 0.023593
0.000010 0.099773 0.000010 0.811837 0.000010 0.000010 0.000010 0.000010 0.000010 0.084908 0.000010 0.003362 0.000010 0.000010 0.000010 0.000010
0.000010 0.000010 0.000010 0.999850 0.000010 0.000010 0.000010 0.000010 0.000010 0.000010 0.000010 0.000010 0.000010 0.000010 0.000010 0.000010
0.000010 0.000010 0.000010 0.999850 0.000010 0.000010 0.000010 0.000010 0.000010 0.000010 0.000010 0.000010 0.000010 0.000010 0.000010 0.000010
0.000010 0.000010 0.000010 0.999850 0.000010 0.000010 0.000010 0.000010 0.000010 0.000010 0.000010 0.000010 0.000010 0.000010 0.000010 0.000010
0.000010 0.126375 0.000010 0.773590 0.000010 0.000010 0.004762 0.000010 0.030540 0.044488 0.000010 0.000010 0.000010 0.020145 0.000010 0.000010
0.000010 0.000010 0.000010 0.999849 0.000010 0.000010 0.000010 0.000010 0.000010 0.000010 0.000010 0.000010 0.000010 0.000010 0.000010 0.000010
0.000010 0.060961 0.000010 0.770258 0.000010 0.000010 0.000010 0.004792 0.021577 0.099295 0.000010 0.000013 0.000010 0.043014 0.000010 0.000010
0.000010 0.035115 0.000010 0.845406 0.000010 0.000010 0.000010 0.012172 0.000010 0.066842 0.000010 0.038462 0.000010 0.000010 0.000010 0.001904
0.000010 0.026320 0.000010 0.875533 0.000010 0.000010 0.000010 0.000010 0.032904 0.000010 0.000010 0.065124 0.000010 0.000010 0.000010 0.000010
0.000010 0.064905 0.000010 0.807147 0.000010 0.000010 0.000010 0.000010 0.014839 0.112989 0.000010 0.000010 0.000010 0.000010 0.000010 0.000010
0.000010 0.000010 0.000010 0.999848 0.000010 0.000010 0.000011 0.000010 0.000010 0.000010 0.000010 0.000010 0.000010 0.000010 0.000010 0.000010
0.000010 0.000010 0.000010 0.999845 0.000010 0.000010 0.000010 0.000015 0.000010 0.000010 0.000010 0.000010 0.000010 0.000010 0.000010 0.000010
0.000010 0.000010 0.000010 0.999850 0.000010 0.000010 0.000010 0.000010 0.000010 0.000010 0.000010 0.000010 0.000010 0.000010 0.000010 0.000010
0.000010 0.000010 0.000010 0.999850 0.000010 0.000010 0.000010 0.000010 0.000010 0.000010 0.000010 0.000010 0.000010 0.000010 0.000010 0.000010
0.000010 0.339760 0.000010 0.629053 0.000010 0.000010 0.000010 0.000010 0.000010 0.000010 0.000010 0.022639 0.000010 0.008427 0.000010 0.000010
0.000010 0.000010 0.000010 0.999836 0.000010 0.000010 0.000010 0.000017 0.000010 0.000010 0.000010 0.000010 0.000017 0.000010 0.000010 0.000010
0.000010 0.000010 0.000010 0.999850 0.000010 0.000010 0.000010 0.000010 0.000010 0.000010 0.000010 0.000010 0.000010 0.000010 0.000010 0.000010
0.000010 0.648214 0.013134 0.021033 0.057154 0.000010 0.013843 0.007095 0.000014 0.086176 0.029527 0.041513 0.033674 0.017823 0.000010 0.030769
0.000010 0.000010 0.000010 0.999844 0.000010 0.000010 0.000010 0.000014 0.000010 0.000010 0.000012 0.000010 0.000010 0.000010 0.000010 0.000010
0.040592 0.455329 0.039275 0.043539 0.108812 0.033478 0.037506 0.002253 0.055711 0.075896 0.019992 0.017025 0.035557 0.020717 0.000010 0.014309
0.000010 0.000010 0.000010 0.999850 0.000010 0.000010 0.000010 0.000010 0.000010 0.000010 0.000010 0.000010 0.000010 0.000010 0.000010 0.000010
0.000010 0.000010 0.000010 0.999850 0.000010 0.000010 0.000010 0.000010 0.000010 0.000010 0.000010 0.000010 0.000010 0.000010 0.000010 0.000010
0.045029 0.638685 0.023726 0.033424 0.106440 0.013928 0.000010 0.000010 0.037624 0.037917 0.014431 0.002964 0.037575 0.001674 0.000010 0.006552
0.000010 0.101713 0.000010 0.832500 0.000010 0.000010 0.000010 0.000010 0.000010 0.046289 0.000010 0.019378 0.000010 0.000010 0.000010 0.000010
0.000010 0.626116 0.047096 0.000010 0.137567 0.000010 0.010973 0.001441 0.000010 0.012405 0.022058 0.024479 0.116533 0.000010 0.001272 0.000010
0.009671 0.674958 0.000010 0.000010 0.163956 0.000010 0.000010 0.000267 0.000010 0.000010 0.000010 0.000010 0.151038 0.000010 0.000010 0.000010
0.022644 0.654509 0.011342 0.000010 0.165765 0.000010 0.000010 0.000010 0.000010 0.000010 0.000010 0.000010 0.145630 0.000010 0.000010 0.000010
0.000010 0.000010 0.000010 0.000010 0.000010 0.000010 0.000010 0.000010 0.000010 0.000010 0.999842 0.000018 0.000010 0.000010 0.000010 0.000010
0.000010 0.467620 0.000010 0.057438 0.000010 0.000010 0.016084 0.006591 0.045386 0.130272 0.199807 0.017540 0.000010 0.059192 0.000010 0.000010
0.000010 0.534633 0.000010 0.009004 0.000010 0.010473 0.008570 0.024875 0.007479 0.139871 0.229307 0.035717 0.000010 0.000010 0.000010 0.000010
0.000010 0.000010 0.000010 0.000010 0.000010 0.000010 0.000010 0.000011 0.000010 0.000010 0.999848 0.000010 0.000010 0.000010 0.000011 0.000010
0.000010 0.000010 0.000010 0.000010 0.000010 0.000010 0.000010 0.000010 0.000010 0.000010 0.999850 0.000010 0.000010 0.000010 0.000010 0.000010
0.000010 0.515509 0.000010 0.000010 0.000010 0.029491 0.029445 0.015620 0.034632 0.076112 0.265835 0.033276 0.000010 0.000010 0.000010 0.000010
0.000010 0.000010 0.000010 0.000010 0.000010 0.000010 0.007640 0.000010 0.000010 0.130800 0.774665 0.000010 0.059213 0.027572 0.000010 0.000010
0.000010 0.000010 0.000010 0.000010 0.000010 0.000010 0.000010 0.000013 0.000010 0.000010 0.999847 0.000010 0.000010 0.000010 0.000011 0.000010
0.000010 0.000010 0.000010 0.000010 0.000010 0.000010 0.000010 0.000010 0.000010 0.000010 0.999850 0.000010 0.000010 0.000010 0.000010 0.000010
0.000010 0.018194 0.000010 0.000010 0.000010 0.000010 0.031991 0.005502 0.000010 0.148137 0.757325 0.011801 0.000010 0.026960 0.000010 0.000010
0.000010 0.147981 0.000010 0.002670 0.000010 0.000012 0.533992 0.000010 0.067222 0.199612 0.000010 0.010351 0.000010 0.038080 0.000010 0.000010
0.000010 0.000010 0.000010 0.000010 0.000010 0.000010 0.999850 0.000010 0.000010 0.000010 0.000010 0.000010 0.000010 0.000010 0.000010 0.000010
0.000010 0.276641 0.000010 0.022692 0.000010 0.039668 0.295873 0.021847 0.102517 0.212778 0.000010 0.000010 0.000010 0.027905 0.000010 0.000010
0.000010 0.000010 0.000010 0.000010 0.000010 0.000010 0.999849 0.000010 0.000010 0.000010 0.000010 0.000010 0.000010 0.000010 0.000010 0.000010
0.000010 0.000010 0.000010 0.000010 0.000010 0.000010 0.999849 0.000010 0.000010 0.000010 0.000011 0.000010 0.000010 0.000010 0.000010 0.000010
0.000010 0.000010 0.000010 0.000010 0.000010 0.000010 0.999850 0.000010 0.000010 0.000010 0.000010 0.000010 0.000010 0.000010 0.000010 0.000010
0.000010 0.166862 0.000010 0.014328 0.000010 0.000047 0.496294 0.000010 0.072646 0.177845 0.000010 0.000010 0.000010 0.061938 0.000010 0.009961
0.000010 0.000010 0.000010 0.000010 0.000010 0.000010 0.999850 0.000010 0.000010 0.000010 0.000010 0.000010 0.000010 0.000010 0.000010 0.000010
0.000010 0.000010 0.000010 0.000010 0.000010 0.000010 0.999850 0.000010 0.000010 0.000010 0.000010 0.000010 0.000010 0.000010 0.000010 0.000010
0.000010 0.267761 0.000010 0.059866 0.009119 0.019096 0.294903 0.002058 0.090587 0.146285 0.000010 0.037405 0.000010 0.060975 0.000010 0.011896
0.000010 0.912379 0.000010 0.000010 0.000010 0.000010 0.040426 0.021242 0.000010 0.025828 0.000010 0.000010 0.000010 0.000015 0.000010 0.000010
0.000010 0.995339 0.000010 0.000010 0.000010 0.000010 0.004521 0.000010 0.000010 0.000010 0.000010 0.000010 0.000010 0.000010 0.000010 0.000010
0.000010 0.953317 0.000010 0.000010 0.000010 0.000010 0.000010 0.000010 0.000010 0.046543 0.000010 0.000010 0.000010 0.000010 0.000010 0.000010
0.000010 0.763818 0.000010 0.002731 0.000010 0.045627 0.030083 0.003244 0.020434 0.073287 0.000010 0.000891 0.000010 0.049866 0.000010 0.009960
0.000010 0.999850 0.000010 0.000010 0.000010 0.000010 0.000010 0.000010 0.000010 0.000010 0.000010 0.000010 0.000010 0.000010 0.000010 0.000010
0.000010 0.999850 0.000010 0.000010 0.000010 0.000010 0.000010 0.000010 0.000010 0.000010 0.000010 0.000010 0.000010 0.000010 0.000010 0.000010
0.000010 0.911675 0.000010 0.000010 0.000010 0.000010 0.000010 0.000010 0.000010 0.088185 0.000010 0.000010 0.000010 0.000010 0.000010 0.000010
0.000010 0.607369 0.000010 0.006049 0.000010 0.079533 0.045268 0.027468 0.014237 0.139022 0.019592 0.025818 0.000010 0.027547 0.008046 0.000010
0.000010 0.779386 0.000010 0.000012 0.000769 0.048760 0.016078 0.001245 0.037889 0.066469 0.000010 0.032206 0.000010 0.008553 0.000010 0.008582
0.000010 0.678220 0.000010 0.014994 0.000010 0.049935 0.022612 0.009539 0.014017 0.115972 0.017211 0.015198 0.000010 0.018501 0.000010 0.043751
0.000010 0.960327 0.000010 0.000010 0.000010 0.000010 0.001378 0.000010 0.000010 0.000010 0.000010 0.007816 0.000010 0.030359 0.000010 0.000010
0.000010 0.980073 0.000010 0.000010 0.000010 0.000010 0.018675 0.000010 0.000010 0.000010 0.000010 0.000010 0.000010 0.001122 0.000010 0.000010
0.000010 0.682793 0.000010 0.041814 0.017550 0.024073 0.028112 0.024077 0.062759 0.057003 0.000010 0.000010 0.000010 0.029250 0.000010 0.032509
0.000010 0.754730 0.000010 0.034525 0.000010 0.036635 0.019363 0.000010 0.038206 0.066894 0.000010 0.032101 0.000010 0.008521 0.000010 0.008955
0.000010 0.647236 0.013563 0.027138 0.056714 0.000010 0.025878 0.006083 0.000010 0.109266 0.000010 0.040240 0.036054 0.010633 0.000010 0.027144
0.000010 0.999850 0.000010 0.000010 0.000010 0.000010 0.000010 0.000010 0.000010 0.000010 0.000010 0.000010 0.000010 0.000010 0.000010 0.000010
0.000010 0.999850 0.000010 0.000010 0.000010 0.000010 0.000010 0.000010 0.000010 0.000010 0.000010 0.000010 0.000010 0.000010 0.000010 0.000010
0.000010 0.949876 0.000010 0.000010 0.000010 0.000010 0.009846 0.006608 0.000010 0.000010 0.000010 0.033551 0.000010 0.000010 0.000010 0.000010
0.000010 0.902282 0.000010 0.000010 0.000010 0.000010 0.035721 0.014398 0.000014 0.023135 0.000010 0.024349 0.000010 0.000010 0.000010 0.000010
0.000010 0.596350 0.000010 0.042699 0.029074 0.020319 0.047892 0.000010 0.060343 0.118486 0.040049 0.026146 0.000010 0.013204 0.000010 0.005387
0.000010 0.668800 0.000010 0.024291 0.007406 0.039057 0.026887 0.017942 0.075745 0.065601 0.000010 0.023603 0.000010 0.029994 0.000010 0.020623
0.000010 0.697879 0.000010 0.048799 0.000010 0.033573 0.000015 0.019278 0.032285 0.080242 0.028094 0.019416 0.000010 0.040360 0.000010 0.000010
0.000010 0.000010 0.000010 0.000010 0.000010 0.000010 0.000010 0.000010 0.000010 0.999850 0.000010 0.000010 0.000010 0.000010 0.000010 0.000010
0.000010 0.000010 0.000010 0.000010 0.000010 0.000010 0.000010 0.000010 0.000010 0.999850 0.000010 0.000010 0.000010 0.000010 0.000010 0.000010
0.000010 0.000010 0.000010 0.000010 0.000010 0.000010 0.000010 0.000010 0.000010 0.999850 0.000010 0.000010 0.000010 0.000010 0.000010 0.000010
0.000010 0.000010 0.000010 0.000010 0.000010 0.000010 0.000010 0.000010 0.000010 0.999850 0.000010 0.000010 0.000010 0.000010 0.000010 0.000010
0.000010 0.000010 0.033112 0.000010 0.000010 0.000010 0.000010 0.000010 0.000010 0.882432 0.000010 0.000010 0.084326 0.000010 0.000010 0.000010
0.000010 0.000010 0.000010 0.000010 0.000010 0.000010 0.000010 0.000010 0.000010 0.999850 0.000010 0.000010 0.000010 0.000010 0.000010 0.000010
0.068896 0.561149 0.021575 0.031070 0.013938 0.000010 0.035811 0.021361 0.069509 0.050432 0.000010 0.004738 0.079590 0.041892 0.000010 0.000010
0.000010 0.433445 0.000010 0.033135 0.000010 0.015930 0.077870 0.015515 0.112207 0.221614 0.000010 0.000010 0.000010 0.053498 0.000010 0.036715
0.000010 0.000010 0.000010 0.000010 0.000010 0.000010 0.000010 0.000010 0.000010 0.999850 0.000010 0.000010 0.000010 0.000010 0.000010 0.000010
0.000010 0.420073 0.000010 0.001898 0.013418 0.060880 0.116510 0.017138 0.138547 0.176233 0.000010 0.005414 0.000010 0.019985 0.016880 0.012984
0.000010 0.000010 0.000010 0.000010 0.000010 0.000010 0.000010 0.000010 0.000010 0.999850 0.000010 0.000010 0.000010 0.000010 0.000010 0.000010
0.000010 0.000010 0.000010 0.000010 0.000010 0.000010 0.000010 0.000010 0.000010 0.999850 0.000010 0.000010 0.000010 0.000010 0.000010 0.000010
0.000010 0.859857 0.000010 0.000010 0.000010 0.000010 0.019042 0.000010 0.103094 0.000010 0.000010 0.017887 0.000010 0.000010 0.000010 0.000010
0.000010 0.726993 0.000010 0.047417 0.000010 0.000010 0.026739 0.000010 0.101157 0.062296 0.000010 0.015897 0.000010 0.019411 0.000010 0.000010
0.000010 0.745058 0.000010 0.032646 0.000010 0.000010 0.038805 0.009662 0.099904 0.020922 0.007394 0.027815 0.000010 0.001807 0.000010 0.015926
0.000010 0.851835 0.000010 0.000414 0.000010 0.000010 0.015753 0.000010 0.123037 0.000010 0.000010 0.003088 0.000010 0.005773 0.000010 0.000010
0.000010 0.640121 0.000010 0.066147 0.000010 0.034023 0.019173 0.009264 0.113566 0.088055 0.000010 0.011596 0.000010 0.017984 0.000010 0.000010
0.000010 0.081293 0.000010 0.679458 0.000010 0.000010 0.000010 0.020158 0.071276 0.127033 0.000010 0.005738 0.000010 0.007987 0.000010 0.006977
0.000010 0.000010 0.000010 0.851323 0.000010 0.000010 0.000010 0.000010 0.000010 0.148537 0.000010 0.000010 0.000010 0.000010 0.000010 0.000010
0.000010 0.541295 0.000010 0.065473 0.000010 0.050410 0.051385 0.018637 0.117169 0.132176 0.000010 0.000010 0.000010 0.023375 0.000010 0.000010
0.000010 0.172239 0.010415 0.324277 0.015146 0.000010 0.000010 0.012421 0.057448 0.397843 0.000010 0.000010 0.000011 0.010129 0.000010 0.000010
0.000010 0.060545 0.000010 0.082911 0.000010 0.000010 0.037003 0.419319 0.017570 0.298818 0.000010 0.059642 0.000010 0.018010 0.000010 0.006112
0.000010 0.123990 0.000010 0.031291 0.763709 0.000011 0.000010 0.000010 0.000010 0.000010 0.000010 0.000010 0.000010 0.080889 0.000010 0.000010
0.000010 0.000010 0.000010 0.000010 0.999849 0.000010 0.000010 0.000010 0.000010 0.000010 0.000010 0.000010 0.000010 0.000010 0.000011 0.000010
0.000010 0.241551 0.000010 0.353310 0.340902 0.000010 0.016228 0.000525 0.000010 0.000010 0.000010 0.027561 0.000010 0.019833 0.000010 0.000010
0.000010 0.000010 0.000010 0.000010 0.999850 0.000010 0.000010 0.000010 0.000010 0.000010 0.000010 0.000010 0.000010 0.000010 0.000010 0.000010
0.014370 0.623937 0.000010 0.009042 0.101210 0.011570 0.001136 0.003980 0.029647 0.079199 0.018502 0.029938 0.018734 0.041423 0.000010 0.017292
0.013772 0.611684 0.036325 0.005318 0.137140 0.000010 0.000010 0.000208 0.000010 0.036243 0.039097 0.000010 0.098374 0.000010 0.000010 0.021780
0.042540 0.510911 0.013397 0.055622 0.071750 0.000010 0.032515 0.005181 0.000010 0.079752 0.039131 0.015921 0.062423 0.043122 0.000010 0.027705
0.000010 0.000010 0.000010 0.000010 0.999850 0.000010 0.000010 0.000010 0.000010 0.000010 0.000010 0.000010 0.000010 0.000010 0.000010 0.000010
0.000010 0.067181 0.000010 0.033936 0.747498 0.037094 0.000010 0.000010 0.023046 0.067531 0.000010 0.000010 0.000010 0.023624 0.000010 0.000010
0.000010 0.000010 0.000010 0.000010 0.999850 0.000010 0.000010 0.000010 0.000010 0.000010 0.000010 0.000010 0.000010 0.000010 0.000010 0.000010
0.000010 0.585201 0.019092 0.056028 0.160538 0.002525 0.027782 0.000010 0.000010 0.004407 0.031707 0.000805 0.052179 0.016774 0.000010 0.042920
0.010547 0.604511 0.034655 0.007800 0.127349 0.000010 0.018712 0.000010 0.059125 0.000010 0.027393 0.000010 0.093033 0.016815 0.000010 0.000010
0.000010 0.461114 0.000010 0.009775 0.004478 0.019252 0.058249 0.027574 0.062623 0.241759 0.000010 0.057521 0.000010 0.027611 0.000010 0.029995
0.000010 0.413640 0.000010 0.077650 0.000011 0.006244 0.055421 0.038428 0.098354 0.112738 0.015229 0.082518 0.000010 0.058825 0.000010 0.040902
0.000010 0.000010 0.000010 0.000010 0.000010 0.000010 0.000010 0.000010 0.000010 0.000010 0.000010 0.999850 0.000010 0.000010 0.000010 0.000010
0.000010 0.000010 0.000010 0.000010 0.000010 0.000010 0.000010 0.000010 0.000010 0.000010 0.000010 0.999850 0.000010 0.000010 0.000010 0.000010
0.000010 0.463008 0.000010 0.096438 0.000010 0.050909 0.026120 0.029650 0.060099 0.127692 0.000010 0.094642 0.000010 0.034161 0.000010 0.017221
0.000010 0.000010 0.000010 0.000010 0.000010 0.000010 0.000010 0.000010 0.000010 0.000010 0.000010 0.999850 0.000010 0.000010 0.000010 0.000010
0.000010 0.000010 0.000010 0.000010 0.000010 0.000014 0.000010 0.000010 0.000010 0.000010 0.000010 0.999844 0.000010 0.000012 0.000010 0.000010
0.000010 0.358130 0.000010 0.028992 0.000010 0.000010 0.005348 0.039333 0.102964 0.041685 0.000010 0.409343 0.000010 0.014125 0.000010 0.000010
0.000010 0.000010 0.000010 0.713249 0.000010 0.000010 0.000010 0.004505 0.000010 0.282116 0.000010 0.000010 0.000010 0.000010 0.000010 0.000010
0.000010 0.000010 0.000010 0.042062 0.000010 0.000010 0.014526 0.697554 0.000010 0.204739 0.000010 0.041010 0.000010 0.000010 0.000010 0.000010
0.000010 0.646745 0.000010 0.052199 0.000010 0.000010 0.000010 0.000010 0.024006 0.201919 0.000010 0.033357 0.000010 0.041674 0.000010 0.000010
0.000010 0.584463 0.000010 0.054209 0.012325 0.000010 0.024921 0.013008 0.000010 0.190143 0.025963 0.051624 0.000010 0.040189 0.003094 0.000010
0.000010 0.674643 0.000010 0.069686 0.000010 0.000010 0.004356 0.015820 0.000010 0.159539 0.000010 0.015645 0.000010 0.060221 0.000010 0.000010
0.000010 0.592056 0.000010 0.079741 0.000010 0.014392 0.014004 0.021855 0.063180 0.140456 0.000010 0.014513 0.000010 0.054763 0.000010 0.004980
0.000010 0.542408 0.000010 0.071865 0.001802 0.021753 0.024927 0.012233 0.033820 0.195411 0.026617 0.023399 0.000010 0.045717 0.000010 0.000010
0.000010 0.000010 0.000010 0.000010 0.000010 0.000010 0.000010 0.000010 0.000010 0.999850 0.000010 0.000010 0.000010 0.000010 0.000010 0.000010
0.000010 0.000010 0.000010 0.000010 0.000010 0.000010 0.000010 0.000010 0.000010 0.999850 0.000010 0.000010 0.000010 0.000010 0.000010 0.000010
0.014258 0.599765 0.001596 0.025388 0.000010 0.017149 0.032302 0.014155 0.088172 0.136935 0.000010 0.000522 0.016418 0.030167 0.000010 0.023142
0.000010 0.777492 0.000010 0.000010 0.000010 0.000010 0.000010 0.000010 0.000010 0.200578 0.000010 0.000010 0.000010 0.021800 0.000010 0.000010
0.000010 0.795600 0.000010 0.000010 0.000010 0.000010 0.005595 0.000031 0.000010 0.168151 0.000010 0.000010 0.000010 0.030513 0.000010 0.000010
0.000010 0.944465 0.000010 0.000010 0.002042 0.000010 0.000010 0.006338 0.000010 0.000010 0.021381 0.000010 0.025665 0.000010 0.000010 0.000010
0.000010 0.620582 0.000010 0.058608 0.000010 0.022320 0.013098 0.029441 0.037386 0.142693 0.014326 0.029206 0.000010 0.032279 0.000010 0.000010
0.000010 0.632518 0.000010 0.058359 0.018670 0.000010 0.020329 0.015693 0.000220 0.190766 0.000010 0.030508 0.000010 0.032866 0.000010 0.000010
0.000010 0.999850 0.000010 0.000010 0.000010 0.000010 0.000010 0.000010 0.000010 0.000010 0.000010 0.000010 0.000010 0.000010 0.000010 0.000010
0.000010 0.999850 0.000010 0.000010 0.000010 0.000010 0.000010 0.000010 0.000010 0.000010 0.000010 0.000010 0.000010 0.000010 0.000010 0.000010
0.000010 0.716252 0.000010 0.065615 0.000010 0.016856 0.000010 0.005957 0.054193 0.124729 0.000987 0.015331 0.000010 0.000010 0.000010 0.000010
0.000010 0.747743 0.000010 0.014906 0.000010 0.023519 0.008436 0.000010 0.019000 0.132685 0.000010 0.019414 0.000010 0.034217 0.000010 0.000010
0.000010 0.575010 0.000010 0.072215 0.000010 0.026354 0.009713 0.007695 0.117911 0.123735 0.028161 0.028821 0.000010 0.010325 0.000010 0.000010
0.000010 0.696522 0.000010 0.086420 0.000010 0.002980 0.024903 0.014471 0.035038 0.103775 0.000010 0.029108 0.000010 0.006713 0.000010 0.000010
0.006362 0.636795 0.000010 0.028014 0.016638 0.032213 0.000010 0.020820 0.016864 0.134907 0.008651 0.046548 0.000010 0.052137 0.000010 0.000010
0.027524 0.343057 0.000010 0.031246 0.000010 0.016561 0.018695 0.014749 0.072684 0.071599 0.025022 0.000010 0.003636 0.011260 0.064925 0.299012
0.000010 0.000010 0.023669 0.010074 0.000010 0.000010 0.025191 0.010514 0.025355 0.000010 0.031467 0.005325 0.017548 0.037677 0.004491 0.808639
0.000010 0.000010 0.000010 0.044007 0.000010 0.000010 0.006924 0.001007 0.000010 0.000010 0.000010 0.000010 0.000010 0.000010 0.000010 0.947942
0.022754 0.120775 0.000010 0.000010 0.000010 0.000010 0.000010 0.010154 0.000010 0.042032 0.000010 0.001737 0.000010 0.019261 0.000010 0.783196
0.000010 0.000010 0.000010 0.000010 0.000010 0.000010 0.000010 0.000010 0.000010 0.000010 0.000010 0.000010 0.000010 0.000010 0.000010 0.999850
0.000012 0.000013 0.000016 0.000010 0.000010 0.002713 0.000018 0.000010 0.000010 0.093326 0.000019 0.015295 0.000010 0.003237 0.000010 0.885291
0.000018 0.000010 0.000012 0.000010 0.000018 0.000010 0.000010 0.000018 0.000010 0.015848 0.000018 0.018008 0.000010 0.059320 0.003301 0.903377
0.000010 0.000010 0.000011 0.000010 0.000010 0.000010 0.000010 0.000010 0.000010 0.000010 0.000010 0.000010 0.000010 0.000010 0.000010 0.999849
0.000010 0.000010 0.000010 0.000010 0.000010 0.000010 0.000010 0.011726 0.000011 0.000010 0.000010 0.021233 0.000010 0.059901 0.000010 0.907018
0.000010 0.000010 0.000010 0.000010 0.000010 0.000010 0.000010 0.000010 0.000010 0.000010 0.000010 0.000010 0.000010 0.000010 0.000010 0.999850
0.000010 0.000010 0.000016 0.000010 0.000010 0.000010 0.000010 0.000010 0.000010 0.092408 0.000016 0.011150 0.000010 0.021936 0.000010 0.874373
0.000010 0.080840 0.000012 0.007348 0.000012 0.037381 0.012749 0.000010 0.023001 0.011263 0.000010 0.004757 0.000010 0.013473 0.000010 0.809113
0.000010 0.000010 0.000010 0.000010 0.000010 0.000010 0.033302 0.000010 0.000010 0.006595 0.000010 0.000010 0.000010 0.014924 0.000010 0.945060
0.000010 0.000010 0.000010 0.000010 0.000010 0.000010 0.000010 0.000010 0.000010 0.000010 0.000010 0.000010 0.000010 0.000010 0.000010 0.999850
0.000010 0.000010 0.000010 0.000010 0.000010 0.000010 0.000010 0.000010 0.000010 0.000010 0.000010 0.000010 0.000010 0.000010 0.000010 0.999850
0.000017 0.000010 0.000010 0.000010 0.000010 0.000010 0.000010 0.000010 0.000010 0.000010 0.000010 0.000010 0.000010 0.000010 0.000010 0.999843
0.000014 0.000010 0.000011 0.000010 0.000010 0.000010 0.000010 0.000010 0.000010 0.000010 0.000010 0.000010 0.000010 0.000010 0.000010 0.999844
0.000010 0.000010 0.000010 0.000010 0.000010 0.000010 0.000010 0.000010 0.000010 0.000010 0.000010 0.000010 0.000010 0.000010 0.000010 0.999850
0.000010 0.000010 0.000010 0.000010 0.000010 0.000010 0.000010 0.000010 0.000010 0.000010 0.000010 0.000010 0.000010 0.000010 0.000010 0.999850
0.000010 0.000010 0.000011 0.000010 0.000010 0.000010 0.000010 0.000010 0.000010 0.000010 0.000010 0.000010 0.000010 0.000010 0.999849 0.000010
0.000010 0.000010 0.000010 0.000010 0.000010 0.000010 0.000010 0.000010 0.000010 0.000010 0.000010 0.000010 0.000010 0.000010 0.999850 0.000010
0.000010 0.000010 0.000010 0.000010 0.000010 0.000010 0.000010 0.000010 0.000010 0.000010 0.000010 0.000010 0.000010 0.000010 0.999850 0.000010
0.000010 0.000010 0.000010 0.000010 0.000010 0.000010 0.000010 0.000010 0.000010 0.000010 0.000010 0.000010 0.000010 0.000010 0.999850 0.000010
0.000010 0.000010 0.000010 0.000010 0.000010 0.000010 0.000010 0.000010 0.000010 0.000010 0.000010 0.000010 0.000010 0.000010 0.999850 0.000010
0.000010 0.000010 0.000010 0.000010 0.000010 0.000010 0.000010 0.000010 0.000010 0.000010 0.000010 0.000010 0.000010 0.000010 0.999850 0.000010
0.000010 0.000010 0.000010 0.000010 0.000010 0.000010 0.000010 0.000010 0.000010 0.000010 0.000010 0.000010 0.000010 0.000010 0.999850 0.000010
0.000010 0.094848 0.000010 0.038175 0.000010 0.048186 0.017821 0.000010 0.000010 0.021623 0.000010 0.000010 0.000010 0.000010 0.774407 0.004850
0.000010 0.164754 0.000010 0.000010 0.000010 0.128479 0.041737 0.014084 0.018204 0.041259 0.000010 0.001341 0.000010 0.034376 0.533225 0.022481
0.000010 0.087132 0.000010 0.000010 0.000010 0.012677 0.000010 0.000010 0.053342 0.000010 0.000010 0.026248 0.000010 0.000010 0.806083 0.014418
0.000010 0.155940 0.000010 0.000010 0.000010 0.074876 0.000010 0.003267 0.000010 0.022677 0.000010 0.000010 0.000010 0.000010 0.724016 0.019124
0.000010 0.000010 0.000010 0.000010 0.000010 0.000010 0.000010 0.000010 0.000010 0.000010 0.000010 0.000010 0.000010 0.000010 0.999850 0.000010
0.000011 0.000010 0.000010 0.000010 0.000010 0.000010 0.000010 0.000010 0.000010 0.000010 0.000010 0.000010 0.000010 0.000010 0.999849 0.000010
0.000010 0.050122 0.000010 0.062123 0.000010 0.000552 0.001063 0.000010 0.021285 0.027665 0.030125 0.035380 0.000010 0.000010 0.769619 0.002006
0.000010 0.035587 0.000010 0.000010 0.000010 0.000010 0.027280 0.018118 0.000010 0.000010 0.000010 0.020723 0.000010 0.043363 0.854829 0.000010
0.000010 0.000010 0.000010 0.017468 0.000010 0.055766 0.004167 0.000010 0.000010 0.069550 0.000010 0.022249 0.000010 0.016589 0.748076 0.066057
0.000010 0.482091 0.000010 0.000010 0.000010 0.340814 0.000873 0.000010 0.000010 0.000010 0.000010 0.000010 0.000010 0.017193 0.158920 0.000010
0.041258 0.418662 0.000010 0.000010 0.000010 0.350756 0.000010 0.000010 0.000010 0.000010 0.000010 0.000010 0.000010 0.000010 0.176957 0.012257
0.000010 0.358528 0.000010 0.004478 0.000010 0.352462 0.000010 0.017715 0.051092 0.000010 0.000010 0.006791 0.000010 0.025851 0.150663 0.032350
0.000010 0.382634 0.000010 0.027914 0.000010 0.345223 0.018669 0.000010 0.000010 0.002156 0.000010 0.009757 0.000010 0.015644 0.197923 0.000010
0.021859 0.320627 0.006128 0.011445 0.000010 0.321429 0.024321 0.000010 0.027103 0.000010 0.038645 0.006474 0.025840 0.000010 0.191198 0.004890
0.000010 0.029755 0.222922 0.010020 0.000010 0.157259 0.013384 0.000010 0.000010 0.000010 0.000010 0.000010 0.000010 0.015834 0.522927 0.027818
0.000010 0.000010 0.999850 0.000010 0.000010 0.000010 0.000010 0.000010 0.000010 0.000010 0.000010 0.000010 0.000010 0.000010 0.000010 0.000010
0.000010 0.000010 0.999848 0.000010 0.000010 0.000010 0.000010 0.000010 0.000010 0.000010 0.000010 0.000010 0.000010 0.000010 0.000012 0.000010
0.000010 0.000010 0.999850 0.000010 0.000010 0.000010 0.000010 0.000010 0.000010 0.000010 0.000010 0.000010 0.000010 0.000010 0.000010 0.000010
0.000010 0.000010 0.000010 0.000010 0.000010 0.000010 0.000010 0.000010 0.000016 0.000010 0.000010 0.000011 0.999843 0.000010 0.000010 0.000010
0.000010 0.000010 0.000010 0.000010 0.000010 0.000010 0.000010 0.000010 0.000011 0.000010 0.000010 0.000010 0.999849 0.000010 0.000010 0.000010
0.000010 0.386763 0.002766 0.020185 0.000010 0.255342 0.000010 0.000810 0.023207 0.016006 0.000010 0.000010 0.000010 0.000010 0.261221 0.033630
0.125565 0.033475 0.151449 0.002008 0.074528 0.004275 0.000010 0.000010 0.018996 0.000010 0.071885 0.000367 0.346096 0.000010 0.163689 0.007627
0.061593 0.061655 0.034749 0.024033 0.020547 0.105522 0.000010 0.006555 0.020742 0.038348 0.073312 0.000010 0.086114 0.024687 0.399987 0.042137
0.000010 0.353868 0.000010 0.010347 0.000010 0.336619 0.000010 0.000010 0.000010 0.000010 0.002705 0.009050 0.000010 0.011889 0.263486 0.011957
0.000010 0.404669 0.000010 0.000010 0.000010 0.299719 0.000010 0.000010 0.017960 0.000010 0.000010 0.004224 0.000010 0.000010 0.266288 0.007040
0.000010 0.502794 0.000010 0.000010 0.000010 0.309395 0.036392 0.000010 0.000010 0.000010 0.000010 0.000010 0.000010 0.000010 0.128805 0.022505
0.000010 0.526655 0.000010 0.000010 0.000010 0.304595 0.026699 0.008773 0.000010 0.000010 0.015277 0.000010 0.000010 0.000010 0.108289 0.009621
0.000010 0.454819 0.000010 0.000010 0.000010 0.297304 0.000010 0.009773 0.000010 0.000010 0.000010 0.002009 0.000010 0.011384 0.224611 0.000010
0.000010 0.412079 0.000010 0.000010 0.000010 0.294694 0.000010 0.000010 0.000010 0.000010 0.000010 0.000010 0.000010 0.000010 0.283609 0.009498
