# Supplementary material for: Genetic analysis of Thai cattle reveals a Southeast Asian indicine ancestry
Source: PeerJ. 2015 Oct 27;3:e1318. doi: 10.7717/peerj.1318 (PMC4627918; doi:10.7717/peerj.1318)
Supplement: Dataset S2 — The Q values inferred by ADMIXTURE for each modeled K are shown for each individual, which are labeled according to breed information. The data are organized into three folders, each of which represents the ADMIXTURE experiments described in Fig. S5. [file peerj-03-1318-s007.zip › SupplementDataS7/28experiments/experiment_10/17.Q]

0.000010 0.999829 0.000010 0.000010 0.000010 0.000017 0.000010 0.000010 0.000010 0.000010 0.000010 0.000013 0.000010 0.000010 0.000010 0.000010 0.000010
0.000010 0.999840 0.000010 0.000010 0.000010 0.000010 0.000010 0.000010 0.000010 0.000010 0.000010 0.000010 0.000010 0.000010 0.000010 0.000010 0.000010
0.000010 0.999840 0.000010 0.000010 0.000010 0.000010 0.000010 0.000010 0.000010 0.000010 0.000010 0.000010 0.000010 0.000010 0.000010 0.000010 0.000010
0.000010 0.999840 0.000010 0.000010 0.000010 0.000010 0.000010 0.000010 0.000010 0.000010 0.000010 0.000010 0.000010 0.000010 0.000010 0.000010 0.000010
0.000010 0.999840 0.000010 0.000010 0.000010 0.000010 0.000010 0.000010 0.000010 0.000010 0.000010 0.000010 0.000010 0.000010 0.000010 0.000010 0.000010
0.000010 0.999833 0.000010 0.000010 0.000010 0.000010 0.000010 0.000010 0.000010 0.000010 0.000010 0.000017 0.000010 0.000010 0.000010 0.000010 0.000010
0.000010 0.999840 0.000010 0.000010 0.000010 0.000010 0.000010 0.000010 0.000010 0.000010 0.000010 0.000010 0.000010 0.000010 0.000010 0.000010 0.000010
0.000010 0.999840 0.000010 0.000010 0.000010 0.000010 0.000010 0.000010 0.000010 0.000010 0.000010 0.000010 0.000010 0.000010 0.000010 0.000010 0.000010
0.000010 0.187000 0.000010 0.000010 0.517910 0.000010 0.000010 0.000010 0.072247 0.000010 0.000010 0.000010 0.000010 0.000010 0.056164 0.058377 0.108191
0.000010 0.180749 0.000010 0.000010 0.528987 0.000010 0.000010 0.000010 0.080653 0.000010 0.000010 0.000010 0.000010 0.000010 0.053541 0.062616 0.093344
0.000010 0.000010 0.000010 0.000010 0.135956 0.000010 0.000010 0.000010 0.085757 0.000010 0.004042 0.033235 0.000010 0.686652 0.029219 0.025038 0.000010
0.000010 0.000010 0.000010 0.000010 0.000010 0.000010 0.000010 0.000010 0.000010 0.000010 0.000010 0.000010 0.000010 0.999840 0.000010 0.000010 0.000010
0.000010 0.000010 0.000010 0.000010 0.000010 0.000010 0.000010 0.000010 0.000010 0.000010 0.000010 0.000010 0.000010 0.999840 0.000010 0.000010 0.000010
0.000010 0.000010 0.000010 0.000010 0.000010 0.000010 0.000010 0.000010 0.000010 0.000010 0.000010 0.000010 0.000010 0.999830 0.000020 0.000010 0.000010
0.000010 0.000010 0.000010 0.000010 0.000010 0.000010 0.000010 0.000010 0.000010 0.000010 0.000010 0.000010 0.000010 0.999840 0.000010 0.000010 0.000010
0.034153 0.000010 0.000010 0.000010 0.033276 0.000010 0.000010 0.000010 0.042639 0.000010 0.000010 0.000010 0.000010 0.863716 0.000010 0.000010 0.026096
0.000010 0.000010 0.000010 0.000010 0.000010 0.000010 0.000010 0.000010 0.000010 0.000010 0.000010 0.000010 0.000010 0.999840 0.000010 0.000010 0.000010
0.005979 0.012644 0.000010 0.061252 0.000010 0.000010 0.000010 0.000010 0.000010 0.000011 0.000010 0.000010 0.000010 0.919994 0.000010 0.000010 0.000010
0.000010 0.000010 0.000010 0.000010 0.000010 0.000010 0.000010 0.000010 0.000010 0.000010 0.000010 0.000010 0.000010 0.999840 0.000010 0.000010 0.000010
0.000010 0.000010 0.000010 0.000010 0.000010 0.000010 0.000010 0.000010 0.000010 0.000010 0.000010 0.000010 0.000010 0.999840 0.000010 0.000010 0.000010
0.000010 0.000010 0.000010 0.000010 0.000010 0.000010 0.000010 0.000010 0.000010 0.000010 0.000010 0.000010 0.000010 0.999840 0.000010 0.000010 0.000010
0.000010 0.000010 0.000010 0.000010 0.000010 0.000010 0.000010 0.000010 0.000010 0.000010 0.000010 0.000010 0.000010 0.990248 0.000010 0.009602 0.000010
0.000010 0.000010 0.000010 0.000010 0.000010 0.000010 0.000010 0.000010 0.000010 0.000010 0.000010 0.000010 0.000010 0.999840 0.000010 0.000010 0.000010
0.000010 0.000010 0.000010 0.000010 0.000010 0.000010 0.000010 0.000010 0.000010 0.000010 0.000010 0.000010 0.000010 0.999840 0.000010 0.000010 0.000010
0.000010 0.000365 0.000010 0.014761 0.150524 0.000010 0.000010 0.000010 0.012724 0.011515 0.034423 0.000010 0.000010 0.716635 0.024284 0.034690 0.000010
0.000010 0.000010 0.000010 0.000010 0.000010 0.000010 0.000010 0.000010 0.000010 0.000010 0.000010 0.000010 0.000010 0.999840 0.000010 0.000010 0.000010
0.000010 0.000010 0.000010 0.000010 0.000010 0.000010 0.000010 0.000010 0.000010 0.000010 0.000010 0.000010 0.000010 0.999840 0.000010 0.000010 0.000010
0.000010 0.000010 0.000010 0.000010 0.000010 0.000010 0.000010 0.000010 0.000010 0.000010 0.000010 0.000010 0.000010 0.999840 0.000010 0.000010 0.000010
0.000010 0.000010 0.000010 0.000010 0.000010 0.000010 0.000010 0.000010 0.000010 0.000010 0.000010 0.000010 0.000010 0.999840 0.000010 0.000010 0.000010
0.000010 0.000010 0.000010 0.000010 0.000010 0.000010 0.000010 0.000010 0.000010 0.000010 0.000010 0.000010 0.000010 0.999840 0.000010 0.000010 0.000010
0.072595 0.001444 0.025636 0.085530 0.331293 0.000010 0.000010 0.007579 0.291452 0.020101 0.039873 0.024465 0.000010 0.016941 0.014260 0.044350 0.024450
0.144639 0.012436 0.037636 0.141219 0.058897 0.000010 0.000010 0.017909 0.397365 0.000010 0.000010 0.033342 0.000010 0.065026 0.049432 0.042038 0.000010
0.041255 0.001708 0.000010 0.627919 0.023529 0.000010 0.000010 0.048095 0.092738 0.000010 0.000010 0.025086 0.018671 0.050557 0.000010 0.070370 0.000010
0.000010 0.000010 0.000010 0.999840 0.000010 0.000010 0.000010 0.000010 0.000010 0.000010 0.000010 0.000010 0.000010 0.000010 0.000010 0.000010 0.000010
0.000010 0.000010 0.000010 0.999840 0.000010 0.000010 0.000010 0.000010 0.000010 0.000010 0.000010 0.000010 0.000010 0.000010 0.000010 0.000010 0.000010
0.000010 0.008279 0.000010 0.665342 0.110009 0.000010 0.000010 0.000010 0.126188 0.000010 0.000010 0.017065 0.000010 0.019627 0.005840 0.047560 0.000010
0.008552 0.023354 0.000010 0.306984 0.206849 0.000010 0.000010 0.020744 0.332635 0.017980 0.000010 0.000010 0.000010 0.051011 0.000010 0.031811 0.000010
0.000010 0.000010 0.000010 0.999840 0.000010 0.000010 0.000010 0.000010 0.000010 0.000010 0.000010 0.000010 0.000010 0.000010 0.000010 0.000010 0.000010
0.017136 0.016970 0.057184 0.648870 0.068694 0.000010 0.021429 0.007316 0.074294 0.029155 0.010860 0.007738 0.000010 0.039665 0.000010 0.000010 0.000649
0.051948 0.000606 0.111635 0.587173 0.100080 0.000010 0.044709 0.020202 0.047709 0.000010 0.012264 0.000010 0.007587 0.000010 0.006644 0.009392 0.000010
0.000010 0.000010 0.080423 0.547094 0.027552 0.000010 0.013203 0.000010 0.225435 0.003225 0.000010 0.027100 0.000010 0.032199 0.000010 0.043688 0.000010
0.000018 0.000010 0.000010 0.999832 0.000010 0.000010 0.000010 0.000010 0.000010 0.000010 0.000010 0.000010 0.000010 0.000010 0.000010 0.000010 0.000010
0.082655 0.015203 0.015424 0.164463 0.184635 0.000010 0.016974 0.000621 0.374526 0.000010 0.000010 0.000010 0.000010 0.054133 0.019984 0.046481 0.024852
0.000010 0.000010 0.000010 0.862871 0.000010 0.000010 0.000010 0.000010 0.094405 0.000010 0.000010 0.000010 0.000010 0.041121 0.000010 0.000010 0.001473
0.064508 0.004532 0.040774 0.314370 0.009046 0.000010 0.000017 0.023539 0.362323 0.000010 0.010122 0.055852 0.016276 0.003273 0.052362 0.042975 0.000010
0.076527 0.000010 0.058033 0.432778 0.020392 0.000010 0.047046 0.000010 0.236143 0.000010 0.034787 0.012366 0.000010 0.008441 0.022706 0.050722 0.000010
0.053286 0.005327 0.044433 0.476856 0.000010 0.000010 0.000010 0.023322 0.299414 0.003964 0.051906 0.000010 0.000010 0.000010 0.020078 0.021344 0.000010
0.000010 0.000010 0.000010 0.982810 0.000010 0.000010 0.000010 0.000010 0.012217 0.000010 0.000010 0.000010 0.000010 0.000010 0.000010 0.004833 0.000010
0.000010 0.000010 0.000010 0.999840 0.000010 0.000010 0.000010 0.000010 0.000010 0.000010 0.000010 0.000010 0.000010 0.000010 0.000010 0.000010 0.000010
0.000010 0.000010 0.000010 0.999840 0.000010 0.000010 0.000010 0.000010 0.000010 0.000010 0.000010 0.000010 0.000010 0.000010 0.000010 0.000010 0.000010
0.000010 0.000010 0.000010 0.000010 0.000010 0.000010 0.000010 0.000010 0.999840 0.000010 0.000010 0.000010 0.000010 0.000010 0.000010 0.000010 0.000010
0.000010 0.000010 0.000010 0.000010 0.000010 0.000010 0.000010 0.000010 0.999840 0.000010 0.000010 0.000010 0.000010 0.000010 0.000010 0.000010 0.000010
0.000010 0.000010 0.000010 0.000010 0.000010 0.000010 0.000010 0.000010 0.999840 0.000010 0.000010 0.000010 0.000010 0.000010 0.000010 0.000010 0.000010
0.000010 0.000010 0.000010 0.000010 0.000010 0.000010 0.000010 0.000010 0.999840 0.000010 0.000010 0.000010 0.000010 0.000010 0.000010 0.000010 0.000010
0.000010 0.000010 0.000010 0.000010 0.000010 0.000010 0.000010 0.000010 0.999840 0.000010 0.000010 0.000010 0.000010 0.000010 0.000010 0.000010 0.000010
0.000010 0.000010 0.000010 0.000010 0.000010 0.000010 0.000010 0.000010 0.999840 0.000010 0.000010 0.000010 0.000010 0.000010 0.000010 0.000010 0.000010
0.000010 0.000010 0.000010 0.000010 0.000010 0.000010 0.000010 0.000010 0.999840 0.000010 0.000010 0.000010 0.000010 0.000010 0.000010 0.000010 0.000010
0.000010 0.000010 0.000010 0.000010 0.000010 0.000010 0.000010 0.000010 0.999840 0.000010 0.000010 0.000010 0.000010 0.000010 0.000010 0.000010 0.000010
0.000010 0.002437 0.000010 0.000010 0.000010 0.000010 0.000010 0.000010 0.976778 0.000010 0.000010 0.000010 0.000010 0.020646 0.000010 0.000010 0.000010
0.000010 0.000010 0.000010 0.000010 0.000010 0.000010 0.000010 0.000010 0.999840 0.000010 0.000010 0.000010 0.000010 0.000010 0.000010 0.000010 0.000010
0.000010 0.000010 0.000010 0.000010 0.000010 0.000010 0.000010 0.000010 0.999840 0.000010 0.000010 0.000010 0.000010 0.000010 0.000010 0.000010 0.000010
0.000010 0.000010 0.000010 0.000010 0.000010 0.000010 0.000010 0.000010 0.999840 0.000010 0.000010 0.000010 0.000010 0.000010 0.000010 0.000010 0.000010
0.000010 0.000010 0.000010 0.000010 0.000010 0.000010 0.000010 0.000010 0.999840 0.000010 0.000010 0.000010 0.000010 0.000010 0.000010 0.000010 0.000010
0.000010 0.000010 0.000010 0.000010 0.000010 0.000010 0.000010 0.000010 0.999840 0.000010 0.000010 0.000010 0.000010 0.000010 0.000010 0.000010 0.000010
0.000010 0.000010 0.000010 0.000010 0.000010 0.000010 0.000010 0.000010 0.999840 0.000010 0.000010 0.000010 0.000010 0.000010 0.000010 0.000010 0.000010
0.000010 0.000010 0.000010 0.000010 0.000010 0.000010 0.000010 0.000010 0.999840 0.000010 0.000010 0.000010 0.000010 0.000010 0.000010 0.000010 0.000010
0.000010 0.000010 0.000010 0.000010 0.000010 0.000010 0.000010 0.000010 0.999840 0.000010 0.000010 0.000010 0.000010 0.000010 0.000010 0.000010 0.000010
0.000010 0.000010 0.000010 0.000010 0.000010 0.000010 0.000010 0.000010 0.979202 0.000010 0.000010 0.000010 0.000010 0.000010 0.000010 0.020648 0.000010
0.000010 0.000010 0.000010 0.000010 0.000010 0.000010 0.000010 0.000010 0.999840 0.000010 0.000010 0.000010 0.000010 0.000010 0.000010 0.000010 0.000010
0.000010 0.000010 0.000010 0.000010 0.000010 0.000010 0.000010 0.000010 0.999840 0.000010 0.000010 0.000010 0.000010 0.000010 0.000010 0.000010 0.000010
0.000010 0.000010 0.000010 0.000010 0.000010 0.000010 0.000010 0.999840 0.000010 0.000010 0.000010 0.000010 0.000010 0.000010 0.000010 0.000010 0.000010
0.000010 0.000010 0.000010 0.000010 0.000010 0.000010 0.000010 0.999820 0.000010 0.000010 0.000019 0.000011 0.000010 0.000010 0.000010 0.000020 0.000010
0.000010 0.000010 0.000010 0.000010 0.000010 0.000010 0.000010 0.999840 0.000010 0.000010 0.000010 0.000010 0.000010 0.000010 0.000010 0.000010 0.000010
0.000010 0.000010 0.000010 0.000010 0.000010 0.000010 0.000010 0.999840 0.000010 0.000010 0.000010 0.000010 0.000010 0.000010 0.000010 0.000010 0.000010
0.000010 0.000010 0.000010 0.000010 0.000010 0.000010 0.000010 0.999840 0.000010 0.000010 0.000010 0.000010 0.000010 0.000010 0.000010 0.000010 0.000010
0.000010 0.000010 0.000010 0.000010 0.000010 0.000010 0.000010 0.999840 0.000010 0.000010 0.000010 0.000010 0.000010 0.000010 0.000010 0.000010 0.000010
0.040316 0.000010 0.000010 0.000010 0.000010 0.000010 0.000010 0.911045 0.013607 0.000010 0.000010 0.024645 0.000010 0.010267 0.000010 0.000010 0.000010
0.000010 0.000010 0.000010 0.000010 0.000010 0.000010 0.000010 0.999840 0.000010 0.000010 0.000010 0.000010 0.000010 0.000010 0.000010 0.000010 0.000010
0.000010 0.000010 0.000010 0.000010 0.000010 0.000010 0.000015 0.999835 0.000010 0.000010 0.000010 0.000010 0.000010 0.000010 0.000010 0.000010 0.000010
0.000010 0.000010 0.000010 0.000010 0.000010 0.000010 0.000010 0.999840 0.000010 0.000010 0.000010 0.000010 0.000010 0.000010 0.000010 0.000010 0.000010
0.138210 0.026860 0.000010 0.000010 0.423718 0.000010 0.000010 0.071463 0.029991 0.000010 0.008985 0.096746 0.044786 0.019684 0.073225 0.022539 0.043744
0.000010 0.000010 0.000010 0.000010 0.155079 0.000010 0.000010 0.000010 0.000010 0.000010 0.000010 0.454500 0.000010 0.000010 0.000010 0.000010 0.390281
0.000010 0.000010 0.000010 0.000010 0.000010 0.000010 0.000010 0.000010 0.000010 0.000010 0.000010 0.811418 0.000010 0.000010 0.000010 0.000010 0.188432
0.000010 0.000010 0.000010 0.000010 0.000010 0.000010 0.000012 0.000010 0.000010 0.000010 0.000010 0.831220 0.000010 0.000010 0.000010 0.000010 0.168628
0.000010 0.000010 0.000010 0.000010 0.000010 0.000010 0.000010 0.000010 0.000010 0.000010 0.000010 0.569472 0.000010 0.000010 0.000010 0.000010 0.430378
0.000010 0.000010 0.000010 0.000010 0.127975 0.000010 0.000010 0.021127 0.030505 0.000010 0.000010 0.475168 0.000010 0.000010 0.000010 0.009411 0.335704
0.000010 0.000010 0.000010 0.000010 0.000010 0.000010 0.000010 0.000010 0.000010 0.000010 0.000010 0.000010 0.000010 0.000010 0.000010 0.000010 0.999840
0.082564 0.005708 0.000010 0.000010 0.043325 0.000010 0.000010 0.046808 0.018966 0.000010 0.000010 0.491184 0.000010 0.000010 0.000010 0.000010 0.311344
0.025193 0.013959 0.000010 0.000010 0.045778 0.000010 0.000010 0.000246 0.001178 0.000010 0.000010 0.421066 0.001636 0.000010 0.029547 0.000010 0.461317
0.000010 0.000010 0.000010 0.000010 0.006173 0.000010 0.000010 0.000010 0.010874 0.000010 0.000010 0.437011 0.000010 0.000010 0.060296 0.000010 0.485526
0.061448 0.000010 0.000010 0.000010 0.078780 0.000010 0.000010 0.000010 0.000010 0.000010 0.000010 0.661160 0.000010 0.000010 0.000010 0.000010 0.198482
0.000010 0.000010 0.000010 0.000010 0.000010 0.000010 0.000010 0.000010 0.000010 0.000010 0.000010 0.000010 0.000010 0.000010 0.000010 0.000010 0.999840
0.000010 0.000010 0.000010 0.000010 0.000010 0.000010 0.000010 0.000010 0.000010 0.000010 0.000010 0.000010 0.000010 0.000010 0.000010 0.000010 0.999840
0.000010 0.000010 0.000010 0.000010 0.000010 0.000010 0.000010 0.000010 0.000010 0.000010 0.000010 0.999840 0.000010 0.000010 0.000010 0.000010 0.000010
0.000010 0.000010 0.000010 0.000010 0.000010 0.000010 0.000010 0.000010 0.000010 0.000010 0.000010 0.999840 0.000010 0.000010 0.000010 0.000010 0.000010
0.000010 0.000010 0.000010 0.000010 0.303061 0.000010 0.000010 0.011074 0.000010 0.000010 0.000010 0.340986 0.000010 0.000010 0.017697 0.000010 0.327063
0.000010 0.000010 0.000010 0.000012 0.000010 0.000010 0.000010 0.000010 0.000010 0.000010 0.000010 0.000010 0.000010 0.000010 0.000010 0.000010 0.999838
0.000010 0.000010 0.000010 0.000010 0.000010 0.000010 0.000010 0.000010 0.000010 0.000010 0.000010 0.999840 0.000010 0.000010 0.000010 0.000010 0.000010
0.092319 0.006547 0.033456 0.002344 0.641876 0.000010 0.073955 0.016827 0.000010 0.009827 0.031133 0.000010 0.026425 0.000010 0.027679 0.011349 0.026223
0.000010 0.000010 0.000010 0.000013 0.000010 0.000010 0.000010 0.000010 0.000010 0.000013 0.000010 0.000010 0.000010 0.000010 0.000010 0.000010 0.999833
0.050551 0.000782 0.061451 0.045497 0.472402 0.000010 0.119061 0.020047 0.054589 0.000010 0.018421 0.005313 0.031187 0.031371 0.011662 0.036180 0.041467
0.000010 0.000010 0.000010 0.000010 0.000010 0.000010 0.000010 0.000010 0.000010 0.000010 0.000010 0.999840 0.000010 0.000010 0.000010 0.000010 0.000010
0.000010 0.000010 0.000010 0.000010 0.000010 0.000010 0.000010 0.000010 0.000010 0.000010 0.000010 0.999840 0.000010 0.000010 0.000010 0.000010 0.000010
0.000010 0.000010 0.048953 0.051564 0.707238 0.000010 0.096974 0.000011 0.020587 0.008206 0.018570 0.008995 0.000010 0.009876 0.000010 0.000010 0.028966
0.000010 0.000010 0.000010 0.000010 0.000010 0.000010 0.000010 0.000010 0.000010 0.000010 0.000010 0.999840 0.000010 0.000010 0.000010 0.000010 0.000010
0.000010 0.000010 0.110258 0.017105 0.571761 0.001163 0.213623 0.000010 0.000010 0.007830 0.029679 0.000010 0.000010 0.000010 0.029954 0.007946 0.010610
0.000010 0.000010 0.088203 0.043215 0.597550 0.000010 0.270903 0.000010 0.000010 0.000010 0.000010 0.000010 0.000010 0.000010 0.000010 0.000010 0.000010
0.000010 0.000010 0.093497 0.053949 0.572009 0.000010 0.280415 0.000010 0.000010 0.000010 0.000010 0.000010 0.000010 0.000010 0.000010 0.000010 0.000010
0.000010 0.000621 0.000010 0.000010 0.000010 0.000010 0.000010 0.000010 0.000010 0.000010 0.999229 0.000010 0.000010 0.000010 0.000010 0.000010 0.000010
0.085775 0.007062 0.000010 0.000010 0.513792 0.000010 0.000010 0.061356 0.045029 0.000010 0.196847 0.044882 0.000010 0.000010 0.014835 0.016024 0.014328
0.044337 0.023919 0.000010 0.000010 0.622742 0.000010 0.000010 0.000010 0.000010 0.000010 0.222756 0.040190 0.008995 0.002826 0.029278 0.004876 0.000010
0.000010 0.000010 0.000010 0.000010 0.000010 0.000010 0.000010 0.000010 0.000010 0.000010 0.999840 0.000010 0.000010 0.000010 0.000010 0.000010 0.000010
0.000010 0.000010 0.000010 0.000010 0.000010 0.000010 0.000010 0.000010 0.000010 0.000010 0.999840 0.000010 0.000010 0.000010 0.000010 0.000010 0.000010
0.046850 0.015804 0.000010 0.000010 0.548920 0.000010 0.000010 0.000010 0.030934 0.000010 0.262519 0.014276 0.000010 0.025597 0.023988 0.031032 0.000010
0.000010 0.000010 0.042684 0.000010 0.122921 0.000010 0.000010 0.031735 0.000010 0.000010 0.784818 0.000010 0.000010 0.000010 0.007410 0.010322 0.000010
0.000010 0.000010 0.000010 0.000010 0.000010 0.000010 0.000010 0.000010 0.000010 0.000010 0.999840 0.000010 0.000010 0.000010 0.000010 0.000010 0.000010
0.000010 0.000010 0.000010 0.000010 0.000010 0.000010 0.000010 0.000010 0.000010 0.000010 0.999840 0.000010 0.000010 0.000010 0.000010 0.000010 0.000010
0.004415 0.008174 0.000010 0.000010 0.159846 0.000010 0.000010 0.029482 0.000010 0.000010 0.745431 0.000010 0.000010 0.000010 0.014914 0.037636 0.000010
0.156185 0.000010 0.000010 0.000010 0.180854 0.000010 0.000010 0.035763 0.072883 0.000010 0.000010 0.010807 0.000010 0.000010 0.014586 0.528823 0.000010
0.000010 0.000010 0.000010 0.000010 0.000010 0.000010 0.000010 0.000010 0.000010 0.000010 0.000010 0.000010 0.000010 0.000010 0.000010 0.999840 0.000010
0.209198 0.022124 0.000010 0.000010 0.266646 0.000010 0.000010 0.027081 0.106306 0.000010 0.000010 0.037265 0.000013 0.036735 0.000010 0.294552 0.000010
0.000010 0.000010 0.000010 0.000010 0.000010 0.000010 0.000010 0.000010 0.000010 0.000010 0.000010 0.000010 0.000010 0.000010 0.000010 0.999840 0.000010
0.000010 0.000010 0.000010 0.000010 0.000010 0.000010 0.000010 0.000010 0.000010 0.000011 0.000010 0.000010 0.000010 0.000010 0.000010 0.999839 0.000010
0.000010 0.000010 0.000010 0.000010 0.000010 0.000010 0.000010 0.000010 0.000010 0.000010 0.000010 0.000010 0.000010 0.000010 0.000010 0.999840 0.000010
0.127618 0.000010 0.000010 0.000010 0.204323 0.000010 0.000010 0.057207 0.074956 0.000010 0.000010 0.032821 0.010400 0.000017 0.000010 0.492568 0.000010
0.000010 0.000010 0.000010 0.000010 0.000010 0.000010 0.000010 0.000010 0.000010 0.000010 0.000010 0.000010 0.000010 0.000010 0.000010 0.999840 0.000010
0.000010 0.000010 0.000010 0.000010 0.000010 0.000010 0.000010 0.000010 0.000010 0.000010 0.000010 0.000010 0.000010 0.000010 0.000010 0.999840 0.000010
0.140564 0.002388 0.000010 0.000010 0.262305 0.000010 0.004302 0.062108 0.091525 0.000010 0.000010 0.048753 0.018153 0.019406 0.033925 0.296157 0.020363
0.000010 0.015170 0.000010 0.000010 0.949832 0.000010 0.000010 0.000010 0.000010 0.000010 0.000010 0.000010 0.000010 0.000010 0.000010 0.034858 0.000010
0.000010 0.000010 0.000010 0.000010 0.999840 0.000010 0.000010 0.000010 0.000010 0.000010 0.000010 0.000010 0.000010 0.000010 0.000010 0.000010 0.000010
0.000010 0.000010 0.000010 0.000010 0.999840 0.000010 0.000010 0.000010 0.000010 0.000010 0.000010 0.000010 0.000010 0.000010 0.000010 0.000010 0.000010
0.044795 0.001803 0.000010 0.000010 0.789336 0.000010 0.000010 0.048766 0.011812 0.000010 0.000010 0.000010 0.020345 0.038097 0.000010 0.021758 0.023207
0.000010 0.000010 0.000010 0.000010 0.999840 0.000010 0.000010 0.000010 0.000010 0.000010 0.000010 0.000010 0.000010 0.000010 0.000010 0.000010 0.000010
0.000010 0.000010 0.000010 0.000010 0.999840 0.000010 0.000010 0.000010 0.000010 0.000010 0.000010 0.000010 0.000010 0.000010 0.000010 0.000010 0.000010
0.000010 0.000010 0.000010 0.000010 0.999840 0.000010 0.000010 0.000010 0.000010 0.000010 0.000010 0.000010 0.000010 0.000010 0.000010 0.000010 0.000010
0.149366 0.025696 0.000010 0.000010 0.591926 0.003720 0.000010 0.026289 0.007023 0.000010 0.017947 0.042359 0.005359 0.076520 0.011363 0.042384 0.000010
0.060213 0.000010 0.000010 0.000010 0.802277 0.000010 0.000012 0.012422 0.027405 0.006509 0.000010 0.000010 0.005439 0.045579 0.029397 0.009383 0.001304
0.065147 0.008685 0.000010 0.000010 0.733661 0.000010 0.000010 0.014087 0.010444 0.001462 0.013922 0.038672 0.044184 0.042689 0.006443 0.020556 0.000010
0.000010 0.000010 0.000010 0.000010 0.974973 0.000010 0.000010 0.017791 0.000010 0.000010 0.000010 0.000010 0.000010 0.000010 0.007096 0.000010 0.000010
0.000010 0.000010 0.000010 0.000010 0.987792 0.000010 0.000010 0.000010 0.000010 0.000010 0.000010 0.000010 0.000010 0.000010 0.000010 0.012058 0.000010
0.097372 0.021999 0.000010 0.000010 0.633245 0.000010 0.014467 0.031285 0.062799 0.034248 0.000010 0.055953 0.000010 0.024080 0.000010 0.024484 0.000010
0.075153 0.000010 0.000010 0.000010 0.740564 0.000010 0.000010 0.006777 0.025784 0.021307 0.000010 0.065121 0.000010 0.020065 0.029866 0.015284 0.000010
0.094233 0.005930 0.033945 0.000010 0.657082 0.000010 0.074675 0.011218 0.000010 0.024594 0.000010 0.000010 0.000010 0.000010 0.037059 0.020806 0.040387
0.000010 0.000010 0.000010 0.000010 0.999840 0.000010 0.000010 0.000010 0.000010 0.000010 0.000010 0.000010 0.000010 0.000010 0.000010 0.000010 0.000010
0.000010 0.000010 0.000010 0.000010 0.999840 0.000010 0.000010 0.000010 0.000010 0.000010 0.000010 0.000010 0.000010 0.000010 0.000010 0.000010 0.000010
0.000010 0.007146 0.000010 0.000010 0.958597 0.000010 0.000010 0.000010 0.000010 0.000010 0.000010 0.000010 0.008062 0.000010 0.026066 0.000010 0.000010
0.000010 0.011968 0.000010 0.000010 0.934844 0.000010 0.000010 0.000010 0.000010 0.000010 0.000010 0.000010 0.000010 0.000010 0.023421 0.029638 0.000010
0.139601 0.000010 0.000010 0.000010 0.570836 0.000010 0.025762 0.012849 0.054278 0.000010 0.039991 0.062052 0.012423 0.018050 0.019427 0.044671 0.000010
0.114352 0.017112 0.000010 0.000010 0.628794 0.000010 0.001202 0.030559 0.072712 0.000010 0.000010 0.028520 0.037893 0.035344 0.013288 0.020163 0.000010
0.075133 0.019382 0.000010 0.000010 0.698217 0.000010 0.000010 0.042517 0.015081 0.000010 0.023625 0.070785 0.012520 0.026286 0.016384 0.000010 0.000010
0.999840 0.000010 0.000010 0.000010 0.000010 0.000010 0.000010 0.000010 0.000010 0.000010 0.000010 0.000010 0.000010 0.000010 0.000010 0.000010 0.000010
0.999840 0.000010 0.000010 0.000010 0.000010 0.000010 0.000010 0.000010 0.000010 0.000010 0.000010 0.000010 0.000010 0.000010 0.000010 0.000010 0.000010
0.999840 0.000010 0.000010 0.000010 0.000010 0.000010 0.000010 0.000010 0.000010 0.000010 0.000010 0.000010 0.000010 0.000010 0.000010 0.000010 0.000010
0.999840 0.000010 0.000010 0.000010 0.000010 0.000010 0.000010 0.000010 0.000010 0.000010 0.000010 0.000010 0.000010 0.000010 0.000010 0.000010 0.000010
0.907721 0.000010 0.092129 0.000010 0.000010 0.000010 0.000010 0.000010 0.000010 0.000010 0.000010 0.000010 0.000010 0.000010 0.000010 0.000010 0.000010
0.999840 0.000010 0.000010 0.000010 0.000010 0.000010 0.000010 0.000010 0.000010 0.000010 0.000010 0.000010 0.000010 0.000010 0.000010 0.000010 0.000010
0.000010 0.022217 0.067997 0.093065 0.642508 0.000010 0.034610 0.032929 0.051586 0.000010 0.005833 0.002220 0.000010 0.000010 0.000010 0.025196 0.021779
0.202148 0.015649 0.000010 0.000010 0.444198 0.000010 0.000010 0.053927 0.113243 0.009782 0.000010 0.009556 0.030897 0.013806 0.000010 0.078864 0.027868
0.985758 0.014092 0.000010 0.000010 0.000010 0.000010 0.000010 0.000010 0.000010 0.000010 0.000010 0.000010 0.000010 0.000010 0.000010 0.000010 0.000010
0.172190 0.016381 0.000010 0.000010 0.411130 0.013263 0.015128 0.018652 0.136690 0.000010 0.000010 0.000010 0.026265 0.055695 0.004624 0.111437 0.018496
0.959275 0.006966 0.000010 0.000010 0.000010 0.000010 0.000010 0.000010 0.000010 0.000010 0.000010 0.000010 0.000010 0.000010 0.000010 0.033618 0.000010
0.903711 0.002012 0.000010 0.000010 0.000010 0.000010 0.000010 0.028142 0.021121 0.000010 0.000010 0.000010 0.000010 0.000010 0.000010 0.044894 0.000010
0.000010 0.000010 0.000010 0.000010 0.868140 0.000010 0.000010 0.000010 0.082334 0.000010 0.000010 0.026849 0.000010 0.000010 0.011342 0.011214 0.000010
0.000010 0.000010 0.000010 0.000010 0.807289 0.000010 0.000010 0.023191 0.096813 0.002602 0.000010 0.046120 0.000010 0.000010 0.000010 0.021243 0.002642
0.003255 0.010870 0.000010 0.000010 0.758850 0.000010 0.000010 0.008313 0.092985 0.013235 0.004030 0.047127 0.000010 0.000010 0.021378 0.037794 0.002102
0.007454 0.000010 0.000010 0.000010 0.823159 0.000010 0.000010 0.010796 0.113545 0.000010 0.000010 0.009982 0.000010 0.000010 0.010298 0.010311 0.014364
0.120685 0.007920 0.000010 0.000010 0.599687 0.000010 0.000010 0.020305 0.106657 0.000010 0.000010 0.041984 0.004302 0.033199 0.008489 0.016623 0.040089
0.000010 0.000010 0.000010 0.000010 0.000010 0.000010 0.000010 0.000010 0.000010 0.000010 0.000010 0.999840 0.000010 0.000010 0.000010 0.000010 0.000010
0.000010 0.000010 0.000010 0.000010 0.000010 0.000010 0.000010 0.000010 0.000010 0.000010 0.000010 0.999840 0.000010 0.000010 0.000010 0.000010 0.000010
0.146223 0.019277 0.000010 0.000010 0.518504 0.000010 0.000010 0.021518 0.114559 0.006537 0.000010 0.068488 0.000010 0.045800 0.000010 0.050598 0.008426
0.263586 0.018281 0.000010 0.000010 0.161145 0.000010 0.000010 0.000010 0.070657 0.000010 0.000010 0.483243 0.000010 0.000010 0.002978 0.000010 0.000010
0.000010 0.423193 0.000010 0.000010 0.425598 0.000010 0.000010 0.009382 0.025285 0.001006 0.000010 0.000010 0.000010 0.000010 0.016505 0.037681 0.061260
0.000010 0.000010 0.000010 0.000010 0.111212 0.000010 0.756159 0.073674 0.000010 0.000010 0.000010 0.047380 0.011456 0.000010 0.000010 0.000010 0.000010
0.000010 0.000010 0.000010 0.000010 0.000010 0.000010 0.999840 0.000010 0.000010 0.000010 0.000010 0.000010 0.000010 0.000010 0.000010 0.000010 0.000010
0.000010 0.000581 0.000010 0.000010 0.214488 0.000010 0.342507 0.022812 0.000010 0.000010 0.000010 0.223613 0.000010 0.000010 0.025160 0.017957 0.152792
0.000010 0.000011 0.000010 0.000010 0.000010 0.000010 0.999838 0.000011 0.000010 0.000010 0.000010 0.000010 0.000010 0.000010 0.000010 0.000010 0.000010
0.038040 0.004239 0.010110 0.019167 0.697289 0.000010 0.091311 0.037989 0.030796 0.010817 0.024728 0.000010 0.000970 0.004279 0.020885 0.000010 0.009350
0.022924 0.000010 0.092605 0.026902 0.562955 0.000010 0.189907 0.000010 0.000010 0.024001 0.045660 0.000010 0.000010 0.000010 0.005839 0.000010 0.029127
0.091377 0.002471 0.052668 0.056829 0.465362 0.000010 0.107575 0.043950 0.000010 0.000010 0.038816 0.000010 0.041137 0.000010 0.012741 0.027146 0.059878
0.000010 0.000010 0.000010 0.000010 0.000010 0.000010 0.999840 0.000010 0.000010 0.000010 0.000010 0.000010 0.000010 0.000010 0.000010 0.000010 0.000010
0.000010 0.000010 0.000010 0.000010 0.127464 0.000010 0.741822 0.020464 0.039844 0.000010 0.000010 0.000010 0.000010 0.030276 0.000010 0.000010 0.040021
0.000010 0.000012 0.000010 0.000010 0.000010 0.000010 0.999838 0.000010 0.000010 0.000010 0.000010 0.000010 0.000010 0.000010 0.000010 0.000010 0.000010
0.010332 0.000010 0.049524 0.000010 0.571656 0.000010 0.187464 0.012787 0.000010 0.021846 0.033219 0.032063 0.023344 0.000010 0.000010 0.027181 0.030524
0.000010 0.000010 0.090115 0.022778 0.575935 0.000010 0.181771 0.012187 0.055226 0.000010 0.033976 0.014500 0.000010 0.000010 0.000010 0.013431 0.000010
0.222410 0.028493 0.000010 0.000010 0.462509 0.000010 0.001759 0.027247 0.067856 0.000010 0.000010 0.021791 0.048362 0.012603 0.045522 0.061388 0.000010
0.097320 0.039197 0.000010 0.000010 0.436396 0.000010 0.000010 0.058982 0.101632 0.027276 0.012904 0.094127 0.005521 0.003011 0.068571 0.055015 0.000010
0.000010 0.000010 0.000010 0.000010 0.000010 0.000010 0.000013 0.000015 0.000010 0.000010 0.000010 0.000010 0.000010 0.000010 0.999832 0.000010 0.000010
0.000010 0.000010 0.000010 0.000010 0.000010 0.000010 0.000010 0.000011 0.000010 0.000010 0.000010 0.000010 0.000010 0.000010 0.999839 0.000010 0.000010
0.117937 0.029694 0.000010 0.000010 0.481149 0.000010 0.000010 0.036093 0.058547 0.007049 0.000010 0.044188 0.010252 0.050080 0.084666 0.023300 0.056995
0.000010 0.000010 0.000010 0.000010 0.000010 0.000010 0.000013 0.000015 0.000010 0.000010 0.000010 0.000010 0.000010 0.000010 0.999832 0.000010 0.000010
0.000010 0.000010 0.000010 0.000010 0.000010 0.000010 0.000010 0.000010 0.000010 0.000010 0.000010 0.000010 0.000010 0.000010 0.999840 0.000010 0.000010
0.013420 0.041154 0.000010 0.000010 0.371261 0.000010 0.000010 0.013880 0.105101 0.008049 0.000010 0.000010 0.000010 0.000010 0.398613 0.009305 0.039137
0.188173 0.002304 0.000010 0.000010 0.000010 0.000010 0.000010 0.000010 0.000010 0.000010 0.000010 0.753030 0.000010 0.000010 0.000010 0.000010 0.056363
0.000010 0.700488 0.000010 0.000010 0.249567 0.000010 0.000010 0.000010 0.000010 0.000010 0.000010 0.000010 0.000010 0.000010 0.010367 0.013039 0.026418
0.211509 0.000010 0.000010 0.000010 0.639214 0.000010 0.000010 0.043119 0.016776 0.008539 0.000010 0.001757 0.000010 0.000010 0.030354 0.000010 0.048643
0.255949 0.011987 0.000010 0.000010 0.511169 0.005759 0.010216 0.039926 0.000010 0.000010 0.025819 0.032937 0.000010 0.000010 0.052096 0.022302 0.031780
0.168359 0.014401 0.000010 0.000010 0.664645 0.000010 0.000010 0.059900 0.000010 0.000010 0.000010 0.078365 0.000010 0.000010 0.014175 0.000054 0.000010
0.116319 0.021178 0.000010 0.000010 0.626031 0.000010 0.000010 0.054310 0.057094 0.004871 0.000010 0.028728 0.000010 0.007995 0.014685 0.011308 0.057421
0.177053 0.013401 0.000010 0.000010 0.552088 0.000010 0.000010 0.047085 0.028472 0.008456 0.025753 0.065972 0.000010 0.018972 0.022823 0.023931 0.015945
0.999839 0.000010 0.000010 0.000010 0.000010 0.000011 0.000010 0.000010 0.000010 0.000010 0.000010 0.000010 0.000010 0.000010 0.000010 0.000010 0.000010
0.999839 0.000010 0.000010 0.000010 0.000010 0.000011 0.000010 0.000010 0.000010 0.000010 0.000010 0.000010 0.000010 0.000010 0.000010 0.000010 0.000010
0.153449 0.012332 0.014101 0.015744 0.582069 0.000010 0.003764 0.029375 0.082417 0.000010 0.000010 0.020236 0.034013 0.015411 0.000010 0.029081 0.007969
0.238598 0.000010 0.000010 0.000010 0.736086 0.000010 0.000010 0.025176 0.000010 0.000010 0.000010 0.000010 0.000010 0.000010 0.000010 0.000010 0.000010
0.165679 0.000012 0.000010 0.000010 0.796779 0.000010 0.000010 0.034132 0.000010 0.000010 0.000010 0.000010 0.000010 0.000010 0.000010 0.003278 0.000010
0.850588 0.000010 0.000010 0.000010 0.000010 0.000010 0.022872 0.034692 0.000010 0.000010 0.047154 0.023947 0.000010 0.000010 0.020636 0.000010 0.000010
0.155280 0.030597 0.000010 0.000010 0.609666 0.000010 0.000010 0.034047 0.033462 0.000010 0.014468 0.032108 0.000010 0.024098 0.019657 0.012414 0.034144
0.233137 0.015655 0.000010 0.000010 0.571979 0.000010 0.015046 0.031517 0.000010 0.000010 0.000010 0.076431 0.014188 0.000010 0.023445 0.018522 0.000010
0.999840 0.000010 0.000010 0.000010 0.000010 0.000010 0.000010 0.000010 0.000010 0.000010 0.000010 0.000010 0.000010 0.000010 0.000010 0.000010 0.000010
0.999840 0.000010 0.000010 0.000010 0.000010 0.000010 0.000010 0.000010 0.000010 0.000010 0.000010 0.000010 0.000010 0.000010 0.000010 0.000010 0.000010
0.131998 0.004849 0.000010 0.000010 0.707187 0.000010 0.000010 0.000010 0.052226 0.000010 0.000010 0.037816 0.000010 0.016003 0.007514 0.000010 0.042318
0.192369 0.000010 0.000010 0.000010 0.687916 0.000010 0.000010 0.038608 0.015672 0.001886 0.000010 0.004359 0.000010 0.019939 0.018238 0.005124 0.015820
0.150958 0.006930 0.000010 0.000010 0.552339 0.000010 0.000010 0.011472 0.113373 0.001991 0.028316 0.054622 0.000010 0.024420 0.024464 0.006219 0.024847
0.148030 0.014656 0.000010 0.000010 0.640163 0.000010 0.000010 0.009542 0.026471 0.000010 0.000010 0.079027 0.000010 0.004748 0.026167 0.022599 0.028527
0.202379 0.019066 0.000010 0.003250 0.500754 0.000010 0.016258 0.053497 0.018895 0.000010 0.010768 0.048039 0.000010 0.036738 0.090296 0.000010 0.000010
0.056664 0.012139 0.000010 0.026248 0.300915 0.060476 0.000010 0.004635 0.075797 0.000010 0.016040 0.000010 0.371210 0.011723 0.000010 0.014991 0.049113
0.000010 0.000010 0.000010 0.000010 0.000010 0.000010 0.000010 0.000010 0.000010 0.000010 0.000010 0.000010 0.999840 0.000010 0.000010 0.000010 0.000010
0.000010 0.000010 0.000010 0.000010 0.000010 0.000010 0.000010 0.000010 0.000010 0.000010 0.000010 0.000010 0.999840 0.000010 0.000010 0.000010 0.000010
0.000010 0.000010 0.000010 0.000010 0.000010 0.000010 0.000010 0.000010 0.000010 0.000010 0.000010 0.000010 0.999840 0.000010 0.000010 0.000010 0.000010
0.000010 0.000010 0.000010 0.000010 0.000010 0.000010 0.000010 0.000010 0.000010 0.000010 0.000010 0.000010 0.999840 0.000010 0.000010 0.000010 0.000010
0.000010 0.000010 0.000010 0.000010 0.000010 0.000010 0.000010 0.000010 0.000010 0.000010 0.000010 0.000010 0.999840 0.000010 0.000010 0.000010 0.000010
0.000010 0.000010 0.000010 0.000010 0.000010 0.000010 0.000010 0.000010 0.000010 0.000010 0.000010 0.000010 0.999840 0.000010 0.000010 0.000010 0.000010
0.000010 0.000010 0.000010 0.000010 0.000010 0.000010 0.000010 0.000010 0.000010 0.000010 0.000010 0.000010 0.999840 0.000010 0.000010 0.000010 0.000010
0.000010 0.000010 0.000010 0.000010 0.000010 0.000010 0.000010 0.000010 0.000010 0.000010 0.000010 0.000010 0.999840 0.000010 0.000010 0.000010 0.000010
0.000010 0.000010 0.000010 0.000010 0.000010 0.000010 0.000010 0.000010 0.000010 0.000010 0.000010 0.000010 0.999840 0.000010 0.000010 0.000010 0.000010
0.000010 0.000010 0.000010 0.000010 0.000010 0.000010 0.000010 0.000010 0.000010 0.000010 0.000010 0.000010 0.999840 0.000010 0.000010 0.000010 0.000010
0.000010 0.000010 0.000010 0.000010 0.000010 0.000010 0.000010 0.000010 0.000010 0.000010 0.000010 0.000010 0.999840 0.000010 0.000010 0.000010 0.000010
0.000010 0.000010 0.000010 0.000010 0.000010 0.000010 0.000010 0.000010 0.000010 0.000010 0.000010 0.000010 0.999840 0.000010 0.000010 0.000010 0.000010
0.000010 0.000010 0.000010 0.000010 0.000010 0.000010 0.000010 0.000010 0.000010 0.582444 0.000010 0.000010 0.417406 0.000010 0.000010 0.000010 0.000010
0.000010 0.000010 0.000010 0.000010 0.000010 0.000010 0.000010 0.000010 0.000010 0.687512 0.000010 0.000010 0.312338 0.000010 0.000010 0.000010 0.000010
0.000010 0.000010 0.000010 0.000010 0.000010 0.000010 0.000010 0.000010 0.000010 0.999840 0.000010 0.000010 0.000010 0.000010 0.000010 0.000010 0.000010
0.000010 0.000010 0.000010 0.000010 0.000010 0.000010 0.000010 0.000010 0.000010 0.999840 0.000010 0.000010 0.000010 0.000010 0.000010 0.000010 0.000010
0.000019 0.000010 0.000010 0.000010 0.000010 0.000010 0.000010 0.000010 0.000010 0.999831 0.000010 0.000010 0.000010 0.000010 0.000010 0.000010 0.000010
0.000010 0.000010 0.000010 0.000010 0.000010 0.000010 0.000010 0.000010 0.000010 0.999840 0.000010 0.000010 0.000010 0.000010 0.000010 0.000010 0.000010
0.000010 0.000010 0.000010 0.000010 0.000010 0.999840 0.000010 0.000010 0.000010 0.000010 0.000010 0.000010 0.000010 0.000010 0.000010 0.000010 0.000010
0.000010 0.000010 0.000010 0.000010 0.000010 0.999840 0.000010 0.000010 0.000010 0.000010 0.000010 0.000010 0.000010 0.000010 0.000010 0.000010 0.000010
0.000010 0.000010 0.000010 0.000010 0.000010 0.999840 0.000010 0.000010 0.000010 0.000010 0.000010 0.000010 0.000010 0.000010 0.000010 0.000010 0.000010
0.000010 0.000010 0.000010 0.000010 0.000010 0.999840 0.000010 0.000010 0.000010 0.000010 0.000010 0.000010 0.000010 0.000010 0.000010 0.000010 0.000010
0.000010 0.000010 0.000010 0.000010 0.000010 0.999840 0.000010 0.000010 0.000010 0.000010 0.000010 0.000010 0.000010 0.000010 0.000010 0.000010 0.000010
0.000010 0.000010 0.000010 0.000010 0.000010 0.999840 0.000010 0.000010 0.000010 0.000010 0.000010 0.000010 0.000010 0.000010 0.000010 0.000010 0.000010
0.000010 0.000010 0.000010 0.000010 0.000010 0.999840 0.000010 0.000010 0.000010 0.000010 0.000010 0.000010 0.000010 0.000010 0.000010 0.000010 0.000010
0.000010 0.000010 0.000010 0.000010 0.116877 0.761670 0.000010 0.000010 0.000010 0.000010 0.000010 0.037917 0.028759 0.040104 0.000010 0.014564 0.000010
0.000010 0.013470 0.000010 0.000010 0.216805 0.527642 0.000010 0.032657 0.014915 0.001815 0.000010 0.000010 0.028517 0.124912 0.000010 0.039187 0.000010
0.000010 0.000010 0.000010 0.000010 0.101004 0.798318 0.000010 0.000010 0.045691 0.020781 0.000010 0.000010 0.000010 0.004327 0.029770 0.000010 0.000010
0.000010 0.002617 0.000010 0.000010 0.181721 0.718619 0.000010 0.000010 0.000010 0.000213 0.000010 0.000010 0.025967 0.070753 0.000010 0.000010 0.000010
0.000010 0.000010 0.000010 0.000010 0.000010 0.999840 0.000010 0.000010 0.000010 0.000010 0.000010 0.000010 0.000010 0.000010 0.000010 0.000010 0.000010
0.000010 0.000010 0.000010 0.000010 0.000010 0.999840 0.000010 0.000010 0.000010 0.000010 0.000010 0.000010 0.000010 0.000010 0.000010 0.000010 0.000010
0.000010 0.000010 0.000010 0.000010 0.065157 0.759230 0.000010 0.000010 0.020575 0.000010 0.030613 0.028357 0.025464 0.000010 0.032236 0.003088 0.035199
0.000010 0.017253 0.000010 0.000010 0.030585 0.849205 0.000010 0.042964 0.000010 0.000010 0.000010 0.000010 0.012516 0.000010 0.019380 0.027998 0.000010
0.052578 0.000010 0.000010 0.000010 0.000010 0.740448 0.000010 0.011285 0.000010 0.000454 0.000010 0.027940 0.087425 0.051670 0.023605 0.004514 0.000010
0.000010 0.000010 0.000010 0.000010 0.519551 0.152808 0.000010 0.007255 0.000010 0.000010 0.000010 0.000010 0.000010 0.320257 0.000010 0.000010 0.000010
0.000010 0.000010 0.000010 0.036786 0.454079 0.172803 0.000010 0.000010 0.000010 0.007599 0.000010 0.000010 0.000010 0.328613 0.000010 0.000010 0.000010
0.000010 0.014683 0.000010 0.000010 0.401134 0.146901 0.000010 0.020799 0.038402 0.010035 0.000010 0.001890 0.024783 0.341294 0.000010 0.000010 0.000010
0.000010 0.000010 0.000010 0.000010 0.407001 0.190240 0.000010 0.011453 0.000010 0.012645 0.000010 0.000010 0.000010 0.337522 0.000743 0.013092 0.027214
0.000010 0.000010 0.026102 0.023972 0.339215 0.183893 0.000010 0.000010 0.017371 0.016213 0.037506 0.012242 0.000010 0.315234 0.006130 0.022062 0.000010
0.000010 0.000010 0.144930 0.000010 0.008018 0.548738 0.000010 0.017785 0.000010 0.000010 0.000010 0.009564 0.055404 0.172862 0.000010 0.021377 0.021244
0.000010 0.000010 0.999840 0.000010 0.000010 0.000010 0.000010 0.000010 0.000010 0.000010 0.000010 0.000010 0.000010 0.000010 0.000010 0.000010 0.000010
0.000010 0.000010 0.999840 0.000010 0.000010 0.000010 0.000010 0.000010 0.000010 0.000010 0.000010 0.000010 0.000010 0.000010 0.000010 0.000010 0.000010
0.000010 0.000010 0.999840 0.000010 0.000010 0.000010 0.000010 0.000010 0.000010 0.000010 0.000010 0.000010 0.000010 0.000010 0.000010 0.000010 0.000010
0.000010 0.000010 0.744371 0.000010 0.000010 0.000010 0.000010 0.000010 0.000010 0.012461 0.000010 0.000010 0.000010 0.000010 0.243027 0.000010 0.000010
0.000010 0.000010 0.744053 0.000010 0.000010 0.000010 0.000010 0.000010 0.000010 0.012215 0.000010 0.000010 0.000010 0.000010 0.243592 0.000010 0.000010
0.008019 0.000010 0.000010 0.000010 0.407011 0.256100 0.000010 0.000010 0.015018 0.000010 0.000010 0.003373 0.046824 0.249016 0.000010 0.000010 0.014547
0.000010 0.000010 0.399621 0.166600 0.008332 0.148593 0.108487 0.000010 0.011944 0.030677 0.095220 0.000010 0.000010 0.000010 0.030446 0.000010 0.000010
0.022317 0.004286 0.093595 0.079215 0.054275 0.398035 0.030754 0.020151 0.013761 0.000010 0.078008 0.000010 0.054975 0.100606 0.004714 0.000010 0.045278
0.000010 0.000010 0.000010 0.000010 0.342031 0.255756 0.000010 0.013756 0.000010 0.025744 0.002820 0.023380 0.000010 0.330656 0.005769 0.000010 0.000010
0.000013 0.000010 0.000010 0.000010 0.400204 0.260326 0.000010 0.000010 0.012230 0.017596 0.000010 0.000010 0.000010 0.295667 0.008514 0.000010 0.005360
0.000010 0.000010 0.000010 0.000010 0.521677 0.125271 0.000010 0.000010 0.000010 0.000010 0.000010 0.000010 0.026139 0.293446 0.000010 0.028317 0.005041
0.000010 0.008773 0.000010 0.000010 0.551721 0.103519 0.000010 0.000010 0.000010 0.000010 0.010660 0.000010 0.018485 0.290519 0.000010 0.016223 0.000010
0.000010 0.009549 0.000010 0.000010 0.446988 0.219000 0.000010 0.012496 0.000010 0.009382 0.000010 0.000069 0.000010 0.293210 0.009216 0.000010 0.000010
0.000010 0.000010 0.000010 0.000010 0.426003 0.276329 0.000010 0.000010 0.000010 0.014520 0.000010 0.000010 0.000010 0.283018 0.000010 0.000010 0.000010
