# Supplementary material for: Genetic analysis of Thai cattle reveals a Southeast Asian indicine ancestry
Source: PeerJ. 2015 Oct 27;3:e1318. doi: 10.7717/peerj.1318 (PMC4627918; doi:10.7717/peerj.1318)
Supplement: Dataset S2 — The Q values inferred by ADMIXTURE for each modeled K are shown for each individual, which are labeled according to breed information. The data are organized into three folders, each of which represents the ADMIXTURE experiments described in Fig. S5. [file peerj-03-1318-s007.zip › SupplementDataS7/28experiments/experiment_10/18.Q]

0.000010 0.000010 0.000010 0.000010 0.999830 0.000010 0.000010 0.000010 0.000010 0.000010 0.000010 0.000010 0.000010 0.000010 0.000010 0.000010 0.000010 0.000010
0.000010 0.000010 0.000012 0.000010 0.999828 0.000010 0.000010 0.000010 0.000010 0.000010 0.000010 0.000010 0.000010 0.000010 0.000010 0.000010 0.000010 0.000010
0.000010 0.000010 0.000010 0.000010 0.999830 0.000010 0.000010 0.000010 0.000010 0.000010 0.000010 0.000010 0.000010 0.000010 0.000010 0.000010 0.000010 0.000010
0.000010 0.000010 0.000010 0.000010 0.999830 0.000010 0.000010 0.000010 0.000010 0.000010 0.000010 0.000010 0.000010 0.000010 0.000010 0.000010 0.000010 0.000010
0.000010 0.000010 0.000010 0.000010 0.999830 0.000010 0.000010 0.000010 0.000010 0.000010 0.000010 0.000010 0.000010 0.000010 0.000010 0.000010 0.000010 0.000010
0.000010 0.000010 0.000010 0.000010 0.999830 0.000010 0.000010 0.000010 0.000010 0.000010 0.000010 0.000010 0.000010 0.000010 0.000010 0.000010 0.000010 0.000010
0.000010 0.000010 0.000010 0.000010 0.999830 0.000010 0.000010 0.000010 0.000010 0.000010 0.000010 0.000010 0.000010 0.000010 0.000010 0.000010 0.000010 0.000010
0.000010 0.000010 0.000010 0.000010 0.999830 0.000010 0.000010 0.000010 0.000010 0.000010 0.000010 0.000010 0.000010 0.000010 0.000010 0.000010 0.000010 0.000010
0.000010 0.000010 0.000010 0.000010 0.000010 0.000010 0.000010 0.000010 0.999830 0.000010 0.000010 0.000010 0.000010 0.000010 0.000010 0.000010 0.000010 0.000010
0.000010 0.000010 0.000010 0.000010 0.000010 0.000010 0.000010 0.000010 0.999830 0.000010 0.000010 0.000010 0.000010 0.000010 0.000010 0.000010 0.000010 0.000010
0.029786 0.000051 0.026668 0.084114 0.000010 0.000010 0.000010 0.000010 0.020853 0.000010 0.000010 0.000010 0.118319 0.030065 0.000010 0.000010 0.690044 0.000010
0.000010 0.000010 0.000010 0.000010 0.000010 0.000010 0.000010 0.000010 0.000010 0.000010 0.000010 0.000010 0.000010 0.000010 0.000010 0.000010 0.999830 0.000010
0.000010 0.000010 0.000010 0.000010 0.000010 0.000010 0.000010 0.000010 0.000010 0.000010 0.000010 0.000010 0.000010 0.000010 0.000010 0.000010 0.999830 0.000010
0.000010 0.000010 0.000010 0.000010 0.000010 0.000010 0.000010 0.000010 0.000010 0.000010 0.000010 0.000010 0.000010 0.000010 0.000010 0.000010 0.999830 0.000010
0.000010 0.000010 0.000010 0.000010 0.000010 0.000010 0.000010 0.000010 0.000010 0.000010 0.000010 0.000010 0.000010 0.000010 0.000010 0.000010 0.999830 0.000010
0.003824 0.000010 0.000010 0.013600 0.000010 0.000010 0.000010 0.000010 0.045752 0.000010 0.000010 0.070440 0.000010 0.000010 0.000010 0.000010 0.866253 0.000010
0.000010 0.000010 0.000010 0.000010 0.000010 0.000010 0.000010 0.000010 0.000010 0.000010 0.000010 0.000010 0.000010 0.000010 0.000010 0.000010 0.999830 0.000010
0.000010 0.000010 0.000010 0.000010 0.014267 0.061679 0.000010 0.000010 0.000010 0.000010 0.000010 0.008059 0.000010 0.000010 0.000010 0.000010 0.915855 0.000010
0.000010 0.000010 0.000010 0.000010 0.000010 0.000010 0.000010 0.000010 0.000010 0.000010 0.000010 0.000010 0.000010 0.000010 0.000010 0.000010 0.999830 0.000010
0.000010 0.000010 0.000010 0.000010 0.000010 0.000010 0.000010 0.000010 0.000010 0.000010 0.000010 0.000010 0.000010 0.000010 0.000010 0.000010 0.999830 0.000010
0.000010 0.000010 0.000010 0.000010 0.000010 0.000010 0.000010 0.000010 0.000010 0.000010 0.000010 0.000010 0.000010 0.000010 0.000010 0.000010 0.999830 0.000010
0.000010 0.000010 0.009396 0.000010 0.000010 0.000010 0.002341 0.000010 0.000010 0.000010 0.000010 0.000010 0.000010 0.000010 0.000010 0.000010 0.988114 0.000010
0.000010 0.000010 0.000010 0.000010 0.000010 0.000010 0.000010 0.000010 0.000010 0.000010 0.000010 0.000010 0.000010 0.000010 0.000010 0.000010 0.999830 0.000010
0.000010 0.000010 0.000010 0.000010 0.000010 0.000010 0.000010 0.000010 0.000010 0.000010 0.000010 0.000010 0.000010 0.000010 0.000010 0.000010 0.999830 0.000010
0.000010 0.040239 0.036218 0.003716 0.000010 0.012355 0.008489 0.000010 0.041369 0.000010 0.000010 0.000014 0.112520 0.021307 0.000634 0.000010 0.723070 0.000010
0.000010 0.000010 0.000010 0.000010 0.000010 0.000010 0.000010 0.000010 0.000010 0.000010 0.000010 0.000010 0.000010 0.000010 0.000010 0.000010 0.999830 0.000010
0.000010 0.000010 0.000010 0.000010 0.000010 0.000010 0.000010 0.000010 0.000010 0.000010 0.000010 0.000010 0.000010 0.000010 0.000010 0.000010 0.999830 0.000010
0.000010 0.000010 0.000010 0.000010 0.000010 0.000010 0.000010 0.000010 0.000010 0.000010 0.000010 0.000010 0.000010 0.000010 0.000010 0.000010 0.999830 0.000010
0.000010 0.000010 0.000010 0.000010 0.000010 0.000010 0.000010 0.000010 0.000010 0.000010 0.000010 0.000010 0.000010 0.000010 0.000010 0.000010 0.999830 0.000010
0.000010 0.000010 0.000010 0.000010 0.000010 0.000010 0.000010 0.000010 0.000010 0.000010 0.000010 0.000010 0.000010 0.000010 0.000010 0.000010 0.999830 0.000010
0.050122 0.043739 0.041289 0.282881 0.000010 0.080060 0.000010 0.016101 0.063025 0.000010 0.013924 0.060293 0.303875 0.011482 0.003824 0.002271 0.019154 0.007932
0.023571 0.000010 0.042710 0.389550 0.009101 0.136150 0.000014 0.028974 0.036202 0.000010 0.017001 0.108954 0.078713 0.042253 0.000010 0.000010 0.067095 0.019671
0.000010 0.000010 0.067645 0.093729 0.002466 0.627648 0.000017 0.000010 0.024010 0.000010 0.000010 0.018499 0.065662 0.000010 0.000010 0.000010 0.050890 0.049353
0.000010 0.000010 0.000010 0.000010 0.000010 0.999827 0.000010 0.000010 0.000013 0.000010 0.000010 0.000010 0.000010 0.000010 0.000010 0.000010 0.000010 0.000010
0.000010 0.000010 0.000010 0.000010 0.000010 0.999830 0.000010 0.000010 0.000010 0.000010 0.000010 0.000010 0.000010 0.000010 0.000010 0.000010 0.000010 0.000010
0.000010 0.000010 0.046259 0.127886 0.007801 0.665012 0.000010 0.000010 0.017661 0.000010 0.000010 0.068967 0.028383 0.011064 0.000010 0.000010 0.026877 0.000010
0.000010 0.000010 0.030531 0.324249 0.021715 0.302919 0.010230 0.000010 0.022759 0.000010 0.000010 0.000010 0.221322 0.002090 0.000010 0.000010 0.049307 0.014798
0.000010 0.000010 0.000010 0.000010 0.000010 0.999830 0.000010 0.000010 0.000010 0.000010 0.000010 0.000010 0.000010 0.000010 0.000010 0.000010 0.000010 0.000010
0.016690 0.010656 0.000010 0.075135 0.018237 0.637818 0.000010 0.047818 0.000010 0.025659 0.020705 0.035322 0.047181 0.000010 0.019453 0.000010 0.038918 0.006358
0.000010 0.008124 0.009634 0.048982 0.000012 0.568982 0.000010 0.086546 0.025962 0.039163 0.048720 0.041315 0.094863 0.000010 0.003488 0.000010 0.000010 0.024159
0.000010 0.000010 0.035357 0.217067 0.000010 0.527811 0.010307 0.059841 0.076317 0.007948 0.039055 0.000010 0.000010 0.000010 0.000010 0.000010 0.025409 0.000807
0.000010 0.000010 0.000010 0.000010 0.000010 0.999830 0.000010 0.000010 0.000010 0.000010 0.000010 0.000010 0.000010 0.000010 0.000010 0.000010 0.000010 0.000010
0.017268 0.000010 0.045438 0.371681 0.008609 0.158373 0.000015 0.023675 0.042050 0.009882 0.000010 0.059158 0.191120 0.017884 0.000010 0.000010 0.054798 0.000010
0.000010 0.000010 0.000010 0.087762 0.000010 0.861083 0.014287 0.000010 0.000010 0.000010 0.000010 0.000010 0.000010 0.000010 0.000010 0.000010 0.036728 0.000010
0.000773 0.008724 0.044749 0.358595 0.000010 0.301529 0.012614 0.030985 0.058289 0.000010 0.019211 0.024529 0.058223 0.045616 0.000010 0.000010 0.005980 0.030142
0.000010 0.031745 0.053789 0.233770 0.000010 0.420904 0.015864 0.054344 0.000010 0.038074 0.017317 0.042811 0.062907 0.020416 0.000010 0.000010 0.007999 0.000010
0.000010 0.049185 0.021983 0.298494 0.000010 0.461948 0.000010 0.035382 0.045096 0.000010 0.021395 0.027590 0.000010 0.014185 0.000010 0.000010 0.000010 0.024662
0.000010 0.000010 0.003786 0.011954 0.000010 0.984109 0.000010 0.000010 0.000010 0.000010 0.000010 0.000012 0.000010 0.000010 0.000010 0.000010 0.000010 0.000010
0.000010 0.000010 0.000010 0.000010 0.000010 0.999830 0.000010 0.000010 0.000010 0.000010 0.000010 0.000010 0.000010 0.000010 0.000010 0.000010 0.000010 0.000010
0.000010 0.000010 0.000010 0.000010 0.000010 0.999830 0.000010 0.000010 0.000010 0.000010 0.000010 0.000010 0.000010 0.000010 0.000010 0.000010 0.000010 0.000010
0.000010 0.000010 0.000010 0.999830 0.000010 0.000010 0.000010 0.000010 0.000010 0.000010 0.000010 0.000010 0.000010 0.000010 0.000010 0.000010 0.000010 0.000010
0.000010 0.000010 0.000010 0.999830 0.000010 0.000010 0.000010 0.000010 0.000010 0.000010 0.000010 0.000010 0.000010 0.000010 0.000010 0.000010 0.000010 0.000010
0.000010 0.000010 0.000010 0.999830 0.000010 0.000010 0.000010 0.000010 0.000010 0.000010 0.000010 0.000010 0.000010 0.000010 0.000010 0.000010 0.000010 0.000010
0.000010 0.000010 0.000010 0.999830 0.000010 0.000010 0.000010 0.000010 0.000010 0.000010 0.000010 0.000010 0.000010 0.000010 0.000010 0.000010 0.000010 0.000010
0.000010 0.000010 0.000010 0.999830 0.000010 0.000010 0.000010 0.000010 0.000010 0.000010 0.000010 0.000010 0.000010 0.000010 0.000010 0.000010 0.000010 0.000010
0.000010 0.000010 0.000010 0.999830 0.000010 0.000010 0.000010 0.000010 0.000010 0.000010 0.000010 0.000010 0.000010 0.000010 0.000010 0.000010 0.000010 0.000010
0.000010 0.000010 0.000010 0.999830 0.000010 0.000010 0.000010 0.000010 0.000010 0.000010 0.000010 0.000010 0.000010 0.000010 0.000010 0.000010 0.000010 0.000010
0.000010 0.000010 0.000010 0.999830 0.000010 0.000010 0.000010 0.000010 0.000010 0.000010 0.000010 0.000010 0.000010 0.000010 0.000010 0.000010 0.000010 0.000010
0.000010 0.000010 0.000010 0.970017 0.001251 0.000010 0.000010 0.000010 0.008806 0.000010 0.000010 0.000010 0.000010 0.000010 0.000010 0.000010 0.019785 0.000010
0.000010 0.000010 0.000010 0.999830 0.000010 0.000010 0.000010 0.000010 0.000010 0.000010 0.000010 0.000010 0.000010 0.000010 0.000010 0.000010 0.000010 0.000010
0.000010 0.000010 0.000010 0.999830 0.000010 0.000010 0.000010 0.000010 0.000010 0.000010 0.000010 0.000010 0.000010 0.000010 0.000010 0.000010 0.000010 0.000010
0.000010 0.000010 0.000010 0.999830 0.000010 0.000010 0.000010 0.000010 0.000010 0.000010 0.000010 0.000010 0.000010 0.000010 0.000010 0.000010 0.000010 0.000010
0.000010 0.000010 0.000010 0.999830 0.000010 0.000010 0.000010 0.000010 0.000010 0.000010 0.000010 0.000010 0.000010 0.000010 0.000010 0.000010 0.000010 0.000010
0.000010 0.000010 0.000010 0.999830 0.000010 0.000010 0.000010 0.000010 0.000010 0.000010 0.000010 0.000010 0.000010 0.000010 0.000010 0.000010 0.000010 0.000010
0.000010 0.000010 0.000010 0.999830 0.000010 0.000010 0.000010 0.000010 0.000010 0.000010 0.000010 0.000010 0.000010 0.000010 0.000010 0.000010 0.000010 0.000010
0.000010 0.000010 0.000010 0.999830 0.000010 0.000010 0.000010 0.000010 0.000010 0.000010 0.000010 0.000010 0.000010 0.000010 0.000010 0.000010 0.000010 0.000010
0.000010 0.000010 0.000010 0.999830 0.000010 0.000010 0.000010 0.000010 0.000010 0.000010 0.000010 0.000010 0.000010 0.000010 0.000010 0.000010 0.000010 0.000010
0.000010 0.000010 0.020153 0.979687 0.000010 0.000010 0.000010 0.000010 0.000010 0.000010 0.000010 0.000010 0.000010 0.000010 0.000010 0.000010 0.000010 0.000010
0.000010 0.000010 0.000010 0.999830 0.000010 0.000010 0.000010 0.000010 0.000010 0.000010 0.000010 0.000010 0.000010 0.000010 0.000010 0.000010 0.000010 0.000010
0.000010 0.000010 0.000010 0.999830 0.000010 0.000010 0.000010 0.000010 0.000010 0.000010 0.000010 0.000010 0.000010 0.000010 0.000010 0.000010 0.000010 0.000010
0.000010 0.000010 0.000010 0.000010 0.000010 0.000010 0.000010 0.000010 0.000010 0.000010 0.000010 0.000010 0.000010 0.000010 0.000010 0.000010 0.000010 0.999830
0.000010 0.000010 0.000010 0.000010 0.000010 0.000010 0.000010 0.000010 0.000010 0.000010 0.000010 0.000010 0.000010 0.000010 0.000010 0.000010 0.000010 0.999830
0.000010 0.000010 0.000010 0.000010 0.000010 0.000010 0.000010 0.000010 0.000010 0.000010 0.000010 0.000010 0.000010 0.000010 0.000010 0.000010 0.000010 0.999830
0.000010 0.000010 0.000010 0.000010 0.000010 0.000010 0.000010 0.000010 0.000010 0.000010 0.000010 0.000010 0.000010 0.000010 0.000010 0.000010 0.000010 0.999830
0.000010 0.000010 0.000010 0.000010 0.000010 0.000010 0.000010 0.000010 0.000010 0.000010 0.000010 0.000010 0.000010 0.000010 0.000010 0.000010 0.000010 0.999830
0.000010 0.000010 0.000010 0.000010 0.000010 0.000010 0.000010 0.000010 0.000010 0.000010 0.000010 0.000010 0.000010 0.000010 0.000010 0.000010 0.000010 0.999830
0.000010 0.000010 0.000010 0.023658 0.000010 0.000010 0.000010 0.000010 0.000010 0.000010 0.000010 0.031357 0.000010 0.003078 0.000010 0.000010 0.012690 0.929087
0.000010 0.000010 0.000010 0.000010 0.000010 0.000010 0.000010 0.000010 0.000010 0.000010 0.000010 0.000010 0.000010 0.000010 0.000010 0.000010 0.000010 0.999830
0.000010 0.000010 0.000010 0.000010 0.000010 0.000010 0.000010 0.000010 0.000010 0.000010 0.000010 0.000010 0.000010 0.000010 0.000010 0.000010 0.000010 0.999830
0.000010 0.000010 0.000012 0.000010 0.000012 0.000010 0.000010 0.000010 0.000011 0.000010 0.000010 0.000010 0.000011 0.000010 0.000010 0.000010 0.000010 0.999823
0.114786 0.008544 0.025169 0.038258 0.028725 0.000010 0.024593 0.000010 0.000014 0.005887 0.000010 0.112866 0.448115 0.077960 0.022493 0.000010 0.021027 0.071524
0.894884 0.000010 0.000010 0.000010 0.000010 0.000010 0.021344 0.000010 0.062576 0.000010 0.000010 0.000010 0.021000 0.000010 0.000010 0.000010 0.000010 0.000065
0.907047 0.000010 0.000010 0.000010 0.000010 0.000010 0.092785 0.000010 0.000010 0.000010 0.000010 0.000010 0.000017 0.000010 0.000010 0.000010 0.000010 0.000010
0.803717 0.000010 0.000010 0.000010 0.000010 0.000010 0.196123 0.000010 0.000010 0.000010 0.000010 0.000010 0.000010 0.000010 0.000010 0.000010 0.000010 0.000010
0.939265 0.000010 0.000010 0.000010 0.000010 0.000010 0.060575 0.000010 0.000010 0.000010 0.000010 0.000010 0.000010 0.000010 0.000010 0.000010 0.000010 0.000010
0.791221 0.000010 0.009267 0.044286 0.000010 0.000010 0.066354 0.000010 0.006259 0.000010 0.000010 0.000010 0.062243 0.000010 0.000010 0.000010 0.000010 0.020260
0.999830 0.000010 0.000010 0.000010 0.000010 0.000010 0.000010 0.000010 0.000010 0.000010 0.000010 0.000010 0.000010 0.000010 0.000010 0.000010 0.000010 0.000010
0.785812 0.000010 0.000010 0.015489 0.007930 0.000010 0.057975 0.000010 0.000010 0.000010 0.000010 0.085351 0.000010 0.000010 0.000010 0.000010 0.000010 0.047324
0.900172 0.000010 0.000010 0.000010 0.006724 0.000010 0.029705 0.000010 0.041804 0.000010 0.000010 0.000010 0.000010 0.021465 0.000010 0.000010 0.000010 0.000010
0.821460 0.000010 0.000010 0.000010 0.000010 0.000010 0.085033 0.000010 0.042224 0.000010 0.000010 0.000010 0.000010 0.051143 0.000010 0.000010 0.000010 0.000010
0.697838 0.000010 0.000010 0.012855 0.000010 0.000010 0.153732 0.000010 0.000010 0.000010 0.000010 0.100199 0.035247 0.000010 0.000010 0.000010 0.000010 0.000010
0.999830 0.000010 0.000010 0.000010 0.000010 0.000010 0.000010 0.000010 0.000010 0.000010 0.000010 0.000010 0.000010 0.000010 0.000010 0.000010 0.000010 0.000010
0.999830 0.000010 0.000010 0.000010 0.000010 0.000010 0.000010 0.000010 0.000010 0.000010 0.000010 0.000010 0.000010 0.000010 0.000010 0.000010 0.000010 0.000010
0.510612 0.000010 0.000010 0.000010 0.000010 0.000010 0.489228 0.000010 0.000010 0.000010 0.000010 0.000010 0.000010 0.000010 0.000010 0.000010 0.000010 0.000010
0.000010 0.000010 0.000010 0.000010 0.000010 0.000010 0.999826 0.000010 0.000010 0.000014 0.000010 0.000010 0.000010 0.000010 0.000010 0.000010 0.000010 0.000010
0.735750 0.000010 0.000010 0.000010 0.000010 0.000010 0.000010 0.000010 0.000010 0.000010 0.000010 0.000010 0.230501 0.025656 0.000010 0.000010 0.000010 0.007952
0.999830 0.000010 0.000010 0.000010 0.000010 0.000010 0.000010 0.000010 0.000010 0.000010 0.000010 0.000010 0.000010 0.000010 0.000010 0.000010 0.000010 0.000010
0.959634 0.000010 0.000010 0.000010 0.000010 0.000010 0.040199 0.000010 0.000010 0.000017 0.000010 0.000010 0.000010 0.000010 0.000010 0.000010 0.000010 0.000010
0.018648 0.026888 0.011616 0.000010 0.001389 0.000010 0.006276 0.033397 0.046095 0.056104 0.012729 0.069960 0.639105 0.029366 0.030640 0.000010 0.000010 0.017746
0.999830 0.000010 0.000010 0.000010 0.000010 0.000010 0.000010 0.000010 0.000010 0.000010 0.000010 0.000010 0.000010 0.000010 0.000010 0.000010 0.000010 0.000010
0.058772 0.016678 0.038683 0.053346 0.002411 0.031469 0.000010 0.054962 0.020464 0.069710 0.035947 0.071023 0.466847 0.014423 0.012351 0.000010 0.030794 0.022099
0.000010 0.000010 0.000010 0.000010 0.000010 0.000010 0.999828 0.000010 0.000010 0.000012 0.000010 0.000010 0.000010 0.000010 0.000010 0.000010 0.000010 0.000010
0.970333 0.000010 0.000010 0.000010 0.000010 0.000010 0.029507 0.000010 0.000010 0.000010 0.000010 0.000010 0.000010 0.000010 0.000010 0.000010 0.000010 0.000010
0.006427 0.011640 0.000010 0.019988 0.000010 0.032409 0.022490 0.042026 0.117267 0.076493 0.023239 0.000014 0.624885 0.000010 0.005161 0.000010 0.014577 0.003346
0.991253 0.000010 0.000010 0.000010 0.000010 0.000010 0.000010 0.000010 0.000010 0.000010 0.000010 0.000010 0.000010 0.008587 0.000010 0.000010 0.000010 0.000010
0.000010 0.020809 0.003164 0.000010 0.000010 0.000010 0.004098 0.116369 0.072435 0.133322 0.046303 0.000010 0.586534 0.016083 0.000010 0.000803 0.000010 0.000010
0.005927 0.000010 0.000010 0.000010 0.001032 0.010046 0.000010 0.151418 0.000010 0.163623 0.000010 0.000010 0.667834 0.000010 0.000010 0.000010 0.000010 0.000010
0.000010 0.000010 0.000010 0.000010 0.000010 0.022937 0.000016 0.148162 0.000010 0.164800 0.009833 0.000010 0.654131 0.000010 0.000010 0.000010 0.000010 0.000010
0.000010 0.983525 0.000010 0.000010 0.016315 0.000010 0.000010 0.000010 0.000010 0.000010 0.000010 0.000010 0.000010 0.000010 0.000010 0.000010 0.000010 0.000010
0.068229 0.196489 0.015499 0.046105 0.007627 0.000010 0.000010 0.000010 0.008272 0.000010 0.000010 0.103621 0.476060 0.019896 0.000010 0.000010 0.000010 0.058123
0.002413 0.230767 0.004875 0.005817 0.020289 0.000010 0.006118 0.000010 0.047849 0.000010 0.000010 0.090041 0.549140 0.034152 0.000010 0.000010 0.008470 0.000010
0.000010 0.999830 0.000010 0.000010 0.000010 0.000010 0.000010 0.000010 0.000010 0.000010 0.000010 0.000010 0.000010 0.000010 0.000010 0.000010 0.000010 0.000010
0.000010 0.999830 0.000010 0.000010 0.000010 0.000010 0.000010 0.000010 0.000010 0.000010 0.000010 0.000010 0.000010 0.000010 0.000010 0.000010 0.000010 0.000010
0.007053 0.261520 0.029493 0.036230 0.016214 0.000010 0.000146 0.000010 0.021080 0.000010 0.000010 0.047032 0.521351 0.030185 0.000010 0.000010 0.029626 0.000010
0.000010 0.878370 0.000010 0.000010 0.000010 0.000010 0.000010 0.000010 0.121470 0.000010 0.000010 0.000010 0.000010 0.000010 0.000010 0.000010 0.000010 0.000010
0.000010 0.999830 0.000010 0.000010 0.000010 0.000010 0.000010 0.000010 0.000010 0.000010 0.000010 0.000010 0.000010 0.000010 0.000010 0.000010 0.000010 0.000010
0.000010 0.999830 0.000010 0.000010 0.000010 0.000010 0.000010 0.000010 0.000010 0.000010 0.000010 0.000010 0.000010 0.000010 0.000010 0.000010 0.000010 0.000010
0.014588 0.763913 0.034295 0.000010 0.012342 0.000010 0.000010 0.000010 0.000010 0.000010 0.000010 0.070920 0.065762 0.018785 0.000010 0.000010 0.000010 0.019294
0.000010 0.000010 0.529820 0.071070 0.000010 0.000010 0.023314 0.000010 0.000010 0.000010 0.000010 0.159493 0.168095 0.013329 0.000010 0.000010 0.000010 0.034769
0.000010 0.000010 0.999830 0.000010 0.000010 0.000010 0.000010 0.000010 0.000010 0.000010 0.000010 0.000010 0.000010 0.000010 0.000010 0.000010 0.000010 0.000010
0.000010 0.000010 0.291336 0.099108 0.018041 0.000010 0.021824 0.000010 0.044512 0.000010 0.000010 0.178815 0.279298 0.000010 0.000010 0.000010 0.039300 0.027675
0.000010 0.000010 0.999830 0.000010 0.000010 0.000010 0.000010 0.000010 0.000010 0.000010 0.000010 0.000010 0.000010 0.000010 0.000010 0.000010 0.000010 0.000010
0.000010 0.000010 0.999830 0.000010 0.000010 0.000010 0.000010 0.000010 0.000010 0.000010 0.000010 0.000010 0.000010 0.000010 0.000010 0.000010 0.000010 0.000010
0.000010 0.000010 0.999830 0.000010 0.000010 0.000010 0.000010 0.000010 0.000010 0.000010 0.000010 0.000010 0.000010 0.000010 0.000010 0.000010 0.000010 0.000010
0.000010 0.000010 0.494355 0.078092 0.000010 0.000010 0.021900 0.000010 0.000117 0.000010 0.000010 0.138315 0.195507 0.000164 0.009564 0.000010 0.001690 0.060217
0.000010 0.000010 0.999830 0.000010 0.000010 0.000010 0.000010 0.000010 0.000010 0.000010 0.000010 0.000010 0.000010 0.000010 0.000010 0.000010 0.000010 0.000010
0.000011 0.000010 0.999829 0.000010 0.000010 0.000010 0.000010 0.000010 0.000010 0.000010 0.000010 0.000010 0.000010 0.000010 0.000010 0.000010 0.000010 0.000010
0.067383 0.000010 0.294440 0.094229 0.002307 0.000010 0.000010 0.000010 0.004017 0.009679 0.000010 0.121938 0.271730 0.040156 0.011363 0.000010 0.022483 0.060214
0.000010 0.000010 0.039051 0.000010 0.023271 0.000010 0.009056 0.000010 0.000010 0.000010 0.000010 0.018936 0.909556 0.000010 0.000010 0.000010 0.000010 0.000010
0.000010 0.000010 0.003248 0.000010 0.000010 0.000010 0.015427 0.000010 0.000010 0.000010 0.000010 0.000010 0.980892 0.000292 0.000010 0.000010 0.000010 0.000010
0.000010 0.000010 0.000010 0.000010 0.000010 0.000010 0.001469 0.000010 0.000010 0.000010 0.000010 0.040069 0.958313 0.000010 0.000010 0.000010 0.000010 0.000010
0.022782 0.000010 0.025241 0.017558 0.000010 0.000010 0.000010 0.000010 0.050813 0.000010 0.000010 0.029493 0.750687 0.000010 0.008853 0.000010 0.045573 0.048909
0.000010 0.000010 0.000010 0.000010 0.000010 0.000010 0.000010 0.000010 0.000010 0.000010 0.000010 0.000010 0.999830 0.000010 0.000010 0.000010 0.000010 0.000010
0.000010 0.000010 0.000010 0.000010 0.000010 0.000011 0.000010 0.000010 0.000010 0.000010 0.000010 0.000010 0.999829 0.000010 0.000010 0.000010 0.000010 0.000010
0.000010 0.000010 0.000010 0.000010 0.000283 0.000010 0.000010 0.000010 0.000010 0.000010 0.000010 0.086646 0.912921 0.000010 0.000010 0.000010 0.000010 0.000010
0.003488 0.020490 0.042932 0.010489 0.022408 0.000010 0.000010 0.000010 0.052301 0.000010 0.000010 0.109342 0.611332 0.015247 0.000010 0.004421 0.079244 0.028246
0.000062 0.000010 0.015575 0.037359 0.000979 0.000010 0.000010 0.000010 0.020127 0.001307 0.000010 0.048272 0.780636 0.032732 0.006703 0.000010 0.047654 0.008535
0.000010 0.011604 0.012859 0.006447 0.000010 0.000010 0.023554 0.000010 0.098451 0.000010 0.000010 0.087767 0.655757 0.000010 0.039773 0.000010 0.046570 0.017137
0.000010 0.000010 0.001193 0.000010 0.003229 0.000010 0.000010 0.000010 0.000010 0.000010 0.000010 0.000010 0.949941 0.013638 0.000010 0.000010 0.000010 0.031868
0.000010 0.000010 0.017565 0.000010 0.000010 0.000010 0.002739 0.000010 0.000010 0.000010 0.000010 0.000010 0.979179 0.000010 0.000010 0.000010 0.000010 0.000377
0.019800 0.000010 0.026532 0.059433 0.025187 0.000010 0.022584 0.000010 0.000010 0.016793 0.000010 0.069397 0.670530 0.005595 0.031305 0.000010 0.024271 0.028511
0.028276 0.000010 0.020256 0.037762 0.000010 0.000010 0.011736 0.000010 0.001160 0.000010 0.000010 0.060709 0.754150 0.030193 0.008510 0.000010 0.036099 0.011078
0.023474 0.000010 0.023110 0.000010 0.004761 0.000010 0.005132 0.034761 0.026256 0.055741 0.014008 0.091537 0.648471 0.037351 0.026186 0.000010 0.000010 0.009160
0.000010 0.000010 0.000010 0.000010 0.000010 0.000010 0.010459 0.000010 0.000010 0.000010 0.000010 0.000010 0.989381 0.000010 0.000010 0.000010 0.000010 0.000010
0.000010 0.000010 0.000010 0.000010 0.000010 0.000010 0.011851 0.000010 0.000010 0.000010 0.000010 0.000010 0.987989 0.000010 0.000010 0.000010 0.000010 0.000010
0.000010 0.000010 0.003156 0.000010 0.001961 0.000010 0.000010 0.000010 0.033861 0.000010 0.000010 0.000010 0.927086 0.033805 0.000010 0.000010 0.000010 0.000010
0.000010 0.000010 0.032943 0.000010 0.012610 0.000010 0.000010 0.000010 0.024677 0.000010 0.000010 0.005681 0.899262 0.024706 0.000010 0.000010 0.000010 0.000010
0.031816 0.038581 0.046426 0.055907 0.000010 0.000010 0.014085 0.000010 0.033993 0.029102 0.000010 0.100703 0.591343 0.022473 0.003161 0.000010 0.019454 0.012904
0.003585 0.000010 0.024996 0.076061 0.017496 0.000010 0.015539 0.000010 0.015594 0.006861 0.000010 0.062771 0.670013 0.019246 0.019377 0.000010 0.038136 0.030277
0.038529 0.023931 0.000010 0.032999 0.021072 0.000010 0.017077 0.000010 0.000010 0.000010 0.000010 0.078979 0.695582 0.019494 0.000010 0.000010 0.033390 0.038868
0.000010 0.000010 0.000010 0.000010 0.000010 0.000010 0.000010 0.000010 0.000010 0.000010 0.000010 0.999830 0.000010 0.000010 0.000010 0.000010 0.000010 0.000010
0.000010 0.000010 0.000010 0.000010 0.000010 0.000010 0.000010 0.000010 0.000010 0.000010 0.000010 0.999830 0.000010 0.000010 0.000010 0.000010 0.000010 0.000010
0.000010 0.000010 0.000010 0.000010 0.000010 0.000010 0.000010 0.000010 0.000010 0.000010 0.000010 0.999830 0.000010 0.000010 0.000010 0.000010 0.000010 0.000010
0.000010 0.000010 0.000010 0.000010 0.000010 0.000010 0.000010 0.000010 0.000010 0.000010 0.000010 0.999830 0.000010 0.000010 0.000010 0.000010 0.000010 0.000010
0.000010 0.000010 0.000010 0.000010 0.000010 0.000010 0.000010 0.082716 0.000010 0.000010 0.025464 0.891670 0.000010 0.000010 0.000010 0.000010 0.000010 0.000010
0.000010 0.000010 0.000010 0.000010 0.000010 0.000010 0.000010 0.000010 0.000010 0.000010 0.000010 0.999830 0.000010 0.000010 0.000010 0.000010 0.000010 0.000010
0.045952 0.000010 0.035784 0.070146 0.023046 0.070133 0.000010 0.078501 0.000010 0.017027 0.021667 0.042989 0.546639 0.006428 0.000010 0.000010 0.000010 0.041628
0.043695 0.000010 0.073422 0.111275 0.012112 0.000010 0.000010 0.000010 0.036828 0.000010 0.000010 0.199906 0.419291 0.000314 0.034442 0.000010 0.015736 0.052908
0.000010 0.000010 0.000010 0.000010 0.000010 0.000010 0.000010 0.000010 0.000010 0.000010 0.000010 0.999830 0.000010 0.000010 0.000010 0.000010 0.000010 0.000010
0.000010 0.000010 0.076820 0.132606 0.013139 0.000010 0.008884 0.000010 0.033707 0.009145 0.000010 0.214388 0.400758 0.003735 0.010572 0.019416 0.058162 0.018616
0.000010 0.000010 0.008918 0.000010 0.000010 0.000010 0.000010 0.000010 0.000010 0.000010 0.000010 0.990922 0.000010 0.000010 0.000010 0.000010 0.000010 0.000010
0.000010 0.000010 0.000010 0.000010 0.000010 0.000010 0.000010 0.000010 0.000010 0.000010 0.000010 0.999830 0.000010 0.000010 0.000010 0.000010 0.000010 0.000010
0.031677 0.000010 0.016967 0.095966 0.000010 0.000010 0.000010 0.000010 0.035247 0.000010 0.000010 0.000010 0.809003 0.011020 0.000010 0.000010 0.000010 0.000010
0.056620 0.000010 0.023649 0.103122 0.000010 0.000010 0.008572 0.000010 0.060459 0.000010 0.000010 0.011047 0.715761 0.002284 0.000010 0.000010 0.000010 0.018396
0.051901 0.006924 0.037954 0.096548 0.007759 0.000010 0.000010 0.000010 0.031682 0.000010 0.000010 0.000010 0.724320 0.024191 0.016650 0.000010 0.000010 0.001992
0.046435 0.000010 0.016196 0.122973 0.000010 0.000010 0.000010 0.000010 0.000010 0.000010 0.000010 0.000010 0.799836 0.007676 0.000010 0.000010 0.000010 0.006764
0.090461 0.000010 0.018873 0.112252 0.008115 0.000010 0.000010 0.000010 0.034746 0.000010 0.000010 0.059879 0.612183 0.008632 0.000010 0.000010 0.035092 0.019689
0.827355 0.000010 0.000010 0.100861 0.019892 0.000010 0.000010 0.000010 0.029259 0.000010 0.000010 0.000010 0.000010 0.004678 0.005878 0.000010 0.000010 0.011966
0.993945 0.000010 0.000010 0.000010 0.005895 0.000010 0.000010 0.000010 0.000010 0.000010 0.000010 0.000010 0.000010 0.000010 0.000010 0.000010 0.000010 0.000010
0.053325 0.000010 0.050430 0.115493 0.016735 0.000010 0.016683 0.000010 0.025403 0.000010 0.000010 0.107436 0.540799 0.000010 0.000010 0.000010 0.050660 0.022956
0.457212 0.000010 0.000010 0.022786 0.000010 0.000010 0.000010 0.000010 0.458828 0.000010 0.000010 0.061020 0.000010 0.000010 0.000010 0.000010 0.000010 0.000024
0.000010 0.000010 0.000010 0.000010 0.336668 0.000010 0.000010 0.000010 0.663172 0.000010 0.000010 0.000010 0.000010 0.000010 0.000010 0.000010 0.000010 0.000010
0.014437 0.000010 0.000010 0.000010 0.000010 0.000010 0.014277 0.000010 0.000010 0.763343 0.000010 0.000010 0.127356 0.000010 0.000010 0.000010 0.000010 0.080458
0.000010 0.000010 0.000010 0.000010 0.000010 0.000010 0.000010 0.000010 0.000010 0.999830 0.000010 0.000010 0.000010 0.000010 0.000010 0.000010 0.000010 0.000010
0.411105 0.000010 0.014805 0.000010 0.002089 0.000010 0.000010 0.000010 0.000010 0.347011 0.000010 0.000010 0.175857 0.027838 0.000010 0.000010 0.000010 0.021185
0.000010 0.000010 0.000010 0.000010 0.000010 0.000010 0.000010 0.000010 0.000010 0.999830 0.000010 0.000010 0.000010 0.000010 0.000010 0.000010 0.000010 0.000010
0.000010 0.012315 0.000010 0.019393 0.000010 0.011100 0.009690 0.021247 0.059104 0.075543 0.000010 0.032749 0.684345 0.017826 0.012241 0.000010 0.006645 0.037753
0.010744 0.040591 0.000010 0.000010 0.000820 0.013012 0.001672 0.099087 0.000010 0.134443 0.036074 0.042999 0.598590 0.000010 0.021899 0.000010 0.000010 0.000010
0.053803 0.038169 0.031769 0.000010 0.003593 0.042421 0.007638 0.062326 0.017754 0.069886 0.013145 0.065269 0.511982 0.013451 0.026404 0.000010 0.000010 0.042358
0.000010 0.000010 0.000010 0.000010 0.000010 0.000010 0.000010 0.000010 0.000010 0.999830 0.000010 0.000010 0.000010 0.000010 0.000010 0.000010 0.000010 0.000010
0.048521 0.000010 0.000010 0.023432 0.000010 0.000010 0.000010 0.000010 0.000010 0.747056 0.000010 0.060211 0.064834 0.000010 0.000010 0.000010 0.034141 0.021695
0.000010 0.000010 0.000010 0.000014 0.000010 0.000010 0.000010 0.000010 0.000010 0.999826 0.000010 0.000010 0.000010 0.000010 0.000010 0.000010 0.000010 0.000010
0.058273 0.031409 0.026597 0.000010 0.000010 0.000010 0.005588 0.052714 0.001149 0.159595 0.018922 0.008487 0.573301 0.002331 0.042577 0.000010 0.001961 0.017054
0.000010 0.026066 0.015780 0.053885 0.000010 0.010494 0.013851 0.093469 0.027047 0.124041 0.034679 0.000010 0.584314 0.000010 0.000010 0.000010 0.000010 0.016305
0.003902 0.000010 0.058516 0.075911 0.013277 0.000010 0.000010 0.000010 0.138199 0.000010 0.000010 0.147122 0.446654 0.042100 0.029268 0.000010 0.015201 0.029782
0.085660 0.012253 0.052008 0.097453 0.029293 0.000010 0.000010 0.000010 0.084117 0.000010 0.000010 0.068533 0.401549 0.059371 0.039287 0.000010 0.009789 0.060626
0.000010 0.000010 0.000010 0.000010 0.000010 0.000010 0.000010 0.000010 0.000010 0.000010 0.000010 0.000010 0.000010 0.999830 0.000010 0.000010 0.000010 0.000010
0.000010 0.000010 0.000010 0.000010 0.000010 0.000010 0.000010 0.000010 0.000010 0.000010 0.000010 0.000010 0.000010 0.999830 0.000010 0.000010 0.000010 0.000010
0.107479 0.000010 0.022748 0.055342 0.018532 0.000010 0.001487 0.000010 0.098439 0.000010 0.000010 0.090412 0.434372 0.067794 0.012942 0.000010 0.054293 0.036099
0.000010 0.000010 0.000010 0.000010 0.000010 0.000010 0.000010 0.000010 0.000010 0.000010 0.000010 0.000010 0.000010 0.999830 0.000010 0.000010 0.000010 0.000010
0.000010 0.000010 0.000010 0.000010 0.000010 0.000010 0.000010 0.000010 0.000010 0.000010 0.000010 0.000010 0.000010 0.999830 0.000010 0.000010 0.000010 0.000010
0.056517 0.000010 0.005593 0.103457 0.035648 0.000010 0.000010 0.000010 0.039932 0.000010 0.000010 0.007401 0.344008 0.394292 0.000010 0.000010 0.000010 0.013063
0.770619 0.000010 0.000010 0.000010 0.000010 0.000010 0.000010 0.000010 0.229221 0.000010 0.000010 0.000010 0.000010 0.000010 0.000010 0.000010 0.000010 0.000010
0.000010 0.000010 0.000010 0.000010 0.611506 0.000010 0.000010 0.000010 0.388334 0.000010 0.000010 0.000010 0.000010 0.000010 0.000010 0.000010 0.000010 0.000010
0.064260 0.000010 0.000010 0.019473 0.000010 0.000010 0.000010 0.000010 0.024281 0.000016 0.000010 0.167113 0.651204 0.032782 0.000010 0.000010 0.000010 0.040771
0.031591 0.024314 0.023339 0.000010 0.008693 0.000010 0.018606 0.000010 0.035417 0.013311 0.000010 0.168025 0.590722 0.045056 0.000010 0.001966 0.000010 0.038900
0.048975 0.000010 0.004812 0.000010 0.015398 0.000010 0.024954 0.000010 0.013679 0.000010 0.000010 0.140176 0.675944 0.016198 0.000010 0.000010 0.000010 0.059775
0.089542 0.000010 0.011440 0.061547 0.018887 0.000010 0.000443 0.000010 0.030856 0.000010 0.000010 0.106691 0.595348 0.013538 0.003220 0.000010 0.013721 0.054706
0.050118 0.025374 0.023418 0.031869 0.011759 0.000010 0.026122 0.000010 0.020233 0.002485 0.000010 0.198521 0.517932 0.027069 0.000016 0.000010 0.021102 0.043942
0.000010 0.000010 0.000010 0.000010 0.000010 0.000010 0.000010 0.000010 0.000010 0.000010 0.000010 0.999830 0.000010 0.000010 0.000010 0.000010 0.000010 0.000010
0.000010 0.000010 0.000010 0.000010 0.000010 0.000010 0.000010 0.000010 0.000010 0.000010 0.000010 0.999830 0.000010 0.000010 0.000010 0.000010 0.000010 0.000010
0.009953 0.000010 0.029691 0.085540 0.008669 0.014557 0.014102 0.016294 0.041056 0.000010 0.000625 0.117689 0.595291 0.000010 0.021703 0.000010 0.015943 0.028847
0.000010 0.000010 0.000010 0.000010 0.000010 0.000010 0.000010 0.000010 0.000010 0.000010 0.000010 0.187192 0.793055 0.000010 0.000010 0.000010 0.000010 0.019603
0.000010 0.000010 0.008232 0.000010 0.002985 0.000010 0.000010 0.000010 0.000010 0.000010 0.000010 0.145038 0.812353 0.000010 0.000010 0.000010 0.000010 0.031261
0.000010 0.020535 0.000010 0.000010 0.006841 0.000010 0.010894 0.025091 0.000010 0.003216 0.000010 0.000010 0.933303 0.000010 0.000010 0.000010 0.000010 0.000010
0.038254 0.013439 0.009466 0.038253 0.025599 0.000010 0.020011 0.000010 0.048430 0.000010 0.000010 0.115827 0.618359 0.019685 0.000010 0.000010 0.020388 0.032228
0.058056 0.000010 0.017661 0.000656 0.015810 0.000010 0.008387 0.000010 0.000010 0.018799 0.000010 0.182325 0.636446 0.030878 0.000010 0.000010 0.000010 0.030902
0.000010 0.000010 0.000010 0.000010 0.000010 0.000010 0.000010 0.000010 0.000010 0.000010 0.000010 0.000010 0.999830 0.000010 0.000010 0.000010 0.000010 0.000010
0.000010 0.000010 0.000010 0.000010 0.000010 0.000010 0.000010 0.000010 0.000010 0.000010 0.000010 0.000010 0.999830 0.000010 0.000010 0.000010 0.000010 0.000010
0.069949 0.001029 0.000010 0.053213 0.002326 0.000010 0.008978 0.000010 0.034573 0.000010 0.000010 0.098024 0.703224 0.010553 0.000010 0.000010 0.018051 0.000010
0.019666 0.000010 0.007459 0.020556 0.000010 0.000010 0.001246 0.000010 0.000010 0.000010 0.000010 0.127630 0.750134 0.019943 0.000010 0.000010 0.021476 0.031799
0.034242 0.026045 0.007508 0.116993 0.006488 0.000010 0.032896 0.000010 0.018279 0.000010 0.000010 0.113681 0.581205 0.026047 0.000010 0.000010 0.027213 0.009343
0.103996 0.000010 0.024798 0.033022 0.016224 0.000010 0.000326 0.000010 0.000010 0.000010 0.000010 0.094479 0.687746 0.029700 0.000010 0.000010 0.002842 0.006787
0.049363 0.004308 0.000010 0.013052 0.020337 0.004444 0.000010 0.000010 0.000010 0.016571 0.000010 0.131487 0.630931 0.050753 0.000010 0.000010 0.029420 0.049263
0.033411 0.024647 0.019010 0.069741 0.011476 0.029081 0.003285 0.001339 0.031163 0.000010 0.000010 0.038936 0.343311 0.000010 0.298431 0.064613 0.018565 0.012960
0.010490 0.034649 0.023284 0.020350 0.007391 0.000010 0.000010 0.007449 0.024083 0.000010 0.028214 0.000010 0.000010 0.000010 0.805512 0.003616 0.000010 0.034891
0.055453 0.000010 0.006097 0.000010 0.003497 0.000010 0.000010 0.000010 0.000010 0.000010 0.000010 0.000010 0.000010 0.000010 0.934813 0.000010 0.000010 0.000010
0.000010 0.000010 0.000010 0.000010 0.013498 0.023632 0.000010 0.000010 0.000010 0.000010 0.000010 0.011044 0.146338 0.008647 0.777144 0.000010 0.000010 0.019586
0.000010 0.000010 0.000010 0.000010 0.000010 0.000010 0.003336 0.000010 0.000010 0.000010 0.000010 0.000010 0.000010 0.000010 0.996504 0.000010 0.000010 0.000010
0.000010 0.000010 0.000010 0.000010 0.000010 0.000010 0.000010 0.000010 0.000010 0.000010 0.000010 0.070354 0.000010 0.022979 0.883649 0.000010 0.013796 0.009093
0.000010 0.000010 0.000010 0.000010 0.001838 0.000010 0.016894 0.000010 0.000010 0.000010 0.000010 0.000010 0.000010 0.026487 0.893486 0.004913 0.000010 0.056262
0.000010 0.000010 0.000010 0.000010 0.000010 0.000010 0.000642 0.000010 0.031529 0.000010 0.000010 0.000010 0.000010 0.000010 0.967679 0.000010 0.000010 0.000010
0.000010 0.000010 0.000010 0.000010 0.015032 0.000010 0.000010 0.000010 0.000010 0.000010 0.000010 0.000010 0.000010 0.031052 0.898444 0.000010 0.000010 0.055332
0.000010 0.000010 0.000010 0.000010 0.004044 0.000010 0.000010 0.000010 0.000010 0.000010 0.000010 0.000010 0.000010 0.000010 0.995796 0.000010 0.000010 0.000010
0.000010 0.000010 0.000010 0.000010 0.000683 0.000010 0.001624 0.000010 0.000010 0.000010 0.000010 0.079050 0.000010 0.019717 0.870135 0.000010 0.002872 0.025808
0.000010 0.000010 0.009681 0.016836 0.000010 0.000010 0.024043 0.000010 0.000010 0.000010 0.000010 0.012637 0.084835 0.002968 0.803187 0.000010 0.038493 0.007230
0.010201 0.000010 0.036888 0.000010 0.000010 0.000010 0.000010 0.000010 0.000010 0.000010 0.000010 0.000010 0.000010 0.000010 0.936428 0.000010 0.000010 0.016343
0.000010 0.000010 0.000010 0.000010 0.000010 0.000010 0.000010 0.000010 0.000010 0.000010 0.000010 0.000010 0.000010 0.000010 0.999830 0.000010 0.000010 0.000010
0.000010 0.000010 0.000010 0.000010 0.000010 0.000010 0.000010 0.000010 0.000010 0.000010 0.000010 0.000010 0.000010 0.000010 0.999830 0.000010 0.000010 0.000010
0.000010 0.000010 0.000010 0.000010 0.000010 0.000010 0.000010 0.000010 0.000010 0.000010 0.000010 0.000010 0.000010 0.000010 0.999829 0.000010 0.000010 0.000010
0.000010 0.000010 0.000010 0.000010 0.000010 0.000010 0.000010 0.000010 0.000010 0.000010 0.000010 0.000010 0.000010 0.000010 0.999830 0.000010 0.000010 0.000010
0.000010 0.000011 0.000010 0.000010 0.000010 0.000010 0.000010 0.000010 0.000010 0.000010 0.000010 0.000010 0.000010 0.000010 0.999829 0.000010 0.000010 0.000010
0.000010 0.000010 0.000010 0.000010 0.000010 0.000010 0.000010 0.000010 0.000010 0.000010 0.000010 0.000010 0.000010 0.000010 0.999830 0.000010 0.000010 0.000010
0.000010 0.000010 0.000010 0.000010 0.000010 0.000010 0.000010 0.000010 0.000010 0.000010 0.000010 0.000010 0.000010 0.000010 0.000010 0.999830 0.000010 0.000010
0.000010 0.000010 0.000010 0.000010 0.000010 0.000010 0.000010 0.000010 0.000010 0.000010 0.000010 0.000010 0.000010 0.000010 0.000010 0.999830 0.000010 0.000010
0.000010 0.000010 0.000010 0.000010 0.000010 0.000010 0.000010 0.000010 0.000010 0.000011 0.000010 0.000010 0.000010 0.000010 0.000010 0.999829 0.000010 0.000010
0.000010 0.000010 0.000010 0.000010 0.000010 0.000010 0.000010 0.000010 0.000010 0.000010 0.000010 0.000010 0.000010 0.000010 0.000010 0.999829 0.000010 0.000010
0.000010 0.000010 0.000010 0.000010 0.000010 0.000010 0.000010 0.000010 0.000010 0.000010 0.000010 0.000010 0.000010 0.000010 0.000010 0.999830 0.000010 0.000010
0.000010 0.000010 0.000010 0.000010 0.000010 0.000010 0.000010 0.000010 0.000010 0.000010 0.000010 0.000010 0.000010 0.000010 0.000010 0.999830 0.000010 0.000010
0.000010 0.000010 0.000010 0.000010 0.000010 0.000010 0.000010 0.000010 0.000010 0.000010 0.000010 0.000010 0.000010 0.000010 0.000010 0.999830 0.000010 0.000010
0.030085 0.000010 0.019461 0.000010 0.000010 0.000010 0.008226 0.000010 0.000010 0.000010 0.000010 0.000010 0.116940 0.000010 0.001907 0.775725 0.047545 0.000010
0.000010 0.000010 0.038111 0.015653 0.007464 0.000010 0.000010 0.000010 0.045314 0.000010 0.000010 0.007977 0.169556 0.000010 0.020906 0.533539 0.128140 0.033260
0.004246 0.000010 0.000010 0.049681 0.000010 0.000010 0.000010 0.000010 0.009291 0.000010 0.000010 0.000010 0.080328 0.024969 0.013618 0.805633 0.012133 0.000010
0.000010 0.000010 0.000010 0.000010 0.002974 0.000010 0.000010 0.000010 0.006519 0.000010 0.000010 0.000010 0.169911 0.000010 0.018205 0.725573 0.076699 0.000010
0.000010 0.000010 0.000010 0.000010 0.000010 0.000010 0.000010 0.000010 0.000010 0.000010 0.000010 0.000011 0.000010 0.000010 0.000010 0.999829 0.000010 0.000010
0.000010 0.000010 0.000010 0.000010 0.000010 0.000010 0.000010 0.000010 0.000010 0.000010 0.000010 0.000010 0.000010 0.000010 0.000010 0.999830 0.000010 0.000010
0.066951 0.032009 0.004267 0.021768 0.000010 0.000010 0.003103 0.000010 0.000808 0.000010 0.000010 0.000010 0.061486 0.035848 0.001641 0.770632 0.001416 0.000010
0.000010 0.000010 0.026486 0.000010 0.020275 0.000010 0.019563 0.000010 0.000010 0.000010 0.000010 0.000010 0.017520 0.017880 0.000010 0.858648 0.000010 0.039517
0.017005 0.000010 0.005181 0.000010 0.000010 0.000010 0.005994 0.000010 0.000010 0.000010 0.000010 0.058893 0.000010 0.024693 0.065702 0.749274 0.056800 0.016367
0.000010 0.000010 0.000754 0.000010 0.000010 0.000010 0.000010 0.000010 0.000826 0.000010 0.000010 0.000010 0.481946 0.000010 0.000010 0.159289 0.339486 0.017579
0.000010 0.000010 0.000010 0.000010 0.000010 0.040545 0.000010 0.000010 0.000010 0.000010 0.000010 0.000010 0.422117 0.000010 0.010406 0.177843 0.348959 0.000010
0.007969 0.000010 0.000010 0.046826 0.012589 0.000010 0.000010 0.000010 0.029499 0.000010 0.000010 0.000010 0.341796 0.001004 0.030343 0.151362 0.352737 0.025794
0.017219 0.000010 0.020297 0.000010 0.000010 0.000010 0.013676 0.000010 0.002300 0.000010 0.000010 0.000010 0.381464 0.005895 0.000010 0.197895 0.345544 0.015619
0.000010 0.037206 0.024647 0.025003 0.000010 0.020625 0.009212 0.025935 0.010017 0.000010 0.006620 0.000010 0.320137 0.003239 0.005252 0.190386 0.321670 0.000010
0.033648 0.000010 0.012376 0.000010 0.000010 0.000010 0.000010 0.000010 0.000010 0.000010 0.222958 0.000010 0.018898 0.000010 0.023340 0.523521 0.153481 0.011678
0.000011 0.000010 0.000010 0.000012 0.000010 0.000014 0.000013 0.000010 0.000010 0.000010 0.999820 0.000010 0.000010 0.000010 0.000010 0.000010 0.000010 0.000010
0.000010 0.000010 0.000010 0.000010 0.000010 0.000010 0.000010 0.000010 0.000010 0.000010 0.999830 0.000010 0.000010 0.000010 0.000010 0.000010 0.000010 0.000010
0.000010 0.000010 0.000010 0.000010 0.000010 0.000010 0.000010 0.000010 0.000010 0.000010 0.999830 0.000010 0.000010 0.000010 0.000010 0.000010 0.000010 0.000010
0.000010 0.000010 0.000010 0.000013 0.000010 0.000010 0.000010 0.999826 0.000010 0.000010 0.000010 0.000010 0.000010 0.000010 0.000010 0.000010 0.000010 0.000010
0.000010 0.000010 0.000010 0.000011 0.000010 0.000010 0.000010 0.999829 0.000010 0.000010 0.000010 0.000010 0.000010 0.000010 0.000010 0.000010 0.000010 0.000010
0.007601 0.000010 0.000010 0.019752 0.000010 0.000010 0.013022 0.000010 0.035782 0.000010 0.002222 0.004496 0.366321 0.000010 0.034635 0.260403 0.255685 0.000010
0.000010 0.075390 0.000010 0.004573 0.000010 0.120694 0.008239 0.344708 0.051241 0.073436 0.151450 0.000010 0.000010 0.000010 0.007023 0.163159 0.000016 0.000010
0.034394 0.071078 0.000010 0.017187 0.004976 0.051392 0.000010 0.101605 0.027880 0.018225 0.031751 0.031659 0.049920 0.000010 0.056707 0.374982 0.105741 0.022474
0.000010 0.000010 0.000010 0.000010 0.000010 0.000010 0.011844 0.000010 0.000010 0.000010 0.000010 0.000010 0.354714 0.010085 0.010590 0.264866 0.336637 0.011155
0.008453 0.000010 0.000010 0.016673 0.000010 0.000010 0.000010 0.000010 0.000010 0.000010 0.000010 0.000010 0.393999 0.009987 0.004984 0.267301 0.298492 0.000010
0.000010 0.000010 0.035111 0.000010 0.000884 0.000010 0.000010 0.000010 0.000010 0.000010 0.000010 0.000010 0.508430 0.000010 0.019142 0.129437 0.306875 0.000010
0.000010 0.014400 0.024841 0.000010 0.010493 0.000010 0.000010 0.000010 0.000010 0.000010 0.000010 0.000010 0.532665 0.000010 0.006649 0.108776 0.302066 0.000010
0.000010 0.000010 0.000010 0.000010 0.011454 0.000010 0.007145 0.000010 0.000010 0.000010 0.000010 0.000010 0.440676 0.013556 0.000010 0.222987 0.294356 0.009715
0.000010 0.000010 0.000010 0.000010 0.000010 0.000010 0.002986 0.000010 0.000010 0.000010 0.000010 0.000010 0.409445 0.000010 0.008781 0.284365 0.294293 0.000010
