# Supplementary material for: Genetic analysis of Thai cattle reveals a Southeast Asian indicine ancestry
Source: PeerJ. 2015 Oct 27;3:e1318. doi: 10.7717/peerj.1318 (PMC4627918; doi:10.7717/peerj.1318)
Supplement: Dataset S2 — The Q values inferred by ADMIXTURE for each modeled K are shown for each individual, which are labeled according to breed information. The data are organized into three folders, each of which represents the ADMIXTURE experiments described in Fig. S5. [file peerj-03-1318-s007.zip › SupplementDataS7/28experiments/experiment_10/19.Q]

0.000010 0.000010 0.000010 0.000010 0.000010 0.000010 0.000010 0.000010 0.000010 0.000010 0.000011 0.000010 0.000010 0.000010 0.000010 0.000010 0.000010 0.000010 0.999819
0.000010 0.000010 0.000010 0.000010 0.000010 0.000010 0.000010 0.000010 0.000010 0.000010 0.000010 0.000010 0.000010 0.000010 0.000011 0.000010 0.000010 0.000010 0.999819
0.000010 0.000010 0.000010 0.000010 0.000013 0.000010 0.000010 0.000010 0.000010 0.000010 0.000010 0.000010 0.000010 0.000010 0.000011 0.000010 0.000010 0.000010 0.999816
0.000010 0.000010 0.000010 0.000010 0.000010 0.000010 0.000010 0.000010 0.000010 0.000013 0.000014 0.000010 0.000010 0.000011 0.000010 0.000010 0.000010 0.000010 0.999812
0.000010 0.000010 0.000010 0.000010 0.000010 0.000010 0.000010 0.000010 0.000010 0.000010 0.000010 0.000010 0.000010 0.000010 0.000010 0.000010 0.000010 0.000010 0.999820
0.000011 0.000010 0.000010 0.000010 0.000010 0.000010 0.000010 0.000010 0.000010 0.000010 0.000010 0.000010 0.000010 0.000010 0.000010 0.000010 0.000010 0.000010 0.999819
0.000010 0.000010 0.000010 0.000010 0.000010 0.000010 0.000010 0.000010 0.000016 0.000010 0.000010 0.000010 0.000010 0.000011 0.000010 0.000010 0.000010 0.000010 0.999813
0.000012 0.000010 0.000010 0.000010 0.000010 0.000010 0.000010 0.000010 0.000015 0.000010 0.000010 0.000010 0.000010 0.000010 0.000010 0.000010 0.000010 0.000010 0.999813
0.000010 0.000010 0.000010 0.000010 0.000010 0.000010 0.000010 0.000010 0.000010 0.000010 0.000010 0.000010 0.000010 0.000010 0.000010 0.000010 0.846327 0.000010 0.153503
0.000010 0.000010 0.000010 0.000010 0.000010 0.000010 0.000010 0.000010 0.000010 0.000010 0.000010 0.000010 0.000010 0.000010 0.000010 0.000010 0.857716 0.000010 0.142114
0.000010 0.000753 0.026688 0.065340 0.000010 0.000010 0.000010 0.000010 0.038261 0.000010 0.000010 0.088100 0.000010 0.031710 0.082388 0.000010 0.000010 0.666649 0.000010
0.000010 0.000010 0.000010 0.000010 0.000010 0.000010 0.000010 0.000010 0.000010 0.000010 0.000010 0.000010 0.000010 0.000010 0.000010 0.000010 0.000010 0.999820 0.000010
0.000010 0.000010 0.000010 0.000010 0.000010 0.000010 0.000010 0.000010 0.000010 0.000010 0.000010 0.000010 0.000010 0.000010 0.000010 0.000010 0.000010 0.999820 0.000010
0.000010 0.000010 0.000010 0.000010 0.000010 0.000010 0.000010 0.000010 0.000010 0.000010 0.000010 0.000010 0.000010 0.000010 0.000010 0.000010 0.000010 0.999820 0.000010
0.000010 0.000010 0.000010 0.000010 0.000010 0.000010 0.000010 0.000010 0.000010 0.000010 0.000010 0.000010 0.000010 0.000010 0.000010 0.000010 0.000010 0.999820 0.000010
0.000010 0.000010 0.000010 0.000010 0.000010 0.000010 0.000010 0.000010 0.000010 0.000010 0.000010 0.003612 0.000010 0.000010 0.000010 0.000010 0.139044 0.857185 0.000010
0.000010 0.000010 0.000010 0.000010 0.000010 0.000010 0.000010 0.000010 0.000010 0.000010 0.000010 0.000010 0.000010 0.000010 0.000010 0.000010 0.000010 0.999820 0.000010
0.000010 0.000010 0.000010 0.039326 0.000010 0.056935 0.000010 0.000010 0.000010 0.000010 0.000010 0.000010 0.000010 0.000010 0.000010 0.000010 0.000010 0.890431 0.013159
0.000010 0.000010 0.000010 0.000010 0.000010 0.000010 0.005334 0.000010 0.000010 0.000010 0.000010 0.000010 0.000010 0.000010 0.000010 0.000010 0.000010 0.994496 0.000010
0.000010 0.000010 0.000010 0.000010 0.000010 0.000010 0.000010 0.000010 0.000010 0.000010 0.000010 0.000010 0.000010 0.000010 0.000010 0.000010 0.000010 0.999820 0.000010
0.000010 0.000010 0.000010 0.000010 0.000010 0.000010 0.000010 0.000012 0.000010 0.000010 0.000010 0.000010 0.000010 0.000010 0.000010 0.000010 0.000010 0.999818 0.000010
0.000010 0.000010 0.000813 0.000010 0.000010 0.000010 0.000010 0.000010 0.000010 0.000010 0.000010 0.000010 0.000010 0.000010 0.000010 0.000010 0.000010 0.999017 0.000010
0.000010 0.000010 0.000010 0.000010 0.000010 0.000010 0.000010 0.000010 0.000010 0.000010 0.000010 0.000017 0.000010 0.000010 0.000010 0.000010 0.000010 0.999813 0.000010
0.000010 0.000010 0.000010 0.000010 0.000010 0.000010 0.000010 0.000010 0.000010 0.000010 0.000010 0.000010 0.000010 0.000010 0.000010 0.000010 0.000010 0.999820 0.000010
0.000010 0.037655 0.033661 0.126842 0.001731 0.009353 0.000016 0.007044 0.000010 0.000010 0.000010 0.011611 0.000010 0.023233 0.000010 0.000010 0.069659 0.678852 0.000274
0.000010 0.000010 0.000010 0.000010 0.000010 0.000010 0.000010 0.000010 0.000010 0.000010 0.000010 0.000010 0.000010 0.000010 0.000010 0.000010 0.000010 0.999820 0.000010
0.000010 0.000010 0.000010 0.000010 0.000010 0.000010 0.000010 0.000010 0.000010 0.000010 0.000010 0.000010 0.000010 0.000010 0.000010 0.000010 0.000010 0.999820 0.000010
0.000010 0.000010 0.000010 0.000010 0.000010 0.000010 0.000010 0.000010 0.000010 0.000010 0.000010 0.000010 0.000010 0.000010 0.000010 0.000010 0.000010 0.999820 0.000010
0.000010 0.000010 0.000010 0.000010 0.000010 0.000010 0.000010 0.000010 0.000010 0.000010 0.000010 0.000010 0.000010 0.000010 0.000010 0.000010 0.000010 0.999820 0.000010
0.000010 0.000010 0.000010 0.000010 0.000010 0.000010 0.000010 0.000010 0.000010 0.000010 0.000010 0.000010 0.000010 0.000010 0.000010 0.000010 0.000010 0.999820 0.000010
0.016813 0.037306 0.045514 0.062265 0.015274 0.080639 0.008055 0.000012 0.051252 0.000010 0.000010 0.288775 0.012779 0.016269 0.210043 0.000010 0.154723 0.000010 0.000240
0.030051 0.000010 0.044994 0.000010 0.000010 0.139315 0.019510 0.000010 0.024484 0.000010 0.000010 0.389271 0.017531 0.043702 0.033195 0.000010 0.177974 0.068385 0.011520
0.000010 0.000010 0.067916 0.000010 0.000010 0.626838 0.050993 0.000462 0.000010 0.016110 0.000010 0.094895 0.000010 0.000113 0.026253 0.000010 0.058541 0.054513 0.003287
0.000010 0.000010 0.000010 0.000010 0.000010 0.999817 0.000010 0.000010 0.000013 0.000010 0.000010 0.000010 0.000010 0.000010 0.000010 0.000010 0.000010 0.000010 0.000010
0.000010 0.000010 0.000010 0.000010 0.000010 0.999820 0.000010 0.000010 0.000010 0.000010 0.000010 0.000010 0.000010 0.000010 0.000010 0.000010 0.000010 0.000010 0.000010
0.000010 0.000010 0.046554 0.009695 0.000010 0.665094 0.000010 0.000010 0.000010 0.000010 0.000010 0.129693 0.000010 0.008798 0.038286 0.000010 0.073165 0.020594 0.008021
0.000010 0.000010 0.031018 0.000010 0.016378 0.301647 0.015092 0.010091 0.000010 0.000010 0.000010 0.325263 0.000010 0.004542 0.162201 0.000010 0.058384 0.052168 0.023135
0.000010 0.000010 0.000010 0.000010 0.000010 0.999820 0.000010 0.000010 0.000010 0.000010 0.000010 0.000010 0.000010 0.000010 0.000010 0.000010 0.000010 0.000010 0.000010
0.047480 0.011905 0.000010 0.000010 0.028340 0.640570 0.008041 0.000010 0.019492 0.000010 0.000010 0.080439 0.019651 0.000010 0.045349 0.023164 0.013159 0.044544 0.017807
0.086319 0.003308 0.013221 0.054388 0.000010 0.565296 0.023907 0.000010 0.000010 0.000010 0.000010 0.051733 0.047904 0.000010 0.108172 0.036590 0.006236 0.000010 0.002857
0.060888 0.000010 0.044024 0.000010 0.006372 0.531147 0.001067 0.011983 0.000010 0.000010 0.000010 0.227617 0.039382 0.000010 0.002901 0.009335 0.029915 0.035300 0.000010
0.000010 0.000010 0.000010 0.000010 0.000010 0.999820 0.000010 0.000010 0.000010 0.000010 0.000010 0.000010 0.000010 0.000010 0.000010 0.000010 0.000010 0.000010 0.000010
0.022178 0.000010 0.047551 0.000010 0.000010 0.160086 0.000010 0.000010 0.015513 0.000010 0.000010 0.371260 0.000010 0.020545 0.192620 0.009760 0.089658 0.056644 0.014106
0.000010 0.000010 0.000010 0.000010 0.000010 0.859241 0.000010 0.012773 0.000010 0.000010 0.000010 0.081972 0.000010 0.000010 0.000010 0.000010 0.000010 0.045864 0.000010
0.030528 0.003480 0.042473 0.012519 0.000010 0.302205 0.029012 0.012393 0.004157 0.013125 0.000010 0.358164 0.022176 0.047830 0.000010 0.000010 0.119904 0.001284 0.000710
0.052983 0.029737 0.053093 0.000010 0.000010 0.422786 0.000010 0.015877 0.000010 0.000010 0.000010 0.233497 0.017892 0.019655 0.070099 0.036918 0.034985 0.012409 0.000010
0.034129 0.046553 0.021702 0.000010 0.001286 0.465034 0.023886 0.000010 0.000010 0.000010 0.000010 0.296454 0.022824 0.014578 0.000010 0.000010 0.068471 0.000010 0.005002
0.000010 0.000010 0.002214 0.000010 0.000010 0.984555 0.000010 0.000010 0.000010 0.000010 0.000010 0.013072 0.000010 0.000010 0.000010 0.000010 0.000010 0.000010 0.000010
0.000010 0.000010 0.000010 0.000010 0.000010 0.999820 0.000010 0.000010 0.000010 0.000010 0.000010 0.000010 0.000010 0.000010 0.000010 0.000010 0.000010 0.000010 0.000010
0.000010 0.000010 0.000010 0.000010 0.000010 0.999820 0.000010 0.000010 0.000010 0.000010 0.000010 0.000010 0.000010 0.000010 0.000010 0.000010 0.000010 0.000010 0.000010
0.000010 0.000010 0.000010 0.000010 0.000010 0.000010 0.000010 0.000010 0.000010 0.000010 0.000010 0.999820 0.000010 0.000010 0.000010 0.000010 0.000010 0.000010 0.000010
0.000010 0.000010 0.000010 0.000010 0.000010 0.000010 0.000010 0.000010 0.000010 0.000010 0.000010 0.999820 0.000010 0.000010 0.000010 0.000010 0.000010 0.000010 0.000010
0.000010 0.000010 0.000010 0.000010 0.000010 0.000010 0.000010 0.000010 0.000010 0.000010 0.000010 0.999820 0.000010 0.000010 0.000010 0.000010 0.000010 0.000010 0.000010
0.000010 0.000010 0.000010 0.000010 0.000010 0.000010 0.000010 0.000010 0.000010 0.000010 0.000010 0.999820 0.000010 0.000010 0.000010 0.000010 0.000010 0.000010 0.000010
0.000010 0.000010 0.000010 0.000010 0.000010 0.000010 0.000010 0.000010 0.000010 0.000010 0.000010 0.999820 0.000010 0.000010 0.000010 0.000010 0.000010 0.000010 0.000010
0.000010 0.000010 0.000010 0.000010 0.000010 0.000010 0.000010 0.000010 0.000010 0.000010 0.000010 0.999820 0.000010 0.000010 0.000010 0.000010 0.000010 0.000010 0.000010
0.000010 0.000010 0.000010 0.000010 0.000010 0.000010 0.000010 0.000010 0.000010 0.000010 0.000010 0.999820 0.000010 0.000010 0.000010 0.000010 0.000010 0.000010 0.000010
0.000010 0.000010 0.000010 0.000010 0.000010 0.000010 0.000010 0.000010 0.000010 0.000010 0.000010 0.998425 0.000010 0.001405 0.000010 0.000010 0.000010 0.000010 0.000010
0.000010 0.000010 0.000010 0.000010 0.000010 0.000010 0.000010 0.000010 0.000010 0.000010 0.000010 0.964983 0.000010 0.000014 0.000010 0.000010 0.012169 0.020490 0.002203
0.000010 0.000010 0.000010 0.000010 0.000010 0.000010 0.000010 0.000010 0.000010 0.000010 0.000010 0.996954 0.000010 0.000010 0.000010 0.000010 0.002876 0.000010 0.000010
0.000010 0.000010 0.000010 0.000010 0.000010 0.000010 0.000010 0.000010 0.000010 0.000010 0.000010 0.999820 0.000010 0.000010 0.000010 0.000010 0.000010 0.000010 0.000010
0.000010 0.000010 0.000010 0.000010 0.000010 0.000010 0.000010 0.000010 0.000010 0.000010 0.000010 0.999820 0.000010 0.000010 0.000010 0.000010 0.000010 0.000010 0.000010
0.000010 0.000010 0.000010 0.000010 0.000010 0.000010 0.000010 0.000010 0.000010 0.000010 0.000010 0.999820 0.000010 0.000010 0.000010 0.000010 0.000010 0.000010 0.000010
0.000010 0.000010 0.000010 0.000010 0.000010 0.000010 0.000010 0.000010 0.000010 0.000010 0.000010 0.999820 0.000010 0.000010 0.000010 0.000010 0.000010 0.000010 0.000010
0.000010 0.000010 0.000010 0.000010 0.000010 0.000010 0.000010 0.000010 0.000010 0.000010 0.000010 0.999820 0.000010 0.000010 0.000010 0.000010 0.000010 0.000010 0.000010
0.000010 0.000010 0.000010 0.000010 0.000010 0.000010 0.000010 0.000010 0.000010 0.000010 0.000010 0.999820 0.000010 0.000010 0.000010 0.000010 0.000010 0.000010 0.000010
0.000010 0.000010 0.000010 0.000010 0.000010 0.000010 0.000010 0.000010 0.000010 0.000010 0.000010 0.999820 0.000010 0.000010 0.000010 0.000010 0.000010 0.000010 0.000010
0.000010 0.000010 0.018924 0.000010 0.000010 0.000010 0.000010 0.000010 0.000010 0.000010 0.000010 0.980906 0.000010 0.000010 0.000010 0.000010 0.000010 0.000010 0.000010
0.000010 0.000010 0.000010 0.000010 0.000010 0.000010 0.000010 0.000010 0.000010 0.000010 0.000010 0.999820 0.000010 0.000010 0.000010 0.000010 0.000010 0.000010 0.000010
0.000010 0.000010 0.000010 0.000010 0.000010 0.000010 0.000010 0.000010 0.000010 0.000010 0.000010 0.999820 0.000010 0.000010 0.000010 0.000010 0.000010 0.000010 0.000010
0.000010 0.000010 0.000010 0.000010 0.000010 0.000010 0.999814 0.000013 0.000010 0.000010 0.000010 0.000010 0.000013 0.000010 0.000010 0.000010 0.000010 0.000010 0.000010
0.000010 0.000010 0.000010 0.000010 0.000010 0.000010 0.999820 0.000010 0.000010 0.000010 0.000010 0.000010 0.000010 0.000010 0.000010 0.000010 0.000010 0.000010 0.000010
0.000010 0.000010 0.000010 0.000010 0.000010 0.000010 0.999820 0.000010 0.000010 0.000010 0.000010 0.000010 0.000010 0.000010 0.000010 0.000010 0.000010 0.000010 0.000010
0.000010 0.000010 0.000010 0.000010 0.000010 0.000010 0.999820 0.000010 0.000010 0.000010 0.000010 0.000010 0.000010 0.000010 0.000010 0.000010 0.000010 0.000010 0.000010
0.000010 0.000010 0.000010 0.000010 0.000010 0.000010 0.999817 0.000010 0.000010 0.000010 0.000013 0.000010 0.000010 0.000010 0.000010 0.000010 0.000010 0.000010 0.000010
0.000010 0.000010 0.000010 0.000010 0.000010 0.000010 0.999820 0.000010 0.000010 0.000010 0.000010 0.000010 0.000010 0.000010 0.000010 0.000010 0.000010 0.000010 0.000010
0.000010 0.000010 0.000010 0.000010 0.000010 0.000010 0.889697 0.000010 0.000010 0.000010 0.000010 0.000010 0.000010 0.000010 0.000010 0.000010 0.106670 0.003472 0.000010
0.000010 0.000010 0.000010 0.000010 0.000010 0.000010 0.999820 0.000010 0.000010 0.000010 0.000010 0.000010 0.000010 0.000010 0.000010 0.000010 0.000010 0.000010 0.000010
0.000010 0.000010 0.000010 0.000010 0.000010 0.000010 0.999820 0.000010 0.000010 0.000010 0.000010 0.000010 0.000010 0.000010 0.000010 0.000010 0.000010 0.000010 0.000010
0.000010 0.000010 0.000010 0.000010 0.000010 0.000010 0.999820 0.000010 0.000010 0.000010 0.000010 0.000010 0.000010 0.000010 0.000010 0.000010 0.000010 0.000010 0.000010
0.000010 0.006340 0.027651 0.000012 0.000010 0.000010 0.066310 0.025973 0.119134 0.043824 0.000010 0.036741 0.000010 0.052018 0.431448 0.001428 0.136899 0.025390 0.026782
0.000010 0.000010 0.000010 0.000010 0.000010 0.000010 0.000010 0.024744 0.862665 0.000010 0.000010 0.000010 0.000010 0.000010 0.000010 0.000010 0.112431 0.000010 0.000010
0.000010 0.000010 0.000010 0.000010 0.000010 0.000010 0.000010 0.094662 0.905168 0.000010 0.000010 0.000010 0.000010 0.000010 0.000010 0.000010 0.000010 0.000010 0.000010
0.000010 0.000010 0.000010 0.000010 0.000010 0.000010 0.000010 0.196004 0.803826 0.000010 0.000010 0.000010 0.000010 0.000010 0.000010 0.000010 0.000010 0.000010 0.000010
0.000010 0.000010 0.000010 0.000010 0.000010 0.000010 0.000010 0.061909 0.937921 0.000010 0.000010 0.000010 0.000010 0.000010 0.000010 0.000010 0.000010 0.000010 0.000010
0.000010 0.000010 0.006111 0.000010 0.000010 0.000010 0.017535 0.067290 0.774884 0.000010 0.000010 0.041418 0.000010 0.000010 0.092632 0.000010 0.000010 0.000010 0.000010
0.000010 0.000010 0.000010 0.000010 0.000010 0.000010 0.000010 0.001489 0.998341 0.000010 0.000010 0.000010 0.000010 0.000010 0.000010 0.000010 0.000010 0.000010 0.000010
0.000010 0.000010 0.000010 0.000010 0.000010 0.000010 0.050784 0.060652 0.777227 0.000010 0.000010 0.014016 0.000010 0.000010 0.000010 0.000010 0.094537 0.000010 0.002654
0.000010 0.000010 0.000010 0.000010 0.000010 0.000010 0.000010 0.033988 0.881838 0.000010 0.000010 0.000010 0.000010 0.024391 0.000010 0.000010 0.053910 0.000010 0.005734
0.000010 0.000010 0.000010 0.000010 0.000010 0.000010 0.000010 0.087888 0.833259 0.000010 0.000010 0.018614 0.000010 0.060089 0.000010 0.000010 0.000010 0.000010 0.000010
0.000010 0.000010 0.000010 0.000010 0.000010 0.000010 0.000010 0.152609 0.680386 0.000010 0.000010 0.006673 0.000010 0.000010 0.035454 0.000010 0.124737 0.000010 0.000010
0.000010 0.000010 0.000010 0.000010 0.000010 0.000010 0.000010 0.000010 0.999820 0.000010 0.000010 0.000010 0.000010 0.000010 0.000010 0.000010 0.000010 0.000010 0.000010
0.000010 0.000010 0.000010 0.000010 0.000010 0.000010 0.000010 0.000010 0.999820 0.000010 0.000010 0.000010 0.000010 0.000010 0.000010 0.000010 0.000010 0.000010 0.000010
0.000010 0.000010 0.000010 0.000010 0.000010 0.000010 0.000010 0.491786 0.508044 0.000010 0.000010 0.000010 0.000010 0.000010 0.000010 0.000010 0.000010 0.000010 0.000010
0.000010 0.000010 0.000010 0.000010 0.000010 0.000010 0.000010 0.999820 0.000010 0.000010 0.000010 0.000010 0.000010 0.000010 0.000010 0.000010 0.000010 0.000010 0.000010
0.000010 0.000010 0.000010 0.000010 0.000010 0.000010 0.013104 0.000010 0.746616 0.000010 0.000010 0.000010 0.000010 0.031570 0.208560 0.000010 0.000010 0.000010 0.000010
0.000010 0.000010 0.000010 0.000010 0.000010 0.000010 0.000010 0.000010 0.999820 0.000010 0.000010 0.000010 0.000010 0.000010 0.000010 0.000010 0.000010 0.000010 0.000010
0.000010 0.000010 0.000010 0.000010 0.000010 0.000010 0.000010 0.043790 0.956040 0.000010 0.000010 0.000010 0.000010 0.000010 0.000010 0.000010 0.000010 0.000010 0.000010
0.030981 0.029161 0.013311 0.000010 0.007584 0.000010 0.011686 0.008448 0.025122 0.037884 0.000010 0.000010 0.013501 0.031206 0.542620 0.055860 0.188634 0.000010 0.003951
0.000010 0.000010 0.000010 0.000010 0.000010 0.000010 0.000010 0.000010 0.999818 0.000010 0.000010 0.000010 0.000012 0.000010 0.000010 0.000010 0.000010 0.000010 0.000010
0.033733 0.020162 0.039508 0.000011 0.000010 0.042713 0.015586 0.000010 0.061662 0.036869 0.000010 0.054730 0.039418 0.013488 0.374541 0.107597 0.126039 0.032821 0.001093
0.000010 0.000010 0.000010 0.000010 0.000010 0.000010 0.000010 0.999820 0.000010 0.000010 0.000010 0.000010 0.000010 0.000010 0.000010 0.000010 0.000010 0.000010 0.000010
0.000010 0.000010 0.000010 0.000010 0.000010 0.000010 0.000010 0.034421 0.965409 0.000010 0.000010 0.000010 0.000010 0.000010 0.000010 0.000010 0.000010 0.000010 0.000010
0.036398 0.014814 0.000010 0.000010 0.015545 0.042319 0.000010 0.025570 0.011874 0.000010 0.000010 0.037114 0.023116 0.000010 0.531393 0.105819 0.141655 0.014312 0.000010
0.000010 0.000010 0.000010 0.000010 0.000010 0.000010 0.000010 0.000010 0.986859 0.000010 0.000010 0.000010 0.000010 0.012971 0.000010 0.000010 0.000010 0.000010 0.000010
0.116816 0.023707 0.008313 0.000010 0.006603 0.000010 0.000010 0.006064 0.005839 0.000010 0.006778 0.000010 0.045834 0.021455 0.502086 0.134745 0.121691 0.000010 0.000010
0.148056 0.000010 0.000010 0.000010 0.000010 0.009886 0.000010 0.000010 0.000233 0.000010 0.000010 0.000010 0.000010 0.000010 0.682617 0.159067 0.000010 0.000010 0.000010
0.144634 0.000010 0.000010 0.000010 0.000010 0.022717 0.000010 0.000010 0.000010 0.000010 0.000010 0.000010 0.010373 0.000010 0.662428 0.159707 0.000010 0.000010 0.000010
0.000010 0.999820 0.000010 0.000010 0.000010 0.000010 0.000010 0.000010 0.000010 0.000010 0.000010 0.000010 0.000010 0.000010 0.000010 0.000010 0.000010 0.000010 0.000010
0.000010 0.200519 0.018060 0.000010 0.000010 0.000010 0.061130 0.000018 0.073350 0.000010 0.000010 0.051474 0.000010 0.022507 0.411965 0.000010 0.154710 0.000010 0.006176
0.000010 0.232666 0.007693 0.000010 0.000010 0.000010 0.000010 0.008183 0.014564 0.016568 0.000010 0.008153 0.000010 0.039975 0.375224 0.000010 0.260982 0.013202 0.022710
0.000010 0.999813 0.000010 0.000010 0.000010 0.000010 0.000010 0.000010 0.000010 0.000017 0.000010 0.000010 0.000010 0.000010 0.000010 0.000010 0.000010 0.000010 0.000010
0.000010 0.999820 0.000010 0.000010 0.000010 0.000010 0.000010 0.000010 0.000010 0.000010 0.000010 0.000010 0.000010 0.000010 0.000010 0.000010 0.000010 0.000010 0.000010
0.000010 0.267387 0.030029 0.010106 0.000010 0.000010 0.000010 0.001156 0.011528 0.000010 0.000010 0.038045 0.000010 0.036503 0.395749 0.000010 0.165505 0.029389 0.014523
0.058859 0.772083 0.003925 0.000010 0.000010 0.000010 0.023768 0.000010 0.000010 0.000010 0.000010 0.000010 0.000010 0.000010 0.000010 0.000010 0.141224 0.000010 0.000010
0.000010 0.999813 0.000010 0.000010 0.000010 0.000010 0.000010 0.000010 0.000010 0.000017 0.000010 0.000010 0.000010 0.000010 0.000010 0.000010 0.000010 0.000010 0.000010
0.000010 0.999817 0.000010 0.000010 0.000010 0.000010 0.000010 0.000010 0.000010 0.000010 0.000010 0.000010 0.000013 0.000010 0.000010 0.000010 0.000010 0.000010 0.000010
0.000010 0.758558 0.034121 0.000010 0.000010 0.000010 0.029978 0.000010 0.009092 0.000010 0.000010 0.000010 0.000010 0.023975 0.000080 0.000010 0.136436 0.000010 0.007650
0.000010 0.000010 0.544710 0.000010 0.000010 0.000010 0.039417 0.022770 0.000010 0.009331 0.000010 0.069594 0.000010 0.012959 0.000010 0.000010 0.301099 0.000010 0.000010
0.000010 0.000010 0.999820 0.000010 0.000010 0.000010 0.000010 0.000010 0.000010 0.000010 0.000010 0.000010 0.000010 0.000010 0.000010 0.000010 0.000010 0.000010 0.000010
0.000010 0.000010 0.294001 0.042750 0.000010 0.000010 0.026778 0.021941 0.000010 0.000010 0.000010 0.102586 0.000010 0.000010 0.238488 0.000010 0.230746 0.020850 0.021758
0.000010 0.000010 0.999815 0.000010 0.000010 0.000010 0.000010 0.000010 0.000010 0.000015 0.000010 0.000010 0.000010 0.000010 0.000010 0.000010 0.000010 0.000010 0.000010
0.000010 0.000010 0.999820 0.000010 0.000010 0.000010 0.000010 0.000010 0.000010 0.000010 0.000010 0.000010 0.000010 0.000010 0.000010 0.000010 0.000010 0.000010 0.000010
0.000010 0.000010 0.999812 0.000010 0.000018 0.000010 0.000010 0.000010 0.000010 0.000010 0.000010 0.000010 0.000010 0.000010 0.000010 0.000010 0.000010 0.000010 0.000010
0.000010 0.000010 0.501030 0.041622 0.000010 0.000010 0.064398 0.019532 0.000010 0.009020 0.000010 0.070004 0.000010 0.000010 0.000010 0.000010 0.294275 0.000010 0.000010
0.000010 0.000010 0.999820 0.000010 0.000010 0.000010 0.000010 0.000010 0.000010 0.000010 0.000010 0.000010 0.000010 0.000010 0.000010 0.000010 0.000010 0.000010 0.000010
0.000010 0.000010 0.999820 0.000010 0.000010 0.000010 0.000010 0.000010 0.000010 0.000010 0.000010 0.000010 0.000010 0.000010 0.000010 0.000010 0.000010 0.000010 0.000010
0.000010 0.000010 0.297248 0.001941 0.000010 0.000010 0.060628 0.000010 0.071240 0.018308 0.000010 0.092661 0.000010 0.039574 0.221797 0.008063 0.166054 0.020418 0.001998
0.000010 0.000010 0.040279 0.000010 0.000010 0.000010 0.000010 0.015053 0.000010 0.000010 0.000010 0.000010 0.000010 0.000010 0.702572 0.000010 0.226254 0.000010 0.015700
0.000010 0.000010 0.008171 0.017801 0.000010 0.000010 0.000859 0.023042 0.000010 0.000010 0.000010 0.000010 0.000010 0.025467 0.628701 0.000010 0.295839 0.000010 0.000010
0.000010 0.000010 0.000010 0.000010 0.000010 0.000010 0.000010 0.005721 0.000010 0.000010 0.000010 0.000010 0.000010 0.000010 0.690710 0.000010 0.303410 0.000010 0.000010
0.000010 0.000498 0.027932 0.081026 0.000010 0.000010 0.050388 0.000010 0.034024 0.028603 0.000010 0.018202 0.000010 0.000010 0.427172 0.000827 0.306123 0.024232 0.000904
0.000010 0.000010 0.000010 0.000010 0.000010 0.000010 0.000010 0.000010 0.000010 0.000010 0.000010 0.000010 0.000010 0.000010 0.000010 0.000010 0.999820 0.000010 0.000010
0.000010 0.000010 0.000010 0.000010 0.000010 0.000010 0.000010 0.000010 0.000010 0.000010 0.000010 0.000010 0.000010 0.000010 0.000010 0.000010 0.999820 0.000010 0.000010
0.000010 0.000010 0.000010 0.000010 0.000010 0.000010 0.000010 0.000010 0.000010 0.000010 0.000010 0.000010 0.000010 0.000010 0.699279 0.000010 0.300551 0.000010 0.000010
0.000010 0.019826 0.041355 0.085417 0.000010 0.000010 0.028027 0.002410 0.016323 0.000388 0.000010 0.017837 0.000010 0.020657 0.440543 0.000010 0.250797 0.051871 0.024488
0.000010 0.000010 0.018736 0.000010 0.007932 0.000010 0.009837 0.000010 0.020025 0.016902 0.003753 0.041737 0.000010 0.033653 0.517627 0.008549 0.264866 0.056313 0.000010
0.000010 0.019164 0.015615 0.000010 0.005072 0.000010 0.014552 0.025327 0.007448 0.055409 0.000010 0.006045 0.000010 0.007236 0.526236 0.000010 0.256235 0.054461 0.007139
0.000010 0.000010 0.012577 0.000010 0.000010 0.000010 0.038727 0.010839 0.000010 0.000240 0.000010 0.000010 0.000010 0.019769 0.621078 0.000010 0.284264 0.009642 0.002764
0.000010 0.000010 0.034598 0.000010 0.000010 0.000010 0.021521 0.016525 0.000010 0.036859 0.000010 0.000010 0.000010 0.007281 0.674416 0.000010 0.208681 0.000010 0.000010
0.000010 0.000010 0.036757 0.002745 0.032874 0.000010 0.032698 0.021064 0.035401 0.000010 0.000010 0.064424 0.000010 0.008266 0.664312 0.004074 0.047156 0.026635 0.023533
0.000010 0.008802 0.019161 0.054962 0.017735 0.000010 0.004645 0.009581 0.047286 0.000010 0.000010 0.037047 0.000010 0.035630 0.550071 0.000010 0.190431 0.024579 0.000010
0.036372 0.000010 0.029335 0.000010 0.024002 0.000010 0.008852 0.003741 0.039828 0.006738 0.000010 0.000010 0.013213 0.038954 0.529473 0.055976 0.207642 0.000010 0.005814
0.000010 0.000010 0.000010 0.000010 0.000010 0.000010 0.000010 0.011000 0.000010 0.000010 0.000010 0.000010 0.000010 0.000010 0.988830 0.000010 0.000010 0.000010 0.000010
0.000010 0.000010 0.000010 0.000010 0.000010 0.000010 0.000010 0.012776 0.000010 0.000010 0.000010 0.000010 0.000010 0.000010 0.987054 0.000010 0.000010 0.000010 0.000010
0.000010 0.000010 0.013498 0.000010 0.000010 0.000010 0.000010 0.000010 0.000010 0.046755 0.000010 0.000010 0.000010 0.048844 0.883552 0.000010 0.000010 0.000010 0.007211
0.000010 0.000010 0.038277 0.000010 0.000010 0.000010 0.000010 0.002019 0.000010 0.000010 0.000010 0.000010 0.000010 0.038955 0.828347 0.000010 0.077748 0.002944 0.011590
0.000010 0.038876 0.046774 0.000010 0.000010 0.000010 0.010434 0.015857 0.033243 0.015878 0.000010 0.062095 0.000010 0.024129 0.500724 0.025723 0.204327 0.021868 0.000010
0.000010 0.000010 0.027475 0.057509 0.000010 0.000010 0.024293 0.012299 0.013925 0.034635 0.000010 0.071218 0.000010 0.022367 0.512668 0.000010 0.183973 0.024132 0.015437
0.000010 0.029871 0.002612 0.000010 0.000010 0.000010 0.037006 0.015616 0.051601 0.022203 0.000010 0.034075 0.000010 0.023349 0.529883 0.000010 0.197230 0.040320 0.016164
0.000010 0.000010 0.000010 0.000010 0.000010 0.000010 0.000010 0.000010 0.000010 0.000010 0.000010 0.000010 0.000010 0.000010 0.000010 0.000010 0.999820 0.000010 0.000010
0.000010 0.000010 0.000010 0.000010 0.000010 0.000010 0.000010 0.000010 0.000010 0.000010 0.000010 0.000010 0.000010 0.000010 0.000010 0.000010 0.999820 0.000010 0.000010
0.000010 0.000010 0.000010 0.000010 0.000010 0.000010 0.000010 0.000010 0.000010 0.000010 0.000010 0.000010 0.000010 0.000010 0.000010 0.000010 0.999820 0.000010 0.000010
0.000010 0.000010 0.000010 0.000010 0.000010 0.000010 0.000010 0.000010 0.000010 0.000010 0.000010 0.000010 0.000010 0.000010 0.000010 0.000010 0.999820 0.000010 0.000010
0.078510 0.000010 0.000010 0.000010 0.000010 0.000010 0.000010 0.000010 0.000010 0.000010 0.000010 0.000010 0.040206 0.000010 0.000010 0.000010 0.881124 0.000010 0.000010
0.000018 0.000010 0.000010 0.000010 0.000010 0.000010 0.000010 0.000010 0.000010 0.000010 0.000010 0.000010 0.000010 0.000010 0.000010 0.000010 0.999812 0.000010 0.000010
0.077409 0.000010 0.038600 0.000010 0.000010 0.069400 0.039527 0.000010 0.058747 0.000010 0.000010 0.074020 0.021856 0.009481 0.448374 0.017118 0.122414 0.003854 0.019138
0.000010 0.000010 0.079553 0.003055 0.011340 0.000010 0.052422 0.000010 0.046880 0.033602 0.000010 0.116977 0.000010 0.003131 0.362922 0.000010 0.259690 0.015474 0.014884
0.000010 0.000010 0.000010 0.000010 0.000010 0.000010 0.000010 0.000010 0.000010 0.000010 0.000010 0.000010 0.000010 0.000010 0.000010 0.000010 0.999820 0.000010 0.000010
0.000010 0.000010 0.119158 0.030955 0.000010 0.000010 0.021913 0.007992 0.001790 0.031665 0.009162 0.142377 0.000010 0.006216 0.335202 0.011971 0.215837 0.050471 0.015241
0.000010 0.000010 0.000010 0.000010 0.000010 0.000010 0.000010 0.000010 0.000010 0.000010 0.000010 0.000010 0.000010 0.000010 0.000010 0.000010 0.999820 0.000010 0.000010
0.000010 0.000010 0.000010 0.000010 0.000010 0.000010 0.000018 0.000010 0.000010 0.000010 0.000010 0.000010 0.000010 0.000010 0.000010 0.000010 0.999812 0.000010 0.000010
0.000010 0.000010 0.025346 0.044131 0.000010 0.000010 0.000010 0.000010 0.069195 0.000010 0.000010 0.115337 0.000010 0.021227 0.605715 0.000010 0.118928 0.000010 0.000010
0.000010 0.000010 0.029126 0.039143 0.000010 0.000010 0.014720 0.009184 0.065299 0.000010 0.000010 0.097084 0.000010 0.010235 0.521510 0.000010 0.213599 0.000010 0.000010
0.000010 0.012877 0.033117 0.021297 0.017233 0.000010 0.006340 0.000010 0.079992 0.009458 0.000010 0.095921 0.000010 0.033242 0.482581 0.000010 0.198720 0.000010 0.009153
0.000010 0.000010 0.024305 0.000010 0.000010 0.000010 0.010246 0.000010 0.050613 0.000010 0.000010 0.126528 0.000010 0.021118 0.647449 0.000010 0.119621 0.000010 0.000010
0.000010 0.000010 0.019438 0.000010 0.000010 0.000010 0.022101 0.000010 0.097302 0.023852 0.000010 0.115790 0.000010 0.012418 0.492259 0.000010 0.170430 0.038069 0.008251
0.000010 0.000010 0.000233 0.000010 0.000010 0.000010 0.009679 0.000010 0.838154 0.020513 0.000010 0.105231 0.000010 0.004235 0.000010 0.000010 0.000010 0.000010 0.021834
0.000010 0.000010 0.000010 0.000010 0.000010 0.000010 0.000010 0.000010 0.996280 0.000010 0.000010 0.000010 0.000010 0.000010 0.000010 0.000010 0.003550 0.000010 0.000010
0.000010 0.000010 0.055156 0.000010 0.006714 0.000010 0.020155 0.017055 0.056333 0.000010 0.000010 0.119912 0.000010 0.000010 0.472812 0.000010 0.182923 0.052180 0.016669
0.011864 0.000010 0.000010 0.000010 0.000010 0.000010 0.013123 0.000010 0.416036 0.000010 0.000010 0.070989 0.006380 0.000010 0.159382 0.003797 0.307210 0.000010 0.011120
0.000010 0.000010 0.022098 0.000010 0.007522 0.000010 0.016786 0.012489 0.057022 0.000010 0.000010 0.000010 0.000010 0.022328 0.000010 0.000010 0.444037 0.000010 0.417608
0.000010 0.000010 0.000010 0.000010 0.000010 0.000010 0.087460 0.015138 0.028990 0.021025 0.000010 0.007247 0.000010 0.000010 0.069207 0.770812 0.000010 0.000010 0.000010
0.000010 0.000010 0.000010 0.000010 0.000010 0.000010 0.000010 0.000010 0.000010 0.000010 0.000010 0.000010 0.000010 0.000010 0.000010 0.999820 0.000010 0.000010 0.000010
0.000010 0.000010 0.016100 0.000010 0.000010 0.000010 0.022012 0.000010 0.416579 0.000010 0.000010 0.000010 0.000010 0.029675 0.170816 0.344688 0.000010 0.000010 0.000010
0.000010 0.000010 0.000010 0.000010 0.000010 0.000010 0.000010 0.000010 0.000010 0.000010 0.000010 0.000010 0.000010 0.000010 0.000010 0.999820 0.000010 0.000010 0.000010
0.019414 0.015587 0.000010 0.028809 0.008232 0.012698 0.043485 0.011117 0.012025 0.014615 0.000010 0.027439 0.000010 0.024251 0.474289 0.100205 0.198496 0.005547 0.003762
0.095584 0.039425 0.006127 0.001666 0.019379 0.017406 0.000010 0.004015 0.017816 0.010602 0.000010 0.000010 0.036863 0.004192 0.515285 0.135923 0.094101 0.000010 0.001577
0.058887 0.039916 0.034504 0.023169 0.000010 0.045828 0.042614 0.007383 0.061219 0.044973 0.000010 0.000010 0.013794 0.015861 0.401163 0.071085 0.135854 0.000010 0.003709
0.000010 0.000010 0.000010 0.000010 0.000010 0.000010 0.000010 0.000010 0.000010 0.000010 0.000010 0.000010 0.000010 0.000010 0.000010 0.999820 0.000010 0.000010 0.000010
0.000010 0.000010 0.000010 0.000010 0.000010 0.000010 0.026585 0.000011 0.049441 0.001062 0.000010 0.025604 0.000010 0.000010 0.000010 0.753477 0.101009 0.042701 0.000010
0.000010 0.000010 0.000010 0.000010 0.000010 0.000010 0.000010 0.000010 0.000010 0.000010 0.000010 0.000010 0.000010 0.000010 0.000010 0.999820 0.000010 0.000010 0.000010
0.051288 0.030603 0.030541 0.000010 0.014547 0.000010 0.018512 0.004044 0.071001 0.038791 0.000010 0.000116 0.018184 0.008214 0.504793 0.158754 0.044839 0.005734 0.000010
0.092167 0.026784 0.027538 0.000010 0.000010 0.013149 0.009756 0.014977 0.010281 0.000010 0.000010 0.065890 0.035439 0.000010 0.533538 0.128396 0.042016 0.000010 0.000010
0.000010 0.000010 0.058698 0.000010 0.000010 0.000010 0.023148 0.000010 0.025732 0.054265 0.000010 0.065734 0.000010 0.044215 0.400446 0.001791 0.283969 0.015416 0.026506
0.000010 0.016476 0.055727 0.002149 0.027405 0.000010 0.058683 0.000010 0.094923 0.016142 0.000010 0.098270 0.000010 0.076761 0.287303 0.000010 0.218276 0.010835 0.036990
0.000010 0.000010 0.000010 0.000010 0.000010 0.000010 0.000010 0.000010 0.000010 0.000010 0.000010 0.000010 0.000010 0.999820 0.000010 0.000010 0.000010 0.000010 0.000010
0.000010 0.000010 0.000010 0.000010 0.000010 0.000010 0.000010 0.000010 0.000010 0.000010 0.000010 0.000010 0.000010 0.999820 0.000010 0.000010 0.000010 0.000010 0.000010
0.000010 0.000010 0.027034 0.023634 0.006354 0.000010 0.031312 0.001174 0.114775 0.012301 0.000010 0.063228 0.000010 0.087293 0.368291 0.000010 0.194010 0.042718 0.027816
0.000010 0.000010 0.000010 0.000010 0.000010 0.000010 0.000010 0.000010 0.000010 0.000010 0.000010 0.000010 0.000010 0.999820 0.000010 0.000010 0.000010 0.000010 0.000010
0.000010 0.000010 0.000010 0.000010 0.000010 0.000010 0.000010 0.000010 0.000010 0.000010 0.000010 0.000010 0.000010 0.999820 0.000010 0.000010 0.000010 0.000010 0.000010
0.000010 0.000010 0.007551 0.000010 0.006159 0.000010 0.012513 0.000010 0.059616 0.000010 0.000010 0.099713 0.000010 0.400022 0.212114 0.000010 0.165186 0.000010 0.037026
0.000010 0.000010 0.000010 0.000010 0.000010 0.000010 0.000010 0.000010 0.791950 0.000010 0.000010 0.000010 0.000010 0.000010 0.000010 0.000010 0.204787 0.000010 0.003104
0.000010 0.000010 0.000010 0.000010 0.000010 0.000010 0.000010 0.007984 0.000010 0.000010 0.000010 0.000010 0.000010 0.000010 0.000010 0.000010 0.297706 0.000010 0.694150
0.000010 0.000010 0.000010 0.000010 0.003808 0.000010 0.031104 0.000010 0.074595 0.000010 0.000010 0.025501 0.000010 0.035851 0.719577 0.000010 0.109443 0.000010 0.000010
0.000010 0.014126 0.026146 0.000010 0.000010 0.000010 0.034766 0.020158 0.038689 0.000010 0.000010 0.004652 0.000010 0.050617 0.657873 0.008323 0.134007 0.000010 0.010564
0.000010 0.000010 0.010437 0.000010 0.000010 0.000010 0.054574 0.028624 0.048278 0.000010 0.000010 0.000010 0.000010 0.020131 0.688015 0.000010 0.138373 0.000010 0.011458
0.000010 0.000010 0.014122 0.048036 0.004244 0.000010 0.052367 0.002220 0.092055 0.000010 0.000010 0.064737 0.000010 0.016258 0.492305 0.000010 0.190422 0.002102 0.021061
0.000010 0.023315 0.023390 0.000010 0.002550 0.000010 0.036624 0.026815 0.045540 0.000010 0.000010 0.040601 0.000010 0.029156 0.617973 0.000010 0.115944 0.026968 0.011053
0.000010 0.000010 0.000010 0.000010 0.000010 0.000010 0.000010 0.000010 0.000010 0.000010 0.000010 0.000010 0.000010 0.000010 0.999820 0.000010 0.000010 0.000010 0.000010
0.000010 0.000010 0.000010 0.000010 0.000010 0.000010 0.000010 0.000010 0.000010 0.000010 0.000010 0.000010 0.000010 0.000010 0.999820 0.000010 0.000010 0.000010 0.000010
0.015497 0.000010 0.031965 0.000010 0.000010 0.012678 0.023973 0.016173 0.014969 0.041013 0.000677 0.085246 0.000010 0.000010 0.518647 0.000010 0.212888 0.013548 0.012663
0.000010 0.000010 0.000010 0.000010 0.000010 0.000010 0.000010 0.000010 0.000010 0.000010 0.000010 0.000010 0.000010 0.000010 0.999820 0.000010 0.000010 0.000010 0.000010
0.000010 0.000010 0.000010 0.000010 0.000010 0.000010 0.009227 0.000010 0.000010 0.000010 0.000010 0.000010 0.000010 0.000010 0.990603 0.000010 0.000010 0.000010 0.000010
0.000010 0.000010 0.000010 0.000010 0.000010 0.000010 0.000010 0.004883 0.000010 0.000010 0.000010 0.000010 0.000010 0.000011 0.994947 0.000010 0.000010 0.000010 0.000010
0.000010 0.014091 0.007764 0.010017 0.000010 0.000010 0.031219 0.019918 0.045518 0.000010 0.000010 0.035601 0.000010 0.022860 0.529849 0.000010 0.236789 0.017908 0.028397
0.000010 0.000010 0.021131 0.000010 0.000010 0.000010 0.022625 0.009590 0.059090 0.012542 0.000010 0.000010 0.000010 0.031117 0.582258 0.016166 0.230953 0.000010 0.014438
0.000010 0.000010 0.000010 0.000010 0.000010 0.000010 0.000010 0.000010 0.000010 0.000010 0.000010 0.000010 0.000010 0.000010 0.999820 0.000010 0.000010 0.000010 0.000010
0.000010 0.000010 0.000010 0.000010 0.000010 0.000010 0.000010 0.000010 0.000010 0.000010 0.000010 0.000010 0.000010 0.000010 0.999820 0.000010 0.000010 0.000010 0.000010
0.000010 0.004088 0.000010 0.020261 0.000010 0.000010 0.000010 0.007108 0.079210 0.004634 0.000010 0.057768 0.000010 0.019048 0.560956 0.000010 0.222781 0.019272 0.004794
0.000010 0.000010 0.011725 0.017770 0.007525 0.000010 0.034424 0.001947 0.031398 0.000013 0.000010 0.021605 0.000010 0.021656 0.636307 0.000010 0.195473 0.020086 0.000010
0.000010 0.024269 0.012032 0.000010 0.003767 0.000010 0.006998 0.035326 0.040141 0.000010 0.000010 0.118508 0.000010 0.030265 0.529335 0.000010 0.164050 0.028861 0.006378
0.000010 0.000010 0.023340 0.000010 0.000010 0.000010 0.006645 0.000010 0.114463 0.000010 0.000010 0.026062 0.000010 0.033036 0.590785 0.000010 0.183870 0.009714 0.011986
0.000010 0.006538 0.000010 0.000010 0.000010 0.006223 0.050345 0.000010 0.058404 0.000010 0.000010 0.020951 0.000010 0.053762 0.547487 0.016168 0.182702 0.036966 0.020374
0.000010 0.016174 0.016672 0.000010 0.000010 0.025189 0.001738 0.001023 0.042044 0.377001 0.062635 0.077611 0.000010 0.000010 0.238458 0.000010 0.114885 0.015567 0.010943
0.000010 0.000010 0.000010 0.000010 0.000010 0.000010 0.000010 0.000010 0.000010 0.999820 0.000010 0.000010 0.000010 0.000010 0.000010 0.000010 0.000010 0.000010 0.000010
0.000010 0.000010 0.000010 0.000010 0.000010 0.000010 0.000010 0.000010 0.000010 0.999820 0.000010 0.000010 0.000010 0.000010 0.000010 0.000010 0.000010 0.000010 0.000010
0.000010 0.000010 0.000010 0.000010 0.000010 0.000010 0.000010 0.000010 0.000010 0.999820 0.000010 0.000010 0.000010 0.000010 0.000010 0.000010 0.000010 0.000010 0.000010
0.000010 0.000010 0.000010 0.000010 0.000010 0.000010 0.000010 0.000010 0.000010 0.999820 0.000010 0.000010 0.000010 0.000010 0.000010 0.000010 0.000010 0.000010 0.000010
0.000010 0.000010 0.000010 0.000010 0.000010 0.000010 0.000010 0.000010 0.000010 0.999820 0.000010 0.000010 0.000010 0.000010 0.000010 0.000010 0.000010 0.000010 0.000010
0.000010 0.000010 0.000010 0.000010 0.000010 0.000010 0.000010 0.000010 0.000010 0.999820 0.000010 0.000010 0.000010 0.000010 0.000010 0.000010 0.000010 0.000010 0.000010
0.000010 0.000010 0.000010 0.000010 0.000010 0.000010 0.000010 0.000010 0.000010 0.999820 0.000010 0.000010 0.000010 0.000010 0.000010 0.000010 0.000010 0.000010 0.000010
0.000010 0.000010 0.000010 0.000010 0.000010 0.000010 0.000010 0.000010 0.000010 0.999820 0.000010 0.000010 0.000010 0.000010 0.000010 0.000010 0.000010 0.000010 0.000010
0.000010 0.000010 0.000010 0.000010 0.000010 0.000010 0.000010 0.000010 0.000010 0.999820 0.000010 0.000010 0.000010 0.000010 0.000010 0.000010 0.000010 0.000010 0.000010
0.000010 0.000010 0.000010 0.000010 0.000010 0.000010 0.000010 0.000010 0.000010 0.999820 0.000010 0.000010 0.000010 0.000010 0.000010 0.000010 0.000010 0.000010 0.000010
0.000010 0.000010 0.000010 0.000010 0.000010 0.000010 0.000010 0.000010 0.000010 0.999820 0.000010 0.000010 0.000010 0.000010 0.000010 0.000010 0.000010 0.000010 0.000010
0.000010 0.000010 0.000010 0.000010 0.000010 0.000010 0.000010 0.000010 0.000010 0.999820 0.000010 0.000010 0.000010 0.000010 0.000010 0.000010 0.000010 0.000010 0.000010
0.000010 0.000010 0.000010 0.000010 0.583047 0.000010 0.000010 0.000010 0.000010 0.416783 0.000010 0.000010 0.000010 0.000010 0.000010 0.000010 0.000010 0.000010 0.000010
0.000010 0.000010 0.000010 0.000010 0.687237 0.000010 0.000010 0.000010 0.000010 0.312593 0.000010 0.000010 0.000010 0.000010 0.000010 0.000010 0.000010 0.000010 0.000010
0.000010 0.000014 0.000010 0.000010 0.999816 0.000010 0.000010 0.000010 0.000010 0.000010 0.000010 0.000010 0.000010 0.000010 0.000010 0.000010 0.000010 0.000010 0.000010
0.000010 0.000010 0.000010 0.000010 0.999820 0.000010 0.000010 0.000010 0.000010 0.000010 0.000010 0.000010 0.000010 0.000010 0.000010 0.000010 0.000010 0.000010 0.000010
0.000010 0.000010 0.000010 0.000010 0.999819 0.000010 0.000010 0.000010 0.000010 0.000010 0.000010 0.000010 0.000010 0.000011 0.000010 0.000010 0.000010 0.000010 0.000010
0.000010 0.000010 0.000010 0.000010 0.999818 0.000010 0.000010 0.000010 0.000010 0.000010 0.000010 0.000010 0.000010 0.000012 0.000010 0.000010 0.000010 0.000010 0.000010
0.000010 0.000010 0.000010 0.000010 0.000010 0.000010 0.000010 0.000010 0.000010 0.000010 0.999820 0.000010 0.000010 0.000010 0.000010 0.000010 0.000010 0.000010 0.000010
0.000010 0.000010 0.000010 0.000010 0.000015 0.000010 0.000010 0.000010 0.000010 0.000010 0.999815 0.000010 0.000010 0.000010 0.000010 0.000010 0.000010 0.000010 0.000010
0.000010 0.000010 0.000010 0.000010 0.000010 0.000010 0.000010 0.000010 0.000010 0.000010 0.999820 0.000010 0.000010 0.000010 0.000010 0.000010 0.000010 0.000010 0.000010
0.000010 0.000010 0.000010 0.000010 0.000010 0.000010 0.000010 0.000010 0.000010 0.000010 0.999820 0.000010 0.000010 0.000010 0.000010 0.000010 0.000010 0.000010 0.000010
0.000010 0.000010 0.000010 0.000010 0.000010 0.000010 0.000010 0.000010 0.000010 0.000010 0.999820 0.000010 0.000010 0.000010 0.000010 0.000010 0.000010 0.000010 0.000010
0.000010 0.000010 0.000010 0.000010 0.000010 0.000010 0.000010 0.000010 0.000010 0.000010 0.999820 0.000010 0.000010 0.000010 0.000010 0.000010 0.000010 0.000010 0.000010
0.000010 0.000010 0.000010 0.000010 0.000010 0.000010 0.000010 0.000010 0.000010 0.000010 0.999820 0.000010 0.000010 0.000010 0.000010 0.000010 0.000010 0.000010 0.000010
0.000010 0.000010 0.019248 0.022283 0.000010 0.000010 0.000010 0.007291 0.029706 0.041945 0.754008 0.000010 0.000010 0.000010 0.023755 0.000010 0.060085 0.041579 0.000010
0.000010 0.000010 0.037904 0.145687 0.000014 0.000010 0.037572 0.000010 0.000010 0.032163 0.506734 0.015488 0.000010 0.000010 0.000010 0.000010 0.117889 0.092731 0.013728
0.000010 0.000010 0.000010 0.104373 0.018291 0.000010 0.000010 0.000010 0.000010 0.000010 0.766247 0.003552 0.000010 0.012092 0.000010 0.000010 0.095314 0.000010 0.000010
0.000010 0.000010 0.000010 0.167067 0.000010 0.000010 0.000010 0.000010 0.000010 0.032877 0.691256 0.000010 0.000010 0.000010 0.011208 0.000010 0.064296 0.031979 0.001197
0.000010 0.000010 0.000010 0.000010 0.000010 0.000010 0.000010 0.000010 0.000010 0.000010 0.999820 0.000010 0.000010 0.000010 0.000010 0.000010 0.000010 0.000010 0.000010
0.000010 0.000010 0.000010 0.000010 0.000010 0.000010 0.000010 0.000010 0.000010 0.000010 0.999820 0.000010 0.000010 0.000010 0.000010 0.000010 0.000010 0.000010 0.000010
0.000010 0.033740 0.000010 0.044148 0.000010 0.000010 0.000010 0.001759 0.059190 0.029202 0.744237 0.006142 0.000010 0.029012 0.000010 0.000010 0.052469 0.000010 0.000010
0.000010 0.000010 0.019008 0.070331 0.000010 0.000010 0.029768 0.016716 0.000010 0.005078 0.828701 0.000010 0.000010 0.011781 0.000010 0.000010 0.000010 0.000010 0.018508
0.000010 0.000010 0.005695 0.057636 0.000010 0.000010 0.010808 0.005820 0.008984 0.083506 0.724573 0.000010 0.000010 0.021283 0.000010 0.000010 0.047806 0.033800 0.000010
0.000010 0.000010 0.000010 0.999820 0.000010 0.000010 0.000010 0.000010 0.000010 0.000010 0.000010 0.000010 0.000010 0.000010 0.000010 0.000010 0.000010 0.000010 0.000010
0.000010 0.000010 0.000010 0.999820 0.000010 0.000010 0.000010 0.000010 0.000010 0.000010 0.000010 0.000010 0.000010 0.000010 0.000010 0.000010 0.000010 0.000010 0.000010
0.000010 0.000010 0.000010 0.479263 0.003956 0.000010 0.033314 0.000010 0.017657 0.037970 0.058841 0.040969 0.000010 0.000383 0.018472 0.000010 0.095609 0.200427 0.013069
0.000010 0.000010 0.000010 0.999820 0.000010 0.000010 0.000010 0.000010 0.000010 0.000010 0.000010 0.000010 0.000010 0.000010 0.000010 0.000010 0.000010 0.000010 0.000010
0.000010 0.000010 0.000010 0.999820 0.000010 0.000010 0.000010 0.000010 0.000010 0.000010 0.000010 0.000010 0.000010 0.000010 0.000010 0.000010 0.000010 0.000010 0.000010
0.000010 0.000010 0.001746 0.125174 0.000010 0.000010 0.003481 0.000010 0.012025 0.048338 0.484335 0.000010 0.222392 0.000010 0.000010 0.000010 0.000010 0.102399 0.000010
0.000010 0.000010 0.000010 0.000010 0.000010 0.000010 0.000011 0.000010 0.000010 0.000010 0.000010 0.000010 0.999819 0.000010 0.000010 0.000010 0.000010 0.000010 0.000010
0.000010 0.000010 0.000010 0.000010 0.000010 0.000010 0.000019 0.000010 0.000010 0.000010 0.000012 0.000010 0.999809 0.000010 0.000010 0.000010 0.000010 0.000010 0.000010
0.000013 0.000010 0.000010 0.000010 0.000010 0.000010 0.000010 0.000010 0.000010 0.000010 0.000010 0.000010 0.999817 0.000010 0.000010 0.000010 0.000010 0.000010 0.000010
0.999820 0.000010 0.000010 0.000010 0.000010 0.000010 0.000010 0.000010 0.000010 0.000010 0.000010 0.000010 0.000010 0.000010 0.000010 0.000010 0.000010 0.000010 0.000010
0.999820 0.000010 0.000010 0.000010 0.000010 0.000010 0.000010 0.000010 0.000010 0.000010 0.000010 0.000010 0.000010 0.000010 0.000010 0.000010 0.000010 0.000010 0.000010
0.000010 0.000010 0.000010 0.414488 0.000010 0.000010 0.000010 0.013518 0.000010 0.048374 0.169198 0.005185 0.000010 0.000010 0.087808 0.000010 0.128497 0.132823 0.000010
0.345066 0.063069 0.000010 0.098262 0.023578 0.114536 0.000010 0.006519 0.000010 0.000010 0.126769 0.000010 0.151759 0.000010 0.000010 0.070342 0.000010 0.000010 0.000010
0.103814 0.065838 0.000010 0.160901 0.000010 0.050611 0.019884 0.000010 0.029100 0.073305 0.333155 0.008468 0.032017 0.000010 0.000010 0.015243 0.048827 0.051713 0.007072
0.000010 0.000010 0.000010 0.999818 0.000010 0.000010 0.000010 0.000010 0.000010 0.000010 0.000012 0.000010 0.000010 0.000010 0.000010 0.000010 0.000010 0.000010 0.000010
0.000010 0.000010 0.000010 0.999820 0.000010 0.000010 0.000010 0.000010 0.000010 0.000010 0.000010 0.000010 0.000010 0.000010 0.000010 0.000010 0.000010 0.000010 0.000010
0.000010 0.000010 0.000010 0.999820 0.000010 0.000010 0.000010 0.000010 0.000010 0.000010 0.000010 0.000010 0.000010 0.000010 0.000010 0.000010 0.000010 0.000010 0.000010
0.000010 0.000010 0.000010 0.999820 0.000010 0.000010 0.000010 0.000010 0.000010 0.000010 0.000010 0.000010 0.000010 0.000010 0.000010 0.000010 0.000010 0.000010 0.000010
0.000010 0.000010 0.000010 0.999820 0.000010 0.000010 0.000010 0.000010 0.000010 0.000010 0.000010 0.000010 0.000010 0.000010 0.000010 0.000010 0.000010 0.000010 0.000010
0.000010 0.000010 0.000010 0.999820 0.000010 0.000010 0.000010 0.000010 0.000010 0.000010 0.000010 0.000010 0.000010 0.000010 0.000010 0.000010 0.000010 0.000010 0.000010
