# Supplementary material for: Genetic analysis of Thai cattle reveals a Southeast Asian indicine ancestry
Source: PeerJ. 2015 Oct 27;3:e1318. doi: 10.7717/peerj.1318 (PMC4627918; doi:10.7717/peerj.1318)
Supplement: Dataset S2 — The Q values inferred by ADMIXTURE for each modeled K are shown for each individual, which are labeled according to breed information. The data are organized into three folders, each of which represents the ADMIXTURE experiments described in Fig. S5. [file peerj-03-1318-s007.zip › SupplementDataS7/28experiments/experiment_10/2.Q]

0.000010 0.999990
0.000010 0.999990
0.000010 0.999990
0.000010 0.999990
0.000010 0.999990
0.000010 0.999990
0.000010 0.999990
0.000010 0.999990
0.000010 0.999990
0.000010 0.999990
0.029042 0.970958
0.007624 0.992376
0.000010 0.999990
0.000010 0.999990
0.003283 0.996717
0.017616 0.982384
0.000010 0.999990
0.033827 0.966173
0.006137 0.993863
0.025099 0.974901
0.000010 0.999990
0.008129 0.991871
0.007660 0.992340
0.000010 0.999990
0.051487 0.948513
0.010704 0.989296
0.017153 0.982847
0.031268 0.968732
0.014289 0.985711
0.000010 0.999990
0.063978 0.936022
0.079694 0.920306
0.153997 0.846003
0.188731 0.811269
0.206458 0.793542
0.156090 0.843910
0.073574 0.926426
0.169910 0.830090
0.224487 0.775513
0.284357 0.715643
0.223313 0.776687
0.173284 0.826716
0.067604 0.932396
0.198416 0.801584
0.129873 0.870127
0.181554 0.818446
0.180017 0.819983
0.201327 0.798673
0.160924 0.839076
0.152977 0.847023
0.000010 0.999990
0.000010 0.999990
0.000010 0.999990
0.000010 0.999990
0.000010 0.999990
0.000010 0.999990
0.000010 0.999990
0.000010 0.999990
0.000010 0.999990
0.000010 0.999990
0.000010 0.999990
0.000010 0.999990
0.016546 0.983454
0.000010 0.999990
0.000010 0.999990
0.000010 0.999990
0.012846 0.987154
0.010131 0.989869
0.000010 0.999990
0.000010 0.999990
0.000010 0.999990
0.000010 0.999990
0.000010 0.999990
0.000010 0.999990
0.000010 0.999990
0.000010 0.999990
0.000010 0.999990
0.000010 0.999990
0.000010 0.999990
0.000010 0.999990
0.009577 0.990423
0.000010 0.999990
0.000010 0.999990
0.000010 0.999990
0.000010 0.999990
0.000010 0.999990
0.000010 0.999990
0.000010 0.999990
0.000010 0.999990
0.000010 0.999990
0.000010 0.999990
0.000010 0.999990
0.000010 0.999990
0.000010 0.999990
0.000010 0.999990
0.003417 0.996583
0.000010 0.999990
0.000010 0.999990
0.095616 0.904384
0.000010 0.999990
0.137392 0.862608
0.000010 0.999990
0.000010 0.999990
0.124939 0.875061
0.000010 0.999990
0.231709 0.768291
0.221928 0.778072
0.237830 0.762170
0.007093 0.992907
0.000010 0.999990
0.017348 0.982652
0.254420 0.745580
0.000010 0.999990
0.003615 0.996385
0.192403 0.807597
0.254008 0.745992
0.007851 0.992149
0.012206 0.987794
0.000010 0.999990
0.000010 0.999990
0.000010 0.999990
0.000010 0.999990
0.000010 0.999990
0.000010 0.999990
0.000010 0.999990
0.000010 0.999990
0.000010 0.999990
0.000010 0.999990
0.000010 0.999990
0.010840 0.989160
0.019505 0.980495
0.013682 0.986318
0.002520 0.997480
0.000010 0.999990
0.007043 0.992957
0.014887 0.985113
0.028409 0.971591
0.016592 0.983408
0.005855 0.994145
0.015343 0.984657
0.023349 0.976651
0.023484 0.976516
0.087062 0.912938
0.014540 0.985460
0.017628 0.982372
0.015982 0.984018
0.000010 0.999990
0.017926 0.982074
0.021066 0.978934
0.019243 0.980757
0.000010 0.999990
0.000010 0.999990
0.000010 0.999990
0.000010 0.999990
0.158049 0.841951
0.000010 0.999990
0.133479 0.866521
0.009057 0.990943
0.000010 0.999990
0.021835 0.978165
0.000010 0.999990
0.001954 0.998046
0.000010 0.999990
0.005221 0.994779
0.000010 0.999990
0.004422 0.995578
0.000010 0.999990
0.003142 0.996858
0.000010 0.999990
0.014356 0.985644
0.031294 0.968706
0.000010 0.999990
0.183113 0.816887
0.226911 0.773089
0.090843 0.909157
0.219127 0.780873
0.070976 0.929024
0.205469 0.794531
0.134851 0.865149
0.220257 0.779743
0.192403 0.807597
0.204736 0.795264
0.142059 0.857941
0.187694 0.812306
0.000455 0.999545
0.000010 0.999990
0.000010 0.999990
0.000010 0.999990
0.000010 0.999990
0.000010 0.999990
0.000010 0.999990
0.000010 0.999990
0.000010 0.999990
0.000010 0.999990
0.008331 0.991669
0.008574 0.991426
0.000010 0.999990
0.006185 0.993815
0.003745 0.996255
0.000010 0.999990
0.000010 0.999990
0.041317 0.958683
0.004587 0.995413
0.000010 0.999990
0.060188 0.939812
0.011245 0.988755
0.012347 0.987653
0.000010 0.999990
0.000010 0.999990
0.000010 0.999990
0.012431 0.987569
0.000010 0.999990
0.008784 0.991216
0.018395 0.981605
0.086981 0.913019
0.182062 0.817938
0.120743 0.879257
0.132639 0.867361
0.122682 0.877318
0.094301 0.905699
0.100500 0.899500
0.115273 0.884727
0.100260 0.899740
0.108514 0.891486
0.098605 0.901395
0.118013 0.881987
0.116267 0.883733
0.152179 0.847821
0.174103 0.825897
0.188520 0.811480
0.187958 0.812042
0.184720 0.815280
0.186238 0.813762
0.370388 0.629612
0.368379 0.631621
0.375084 0.624916
0.373131 0.626869
0.368362 0.631638
0.372206 0.627794
0.365521 0.634479
0.252608 0.747392
0.181889 0.818111
0.274039 0.725961
0.264514 0.735486
0.292122 0.707878
0.289963 0.710037
0.265878 0.734122
0.284728 0.715272
0.261706 0.738294
0.060449 0.939551
0.100767 0.899233
0.062429 0.937571
0.070372 0.929628
0.125375 0.874625
0.361667 0.638333
0.999990 0.000010
0.999990 0.000010
0.999990 0.000010
0.859052 0.140948
0.857801 0.142199
0.106442 0.893558
0.607154 0.392846
0.307583 0.692417
0.099229 0.900771
0.104372 0.895628
0.070160 0.929840
0.050410 0.949590
0.079365 0.920635
0.107827 0.892173
