# Supplementary material for: Genetic analysis of Thai cattle reveals a Southeast Asian indicine ancestry
Source: PeerJ. 2015 Oct 27;3:e1318. doi: 10.7717/peerj.1318 (PMC4627918; doi:10.7717/peerj.1318)
Supplement: Dataset S2 — The Q values inferred by ADMIXTURE for each modeled K are shown for each individual, which are labeled according to breed information. The data are organized into three folders, each of which represents the ADMIXTURE experiments described in Fig. S5. [file peerj-03-1318-s007.zip › SupplementDataS7/28experiments/experiment_10/20.Q]

0.000010 0.999810 0.000010 0.000010 0.000010 0.000010 0.000010 0.000010 0.000010 0.000010 0.000010 0.000010 0.000010 0.000010 0.000010 0.000010 0.000010 0.000010 0.000010 0.000010
0.000010 0.999810 0.000010 0.000010 0.000010 0.000010 0.000010 0.000010 0.000010 0.000010 0.000010 0.000010 0.000010 0.000010 0.000010 0.000010 0.000010 0.000010 0.000010 0.000010
0.000010 0.999810 0.000010 0.000010 0.000010 0.000010 0.000010 0.000010 0.000010 0.000010 0.000010 0.000010 0.000010 0.000010 0.000010 0.000010 0.000010 0.000010 0.000010 0.000010
0.000010 0.999810 0.000010 0.000010 0.000010 0.000010 0.000010 0.000010 0.000010 0.000010 0.000010 0.000010 0.000010 0.000010 0.000010 0.000010 0.000010 0.000010 0.000010 0.000010
0.000010 0.999810 0.000010 0.000010 0.000010 0.000010 0.000010 0.000010 0.000010 0.000010 0.000010 0.000010 0.000010 0.000010 0.000010 0.000010 0.000010 0.000010 0.000010 0.000010
0.000010 0.999810 0.000010 0.000010 0.000010 0.000010 0.000010 0.000010 0.000010 0.000010 0.000010 0.000010 0.000010 0.000010 0.000010 0.000010 0.000010 0.000010 0.000010 0.000010
0.000010 0.999810 0.000010 0.000010 0.000010 0.000010 0.000010 0.000010 0.000010 0.000010 0.000010 0.000010 0.000010 0.000010 0.000010 0.000010 0.000010 0.000010 0.000010 0.000010
0.000010 0.999810 0.000010 0.000010 0.000010 0.000010 0.000010 0.000010 0.000010 0.000010 0.000010 0.000010 0.000010 0.000010 0.000010 0.000010 0.000010 0.000010 0.000010 0.000010
0.000010 0.157157 0.000010 0.000010 0.000010 0.000010 0.000010 0.000010 0.000010 0.000010 0.000010 0.000010 0.000010 0.000010 0.000010 0.000010 0.000010 0.000010 0.000010 0.842663
0.000010 0.146592 0.000010 0.000010 0.000010 0.000010 0.000010 0.000010 0.000010 0.000010 0.000010 0.000010 0.000010 0.000010 0.000010 0.000010 0.000010 0.000010 0.000010 0.853228
0.028426 0.000010 0.063524 0.000010 0.000010 0.000010 0.000010 0.081512 0.051641 0.666697 0.000010 0.081894 0.000010 0.026171 0.000010 0.000010 0.000010 0.000010 0.000017 0.000010
0.000010 0.000010 0.000010 0.000010 0.000010 0.000010 0.000010 0.000010 0.000010 0.999810 0.000010 0.000010 0.000010 0.000010 0.000010 0.000010 0.000010 0.000010 0.000010 0.000010
0.000010 0.000010 0.000010 0.000010 0.000010 0.000010 0.000010 0.000010 0.000010 0.999810 0.000010 0.000010 0.000010 0.000010 0.000010 0.000010 0.000010 0.000010 0.000010 0.000010
0.000010 0.000010 0.000010 0.000010 0.000010 0.000010 0.000010 0.000010 0.000010 0.999810 0.000010 0.000010 0.000010 0.000010 0.000010 0.000010 0.000010 0.000010 0.000010 0.000010
0.000010 0.000010 0.000010 0.000010 0.000010 0.000010 0.000010 0.000010 0.000010 0.999810 0.000010 0.000010 0.000010 0.000010 0.000010 0.000010 0.000010 0.000010 0.000010 0.000010
0.000010 0.000010 0.011342 0.000010 0.000010 0.000010 0.000010 0.000010 0.000010 0.864724 0.000010 0.023521 0.000010 0.000010 0.000010 0.000010 0.000010 0.000010 0.000010 0.100252
0.000010 0.000010 0.000010 0.000010 0.000010 0.000010 0.000010 0.000010 0.000010 0.999810 0.000010 0.000010 0.000010 0.000010 0.000010 0.000010 0.000010 0.000010 0.000010 0.000010
0.000010 0.014481 0.000010 0.000010 0.000010 0.058609 0.000010 0.000010 0.029354 0.897395 0.000010 0.000010 0.000010 0.000010 0.000010 0.000010 0.000010 0.000010 0.000010 0.000010
0.000010 0.000010 0.000010 0.000010 0.000010 0.000010 0.000010 0.000010 0.000010 0.994404 0.005416 0.000010 0.000010 0.000010 0.000010 0.000010 0.000010 0.000010 0.000010 0.000010
0.000010 0.000010 0.000010 0.000010 0.000010 0.000010 0.000010 0.000010 0.000010 0.999810 0.000010 0.000010 0.000010 0.000010 0.000010 0.000010 0.000010 0.000010 0.000010 0.000010
0.000010 0.000010 0.000010 0.000010 0.000010 0.000010 0.000010 0.000010 0.000010 0.999810 0.000010 0.000010 0.000010 0.000010 0.000010 0.000010 0.000010 0.000010 0.000010 0.000010
0.000010 0.000010 0.000010 0.000010 0.000010 0.000010 0.000010 0.000010 0.000010 0.998304 0.000010 0.000010 0.000010 0.001516 0.000010 0.000010 0.000010 0.000010 0.000010 0.000010
0.000010 0.000010 0.000010 0.000010 0.000010 0.000010 0.000010 0.000010 0.000010 0.999810 0.000010 0.000010 0.000010 0.000010 0.000010 0.000010 0.000010 0.000010 0.000010 0.000010
0.000010 0.000010 0.000010 0.000010 0.000010 0.000010 0.000010 0.000010 0.000010 0.999810 0.000010 0.000010 0.000010 0.000010 0.000010 0.000010 0.000010 0.000010 0.000010 0.000010
0.021013 0.000010 0.000010 0.001315 0.000010 0.009171 0.000010 0.043987 0.124289 0.678678 0.000010 0.011235 0.000010 0.034788 0.000010 0.000010 0.006842 0.000010 0.034035 0.034558
0.000010 0.000010 0.000010 0.000010 0.000010 0.000010 0.000010 0.000010 0.000010 0.999810 0.000010 0.000010 0.000010 0.000010 0.000010 0.000010 0.000010 0.000010 0.000010 0.000010
0.000010 0.000010 0.000010 0.000010 0.000010 0.000010 0.000010 0.000010 0.000010 0.999810 0.000010 0.000010 0.000010 0.000010 0.000010 0.000010 0.000010 0.000010 0.000010 0.000010
0.000010 0.000010 0.000010 0.000010 0.000010 0.000010 0.000010 0.000010 0.000010 0.999810 0.000010 0.000010 0.000010 0.000010 0.000010 0.000010 0.000010 0.000010 0.000010 0.000010
0.000010 0.000010 0.000010 0.000010 0.000010 0.000010 0.000010 0.000010 0.000010 0.999810 0.000010 0.000010 0.000010 0.000010 0.000010 0.000010 0.000010 0.000010 0.000010 0.000010
0.000010 0.000010 0.000010 0.000010 0.000010 0.000010 0.000010 0.000010 0.000010 0.999810 0.000010 0.000010 0.000010 0.000010 0.000010 0.000010 0.000010 0.000010 0.000010 0.000010
0.016957 0.001103 0.030468 0.033375 0.000010 0.066754 0.008411 0.211310 0.062555 0.000010 0.009316 0.259009 0.000010 0.050275 0.000010 0.103512 0.000010 0.016913 0.033789 0.096203
0.038789 0.007808 0.038353 0.000010 0.000010 0.091304 0.000010 0.000010 0.000010 0.060751 0.006696 0.362217 0.000010 0.048743 0.000010 0.208328 0.000010 0.000010 0.000010 0.136911
0.000010 0.004155 0.000010 0.036942 0.013775 0.600543 0.000010 0.000010 0.000010 0.051631 0.046303 0.091396 0.000010 0.066947 0.000010 0.056177 0.000010 0.000010 0.000010 0.032030
0.000010 0.000010 0.000010 0.000010 0.000016 0.999804 0.000010 0.000010 0.000010 0.000010 0.000010 0.000010 0.000010 0.000010 0.000010 0.000010 0.000010 0.000010 0.000010 0.000010
0.000010 0.000010 0.000010 0.000010 0.000010 0.999810 0.000010 0.000010 0.000010 0.000010 0.000010 0.000010 0.000010 0.000010 0.000010 0.000010 0.000010 0.000010 0.000010 0.000010
0.007688 0.009492 0.019875 0.000010 0.000010 0.658092 0.000010 0.054673 0.007543 0.022778 0.000010 0.128282 0.000010 0.051187 0.000010 0.000010 0.000010 0.000010 0.000010 0.040291
0.002932 0.024426 0.000010 0.000010 0.000010 0.249307 0.000010 0.137187 0.000010 0.052240 0.012737 0.342295 0.000010 0.038316 0.000010 0.127030 0.009090 0.004350 0.000010 0.000010
0.000010 0.000010 0.000010 0.000010 0.000010 0.999810 0.000010 0.000010 0.000010 0.000010 0.000010 0.000010 0.000010 0.000010 0.000010 0.000010 0.000010 0.000010 0.000010 0.000010
0.000010 0.017353 0.000010 0.002418 0.000010 0.627393 0.018244 0.000010 0.008912 0.030817 0.000010 0.069874 0.000010 0.000010 0.000010 0.196139 0.000010 0.022097 0.006652 0.000010
0.000010 0.004572 0.000010 0.000010 0.000010 0.557254 0.067498 0.000010 0.048885 0.000010 0.017984 0.027847 0.000010 0.007734 0.000010 0.268106 0.000010 0.000010 0.000010 0.000010
0.000010 0.000010 0.000010 0.003137 0.000010 0.502555 0.049827 0.000010 0.000010 0.020825 0.000010 0.197629 0.000010 0.036149 0.000010 0.183819 0.005939 0.000010 0.000010 0.000010
0.000010 0.000010 0.000010 0.000010 0.000010 0.999810 0.000010 0.000010 0.000010 0.000010 0.000010 0.000010 0.000010 0.000010 0.000010 0.000010 0.000010 0.000010 0.000010 0.000010
0.019045 0.015390 0.022782 0.000010 0.000010 0.126543 0.000010 0.115639 0.000010 0.050383 0.000010 0.373191 0.000010 0.053298 0.000010 0.164945 0.000010 0.000010 0.000010 0.058685
0.000010 0.000010 0.000010 0.000010 0.000010 0.852116 0.000010 0.000010 0.000010 0.048861 0.000010 0.084391 0.000010 0.000010 0.000010 0.000010 0.014472 0.000010 0.000010 0.000010
0.034310 0.000010 0.000010 0.000010 0.000010 0.214549 0.000010 0.000010 0.000010 0.000010 0.006214 0.373708 0.000010 0.044430 0.000010 0.302475 0.000010 0.000010 0.000010 0.024183
0.009876 0.000010 0.000010 0.000010 0.000010 0.404480 0.000010 0.000010 0.000010 0.000010 0.000010 0.222837 0.000010 0.050373 0.000010 0.274676 0.014838 0.000010 0.019459 0.003341
0.000010 0.000013 0.000010 0.000010 0.000010 0.434297 0.000010 0.000010 0.000010 0.000010 0.006051 0.281261 0.000010 0.021662 0.000010 0.207275 0.000010 0.000010 0.037562 0.011760
0.000010 0.000010 0.000010 0.000010 0.000010 0.978792 0.000010 0.000010 0.000010 0.000010 0.000010 0.013774 0.000010 0.007264 0.000010 0.000010 0.000010 0.000010 0.000010 0.000010
0.000010 0.000010 0.000010 0.000010 0.000010 0.999803 0.000017 0.000010 0.000010 0.000010 0.000010 0.000010 0.000010 0.000010 0.000010 0.000010 0.000010 0.000010 0.000010 0.000010
0.000010 0.000010 0.000010 0.000010 0.000010 0.999810 0.000010 0.000010 0.000010 0.000010 0.000010 0.000010 0.000010 0.000010 0.000010 0.000010 0.000010 0.000010 0.000010 0.000010
0.000010 0.000010 0.000010 0.000010 0.000010 0.000010 0.000010 0.000010 0.000010 0.000010 0.000010 0.999810 0.000010 0.000010 0.000010 0.000010 0.000010 0.000010 0.000010 0.000010
0.000010 0.000010 0.000010 0.000010 0.000010 0.000010 0.000010 0.000010 0.000010 0.000010 0.000010 0.999810 0.000010 0.000010 0.000010 0.000010 0.000010 0.000010 0.000010 0.000010
0.000010 0.000010 0.000010 0.000010 0.000010 0.000010 0.000010 0.000010 0.000010 0.000010 0.000010 0.999810 0.000010 0.000010 0.000010 0.000010 0.000010 0.000010 0.000010 0.000010
0.000010 0.000010 0.000010 0.000010 0.000010 0.000010 0.000010 0.000010 0.000010 0.000010 0.000010 0.999810 0.000010 0.000010 0.000010 0.000010 0.000010 0.000010 0.000010 0.000010
0.000010 0.000010 0.000010 0.000010 0.000010 0.000010 0.000010 0.000010 0.000010 0.000010 0.000010 0.999810 0.000010 0.000010 0.000010 0.000010 0.000010 0.000010 0.000010 0.000010
0.000010 0.000010 0.000010 0.000010 0.000010 0.000010 0.000010 0.000010 0.000010 0.000010 0.000010 0.999810 0.000010 0.000010 0.000010 0.000010 0.000010 0.000010 0.000010 0.000010
0.000010 0.000010 0.000010 0.000010 0.000010 0.000010 0.000010 0.000010 0.000010 0.000010 0.000010 0.999810 0.000010 0.000010 0.000010 0.000010 0.000010 0.000010 0.000010 0.000010
0.000010 0.000010 0.000010 0.000010 0.000010 0.000010 0.000010 0.000010 0.000010 0.000010 0.000010 0.999810 0.000010 0.000010 0.000010 0.000010 0.000010 0.000010 0.000010 0.000010
0.000010 0.003311 0.000010 0.000010 0.000010 0.000010 0.000010 0.000010 0.000010 0.023380 0.000010 0.973140 0.000010 0.000010 0.000010 0.000010 0.000010 0.000010 0.000010 0.000010
0.000010 0.000010 0.000010 0.000010 0.000010 0.000010 0.000010 0.000010 0.000010 0.000010 0.000010 0.999810 0.000010 0.000010 0.000010 0.000010 0.000010 0.000010 0.000010 0.000010
0.000010 0.000010 0.000010 0.000010 0.000010 0.000010 0.000010 0.000010 0.000010 0.000010 0.000010 0.999810 0.000010 0.000010 0.000010 0.000010 0.000010 0.000010 0.000010 0.000010
0.000010 0.000010 0.000010 0.000010 0.000010 0.000010 0.000010 0.000010 0.000010 0.000010 0.000010 0.999810 0.000010 0.000010 0.000010 0.000010 0.000010 0.000010 0.000010 0.000010
0.000010 0.000010 0.000010 0.000010 0.000010 0.000010 0.000010 0.000010 0.000010 0.000010 0.000010 0.999810 0.000010 0.000010 0.000010 0.000010 0.000010 0.000010 0.000010 0.000010
0.000010 0.000010 0.000010 0.000010 0.000010 0.000010 0.000010 0.000010 0.000010 0.000010 0.000010 0.999810 0.000010 0.000010 0.000010 0.000010 0.000010 0.000010 0.000010 0.000010
0.000010 0.000010 0.000010 0.000010 0.000010 0.000010 0.000010 0.000010 0.000010 0.000010 0.000010 0.999810 0.000010 0.000010 0.000010 0.000010 0.000010 0.000010 0.000010 0.000010
0.000010 0.000010 0.000010 0.000010 0.000010 0.000010 0.000010 0.000010 0.000010 0.000010 0.000010 0.999810 0.000010 0.000010 0.000010 0.000010 0.000010 0.000010 0.000010 0.000010
0.000010 0.000010 0.000010 0.000010 0.000010 0.000010 0.000010 0.000010 0.000010 0.000010 0.000010 0.999810 0.000010 0.000010 0.000010 0.000010 0.000010 0.000010 0.000010 0.000010
0.000010 0.000010 0.000010 0.000010 0.000010 0.000010 0.000010 0.000010 0.000010 0.000010 0.000010 0.981867 0.000010 0.017953 0.000010 0.000010 0.000010 0.000010 0.000010 0.000010
0.000010 0.000010 0.000010 0.000010 0.000010 0.000010 0.000010 0.000010 0.000010 0.000010 0.000010 0.999810 0.000010 0.000010 0.000010 0.000010 0.000010 0.000010 0.000010 0.000010
0.000010 0.000010 0.000010 0.000010 0.000010 0.000010 0.000010 0.000010 0.000010 0.000010 0.000010 0.999810 0.000010 0.000010 0.000010 0.000010 0.000010 0.000010 0.000010 0.000010
0.000010 0.000010 0.000010 0.000010 0.000010 0.000010 0.000010 0.000010 0.000010 0.000010 0.999810 0.000010 0.000010 0.000010 0.000010 0.000010 0.000010 0.000010 0.000010 0.000010
0.000010 0.000010 0.000010 0.000010 0.000010 0.000010 0.000010 0.000010 0.000010 0.000010 0.999810 0.000010 0.000010 0.000010 0.000010 0.000010 0.000010 0.000010 0.000010 0.000010
0.000010 0.000010 0.000010 0.000010 0.000010 0.000010 0.000010 0.000010 0.000010 0.000010 0.999810 0.000010 0.000010 0.000010 0.000010 0.000010 0.000010 0.000010 0.000010 0.000010
0.000010 0.000010 0.000010 0.000010 0.000010 0.000010 0.000010 0.000010 0.000010 0.000010 0.999810 0.000010 0.000010 0.000010 0.000010 0.000010 0.000010 0.000010 0.000010 0.000010
0.000010 0.000010 0.000010 0.000010 0.000010 0.000010 0.000010 0.000010 0.000010 0.000010 0.999810 0.000010 0.000010 0.000010 0.000010 0.000010 0.000010 0.000010 0.000010 0.000010
0.000010 0.000010 0.000010 0.000010 0.000010 0.000010 0.000010 0.000010 0.000010 0.000010 0.999810 0.000010 0.000010 0.000010 0.000010 0.000010 0.000010 0.000010 0.000010 0.000010
0.000010 0.000010 0.000010 0.023807 0.000010 0.000010 0.000010 0.000010 0.000010 0.016262 0.898041 0.008676 0.000010 0.000010 0.000010 0.000010 0.000010 0.000010 0.000010 0.053063
0.000010 0.000010 0.000010 0.000010 0.000010 0.000010 0.000010 0.000010 0.000010 0.000010 0.999810 0.000010 0.000010 0.000010 0.000010 0.000010 0.000010 0.000010 0.000010 0.000010
0.000010 0.000010 0.000010 0.000010 0.000010 0.000010 0.000010 0.000010 0.000010 0.000010 0.999810 0.000010 0.000010 0.000010 0.000010 0.000010 0.000010 0.000010 0.000010 0.000010
0.000010 0.000010 0.000010 0.000010 0.000010 0.000010 0.000010 0.000010 0.000010 0.000010 0.999810 0.000010 0.000010 0.000010 0.000010 0.000010 0.000010 0.000010 0.000010 0.000010
0.076966 0.028571 0.050546 0.082372 0.047311 0.000010 0.000010 0.408150 0.000010 0.027229 0.069799 0.035631 0.005090 0.029424 0.000010 0.000010 0.024834 0.000010 0.008863 0.105155
0.000010 0.000010 0.652733 0.268815 0.000010 0.000010 0.000010 0.016347 0.000010 0.000010 0.000010 0.000010 0.000010 0.000010 0.000010 0.000010 0.035458 0.000010 0.000010 0.026498
0.000010 0.000010 0.477783 0.407494 0.000010 0.000010 0.000010 0.000010 0.000010 0.000010 0.000010 0.000010 0.000010 0.000010 0.000010 0.000010 0.114553 0.000010 0.000010 0.000010
0.000010 0.000010 0.505916 0.281559 0.000010 0.000010 0.000010 0.000010 0.000010 0.000010 0.000010 0.000010 0.000010 0.000010 0.000010 0.000010 0.212355 0.000010 0.000010 0.000010
0.000010 0.000010 0.603412 0.323961 0.000010 0.000010 0.000010 0.000010 0.000010 0.000010 0.000010 0.000010 0.000010 0.000010 0.000010 0.000010 0.072457 0.000010 0.000010 0.000010
0.000010 0.000010 0.305768 0.562352 0.000010 0.000010 0.000010 0.000010 0.000010 0.000010 0.008055 0.033593 0.000010 0.009800 0.000010 0.000010 0.080293 0.000010 0.000010 0.000010
0.000010 0.000010 0.999810 0.000010 0.000010 0.000010 0.000010 0.000010 0.000010 0.000010 0.000010 0.000010 0.000010 0.000010 0.000010 0.000010 0.000010 0.000010 0.000010 0.000010
0.000010 0.004889 0.391015 0.423213 0.000010 0.000010 0.000010 0.019771 0.000010 0.000010 0.052132 0.007886 0.000010 0.000010 0.000010 0.000010 0.068472 0.000010 0.000010 0.032501
0.014577 0.006097 0.487221 0.453924 0.000010 0.000010 0.000010 0.000010 0.000010 0.000010 0.000010 0.000010 0.000010 0.000010 0.000010 0.000010 0.038030 0.000010 0.000010 0.000010
0.036794 0.000010 0.337037 0.532615 0.000010 0.000010 0.000010 0.000010 0.000010 0.000010 0.000010 0.000010 0.000010 0.000010 0.000010 0.000010 0.093394 0.000010 0.000010 0.000010
0.000010 0.000010 0.555248 0.200019 0.000010 0.000010 0.000010 0.122309 0.000010 0.000010 0.000010 0.000010 0.000010 0.000010 0.000010 0.000010 0.116703 0.000010 0.000010 0.005571
0.000010 0.000010 0.999810 0.000010 0.000010 0.000010 0.000010 0.000010 0.000010 0.000010 0.000010 0.000010 0.000010 0.000010 0.000010 0.000010 0.000010 0.000010 0.000010 0.000010
0.000010 0.000010 0.999810 0.000010 0.000010 0.000010 0.000010 0.000010 0.000010 0.000010 0.000010 0.000010 0.000010 0.000010 0.000010 0.000010 0.000010 0.000010 0.000010 0.000010
0.000010 0.000010 0.457239 0.000010 0.000010 0.000010 0.000010 0.000010 0.000010 0.000010 0.000010 0.000010 0.000010 0.000010 0.000010 0.000010 0.542581 0.000010 0.000010 0.000010
0.000010 0.000010 0.000010 0.000010 0.000010 0.000010 0.000010 0.000010 0.000010 0.000010 0.000015 0.000010 0.000010 0.000010 0.000010 0.000010 0.999805 0.000010 0.000010 0.000010
0.000010 0.000010 0.000010 0.999810 0.000010 0.000010 0.000010 0.000010 0.000010 0.000010 0.000010 0.000010 0.000010 0.000010 0.000010 0.000010 0.000010 0.000010 0.000010 0.000010
0.000010 0.000010 0.000010 0.999810 0.000010 0.000010 0.000010 0.000010 0.000010 0.000010 0.000010 0.000010 0.000010 0.000010 0.000010 0.000010 0.000010 0.000010 0.000010 0.000010
0.000010 0.000010 0.363428 0.589789 0.000010 0.000010 0.000010 0.000010 0.000010 0.000010 0.000010 0.000010 0.000010 0.000010 0.000010 0.000010 0.046614 0.000010 0.000010 0.000010
0.030240 0.002928 0.035460 0.000010 0.035664 0.000010 0.000010 0.453907 0.000010 0.000010 0.017923 0.000826 0.000010 0.013784 0.000010 0.264748 0.001270 0.000010 0.017168 0.126002
0.000010 0.000010 0.000010 0.999810 0.000010 0.000010 0.000010 0.000010 0.000010 0.000010 0.000010 0.000010 0.000010 0.000010 0.000010 0.000010 0.000010 0.000010 0.000010 0.000010
0.013172 0.005125 0.008174 0.068128 0.027830 0.000010 0.000010 0.275566 0.000010 0.020447 0.034311 0.036586 0.000010 0.045522 0.000010 0.401002 0.000010 0.000010 0.000010 0.064056
0.000010 0.000010 0.000010 0.000010 0.000010 0.000010 0.000010 0.000010 0.000010 0.000010 0.000015 0.000010 0.000010 0.000010 0.000010 0.000010 0.999805 0.000010 0.000010 0.000010
0.000010 0.000010 0.334462 0.622596 0.000010 0.000010 0.000010 0.000010 0.000010 0.000010 0.000010 0.000010 0.000010 0.000010 0.000010 0.000010 0.042772 0.000010 0.000010 0.000010
0.000010 0.000010 0.007140 0.000064 0.000010 0.000010 0.000010 0.474642 0.000010 0.001647 0.000010 0.031906 0.008768 0.000010 0.000010 0.376250 0.030016 0.000010 0.000010 0.069458
0.000010 0.000010 0.000010 0.999810 0.000010 0.000010 0.000010 0.000010 0.000010 0.000010 0.000010 0.000010 0.000010 0.000010 0.000010 0.000010 0.000010 0.000010 0.000010 0.000010
0.008068 0.008616 0.000010 0.000010 0.000010 0.000010 0.000010 0.211914 0.000010 0.000010 0.000010 0.000010 0.000010 0.008479 0.000010 0.762774 0.000010 0.000010 0.000010 0.000010
0.000010 0.000010 0.000010 0.000010 0.000010 0.000010 0.000010 0.000010 0.000010 0.000010 0.000010 0.000010 0.000010 0.000010 0.000010 0.999810 0.000010 0.000010 0.000010 0.000010
0.000010 0.000010 0.000010 0.000010 0.000010 0.000010 0.000010 0.000010 0.000010 0.000010 0.000010 0.000010 0.000010 0.000010 0.000010 0.999810 0.000010 0.000010 0.000010 0.000010
0.000010 0.000010 0.000010 0.000010 0.000010 0.000010 0.000010 0.000010 0.000010 0.000010 0.000010 0.000010 0.000010 0.000010 0.000010 0.000010 0.000010 0.000010 0.999810 0.000010
0.020315 0.005938 0.042996 0.039862 0.000010 0.000010 0.000010 0.464030 0.000010 0.000010 0.062522 0.058008 0.000010 0.019129 0.000010 0.000010 0.000010 0.000010 0.200345 0.086755
0.038021 0.024713 0.001164 0.021273 0.015989 0.000010 0.000010 0.487629 0.000010 0.015179 0.000010 0.017933 0.000010 0.012457 0.000010 0.000010 0.009764 0.000010 0.231680 0.124117
0.000010 0.000010 0.000010 0.000010 0.000010 0.000010 0.000010 0.000010 0.000010 0.000010 0.000010 0.000010 0.000010 0.000010 0.000010 0.000010 0.000018 0.000010 0.999802 0.000010
0.000010 0.000010 0.000010 0.000010 0.000010 0.000010 0.000010 0.000010 0.000010 0.000010 0.000010 0.000010 0.000010 0.000010 0.000010 0.000010 0.000010 0.000010 0.999810 0.000010
0.035229 0.016512 0.000010 0.031645 0.000010 0.000010 0.000010 0.475416 0.000010 0.030398 0.000010 0.043758 0.000010 0.032341 0.000010 0.000010 0.000010 0.000010 0.267487 0.067104
0.000010 0.000010 0.000010 0.000010 0.000010 0.000010 0.000010 0.000010 0.000010 0.000010 0.013223 0.000010 0.000010 0.000010 0.000010 0.172117 0.000010 0.000010 0.783369 0.031131
0.000010 0.000010 0.000010 0.000010 0.000010 0.000010 0.000010 0.000010 0.000010 0.000010 0.000010 0.000010 0.000010 0.000010 0.000010 0.000010 0.000010 0.000010 0.999810 0.000010
0.000010 0.000010 0.000010 0.000010 0.000010 0.000010 0.000010 0.000010 0.000010 0.000010 0.000010 0.000010 0.000010 0.000010 0.000010 0.000010 0.000010 0.000010 0.999810 0.000010
0.013932 0.006758 0.015549 0.000010 0.000010 0.000010 0.000010 0.158378 0.000010 0.000010 0.015449 0.000010 0.000010 0.030954 0.000010 0.000010 0.000010 0.000010 0.747084 0.011775
0.011395 0.000010 0.000010 0.000010 0.000890 0.000010 0.000010 0.182948 0.000010 0.000010 0.031529 0.065917 0.000010 0.527256 0.000010 0.000010 0.022481 0.000010 0.000010 0.157463
0.000010 0.000010 0.000010 0.000010 0.000010 0.000010 0.000010 0.000010 0.000010 0.000010 0.000010 0.000010 0.000010 0.999810 0.000010 0.000010 0.000010 0.000010 0.000010 0.000010
0.000010 0.021492 0.005215 0.000010 0.000010 0.000010 0.000010 0.279109 0.043499 0.021968 0.027626 0.101065 0.000010 0.293443 0.000010 0.000010 0.022079 0.000010 0.000010 0.184403
0.000010 0.000010 0.000010 0.000010 0.000010 0.000010 0.000010 0.000010 0.000010 0.000010 0.000010 0.000010 0.000010 0.999810 0.000010 0.000010 0.000010 0.000010 0.000010 0.000010
0.000010 0.000010 0.000010 0.000010 0.000010 0.000010 0.000010 0.000010 0.000010 0.000010 0.000010 0.000010 0.000010 0.999810 0.000010 0.000010 0.000010 0.000010 0.000010 0.000010
0.000010 0.000010 0.000010 0.000010 0.000010 0.000010 0.000010 0.000010 0.000010 0.000010 0.000010 0.000010 0.000010 0.999810 0.000010 0.000010 0.000010 0.000010 0.000010 0.000010
0.000010 0.000010 0.000010 0.000010 0.006682 0.000010 0.000010 0.146956 0.036484 0.000010 0.058144 0.070179 0.000010 0.491323 0.000010 0.000010 0.022032 0.000010 0.000010 0.168079
0.000010 0.000010 0.000010 0.000010 0.000010 0.000010 0.000010 0.000010 0.000010 0.000010 0.000010 0.000010 0.000010 0.999810 0.000010 0.000010 0.000010 0.000010 0.000010 0.000010
0.000010 0.000010 0.000010 0.000010 0.000010 0.000010 0.000010 0.000010 0.000010 0.000010 0.000010 0.000010 0.000010 0.999810 0.000010 0.000010 0.000010 0.000010 0.000010 0.000010
0.038514 0.002879 0.031344 0.044832 0.015161 0.000010 0.000010 0.269304 0.001049 0.020000 0.059574 0.093988 0.010482 0.297250 0.000010 0.000010 0.000010 0.002234 0.000010 0.113328
0.000010 0.018677 0.000010 0.000010 0.000010 0.000010 0.000010 0.933065 0.000010 0.000010 0.000010 0.000010 0.000010 0.038437 0.000010 0.000010 0.009661 0.000010 0.000010 0.000010
0.005804 0.000010 0.000010 0.000010 0.000010 0.000010 0.000010 0.959453 0.000010 0.000010 0.000010 0.000010 0.000010 0.011294 0.000010 0.000010 0.023289 0.000010 0.000010 0.000010
0.000010 0.000010 0.000010 0.000010 0.000010 0.000010 0.000010 0.999810 0.000010 0.000010 0.000010 0.000010 0.000010 0.000010 0.000010 0.000010 0.000010 0.000010 0.000010 0.000010
0.000010 0.000010 0.036316 0.005291 0.025240 0.000010 0.000010 0.627084 0.066735 0.029414 0.051351 0.020785 0.000010 0.032962 0.000010 0.000010 0.000010 0.000010 0.000010 0.104723
0.000010 0.000010 0.000010 0.000010 0.000010 0.000010 0.000010 0.999810 0.000010 0.000010 0.000010 0.000010 0.000010 0.000010 0.000010 0.000010 0.000010 0.000010 0.000010 0.000010
0.000010 0.000010 0.000010 0.000010 0.000010 0.000010 0.000010 0.999810 0.000010 0.000010 0.000010 0.000010 0.000010 0.000010 0.000010 0.000010 0.000010 0.000010 0.000010 0.000010
0.000010 0.000010 0.000010 0.000010 0.000010 0.000010 0.000010 0.990256 0.000010 0.000010 0.000010 0.000010 0.000010 0.000010 0.000010 0.000010 0.000010 0.000010 0.000010 0.009564
0.017302 0.024599 0.000010 0.031516 0.004192 0.000010 0.000010 0.505581 0.079488 0.053625 0.031181 0.016737 0.000010 0.045199 0.000010 0.000010 0.002336 0.000010 0.021916 0.166257
0.032297 0.000010 0.027186 0.000731 0.020197 0.000010 0.000010 0.663016 0.000010 0.055788 0.014357 0.047781 0.000010 0.023312 0.000010 0.043533 0.000010 0.002034 0.000010 0.069689
0.005711 0.009131 0.014274 0.004014 0.057503 0.000010 0.000010 0.626937 0.000010 0.057026 0.018418 0.008936 0.000010 0.017771 0.000010 0.008080 0.020131 0.006029 0.020405 0.125584
0.019419 0.001868 0.000010 0.028371 0.000010 0.000010 0.000010 0.865604 0.000010 0.018084 0.046295 0.000010 0.000010 0.019056 0.000010 0.000010 0.001182 0.000010 0.000010 0.000010
0.000014 0.000010 0.000010 0.000010 0.020720 0.000010 0.000010 0.904845 0.000010 0.000010 0.021888 0.000010 0.000010 0.042721 0.000010 0.000010 0.009672 0.000010 0.000010 0.000010
0.010498 0.023984 0.000010 0.021441 0.000010 0.000010 0.000010 0.699738 0.000949 0.029360 0.034454 0.065781 0.015268 0.035757 0.000010 0.003256 0.023470 0.035974 0.000010 0.000010
0.033328 0.000010 0.035280 0.009239 0.000010 0.000010 0.000010 0.625815 0.057938 0.024096 0.012431 0.040527 0.000010 0.024474 0.000010 0.014595 0.012557 0.017370 0.008487 0.083804
0.037143 0.009769 0.004172 0.032175 0.000010 0.000010 0.000010 0.565179 0.000010 0.000010 0.002564 0.000010 0.013808 0.019568 0.000010 0.205499 0.010594 0.020816 0.000010 0.078634
0.000010 0.000010 0.000010 0.000010 0.000010 0.000010 0.000010 0.982411 0.000010 0.000010 0.000010 0.000010 0.000010 0.002927 0.000010 0.000010 0.014491 0.000010 0.000010 0.000010
0.000010 0.000010 0.000010 0.000010 0.000010 0.000010 0.000010 0.978681 0.000010 0.000010 0.000010 0.000010 0.000010 0.000010 0.000010 0.000010 0.021139 0.000010 0.000010 0.000010
0.039254 0.003284 0.007628 0.000010 0.053395 0.000010 0.000010 0.881651 0.000010 0.000010 0.000010 0.000010 0.000010 0.014647 0.000010 0.000010 0.000010 0.000010 0.000010 0.000010
0.028812 0.013720 0.000010 0.000010 0.000010 0.000010 0.000010 0.913269 0.000010 0.000010 0.000010 0.000959 0.000010 0.040167 0.000010 0.000010 0.002933 0.000010 0.000010 0.000010
0.025825 0.000010 0.025677 0.019030 0.021410 0.000010 0.000010 0.556861 0.000010 0.025633 0.012993 0.062259 0.028671 0.049603 0.000010 0.000010 0.015823 0.000010 0.042948 0.113197
0.022075 0.017690 0.000010 0.027784 0.037330 0.000010 0.000010 0.558366 0.059497 0.027337 0.027436 0.072086 0.008017 0.031292 0.000010 0.000010 0.011990 0.000010 0.000010 0.099028
0.023773 0.017366 0.058994 0.000010 0.018846 0.000010 0.000013 0.593436 0.000010 0.039853 0.039279 0.040550 0.000010 0.007145 0.000010 0.042159 0.016417 0.000010 0.024779 0.077328
0.000010 0.000010 0.000010 0.000010 0.000010 0.000010 0.000010 0.000010 0.000010 0.000010 0.000010 0.000010 0.000010 0.000010 0.000010 0.000010 0.000010 0.000010 0.000010 0.999810
0.000010 0.000010 0.000010 0.000010 0.000010 0.000010 0.000010 0.000010 0.000010 0.000010 0.000010 0.000010 0.000010 0.000010 0.000010 0.000010 0.000010 0.000010 0.000010 0.999810
0.000010 0.000010 0.000010 0.000010 0.000010 0.000010 0.000010 0.000010 0.000010 0.000010 0.000010 0.000010 0.000010 0.000010 0.000010 0.000010 0.000010 0.000010 0.000010 0.999810
0.000010 0.000010 0.000010 0.000010 0.000010 0.000010 0.000010 0.000010 0.000010 0.000010 0.000010 0.000010 0.000010 0.000010 0.000010 0.000010 0.000010 0.000010 0.000010 0.999810
0.000010 0.000010 0.000010 0.000010 0.000010 0.000010 0.085085 0.000010 0.000010 0.000010 0.000010 0.000010 0.000010 0.000010 0.000010 0.000010 0.000010 0.000010 0.000010 0.914735
0.000010 0.000010 0.000010 0.000010 0.000010 0.000010 0.000010 0.000010 0.000010 0.000010 0.000010 0.000010 0.000010 0.000010 0.000010 0.000010 0.000010 0.000010 0.000010 0.999810
0.000010 0.022516 0.019099 0.030777 0.000010 0.052178 0.026372 0.455776 0.000010 0.003010 0.033817 0.070685 0.000010 0.034584 0.000010 0.242063 0.000010 0.000010 0.000010 0.009046
0.004867 0.017048 0.058324 0.002090 0.036526 0.000010 0.000010 0.385318 0.000010 0.018952 0.053559 0.112567 0.000010 0.076928 0.000010 0.017932 0.000010 0.010195 0.000010 0.205626
0.000010 0.000010 0.000010 0.000010 0.000010 0.000010 0.000010 0.000010 0.000010 0.000010 0.000010 0.000010 0.000010 0.000010 0.000010 0.000010 0.000010 0.000010 0.000010 0.999810
0.005592 0.017211 0.014771 0.000010 0.025259 0.000010 0.000020 0.353285 0.024908 0.050773 0.022872 0.134622 0.000010 0.081104 0.008323 0.046868 0.005629 0.000010 0.000010 0.208714
0.000010 0.000010 0.000010 0.000010 0.000010 0.000010 0.000010 0.000010 0.000010 0.000010 0.000010 0.000010 0.000010 0.000010 0.000010 0.000010 0.000010 0.000010 0.000010 0.999810
0.000010 0.000010 0.000010 0.000010 0.000010 0.000010 0.000010 0.000010 0.000010 0.000010 0.000010 0.000010 0.000010 0.000010 0.000010 0.000010 0.000010 0.000010 0.000010 0.999810
0.018723 0.000010 0.000010 0.103748 0.000010 0.000010 0.000010 0.692725 0.033572 0.000010 0.000010 0.121877 0.000010 0.028603 0.000010 0.000010 0.000010 0.000622 0.000010 0.000010
0.013494 0.000010 0.000010 0.098557 0.000010 0.000010 0.000010 0.578473 0.037751 0.000010 0.016636 0.102042 0.000010 0.029748 0.000010 0.000010 0.005777 0.002885 0.000010 0.114537
0.028808 0.012799 0.063420 0.035286 0.008264 0.000010 0.000010 0.570960 0.017727 0.000010 0.007362 0.102747 0.000010 0.038358 0.000010 0.000010 0.000010 0.019176 0.016018 0.079005
0.014619 0.000010 0.000010 0.094834 0.000010 0.000010 0.000010 0.731574 0.000010 0.000010 0.005248 0.125518 0.000010 0.028067 0.000010 0.000010 0.000010 0.000010 0.000010 0.000010
0.011238 0.010164 0.030890 0.092639 0.021653 0.000010 0.000010 0.539251 0.000010 0.038231 0.022572 0.116158 0.000010 0.020840 0.000010 0.000010 0.000010 0.000010 0.000010 0.096274
0.000010 0.000010 0.999810 0.000010 0.000010 0.000010 0.000010 0.000010 0.000010 0.000010 0.000010 0.000010 0.000010 0.000010 0.000010 0.000010 0.000010 0.000010 0.000010 0.000010
0.000010 0.000010 0.999810 0.000010 0.000010 0.000010 0.000010 0.000010 0.000010 0.000010 0.000010 0.000010 0.000010 0.000010 0.000010 0.000010 0.000010 0.000010 0.000010 0.000010
0.000010 0.018588 0.041317 0.027255 0.000010 0.000010 0.000010 0.469663 0.000010 0.055449 0.025267 0.121520 0.000010 0.057328 0.000010 0.033703 0.013695 0.006107 0.000010 0.130030
0.000010 0.005852 0.697780 0.000010 0.000010 0.000010 0.000010 0.000010 0.000010 0.000010 0.000010 0.073252 0.000010 0.000010 0.000010 0.000010 0.000010 0.000010 0.000010 0.222956
0.016605 0.416062 0.106603 0.000010 0.000010 0.000010 0.000010 0.070697 0.000010 0.000010 0.013323 0.000014 0.000010 0.018309 0.000010 0.000010 0.003753 0.002657 0.000010 0.351877
0.000010 0.000010 0.062819 0.000010 0.000208 0.000010 0.000010 0.101476 0.000010 0.000010 0.071517 0.000010 0.757574 0.000010 0.000010 0.000010 0.006265 0.000010 0.000010 0.000010
0.000010 0.000010 0.000010 0.000010 0.000010 0.000010 0.000010 0.000010 0.000013 0.000010 0.000010 0.000010 0.999807 0.000010 0.000010 0.000010 0.000010 0.000010 0.000010 0.000010
0.025652 0.003176 0.106160 0.365271 0.000010 0.000010 0.000010 0.117018 0.000010 0.000010 0.020677 0.000010 0.345292 0.016635 0.000010 0.000010 0.000010 0.000010 0.000010 0.000010
0.000010 0.000010 0.000010 0.000010 0.000010 0.000010 0.000010 0.000010 0.000010 0.000010 0.000010 0.000010 0.999810 0.000010 0.000010 0.000010 0.000010 0.000010 0.000010 0.000010
0.020611 0.006628 0.020121 0.002644 0.005000 0.000010 0.000010 0.486035 0.014253 0.004708 0.047377 0.036564 0.034956 0.003304 0.000010 0.202643 0.009093 0.007767 0.000010 0.098257
0.000010 0.000010 0.000010 0.000010 0.000010 0.000010 0.000010 0.354669 0.000010 0.000010 0.000010 0.000010 0.000010 0.000010 0.000010 0.640247 0.000010 0.004914 0.000010 0.000010
0.011578 0.007105 0.033064 0.027392 0.034391 0.006296 0.000010 0.378236 0.028790 0.000010 0.044292 0.000010 0.027495 0.041849 0.000010 0.303649 0.009840 0.000010 0.020217 0.025755
0.000010 0.000010 0.000010 0.000010 0.000010 0.000010 0.000010 0.000010 0.000010 0.000010 0.000010 0.000010 0.999810 0.000010 0.000010 0.000010 0.000010 0.000010 0.000010 0.000010
0.000010 0.000010 0.093291 0.000010 0.000010 0.000010 0.000010 0.101687 0.000010 0.030598 0.018873 0.015875 0.739536 0.000010 0.000010 0.000010 0.000010 0.000010 0.000010 0.000010
0.000010 0.000010 0.000010 0.000010 0.000010 0.000010 0.000010 0.000010 0.000010 0.000010 0.000010 0.000010 0.999806 0.000010 0.000010 0.000010 0.000010 0.000010 0.000014 0.000010
0.000010 0.000010 0.055030 0.015247 0.029504 0.000010 0.000010 0.416038 0.000014 0.000010 0.015926 0.000010 0.084221 0.029762 0.000010 0.328326 0.005469 0.016588 0.003795 0.000010
0.000010 0.000010 0.000010 0.000010 0.000010 0.000010 0.000010 0.372707 0.000010 0.000010 0.000010 0.039051 0.042783 0.015862 0.000010 0.512112 0.017345 0.000010 0.000010 0.000010
0.042866 0.027242 0.000815 0.047663 0.061399 0.000010 0.000010 0.367644 0.000010 0.019569 0.029685 0.065669 0.003507 0.059010 0.000010 0.000010 0.000010 0.000010 0.000010 0.274852
0.074961 0.037458 0.033862 0.072315 0.012536 0.000010 0.000010 0.323146 0.002333 0.012547 0.060471 0.101575 0.003740 0.057229 0.000010 0.000010 0.001684 0.033026 0.016758 0.156322
0.999810 0.000010 0.000010 0.000010 0.000010 0.000010 0.000010 0.000010 0.000010 0.000010 0.000010 0.000010 0.000010 0.000010 0.000010 0.000010 0.000010 0.000010 0.000010 0.000010
0.999810 0.000010 0.000010 0.000010 0.000010 0.000010 0.000010 0.000010 0.000010 0.000010 0.000010 0.000010 0.000010 0.000010 0.000010 0.000010 0.000010 0.000010 0.000010 0.000010
0.083854 0.028541 0.039612 0.092146 0.020554 0.000010 0.000010 0.398415 0.023490 0.046190 0.031917 0.068354 0.003420 0.028714 0.000010 0.000010 0.000010 0.004620 0.000010 0.130114
0.999810 0.000010 0.000010 0.000010 0.000010 0.000010 0.000010 0.000010 0.000010 0.000010 0.000010 0.000010 0.000010 0.000010 0.000010 0.000010 0.000010 0.000010 0.000010 0.000010
0.999810 0.000010 0.000010 0.000010 0.000010 0.000010 0.000010 0.000010 0.000010 0.000010 0.000010 0.000010 0.000010 0.000010 0.000010 0.000010 0.000010 0.000010 0.000010 0.000010
0.398812 0.038067 0.019333 0.042156 0.000010 0.000010 0.000010 0.311792 0.000010 0.000010 0.010276 0.098376 0.000010 0.008110 0.000010 0.000010 0.000010 0.005723 0.000010 0.067255
0.000010 0.000010 0.999810 0.000010 0.000010 0.000010 0.000010 0.000010 0.000010 0.000010 0.000010 0.000010 0.000010 0.000010 0.000010 0.000010 0.000010 0.000010 0.000010 0.000010
0.000228 0.693700 0.060465 0.000010 0.000010 0.000010 0.000010 0.000010 0.000010 0.000010 0.000010 0.000010 0.000010 0.000010 0.000010 0.000010 0.003446 0.000010 0.000010 0.242011
0.036696 0.000010 0.025592 0.047289 0.000010 0.000010 0.000010 0.761109 0.000010 0.000010 0.035848 0.018010 0.000010 0.000010 0.000010 0.000010 0.000010 0.009114 0.000010 0.066223
0.044434 0.012050 0.009468 0.035679 0.000010 0.000010 0.000010 0.706854 0.000010 0.000010 0.037781 0.002783 0.013222 0.029195 0.000010 0.000010 0.020254 0.000010 0.021247 0.066954
0.012641 0.016298 0.059077 0.009568 0.000010 0.000010 0.000010 0.750486 0.000010 0.000010 0.057221 0.000062 0.000010 0.014342 0.000010 0.000010 0.026215 0.000010 0.000010 0.053990
0.014053 0.020559 0.077789 0.018646 0.003105 0.000010 0.000010 0.573333 0.043586 0.009817 0.054087 0.053502 0.000010 0.018151 0.000010 0.000010 0.007155 0.002495 0.000010 0.103663
0.024109 0.010399 0.002086 0.042996 0.000010 0.000010 0.000010 0.636738 0.000010 0.026499 0.041514 0.039423 0.002352 0.028912 0.000010 0.000010 0.027200 0.011681 0.024378 0.081653
0.000010 0.000010 0.000010 0.000010 0.000010 0.000010 0.000010 0.999810 0.000010 0.000010 0.000010 0.000010 0.000010 0.000010 0.000010 0.000010 0.000010 0.000010 0.000010 0.000010
0.000010 0.000010 0.000010 0.000010 0.000010 0.000010 0.000010 0.999810 0.000010 0.000010 0.000010 0.000010 0.000010 0.000010 0.000010 0.000010 0.000010 0.000010 0.000010 0.000010
0.000010 0.013545 0.000010 0.021678 0.034785 0.000015 0.000010 0.500451 0.000010 0.013213 0.030207 0.082420 0.000010 0.033844 0.000010 0.128052 0.017533 0.000010 0.000010 0.124178
0.000010 0.000010 0.000010 0.000010 0.000010 0.000010 0.000010 0.995412 0.000010 0.000010 0.004408 0.000010 0.000010 0.000010 0.000010 0.000010 0.000010 0.000010 0.000010 0.000010
0.000010 0.000010 0.000010 0.000010 0.000010 0.000010 0.000010 0.973182 0.000010 0.000010 0.019716 0.000010 0.000010 0.006931 0.000010 0.000010 0.000010 0.000010 0.000010 0.000010
0.000662 0.005300 0.000010 0.000010 0.000010 0.000010 0.022592 0.917154 0.000010 0.000010 0.000010 0.000010 0.011980 0.000010 0.000010 0.000010 0.012648 0.000010 0.029534 0.000010
0.019747 0.029799 0.023090 0.032845 0.000010 0.000010 0.000010 0.580908 0.015702 0.020582 0.034179 0.042817 0.000010 0.013723 0.000010 0.000010 0.017648 0.000010 0.017334 0.151556
0.027734 0.017914 0.010784 0.071595 0.021378 0.000010 0.000010 0.627882 0.000010 0.000010 0.032795 0.000010 0.021688 0.023696 0.000010 0.000010 0.005288 0.000010 0.000010 0.139156
0.000010 0.000010 0.000010 0.000010 0.000010 0.000010 0.000010 0.999810 0.000010 0.000010 0.000010 0.000010 0.000010 0.000010 0.000010 0.000010 0.000010 0.000010 0.000010 0.000010
0.000010 0.000010 0.000010 0.000010 0.000010 0.000010 0.000010 0.999810 0.000010 0.000010 0.000010 0.000010 0.000010 0.000010 0.000010 0.000010 0.000010 0.000010 0.000010 0.000010
0.019732 0.004583 0.072772 0.013817 0.003946 0.000010 0.000010 0.647986 0.025392 0.021921 0.000931 0.057137 0.000010 0.000018 0.000010 0.000010 0.008174 0.000010 0.004424 0.119109
0.022182 0.000010 0.000010 0.049908 0.000010 0.000010 0.000010 0.679872 0.009661 0.032008 0.040002 0.034919 0.000010 0.010280 0.000010 0.000010 0.000259 0.010104 0.000010 0.110716
0.027806 0.006698 0.022865 0.025649 0.000010 0.000010 0.000010 0.575271 0.000647 0.032792 0.010589 0.118766 0.000724 0.011360 0.000010 0.000010 0.035799 0.005830 0.027678 0.097476
0.033028 0.014695 0.054899 0.066610 0.000010 0.000010 0.000010 0.654771 0.000010 0.012568 0.011563 0.022009 0.000010 0.030468 0.000010 0.000010 0.004021 0.000010 0.000010 0.095278
0.052191 0.022357 0.037474 0.027461 0.000010 0.006747 0.000010 0.627303 0.000010 0.039388 0.051999 0.017749 0.018724 0.000010 0.000010 0.000010 0.000010 0.000010 0.013316 0.085211
0.000010 0.011964 0.066290 0.000010 0.378041 0.020036 0.000010 0.283469 0.000010 0.014690 0.000016 0.078574 0.000010 0.020088 0.057038 0.029234 0.000010 0.000010 0.009458 0.031032
0.000010 0.000010 0.000010 0.000010 0.999810 0.000010 0.000010 0.000010 0.000010 0.000010 0.000010 0.000010 0.000010 0.000010 0.000010 0.000010 0.000010 0.000010 0.000010 0.000010
0.000010 0.000010 0.000010 0.000010 0.999810 0.000010 0.000010 0.000010 0.000010 0.000010 0.000010 0.000010 0.000010 0.000010 0.000010 0.000010 0.000010 0.000010 0.000010 0.000010
0.000010 0.000010 0.000010 0.000010 0.999810 0.000010 0.000010 0.000010 0.000010 0.000010 0.000010 0.000010 0.000010 0.000010 0.000010 0.000010 0.000010 0.000010 0.000010 0.000010
0.000010 0.000010 0.000010 0.000010 0.999810 0.000010 0.000010 0.000010 0.000010 0.000010 0.000010 0.000010 0.000010 0.000010 0.000010 0.000010 0.000010 0.000010 0.000010 0.000010
0.000010 0.000010 0.000010 0.000010 0.999810 0.000010 0.000010 0.000010 0.000010 0.000010 0.000010 0.000010 0.000010 0.000010 0.000010 0.000010 0.000010 0.000010 0.000010 0.000010
0.000010 0.000010 0.000010 0.000010 0.999810 0.000010 0.000010 0.000010 0.000010 0.000010 0.000010 0.000010 0.000010 0.000010 0.000010 0.000010 0.000010 0.000010 0.000010 0.000010
0.000010 0.000010 0.000010 0.000010 0.999810 0.000010 0.000010 0.000010 0.000010 0.000010 0.000010 0.000010 0.000010 0.000010 0.000010 0.000010 0.000010 0.000010 0.000010 0.000010
0.000010 0.000010 0.000010 0.000010 0.999810 0.000010 0.000010 0.000010 0.000010 0.000010 0.000010 0.000010 0.000010 0.000010 0.000010 0.000010 0.000010 0.000010 0.000010 0.000010
0.000010 0.000010 0.000010 0.000010 0.999810 0.000010 0.000010 0.000010 0.000010 0.000010 0.000010 0.000010 0.000010 0.000010 0.000010 0.000010 0.000010 0.000010 0.000010 0.000010
0.000010 0.000010 0.000010 0.000010 0.999810 0.000010 0.000010 0.000010 0.000010 0.000010 0.000010 0.000010 0.000010 0.000010 0.000010 0.000010 0.000010 0.000010 0.000010 0.000010
0.000010 0.000010 0.000010 0.000010 0.999810 0.000010 0.000010 0.000010 0.000010 0.000010 0.000010 0.000010 0.000010 0.000010 0.000010 0.000010 0.000010 0.000010 0.000010 0.000010
0.000010 0.000010 0.000010 0.000010 0.999810 0.000010 0.000010 0.000010 0.000010 0.000010 0.000010 0.000010 0.000010 0.000010 0.000010 0.000010 0.000010 0.000010 0.000010 0.000010
0.000010 0.000010 0.000010 0.000010 0.347582 0.000010 0.000010 0.000010 0.000010 0.000010 0.000010 0.000010 0.000010 0.000010 0.000010 0.000010 0.000010 0.652238 0.000010 0.000010
0.000010 0.000010 0.000010 0.000010 0.000010 0.000010 0.000010 0.000010 0.000010 0.000010 0.000010 0.000010 0.000010 0.000010 0.000010 0.000010 0.000010 0.999810 0.000010 0.000010
0.000010 0.000010 0.000010 0.000010 0.000010 0.000010 0.000010 0.000010 0.000010 0.000020 0.000010 0.000010 0.000010 0.000010 0.000010 0.000011 0.000010 0.999799 0.000010 0.000010
0.000010 0.000010 0.000010 0.000010 0.000010 0.000010 0.000010 0.000010 0.000010 0.000020 0.000010 0.000010 0.000010 0.000010 0.000010 0.000012 0.000010 0.999798 0.000010 0.000010
0.000010 0.000010 0.000010 0.000010 0.000010 0.000010 0.000010 0.000010 0.000010 0.000010 0.000010 0.000010 0.000010 0.000010 0.000010 0.000010 0.000010 0.999810 0.000010 0.000010
0.000010 0.000010 0.000010 0.000010 0.000010 0.000010 0.000010 0.000010 0.000010 0.000010 0.000010 0.000010 0.000010 0.000010 0.000010 0.000010 0.000010 0.999810 0.000010 0.000010
0.000010 0.000010 0.000010 0.000010 0.000010 0.000010 0.000010 0.000010 0.000010 0.000010 0.000010 0.000010 0.000010 0.000010 0.999810 0.000010 0.000010 0.000010 0.000010 0.000010
0.000010 0.000010 0.000010 0.000010 0.000010 0.000010 0.000010 0.000010 0.000010 0.000010 0.000010 0.000010 0.000010 0.000010 0.999810 0.000010 0.000010 0.000010 0.000010 0.000010
0.000010 0.000010 0.000010 0.000010 0.000010 0.000010 0.000010 0.000010 0.000010 0.000010 0.000010 0.000010 0.000010 0.000010 0.999810 0.000010 0.000010 0.000010 0.000010 0.000010
0.000010 0.000010 0.000010 0.000010 0.000010 0.000010 0.000010 0.000010 0.000010 0.000010 0.000010 0.000010 0.000010 0.000010 0.999810 0.000010 0.000010 0.000010 0.000010 0.000010
0.000010 0.000010 0.000010 0.000010 0.000010 0.000010 0.000010 0.000010 0.000010 0.000010 0.000010 0.000010 0.000010 0.000010 0.999810 0.000010 0.000010 0.000010 0.000010 0.000010
0.000010 0.000010 0.000010 0.000010 0.000010 0.000010 0.000010 0.000010 0.000010 0.000010 0.000010 0.000010 0.000010 0.000010 0.999810 0.000010 0.000010 0.000010 0.000010 0.000010
0.000010 0.000010 0.000010 0.000010 0.000010 0.000010 0.000010 0.000010 0.000010 0.000010 0.000010 0.000010 0.000010 0.000010 0.999810 0.000010 0.000010 0.000010 0.000010 0.000010
0.000010 0.000010 0.000010 0.020846 0.035239 0.000010 0.000010 0.131167 0.000010 0.037359 0.000010 0.000010 0.000010 0.012120 0.752634 0.000010 0.010504 0.000010 0.000010 0.000010
0.000019 0.014004 0.033237 0.000010 0.029288 0.000010 0.000010 0.045985 0.123043 0.097773 0.034114 0.015352 0.000010 0.039751 0.506600 0.000010 0.000010 0.004070 0.000010 0.056693
0.015439 0.000010 0.000010 0.030146 0.000010 0.000010 0.000010 0.000010 0.115237 0.000010 0.000010 0.022448 0.000010 0.000010 0.767111 0.000010 0.000010 0.021229 0.000010 0.028260
0.000010 0.001980 0.000010 0.026432 0.035575 0.000010 0.000010 0.031004 0.145750 0.037976 0.000010 0.000010 0.000010 0.000010 0.689717 0.000010 0.000010 0.000010 0.000010 0.031447
0.000010 0.000010 0.000010 0.000010 0.000010 0.000010 0.000010 0.000010 0.000010 0.000010 0.000010 0.000010 0.000010 0.000010 0.999810 0.000010 0.000010 0.000010 0.000010 0.000010
0.000010 0.000010 0.000010 0.000010 0.000010 0.000010 0.000010 0.000010 0.000010 0.000010 0.000010 0.000010 0.000010 0.000010 0.999810 0.000010 0.000010 0.000010 0.000010 0.000010
0.028982 0.000010 0.081962 0.000010 0.019853 0.000010 0.000010 0.047697 0.035459 0.000010 0.000010 0.002598 0.000010 0.000013 0.749732 0.000010 0.001227 0.000010 0.032376 0.000010
0.011876 0.018258 0.000010 0.000010 0.000050 0.000010 0.000010 0.000020 0.073452 0.000010 0.029527 0.000010 0.000010 0.019501 0.829496 0.000010 0.017711 0.000010 0.000010 0.000010
0.020028 0.000010 0.013947 0.000010 0.083595 0.000010 0.000010 0.000010 0.048821 0.036452 0.008700 0.000010 0.000010 0.005755 0.726550 0.000010 0.007915 0.000011 0.000010 0.048137
0.000010 0.000010 0.000010 0.000010 0.000010 0.000010 0.000010 0.000010 0.999810 0.000010 0.000010 0.000010 0.000010 0.000010 0.000010 0.000010 0.000010 0.000010 0.000010 0.000010
0.000010 0.000010 0.000010 0.000010 0.000010 0.000010 0.000010 0.000010 0.999810 0.000010 0.000010 0.000010 0.000010 0.000010 0.000010 0.000010 0.000010 0.000010 0.000010 0.000010
0.000013 0.014364 0.000010 0.046435 0.035621 0.000010 0.000010 0.070399 0.464853 0.200888 0.030788 0.044332 0.000010 0.000010 0.060244 0.000010 0.000010 0.004319 0.000010 0.027665
0.000010 0.000010 0.000010 0.000010 0.000010 0.000010 0.000010 0.000010 0.999810 0.000010 0.000010 0.000010 0.000010 0.000010 0.000010 0.000010 0.000010 0.000010 0.000010 0.000010
0.000010 0.000010 0.000010 0.000010 0.000010 0.000010 0.000010 0.000010 0.999810 0.000010 0.000010 0.000010 0.000010 0.000010 0.000010 0.000010 0.000010 0.000010 0.000010 0.000010
0.000010 0.000010 0.000010 0.031096 0.039514 0.000010 0.153874 0.093366 0.000010 0.137238 0.000010 0.000010 0.000010 0.008483 0.536297 0.000010 0.000010 0.000010 0.000010 0.000010
0.000010 0.000010 0.000010 0.000011 0.000010 0.000010 0.999808 0.000010 0.000010 0.000010 0.000010 0.000010 0.000010 0.000010 0.000010 0.000010 0.000011 0.000010 0.000010 0.000010
0.000010 0.000010 0.000010 0.000013 0.000010 0.000010 0.999801 0.000010 0.000010 0.000010 0.000010 0.000010 0.000010 0.000010 0.000010 0.000015 0.000010 0.000010 0.000010 0.000010
0.000010 0.000010 0.000010 0.000010 0.000010 0.000010 0.999810 0.000010 0.000010 0.000010 0.000010 0.000010 0.000010 0.000010 0.000010 0.000010 0.000010 0.000010 0.000010 0.000010
0.000010 0.000010 0.000010 0.000010 0.000010 0.000010 0.658660 0.000010 0.341160 0.000010 0.000010 0.000010 0.000010 0.000010 0.000010 0.000010 0.000010 0.000010 0.000010 0.000010
0.000010 0.000010 0.000010 0.000010 0.000010 0.000010 0.658950 0.000010 0.340866 0.000010 0.000014 0.000010 0.000010 0.000010 0.000010 0.000010 0.000010 0.000010 0.000010 0.000010
0.000010 0.000010 0.000010 0.020386 0.046743 0.000010 0.000010 0.155959 0.398623 0.128960 0.000010 0.005592 0.000010 0.000010 0.172110 0.000010 0.010410 0.000010 0.000010 0.061106
0.000010 0.000010 0.000010 0.000010 0.000010 0.055006 0.308835 0.000010 0.000010 0.000010 0.000010 0.000010 0.000010 0.000010 0.122501 0.511284 0.000010 0.000010 0.002224 0.000010
0.000010 0.003077 0.019391 0.000010 0.040990 0.047106 0.061595 0.000010 0.145263 0.049548 0.005869 0.000010 0.000010 0.000010 0.369361 0.187110 0.000010 0.000010 0.062896 0.007715
0.000010 0.000010 0.000010 0.000010 0.000010 0.000010 0.000010 0.000010 0.999810 0.000010 0.000010 0.000010 0.000010 0.000010 0.000010 0.000010 0.000010 0.000010 0.000010 0.000010
0.000010 0.000010 0.000010 0.000010 0.000010 0.000010 0.000010 0.000010 0.999810 0.000010 0.000010 0.000010 0.000010 0.000010 0.000010 0.000010 0.000010 0.000010 0.000010 0.000010
0.000010 0.000010 0.000010 0.000010 0.000010 0.000010 0.000010 0.000010 0.999810 0.000010 0.000010 0.000010 0.000010 0.000010 0.000010 0.000010 0.000010 0.000010 0.000010 0.000010
0.000015 0.000010 0.000019 0.000011 0.000010 0.000010 0.000010 0.000010 0.999786 0.000010 0.000010 0.000014 0.000010 0.000010 0.000010 0.000010 0.000011 0.000011 0.000013 0.000010
0.000010 0.000010 0.000010 0.000010 0.000010 0.000010 0.000010 0.000010 0.999810 0.000010 0.000010 0.000010 0.000010 0.000010 0.000010 0.000010 0.000010 0.000010 0.000010 0.000010
0.000010 0.000010 0.000010 0.000010 0.000010 0.000010 0.000010 0.000010 0.999810 0.000010 0.000010 0.000010 0.000010 0.000010 0.000010 0.000010 0.000010 0.000010 0.000010 0.000010
