# Supplementary material for: Genetic analysis of Thai cattle reveals a Southeast Asian indicine ancestry
Source: PeerJ. 2015 Oct 27;3:e1318. doi: 10.7717/peerj.1318 (PMC4627918; doi:10.7717/peerj.1318)
Supplement: Dataset S2 — The Q values inferred by ADMIXTURE for each modeled K are shown for each individual, which are labeled according to breed information. The data are organized into three folders, each of which represents the ADMIXTURE experiments described in Fig. S5. [file peerj-03-1318-s007.zip › SupplementDataS7/28experiments/experiment_10/3.Q]

0.999980 0.000010 0.000010
0.999980 0.000010 0.000010
0.999980 0.000010 0.000010
0.999980 0.000010 0.000010
0.999980 0.000010 0.000010
0.999980 0.000010 0.000010
0.999980 0.000010 0.000010
0.999980 0.000010 0.000010
0.999980 0.000010 0.000010
0.999980 0.000010 0.000010
0.944727 0.032506 0.022767
0.985635 0.002629 0.011736
0.961624 0.038366 0.000010
0.981502 0.018488 0.000010
0.962590 0.031651 0.005759
0.968336 0.017066 0.014598
0.977352 0.022638 0.000010
0.951469 0.022816 0.025715
0.973440 0.022489 0.004072
0.928647 0.057895 0.013458
0.971480 0.028510 0.000010
0.964843 0.035147 0.000010
0.960890 0.032567 0.006543
0.964418 0.035572 0.000010
0.913506 0.047574 0.038920
0.960115 0.033360 0.006525
0.951236 0.034766 0.013998
0.933693 0.041843 0.024464
0.952915 0.038941 0.008144
0.987507 0.012483 0.000010
0.917140 0.025090 0.057771
0.919840 0.000010 0.080150
0.860000 0.000010 0.139990
0.825885 0.000010 0.174105
0.809852 0.000010 0.190138
0.858377 0.000010 0.141613
0.925137 0.005640 0.069223
0.843303 0.000010 0.156687
0.797061 0.000010 0.202929
0.738296 0.000010 0.261694
0.794442 0.000010 0.205548
0.839414 0.000010 0.160576
0.935605 0.000010 0.064385
0.815163 0.000010 0.184827
0.879537 0.000010 0.120453
0.832193 0.000010 0.167797
0.834826 0.000010 0.165164
0.811058 0.000010 0.188932
0.852441 0.000010 0.147549
0.858080 0.000010 0.141910
0.999980 0.000010 0.000010
0.999980 0.000010 0.000010
0.999980 0.000010 0.000010
0.991429 0.000010 0.008561
0.999980 0.000010 0.000010
0.999980 0.000010 0.000010
0.987709 0.012281 0.000010
0.999980 0.000010 0.000010
0.999980 0.000010 0.000010
0.998880 0.001110 0.000010
0.999980 0.000010 0.000010
0.999980 0.000010 0.000010
0.977952 0.000010 0.022038
0.999980 0.000010 0.000010
0.999980 0.000010 0.000010
0.999980 0.000010 0.000010
0.985459 0.000010 0.014531
0.985007 0.003861 0.011132
0.999980 0.000010 0.000010
0.999980 0.000010 0.000010
0.999980 0.000010 0.000010
0.999980 0.000010 0.000010
0.999980 0.000010 0.000010
0.999980 0.000010 0.000010
0.999980 0.000010 0.000010
0.999980 0.000010 0.000010
0.999980 0.000010 0.000010
0.999980 0.000010 0.000010
0.999980 0.000010 0.000010
0.999980 0.000010 0.000010
0.941853 0.058137 0.000010
0.999980 0.000010 0.000010
0.999980 0.000010 0.000010
0.999980 0.000010 0.000010
0.999720 0.000270 0.000010
0.999980 0.000010 0.000010
0.999980 0.000010 0.000010
0.999980 0.000010 0.000010
0.995148 0.004842 0.000010
0.999980 0.000010 0.000010
0.999980 0.000010 0.000010
0.999980 0.000010 0.000010
0.999980 0.000010 0.000010
0.999980 0.000010 0.000010
0.999980 0.000010 0.000010
0.983018 0.012967 0.004015
0.999980 0.000010 0.000010
0.999980 0.000010 0.000010
0.869684 0.056108 0.074208
0.999980 0.000010 0.000010
0.857675 0.021152 0.121172
0.999980 0.000010 0.000010
0.999980 0.000010 0.000010
0.847228 0.050139 0.102633
0.999980 0.000010 0.000010
0.747483 0.055000 0.197517
0.778840 0.026136 0.195024
0.774293 0.015690 0.210017
0.976542 0.016362 0.007096
0.972805 0.027185 0.000010
0.938520 0.053799 0.007682
0.763056 0.000010 0.236934
0.999980 0.000010 0.000010
0.943424 0.056566 0.000010
0.823307 0.001756 0.174937
0.763436 0.000010 0.236554
0.987071 0.001197 0.011731
0.964697 0.026436 0.008867
0.990554 0.009436 0.000010
0.999980 0.000010 0.000010
0.981642 0.018348 0.000010
0.999980 0.000010 0.000010
0.999980 0.000010 0.000010
0.999980 0.000010 0.000010
0.978509 0.021481 0.000010
0.999980 0.000010 0.000010
0.999980 0.000010 0.000010
0.965358 0.034632 0.000010
0.946750 0.053240 0.000010
0.947178 0.052812 0.000010
0.930839 0.066221 0.002939
0.935837 0.063807 0.000357
0.949033 0.050957 0.000010
0.961372 0.038618 0.000010
0.935107 0.064883 0.000010
0.943525 0.056465 0.000010
0.921765 0.063560 0.014675
0.920466 0.079524 0.000010
0.940478 0.059512 0.000010
0.932951 0.061518 0.005531
0.921764 0.068538 0.009699
0.922265 0.066422 0.011313
0.883044 0.046719 0.070237
0.946695 0.050432 0.002873
0.940792 0.052370 0.006838
0.926508 0.073482 0.000010
0.966585 0.033405 0.000010
0.942438 0.048114 0.009448
0.933082 0.055929 0.010989
0.942712 0.045963 0.011325
0.980721 0.019269 0.000010
0.988273 0.011717 0.000010
0.994604 0.005386 0.000010
0.975827 0.024163 0.000010
0.855778 0.000010 0.144212
0.999980 0.000010 0.000010
0.874371 0.006885 0.118743
0.948284 0.051706 0.000010
0.995726 0.004264 0.000010
0.924837 0.067864 0.007298
0.999980 0.000010 0.000010
0.968109 0.031881 0.000010
0.939149 0.060841 0.000010
0.959409 0.040581 0.000010
0.943872 0.056118 0.000010
0.955271 0.044719 0.000010
0.960872 0.039118 0.000010
0.993252 0.000010 0.006738
0.999980 0.000010 0.000010
0.958447 0.031454 0.010099
0.970122 0.000991 0.028887
0.999980 0.000010 0.000010
0.812450 0.031601 0.155949
0.793584 0.000010 0.206406
0.908077 0.012317 0.079605
0.801943 0.000010 0.198047
0.888177 0.054212 0.057612
0.770225 0.056782 0.172994
0.829316 0.062902 0.107782
0.795070 0.006305 0.198625
0.814022 0.016085 0.169893
0.814191 0.004254 0.181555
0.822212 0.062112 0.115676
0.823045 0.008106 0.168849
0.939802 0.060188 0.000010
0.951686 0.048304 0.000010
0.999980 0.000010 0.000010
0.992742 0.007248 0.000010
0.953259 0.046731 0.000010
0.999980 0.000010 0.000010
0.997218 0.002772 0.000010
0.974001 0.025989 0.000010
0.999980 0.000010 0.000010
0.999980 0.000010 0.000010
0.949602 0.050388 0.000010
0.959917 0.039095 0.000988
0.968778 0.031212 0.000010
0.957440 0.042550 0.000010
0.956841 0.043149 0.000010
0.983998 0.015992 0.000010
0.985405 0.014585 0.000010
0.915643 0.053891 0.030466
0.950058 0.049932 0.000010
0.947499 0.052491 0.000010
0.928257 0.020613 0.051130
0.964548 0.025816 0.009637
0.953076 0.040417 0.006507
0.954272 0.045718 0.000010
0.953127 0.046863 0.000010
0.955638 0.044352 0.000010
0.936833 0.062111 0.001056
0.960809 0.039181 0.000010
0.965447 0.032065 0.002487
0.966406 0.017408 0.016186
0.670205 0.309529 0.020265
0.342523 0.619913 0.037565
0.300204 0.699786 0.000010
0.391767 0.608223 0.000010
0.297230 0.702760 0.000010
0.368374 0.631616 0.000010
0.334588 0.665402 0.000010
0.303241 0.696749 0.000010
0.358552 0.641438 0.000010
0.312737 0.687253 0.000010
0.357360 0.642630 0.000010
0.386735 0.613255 0.000010
0.313405 0.686585 0.000010
0.146947 0.853043 0.000010
0.041251 0.958739 0.000010
0.000010 0.999980 0.000010
0.000017 0.999973 0.000010
0.000010 0.999980 0.000010
0.000010 0.999980 0.000010
0.000010 0.999980 0.000010
0.000010 0.999980 0.000010
0.000010 0.999980 0.000010
0.000010 0.999980 0.000010
0.000010 0.999980 0.000010
0.000010 0.999980 0.000010
0.000010 0.999980 0.000010
0.169433 0.830557 0.000010
0.385878 0.613205 0.000917
0.126458 0.873532 0.000010
0.194812 0.796301 0.008887
0.000010 0.999980 0.000010
0.000010 0.999980 0.000010
0.189408 0.810582 0.000010
0.091877 0.908113 0.000010
0.155340 0.844650 0.000010
0.761647 0.238343 0.000010
0.697098 0.273465 0.029438
0.754952 0.245038 0.000010
0.720103 0.279887 0.000010
0.685997 0.263424 0.050579
0.207493 0.651729 0.140778
0.000010 0.000010 0.999980
0.000010 0.000010 0.999980
0.000010 0.000010 0.999980
0.162853 0.007488 0.829659
0.166386 0.004362 0.829252
0.635854 0.352637 0.011509
0.306629 0.180163 0.513208
0.386155 0.464311 0.149535
0.652023 0.347967 0.000010
0.646591 0.353399 0.000010
0.741107 0.251984 0.006909
0.779217 0.220773 0.000010
0.688598 0.311392 0.000010
0.620562 0.379428 0.000010
