# Supplementary material for: Genetic analysis of Thai cattle reveals a Southeast Asian indicine ancestry
Source: PeerJ. 2015 Oct 27;3:e1318. doi: 10.7717/peerj.1318 (PMC4627918; doi:10.7717/peerj.1318)
Supplement: Dataset S2 — The Q values inferred by ADMIXTURE for each modeled K are shown for each individual, which are labeled according to breed information. The data are organized into three folders, each of which represents the ADMIXTURE experiments described in Fig. S5. [file peerj-03-1318-s007.zip › SupplementDataS7/28experiments/experiment_10/4.Q]

0.000010 0.999970 0.000010 0.000010
0.000010 0.999970 0.000010 0.000010
0.000010 0.999970 0.000010 0.000010
0.000010 0.999970 0.000010 0.000010
0.000010 0.999970 0.000010 0.000010
0.000010 0.999970 0.000010 0.000010
0.000010 0.999962 0.000018 0.000010
0.000010 0.999970 0.000010 0.000010
0.785591 0.214389 0.000010 0.000010
0.788096 0.211881 0.000013 0.000010
0.960493 0.000010 0.020792 0.018705
0.998478 0.000010 0.000010 0.001502
0.974885 0.002954 0.022152 0.000010
0.999970 0.000010 0.000010 0.000010
0.987685 0.000010 0.012295 0.000010
0.988443 0.000190 0.000010 0.011358
0.990424 0.004705 0.004860 0.000010
0.964809 0.003801 0.008761 0.022629
0.997930 0.000010 0.002050 0.000010
0.943957 0.000010 0.045245 0.010788
0.991485 0.000010 0.008495 0.000010
0.980815 0.000010 0.019165 0.000010
0.977710 0.003589 0.018691 0.000010
0.983655 0.003909 0.012426 0.000010
0.921556 0.009494 0.032971 0.035979
0.981669 0.000010 0.018311 0.000010
0.969216 0.001523 0.020596 0.008666
0.954818 0.000010 0.025646 0.019526
0.971224 0.005585 0.023181 0.000010
0.993656 0.006324 0.000010 0.000010
0.898858 0.027118 0.021700 0.052325
0.886607 0.036376 0.000010 0.077007
0.832860 0.030582 0.000010 0.136548
0.804784 0.025216 0.000010 0.169990
0.795579 0.018502 0.000010 0.185908
0.825595 0.036456 0.000010 0.137938
0.880964 0.051044 0.001105 0.066887
0.812613 0.034648 0.000010 0.152729
0.760820 0.040346 0.000010 0.198825
0.706972 0.034817 0.000010 0.258201
0.786631 0.012493 0.000010 0.200866
0.812539 0.030815 0.000010 0.156636
0.894676 0.043876 0.000010 0.061438
0.787479 0.032303 0.000010 0.180207
0.850535 0.032359 0.000010 0.117096
0.826457 0.010072 0.000010 0.163461
0.807975 0.030527 0.000010 0.161488
0.789565 0.025768 0.000010 0.184656
0.808962 0.046892 0.000010 0.144136
0.829637 0.032577 0.000010 0.137777
0.965825 0.034155 0.000010 0.000010
0.969655 0.030323 0.000011 0.000010
0.957556 0.042424 0.000010 0.000010
0.962900 0.036543 0.000010 0.000547
0.972409 0.027571 0.000010 0.000010
0.964638 0.035340 0.000012 0.000010
0.961271 0.038707 0.000011 0.000010
0.966463 0.033517 0.000010 0.000010
0.967311 0.032666 0.000013 0.000010
0.962542 0.037438 0.000010 0.000010
0.971424 0.028554 0.000012 0.000010
0.971157 0.028823 0.000010 0.000010
0.966929 0.016184 0.000010 0.016877
0.969802 0.030175 0.000013 0.000010
0.955476 0.044504 0.000010 0.000010
0.971445 0.028535 0.000010 0.000010
0.963943 0.024365 0.000010 0.011682
0.954664 0.036177 0.000010 0.009149
0.972234 0.027746 0.000010 0.000010
0.968917 0.031063 0.000010 0.000010
0.995767 0.004213 0.000010 0.000010
0.974674 0.025306 0.000010 0.000010
0.995334 0.004646 0.000010 0.000010
0.997789 0.002191 0.000010 0.000010
0.994788 0.005192 0.000010 0.000010
0.982540 0.017438 0.000012 0.000010
0.976904 0.023076 0.000010 0.000010
0.976554 0.023426 0.000010 0.000010
0.987518 0.012462 0.000010 0.000010
0.999970 0.000010 0.000010 0.000010
0.906628 0.044551 0.048811 0.000010
0.990021 0.009959 0.000010 0.000010
0.999970 0.000010 0.000010 0.000010
0.999970 0.000010 0.000010 0.000010
0.991138 0.008842 0.000010 0.000010
0.999970 0.000010 0.000010 0.000010
0.999963 0.000017 0.000010 0.000010
0.979719 0.020261 0.000010 0.000010
0.975399 0.024581 0.000010 0.000010
0.999970 0.000010 0.000010 0.000010
0.999970 0.000010 0.000010 0.000010
0.999970 0.000010 0.000010 0.000010
0.996184 0.003796 0.000010 0.000010
0.989575 0.010405 0.000010 0.000010
0.999970 0.000010 0.000010 0.000010
0.988041 0.002676 0.009273 0.000010
0.999970 0.000010 0.000010 0.000010
0.994866 0.005114 0.000010 0.000010
0.856793 0.023347 0.048003 0.071857
0.999970 0.000010 0.000010 0.000010
0.848226 0.020068 0.013861 0.117845
0.999970 0.000010 0.000010 0.000010
0.999970 0.000010 0.000010 0.000010
0.848187 0.010521 0.041102 0.100190
0.999970 0.000010 0.000010 0.000010
0.737839 0.019415 0.048288 0.194459
0.761464 0.026406 0.020423 0.191707
0.766038 0.018883 0.008311 0.206768
0.958118 0.030004 0.010508 0.001370
0.957139 0.029338 0.013513 0.000010
0.909899 0.039450 0.045431 0.005221
0.763980 0.005026 0.000010 0.230984
0.975939 0.024041 0.000010 0.000010
0.923964 0.028668 0.047359 0.000010
0.823894 0.005323 0.000010 0.170774
0.764709 0.004644 0.000010 0.230637
0.978649 0.017493 0.000010 0.003849
0.951495 0.022624 0.021553 0.004328
0.975496 0.024484 0.000010 0.000010
0.942577 0.057403 0.000010 0.000010
0.945816 0.047590 0.006584 0.000010
0.970245 0.029735 0.000010 0.000010
0.955213 0.044767 0.000010 0.000010
0.964336 0.035644 0.000010 0.000010
0.974030 0.014600 0.011359 0.000010
0.956637 0.043343 0.000010 0.000010
0.971952 0.028028 0.000010 0.000010
0.939060 0.033357 0.027573 0.000010
0.923562 0.034588 0.041840 0.000010
0.945225 0.013252 0.041513 0.000010
0.919831 0.020123 0.058113 0.001933
0.925646 0.019722 0.054622 0.000010
0.941727 0.022026 0.036237 0.000010
0.957863 0.019052 0.023075 0.000010
0.922121 0.026205 0.051664 0.000010
0.900724 0.050487 0.048779 0.000010
0.915433 0.019062 0.053622 0.011882
0.907569 0.023991 0.068431 0.000010
0.923178 0.027184 0.049629 0.000010
0.935699 0.009684 0.054607 0.000010
0.886844 0.042139 0.062239 0.008778
0.917707 0.017591 0.056308 0.008393
0.863160 0.030030 0.039095 0.067714
0.929399 0.028256 0.042202 0.000143
0.936206 0.017357 0.044497 0.001939
0.908927 0.031027 0.060036 0.000010
0.949153 0.031986 0.018851 0.000010
0.936989 0.018150 0.037858 0.007003
0.903632 0.038273 0.048339 0.009756
0.918239 0.035625 0.036779 0.009357
0.962683 0.027253 0.010053 0.000010
0.972546 0.027434 0.000010 0.000010
0.963147 0.036833 0.000010 0.000010
0.951490 0.033004 0.015496 0.000010
0.830793 0.028717 0.000010 0.140481
0.958367 0.041610 0.000013 0.000010
0.836962 0.044479 0.001912 0.116647
0.923177 0.035193 0.041620 0.000010
0.952569 0.047411 0.000010 0.000010
0.899710 0.036265 0.063654 0.000370
0.962158 0.037822 0.000010 0.000010
0.926482 0.047545 0.025963 0.000010
0.930710 0.018872 0.050408 0.000010
0.950163 0.019420 0.030407 0.000010
0.922263 0.030583 0.047145 0.000010
0.947651 0.019217 0.033122 0.000010
0.944192 0.030243 0.025556 0.000010
0.967084 0.026806 0.000010 0.006101
0.997904 0.002076 0.000010 0.000010
0.929585 0.037449 0.024630 0.008336
0.941328 0.032051 0.000010 0.026610
0.565054 0.434924 0.000012 0.000010
0.801822 0.020910 0.024848 0.152420
0.777125 0.020753 0.000010 0.202112
0.889521 0.027099 0.006099 0.077281
0.780512 0.025789 0.000010 0.193689
0.881486 0.019181 0.046803 0.052530
0.761957 0.019987 0.048117 0.169938
0.818100 0.021144 0.055947 0.104809
0.786689 0.018581 0.000010 0.194721
0.802061 0.021600 0.009749 0.166590
0.809514 0.013307 0.000010 0.177169
0.818548 0.014670 0.054486 0.112297
0.814728 0.019004 0.001158 0.165111
0.902824 0.047092 0.050074 0.000010
0.899362 0.059025 0.041603 0.000010
0.968037 0.031943 0.000010 0.000010
0.951735 0.048245 0.000010 0.000010
0.918778 0.043576 0.037635 0.000010
0.967885 0.032095 0.000010 0.000010
0.972486 0.027494 0.000010 0.000010
0.921027 0.062086 0.016877 0.000010
0.978686 0.021294 0.000010 0.000010
0.294607 0.705373 0.000010 0.000010
0.943281 0.017713 0.038996 0.000010
0.940062 0.031150 0.028778 0.000010
0.946894 0.033706 0.019389 0.000010
0.926579 0.039773 0.033638 0.000010
0.934726 0.032248 0.033016 0.000010
0.961466 0.035620 0.002904 0.000010
0.961700 0.036778 0.001512 0.000010
0.894033 0.032417 0.045424 0.028127
0.952055 0.010497 0.037438 0.000010
0.930232 0.029317 0.040442 0.000010
0.909356 0.029283 0.012327 0.049035
0.925130 0.049565 0.018014 0.007291
0.926790 0.037028 0.032723 0.003459
0.950172 0.017832 0.031987 0.000010
0.958401 0.009568 0.032021 0.000010
0.940692 0.024990 0.034308 0.000010
0.933736 0.017503 0.048751 0.000010
0.942063 0.029019 0.028908 0.000010
0.944408 0.029777 0.025805 0.000010
0.932771 0.043440 0.009529 0.014260
0.644859 0.032347 0.303521 0.019273
0.330453 0.016405 0.616061 0.037080
0.275832 0.025677 0.698481 0.000010
0.374735 0.021653 0.603601 0.000010
0.296192 0.005840 0.697958 0.000010
0.361902 0.011171 0.626917 0.000010
0.324370 0.014006 0.661614 0.000010
0.286834 0.019730 0.693426 0.000010
0.337892 0.023337 0.638762 0.000010
0.282666 0.030922 0.686402 0.000010
0.346900 0.015548 0.637542 0.000010
0.390616 0.003251 0.606123 0.000010
0.308341 0.009257 0.682392 0.000010
0.128942 0.017811 0.853237 0.000010
0.042991 0.000010 0.956989 0.000010
0.000010 0.000010 0.999970 0.000010
0.000010 0.000010 0.999970 0.000010
0.000010 0.006284 0.993696 0.000010
0.000010 0.002749 0.997231 0.000010
0.000010 0.000010 0.999970 0.000010
0.000010 0.000010 0.999970 0.000010
0.000010 0.000010 0.999970 0.000010
0.000010 0.000010 0.999970 0.000010
0.000010 0.000010 0.999970 0.000010
0.000011 0.000010 0.999969 0.000010
0.000010 0.000010 0.999970 0.000010
0.173481 0.000012 0.826497 0.000010
0.372169 0.018655 0.608953 0.000223
0.124650 0.004322 0.871018 0.000010
0.194742 0.003287 0.793450 0.008521
0.000010 0.000010 0.999970 0.000010
0.000010 0.000010 0.999970 0.000010
0.191669 0.000010 0.808311 0.000010
0.079304 0.012117 0.908569 0.000010
0.157932 0.000010 0.842048 0.000010
0.763293 0.010261 0.226436 0.000010
0.711619 0.000010 0.261344 0.027027
0.742210 0.022860 0.234920 0.000010
0.734123 0.000014 0.265853 0.000010
0.692954 0.004859 0.253986 0.048201
0.211307 0.000010 0.648051 0.140632
0.000010 0.000010 0.000010 0.999970
0.000010 0.000010 0.000010 0.999970
0.000010 0.000012 0.000010 0.999968
0.165302 0.000010 0.011392 0.823295
0.168667 0.000010 0.008355 0.822968
0.640819 0.005609 0.343708 0.009864
0.301618 0.008369 0.180273 0.509741
0.377932 0.013138 0.460431 0.148500
0.657372 0.005461 0.337157 0.000010
0.656143 0.002102 0.341746 0.000010
0.740980 0.011770 0.242950 0.004300
0.777307 0.012308 0.210375 0.000010
0.676826 0.022299 0.300864 0.000010
0.621687 0.008128 0.370175 0.000010
