# Supplementary material for: Genetic analysis of Thai cattle reveals a Southeast Asian indicine ancestry
Source: PeerJ. 2015 Oct 27;3:e1318. doi: 10.7717/peerj.1318 (PMC4627918; doi:10.7717/peerj.1318)
Supplement: Dataset S2 — The Q values inferred by ADMIXTURE for each modeled K are shown for each individual, which are labeled according to breed information. The data are organized into three folders, each of which represents the ADMIXTURE experiments described in Fig. S5. [file peerj-03-1318-s007.zip › SupplementDataS7/28experiments/experiment_10/5.Q]

0.999960 0.000010 0.000010 0.000010 0.000010
0.999960 0.000010 0.000010 0.000010 0.000010
0.999960 0.000010 0.000010 0.000010 0.000010
0.999960 0.000010 0.000010 0.000010 0.000010
0.999960 0.000010 0.000010 0.000010 0.000010
0.999960 0.000010 0.000010 0.000010 0.000010
0.999960 0.000010 0.000010 0.000010 0.000010
0.999960 0.000010 0.000010 0.000010 0.000010
0.212256 0.010929 0.000010 0.776794 0.000010
0.206587 0.042992 0.000010 0.750402 0.000010
0.000010 0.715888 0.000010 0.283344 0.000747
0.000010 0.999960 0.000010 0.000010 0.000010
0.000010 0.999960 0.000010 0.000010 0.000010
0.000010 0.999960 0.000010 0.000010 0.000010
0.000010 0.999960 0.000010 0.000010 0.000010
0.000010 0.909006 0.000010 0.090964 0.000010
0.000010 0.999960 0.000010 0.000010 0.000010
0.014955 0.985015 0.000010 0.000010 0.000010
0.000010 0.999960 0.000010 0.000010 0.000010
0.000010 0.999960 0.000010 0.000010 0.000010
0.000010 0.999960 0.000010 0.000010 0.000010
0.000010 0.999960 0.000010 0.000010 0.000010
0.000017 0.999953 0.000010 0.000010 0.000010
0.000010 0.999960 0.000010 0.000010 0.000010
0.006182 0.757080 0.000010 0.221487 0.015242
0.000010 0.999960 0.000010 0.000010 0.000010
0.000010 0.999960 0.000010 0.000010 0.000010
0.000010 0.999960 0.000010 0.000010 0.000010
0.000010 0.999960 0.000010 0.000010 0.000010
0.000010 0.999960 0.000010 0.000010 0.000010
0.023525 0.088545 0.051653 0.815320 0.020957
0.032840 0.140279 0.075297 0.751573 0.000010
0.028463 0.138612 0.135889 0.697026 0.000010
0.022681 0.092654 0.168644 0.716010 0.000010
0.013822 0.105580 0.184081 0.696508 0.000010
0.033593 0.122514 0.136467 0.707416 0.000010
0.048389 0.145917 0.066095 0.739041 0.000558
0.030929 0.134311 0.150577 0.684173 0.000010
0.038124 0.137586 0.196670 0.627610 0.000010
0.032211 0.091751 0.257190 0.618839 0.000010
0.009406 0.115733 0.199435 0.675417 0.000010
0.028372 0.103646 0.155082 0.712890 0.000010
0.039689 0.133298 0.059836 0.767167 0.000010
0.029964 0.150633 0.178270 0.641123 0.000010
0.028708 0.089587 0.116187 0.765508 0.000010
0.007189 0.083842 0.163122 0.745837 0.000010
0.027357 0.064411 0.160494 0.747728 0.000010
0.023644 0.086514 0.183953 0.705879 0.000010
0.044026 0.154483 0.142016 0.659465 0.000010
0.029289 0.096938 0.137050 0.736712 0.000010
0.031716 0.043009 0.000010 0.925254 0.000010
0.023776 0.005625 0.000010 0.970579 0.000010
0.040140 0.002021 0.000010 0.957819 0.000010
0.032332 0.010236 0.000010 0.957412 0.000010
0.022647 0.000011 0.000010 0.977322 0.000010
0.033239 0.019729 0.000010 0.947013 0.000010
0.034388 0.069375 0.000010 0.890790 0.005436
0.030274 0.022449 0.000010 0.947257 0.000010
0.029086 0.111136 0.000010 0.859759 0.000010
0.031210 0.000010 0.000010 0.968760 0.000010
0.025647 0.039751 0.000010 0.934582 0.000010
0.024021 0.020845 0.000010 0.955114 0.000010
0.010410 0.062839 0.016930 0.909811 0.000010
0.025995 0.048460 0.000010 0.925525 0.000010
0.038486 0.027904 0.000010 0.933590 0.000010
0.024581 0.012902 0.000010 0.962497 0.000010
0.020560 0.001185 0.009774 0.968471 0.000010
0.032752 0.053225 0.008987 0.905026 0.000010
0.021311 0.052730 0.000010 0.925939 0.000010
0.027098 0.046398 0.000010 0.926483 0.000010
0.000010 0.000010 0.000010 0.999960 0.000010
0.024769 0.000010 0.000010 0.975201 0.000010
0.003068 0.004670 0.000010 0.992242 0.000010
0.000010 0.000010 0.000010 0.999960 0.000010
0.000010 0.000010 0.000010 0.999960 0.000010
0.010419 0.000010 0.000010 0.989551 0.000010
0.017969 0.031202 0.000010 0.950810 0.000010
0.022854 0.001295 0.000010 0.975831 0.000010
0.007770 0.000010 0.000010 0.992200 0.000010
0.000010 0.000010 0.000010 0.999960 0.000010
0.040988 0.085897 0.000010 0.824237 0.048868
0.000010 0.000010 0.000010 0.999960 0.000010
0.000010 0.000010 0.000010 0.999960 0.000010
0.000010 0.000010 0.000010 0.999960 0.000010
0.003977 0.000010 0.000010 0.995993 0.000010
0.000010 0.000010 0.000010 0.999960 0.000010
0.000010 0.000010 0.000010 0.999960 0.000010
0.016350 0.005842 0.000010 0.977788 0.000010
0.016808 0.000010 0.000010 0.983162 0.000010
0.000010 0.000010 0.000010 0.999960 0.000010
0.000010 0.000010 0.000010 0.999960 0.000010
0.000010 0.000010 0.000010 0.999960 0.000010
0.000010 0.000010 0.000010 0.999960 0.000010
0.008681 0.000010 0.000010 0.991289 0.000010
0.000010 0.000010 0.000010 0.999960 0.000010
0.000010 0.000010 0.000010 0.998094 0.001876
0.000010 0.000010 0.000010 0.999960 0.000010
0.000924 0.000010 0.000010 0.999046 0.000010
0.020565 0.069577 0.072104 0.789251 0.048503
0.000010 0.000010 0.000010 0.999960 0.000010
0.017185 0.100409 0.116831 0.750841 0.014734
0.000010 0.000010 0.000010 0.999960 0.000010
0.000010 0.000010 0.000010 0.999960 0.000010
0.008416 0.102653 0.099969 0.749013 0.039949
0.000010 0.000010 0.000010 0.999960 0.000010
0.015950 0.056503 0.193929 0.684933 0.048685
0.023003 0.069699 0.190633 0.694405 0.022260
0.015590 0.090685 0.205079 0.679143 0.009503
0.026944 0.029573 0.000219 0.929061 0.014204
0.027162 0.045035 0.000010 0.910673 0.017119
0.035783 0.079739 0.002309 0.833142 0.049026
0.000010 0.000010 0.228345 0.771625 0.000010
0.020160 0.067407 0.000010 0.912412 0.000010
0.025578 0.098859 0.000010 0.829981 0.045572
0.001831 0.034757 0.170032 0.793370 0.000010
0.000010 0.000010 0.228015 0.771955 0.000010
0.010659 0.003583 0.002848 0.981509 0.001401
0.017292 0.060898 0.000705 0.894419 0.026685
0.021592 0.096214 0.000010 0.879357 0.002827
0.054153 0.000010 0.000010 0.945817 0.000010
0.044547 0.113840 0.000010 0.833217 0.008387
0.025340 0.020510 0.000010 0.954130 0.000010
0.041847 0.000010 0.000010 0.958123 0.000010
0.028760 0.033321 0.000010 0.937899 0.000010
0.012029 0.072376 0.000010 0.899376 0.016209
0.038607 0.003644 0.000010 0.957729 0.000010
0.023077 0.002836 0.000010 0.974067 0.000010
0.030818 0.081718 0.000010 0.859545 0.027909
0.033045 0.117509 0.000010 0.807184 0.042253
0.008958 0.093368 0.000010 0.857352 0.040313
0.017418 0.104940 0.001476 0.816559 0.059608
0.016836 0.134554 0.000010 0.795761 0.052839
0.022221 0.095683 0.000010 0.844581 0.037505
0.017631 0.111227 0.000010 0.846522 0.024611
0.024185 0.103962 0.000010 0.822725 0.049119
0.047493 0.146299 0.000010 0.758885 0.047314
0.016641 0.132600 0.010963 0.785744 0.054052
0.021320 0.136803 0.000010 0.777316 0.064551
0.024008 0.111553 0.000010 0.815070 0.049359
0.007745 0.089124 0.000010 0.846745 0.056376
0.038962 0.106183 0.008142 0.785415 0.061298
0.013882 0.140471 0.007366 0.782749 0.055531
0.028291 0.093122 0.067220 0.771040 0.040326
0.023434 0.093276 0.000010 0.843135 0.040146
0.014623 0.091703 0.000397 0.848730 0.044547
0.028380 0.125635 0.000010 0.786058 0.059917
0.029351 0.110845 0.000010 0.839209 0.020586
0.014716 0.112795 0.006510 0.828231 0.037747
0.034730 0.116843 0.008789 0.790039 0.049599
0.033098 0.117065 0.007682 0.804981 0.037175
0.018021 0.063542 0.000010 0.903891 0.014536
0.021138 0.047230 0.000010 0.929335 0.002287
0.032153 0.092296 0.000010 0.875531 0.000010
0.028104 0.089734 0.000010 0.869325 0.012828
0.024851 0.090887 0.140104 0.744148 0.000010
0.035283 0.066764 0.000010 0.897934 0.000010
0.040982 0.085923 0.116165 0.753149 0.003780
0.032059 0.095177 0.000010 0.832217 0.040537
0.044541 0.089491 0.000010 0.865949 0.000010
0.034011 0.144579 0.000010 0.760763 0.060637
0.034863 0.078687 0.000010 0.886430 0.000010
0.044307 0.067680 0.000010 0.862731 0.025272
0.014340 0.100552 0.000010 0.832696 0.052402
0.015144 0.099357 0.000010 0.853568 0.031922
0.025705 0.077250 0.000010 0.849416 0.047619
0.015158 0.062612 0.000010 0.885613 0.036606
0.027089 0.122570 0.000010 0.824457 0.025875
0.023404 0.000010 0.000687 0.975889 0.000010
0.000010 0.000010 0.000010 0.999960 0.000010
0.034791 0.134141 0.007608 0.798819 0.024642
0.028516 0.013265 0.026399 0.931809 0.000010
0.432916 0.026449 0.000010 0.540615 0.000010
0.014847 0.031208 0.152000 0.776418 0.025526
0.013691 0.000010 0.201576 0.784713 0.000010
0.022191 0.000010 0.077575 0.891628 0.008596
0.019461 0.000010 0.193908 0.786611 0.000010
0.016228 0.092259 0.051419 0.792354 0.047739
0.016849 0.080318 0.169608 0.683615 0.049610
0.017378 0.063291 0.104347 0.757048 0.057935
0.014550 0.000010 0.194652 0.788665 0.002123
0.016654 0.062658 0.165947 0.742920 0.011821
0.008525 0.042762 0.177921 0.770781 0.000010
0.011696 0.072097 0.111494 0.748293 0.056419
0.015764 0.052923 0.163605 0.763208 0.004499
0.043166 0.100317 0.000010 0.808362 0.048145
0.055582 0.062846 0.000010 0.836146 0.045417
0.026061 0.056342 0.000010 0.917577 0.000010
0.044819 0.058406 0.000010 0.895343 0.001422
0.041566 0.114476 0.000010 0.806665 0.037282
0.026178 0.055900 0.000010 0.917902 0.000010
0.023987 0.058267 0.000010 0.917727 0.000010
0.058020 0.082122 0.000010 0.841897 0.017951
0.017545 0.000010 0.000010 0.982425 0.000010
0.704440 0.000014 0.000010 0.295526 0.000010
0.013156 0.095340 0.000010 0.849906 0.041588
0.028570 0.078009 0.000010 0.862888 0.030522
0.033057 0.064799 0.000010 0.880235 0.021899
0.036014 0.091774 0.000010 0.836290 0.035913
0.030085 0.100779 0.000010 0.836197 0.032929
0.032863 0.099698 0.000010 0.860432 0.006998
0.033999 0.099623 0.000010 0.860633 0.005735
0.029991 0.098166 0.027650 0.798304 0.045889
0.006651 0.099163 0.000010 0.854788 0.039387
0.023327 0.065005 0.000010 0.869038 0.042620
0.026430 0.080367 0.048966 0.831445 0.012792
0.046379 0.115006 0.006005 0.813346 0.019265
0.033277 0.079788 0.003271 0.848977 0.034687
0.017208 0.098586 0.000010 0.851243 0.032953
0.009423 0.091568 0.000010 0.865054 0.033946
0.022552 0.111681 0.000010 0.831952 0.033806
0.014500 0.120742 0.000010 0.815815 0.048933
0.026518 0.101705 0.000010 0.842409 0.029358
0.025699 0.091549 0.000010 0.855128 0.027614
0.038635 0.115281 0.012723 0.821992 0.011370
0.028926 0.061475 0.018705 0.586634 0.304261
0.014629 0.031215 0.037800 0.299275 0.617080
0.025323 0.000010 0.000010 0.273515 0.701142
0.020186 0.057310 0.000010 0.317848 0.604646
0.004116 0.036422 0.000010 0.258950 0.700503
0.009991 0.051544 0.000010 0.309982 0.628473
0.014164 0.031611 0.000010 0.290401 0.663814
0.018203 0.044828 0.000010 0.242519 0.694440
0.021525 0.066731 0.000010 0.272005 0.639730
0.026458 0.000010 0.000010 0.283645 0.689877
0.014704 0.057319 0.000010 0.289149 0.638818
0.001561 0.080303 0.000010 0.312971 0.605155
0.007396 0.049786 0.000010 0.259244 0.683564
0.017674 0.014104 0.000010 0.112992 0.855219
0.000010 0.000010 0.000010 0.043733 0.956237
0.000010 0.000010 0.000010 0.000010 0.999960
0.000010 0.000010 0.000010 0.000010 0.999960
0.005919 0.000010 0.000010 0.000010 0.994051
0.002486 0.000010 0.000010 0.000010 0.997484
0.000010 0.000010 0.000010 0.000010 0.999960
0.000010 0.000010 0.000010 0.000010 0.999960
0.000010 0.000010 0.000010 0.000010 0.999960
0.000010 0.000010 0.000010 0.000010 0.999960
0.000010 0.000010 0.000010 0.000010 0.999960
0.000010 0.000010 0.000010 0.000010 0.999960
0.000010 0.000010 0.000010 0.000010 0.999960
0.000010 0.062680 0.000010 0.109553 0.827746
0.018748 0.144099 0.000010 0.231240 0.605904
0.004323 0.032922 0.000010 0.091060 0.871686
0.004256 0.092463 0.008018 0.100371 0.794892
0.000010 0.000010 0.000010 0.000010 0.999960
0.000010 0.000010 0.000010 0.000010 0.999960
0.000010 0.007545 0.000010 0.183372 0.809062
0.012219 0.008919 0.000010 0.066669 0.912183
0.000010 0.071561 0.000010 0.087769 0.840650
0.008459 0.437617 0.000010 0.345587 0.208327
0.000010 0.452211 0.014379 0.293568 0.239832
0.021233 0.410425 0.000010 0.351367 0.216965
0.000010 0.405893 0.000010 0.344691 0.249396
0.005662 0.374585 0.044602 0.338514 0.236637
0.001129 0.187508 0.138487 0.027142 0.645735
0.000010 0.000010 0.999960 0.000010 0.000010
0.000010 0.000010 0.999960 0.000010 0.000010
0.000010 0.000010 0.999960 0.000010 0.000010
0.000010 0.180442 0.819528 0.000010 0.000010
0.000010 0.180444 0.819526 0.000010 0.000010
0.005444 0.316608 0.006831 0.337703 0.333413
0.007282 0.074256 0.507842 0.233549 0.177071
0.012889 0.137645 0.147121 0.245772 0.456574
0.002294 0.416910 0.000010 0.263845 0.316941
0.001229 0.396534 0.000010 0.289489 0.312739
0.009866 0.412529 0.000010 0.374615 0.202981
0.015493 0.411414 0.000010 0.394016 0.179067
0.017606 0.389271 0.000010 0.313449 0.279663
0.003213 0.377722 0.000010 0.273147 0.345909
