# Supplementary material for: Genetic analysis of Thai cattle reveals a Southeast Asian indicine ancestry
Source: PeerJ. 2015 Oct 27;3:e1318. doi: 10.7717/peerj.1318 (PMC4627918; doi:10.7717/peerj.1318)
Supplement: Dataset S2 — The Q values inferred by ADMIXTURE for each modeled K are shown for each individual, which are labeled according to breed information. The data are organized into three folders, each of which represents the ADMIXTURE experiments described in Fig. S5. [file peerj-03-1318-s007.zip › SupplementDataS7/28experiments/experiment_10/6.Q]

0.000010 0.000010 0.999950 0.000010 0.000010 0.000010
0.000010 0.000010 0.999950 0.000010 0.000010 0.000010
0.000010 0.000010 0.999950 0.000010 0.000010 0.000010
0.000010 0.000010 0.999944 0.000013 0.000013 0.000010
0.000010 0.000010 0.999945 0.000014 0.000011 0.000010
0.000010 0.000010 0.999945 0.000010 0.000015 0.000010
0.000010 0.000010 0.999950 0.000010 0.000010 0.000010
0.000010 0.000010 0.999946 0.000012 0.000012 0.000010
0.000010 0.000010 0.214112 0.768920 0.016939 0.000010
0.000010 0.000010 0.208351 0.738359 0.053260 0.000010
0.000010 0.000010 0.000010 0.281067 0.718893 0.000010
0.000010 0.000010 0.000010 0.000010 0.999950 0.000010
0.000010 0.000010 0.000010 0.000010 0.999950 0.000010
0.000010 0.000010 0.000010 0.000010 0.999950 0.000010
0.000010 0.000010 0.000010 0.000010 0.999950 0.000010
0.000010 0.000010 0.000010 0.099612 0.900348 0.000010
0.000010 0.000010 0.000010 0.000010 0.999950 0.000010
0.000010 0.048992 0.012697 0.000010 0.938282 0.000010
0.000010 0.000010 0.000010 0.000010 0.999950 0.000010
0.000010 0.000010 0.000010 0.000010 0.999950 0.000010
0.000010 0.000010 0.000010 0.000010 0.999950 0.000010
0.000010 0.000010 0.000010 0.000010 0.999950 0.000010
0.000010 0.000010 0.000010 0.000010 0.999950 0.000010
0.000010 0.000010 0.000010 0.000010 0.999950 0.000010
0.000010 0.043093 0.006550 0.192867 0.747242 0.010237
0.000010 0.000010 0.000010 0.000010 0.999950 0.000010
0.000010 0.000010 0.000010 0.000010 0.999950 0.000010
0.000010 0.000010 0.000010 0.000010 0.999950 0.000010
0.000010 0.000010 0.000010 0.000010 0.999950 0.000010
0.000010 0.000010 0.000010 0.000010 0.999950 0.000010
0.026020 0.153046 0.021970 0.696377 0.082756 0.019830
0.034713 0.201174 0.029998 0.609223 0.124881 0.000010
0.000010 0.659868 0.017911 0.241803 0.080398 0.000010
0.000010 0.999950 0.000010 0.000010 0.000010 0.000010
0.000010 0.999950 0.000010 0.000010 0.000010 0.000010
0.000010 0.694441 0.021731 0.232686 0.051122 0.000010
0.000010 0.338756 0.040633 0.493388 0.122594 0.004619
0.000010 0.997659 0.001592 0.000010 0.000720 0.000010
0.050448 0.723384 0.022794 0.113914 0.071720 0.017739
0.106576 0.711941 0.016776 0.131262 0.033434 0.000010
0.077398 0.598152 0.000010 0.249492 0.074938 0.000010
0.000010 0.999950 0.000010 0.000010 0.000010 0.000010
0.013906 0.231520 0.036786 0.607065 0.110713 0.000010
0.000010 0.911182 0.012087 0.000010 0.076701 0.000010
0.039325 0.359681 0.024227 0.519722 0.057034 0.000010
0.050987 0.537503 0.000010 0.372647 0.038843 0.000010
0.046151 0.547643 0.018196 0.360310 0.027690 0.000010
0.000010 0.999950 0.000010 0.000010 0.000010 0.000010
0.000010 0.995733 0.004227 0.000010 0.000010 0.000010
0.000010 0.999950 0.000010 0.000010 0.000010 0.000010
0.000010 0.000010 0.032376 0.922969 0.044625 0.000010
0.000010 0.000010 0.025565 0.970543 0.003862 0.000010
0.000010 0.000010 0.044087 0.948204 0.007679 0.000010
0.000012 0.000010 0.033799 0.953647 0.012521 0.000010
0.000010 0.000010 0.024466 0.973707 0.001796 0.000010
0.000010 0.000010 0.034049 0.939092 0.026829 0.000010
0.000010 0.052009 0.035437 0.843621 0.068913 0.000010
0.000010 0.000010 0.030793 0.945675 0.023502 0.000010
0.000010 0.000010 0.030422 0.857335 0.112213 0.000010
0.000010 0.000010 0.032909 0.967051 0.000010 0.000010
0.000010 0.000010 0.026032 0.932814 0.041124 0.000010
0.000010 0.000010 0.025001 0.956096 0.018873 0.000010
0.014937 0.000010 0.011897 0.907304 0.065842 0.000010
0.000010 0.000010 0.026655 0.925235 0.048080 0.000010
0.000010 0.000010 0.039976 0.925250 0.034744 0.000010
0.000010 0.000010 0.026870 0.957453 0.015647 0.000010
0.011002 0.000010 0.021663 0.967305 0.000010 0.000010
0.011301 0.000010 0.034835 0.898170 0.055674 0.000010
0.000010 0.000010 0.022216 0.922994 0.054760 0.000010
0.000010 0.000010 0.028974 0.925876 0.045120 0.000010
0.000010 0.000010 0.000010 0.999950 0.000010 0.000010
0.000010 0.000010 0.024096 0.975864 0.000010 0.000010
0.000010 0.000010 0.003499 0.993891 0.002580 0.000010
0.000010 0.000010 0.000010 0.999950 0.000010 0.000010
0.000010 0.000010 0.000010 0.999950 0.000010 0.000010
0.000010 0.000010 0.014099 0.985499 0.000372 0.000010
0.000010 0.000010 0.019549 0.946102 0.034320 0.000010
0.000010 0.000010 0.024033 0.975927 0.000010 0.000010
0.000010 0.000010 0.009906 0.990054 0.000010 0.000010
0.000010 0.000010 0.000010 0.999950 0.000010 0.000010
0.000010 0.043261 0.043516 0.778262 0.090352 0.044600
0.000010 0.000010 0.000010 0.999950 0.000010 0.000010
0.000010 0.000010 0.000010 0.999950 0.000010 0.000010
0.000010 0.000010 0.000010 0.999950 0.000010 0.000010
0.000010 0.000010 0.005329 0.994631 0.000010 0.000010
0.000010 0.000010 0.000010 0.999950 0.000010 0.000010
0.000010 0.000010 0.000010 0.999950 0.000010 0.000010
0.000010 0.000010 0.016277 0.982036 0.001656 0.000010
0.000010 0.000010 0.017999 0.981961 0.000010 0.000010
0.000010 0.000010 0.000010 0.999950 0.000010 0.000010
0.000010 0.000010 0.000010 0.999950 0.000010 0.000010
0.000010 0.000010 0.000010 0.999950 0.000010 0.000010
0.000010 0.000010 0.000010 0.999950 0.000010 0.000010
0.000010 0.000010 0.008479 0.991481 0.000010 0.000010
0.000010 0.000010 0.000010 0.999950 0.000010 0.000010
0.000010 0.000010 0.000010 0.999950 0.000010 0.000010
0.000010 0.000010 0.000010 0.999950 0.000010 0.000010
0.000010 0.000010 0.000010 0.999950 0.000010 0.000010
0.036191 0.171284 0.019232 0.657772 0.063252 0.052269
0.000010 0.000010 0.000010 0.999950 0.000010 0.000010
0.075814 0.188124 0.015438 0.610961 0.090712 0.018952
0.000010 0.000010 0.000010 0.999950 0.000010 0.000010
0.000010 0.000010 0.000010 0.999950 0.000010 0.000010
0.051219 0.229383 0.004412 0.577306 0.090886 0.046795
0.000010 0.000010 0.000010 0.999950 0.000010 0.000010
0.129123 0.278554 0.011788 0.488430 0.042313 0.049792
0.117213 0.322511 0.018098 0.460304 0.052956 0.028918
0.125635 0.339338 0.009639 0.438762 0.068729 0.017897
0.000010 0.288297 0.030649 0.657844 0.023190 0.000010
0.000010 0.070102 0.028770 0.836017 0.055611 0.009489
0.000010 0.086526 0.038268 0.745766 0.087804 0.041626
0.000010 0.999950 0.000010 0.000010 0.000010 0.000010
0.000010 0.222290 0.017829 0.693253 0.066608 0.000010
0.000010 0.076103 0.029876 0.749620 0.108340 0.036051
0.087948 0.398113 0.000010 0.492687 0.018710 0.002531
0.000010 0.999950 0.000010 0.000010 0.000010 0.000010
0.000010 0.323864 0.015169 0.660937 0.000010 0.000010
0.000010 0.174911 0.020937 0.722703 0.072403 0.009036
0.000010 0.000010 0.022670 0.876087 0.098966 0.002256
0.000010 0.000010 0.056210 0.943750 0.000010 0.000010
0.000010 0.000010 0.046241 0.825633 0.119583 0.008523
0.000010 0.000010 0.025581 0.953800 0.020589 0.000010
0.000010 0.000010 0.041809 0.958151 0.000010 0.000010
0.000010 0.000010 0.030036 0.933321 0.036613 0.000010
0.000010 0.000010 0.012934 0.899654 0.072714 0.014678
0.000010 0.000010 0.039195 0.952741 0.008033 0.000010
0.000010 0.000010 0.023736 0.973483 0.002751 0.000010
0.000010 0.027733 0.032061 0.830290 0.084845 0.025061
0.000010 0.000010 0.034848 0.794207 0.126208 0.044717
0.000010 0.008703 0.010534 0.843624 0.098171 0.038958
0.004765 0.000010 0.021142 0.806485 0.114923 0.052675
0.000010 0.038679 0.017471 0.759287 0.137549 0.047004
0.000010 0.032174 0.023289 0.810768 0.100177 0.033581
0.000010 0.007733 0.019189 0.828649 0.119433 0.024986
0.000010 0.000839 0.025933 0.813454 0.111452 0.048312
0.000010 0.037943 0.048968 0.717134 0.153893 0.042052
0.000010 0.058280 0.017582 0.733138 0.134659 0.056330
0.000010 0.024302 0.022626 0.745417 0.145402 0.062243
0.000010 0.000010 0.025725 0.810180 0.114730 0.049346
0.000010 0.044036 0.009094 0.805846 0.089401 0.051613
0.006904 0.023546 0.040419 0.759900 0.111913 0.057318
0.000010 0.049498 0.014730 0.733759 0.146899 0.055104
0.040825 0.124875 0.027103 0.674804 0.090870 0.041524
0.000010 0.081644 0.022809 0.771060 0.094191 0.030286
0.000010 0.067344 0.014253 0.789303 0.092610 0.036481
0.000010 0.041094 0.030329 0.748255 0.126099 0.054214
0.000010 0.002472 0.031482 0.830322 0.116364 0.019350
0.000010 0.056609 0.015345 0.774440 0.117950 0.035647
0.006662 0.026709 0.036824 0.763200 0.120606 0.046000
0.005327 0.038637 0.034487 0.765123 0.121690 0.034737
0.000017 0.000010 0.022750 0.895745 0.068054 0.013423
0.000010 0.000010 0.023731 0.921232 0.052911 0.002105
0.000010 0.000010 0.035361 0.861708 0.102902 0.000010
0.000010 0.000010 0.030214 0.859353 0.098393 0.012021
0.106293 0.149286 0.024415 0.637733 0.082263 0.000010
0.000010 0.000010 0.037326 0.887568 0.075076 0.000010
0.078628 0.168017 0.038785 0.637661 0.071374 0.005535
0.000010 0.030200 0.034552 0.793760 0.101931 0.039547
0.000010 0.000010 0.045653 0.856202 0.098116 0.000010
0.000010 0.038555 0.035514 0.725541 0.143601 0.056778
0.000010 0.032178 0.037646 0.846890 0.083267 0.000010
0.000010 0.023352 0.045819 0.839243 0.068904 0.022671
0.000010 0.000010 0.016500 0.826041 0.106192 0.051247
0.000010 0.000103 0.016501 0.847461 0.104896 0.031029
0.000010 0.017451 0.027789 0.829071 0.078832 0.046846
0.000010 0.005883 0.018762 0.870225 0.068158 0.036961
0.000010 0.000010 0.027060 0.823757 0.126201 0.022962
0.005525 0.000010 0.022502 0.971943 0.000010 0.000010
0.000010 0.000010 0.000010 0.999950 0.000010 0.000010
0.005015 0.031470 0.037443 0.768113 0.135933 0.022025
0.019148 0.033741 0.029123 0.903306 0.014672 0.000010
0.000010 0.000010 0.434086 0.536470 0.029414 0.000010
0.000010 0.696851 0.005310 0.240874 0.000010 0.056946
0.000010 0.999950 0.000010 0.000010 0.000010 0.000010
0.001741 0.315831 0.013606 0.654783 0.000010 0.014029
0.000010 0.999950 0.000010 0.000010 0.000010 0.000010
0.011382 0.186495 0.012347 0.649396 0.088244 0.052136
0.105459 0.280526 0.013197 0.481469 0.064120 0.055229
0.060428 0.206453 0.014191 0.603190 0.054935 0.060803
0.000010 0.845867 0.000010 0.129070 0.000010 0.025033
0.016474 0.694577 0.001259 0.213522 0.031216 0.042952
0.000010 0.930555 0.000010 0.055229 0.000010 0.014186
0.055223 0.248010 0.006970 0.562824 0.062675 0.064299
0.109801 0.244374 0.013322 0.582575 0.043429 0.006499
0.000010 0.031657 0.046254 0.771374 0.107165 0.043540
0.000010 0.038346 0.056779 0.794214 0.068080 0.042572
0.000010 0.000010 0.027845 0.915226 0.056900 0.000010
0.000010 0.000010 0.047021 0.889528 0.063421 0.000010
0.000010 0.005483 0.043468 0.787064 0.126612 0.037362
0.000010 0.000010 0.027964 0.915548 0.056458 0.000010
0.000010 0.007751 0.024945 0.909012 0.058273 0.000010
0.000010 0.002315 0.059232 0.830790 0.090411 0.017241
0.000010 0.000010 0.018907 0.981053 0.000010 0.000010
0.000010 0.000010 0.704935 0.295025 0.000010 0.000010
0.000010 0.032312 0.014514 0.818490 0.097599 0.037076
0.000010 0.038858 0.030878 0.824103 0.081304 0.024848
0.000010 0.029838 0.033420 0.851493 0.068514 0.016725
0.000010 0.032043 0.038274 0.802176 0.096085 0.031412
0.000010 0.035453 0.031557 0.799035 0.103923 0.030022
0.000010 0.000010 0.035077 0.851902 0.109818 0.003183
0.000010 0.000010 0.036153 0.852022 0.109795 0.002009
0.018978 0.048351 0.031104 0.756778 0.100320 0.044469
0.000010 0.009214 0.008883 0.834077 0.109451 0.038365
0.000010 0.000010 0.025637 0.860199 0.072925 0.041218
0.028644 0.099818 0.026472 0.753363 0.078642 0.013061
0.000010 0.054968 0.047953 0.761236 0.118107 0.017726
0.000010 0.064420 0.034883 0.790252 0.079304 0.031131
0.000010 0.000010 0.019953 0.841339 0.107232 0.031457
0.000010 0.010468 0.010345 0.851665 0.097312 0.030199
0.000010 0.028415 0.024694 0.795478 0.116969 0.034434
0.000010 0.032084 0.014458 0.780777 0.127085 0.045586
0.000010 0.029848 0.028445 0.812317 0.104239 0.025140
0.000010 0.032807 0.028285 0.818628 0.097826 0.022445
0.000010 0.070730 0.039048 0.760747 0.116102 0.013364
0.001941 0.086171 0.028038 0.517370 0.059079 0.307400
0.029448 0.040460 0.015194 0.262493 0.033563 0.618842
0.000010 0.000010 0.025222 0.275114 0.000010 0.699634
0.000010 0.035946 0.021969 0.277992 0.058880 0.605203
0.000014 0.000010 0.004515 0.252989 0.041615 0.700856
0.000010 0.000010 0.011384 0.304808 0.055752 0.628036
0.000010 0.000010 0.015863 0.286057 0.035301 0.662759
0.000010 0.000010 0.019556 0.235068 0.048868 0.696487
0.000010 0.000010 0.022977 0.262746 0.073242 0.641014
0.000010 0.000010 0.027895 0.279194 0.002475 0.690416
0.000010 0.000010 0.015983 0.284084 0.059112 0.640801
0.000010 0.000010 0.002596 0.308713 0.084658 0.604013
0.000010 0.000010 0.008275 0.257603 0.051650 0.682453
0.000010 0.000010 0.017669 0.112218 0.013865 0.856228
0.000010 0.000010 0.000010 0.039063 0.000010 0.960897
0.000010 0.000010 0.000013 0.000010 0.000010 0.999947
0.000010 0.000010 0.000013 0.000010 0.000010 0.999947
0.000010 0.000010 0.005324 0.000012 0.000010 0.994633
0.000011 0.000010 0.001886 0.000010 0.000010 0.998073
0.000010 0.000010 0.000010 0.000010 0.000010 0.999950
0.000010 0.000010 0.000010 0.000010 0.000010 0.999950
0.000010 0.000010 0.000010 0.000010 0.000010 0.999950
0.000010 0.000010 0.000010 0.000010 0.000010 0.999950
0.000010 0.000010 0.000010 0.000010 0.000010 0.999950
0.000010 0.000010 0.000010 0.000010 0.000010 0.999950
0.000010 0.000010 0.000010 0.000010 0.000010 0.999950
0.000010 0.000010 0.000010 0.112794 0.062880 0.824296
0.000010 0.019695 0.019325 0.214840 0.143907 0.602223
0.000010 0.000010 0.003755 0.093756 0.033782 0.868686
0.004030 0.019635 0.004860 0.082777 0.093300 0.795399
0.000010 0.000010 0.000010 0.000010 0.000010 0.999950
0.000010 0.000010 0.000010 0.000010 0.000010 0.999950
0.000010 0.013696 0.000010 0.169897 0.008728 0.807659
0.000010 0.000010 0.011708 0.068747 0.009795 0.909730
0.000010 0.000010 0.000010 0.096923 0.067121 0.835927
0.000010 0.000010 0.009953 0.346081 0.436665 0.207281
0.000010 0.073830 0.000010 0.243875 0.442620 0.239655
0.000010 0.000010 0.022559 0.350594 0.410116 0.216710
0.000010 0.000010 0.000010 0.344863 0.408410 0.246697
0.025628 0.078877 0.004208 0.285904 0.368356 0.237026
0.166817 0.000010 0.000010 0.056600 0.166768 0.609795
0.999950 0.000010 0.000010 0.000010 0.000010 0.000010
0.999950 0.000010 0.000010 0.000010 0.000010 0.000010
0.999950 0.000010 0.000010 0.000010 0.000010 0.000010
0.657290 0.342669 0.000010 0.000011 0.000010 0.000010
0.656442 0.343518 0.000010 0.000010 0.000010 0.000010
0.009391 0.000010 0.006896 0.336931 0.315190 0.331582
0.392180 0.421823 0.000010 0.000010 0.011868 0.174109
0.110949 0.185599 0.008818 0.136456 0.121802 0.436375
0.000013 0.000010 0.003504 0.259884 0.419972 0.316617
0.000010 0.002441 0.003198 0.282345 0.398245 0.313761
0.000844 0.000010 0.010794 0.374877 0.414711 0.198764
0.000010 0.000010 0.016717 0.386858 0.417872 0.178533
0.000010 0.000010 0.018144 0.311923 0.391075 0.278838
0.000010 0.000010 0.003491 0.273250 0.378506 0.344733
