# Supplementary material for: Genetic analysis of Thai cattle reveals a Southeast Asian indicine ancestry
Source: PeerJ. 2015 Oct 27;3:e1318. doi: 10.7717/peerj.1318 (PMC4627918; doi:10.7717/peerj.1318)
Supplement: Dataset S2 — The Q values inferred by ADMIXTURE for each modeled K are shown for each individual, which are labeled according to breed information. The data are organized into three folders, each of which represents the ADMIXTURE experiments described in Fig. S5. [file peerj-03-1318-s007.zip › SupplementDataS7/28experiments/experiment_10/7.Q]

0.000010 0.999937 0.000013 0.000010 0.000010 0.000010 0.000010
0.000010 0.999940 0.000010 0.000010 0.000010 0.000010 0.000010
0.000010 0.999940 0.000010 0.000010 0.000010 0.000010 0.000010
0.000010 0.999940 0.000010 0.000010 0.000010 0.000010 0.000010
0.000010 0.999940 0.000010 0.000010 0.000010 0.000010 0.000010
0.000010 0.999940 0.000010 0.000010 0.000010 0.000010 0.000010
0.000010 0.999940 0.000010 0.000010 0.000010 0.000010 0.000010
0.000010 0.999940 0.000010 0.000010 0.000010 0.000010 0.000010
0.000010 0.196816 0.254769 0.000010 0.000010 0.548375 0.000010
0.000010 0.192361 0.234278 0.021859 0.000010 0.551471 0.000010
0.000010 0.000010 0.072595 0.702460 0.009416 0.215499 0.000010
0.000010 0.000010 0.000010 0.999940 0.000010 0.000010 0.000010
0.000010 0.000010 0.000010 0.999940 0.000010 0.000010 0.000010
0.000010 0.000010 0.000010 0.999940 0.000010 0.000010 0.000010
0.000010 0.000010 0.000010 0.999940 0.000010 0.000010 0.000010
0.000010 0.000010 0.001487 0.899344 0.000010 0.099129 0.000010
0.000010 0.000010 0.000010 0.999940 0.000010 0.000010 0.000010
0.000010 0.012632 0.000010 0.956034 0.000010 0.031294 0.000010
0.000010 0.000010 0.000010 0.999940 0.000010 0.000010 0.000010
0.000010 0.000010 0.000010 0.999940 0.000010 0.000010 0.000010
0.000010 0.000010 0.000010 0.999940 0.000010 0.000010 0.000010
0.000010 0.000010 0.000010 0.999940 0.000010 0.000010 0.000010
0.000010 0.000010 0.000010 0.999940 0.000010 0.000010 0.000010
0.000010 0.000010 0.000010 0.999940 0.000010 0.000010 0.000010
0.006206 0.000011 0.042250 0.745516 0.012817 0.193190 0.000010
0.000010 0.000010 0.000010 0.999940 0.000010 0.000010 0.000010
0.000010 0.000010 0.000010 0.999940 0.000010 0.000010 0.000010
0.000010 0.000010 0.000010 0.999940 0.000010 0.000010 0.000010
0.000010 0.000010 0.000010 0.999940 0.000010 0.000010 0.000010
0.000010 0.000010 0.000010 0.999940 0.000010 0.000010 0.000010
0.003961 0.005092 0.169237 0.051678 0.029105 0.693505 0.047422
0.000010 0.014661 0.096684 0.082255 0.000010 0.742577 0.063802
0.000010 0.009082 0.035661 0.079156 0.000010 0.748502 0.127579
0.000010 0.000010 0.000010 0.000010 0.000010 0.854609 0.145341
0.000010 0.000010 0.000010 0.000010 0.000010 0.834301 0.165649
0.000010 0.012054 0.000010 0.037594 0.000010 0.825278 0.125044
0.000010 0.027763 0.047034 0.085434 0.004272 0.781529 0.053958
0.000010 0.000010 0.000010 0.026327 0.000010 0.840161 0.133472
0.000010 0.020484 0.018523 0.076093 0.004577 0.693962 0.186351
0.000010 0.012263 0.000010 0.034740 0.009299 0.699163 0.244514
0.000010 0.000010 0.007302 0.051261 0.000010 0.751866 0.189541
0.000010 0.000010 0.000010 0.000010 0.000010 0.867874 0.132076
0.000010 0.019083 0.101581 0.082463 0.000010 0.747374 0.049479
0.000010 0.006937 0.000010 0.064726 0.000010 0.763259 0.165048
0.000010 0.005331 0.059348 0.025430 0.000010 0.803132 0.106740
0.000010 0.000010 0.042355 0.030661 0.000010 0.771248 0.155706
0.000010 0.006937 0.006706 0.000018 0.000010 0.838779 0.147540
0.000010 0.000010 0.000010 0.000010 0.000010 0.834907 0.165043
0.000010 0.010626 0.000011 0.026311 0.000010 0.838408 0.124625
0.000010 0.000010 0.000010 0.000010 0.000010 0.887824 0.112126
0.000010 0.000010 0.000010 0.000010 0.000010 0.999940 0.000010
0.000010 0.000010 0.000010 0.000010 0.000010 0.999940 0.000010
0.000010 0.003160 0.000010 0.000010 0.000010 0.996790 0.000010
0.000010 0.000013 0.000010 0.000010 0.000010 0.999937 0.000010
0.000010 0.000010 0.000010 0.000010 0.000010 0.999940 0.000010
0.000010 0.000550 0.000010 0.000010 0.000010 0.999400 0.000010
0.000010 0.000010 0.000010 0.000010 0.000010 0.999940 0.000010
0.000010 0.001768 0.000010 0.000010 0.000010 0.998182 0.000010
0.000010 0.000010 0.000010 0.036603 0.000010 0.963347 0.000010
0.000010 0.000010 0.000010 0.000010 0.000010 0.999940 0.000010
0.000010 0.000010 0.000010 0.000010 0.000010 0.999940 0.000010
0.000010 0.000010 0.000010 0.000010 0.000010 0.999940 0.000010
0.000010 0.000010 0.000011 0.000010 0.000010 0.999939 0.000010
0.000010 0.000010 0.000010 0.000010 0.000010 0.999940 0.000010
0.000010 0.000010 0.000010 0.000010 0.000010 0.999940 0.000010
0.000010 0.000265 0.046717 0.000010 0.000010 0.952978 0.000010
0.000010 0.000010 0.000010 0.000010 0.000010 0.999940 0.000010
0.000010 0.000259 0.000010 0.012570 0.000010 0.987131 0.000010
0.000010 0.000010 0.000010 0.000010 0.000010 0.999940 0.000010
0.000010 0.000010 0.000010 0.000010 0.000010 0.999940 0.000010
0.000010 0.000010 0.999940 0.000010 0.000010 0.000010 0.000010
0.000010 0.029161 0.943139 0.000010 0.000010 0.027660 0.000010
0.000010 0.007532 0.990231 0.002197 0.000010 0.000010 0.000010
0.000010 0.000010 0.855236 0.000010 0.000010 0.144714 0.000010
0.000010 0.000010 0.999940 0.000010 0.000010 0.000010 0.000010
0.000010 0.008300 0.815082 0.000622 0.000010 0.175966 0.000010
0.000010 0.013060 0.753320 0.029944 0.000010 0.203646 0.000010
0.000010 0.020838 0.970291 0.000740 0.000010 0.008101 0.000010
0.000010 0.000010 0.999940 0.000010 0.000010 0.000010 0.000010
0.000010 0.000010 0.999940 0.000010 0.000010 0.000010 0.000010
0.010181 0.031203 0.395797 0.063807 0.059401 0.439602 0.000010
0.000010 0.010889 0.923269 0.000010 0.000010 0.065802 0.000010
0.000010 0.000010 0.999940 0.000010 0.000010 0.000010 0.000010
0.000010 0.000010 0.999940 0.000010 0.000010 0.000010 0.000010
0.000010 0.000010 0.999940 0.000010 0.000010 0.000010 0.000010
0.000010 0.000010 0.899564 0.000010 0.000010 0.100386 0.000010
0.000010 0.000010 0.999940 0.000010 0.000010 0.000010 0.000010
0.000010 0.014552 0.888761 0.004642 0.000010 0.092014 0.000010
0.000010 0.016366 0.922232 0.000010 0.011105 0.050267 0.000010
0.000010 0.000010 0.938208 0.000010 0.000010 0.061742 0.000010
0.000010 0.000010 0.897893 0.000010 0.000010 0.102057 0.000010
0.000010 0.000010 0.999940 0.000010 0.000010 0.000010 0.000010
0.000010 0.000010 0.999940 0.000010 0.000010 0.000010 0.000010
0.000010 0.008371 0.991579 0.000010 0.000010 0.000010 0.000010
0.000010 0.000010 0.999940 0.000010 0.000010 0.000010 0.000010
0.000010 0.000010 0.837088 0.002141 0.013779 0.146962 0.000010
0.000010 0.000010 0.999940 0.000010 0.000010 0.000010 0.000010
0.000010 0.000010 0.999940 0.000010 0.000010 0.000010 0.000010
0.000010 0.010525 0.297138 0.043700 0.099281 0.479579 0.069767
0.000010 0.000010 0.999940 0.000010 0.000010 0.000010 0.000010
0.000010 0.006337 0.275220 0.068341 0.055475 0.483483 0.111134
0.000010 0.000010 0.999940 0.000010 0.000010 0.000010 0.000010
0.000010 0.000010 0.999940 0.000010 0.000010 0.000010 0.000010
0.000010 0.000010 0.289597 0.076158 0.068081 0.468413 0.097731
0.000010 0.000010 0.943868 0.000010 0.000010 0.056082 0.000010
0.010026 0.008142 0.298365 0.039196 0.060587 0.391689 0.191995
0.000010 0.014935 0.326412 0.053567 0.060161 0.358379 0.186535
0.000010 0.008308 0.315891 0.076454 0.044017 0.354279 0.201040
0.000010 0.019639 0.223047 0.000010 0.029516 0.727768 0.000010
0.000010 0.013933 0.344003 0.010330 0.037023 0.594690 0.000010
0.000010 0.025271 0.254052 0.049922 0.076878 0.593857 0.000010
0.000010 0.000010 0.132556 0.000010 0.000010 0.643577 0.223827
0.000010 0.002000 0.218066 0.017445 0.015555 0.746914 0.000010
0.004363 0.012601 0.238535 0.067031 0.056582 0.620878 0.000010
0.000010 0.000010 0.194371 0.000010 0.011024 0.630894 0.163681
0.000010 0.000010 0.132608 0.000010 0.000010 0.643749 0.223602
0.000010 0.000010 0.228409 0.000010 0.023381 0.748169 0.000010
0.002504 0.001696 0.233871 0.018062 0.046274 0.697583 0.000010
0.000010 0.000010 0.141272 0.050131 0.017476 0.791091 0.000010
0.000010 0.024730 0.000010 0.000010 0.000013 0.975217 0.000010
0.002362 0.028692 0.176006 0.073892 0.022989 0.696048 0.000010
0.000010 0.000010 0.000010 0.000010 0.000010 0.999940 0.000010
0.000010 0.004574 0.000010 0.000010 0.000010 0.995376 0.000010
0.000010 0.000010 0.000010 0.000010 0.000010 0.999940 0.000010
0.000010 0.001036 0.160611 0.037690 0.036085 0.764558 0.000010
0.000010 0.004292 0.000010 0.000010 0.000010 0.995658 0.000010
0.000010 0.000010 0.000010 0.000010 0.000010 0.999940 0.000010
0.001298 0.013251 0.235453 0.044215 0.039753 0.666020 0.000010
0.000010 0.020693 0.321140 0.094556 0.071186 0.492406 0.000010
0.016373 0.000010 0.322145 0.073809 0.045143 0.542509 0.000010
0.026728 0.006735 0.340179 0.083323 0.054544 0.488482 0.000010
0.000129 0.005468 0.297484 0.109557 0.079969 0.507383 0.000010
0.000010 0.010949 0.373026 0.075257 0.065517 0.475231 0.000010
0.000010 0.006916 0.364901 0.086699 0.048859 0.492605 0.000010
0.002906 0.012076 0.347339 0.074356 0.076417 0.486896 0.000010
0.022432 0.035917 0.265254 0.125906 0.041345 0.509135 0.000010
0.017752 0.008256 0.279094 0.111829 0.066865 0.510645 0.005559
0.000010 0.009876 0.286545 0.115065 0.107052 0.481442 0.000010
0.000016 0.012179 0.336164 0.086868 0.075529 0.489233 0.000010
0.000010 0.000010 0.355776 0.059396 0.086476 0.498322 0.000010
0.010785 0.029805 0.349907 0.086718 0.073001 0.441232 0.008552
0.005876 0.001902 0.307610 0.122330 0.071182 0.484800 0.006299
0.000010 0.019005 0.335917 0.067560 0.094174 0.419089 0.064246
0.001335 0.010200 0.314062 0.067249 0.064222 0.542922 0.000010
0.011117 0.003098 0.330900 0.067476 0.054606 0.532792 0.000010
0.000010 0.018695 0.339490 0.103438 0.107813 0.430545 0.000010
0.000010 0.017016 0.314471 0.086550 0.048998 0.532945 0.000010
0.002705 0.002575 0.310407 0.086160 0.061962 0.534257 0.001933
0.012886 0.022749 0.284207 0.092650 0.067875 0.512675 0.006958
0.005748 0.023174 0.359601 0.093604 0.071789 0.439988 0.006097
0.000010 0.000010 0.211570 0.022700 0.033642 0.732058 0.000010
0.000010 0.006276 0.233098 0.004661 0.031809 0.724136 0.000010
0.000010 0.010241 0.215896 0.052276 0.015460 0.706107 0.000010
0.000010 0.009513 0.204563 0.053352 0.036804 0.695748 0.000010
0.000010 0.012703 0.163307 0.054756 0.000010 0.633292 0.135923
0.000010 0.018212 0.208809 0.012465 0.014446 0.746049 0.000010
0.003703 0.030363 0.285133 0.065443 0.009915 0.493115 0.112329
0.000010 0.018358 0.260452 0.061312 0.080428 0.579429 0.000010
0.000010 0.027390 0.224795 0.046755 0.043597 0.657443 0.000010
0.030703 0.022011 0.212058 0.110731 0.046368 0.578118 0.000010
0.000010 0.020958 0.246929 0.037202 0.000010 0.694881 0.000010
0.000010 0.028100 0.216794 0.035657 0.034417 0.685013 0.000010
0.016432 0.000498 0.305340 0.077677 0.051225 0.548817 0.000010
0.001502 0.003019 0.317376 0.068865 0.050503 0.558724 0.000010
0.000010 0.013117 0.313641 0.045805 0.078347 0.549070 0.000010
0.000010 0.000010 0.317798 0.033855 0.056907 0.591410 0.000010
0.000010 0.016234 0.350807 0.101709 0.053831 0.477400 0.000010
0.000010 0.019684 0.806402 0.001926 0.024714 0.147254 0.000010
0.000010 0.006847 0.960591 0.000010 0.000010 0.032522 0.000010
0.006647 0.023315 0.266976 0.110811 0.036243 0.552676 0.003332
0.004036 0.019846 0.528937 0.003105 0.000010 0.420388 0.023679
0.000010 0.423490 0.201218 0.015939 0.027032 0.332301 0.000010
0.000010 0.014321 0.521169 0.033932 0.056688 0.223789 0.150092
0.000010 0.014722 0.562257 0.000010 0.031352 0.191357 0.200291
0.000010 0.018424 0.638628 0.000010 0.030127 0.237683 0.075118
0.000010 0.020905 0.557903 0.000163 0.021555 0.206947 0.192517
0.000010 0.006374 0.355175 0.069474 0.073999 0.444875 0.050093
0.000010 0.008170 0.277100 0.061444 0.089564 0.395625 0.168087
0.005787 0.007600 0.332340 0.040879 0.075313 0.435218 0.102863
0.000010 0.009237 0.477943 0.000010 0.054306 0.268437 0.190057
0.000010 0.011500 0.426858 0.060869 0.045334 0.291987 0.163443
0.000010 0.011146 0.554332 0.058588 0.031071 0.169140 0.175714
0.000010 0.004142 0.357382 0.055483 0.093342 0.378788 0.110852
0.000010 0.004762 0.304205 0.025567 0.036960 0.469772 0.158725
0.000010 0.030675 0.239876 0.073656 0.078874 0.576899 0.000010
0.000010 0.041756 0.318767 0.034871 0.080366 0.524220 0.000010
0.000010 0.010311 0.309332 0.025262 0.006480 0.648595 0.000010
0.000010 0.031799 0.294770 0.024295 0.016869 0.632247 0.000010
0.000010 0.031078 0.338228 0.088479 0.070298 0.471896 0.000010
0.000010 0.010457 0.309075 0.024651 0.006387 0.649409 0.000010
0.000010 0.012336 0.307562 0.022059 0.012445 0.645579 0.000010
0.000010 0.044430 0.271652 0.046288 0.053278 0.584332 0.000010
0.000010 0.014430 0.798751 0.003203 0.000010 0.183586 0.000010
0.000010 0.701209 0.133732 0.000010 0.000010 0.165019 0.000010
0.017652 0.000923 0.370309 0.068654 0.034236 0.508215 0.000010
0.030530 0.016736 0.367386 0.057366 0.000396 0.527575 0.000010
0.000010 0.023293 0.421799 0.044415 0.043362 0.467112 0.000010
0.007573 0.025080 0.354319 0.067655 0.049226 0.496136 0.000010
0.012074 0.020240 0.376326 0.078471 0.031924 0.480955 0.000010
0.000010 0.020545 0.325581 0.064701 0.066532 0.522622 0.000010
0.000010 0.021750 0.325491 0.064430 0.065064 0.523244 0.000010
0.003992 0.018078 0.277150 0.070467 0.075149 0.530058 0.025107
0.010332 0.000010 0.330011 0.072269 0.046256 0.541113 0.000010
0.000010 0.009901 0.314589 0.035537 0.076358 0.563594 0.000010
0.001238 0.014816 0.338963 0.054312 0.025291 0.518920 0.046460
0.000010 0.035904 0.333017 0.091638 0.042340 0.495764 0.001328
0.007341 0.022473 0.364237 0.052063 0.053218 0.500658 0.000010
0.000010 0.002249 0.324991 0.074457 0.056696 0.541587 0.000010
0.011299 0.000010 0.299899 0.064023 0.029675 0.595083 0.000010
0.006389 0.014380 0.331638 0.082133 0.045683 0.519767 0.000010
0.002019 0.001037 0.304286 0.089875 0.073034 0.529738 0.000010
0.001392 0.014469 0.327150 0.078082 0.043900 0.534997 0.000010
0.015782 0.015351 0.400983 0.071264 0.019653 0.476956 0.000010
0.000010 0.025094 0.340355 0.090676 0.036158 0.498937 0.008770
0.064043 0.016353 0.157765 0.038203 0.340589 0.367412 0.015635
0.015878 0.010424 0.051623 0.000010 0.804750 0.074977 0.042337
0.000010 0.000010 0.027259 0.000010 0.972691 0.000010 0.000010
0.000010 0.010742 0.046572 0.003993 0.817205 0.121468 0.000010
0.000010 0.000010 0.000010 0.000010 0.999940 0.000010 0.000010
0.000010 0.000010 0.000010 0.014097 0.917063 0.068799 0.000010
0.004903 0.000010 0.066515 0.000010 0.928542 0.000010 0.000010
0.000010 0.000010 0.000010 0.000010 0.999940 0.000010 0.000010
0.000010 0.017261 0.016468 0.000010 0.941692 0.024549 0.000010
0.000010 0.000010 0.000010 0.000010 0.999940 0.000010 0.000010
0.000010 0.001508 0.082962 0.012747 0.902753 0.000010 0.000010
0.000010 0.000010 0.037116 0.042926 0.830722 0.089206 0.000010
0.000010 0.000010 0.002120 0.000010 0.997830 0.000010 0.000010
0.000010 0.000010 0.000010 0.000010 0.999940 0.000010 0.000010
0.000010 0.000010 0.000010 0.000010 0.999940 0.000010 0.000010
0.000010 0.000010 0.000010 0.000010 0.999940 0.000010 0.000010
0.000010 0.000010 0.000010 0.000010 0.999940 0.000010 0.000010
0.000010 0.000010 0.000010 0.000010 0.999940 0.000010 0.000010
0.000010 0.000010 0.000010 0.000010 0.999940 0.000010 0.000010
0.999940 0.000010 0.000010 0.000010 0.000010 0.000010 0.000010
0.999940 0.000010 0.000010 0.000010 0.000010 0.000010 0.000010
0.999940 0.000010 0.000010 0.000010 0.000010 0.000010 0.000010
0.999940 0.000010 0.000010 0.000010 0.000010 0.000010 0.000010
0.999940 0.000010 0.000010 0.000010 0.000010 0.000010 0.000010
0.999940 0.000010 0.000010 0.000010 0.000010 0.000010 0.000010
0.999940 0.000010 0.000010 0.000010 0.000010 0.000010 0.000010
0.776209 0.000010 0.067878 0.068005 0.024612 0.063277 0.000010
0.536017 0.013206 0.081942 0.149407 0.040523 0.178895 0.000010
0.804258 0.000010 0.036911 0.040775 0.034081 0.083956 0.000010
0.728226 0.005446 0.047793 0.110095 0.044967 0.063463 0.000010
0.999940 0.000010 0.000010 0.000010 0.000010 0.000010 0.000010
0.999934 0.000010 0.000010 0.000010 0.000010 0.000016 0.000010
0.766677 0.000010 0.118520 0.007357 0.016641 0.090785 0.000010
0.857990 0.021677 0.038323 0.011160 0.012925 0.057915 0.000010
0.748648 0.000010 0.076915 0.078634 0.079088 0.016695 0.000010
0.167347 0.001483 0.106041 0.429040 0.032299 0.263781 0.000010
0.176831 0.000010 0.087459 0.441867 0.058045 0.226248 0.009540
0.154793 0.016803 0.143926 0.396328 0.061549 0.226591 0.000010
0.205075 0.000010 0.160624 0.394263 0.026767 0.213251 0.000010
0.191753 0.000807 0.109236 0.358629 0.034365 0.264260 0.040952
0.579828 0.001963 0.067550 0.199979 0.031971 0.000010 0.118698
0.000010 0.000010 0.000010 0.000010 0.000010 0.000010 0.999940
0.000010 0.000010 0.000010 0.000010 0.000010 0.000010 0.999940
0.000010 0.000010 0.000010 0.000010 0.000010 0.000010 0.999940
0.000010 0.000010 0.000010 0.185502 0.000010 0.000010 0.814448
0.000010 0.000010 0.000010 0.180936 0.000010 0.005553 0.813471
0.272582 0.000110 0.146680 0.298786 0.060966 0.220867 0.000010
0.159113 0.002400 0.058347 0.055925 0.011456 0.214780 0.497979
0.393484 0.007885 0.093674 0.132380 0.053828 0.182180 0.136569
0.259944 0.000264 0.139343 0.395837 0.051036 0.153567 0.000010
0.263424 0.000010 0.102980 0.360638 0.046013 0.226925 0.000010
0.132427 0.001610 0.084747 0.388194 0.075900 0.317112 0.000010
0.115246 0.006018 0.077467 0.387129 0.069931 0.344200 0.000010
0.229523 0.014481 0.133080 0.360986 0.040241 0.221680 0.000010
0.288954 0.001540 0.123706 0.350264 0.047713 0.187813 0.000010
