# Supplementary material for: Genetic analysis of Thai cattle reveals a Southeast Asian indicine ancestry
Source: PeerJ. 2015 Oct 27;3:e1318. doi: 10.7717/peerj.1318 (PMC4627918; doi:10.7717/peerj.1318)
Supplement: Dataset S2 — The Q values inferred by ADMIXTURE for each modeled K are shown for each individual, which are labeled according to breed information. The data are organized into three folders, each of which represents the ADMIXTURE experiments described in Fig. S5. [file peerj-03-1318-s007.zip › SupplementDataS7/28experiments/experiment_10/8.Q]

0.000010 0.000010 0.000010 0.999930 0.000010 0.000010 0.000010 0.000010
0.000010 0.000010 0.000010 0.999930 0.000010 0.000010 0.000010 0.000010
0.000010 0.000010 0.000010 0.999930 0.000010 0.000010 0.000010 0.000010
0.000010 0.000010 0.000010 0.999930 0.000010 0.000010 0.000010 0.000010
0.000010 0.000010 0.000010 0.999930 0.000010 0.000010 0.000010 0.000010
0.000010 0.000010 0.000010 0.999930 0.000010 0.000010 0.000010 0.000010
0.000010 0.000010 0.000010 0.999930 0.000010 0.000010 0.000010 0.000010
0.000012 0.000010 0.000010 0.999928 0.000010 0.000010 0.000010 0.000010
0.000010 0.168417 0.461797 0.197911 0.000010 0.000010 0.171836 0.000010
0.000010 0.166790 0.457272 0.194429 0.000010 0.026769 0.154710 0.000010
0.000010 0.058365 0.193307 0.000010 0.000010 0.704052 0.044236 0.000010
0.000010 0.000010 0.000010 0.000010 0.000010 0.999930 0.000010 0.000010
0.000010 0.000010 0.000010 0.000010 0.000010 0.999930 0.000010 0.000010
0.000010 0.000010 0.000010 0.000010 0.000010 0.999930 0.000010 0.000010
0.000010 0.000010 0.000010 0.000010 0.000010 0.999930 0.000010 0.000010
0.000010 0.012714 0.102450 0.000010 0.000010 0.884786 0.000010 0.000010
0.000010 0.000010 0.000010 0.000010 0.000010 0.999930 0.000010 0.000010
0.000010 0.000010 0.000010 0.011420 0.000010 0.930843 0.000010 0.057687
0.000010 0.000010 0.000010 0.000010 0.000010 0.999930 0.000010 0.000010
0.000010 0.000010 0.000010 0.000010 0.000010 0.999930 0.000010 0.000010
0.000010 0.000010 0.000010 0.000010 0.000010 0.999930 0.000010 0.000010
0.000010 0.000010 0.000010 0.000010 0.000010 0.999930 0.000010 0.000010
0.000010 0.000010 0.000010 0.000010 0.000010 0.999930 0.000010 0.000010
0.000010 0.000010 0.000010 0.000010 0.000010 0.999930 0.000010 0.000010
0.000010 0.008181 0.148201 0.000010 0.007966 0.744650 0.070614 0.020368
0.000010 0.000010 0.000010 0.000010 0.000010 0.999930 0.000010 0.000010
0.000010 0.000010 0.000010 0.000010 0.000010 0.999930 0.000010 0.000010
0.000010 0.000010 0.000010 0.000010 0.000010 0.999930 0.000010 0.000010
0.000010 0.000010 0.000010 0.000010 0.000010 0.999930 0.000010 0.000010
0.000010 0.000010 0.000010 0.000010 0.000010 0.999930 0.000010 0.000010
0.032490 0.097032 0.531247 0.004836 0.016334 0.051650 0.177182 0.089229
0.037948 0.045604 0.543402 0.015195 0.000010 0.085018 0.104851 0.167973
0.000010 0.000019 0.243013 0.005723 0.000010 0.057002 0.067482 0.626741
0.000010 0.000010 0.000010 0.000010 0.000010 0.000010 0.000010 0.999930
0.000010 0.000010 0.000010 0.000010 0.000010 0.000010 0.000010 0.999930
0.000010 0.001303 0.272896 0.010018 0.000010 0.035629 0.009614 0.670521
0.000010 0.005827 0.478842 0.024266 0.001702 0.075375 0.102261 0.311717
0.000010 0.000010 0.000010 0.000010 0.000010 0.000010 0.000010 0.999930
0.064239 0.015970 0.125974 0.017505 0.017959 0.059402 0.050918 0.648034
0.126625 0.000010 0.145589 0.002809 0.000010 0.006069 0.137103 0.581785
0.088024 0.020816 0.300567 0.000010 0.000010 0.045157 0.002399 0.543018
0.000010 0.000010 0.000010 0.000010 0.000010 0.000010 0.000010 0.999930
0.017612 0.050667 0.532822 0.019351 0.000010 0.074986 0.114899 0.189653
0.000010 0.000010 0.095762 0.000010 0.000010 0.039156 0.000010 0.865032
0.042859 0.029100 0.519194 0.007584 0.000010 0.017000 0.069964 0.314289
0.073989 0.020800 0.383105 0.000010 0.000010 0.019468 0.075737 0.426882
0.053507 0.000010 0.390658 0.004712 0.000010 0.000010 0.078131 0.472963
0.000010 0.000010 0.022525 0.000010 0.000010 0.000010 0.000010 0.977415
0.000010 0.000010 0.000010 0.000010 0.000010 0.000010 0.000010 0.999930
0.000010 0.000010 0.000010 0.000010 0.000010 0.000010 0.000010 0.999930
0.000010 0.000010 0.999930 0.000010 0.000010 0.000010 0.000010 0.000010
0.000010 0.000010 0.999930 0.000010 0.000010 0.000010 0.000010 0.000010
0.000010 0.000010 0.999058 0.000882 0.000010 0.000010 0.000010 0.000010
0.000010 0.000010 0.999930 0.000010 0.000010 0.000010 0.000010 0.000010
0.000010 0.000010 0.999930 0.000010 0.000010 0.000010 0.000010 0.000010
0.000010 0.000010 0.999930 0.000010 0.000010 0.000010 0.000010 0.000010
0.000010 0.000010 0.999930 0.000010 0.000010 0.000010 0.000010 0.000010
0.000010 0.000010 0.999930 0.000010 0.000010 0.000010 0.000010 0.000010
0.000010 0.000010 0.976487 0.000010 0.000010 0.023453 0.000010 0.000010
0.000010 0.000010 0.999930 0.000010 0.000010 0.000010 0.000010 0.000010
0.000010 0.000010 0.999930 0.000010 0.000010 0.000010 0.000010 0.000010
0.000010 0.000010 0.999930 0.000010 0.000010 0.000010 0.000010 0.000010
0.000010 0.000010 0.999930 0.000010 0.000010 0.000010 0.000010 0.000010
0.000010 0.000010 0.999930 0.000010 0.000010 0.000010 0.000010 0.000010
0.000010 0.000010 0.999930 0.000010 0.000010 0.000010 0.000010 0.000010
0.000010 0.002062 0.997878 0.000010 0.000010 0.000010 0.000010 0.000010
0.000010 0.000010 0.999930 0.000010 0.000010 0.000010 0.000010 0.000010
0.000010 0.000010 0.999930 0.000010 0.000010 0.000010 0.000010 0.000010
0.000010 0.000010 0.999930 0.000010 0.000010 0.000010 0.000010 0.000010
0.000010 0.000010 0.999930 0.000010 0.000010 0.000010 0.000010 0.000010
0.000010 0.000010 0.000010 0.000010 0.000010 0.000010 0.999930 0.000010
0.000010 0.000010 0.000010 0.000010 0.000010 0.000010 0.999930 0.000010
0.000010 0.000010 0.000010 0.000010 0.000010 0.000010 0.999930 0.000010
0.000010 0.000010 0.000010 0.000010 0.000010 0.000010 0.999930 0.000010
0.000010 0.000010 0.000010 0.000010 0.000010 0.000010 0.999930 0.000010
0.000010 0.000010 0.011297 0.000010 0.000010 0.000010 0.988643 0.000010
0.000010 0.000010 0.072153 0.005783 0.000010 0.002891 0.919133 0.000010
0.000010 0.000010 0.000010 0.000010 0.000010 0.000010 0.999930 0.000010
0.000010 0.000010 0.000010 0.000010 0.000010 0.000010 0.999930 0.000010
0.000010 0.000010 0.000010 0.000010 0.000010 0.000010 0.999930 0.000010
0.000010 0.209403 0.310309 0.030749 0.035065 0.068931 0.339098 0.006436
0.000010 0.900665 0.089436 0.000010 0.000010 0.000010 0.009848 0.000010
0.000010 0.999930 0.000010 0.000010 0.000010 0.000010 0.000010 0.000010
0.000010 0.999930 0.000010 0.000010 0.000010 0.000010 0.000010 0.000010
0.000010 0.999930 0.000010 0.000010 0.000010 0.000010 0.000010 0.000010
0.000010 0.830619 0.128844 0.000010 0.000010 0.000010 0.040488 0.000010
0.000010 0.999930 0.000010 0.000010 0.000010 0.000010 0.000010 0.000010
0.000010 0.811377 0.113656 0.009175 0.000010 0.000010 0.065752 0.000010
0.000010 0.888515 0.080127 0.014282 0.000010 0.000010 0.017036 0.000010
0.000010 0.904035 0.095905 0.000010 0.000010 0.000010 0.000010 0.000010
0.000010 0.863302 0.136638 0.000010 0.000010 0.000010 0.000010 0.000010
0.000010 0.999930 0.000010 0.000010 0.000010 0.000010 0.000010 0.000010
0.000010 0.999930 0.000010 0.000010 0.000010 0.000010 0.000010 0.000010
0.000010 0.999930 0.000010 0.000010 0.000010 0.000010 0.000010 0.000010
0.000010 0.999930 0.000010 0.000010 0.000010 0.000010 0.000010 0.000010
0.000010 0.714504 0.150221 0.000010 0.000010 0.004661 0.130574 0.000010
0.000010 0.999924 0.000010 0.000016 0.000010 0.000010 0.000010 0.000010
0.000010 0.999930 0.000010 0.000010 0.000010 0.000010 0.000010 0.000010
0.051871 0.123618 0.316384 0.008651 0.039437 0.049012 0.392269 0.018758
0.000010 0.999930 0.000010 0.000010 0.000010 0.000010 0.000010 0.000010
0.094099 0.121538 0.318116 0.005467 0.011516 0.077913 0.313554 0.057798
0.000010 0.999930 0.000010 0.000010 0.000010 0.000010 0.000010 0.000010
0.000010 0.999930 0.000010 0.000010 0.000010 0.000010 0.000010 0.000010
0.073746 0.132132 0.272978 0.000010 0.033546 0.077589 0.342196 0.067804
0.000010 0.882832 0.090125 0.000010 0.000010 0.000010 0.026992 0.000010
0.166375 0.116562 0.201254 0.007458 0.032916 0.043075 0.389713 0.042647
0.155774 0.121026 0.156353 0.013016 0.010752 0.046849 0.428309 0.067920
0.166892 0.125131 0.140984 0.005247 0.001460 0.066612 0.414902 0.078773
0.000010 0.012060 0.266949 0.014394 0.000010 0.000010 0.706557 0.000010
0.000010 0.159455 0.346441 0.012804 0.000010 0.017388 0.463882 0.000010
0.000010 0.115810 0.351156 0.027669 0.026453 0.055071 0.423821 0.000010
0.186335 0.000010 0.000010 0.000010 0.000010 0.000010 0.808315 0.005300
0.000010 0.000010 0.287093 0.000010 0.000010 0.012110 0.700747 0.000010
0.000010 0.095214 0.353066 0.013884 0.019494 0.075621 0.442701 0.000010
0.143404 0.036688 0.236975 0.000010 0.000010 0.000010 0.572960 0.009943
0.186166 0.000010 0.000010 0.000010 0.000010 0.000010 0.808272 0.005513
0.000010 0.000010 0.200809 0.000010 0.000010 0.000010 0.799131 0.000010
0.000010 0.034438 0.293745 0.004235 0.000010 0.028161 0.639391 0.000010
0.000010 0.064980 0.768138 0.000010 0.000010 0.047742 0.119100 0.000010
0.000010 0.000010 0.979177 0.020763 0.000010 0.000010 0.000010 0.000010
0.000010 0.077584 0.640299 0.027893 0.005498 0.076495 0.172210 0.000010
0.000010 0.000010 0.999930 0.000010 0.000010 0.000010 0.000010 0.000010
0.000010 0.000010 0.999930 0.000010 0.000010 0.000010 0.000010 0.000010
0.000010 0.000010 0.999930 0.000010 0.000010 0.000010 0.000010 0.000010
0.000010 0.066794 0.746446 0.000010 0.018675 0.032877 0.135178 0.000010
0.000010 0.000010 0.999930 0.000010 0.000010 0.000010 0.000010 0.000010
0.000010 0.000010 0.999930 0.000010 0.000010 0.000010 0.000010 0.000010
0.000010 0.109052 0.578932 0.014029 0.022025 0.055108 0.218752 0.002092
0.000010 0.134395 0.355954 0.019233 0.021027 0.096540 0.372832 0.000010
0.000010 0.161418 0.380784 0.000010 0.019967 0.078151 0.359649 0.000010
0.000010 0.171136 0.332795 0.005484 0.042339 0.084535 0.363692 0.000010
0.000010 0.114233 0.355331 0.004258 0.036081 0.110666 0.379411 0.000010
0.000010 0.181047 0.284803 0.013363 0.021523 0.076310 0.422935 0.000010
0.000015 0.184217 0.330699 0.009521 0.009029 0.091632 0.374877 0.000010
0.000010 0.140106 0.345164 0.015189 0.027434 0.077690 0.394397 0.000010
0.000010 0.108317 0.347437 0.035715 0.036217 0.128431 0.343863 0.000010
0.000010 0.120868 0.372545 0.007591 0.048637 0.110155 0.324748 0.015447
0.000010 0.129552 0.339748 0.011151 0.048309 0.115571 0.355650 0.000010
0.000010 0.147413 0.365771 0.011957 0.030624 0.087967 0.356248 0.000010
0.000010 0.138434 0.363842 0.000010 0.039842 0.061163 0.396688 0.000010
0.002067 0.154624 0.339960 0.029996 0.052055 0.087276 0.334013 0.000010
0.001215 0.146398 0.360870 0.001393 0.047374 0.122665 0.320075 0.000010
0.053023 0.156975 0.298914 0.016783 0.031346 0.072915 0.361677 0.008368
0.000010 0.143004 0.363808 0.009026 0.019325 0.059478 0.405340 0.000010
0.000010 0.146010 0.374227 0.002069 0.027625 0.061209 0.388840 0.000010
0.000010 0.143276 0.297163 0.017054 0.042989 0.103364 0.396134 0.000010
0.000010 0.144951 0.384397 0.016635 0.000725 0.093408 0.359864 0.000010
0.000010 0.141868 0.377316 0.004723 0.024262 0.086425 0.365387 0.000010
0.002897 0.129407 0.372388 0.022328 0.038835 0.096713 0.337422 0.000010
0.000010 0.163772 0.302038 0.022676 0.024780 0.101854 0.384860 0.000010
0.000010 0.076921 0.617884 0.000010 0.005157 0.028900 0.271108 0.000010
0.000010 0.105845 0.607077 0.006886 0.000010 0.015658 0.264504 0.000010
0.000010 0.098469 0.585134 0.011157 0.000010 0.058693 0.246519 0.000010
0.000010 0.082701 0.577286 0.010997 0.004993 0.062504 0.261499 0.000010
0.117887 0.036679 0.443788 0.012340 0.000010 0.060346 0.274212 0.054738
0.000010 0.034815 0.612207 0.015906 0.000010 0.020943 0.316100 0.000010
0.089072 0.128701 0.330662 0.027108 0.002330 0.060011 0.275187 0.086929
0.000010 0.118006 0.474689 0.020181 0.029582 0.069014 0.288508 0.000010
0.000010 0.108288 0.536491 0.028095 0.000010 0.052069 0.275026 0.000010
0.000010 0.075652 0.488744 0.020595 0.049254 0.112380 0.253355 0.000010
0.000010 0.096237 0.557063 0.021697 0.000010 0.043186 0.281787 0.000010
0.000010 0.053494 0.574931 0.026502 0.003027 0.034868 0.304666 0.002502
0.000010 0.155262 0.439732 0.002229 0.041408 0.081649 0.279699 0.000010
0.000010 0.174303 0.437655 0.002245 0.024456 0.081103 0.280218 0.000010
0.000010 0.168100 0.427479 0.013826 0.038100 0.058607 0.293868 0.000010
0.000010 0.154798 0.478690 0.000010 0.023911 0.039363 0.303207 0.000010
0.000010 0.186543 0.433214 0.014744 0.010109 0.104700 0.250670 0.000010
0.000010 0.733419 0.190569 0.021141 0.000010 0.000010 0.054831 0.000010
0.000010 0.902688 0.092279 0.004983 0.000010 0.000010 0.000010 0.000010
0.001594 0.137058 0.430022 0.020811 0.020411 0.114221 0.274984 0.000899
0.022159 0.420387 0.349642 0.019872 0.000010 0.011923 0.175997 0.000010
0.000010 0.122647 0.296594 0.423260 0.000010 0.018493 0.138976 0.000010
0.103204 0.059838 0.018424 0.005696 0.008071 0.005798 0.798959 0.000010
0.112787 0.000010 0.000010 0.000010 0.000010 0.000010 0.887153 0.000010
0.055434 0.394256 0.116628 0.011299 0.000020 0.000010 0.422344 0.000010
0.109568 0.000010 0.000010 0.000010 0.000010 0.000010 0.890372 0.000010
0.027405 0.127081 0.276232 0.007290 0.040267 0.067660 0.418976 0.035090
0.142728 0.105898 0.214152 0.009599 0.036868 0.063675 0.393077 0.034003
0.079126 0.142131 0.246212 0.006587 0.049012 0.036566 0.370307 0.070058
0.136517 0.037760 0.000010 0.000010 0.000010 0.000010 0.825673 0.000010
0.116896 0.052014 0.045909 0.006162 0.000396 0.038327 0.707802 0.032494
0.106455 0.000010 0.000010 0.000010 0.000010 0.000010 0.893485 0.000010
0.091262 0.142310 0.216312 0.004874 0.043648 0.056276 0.429694 0.015623
0.138708 0.115826 0.290773 0.003531 0.000010 0.025832 0.393847 0.031474
0.000010 0.097121 0.435432 0.033442 0.038009 0.081234 0.314743 0.000010
0.000010 0.156825 0.404490 0.041877 0.033503 0.044033 0.316134 0.003128
0.000010 0.106089 0.406492 0.014140 0.000010 0.023235 0.450014 0.000010
0.000010 0.107586 0.408140 0.034815 0.000010 0.029474 0.419955 0.000010
0.000010 0.184465 0.351856 0.031620 0.027176 0.096441 0.308422 0.000010
0.000010 0.105832 0.406118 0.014271 0.000010 0.022560 0.451189 0.000010
0.000010 0.141341 0.438365 0.012294 0.000010 0.029693 0.378277 0.000010
0.000010 0.134066 0.441902 0.045755 0.005837 0.057037 0.315383 0.000010
0.000010 0.749223 0.201931 0.012050 0.000010 0.000010 0.036756 0.000010
0.000010 0.084440 0.168988 0.700967 0.000010 0.000010 0.045565 0.000010
0.000010 0.174684 0.360277 0.000585 0.021227 0.060892 0.382315 0.000010
0.000010 0.163370 0.351218 0.016901 0.011775 0.058600 0.398117 0.000010
0.000010 0.199124 0.344536 0.018875 0.002438 0.044862 0.390145 0.000010
0.000010 0.180623 0.363160 0.024253 0.021053 0.070020 0.324718 0.016163
0.000010 0.183612 0.337817 0.017709 0.016715 0.078646 0.365481 0.000010
0.000010 0.125508 0.334338 0.018670 0.000010 0.071151 0.450303 0.000010
0.000010 0.125845 0.333323 0.020152 0.000010 0.070782 0.449868 0.000010
0.016664 0.124061 0.393490 0.017063 0.039394 0.074065 0.312183 0.023081
0.000010 0.115648 0.372755 0.000010 0.013840 0.072894 0.424833 0.000010
0.000010 0.115842 0.412392 0.010098 0.019671 0.035141 0.406835 0.000010
0.035879 0.142779 0.306651 0.015046 0.000010 0.057379 0.442246 0.000010
0.000010 0.163980 0.342298 0.036322 0.006459 0.092107 0.342411 0.016413
0.000010 0.173745 0.360161 0.022168 0.024325 0.049039 0.363279 0.007272
0.000010 0.150788 0.332180 0.001595 0.010447 0.076453 0.428517 0.000010
0.000010 0.127387 0.385692 0.000010 0.011119 0.064194 0.411579 0.000010
0.000010 0.185798 0.354971 0.013933 0.021315 0.088528 0.335435 0.000010
0.000010 0.143568 0.376105 0.000010 0.034916 0.100591 0.344065 0.000735
0.000010 0.171182 0.409573 0.012656 0.019496 0.081275 0.305797 0.000010
0.000010 0.226191 0.346287 0.012295 0.012416 0.073614 0.329179 0.000010
0.000010 0.143386 0.319491 0.026368 0.003211 0.100270 0.392298 0.014966
0.008918 0.091793 0.298379 0.018796 0.300984 0.046074 0.197122 0.037934
0.030945 0.033352 0.146628 0.010273 0.614204 0.021409 0.123504 0.019685
0.000010 0.065871 0.147138 0.022920 0.701746 0.000010 0.062295 0.000010
0.000010 0.017239 0.142992 0.017032 0.600913 0.048815 0.139734 0.033264
0.000010 0.013429 0.189479 0.000014 0.701352 0.031857 0.063850 0.000010
0.000010 0.002983 0.229219 0.006053 0.629464 0.046236 0.086025 0.000010
0.000010 0.037678 0.150987 0.010755 0.664909 0.032818 0.102835 0.000010
0.000010 0.021823 0.145563 0.017152 0.696165 0.044842 0.074435 0.000010
0.000010 0.000010 0.151767 0.019063 0.639632 0.063012 0.126497 0.000010
0.000010 0.034986 0.177855 0.023246 0.690862 0.000010 0.073021 0.000010
0.000010 0.034647 0.128016 0.010071 0.638395 0.059189 0.129661 0.000010
0.000010 0.049805 0.201370 0.000010 0.605364 0.077671 0.065760 0.000010
0.000010 0.030734 0.178302 0.004458 0.684039 0.044862 0.057584 0.000010
0.000010 0.022869 0.101869 0.014227 0.856217 0.004788 0.000010 0.000010
0.000010 0.000010 0.038233 0.000010 0.961707 0.000010 0.000010 0.000010
0.000010 0.000010 0.000010 0.000010 0.999930 0.000010 0.000010 0.000010
0.000010 0.000010 0.000010 0.000011 0.999929 0.000010 0.000010 0.000010
0.000010 0.000010 0.000010 0.006896 0.993044 0.000010 0.000010 0.000010
0.000010 0.000010 0.000010 0.003553 0.996387 0.000010 0.000010 0.000010
0.000010 0.000010 0.000010 0.000010 0.999930 0.000010 0.000010 0.000010
0.000010 0.000010 0.000010 0.000010 0.999930 0.000010 0.000010 0.000010
0.000010 0.000010 0.000010 0.000010 0.999930 0.000010 0.000010 0.000010
0.000010 0.000010 0.000010 0.000010 0.999930 0.000010 0.000010 0.000010
0.000010 0.000010 0.000010 0.000010 0.999930 0.000010 0.000010 0.000010
0.000010 0.000010 0.000010 0.000010 0.999930 0.000010 0.000010 0.000010
0.000010 0.000010 0.000010 0.000010 0.999930 0.000010 0.000010 0.000010
0.000010 0.043589 0.065854 0.000010 0.828104 0.062412 0.000010 0.000010
0.000010 0.015176 0.147092 0.014560 0.602807 0.135572 0.075584 0.009200
0.000010 0.005574 0.090181 0.003601 0.870746 0.029869 0.000010 0.000010
0.010061 0.026678 0.041498 0.003674 0.791733 0.091803 0.034543 0.000010
0.000010 0.000010 0.000010 0.000010 0.999930 0.000010 0.000010 0.000010
0.000010 0.000010 0.000010 0.000010 0.999930 0.000010 0.000010 0.000010
0.000010 0.068321 0.064155 0.000010 0.809884 0.007958 0.049653 0.000010
0.000010 0.000010 0.035281 0.010310 0.907353 0.003660 0.043366 0.000010
0.000010 0.034498 0.049001 0.000010 0.839956 0.075064 0.001451 0.000010
0.000010 0.017467 0.206964 0.003074 0.203886 0.421179 0.147409 0.000010
0.000010 0.030160 0.144653 0.000010 0.238890 0.429369 0.106697 0.050211
0.000010 0.063753 0.179263 0.015591 0.213056 0.400369 0.127948 0.000010
0.000010 0.087498 0.145139 0.000010 0.246428 0.399717 0.121188 0.000010
0.036047 0.053745 0.168936 0.000612 0.233739 0.361027 0.117367 0.028526
0.151236 0.027990 0.028468 0.000010 0.622362 0.169914 0.000010 0.000010
0.999930 0.000010 0.000010 0.000010 0.000010 0.000010 0.000010 0.000010
0.999928 0.000010 0.000010 0.000010 0.000010 0.000010 0.000012 0.000010
0.999930 0.000010 0.000010 0.000010 0.000010 0.000010 0.000010 0.000010
0.754226 0.000010 0.000010 0.000010 0.000010 0.187546 0.058178 0.000010
0.753684 0.000010 0.000010 0.000010 0.000010 0.185445 0.060820 0.000010
0.009382 0.089690 0.169072 0.000598 0.321312 0.321170 0.088766 0.000010
0.446919 0.027640 0.002112 0.003389 0.178495 0.054708 0.117585 0.169152
0.132666 0.042251 0.070748 0.008921 0.434779 0.126834 0.105737 0.078065
0.000010 0.082235 0.108339 0.000019 0.316072 0.413310 0.080006 0.000010
0.000010 0.072748 0.150550 0.000010 0.312038 0.386967 0.071813 0.005864
0.000010 0.075435 0.237151 0.004009 0.198840 0.398288 0.086257 0.000010
0.000010 0.046388 0.262912 0.006924 0.176350 0.395400 0.112007 0.000010
0.000010 0.059728 0.144750 0.014492 0.277109 0.379465 0.124435 0.000010
0.000010 0.056929 0.126226 0.000072 0.343836 0.366028 0.106889 0.000010
