# Supplementary material for: Genetic analysis of Thai cattle reveals a Southeast Asian indicine ancestry
Source: PeerJ. 2015 Oct 27;3:e1318. doi: 10.7717/peerj.1318 (PMC4627918; doi:10.7717/peerj.1318)
Supplement: Dataset S2 — The Q values inferred by ADMIXTURE for each modeled K are shown for each individual, which are labeled according to breed information. The data are organized into three folders, each of which represents the ADMIXTURE experiments described in Fig. S5. [file peerj-03-1318-s007.zip › SupplementDataS7/28experiments/experiment_10/9.Q]

0.000010 0.999918 0.000012 0.000010 0.000010 0.000010 0.000010 0.000010 0.000010
0.000010 0.999920 0.000010 0.000010 0.000010 0.000010 0.000010 0.000010 0.000010
0.000010 0.999916 0.000013 0.000010 0.000010 0.000011 0.000010 0.000010 0.000010
0.000010 0.999920 0.000010 0.000010 0.000010 0.000010 0.000010 0.000010 0.000010
0.000010 0.999920 0.000010 0.000010 0.000010 0.000010 0.000010 0.000010 0.000010
0.000018 0.999912 0.000010 0.000010 0.000010 0.000010 0.000010 0.000010 0.000010
0.000010 0.999920 0.000010 0.000010 0.000010 0.000010 0.000010 0.000010 0.000010
0.000010 0.999920 0.000010 0.000010 0.000010 0.000010 0.000010 0.000010 0.000010
0.545477 0.193486 0.000010 0.138110 0.000010 0.000010 0.122877 0.000010 0.000010
0.558891 0.186326 0.000010 0.138833 0.000010 0.000010 0.115900 0.000010 0.000010
0.164186 0.000010 0.000010 0.093777 0.000010 0.000010 0.045713 0.000010 0.696274
0.000010 0.000010 0.000010 0.000010 0.000010 0.000010 0.000010 0.000010 0.999920
0.000010 0.000010 0.000010 0.000010 0.000010 0.000010 0.000010 0.000010 0.999920
0.000010 0.000010 0.000010 0.000010 0.000010 0.000010 0.000010 0.000010 0.999920
0.000010 0.000010 0.000010 0.000010 0.000011 0.000010 0.000010 0.000010 0.999919
0.000010 0.000010 0.000010 0.078301 0.000010 0.000010 0.020199 0.000010 0.901440
0.000010 0.000010 0.000010 0.000010 0.000010 0.000010 0.000012 0.000010 0.999918
0.000010 0.011750 0.059379 0.000010 0.000010 0.000010 0.000010 0.000010 0.928812
0.000010 0.000010 0.000010 0.000010 0.000010 0.000010 0.000010 0.000010 0.999920
0.000010 0.000010 0.000010 0.000010 0.000010 0.000010 0.000010 0.000010 0.999920
0.000010 0.000010 0.000010 0.000010 0.000010 0.000010 0.000010 0.000010 0.999920
0.000010 0.000010 0.000010 0.000010 0.000010 0.000010 0.000010 0.000010 0.999920
0.000010 0.000010 0.000010 0.000010 0.000010 0.000010 0.000010 0.000010 0.999920
0.000010 0.000010 0.000010 0.000010 0.000010 0.000010 0.000010 0.000010 0.999920
0.215430 0.000587 0.020018 0.024353 0.002965 0.000010 0.000010 0.000010 0.736617
0.000010 0.000010 0.000010 0.000010 0.000010 0.000010 0.000010 0.000010 0.999920
0.000010 0.000010 0.000010 0.000010 0.000010 0.000010 0.000010 0.000010 0.999920
0.000010 0.000010 0.000010 0.000010 0.000010 0.000010 0.000010 0.000010 0.999920
0.000010 0.000010 0.000010 0.000010 0.000010 0.000010 0.000010 0.000010 0.999920
0.000010 0.000010 0.000010 0.000010 0.000010 0.000010 0.000010 0.000010 0.999920
0.388093 0.003936 0.085805 0.325758 0.011106 0.031897 0.083325 0.025864 0.044216
0.246565 0.015388 0.141883 0.421331 0.000010 0.038981 0.036878 0.021710 0.077255
0.156523 0.005265 0.624601 0.113806 0.000010 0.000010 0.000010 0.047158 0.052618
0.000017 0.000010 0.999913 0.000010 0.000010 0.000010 0.000010 0.000010 0.000010
0.000010 0.000010 0.999920 0.000010 0.000010 0.000010 0.000010 0.000010 0.000010
0.145967 0.010159 0.669336 0.145028 0.000010 0.000010 0.000010 0.000010 0.029471
0.201761 0.024991 0.306476 0.357234 0.005834 0.000010 0.000010 0.032948 0.070736
0.000010 0.000010 0.999912 0.000010 0.000010 0.000018 0.000010 0.000010 0.000010
0.036804 0.017422 0.649009 0.094674 0.020063 0.061517 0.015878 0.047674 0.056958
0.132679 0.002699 0.584183 0.070270 0.000010 0.122497 0.000010 0.084264 0.003388
0.057652 0.000010 0.543719 0.234606 0.000010 0.084855 0.016975 0.019792 0.042381
0.000010 0.000010 0.999920 0.000010 0.000010 0.000010 0.000010 0.000010 0.000010
0.251536 0.018219 0.186644 0.380071 0.000010 0.016135 0.040642 0.038436 0.068307
0.000010 0.000010 0.866339 0.094793 0.000010 0.000010 0.000010 0.000010 0.038808
0.200267 0.007098 0.312697 0.384869 0.000010 0.041529 0.025535 0.015112 0.012884
0.183980 0.000010 0.429849 0.250425 0.000010 0.070596 0.010452 0.039983 0.014695
0.128411 0.007053 0.473519 0.315543 0.000010 0.052575 0.000010 0.022869 0.000010
0.000010 0.000010 0.988178 0.011752 0.000010 0.000010 0.000010 0.000010 0.000010
0.000010 0.000010 0.999918 0.000010 0.000010 0.000010 0.000012 0.000010 0.000010
0.000010 0.000010 0.999915 0.000010 0.000010 0.000015 0.000010 0.000010 0.000010
0.000010 0.000010 0.000010 0.999920 0.000010 0.000010 0.000010 0.000010 0.000010
0.000010 0.000010 0.000010 0.999920 0.000010 0.000010 0.000010 0.000010 0.000010
0.000010 0.000010 0.000010 0.999920 0.000010 0.000010 0.000010 0.000010 0.000010
0.000010 0.000010 0.000010 0.999920 0.000010 0.000010 0.000010 0.000010 0.000010
0.000010 0.000010 0.000010 0.999920 0.000010 0.000010 0.000010 0.000010 0.000010
0.000010 0.000010 0.000010 0.999920 0.000010 0.000010 0.000010 0.000010 0.000010
0.000010 0.000010 0.000010 0.999920 0.000010 0.000010 0.000010 0.000010 0.000010
0.000010 0.000010 0.000010 0.999920 0.000010 0.000010 0.000010 0.000010 0.000010
0.000010 0.001674 0.000010 0.980494 0.000010 0.000010 0.000010 0.000010 0.017773
0.000010 0.000010 0.000010 0.999920 0.000010 0.000010 0.000010 0.000010 0.000010
0.000010 0.000010 0.000010 0.999920 0.000010 0.000010 0.000010 0.000010 0.000010
0.000010 0.000010 0.000010 0.999920 0.000010 0.000010 0.000010 0.000010 0.000010
0.000010 0.000010 0.000010 0.999920 0.000010 0.000010 0.000010 0.000010 0.000010
0.000010 0.000010 0.000010 0.999920 0.000010 0.000010 0.000010 0.000010 0.000010
0.000010 0.000010 0.000010 0.999920 0.000010 0.000010 0.000010 0.000010 0.000010
0.000010 0.000010 0.000010 0.999920 0.000010 0.000010 0.000010 0.000010 0.000010
0.000010 0.000010 0.000010 0.999920 0.000010 0.000010 0.000010 0.000010 0.000010
0.000010 0.000010 0.000010 0.999920 0.000010 0.000010 0.000010 0.000010 0.000010
0.000010 0.000010 0.000010 0.999920 0.000010 0.000010 0.000010 0.000010 0.000010
0.000010 0.000010 0.000010 0.999920 0.000010 0.000010 0.000010 0.000010 0.000010
0.000010 0.000010 0.000010 0.000010 0.000010 0.000010 0.000010 0.999920 0.000010
0.000010 0.000010 0.000010 0.000010 0.000010 0.000010 0.000010 0.999920 0.000010
0.000010 0.000010 0.000010 0.000010 0.000010 0.000010 0.000010 0.999920 0.000010
0.016969 0.000010 0.000010 0.089975 0.000010 0.000010 0.000010 0.892996 0.000010
0.000010 0.000010 0.000010 0.000010 0.000010 0.000010 0.000010 0.999920 0.000010
0.000010 0.000010 0.000010 0.114676 0.000010 0.000010 0.010698 0.874566 0.000010
0.083052 0.006954 0.000010 0.116408 0.000010 0.000010 0.010521 0.765155 0.017880
0.000010 0.000010 0.000010 0.000010 0.000010 0.000010 0.000010 0.999920 0.000010
0.000010 0.000010 0.000010 0.000010 0.000010 0.000010 0.000010 0.999920 0.000010
0.000010 0.000010 0.000010 0.000010 0.000010 0.000010 0.000010 0.999920 0.000010
0.508351 0.029419 0.006239 0.077847 0.028072 0.000010 0.190233 0.103283 0.056545
0.139789 0.000010 0.000010 0.000010 0.000010 0.000010 0.860141 0.000010 0.000010
0.000010 0.000010 0.000010 0.000010 0.000010 0.000010 0.999920 0.000010 0.000010
0.000010 0.000010 0.000010 0.000010 0.000010 0.000010 0.999920 0.000010 0.000010
0.000010 0.000010 0.000010 0.000010 0.000010 0.000010 0.999920 0.000010 0.000010
0.103006 0.000010 0.000010 0.056193 0.000010 0.000010 0.823761 0.016991 0.000010
0.000010 0.000010 0.000010 0.000010 0.000010 0.000010 0.999920 0.000010 0.000010
0.110066 0.009378 0.000010 0.051258 0.000010 0.000010 0.804236 0.025022 0.000010
0.087118 0.015704 0.000010 0.026374 0.000010 0.000010 0.870754 0.000010 0.000010
0.082768 0.000010 0.000010 0.041834 0.000010 0.000010 0.875338 0.000010 0.000010
0.105029 0.000010 0.000010 0.054942 0.000010 0.000010 0.839969 0.000010 0.000010
0.000010 0.000010 0.000010 0.000010 0.000010 0.000010 0.999920 0.000010 0.000010
0.000010 0.000010 0.000010 0.000010 0.000010 0.000010 0.999920 0.000010 0.000010
0.000010 0.000010 0.000010 0.000010 0.000010 0.000010 0.999920 0.000010 0.000010
0.000010 0.000010 0.000010 0.000010 0.000010 0.000010 0.999920 0.000010 0.000010
0.249166 0.000010 0.000010 0.015322 0.000010 0.000010 0.693361 0.040535 0.001576
0.000010 0.000010 0.000010 0.000010 0.000010 0.000010 0.999920 0.000010 0.000010
0.000010 0.000010 0.000010 0.000010 0.000010 0.000010 0.999920 0.000010 0.000010
0.586907 0.007115 0.017210 0.056485 0.029796 0.048230 0.095418 0.129457 0.029382
0.000010 0.000010 0.000010 0.000010 0.000010 0.000010 0.999920 0.000010 0.000010
0.470634 0.002413 0.057653 0.081329 0.007847 0.087529 0.095877 0.136812 0.059906
0.000010 0.000010 0.000010 0.000010 0.000010 0.000010 0.999920 0.000010 0.000010
0.000010 0.000010 0.000010 0.000010 0.000010 0.000010 0.999920 0.000010 0.000010
0.452877 0.000010 0.068064 0.074587 0.026293 0.069194 0.109671 0.141983 0.057321
0.129035 0.000010 0.000010 0.003417 0.000010 0.000010 0.867488 0.000010 0.000010
0.470994 0.003259 0.041707 0.000010 0.024736 0.155539 0.083131 0.197713 0.022911
0.410763 0.009923 0.069298 0.000010 0.003038 0.144776 0.091363 0.245945 0.024883
0.382077 0.000874 0.081383 0.000010 0.000010 0.152703 0.093321 0.247597 0.042025
0.998731 0.001197 0.000010 0.000013 0.000010 0.000010 0.000010 0.000010 0.000010
0.723183 0.007954 0.000010 0.081144 0.000010 0.000010 0.116793 0.070886 0.000010
0.804065 0.022432 0.000010 0.042320 0.008333 0.000010 0.076517 0.009417 0.036895
0.804064 0.000010 0.000010 0.000010 0.000010 0.195866 0.000010 0.000010 0.000010
0.999920 0.000010 0.000010 0.000010 0.000010 0.000010 0.000010 0.000010 0.000010
0.824719 0.008086 0.000010 0.048801 0.000010 0.000010 0.058183 0.009847 0.050334
0.836857 0.000010 0.000010 0.000010 0.000010 0.148783 0.000010 0.014300 0.000010
0.804268 0.000010 0.000010 0.000010 0.000010 0.195662 0.000010 0.000010 0.000010
0.999920 0.000010 0.000010 0.000010 0.000010 0.000010 0.000010 0.000010 0.000010
0.999920 0.000010 0.000010 0.000010 0.000010 0.000010 0.000010 0.000010 0.000010
0.838822 0.000010 0.000010 0.117824 0.000010 0.000010 0.019395 0.000010 0.023909
0.979036 0.020894 0.000010 0.000010 0.000010 0.000010 0.000010 0.000010 0.000010
0.688857 0.028075 0.000010 0.151112 0.000010 0.000010 0.050219 0.024063 0.057645
0.999920 0.000010 0.000010 0.000010 0.000010 0.000010 0.000010 0.000010 0.000010
0.999920 0.000010 0.000010 0.000010 0.000010 0.000010 0.000010 0.000010 0.000010
0.999645 0.000285 0.000010 0.000010 0.000010 0.000010 0.000010 0.000010 0.000010
0.803728 0.000010 0.000010 0.130817 0.000010 0.000010 0.043182 0.000010 0.022223
0.999920 0.000010 0.000010 0.000010 0.000010 0.000010 0.000010 0.000010 0.000010
0.999920 0.000010 0.000010 0.000010 0.000010 0.000010 0.000010 0.000010 0.000010
0.640754 0.011841 0.005752 0.140431 0.005764 0.000010 0.082386 0.070436 0.042625
0.681294 0.018379 0.000010 0.045843 0.002520 0.000010 0.100858 0.083934 0.067154
0.675816 0.000010 0.000010 0.084769 0.009733 0.000010 0.124521 0.057788 0.047343
0.724948 0.001919 0.000010 0.002742 0.027188 0.000010 0.132224 0.053465 0.057495
0.586465 0.001894 0.000010 0.098518 0.028129 0.000010 0.088314 0.106013 0.090646
0.731234 0.013308 0.000010 0.000010 0.005063 0.000010 0.135519 0.049839 0.065007
0.679820 0.004332 0.000011 0.044096 0.000010 0.000010 0.140813 0.053262 0.077646
0.740020 0.008728 0.000010 0.030915 0.009523 0.000010 0.103760 0.060789 0.046244
0.616486 0.031265 0.000010 0.065404 0.023292 0.000010 0.079981 0.073696 0.109857
0.562132 0.004474 0.013788 0.106311 0.039844 0.000010 0.096109 0.080333 0.096998
0.604409 0.010584 0.000010 0.071728 0.043512 0.000010 0.100911 0.069813 0.099024
0.649028 0.008682 0.000010 0.053448 0.016235 0.000010 0.123796 0.078220 0.070571
0.662588 0.000010 0.000010 0.048806 0.026608 0.000010 0.110969 0.114743 0.036256
0.540600 0.027861 0.000010 0.105248 0.045289 0.001107 0.127284 0.083898 0.068703
0.560965 0.000010 0.000010 0.100054 0.035494 0.000010 0.121996 0.076672 0.104789
0.588620 0.012691 0.005476 0.018201 0.018623 0.049636 0.122455 0.139891 0.044407
0.640883 0.008283 0.000010 0.088803 0.001048 0.000010 0.114002 0.108897 0.038062
0.615102 0.000011 0.000010 0.102515 0.011684 0.000010 0.114789 0.118666 0.037213
0.666421 0.015498 0.000010 0.000308 0.027079 0.000010 0.108815 0.098606 0.083254
0.687194 0.018780 0.000010 0.054152 0.000010 0.000010 0.103541 0.065062 0.071240
0.612933 0.000010 0.000010 0.102678 0.011200 0.000010 0.111637 0.096230 0.065292
0.562166 0.018590 0.000010 0.115205 0.031834 0.000063 0.106817 0.083266 0.082049
0.570517 0.019913 0.000010 0.079638 0.016813 0.000010 0.136351 0.091509 0.085238
0.806146 0.000010 0.000010 0.176163 0.000010 0.000010 0.017632 0.000010 0.000010
0.747902 0.000574 0.000010 0.177734 0.000010 0.000010 0.071952 0.001798 0.000010
0.701559 0.011963 0.000010 0.186640 0.000010 0.000010 0.063393 0.000010 0.036404
0.695500 0.011301 0.000010 0.199253 0.000010 0.000010 0.054252 0.000010 0.039654
0.584103 0.010708 0.055868 0.120385 0.000010 0.112485 0.003252 0.073401 0.039787
0.811650 0.011819 0.000010 0.166836 0.000010 0.000010 0.000010 0.009645 0.000010
0.404884 0.025464 0.084407 0.126659 0.000010 0.086149 0.105729 0.120357 0.046342
0.571221 0.018391 0.000010 0.170777 0.019357 0.000010 0.094768 0.074746 0.050721
0.653676 0.026351 0.000010 0.184479 0.000010 0.000010 0.085138 0.024550 0.025776
0.520183 0.019695 0.000010 0.204075 0.040116 0.000010 0.050077 0.071883 0.093949
0.681364 0.023547 0.000010 0.159592 0.000010 0.000010 0.068245 0.047337 0.019884
0.673203 0.025114 0.001670 0.187393 0.000010 0.000010 0.019388 0.073526 0.019686
0.582130 0.000010 0.000010 0.167100 0.031141 0.000010 0.125901 0.032855 0.060843
0.559929 0.003092 0.000010 0.166668 0.017886 0.000010 0.152298 0.041107 0.059000
0.559221 0.012373 0.000010 0.159958 0.027590 0.000010 0.139299 0.063177 0.038360
0.574397 0.000010 0.000010 0.185225 0.009067 0.000010 0.127089 0.084233 0.019960
0.505453 0.014279 0.000010 0.176898 0.000010 0.000010 0.160425 0.055208 0.087707
0.119526 0.023019 0.000010 0.111458 0.000010 0.000010 0.726488 0.019469 0.000010
0.064047 0.010063 0.000010 0.022217 0.000010 0.000010 0.903623 0.000010 0.000010
0.521816 0.022011 0.000010 0.168516 0.014504 0.000392 0.119861 0.057919 0.094970
0.362431 0.018318 0.000010 0.154316 0.000010 0.019243 0.388531 0.057131 0.000010
0.372422 0.425120 0.000010 0.077735 0.000010 0.000010 0.108270 0.005577 0.010846
0.109677 0.000010 0.000010 0.000010 0.021877 0.049214 0.040227 0.778965 0.000010
0.000010 0.000010 0.000010 0.000010 0.000010 0.000010 0.000010 0.999920 0.000010
0.218716 0.001504 0.000010 0.000010 0.000010 0.014778 0.353460 0.411502 0.000010
0.000010 0.000010 0.000010 0.000010 0.000010 0.000010 0.000010 0.999920 0.000010
0.481198 0.006709 0.036647 0.071738 0.035162 0.022281 0.098692 0.202500 0.045074
0.461015 0.006477 0.037248 0.011136 0.027638 0.132066 0.072500 0.205344 0.046575
0.473437 0.004072 0.071299 0.026450 0.040145 0.072035 0.117642 0.172052 0.022868
0.047653 0.000010 0.000010 0.000010 0.000010 0.044641 0.009242 0.898414 0.000010
0.106936 0.001569 0.042487 0.000010 0.014429 0.061370 0.020370 0.717837 0.034991
0.000010 0.000010 0.000010 0.000010 0.000010 0.000010 0.000010 0.999920 0.000010
0.458023 0.000610 0.024606 0.007817 0.041503 0.075817 0.113954 0.241255 0.036415
0.465452 0.000010 0.032181 0.083747 0.000010 0.129121 0.085499 0.197839 0.006142
0.597172 0.032042 0.000010 0.131466 0.024822 0.000010 0.075340 0.081042 0.058096
0.514081 0.041380 0.000010 0.157816 0.026321 0.000010 0.137307 0.089005 0.034071
0.999920 0.000010 0.000010 0.000010 0.000010 0.000010 0.000010 0.000010 0.000010
0.959705 0.030931 0.000010 0.000010 0.000010 0.000010 0.009304 0.000010 0.000010
0.530778 0.029998 0.000010 0.108614 0.019604 0.000010 0.159578 0.075313 0.076095
0.999920 0.000010 0.000010 0.000010 0.000010 0.000010 0.000010 0.000010 0.000010
0.851529 0.009028 0.000010 0.059020 0.000010 0.000010 0.080372 0.000010 0.000010
0.683680 0.040770 0.000010 0.124451 0.000010 0.000010 0.094105 0.020425 0.036538
0.178562 0.013520 0.000010 0.080044 0.000010 0.000010 0.727823 0.000010 0.000010
0.227074 0.699761 0.000010 0.010530 0.000010 0.000010 0.062585 0.000010 0.000010
0.625698 0.000016 0.000010 0.082161 0.013569 0.000010 0.141113 0.098975 0.038448
0.656467 0.015667 0.000010 0.061708 0.002288 0.000010 0.130495 0.096402 0.036953
0.621285 0.019140 0.000010 0.066073 0.000010 0.000010 0.165220 0.103499 0.024754
0.563887 0.020371 0.005386 0.114794 0.014871 0.000010 0.152863 0.071280 0.056537
0.593049 0.015180 0.000010 0.084437 0.010556 0.000010 0.145720 0.091238 0.059799
0.995610 0.004320 0.000010 0.000010 0.000010 0.000010 0.000010 0.000010 0.000010
0.993044 0.006886 0.000010 0.000010 0.000010 0.000010 0.000010 0.000010 0.000010
0.534149 0.016834 0.020099 0.134355 0.032669 0.016238 0.101087 0.084798 0.059771
0.729698 0.000010 0.000010 0.044762 0.002527 0.000010 0.080880 0.101031 0.041072
0.724932 0.004974 0.000010 0.078119 0.009876 0.000010 0.083543 0.094471 0.004064
0.654120 0.012328 0.000010 0.041766 0.000010 0.035828 0.108476 0.115595 0.031867
0.581961 0.031981 0.006860 0.096443 0.000010 0.000010 0.143659 0.071513 0.067562
0.584627 0.021465 0.003272 0.081484 0.012716 0.000010 0.147200 0.116508 0.032718
0.744959 0.000010 0.000010 0.027525 0.000010 0.000010 0.124590 0.050649 0.052237
0.781575 0.000010 0.000010 0.026559 0.000010 0.000010 0.108872 0.041120 0.041834
0.580021 0.012390 0.000010 0.121565 0.010792 0.000010 0.160936 0.050565 0.063711
0.612672 0.000010 0.000010 0.105684 0.021912 0.000010 0.120966 0.062252 0.076484
0.534796 0.008334 0.000010 0.167480 0.012831 0.000010 0.141741 0.072611 0.062187
0.585269 0.012893 0.000010 0.090068 0.000010 0.000010 0.186592 0.071867 0.053280
0.573882 0.023705 0.013109 0.081400 0.000010 0.000010 0.117833 0.111911 0.078140
0.402253 0.018026 0.034250 0.097442 0.288179 0.009430 0.076655 0.035183 0.038583
0.256879 0.008938 0.013982 0.028810 0.600970 0.032318 0.020914 0.023197 0.013992
0.257445 0.021204 0.000010 0.000010 0.680128 0.000010 0.041173 0.000010 0.000010
0.285363 0.016751 0.032588 0.015738 0.585335 0.000010 0.000253 0.030692 0.033270
0.295189 0.000010 0.000010 0.005750 0.680439 0.000010 0.000010 0.000010 0.018571
0.314530 0.005333 0.000010 0.036594 0.610806 0.000010 0.000010 0.000010 0.032696
0.305213 0.006785 0.000010 0.000010 0.648411 0.000010 0.021276 0.000010 0.018275
0.275222 0.013500 0.000010 0.006649 0.680736 0.000010 0.000122 0.000010 0.023742
0.269312 0.016405 0.000010 0.030349 0.626862 0.000010 0.000010 0.005345 0.051697
0.298566 0.018644 0.000010 0.011868 0.670873 0.000010 0.000010 0.000010 0.000010
0.300506 0.010652 0.000010 0.000010 0.626239 0.000010 0.017085 0.000010 0.045479
0.270564 0.000010 0.000010 0.048603 0.588518 0.000010 0.031500 0.000010 0.060775
0.295082 0.001565 0.000010 0.000010 0.663203 0.000010 0.002884 0.000010 0.037226
0.050902 0.015142 0.000010 0.049293 0.855110 0.000010 0.020593 0.000010 0.008931
0.054977 0.000010 0.000010 0.000010 0.944953 0.000010 0.000010 0.000010 0.000010
0.000010 0.000010 0.000010 0.000020 0.999907 0.000010 0.000010 0.000013 0.000010
0.000010 0.000010 0.000010 0.000010 0.999920 0.000010 0.000010 0.000010 0.000010
0.000010 0.007683 0.000010 0.000010 0.992247 0.000010 0.000010 0.000010 0.000010
0.000010 0.004120 0.000010 0.000010 0.995810 0.000010 0.000010 0.000010 0.000010
0.000010 0.000010 0.000010 0.000010 0.999920 0.000010 0.000010 0.000010 0.000010
0.000010 0.000010 0.000010 0.000010 0.999920 0.000010 0.000010 0.000010 0.000010
0.000010 0.000010 0.000010 0.000010 0.999920 0.000010 0.000010 0.000010 0.000010
0.000010 0.000010 0.000010 0.000010 0.999920 0.000010 0.000010 0.000010 0.000010
0.000010 0.000010 0.000010 0.000010 0.999920 0.000010 0.000010 0.000010 0.000010
0.000010 0.000010 0.000010 0.000010 0.999920 0.000010 0.000010 0.000010 0.000010
0.000010 0.000010 0.000010 0.000010 0.999920 0.000010 0.000010 0.000010 0.000010
0.094785 0.000010 0.000010 0.000010 0.819037 0.000010 0.033429 0.000010 0.052699
0.144530 0.015851 0.008629 0.040466 0.597079 0.000010 0.005154 0.053567 0.134713
0.017235 0.003254 0.000010 0.071348 0.868899 0.000010 0.008435 0.000010 0.030800
0.070385 0.004482 0.000010 0.006988 0.787687 0.009578 0.023218 0.008753 0.088899
0.000010 0.000010 0.000010 0.000010 0.999920 0.000010 0.000010 0.000010 0.000010
0.000010 0.000010 0.000010 0.000010 0.999920 0.000010 0.000010 0.000010 0.000010
0.075580 0.000010 0.000010 0.028048 0.808299 0.000010 0.066059 0.014865 0.007119
0.060368 0.010450 0.000010 0.000010 0.900669 0.000010 0.000010 0.026729 0.001744
0.054842 0.000010 0.000010 0.009395 0.833323 0.000010 0.030533 0.000010 0.071866
0.302064 0.002956 0.000010 0.051712 0.197173 0.000010 0.001834 0.038373 0.405867
0.233939 0.000010 0.050234 0.029775 0.233203 0.000010 0.015457 0.023031 0.414341
0.201045 0.015313 0.000010 0.080850 0.208348 0.000010 0.053749 0.049042 0.391633
0.255759 0.000010 0.000010 0.020825 0.240937 0.000010 0.070413 0.026226 0.385810
0.272327 0.000010 0.026761 0.046175 0.226840 0.035116 0.036641 0.012000 0.344129
0.012511 0.000373 0.000010 0.000010 0.623175 0.153058 0.034664 0.000010 0.176189
0.000010 0.000010 0.000013 0.000010 0.000010 0.999916 0.000010 0.000010 0.000010
0.000010 0.000010 0.000010 0.000011 0.000010 0.999915 0.000014 0.000010 0.000010
0.000010 0.000010 0.000010 0.000011 0.000010 0.999915 0.000014 0.000010 0.000010
0.000010 0.000010 0.000010 0.000010 0.000010 0.736390 0.000010 0.114575 0.148975
0.000010 0.000010 0.000010 0.000010 0.000010 0.736152 0.000010 0.113671 0.150117
0.210833 0.001623 0.000010 0.064380 0.314034 0.009256 0.074881 0.014766 0.310216
0.007270 0.003770 0.168881 0.026930 0.181379 0.438594 0.013047 0.111764 0.048364
0.101551 0.009800 0.075183 0.031060 0.433010 0.130051 0.038802 0.054142 0.126403
0.179290 0.000399 0.000010 0.023615 0.313544 0.000010 0.071832 0.003534 0.407767
0.209504 0.000010 0.003724 0.048947 0.306373 0.000010 0.056538 0.000010 0.374884
0.415357 0.000657 0.000010 0.000010 0.181691 0.000010 0.035043 0.000010 0.367213
0.415547 0.007336 0.000010 0.029143 0.162387 0.000010 0.014895 0.000010 0.370663
0.269616 0.013202 0.000010 0.017318 0.272070 0.000010 0.048987 0.012544 0.366243
0.247221 0.000010 0.000010 0.011367 0.336691 0.000010 0.043577 0.008253 0.352861
