# Supplementary material for: Genetic analysis of Thai cattle reveals a Southeast Asian indicine ancestry
Source: PeerJ. 2015 Oct 27;3:e1318. doi: 10.7717/peerj.1318 (PMC4627918; doi:10.7717/peerj.1318)
Supplement: Dataset S2 — The Q values inferred by ADMIXTURE for each modeled K are shown for each individual, which are labeled according to breed information. The data are organized into three folders, each of which represents the ADMIXTURE experiments described in Fig. S5. [file peerj-03-1318-s007.zip › SupplementDataS7/28experiments/experiment_10/sample.ind]

HAR	624752199
HAR	624752209
HAR	624752219
HAR	624752229
HAR	624752239
HAR	624752249
HAR	624752259
HAR	624752269
HAR	624752279
HAR	624752289
NEL	504202850
NEL	504203170
NEL	504337729
NEL	504337759
NEL	504337769
NEL	504337779
NEL	504337789
NEL	504337799
NEL	504337809
NEL	504337819
NEL	504337829
NEL	504337839
NEL	504337849
NEL	504337859
NEL	504337869
NEL	504337879
NEL	504337889
NEL	504337919
NEL	504337929
NEL	504337939
BR	503019140
BR	503019190
BR	503019200
BR	503029990
BR	503030020
BR	503030040
BR	503030060
BR	503030230
BR	503334519
BR	503334539
BR	503334549
BR	503334609
BR	503334649
BR	503334659
BR	503334669
BR	503334679
BR	503334689
BR	503334699
BR	503334729
BR	503334759
GIR	507333119
GIR	507333129
GIR	507335349
GIR	507335359
GIR	507335379
GIR	507335399
GIR	507335409
GIR	507335419
GIR	507335429
GIR	507335439
GIR	507335449
GIR	507335459
GIR	507335469
GIR	507335479
GIR	507335489
GIR	507335499
GIR	507335519
GIR	507335529
GIR	507335539
GIR	507335559
CHO	508523640
CHO	508523650
CHO	508523660
CHO	508523670
CHO	508523680
CHO	508523690
CHO	508751899
CHO	508751909
CHO	508751919
CHO	508751929
CHO	508751939
SAHW	506333289
SAHW	506333299
SAHW	506333309
SAHW	506333319
SAHW	506333329
SAHW	506333339
SAHW	506333349
SAHW	506333359
SAHW	506333369
SAHW	506333379
SAHW	506333389
SAHW	506333399
SAHW	506752699
SAHW	506752709
SAHW	506752719
SAHW	506752749
SAHW	506752759
GBI	623752099
GBI	623752109
GBI	623752119
GBI	623752129
GBI	623752139
GBI	623752149
GBI	623752159
GBI	623752169
GBI	623752179
GBI	623752189
BAG	621751799
BAG	621751809
BAG	621751819
BAG	621751829
BAG	621751839
BAG	621751849
BAG	621751859
BAG	621751869
BAG	621751879
BAG	621751889
KAN	626752399
KAN	626752409
KAN	626752419
KAN	626752429
KAN	626752439
KAN	626752449
KAN	626752459
KAN	626752469
KAN	626752479
KAN	626752489
DHA	509523700
DHA	509523710
DHA	509523720
DHA	509523730
DHA	509523740
DHA	509523750
DHA	509523760
DHA	509752049
DHA	509752059
DHA	509752069
DHA	509752079
DHA	509752089
LOH	510523770
LOH	510523780
LOH	510523790
LOH	510523800
LOH	510523810
LOH	510752499
LOH	510752509
LOH	510752519
LOH	510752529
LOH	510752539
THA	511523820
THA	511523830
THA	511523840
THA	511523850
THA	511523860
THA	511523870
THA	511523880
THA	511752729
THA	511752739
THA	511752769
THA	511752779
THA	511752789
RSIN	512523890
RSIN	512523900
RSIN	512523910
RSIN	512523920
RSIN	512523930
RSIN	512752549
RSIN	512752559
RSIN	512752569
RSIN	512752579
RSIN	512752589
ACH	513523940
ACH	513523950
ACH	513523960
ACH	513523970
ACH	513523980
ACH	513523990
ACH	513524000
ACH	513751749
ACH	513751759
ACH	513751769
ACH	513751779
ACH	513751789
HIS	625752299
HIS	625752309
HIS	625752319
HIS	625752329
HIS	625752339
HIS	625752349
HIS	625752359
HIS	625752369
HIS	625752379
HIS	625752389
DAJ	622751949
DAJ	622751959
DAJ	622751969
DAJ	622751979
DAJ	622751989
DAJ	622751999
DAJ	622752009
DAJ	622752019
DAJ	622752029
DAJ	622752039
ROJ	627752599
ROJ	627752609
ROJ	627752619
ROJ	627752629
ROJ	627752639
ROJ	627752649
ROJ	627752659
ROJ	627752669
ROJ	627752679
ROJ	627752689
THR	THR_216
ACE	616520730
ACE	616520740
ACE	616520750
ACE	616520760
ACE	616520780
ACE	616520790
ACE	616520800
ACE	616520810
ACE	616520820
ACE	616520830
ACE	616520840
ACE	616520850
PES	617520870
PES	617520930
PES	617520960
PES	617520970
PES	617521000
PES	617521010
MAD	618521020
MAD	618521030
MAD	618521050
MAD	618521060
MAD	618521070
MAD	618521080
MAD	618521100
BRE	619521140
BRE	619521160
BRE	619521170
BRE	619521180
BRE	619521190
BRE	619521200
BRE	619521220
BRE	619521230
BRE	619521240
ONG	614520210
ONG	614520220
ONG	614520240
ONG	614520280
ONG	614520290
ONG	614520300
ONG	614520310
ONG	614520320
ONG	614520330
ONG	614520340
ONG	614520350
ONG	614520370
ONG	614520380
ONG	614520390
ONG	614520560
ONG	614520570
ONG	614520580
ONG	614520590
ONG	614520600
ONG	614520610
