# Supplementary material for: Genetic analysis of Thai cattle reveals a Southeast Asian indicine ancestry
Source: PeerJ. 2015 Oct 27;3:e1318. doi: 10.7717/peerj.1318 (PMC4627918; doi:10.7717/peerj.1318)
Supplement: Dataset S2 — The Q values inferred by ADMIXTURE for each modeled K are shown for each individual, which are labeled according to breed information. The data are organized into three folders, each of which represents the ADMIXTURE experiments described in Fig. S5. [file peerj-03-1318-s007.zip › SupplementDataS7/28experiments/experiment_11/10.Q]

0.000010 0.000010 0.999910 0.000010 0.000010 0.000010 0.000010 0.000010 0.000010 0.000010
0.000010 0.000010 0.999910 0.000010 0.000010 0.000010 0.000010 0.000010 0.000010 0.000010
0.000010 0.000010 0.999906 0.000010 0.000010 0.000010 0.000010 0.000010 0.000014 0.000010
0.000010 0.000010 0.999910 0.000010 0.000010 0.000010 0.000010 0.000010 0.000010 0.000010
0.000010 0.000010 0.999909 0.000010 0.000010 0.000010 0.000010 0.000010 0.000010 0.000010
0.000010 0.000010 0.999910 0.000010 0.000010 0.000010 0.000010 0.000010 0.000010 0.000010
0.000010 0.000010 0.999907 0.000013 0.000010 0.000010 0.000010 0.000010 0.000010 0.000010
0.000010 0.000010 0.999906 0.000011 0.000010 0.000010 0.000012 0.000011 0.000010 0.000010
0.602501 0.000010 0.196048 0.000010 0.000010 0.025498 0.175893 0.000010 0.000010 0.000010
0.606739 0.026367 0.192695 0.000010 0.000010 0.000010 0.174139 0.000010 0.000010 0.000010
0.235571 0.702831 0.000010 0.000010 0.000010 0.004421 0.057117 0.000010 0.000010 0.000010
0.000010 0.999910 0.000010 0.000010 0.000010 0.000010 0.000010 0.000010 0.000010 0.000010
0.000010 0.999910 0.000010 0.000010 0.000010 0.000010 0.000010 0.000010 0.000010 0.000010
0.000010 0.999910 0.000010 0.000010 0.000010 0.000010 0.000010 0.000010 0.000010 0.000010
0.000010 0.999910 0.000010 0.000010 0.000010 0.000010 0.000010 0.000010 0.000010 0.000010
0.084908 0.893386 0.000010 0.000010 0.000010 0.000010 0.021636 0.000010 0.000010 0.000010
0.000010 0.999910 0.000010 0.000010 0.000010 0.000010 0.000010 0.000010 0.000010 0.000010
0.000010 0.929637 0.011858 0.000010 0.000010 0.000010 0.000010 0.000010 0.000010 0.058435
0.000010 0.999910 0.000010 0.000010 0.000010 0.000010 0.000010 0.000010 0.000010 0.000010
0.000010 0.999910 0.000010 0.000010 0.000010 0.000010 0.000010 0.000010 0.000010 0.000010
0.000010 0.999910 0.000010 0.000010 0.000010 0.000010 0.000010 0.000010 0.000010 0.000010
0.000010 0.999910 0.000010 0.000010 0.000010 0.000010 0.000010 0.000010 0.000010 0.000010
0.000010 0.999910 0.000010 0.000010 0.000010 0.000010 0.000010 0.000010 0.000010 0.000010
0.000010 0.999910 0.000010 0.000010 0.000010 0.000010 0.000010 0.000010 0.000010 0.000010
0.202821 0.743156 0.000010 0.003292 0.000010 0.013645 0.010155 0.008820 0.000010 0.018080
0.000010 0.999910 0.000010 0.000010 0.000010 0.000010 0.000010 0.000010 0.000010 0.000010
0.000010 0.999909 0.000010 0.000010 0.000011 0.000010 0.000010 0.000010 0.000010 0.000010
0.000010 0.999909 0.000010 0.000011 0.000010 0.000010 0.000010 0.000010 0.000010 0.000010
0.000010 0.999910 0.000010 0.000010 0.000010 0.000010 0.000010 0.000010 0.000010 0.000010
0.000010 0.999910 0.000010 0.000010 0.000010 0.000010 0.000010 0.000010 0.000010 0.000010
0.617604 0.053544 0.005066 0.000010 0.029737 0.036135 0.107290 0.031425 0.007033 0.112157
0.597138 0.082461 0.014984 0.000010 0.035341 0.041391 0.050786 0.000010 0.000594 0.177285
0.239865 0.061372 0.006443 0.000010 0.000010 0.056336 0.000010 0.005692 0.000010 0.630253
0.000010 0.000010 0.000010 0.000010 0.000010 0.000010 0.000010 0.000010 0.000010 0.999910
0.000010 0.000010 0.000010 0.000010 0.000019 0.000010 0.000010 0.000010 0.000010 0.999901
0.273786 0.035576 0.010245 0.000010 0.000010 0.009574 0.000987 0.000010 0.000010 0.669792
0.529068 0.076573 0.025872 0.000010 0.000010 0.037732 0.009158 0.005979 0.002495 0.313104
0.000010 0.000010 0.000010 0.000010 0.000010 0.000010 0.000010 0.000010 0.000010 0.999910
0.125293 0.062387 0.018319 0.000010 0.059340 0.013812 0.013438 0.027417 0.027798 0.652186
0.173937 0.008098 0.002682 0.000010 0.115215 0.040241 0.000010 0.011254 0.063476 0.585077
0.292168 0.047783 0.000010 0.000010 0.081337 0.001793 0.012953 0.000010 0.016757 0.547180
0.000010 0.000010 0.000010 0.000010 0.000010 0.000010 0.000010 0.000010 0.000010 0.999910
0.588024 0.076092 0.019523 0.001056 0.011010 0.028172 0.056905 0.000010 0.024061 0.195148
0.074628 0.049802 0.000010 0.000010 0.000010 0.003121 0.000012 0.000010 0.000010 0.872388
0.556290 0.012792 0.005897 0.000010 0.041070 0.036942 0.031506 0.000010 0.000010 0.315473
0.419689 0.019459 0.000010 0.000010 0.063608 0.003793 0.019972 0.000010 0.043841 0.429606
0.435924 0.000010 0.005675 0.000010 0.052877 0.032304 0.000010 0.000010 0.000010 0.473169
0.008168 0.000010 0.000010 0.000010 0.000010 0.000010 0.000010 0.000010 0.000010 0.991752
0.000010 0.000010 0.000010 0.000010 0.000010 0.000010 0.000010 0.000010 0.000010 0.999910
0.000010 0.000010 0.000010 0.000010 0.000010 0.000010 0.000010 0.000010 0.000010 0.999910
0.999908 0.000010 0.000012 0.000010 0.000010 0.000010 0.000010 0.000010 0.000010 0.000010
0.999910 0.000010 0.000010 0.000010 0.000010 0.000010 0.000010 0.000010 0.000010 0.000010
0.991657 0.000010 0.008263 0.000010 0.000010 0.000010 0.000010 0.000010 0.000010 0.000010
0.999910 0.000010 0.000010 0.000010 0.000010 0.000010 0.000010 0.000010 0.000010 0.000010
0.999910 0.000010 0.000010 0.000010 0.000010 0.000010 0.000010 0.000010 0.000010 0.000010
0.999910 0.000010 0.000010 0.000010 0.000010 0.000010 0.000010 0.000010 0.000010 0.000010
0.999910 0.000010 0.000010 0.000010 0.000010 0.000010 0.000010 0.000010 0.000010 0.000010
0.999904 0.000010 0.000016 0.000010 0.000010 0.000010 0.000010 0.000010 0.000010 0.000010
0.960965 0.038955 0.000010 0.000010 0.000010 0.000010 0.000010 0.000010 0.000010 0.000010
0.999910 0.000010 0.000010 0.000010 0.000010 0.000010 0.000010 0.000010 0.000010 0.000010
0.999910 0.000010 0.000010 0.000010 0.000010 0.000010 0.000010 0.000010 0.000010 0.000010
0.999910 0.000010 0.000010 0.000010 0.000010 0.000010 0.000010 0.000010 0.000010 0.000010
0.986341 0.000010 0.000010 0.000010 0.000010 0.013579 0.000010 0.000010 0.000010 0.000010
0.999910 0.000010 0.000010 0.000010 0.000010 0.000010 0.000010 0.000010 0.000010 0.000010
0.999910 0.000010 0.000010 0.000010 0.000010 0.000010 0.000010 0.000010 0.000010 0.000010
0.950832 0.000010 0.004337 0.000010 0.000010 0.041014 0.003758 0.000010 0.000010 0.000010
0.999910 0.000010 0.000010 0.000010 0.000010 0.000010 0.000010 0.000010 0.000010 0.000010
0.996548 0.003372 0.000010 0.000010 0.000010 0.000010 0.000010 0.000010 0.000010 0.000010
0.999910 0.000010 0.000010 0.000010 0.000010 0.000010 0.000010 0.000010 0.000010 0.000010
0.982354 0.000010 0.000010 0.000010 0.000010 0.017566 0.000010 0.000010 0.000010 0.000010
0.000010 0.000010 0.000010 0.000010 0.000010 0.999910 0.000010 0.000010 0.000010 0.000010
0.000010 0.000010 0.000010 0.000010 0.000010 0.999910 0.000010 0.000010 0.000010 0.000010
0.000010 0.000010 0.000010 0.000010 0.000010 0.999910 0.000010 0.000010 0.000010 0.000010
0.000010 0.000010 0.000010 0.000010 0.000010 0.999910 0.000010 0.000010 0.000010 0.000010
0.000010 0.000010 0.000010 0.000010 0.000010 0.999910 0.000010 0.000010 0.000010 0.000010
0.000010 0.000010 0.000010 0.000010 0.000010 0.999910 0.000010 0.000010 0.000010 0.000010
0.070689 0.000010 0.000010 0.000010 0.000010 0.929231 0.000010 0.000010 0.000010 0.000010
0.000010 0.000010 0.000010 0.000010 0.000010 0.999910 0.000010 0.000010 0.000010 0.000010
0.000010 0.000010 0.000010 0.000010 0.000010 0.999910 0.000010 0.000010 0.000010 0.000010
0.000010 0.000010 0.000010 0.000010 0.000010 0.999910 0.000010 0.000010 0.000010 0.000010
0.446370 0.070163 0.030682 0.001398 0.000010 0.104124 0.237434 0.057815 0.046103 0.005901
0.089163 0.000010 0.000010 0.000010 0.000010 0.021658 0.889109 0.000010 0.000010 0.000010
0.000010 0.000010 0.000010 0.000010 0.000010 0.000010 0.999910 0.000010 0.000010 0.000010
0.000010 0.000010 0.000010 0.000010 0.000010 0.000010 0.999910 0.000010 0.000010 0.000010
0.000010 0.000010 0.000010 0.000010 0.000010 0.000010 0.999910 0.000010 0.000010 0.000010
0.124405 0.000010 0.000010 0.000010 0.000010 0.036985 0.838540 0.000010 0.000010 0.000010
0.000010 0.000010 0.000010 0.000010 0.000010 0.000010 0.999910 0.000010 0.000010 0.000010
0.122846 0.000010 0.008559 0.000010 0.000010 0.054619 0.813916 0.000010 0.000010 0.000010
0.086347 0.000010 0.015291 0.000010 0.000010 0.010938 0.886215 0.001159 0.000010 0.000010
0.100947 0.000010 0.000010 0.000010 0.000010 0.003260 0.895724 0.000010 0.000010 0.000010
0.146660 0.000010 0.000010 0.000010 0.000010 0.000010 0.853260 0.000010 0.000010 0.000010
0.000010 0.000010 0.000010 0.000010 0.000010 0.000010 0.999910 0.000010 0.000010 0.000010
0.000010 0.000010 0.000010 0.000010 0.000010 0.000010 0.999910 0.000010 0.000010 0.000010
0.000010 0.000010 0.000010 0.000010 0.000010 0.000010 0.999910 0.000010 0.000010 0.000010
0.000010 0.000010 0.000010 0.000010 0.000019 0.000010 0.999901 0.000010 0.000010 0.000010
0.202205 0.010267 0.000010 0.000010 0.000010 0.055683 0.729629 0.002165 0.000010 0.000010
0.000010 0.000010 0.000010 0.000010 0.000010 0.000010 0.999910 0.000010 0.000010 0.000010
0.000010 0.000010 0.000010 0.000010 0.000010 0.000010 0.999910 0.000010 0.000010 0.000010
0.469448 0.053515 0.008261 0.000010 0.030871 0.064388 0.134891 0.078183 0.152315 0.008119
0.000010 0.000010 0.000010 0.000010 0.000010 0.000010 0.999910 0.000010 0.000010 0.000010
0.415664 0.075488 0.004702 0.000010 0.061479 0.056708 0.126126 0.046094 0.160163 0.053566
0.000010 0.000010 0.000010 0.000010 0.000018 0.000010 0.999902 0.000010 0.000010 0.000010
0.000010 0.000010 0.000010 0.000010 0.000010 0.000010 0.999910 0.000010 0.000010 0.000010
0.399659 0.083397 0.000010 0.000010 0.047988 0.046010 0.141754 0.053682 0.171923 0.055568
0.099740 0.000010 0.000010 0.000010 0.000010 0.014351 0.885834 0.000015 0.000010 0.000010
0.327081 0.040796 0.002332 0.015136 0.110863 0.044759 0.115606 0.036450 0.269680 0.037295
0.255662 0.055162 0.006889 0.000010 0.081119 0.037361 0.114325 0.038868 0.351123 0.059480
0.221932 0.077397 0.000010 0.000010 0.089015 0.035810 0.114004 0.022124 0.364124 0.075574
0.880131 0.000010 0.016107 0.000010 0.000010 0.033007 0.060562 0.010143 0.000010 0.000010
0.639334 0.012759 0.012119 0.000010 0.000010 0.099881 0.189160 0.026122 0.020595 0.000010
0.644399 0.048886 0.025421 0.000010 0.000010 0.040535 0.146435 0.063807 0.030486 0.000010
0.785429 0.000010 0.000010 0.000010 0.214491 0.000010 0.000010 0.000010 0.000010 0.000010
0.881460 0.000443 0.000010 0.000010 0.000010 0.066957 0.051081 0.000010 0.000010 0.000010
0.690119 0.066297 0.011861 0.005972 0.000010 0.046565 0.119478 0.043592 0.016096 0.000010
0.697868 0.000010 0.000010 0.000010 0.144090 0.036968 0.066398 0.000010 0.054627 0.000010
0.785662 0.000010 0.000010 0.000010 0.214258 0.000010 0.000010 0.000010 0.000010 0.000010
0.909412 0.000010 0.000010 0.000010 0.000010 0.041912 0.048606 0.000010 0.000010 0.000010
0.829165 0.005654 0.000010 0.000010 0.000010 0.060927 0.074560 0.029644 0.000010 0.000010
0.823708 0.048934 0.000010 0.000010 0.000010 0.048599 0.067644 0.011065 0.000010 0.000010
0.976504 0.000010 0.023416 0.000010 0.000010 0.000010 0.000010 0.000010 0.000010 0.000010
0.731104 0.080748 0.029375 0.001208 0.000010 0.057014 0.087735 0.012786 0.000010 0.000010
0.999910 0.000010 0.000010 0.000010 0.000010 0.000010 0.000010 0.000010 0.000010 0.000010
0.999302 0.000010 0.000618 0.000010 0.000010 0.000010 0.000010 0.000010 0.000010 0.000010
0.999910 0.000010 0.000010 0.000010 0.000010 0.000010 0.000010 0.000010 0.000010 0.000010
0.795709 0.034133 0.000010 0.000010 0.000010 0.071563 0.068693 0.029853 0.000010 0.000010
0.995030 0.000010 0.004890 0.000010 0.000010 0.000010 0.000010 0.000010 0.000010 0.000010
0.999910 0.000010 0.000010 0.000010 0.000010 0.000010 0.000010 0.000010 0.000010 0.000010
0.669863 0.055177 0.014878 0.000010 0.000010 0.083578 0.118252 0.034123 0.022658 0.001450
0.529162 0.098970 0.019409 0.000010 0.000010 0.093393 0.156444 0.057389 0.045203 0.000010
0.580892 0.078912 0.000010 0.012739 0.000010 0.076001 0.180334 0.033161 0.037932 0.000010
0.534450 0.086159 0.005363 0.021488 0.000010 0.066694 0.198346 0.041478 0.046002 0.000010
0.521533 0.113798 0.003744 0.000010 0.000010 0.117767 0.131927 0.069987 0.041214 0.000010
0.537799 0.078971 0.009424 0.000010 0.000010 0.055036 0.210671 0.050684 0.057386 0.000010
0.548660 0.093630 0.006656 0.000010 0.000010 0.060454 0.209443 0.033319 0.047810 0.000010
0.548225 0.076037 0.012718 0.000010 0.000010 0.092148 0.172005 0.067733 0.031104 0.000010
0.532260 0.129302 0.035065 0.018309 0.000010 0.073892 0.131829 0.035741 0.043582 0.000010
0.533929 0.112995 0.006185 0.014476 0.000010 0.066339 0.143244 0.053966 0.064494 0.004362
0.511685 0.116506 0.008784 0.000010 0.000010 0.066628 0.152466 0.087644 0.056258 0.000010
0.538829 0.092207 0.009929 0.000010 0.000010 0.097252 0.164807 0.064938 0.032008 0.000010
0.519377 0.064077 0.000010 0.000010 0.000010 0.111708 0.163816 0.075176 0.065806 0.000010
0.483326 0.088458 0.030319 0.008485 0.000010 0.077373 0.172127 0.066803 0.073088 0.000010
0.517944 0.122738 0.001597 0.001450 0.000010 0.066544 0.165455 0.063423 0.060829 0.000010
0.435644 0.063083 0.015347 0.000010 0.030884 0.061277 0.169386 0.078905 0.142232 0.003234
0.538046 0.067457 0.007907 0.000010 0.000010 0.066849 0.166319 0.042683 0.110709 0.000010
0.535863 0.069421 0.000490 0.000010 0.000010 0.085312 0.168027 0.037073 0.103785 0.000010
0.474893 0.102655 0.017266 0.000010 0.000010 0.080474 0.163717 0.085518 0.075448 0.000010
0.575678 0.094695 0.015265 0.000010 0.000018 0.072933 0.164504 0.034337 0.042549 0.000010
0.561528 0.083419 0.004658 0.000010 0.000010 0.062533 0.165197 0.046927 0.075707 0.000010
0.535715 0.095697 0.021738 0.010014 0.002303 0.078096 0.149880 0.056559 0.049987 0.000010
0.474504 0.099678 0.021819 0.004868 0.000010 0.094949 0.182636 0.052560 0.068966 0.000010
0.790465 0.023736 0.000010 0.000010 0.000010 0.067168 0.095454 0.023126 0.000010 0.000010
0.774210 0.013406 0.006805 0.000010 0.000010 0.053316 0.126864 0.025358 0.000010 0.000010
0.743941 0.061276 0.010560 0.000010 0.000010 0.056184 0.118834 0.009166 0.000010 0.000010
0.732666 0.061915 0.011201 0.000010 0.000010 0.065406 0.100418 0.028354 0.000010 0.000010
0.596745 0.058946 0.010883 0.000010 0.102799 0.037170 0.050350 0.000010 0.088085 0.055002
0.813189 0.020619 0.015558 0.000010 0.000010 0.086559 0.062774 0.001262 0.000010 0.000010
0.433526 0.065134 0.027063 0.004682 0.078172 0.084773 0.136899 0.005281 0.078611 0.085860
0.598944 0.066980 0.018304 0.000010 0.000010 0.090288 0.134339 0.071518 0.019596 0.000010
0.693167 0.049912 0.026631 0.000010 0.000010 0.056991 0.127957 0.033346 0.011966 0.000010
0.604826 0.109816 0.021379 0.018420 0.000010 0.066157 0.093442 0.041155 0.044786 0.000010
0.725678 0.046144 0.023686 0.000010 0.000010 0.065049 0.117651 0.000010 0.021752 0.000010
0.714622 0.035705 0.027124 0.000010 0.000010 0.110664 0.068662 0.029048 0.010766 0.003390
0.606928 0.084344 0.000010 0.015015 0.000010 0.060498 0.176154 0.045273 0.011758 0.000010
0.591265 0.080792 0.004969 0.000012 0.000010 0.072472 0.195026 0.045271 0.010173 0.000010
0.579664 0.057617 0.013270 0.000010 0.000010 0.068686 0.184482 0.072516 0.023735 0.000010
0.611704 0.038546 0.000010 0.000010 0.000010 0.083075 0.172243 0.051447 0.042946 0.000010
0.544281 0.107472 0.014859 0.000010 0.000010 0.070320 0.205969 0.043426 0.013643 0.000010
0.195562 0.000010 0.021901 0.000010 0.000010 0.027038 0.739238 0.016212 0.000010 0.000010
0.058987 0.000010 0.008011 0.000010 0.000010 0.025857 0.907084 0.000010 0.000010 0.000010
0.562713 0.115562 0.023079 0.004677 0.000010 0.068681 0.155919 0.029481 0.039331 0.000548
0.427041 0.014342 0.020405 0.000010 0.016195 0.049638 0.434343 0.000010 0.038006 0.000010
0.368399 0.015188 0.423123 0.000010 0.000010 0.039502 0.128582 0.025167 0.000010 0.000010
0.030326 0.000010 0.000010 0.000010 0.000010 0.090348 0.078793 0.002693 0.797790 0.000010
0.000010 0.000010 0.000010 0.000010 0.000010 0.000010 0.000010 0.000010 0.999910 0.000010
0.157919 0.000010 0.002944 0.000010 0.000010 0.044917 0.425797 0.000010 0.368373 0.000010
0.000010 0.000010 0.000010 0.000010 0.000010 0.000010 0.000010 0.000010 0.999910 0.000010
0.420997 0.073485 0.003849 0.002617 0.004604 0.092184 0.144107 0.066691 0.168052 0.023413
0.337000 0.059419 0.004654 0.000010 0.097625 0.040303 0.111049 0.070273 0.247579 0.032088
0.376192 0.038671 0.004257 0.007020 0.052804 0.088510 0.152088 0.059882 0.156501 0.064075
0.000010 0.000010 0.000010 0.000010 0.000010 0.000015 0.000010 0.000010 0.999905 0.000010
0.098240 0.041668 0.000010 0.000012 0.000010 0.039158 0.050467 0.000010 0.770415 0.000010
0.000010 0.000010 0.000010 0.000010 0.000010 0.000010 0.000010 0.000010 0.999910 0.000010
0.345745 0.057550 0.004542 0.000010 0.048116 0.064144 0.154886 0.076827 0.242169 0.006010
0.407532 0.031768 0.003042 0.000010 0.092570 0.056593 0.123666 0.012935 0.242781 0.029103
0.580325 0.082027 0.033094 0.000010 0.000010 0.082573 0.113649 0.073782 0.034519 0.000010
0.544400 0.043280 0.042192 0.000010 0.000010 0.095513 0.173878 0.071819 0.025211 0.003687
0.782038 0.003303 0.009479 0.000010 0.000010 0.055240 0.149890 0.000010 0.000010 0.000010
0.740561 0.022768 0.031086 0.000010 0.000010 0.062584 0.138065 0.004897 0.000010 0.000010
0.502250 0.094734 0.030933 0.000010 0.000010 0.072489 0.203701 0.063088 0.032775 0.000010
0.783131 0.002762 0.009628 0.000010 0.000010 0.054665 0.149764 0.000010 0.000010 0.000010
0.733662 0.020882 0.010483 0.000010 0.000010 0.066685 0.168238 0.000011 0.000010 0.000010
0.640761 0.050334 0.042679 0.000010 0.000010 0.055797 0.153978 0.042156 0.014264 0.000010
0.218604 0.002782 0.014875 0.000010 0.000010 0.007515 0.756173 0.000010 0.000010 0.000010
0.207435 0.000010 0.699601 0.000010 0.000010 0.010539 0.082365 0.000010 0.000010 0.000010
0.554474 0.067063 0.000271 0.010074 0.000010 0.096262 0.196680 0.025439 0.049717 0.000010
0.557034 0.059224 0.016741 0.020320 0.000010 0.096059 0.190996 0.000010 0.059596 0.000010
0.501894 0.047671 0.020373 0.000010 0.000010 0.133971 0.222105 0.035141 0.038815 0.000010
0.524145 0.073659 0.023608 0.004225 0.000010 0.101137 0.195477 0.046981 0.015668 0.015090
0.529163 0.079813 0.018752 0.005128 0.000010 0.088008 0.205352 0.024408 0.049357 0.000010
0.565738 0.064294 0.018348 0.000010 0.000010 0.095620 0.166051 0.061519 0.028400 0.000010
0.566344 0.064137 0.019712 0.000010 0.000010 0.094969 0.166401 0.060079 0.028327 0.000010
0.528946 0.072249 0.016022 0.003833 0.012708 0.081154 0.143703 0.065874 0.052135 0.023375
0.593580 0.075071 0.000010 0.003875 0.000010 0.104169 0.144756 0.039055 0.039464 0.000010
0.605760 0.034502 0.009288 0.000010 0.000010 0.101218 0.140804 0.063888 0.044511 0.000010
0.535571 0.058925 0.014675 0.000010 0.030707 0.087785 0.164790 0.019234 0.088294 0.000010
0.515742 0.093499 0.034675 0.000010 0.000010 0.084039 0.184008 0.034751 0.039453 0.013814
0.515668 0.052727 0.022480 0.000010 0.000010 0.093115 0.193196 0.042519 0.075270 0.005005
0.583024 0.083601 0.004315 0.000010 0.000010 0.088611 0.177742 0.045748 0.016929 0.000010
0.645245 0.072509 0.000010 0.008775 0.000010 0.075575 0.156703 0.019273 0.021890 0.000010
0.549968 0.090709 0.014419 0.004288 0.000010 0.052666 0.214207 0.037726 0.035997 0.000010
0.549297 0.100148 0.000010 0.000016 0.000010 0.097725 0.160289 0.065565 0.025727 0.001213
0.569059 0.081472 0.012874 0.000010 0.000010 0.070080 0.189618 0.036203 0.040664 0.000010
0.517492 0.075446 0.014466 0.012385 0.000010 0.068482 0.252270 0.007615 0.051823 0.000010
0.484715 0.094674 0.026645 0.000010 0.000010 0.108273 0.171100 0.029425 0.073476 0.011672
0.265354 0.080873 0.021221 0.074946 0.000010 0.060084 0.110826 0.374875 0.011802 0.000010
0.072961 0.000010 0.010336 0.002822 0.044574 0.045910 0.010924 0.812443 0.000010 0.000010
0.000010 0.000010 0.000010 0.000010 0.000010 0.000010 0.047826 0.952094 0.000010 0.000010
0.061044 0.019604 0.014139 0.000010 0.000010 0.047618 0.013091 0.812398 0.000010 0.032076
0.000010 0.000010 0.000010 0.000010 0.000010 0.000010 0.000010 0.999910 0.000010 0.000010
0.057399 0.017205 0.000010 0.000010 0.000010 0.022679 0.000010 0.902656 0.000010 0.000010
0.000010 0.000010 0.000010 0.000010 0.000010 0.072717 0.003190 0.924023 0.000010 0.000010
0.000010 0.000010 0.000010 0.000010 0.000010 0.000010 0.000010 0.999910 0.000010 0.000010
0.000010 0.000010 0.010840 0.000010 0.000010 0.073759 0.000010 0.915331 0.000010 0.000010
0.000010 0.000010 0.000010 0.000010 0.000010 0.000010 0.000010 0.999910 0.000010 0.000010
0.011202 0.013575 0.001503 0.000010 0.000010 0.058138 0.017085 0.898456 0.000010 0.000010
0.076621 0.045405 0.000010 0.000010 0.000010 0.025243 0.030241 0.822439 0.000010 0.000010
0.000010 0.000010 0.000010 0.000010 0.000010 0.028687 0.000010 0.971233 0.000010 0.000010
0.000010 0.000010 0.000010 0.000010 0.000010 0.000010 0.000010 0.999910 0.000010 0.000010
0.000010 0.000010 0.000010 0.000010 0.000010 0.000010 0.000010 0.999910 0.000010 0.000010
0.000010 0.000010 0.000014 0.000010 0.000010 0.000010 0.000010 0.999906 0.000010 0.000010
0.000010 0.000010 0.000010 0.000010 0.000010 0.000010 0.000010 0.999910 0.000010 0.000010
0.000010 0.000010 0.000010 0.000010 0.000010 0.000010 0.000010 0.999910 0.000010 0.000010
0.000010 0.000010 0.000010 0.000010 0.000010 0.000010 0.000010 0.999910 0.000010 0.000010
0.000010 0.000010 0.000010 0.999910 0.000010 0.000010 0.000010 0.000010 0.000010 0.000010
0.000010 0.000010 0.000010 0.999910 0.000010 0.000010 0.000010 0.000010 0.000010 0.000010
0.000010 0.000010 0.000010 0.999910 0.000010 0.000010 0.000010 0.000010 0.000010 0.000010
0.000010 0.000010 0.000010 0.999910 0.000010 0.000010 0.000010 0.000010 0.000010 0.000010
0.000010 0.000010 0.000010 0.999910 0.000010 0.000010 0.000010 0.000010 0.000010 0.000010
0.000010 0.000010 0.000010 0.999910 0.000010 0.000010 0.000010 0.000010 0.000010 0.000010
0.000010 0.000010 0.000010 0.999910 0.000010 0.000010 0.000010 0.000010 0.000010 0.000010
0.077017 0.066688 0.000010 0.776198 0.000010 0.000010 0.060131 0.019916 0.000010 0.000010
0.185192 0.151524 0.014761 0.533631 0.000010 0.050990 0.023409 0.040463 0.000010 0.000010
0.104247 0.038586 0.000010 0.804637 0.000010 0.005147 0.021942 0.025401 0.000010 0.000010
0.083067 0.110018 0.005543 0.729963 0.000010 0.000010 0.030621 0.040747 0.000010 0.000010
0.000010 0.000010 0.000010 0.999902 0.000010 0.000010 0.000010 0.000010 0.000018 0.000010
0.000010 0.000010 0.000010 0.999910 0.000010 0.000010 0.000010 0.000010 0.000010 0.000010
0.116033 0.010393 0.000010 0.769178 0.000010 0.007034 0.085174 0.012148 0.000010 0.000010
0.058734 0.000864 0.018340 0.857451 0.000010 0.054020 0.000010 0.010551 0.000010 0.000010
0.054103 0.068430 0.000010 0.745871 0.000010 0.026727 0.032386 0.072443 0.000010 0.000010
0.285847 0.431492 0.000783 0.168216 0.000010 0.059907 0.028033 0.025691 0.000010 0.000010
0.208708 0.436808 0.000010 0.180585 0.000010 0.026601 0.038141 0.050523 0.011353 0.047260
0.231370 0.400193 0.016600 0.154071 0.000010 0.056603 0.076414 0.060043 0.004686 0.000010
0.218088 0.397938 0.000010 0.204953 0.000010 0.052868 0.100189 0.025925 0.000010 0.000010
0.262614 0.347559 0.000617 0.205859 0.032847 0.027475 0.071720 0.020252 0.000010 0.031046
0.005081 0.185114 0.000010 0.561212 0.138437 0.028092 0.046941 0.035093 0.000010 0.000010
0.000010 0.000010 0.000010 0.000010 0.999903 0.000010 0.000010 0.000010 0.000017 0.000010
0.000010 0.000017 0.000014 0.000010 0.999898 0.000011 0.000010 0.000010 0.000010 0.000010
0.000010 0.000010 0.000010 0.000010 0.999905 0.000010 0.000010 0.000010 0.000015 0.000010
0.002743 0.219858 0.000010 0.000010 0.747809 0.029529 0.000010 0.000010 0.000010 0.000010
0.008231 0.217703 0.000010 0.000010 0.747088 0.026917 0.000010 0.000010 0.000010 0.000010
0.222586 0.303873 0.000828 0.270360 0.000010 0.026731 0.106489 0.061029 0.008085 0.000010
0.045345 0.058995 0.000010 0.160952 0.415310 0.000010 0.018342 0.004523 0.127786 0.168726
0.116468 0.130718 0.006444 0.400844 0.105807 0.031199 0.046165 0.046467 0.039924 0.075964
0.168317 0.394550 0.000011 0.261055 0.000010 0.035084 0.093645 0.047310 0.000010 0.000010
0.227909 0.362600 0.000010 0.264949 0.000010 0.006165 0.089603 0.044200 0.000010 0.004543
0.324763 0.388925 0.001853 0.133461 0.000010 0.000010 0.086001 0.064958 0.000010 0.000010
0.359500 0.394881 0.006322 0.119169 0.000010 0.000010 0.061030 0.059058 0.000010 0.000010
0.241171 0.360508 0.013229 0.230820 0.000010 0.042317 0.076250 0.035674 0.000010 0.000010
0.211205 0.348710 0.000102 0.289508 0.000010 0.033540 0.074090 0.042815 0.000010 0.000010
