# Supplementary material for: Genetic analysis of Thai cattle reveals a Southeast Asian indicine ancestry
Source: PeerJ. 2015 Oct 27;3:e1318. doi: 10.7717/peerj.1318 (PMC4627918; doi:10.7717/peerj.1318)
Supplement: Dataset S2 — The Q values inferred by ADMIXTURE for each modeled K are shown for each individual, which are labeled according to breed information. The data are organized into three folders, each of which represents the ADMIXTURE experiments described in Fig. S5. [file peerj-03-1318-s007.zip › SupplementDataS7/28experiments/experiment_11/11.Q]

0.000010 0.000010 0.000010 0.000010 0.000010 0.000010 0.000010 0.000018 0.000010 0.000010 0.999892
0.000010 0.000010 0.000010 0.000010 0.000010 0.000010 0.000010 0.000012 0.000010 0.000010 0.999898
0.000010 0.000010 0.000010 0.000010 0.000010 0.000010 0.000010 0.000010 0.000010 0.000010 0.999900
0.000010 0.000010 0.000010 0.000010 0.000010 0.000010 0.000010 0.000010 0.000010 0.000010 0.999900
0.000010 0.000010 0.000010 0.000010 0.000010 0.000010 0.000010 0.000010 0.000010 0.000010 0.999900
0.000010 0.000010 0.000011 0.000014 0.000010 0.000015 0.000010 0.000010 0.000010 0.000010 0.999890
0.000010 0.000010 0.000010 0.000013 0.000010 0.000010 0.000010 0.000010 0.000010 0.000010 0.999897
0.000010 0.000010 0.000010 0.000010 0.000010 0.000010 0.000010 0.000010 0.000010 0.000010 0.999900
0.002732 0.028222 0.000010 0.584414 0.000010 0.000010 0.000010 0.000010 0.000010 0.186831 0.197741
0.000010 0.002116 0.000010 0.582625 0.030154 0.000010 0.000010 0.000010 0.000010 0.189658 0.195387
0.014351 0.003600 0.000010 0.213778 0.704189 0.000010 0.000387 0.000010 0.000010 0.063645 0.000010
0.000010 0.000010 0.000010 0.000010 0.999900 0.000010 0.000010 0.000010 0.000010 0.000010 0.000010
0.000010 0.000010 0.000010 0.000010 0.999900 0.000010 0.000010 0.000010 0.000010 0.000010 0.000010
0.000010 0.000010 0.000010 0.000010 0.999900 0.000010 0.000010 0.000010 0.000010 0.000010 0.000010
0.000010 0.000010 0.000010 0.000010 0.999900 0.000010 0.000010 0.000010 0.000010 0.000010 0.000010
0.000010 0.000010 0.000010 0.105481 0.882669 0.000010 0.000010 0.000010 0.000010 0.011770 0.000010
0.000010 0.000010 0.000010 0.000010 0.999900 0.000010 0.000010 0.000010 0.000010 0.000010 0.000010
0.000010 0.000010 0.000010 0.000010 0.929817 0.000010 0.000010 0.000010 0.058393 0.000010 0.011709
0.000010 0.000010 0.000010 0.000010 0.999900 0.000010 0.000010 0.000010 0.000010 0.000010 0.000010
0.000010 0.000010 0.000010 0.000010 0.999900 0.000010 0.000010 0.000010 0.000010 0.000010 0.000010
0.000010 0.000010 0.000010 0.000010 0.999900 0.000010 0.000010 0.000010 0.000010 0.000010 0.000010
0.000010 0.000010 0.000010 0.000010 0.999900 0.000010 0.000010 0.000010 0.000010 0.000010 0.000010
0.000010 0.000010 0.000010 0.000010 0.999900 0.000010 0.000010 0.000010 0.000010 0.000010 0.000010
0.000010 0.000010 0.000010 0.000010 0.999900 0.000010 0.000010 0.000010 0.000010 0.000010 0.000010
0.043119 0.013593 0.000010 0.161988 0.741418 0.000010 0.010222 0.001270 0.016267 0.012093 0.000010
0.000010 0.000010 0.000010 0.000010 0.999900 0.000010 0.000010 0.000010 0.000010 0.000010 0.000010
0.000010 0.000010 0.000010 0.000010 0.999900 0.000010 0.000010 0.000010 0.000010 0.000010 0.000010
0.000010 0.000010 0.000010 0.000010 0.999900 0.000010 0.000010 0.000010 0.000010 0.000010 0.000010
0.000010 0.000010 0.000010 0.000010 0.999900 0.000010 0.000010 0.000010 0.000010 0.000010 0.000010
0.000010 0.000010 0.000010 0.000010 0.999900 0.000010 0.000010 0.000010 0.000010 0.000010 0.000010
0.055822 0.036213 0.005937 0.587042 0.051656 0.028481 0.029643 0.000872 0.088697 0.110273 0.005365
0.000010 0.039742 0.009078 0.590156 0.085264 0.035776 0.000010 0.000010 0.172996 0.050787 0.016170
0.000010 0.056078 0.000010 0.243777 0.061482 0.000010 0.004727 0.000010 0.628217 0.000010 0.005669
0.000010 0.000010 0.000010 0.000010 0.000010 0.000010 0.000010 0.000010 0.999900 0.000010 0.000010
0.000010 0.000010 0.000010 0.000010 0.000010 0.000010 0.000010 0.000010 0.999900 0.000010 0.000010
0.000010 0.008644 0.000010 0.283774 0.032441 0.000010 0.000010 0.000010 0.666577 0.000010 0.008504
0.000010 0.038638 0.002618 0.516512 0.077362 0.000010 0.007271 0.000010 0.315392 0.017037 0.025140
0.000010 0.000010 0.000010 0.000010 0.000010 0.000010 0.000010 0.000010 0.999900 0.000010 0.000010
0.016747 0.010982 0.036714 0.117210 0.056142 0.054511 0.026419 0.000010 0.652069 0.011799 0.017396
0.013922 0.038821 0.078416 0.160324 0.000013 0.108080 0.011325 0.000010 0.587397 0.000010 0.001682
0.000010 0.000010 0.026673 0.297972 0.037764 0.079043 0.000010 0.000010 0.547074 0.011425 0.000010
0.000010 0.000010 0.000010 0.000010 0.000010 0.000010 0.000010 0.000010 0.999900 0.000010 0.000010
0.002827 0.028537 0.027423 0.579813 0.075002 0.013063 0.000010 0.000010 0.192043 0.062160 0.019112
0.000010 0.000020 0.000010 0.085348 0.046981 0.000010 0.000010 0.000010 0.867581 0.000010 0.000010
0.007930 0.038828 0.000010 0.548849 0.009906 0.042332 0.000010 0.000010 0.312364 0.033827 0.005934
0.031628 0.000010 0.053557 0.394274 0.014043 0.056686 0.000010 0.000010 0.430736 0.019035 0.000010
0.048049 0.031308 0.000010 0.393735 0.000010 0.046260 0.000010 0.000010 0.475157 0.000010 0.005441
0.000010 0.000010 0.000010 0.014122 0.000010 0.000010 0.000010 0.000010 0.985788 0.000010 0.000010
0.000010 0.000010 0.000010 0.000010 0.000010 0.000010 0.000010 0.000010 0.999900 0.000010 0.000010
0.000010 0.000010 0.000010 0.000010 0.000010 0.000010 0.000019 0.000010 0.999891 0.000010 0.000010
0.000010 0.000010 0.000010 0.999900 0.000010 0.000010 0.000010 0.000010 0.000010 0.000010 0.000010
0.000010 0.000010 0.000010 0.999900 0.000010 0.000010 0.000010 0.000010 0.000010 0.000010 0.000010
0.000010 0.000010 0.000010 0.995492 0.000010 0.000010 0.000010 0.000010 0.000010 0.000010 0.004418
0.000010 0.000010 0.000010 0.999900 0.000010 0.000010 0.000010 0.000010 0.000010 0.000010 0.000010
0.000010 0.000010 0.000010 0.999900 0.000010 0.000010 0.000010 0.000010 0.000010 0.000010 0.000010
0.000010 0.000010 0.000010 0.999900 0.000010 0.000010 0.000010 0.000010 0.000010 0.000010 0.000010
0.000010 0.000010 0.000010 0.999900 0.000010 0.000010 0.000010 0.000010 0.000010 0.000010 0.000010
0.000010 0.000010 0.000010 0.999900 0.000010 0.000010 0.000010 0.000010 0.000010 0.000010 0.000010
0.000010 0.000010 0.000010 0.971835 0.028075 0.000010 0.000010 0.000010 0.000010 0.000010 0.000010
0.000010 0.000010 0.000010 0.999900 0.000010 0.000010 0.000010 0.000010 0.000010 0.000010 0.000010
0.000010 0.000010 0.000010 0.999900 0.000010 0.000010 0.000010 0.000010 0.000010 0.000010 0.000010
0.000010 0.000010 0.000010 0.999900 0.000010 0.000010 0.000010 0.000010 0.000010 0.000010 0.000010
0.000010 0.003856 0.000010 0.996054 0.000010 0.000010 0.000010 0.000010 0.000010 0.000010 0.000010
0.000010 0.000010 0.000010 0.999900 0.000010 0.000010 0.000010 0.000010 0.000010 0.000010 0.000010
0.000010 0.000010 0.000010 0.999900 0.000010 0.000010 0.000010 0.000010 0.000010 0.000010 0.000010
0.000010 0.034697 0.000010 0.965213 0.000010 0.000010 0.000010 0.000010 0.000010 0.000010 0.000010
0.000010 0.000010 0.000010 0.999900 0.000010 0.000010 0.000010 0.000010 0.000010 0.000010 0.000010
0.000010 0.000010 0.000010 0.999900 0.000010 0.000010 0.000010 0.000010 0.000010 0.000010 0.000010
0.000010 0.000010 0.000010 0.999900 0.000010 0.000010 0.000010 0.000010 0.000010 0.000010 0.000010
0.000010 0.001308 0.000010 0.998602 0.000010 0.000010 0.000010 0.000010 0.000010 0.000010 0.000010
0.000010 0.999900 0.000010 0.000010 0.000010 0.000010 0.000010 0.000010 0.000010 0.000010 0.000010
0.000010 0.999898 0.000010 0.000010 0.000012 0.000010 0.000010 0.000010 0.000010 0.000010 0.000010
0.000010 0.999900 0.000010 0.000010 0.000010 0.000010 0.000010 0.000010 0.000010 0.000010 0.000010
0.000010 0.999900 0.000010 0.000010 0.000010 0.000010 0.000010 0.000010 0.000010 0.000010 0.000010
0.000010 0.999900 0.000010 0.000010 0.000010 0.000010 0.000010 0.000010 0.000010 0.000010 0.000010
0.000010 0.999900 0.000010 0.000010 0.000010 0.000010 0.000010 0.000010 0.000010 0.000010 0.000010
0.000010 0.950677 0.000010 0.049233 0.000010 0.000010 0.000010 0.000010 0.000010 0.000010 0.000010
0.000010 0.999898 0.000010 0.000010 0.000010 0.000012 0.000010 0.000010 0.000010 0.000010 0.000010
0.000010 0.999900 0.000010 0.000010 0.000010 0.000010 0.000010 0.000010 0.000010 0.000010 0.000010
0.000010 0.999900 0.000010 0.000010 0.000010 0.000010 0.000010 0.000010 0.000010 0.000010 0.000010
0.042742 0.120004 0.045500 0.387141 0.074543 0.000010 0.058935 0.000010 0.005632 0.233818 0.031664
0.000010 0.017569 0.000010 0.098598 0.000010 0.000010 0.000010 0.000010 0.000010 0.883753 0.000010
0.000010 0.000010 0.000010 0.000010 0.000010 0.000010 0.000010 0.000010 0.000010 0.999900 0.000010
0.000010 0.000010 0.000010 0.000010 0.000010 0.000010 0.000010 0.000010 0.000010 0.999900 0.000010
0.000010 0.000010 0.000010 0.000010 0.000010 0.000010 0.000010 0.000010 0.000010 0.999900 0.000010
0.000010 0.033889 0.000010 0.129117 0.000010 0.000010 0.000010 0.000010 0.000010 0.836915 0.000010
0.000010 0.000010 0.000010 0.000010 0.000010 0.000010 0.000010 0.000010 0.000010 0.999900 0.000010
0.000010 0.054168 0.000010 0.122604 0.000010 0.000010 0.000010 0.000010 0.000010 0.814941 0.008217
0.000010 0.009286 0.000010 0.087112 0.000010 0.000010 0.000159 0.000010 0.000010 0.888917 0.014465
0.000010 0.001676 0.000010 0.099170 0.000010 0.000010 0.000010 0.000010 0.000010 0.899074 0.000010
0.000010 0.000010 0.000010 0.145148 0.000010 0.000010 0.000010 0.000010 0.000010 0.854762 0.000010
0.000010 0.000010 0.000010 0.000010 0.000010 0.000010 0.000010 0.000010 0.000010 0.999900 0.000010
0.000010 0.000010 0.000010 0.000010 0.000010 0.000010 0.000010 0.000010 0.000010 0.999900 0.000010
0.000010 0.000010 0.000010 0.000010 0.000010 0.000010 0.000010 0.000010 0.000010 0.999900 0.000010
0.000010 0.000010 0.000010 0.000010 0.000010 0.000010 0.000010 0.000010 0.000010 0.999900 0.000010
0.000010 0.054510 0.000243 0.197902 0.009261 0.000010 0.002637 0.000010 0.000010 0.735396 0.000010
0.000010 0.000010 0.000010 0.000010 0.000010 0.000010 0.000010 0.000010 0.000010 0.999900 0.000010
0.000010 0.000010 0.000010 0.000010 0.000010 0.000010 0.000010 0.000010 0.000010 0.999900 0.000010
0.070436 0.064118 0.157976 0.391380 0.056089 0.025249 0.078579 0.000010 0.008532 0.138925 0.008706
0.000010 0.000010 0.000010 0.000010 0.000010 0.000010 0.000016 0.000010 0.000010 0.999894 0.000010
0.050927 0.057027 0.163447 0.360540 0.075467 0.057594 0.045547 0.000010 0.053997 0.130400 0.005043
0.000010 0.000010 0.000010 0.000010 0.000010 0.000010 0.000010 0.000010 0.000010 0.999900 0.000010
0.000010 0.000010 0.000010 0.000010 0.000010 0.000010 0.000010 0.000010 0.000010 0.999900 0.000010
0.057144 0.046150 0.178908 0.335697 0.084046 0.042636 0.053814 0.000010 0.056327 0.145258 0.000010
0.000010 0.012501 0.000010 0.100110 0.000010 0.000010 0.000010 0.000010 0.000010 0.887309 0.000010
0.078278 0.043389 0.280020 0.253124 0.036007 0.099875 0.034799 0.016377 0.041292 0.114349 0.002491
0.053044 0.033437 0.372379 0.195267 0.051195 0.070238 0.037611 0.000010 0.063299 0.116714 0.006807
0.029979 0.030767 0.387271 0.182275 0.071929 0.078233 0.020914 0.000010 0.080354 0.118258 0.000010
0.999900 0.000010 0.000010 0.000010 0.000010 0.000010 0.000010 0.000010 0.000010 0.000010 0.000010
0.254948 0.112513 0.000010 0.394756 0.024570 0.000010 0.009530 0.000010 0.000010 0.194323 0.009321
0.283778 0.051682 0.000010 0.383625 0.069135 0.000010 0.041865 0.000010 0.000010 0.143214 0.026661
0.999900 0.000010 0.000010 0.000010 0.000010 0.000010 0.000010 0.000010 0.000010 0.000010 0.000010
0.999900 0.000010 0.000010 0.000010 0.000010 0.000010 0.000010 0.000010 0.000010 0.000010 0.000010
0.313684 0.048428 0.000010 0.404823 0.078912 0.000010 0.022860 0.000010 0.000010 0.115260 0.015993
0.795193 0.045723 0.002747 0.103389 0.000010 0.052888 0.000010 0.000010 0.000010 0.000010 0.000010
0.999900 0.000010 0.000010 0.000010 0.000010 0.000010 0.000010 0.000010 0.000010 0.000010 0.000010
0.999900 0.000010 0.000010 0.000010 0.000010 0.000010 0.000010 0.000010 0.000010 0.000010 0.000010
0.768649 0.051098 0.000010 0.161038 0.000010 0.000010 0.000010 0.000010 0.000010 0.012291 0.006864
0.000010 0.048607 0.000010 0.823602 0.043803 0.000010 0.009874 0.000010 0.000010 0.074055 0.000010
0.000010 0.000010 0.000010 0.980667 0.000010 0.000010 0.000010 0.000010 0.000010 0.000010 0.019243
0.015093 0.060070 0.000010 0.702994 0.081486 0.000010 0.019130 0.000010 0.000010 0.093488 0.027699
0.000010 0.000010 0.000010 0.999900 0.000010 0.000010 0.000010 0.000010 0.000010 0.000010 0.000010
0.000010 0.000010 0.000010 0.999900 0.000010 0.000010 0.000010 0.000010 0.000010 0.000010 0.000010
0.000010 0.000010 0.000010 0.999900 0.000010 0.000010 0.000010 0.000010 0.000010 0.000010 0.000010
0.000010 0.073864 0.000010 0.790702 0.032008 0.000010 0.031448 0.000010 0.000010 0.071918 0.000010
0.000010 0.000010 0.000010 0.999900 0.000010 0.000010 0.000010 0.000010 0.000010 0.000010 0.000010
0.000010 0.000010 0.000010 0.999900 0.000010 0.000010 0.000010 0.000010 0.000010 0.000010 0.000010
0.002848 0.085316 0.023105 0.659688 0.051006 0.000010 0.034767 0.000222 0.000848 0.127126 0.015065
0.021307 0.096172 0.045512 0.490230 0.102594 0.000010 0.058812 0.000010 0.000010 0.165151 0.020191
0.031289 0.077434 0.035187 0.536463 0.081669 0.000010 0.035161 0.012370 0.000010 0.190397 0.000010
0.047939 0.068226 0.041160 0.478082 0.092170 0.000010 0.039941 0.019684 0.000010 0.206689 0.006090
0.049633 0.121554 0.039146 0.457243 0.119218 0.000010 0.068853 0.000010 0.000010 0.140522 0.003801
0.038239 0.057660 0.056399 0.456899 0.086282 0.000010 0.052681 0.000010 0.000010 0.240806 0.011004
0.011473 0.063206 0.050175 0.500108 0.100300 0.000010 0.036252 0.000010 0.000010 0.230357 0.008098
0.050753 0.094175 0.030722 0.477782 0.083294 0.000010 0.068253 0.000010 0.000010 0.182249 0.012743
0.076300 0.076728 0.038299 0.445048 0.137358 0.000010 0.037629 0.015713 0.000010 0.135781 0.037122
0.027122 0.068866 0.063638 0.493514 0.115552 0.000010 0.054520 0.013941 0.004927 0.152236 0.005675
0.052281 0.069667 0.054828 0.445616 0.121254 0.000010 0.087218 0.000010 0.000010 0.159746 0.009361
0.024534 0.099586 0.032613 0.498037 0.094630 0.000010 0.066797 0.000010 0.000010 0.173220 0.010553
0.040327 0.115187 0.064989 0.463423 0.068147 0.000010 0.076279 0.000010 0.000010 0.171607 0.000010
0.034062 0.079330 0.070966 0.434679 0.092100 0.000010 0.067562 0.008373 0.000010 0.182073 0.030836
0.051306 0.068777 0.057446 0.455698 0.127454 0.000010 0.064876 0.000010 0.000010 0.171970 0.002442
0.041244 0.062888 0.146949 0.378127 0.065928 0.028070 0.078981 0.000010 0.004547 0.177632 0.015625
0.035272 0.070031 0.110906 0.489556 0.070158 0.000010 0.043436 0.000010 0.000010 0.172958 0.007653
0.020884 0.088703 0.103879 0.497738 0.073049 0.000010 0.038809 0.000010 0.000010 0.176532 0.000375
0.041328 0.085809 0.076804 0.410322 0.107059 0.000010 0.086805 0.000010 0.000010 0.172965 0.018878
0.033544 0.075433 0.045417 0.521666 0.098580 0.000010 0.034071 0.000010 0.000010 0.175704 0.015554
0.084813 0.064869 0.064242 0.471703 0.088436 0.000010 0.047496 0.000010 0.000010 0.171567 0.006845
0.030752 0.081075 0.051836 0.490542 0.097654 0.001753 0.057354 0.009725 0.000010 0.156839 0.022459
0.088315 0.100422 0.057144 0.385578 0.102317 0.000010 0.054933 0.000010 0.000010 0.188366 0.022896
0.000010 0.071118 0.000010 0.775254 0.020957 0.000010 0.024956 0.000010 0.000010 0.107655 0.000010
0.012092 0.060430 0.000010 0.744877 0.009634 0.000010 0.029177 0.000010 0.000010 0.137409 0.006342
0.000010 0.060920 0.000010 0.718834 0.066417 0.000010 0.014160 0.000010 0.000010 0.129562 0.010058
0.000011 0.067407 0.000010 0.707992 0.067459 0.000010 0.033055 0.000010 0.000010 0.115140 0.008896
0.034763 0.038213 0.091593 0.557375 0.056313 0.100906 0.000010 0.000010 0.052340 0.058010 0.010466
0.011206 0.090936 0.000010 0.778609 0.021784 0.000010 0.004242 0.000010 0.000010 0.075811 0.017372
0.036375 0.084608 0.085516 0.398228 0.059007 0.073751 0.005423 0.005449 0.085643 0.139698 0.026301
0.037895 0.092308 0.021025 0.544118 0.070424 0.000010 0.071251 0.000010 0.000010 0.143336 0.019612
0.035777 0.060815 0.008801 0.644180 0.051633 0.000010 0.036202 0.000010 0.000010 0.135498 0.027063
0.016867 0.069349 0.047082 0.572400 0.111488 0.000010 0.042677 0.018631 0.000010 0.100082 0.021404
0.038854 0.067360 0.022384 0.671352 0.051234 0.000010 0.000010 0.000010 0.000010 0.125727 0.023050
0.006668 0.113851 0.021034 0.687768 0.036279 0.000010 0.031848 0.000010 0.002205 0.074722 0.025604
0.039385 0.063037 0.010370 0.551115 0.087773 0.000010 0.047628 0.013101 0.000010 0.187418 0.000154
0.037197 0.074948 0.008305 0.546094 0.080516 0.000010 0.045674 0.000010 0.000010 0.202333 0.004904
0.059117 0.072031 0.020185 0.502984 0.059508 0.000010 0.074727 0.000010 0.000010 0.197148 0.014270
0.000010 0.085782 0.046080 0.593779 0.039542 0.000010 0.052714 0.000010 0.000010 0.182053 0.000010
0.000010 0.076621 0.016318 0.523233 0.106765 0.000010 0.046336 0.000010 0.000010 0.216625 0.014063
0.000010 0.023402 0.000010 0.201549 0.000010 0.000010 0.014952 0.000010 0.000010 0.739851 0.020187
0.000010 0.017756 0.000010 0.086407 0.000010 0.000010 0.000010 0.000010 0.000010 0.892713 0.003054
0.025556 0.070655 0.037386 0.522107 0.119261 0.000010 0.031324 0.004291 0.001026 0.165135 0.023248
0.008271 0.048972 0.040478 0.411471 0.015110 0.016313 0.000010 0.000010 0.000010 0.439634 0.019721
0.000010 0.041552 0.000010 0.356639 0.014058 0.000010 0.027269 0.000010 0.000010 0.137379 0.423053
0.000010 0.087034 0.802252 0.020807 0.000010 0.000010 0.001711 0.000010 0.000010 0.087587 0.000559
0.000010 0.000010 0.999898 0.000010 0.000012 0.000010 0.000010 0.000010 0.000010 0.000010 0.000010
0.000010 0.044947 0.368669 0.153317 0.000010 0.000010 0.000010 0.000010 0.000010 0.431005 0.002002
0.000010 0.000010 0.999900 0.000010 0.000010 0.000010 0.000010 0.000010 0.000010 0.000010 0.000010
0.057405 0.093599 0.170992 0.355123 0.077111 0.000010 0.067955 0.001915 0.023718 0.147449 0.004723
0.080373 0.037254 0.259924 0.264605 0.054509 0.084806 0.067516 0.000010 0.037302 0.109480 0.004220
0.072359 0.088211 0.161411 0.301428 0.039393 0.046421 0.061132 0.006363 0.064846 0.154045 0.004392
0.000010 0.000010 0.999900 0.000010 0.000010 0.000010 0.000010 0.000010 0.000010 0.000010 0.000010
0.000010 0.036334 0.776355 0.090606 0.041496 0.000010 0.000010 0.000010 0.000010 0.055149 0.000010
0.000010 0.000010 0.999900 0.000010 0.000010 0.000010 0.000010 0.000010 0.000010 0.000010 0.000010
0.065145 0.063547 0.249442 0.275321 0.057833 0.041253 0.077149 0.000010 0.007806 0.157750 0.004745
0.068613 0.055605 0.253221 0.336193 0.029625 0.084335 0.012674 0.000010 0.030165 0.126151 0.003408
0.025691 0.083410 0.031308 0.540826 0.085470 0.000010 0.076264 0.000010 0.000010 0.123252 0.033748
0.037723 0.099190 0.024983 0.492918 0.046454 0.000010 0.072033 0.000010 0.003041 0.180477 0.043160
0.000010 0.056845 0.000010 0.765343 0.000010 0.000010 0.000010 0.000010 0.000010 0.171277 0.006466
0.000010 0.067604 0.000010 0.718519 0.020055 0.000010 0.007268 0.000010 0.000010 0.155492 0.031012
0.034120 0.073627 0.031322 0.454108 0.099506 0.000010 0.063999 0.000010 0.000010 0.212662 0.030626
0.000010 0.056202 0.000010 0.766217 0.000010 0.000010 0.000010 0.000010 0.000010 0.170898 0.006613
0.021970 0.071367 0.000010 0.695857 0.017676 0.000010 0.001024 0.000010 0.000010 0.183025 0.009041
0.032241 0.058421 0.008018 0.597018 0.050950 0.000010 0.044915 0.000010 0.000010 0.165678 0.042728
0.000010 0.004163 0.000010 0.227131 0.000010 0.000010 0.000010 0.000010 0.000010 0.755288 0.013348
0.000010 0.012497 0.000010 0.194644 0.000010 0.000010 0.000010 0.000010 0.000010 0.091686 0.701103
0.045008 0.098574 0.050116 0.488918 0.075657 0.000010 0.028204 0.008079 0.000010 0.204109 0.001316
0.061583 0.111898 0.054041 0.472260 0.062795 0.000010 0.000010 0.019410 0.000010 0.200065 0.017918
0.048083 0.138063 0.037202 0.437675 0.052227 0.000010 0.035580 0.000010 0.000010 0.230484 0.020655
0.045100 0.123753 0.013466 0.440921 0.080224 0.000010 0.051463 0.000305 0.017824 0.202529 0.024405
0.078869 0.092804 0.047057 0.440294 0.083935 0.000010 0.024076 0.001932 0.000010 0.211073 0.019941
0.015815 0.098756 0.035967 0.503422 0.075345 0.000010 0.066091 0.000010 0.000010 0.184487 0.020086
0.015831 0.098002 0.035869 0.504158 0.075077 0.000010 0.064785 0.000010 0.000010 0.184863 0.021385
0.039074 0.081765 0.052593 0.481746 0.076269 0.010116 0.066285 0.004365 0.023906 0.147812 0.016068
0.061269 0.119938 0.039678 0.498540 0.081655 0.000010 0.040542 0.001920 0.000010 0.156429 0.000010
0.046123 0.108393 0.043444 0.533085 0.039565 0.000010 0.065433 0.000010 0.000010 0.154013 0.009913
0.120495 0.091726 0.071705 0.425465 0.064796 0.022911 0.013893 0.000010 0.000010 0.174210 0.014778
0.050806 0.087034 0.040047 0.449459 0.098228 0.000010 0.034278 0.000010 0.011663 0.192438 0.036028
0.031887 0.096769 0.073431 0.467401 0.055408 0.000010 0.043919 0.000010 0.005082 0.202846 0.023238
0.072485 0.094493 0.009890 0.488423 0.093201 0.000010 0.047790 0.000010 0.000010 0.190198 0.003491
0.082349 0.081195 0.014175 0.540366 0.082928 0.000010 0.022815 0.006608 0.000010 0.169533 0.000010
0.057089 0.054133 0.035772 0.470309 0.098096 0.000010 0.040476 0.001924 0.000010 0.227600 0.014581
0.046652 0.100125 0.023886 0.485177 0.106664 0.000010 0.066588 0.000010 0.000893 0.169734 0.000262
0.058112 0.072357 0.038809 0.497720 0.086402 0.000010 0.036318 0.000010 0.000010 0.197270 0.012982
0.032421 0.072483 0.053517 0.465560 0.079508 0.000010 0.009825 0.010239 0.000010 0.262224 0.014203
0.052921 0.126903 0.058184 0.420891 0.097558 0.000018 0.028926 0.000010 0.010278 0.176736 0.027575
0.030352 0.061179 0.010894 0.229331 0.082198 0.000010 0.375458 0.074918 0.000010 0.114275 0.021374
0.031379 0.045597 0.000010 0.042011 0.000010 0.042044 0.813153 0.003649 0.000010 0.012052 0.010085
0.000010 0.000010 0.000010 0.000010 0.000010 0.000010 0.950496 0.000010 0.000010 0.049414 0.000010
0.000010 0.047556 0.000010 0.058630 0.019966 0.000010 0.812653 0.000010 0.031262 0.016033 0.013861
0.000010 0.000010 0.000010 0.000010 0.000010 0.000010 0.999900 0.000010 0.000010 0.000010 0.000010
0.000010 0.022369 0.000010 0.055378 0.019594 0.000010 0.902589 0.000010 0.000010 0.000010 0.000010
0.000010 0.072609 0.000010 0.000010 0.000010 0.000010 0.922155 0.000010 0.000010 0.005156 0.000010
0.000010 0.000010 0.000010 0.000010 0.000010 0.000010 0.999900 0.000010 0.000010 0.000010 0.000010
0.000010 0.074002 0.000010 0.000010 0.000010 0.000010 0.915543 0.000010 0.000010 0.000010 0.010375
0.000010 0.000010 0.000010 0.000010 0.000010 0.000010 0.999900 0.000010 0.000010 0.000010 0.000010
0.000010 0.058795 0.000010 0.000010 0.015745 0.000010 0.899651 0.000010 0.000010 0.023583 0.002166
0.000010 0.024662 0.000010 0.077029 0.046040 0.000010 0.822225 0.000010 0.000010 0.029985 0.000010
0.000010 0.029795 0.000010 0.000010 0.000010 0.000010 0.970115 0.000010 0.000010 0.000010 0.000010
0.000010 0.000010 0.000010 0.000010 0.000010 0.000010 0.999900 0.000010 0.000010 0.000010 0.000010
0.000010 0.000010 0.000010 0.000010 0.000010 0.000010 0.999900 0.000010 0.000010 0.000010 0.000010
0.000010 0.000010 0.000010 0.000010 0.000010 0.000010 0.999900 0.000010 0.000010 0.000010 0.000010
0.000010 0.000010 0.000010 0.000010 0.000010 0.000010 0.999900 0.000010 0.000010 0.000010 0.000010
0.000010 0.000010 0.000010 0.000010 0.000010 0.000010 0.999900 0.000010 0.000010 0.000010 0.000010
0.000010 0.000010 0.000010 0.000010 0.000010 0.000010 0.999900 0.000010 0.000010 0.000010 0.000010
0.000010 0.000010 0.000010 0.000010 0.000010 0.000010 0.000010 0.999900 0.000010 0.000010 0.000010
0.000010 0.000010 0.000010 0.000010 0.000010 0.000010 0.000010 0.999900 0.000010 0.000010 0.000010
0.000010 0.000010 0.000010 0.000010 0.000010 0.000010 0.000010 0.999900 0.000010 0.000010 0.000010
0.000010 0.000010 0.000010 0.000010 0.000010 0.000010 0.000010 0.999900 0.000010 0.000010 0.000010
0.000010 0.000010 0.000010 0.000010 0.000010 0.000010 0.000010 0.999900 0.000010 0.000010 0.000010
0.000010 0.000010 0.000010 0.000010 0.000010 0.000010 0.000010 0.999900 0.000010 0.000010 0.000010
0.000010 0.000010 0.000010 0.000010 0.000010 0.000010 0.000010 0.999900 0.000010 0.000010 0.000010
0.000010 0.000010 0.000010 0.082515 0.064596 0.000010 0.018985 0.774121 0.000010 0.059724 0.000010
0.000010 0.050964 0.000010 0.187353 0.149060 0.000010 0.039948 0.533858 0.000010 0.024142 0.014635
0.000010 0.002772 0.000010 0.111932 0.034755 0.000010 0.024064 0.803860 0.000010 0.022566 0.000010
0.000010 0.000010 0.000010 0.078163 0.111075 0.000010 0.041347 0.729602 0.000010 0.034234 0.005529
0.000010 0.000010 0.000010 0.000010 0.000010 0.000010 0.000010 0.999900 0.000010 0.000010 0.000010
0.000010 0.000010 0.000010 0.000010 0.000010 0.000010 0.000010 0.999900 0.000010 0.000010 0.000010
0.026393 0.006602 0.000010 0.089466 0.012325 0.000010 0.013490 0.767499 0.000010 0.084186 0.000010
0.000010 0.051109 0.000010 0.066240 0.000020 0.000010 0.009138 0.855913 0.000010 0.000010 0.017530
0.000010 0.024832 0.000010 0.061356 0.065796 0.000010 0.071813 0.744679 0.000010 0.031475 0.000010
0.003127 0.060713 0.007049 0.266036 0.429482 0.000010 0.027538 0.167880 0.000010 0.036518 0.001637
0.023372 0.027361 0.013607 0.185433 0.434062 0.000010 0.050649 0.179929 0.045457 0.040111 0.000010
0.000010 0.058010 0.007645 0.224811 0.399260 0.000010 0.060718 0.153895 0.000010 0.078268 0.017363
0.000010 0.054569 0.000010 0.209447 0.399365 0.000010 0.025803 0.205548 0.000010 0.105218 0.000010
0.052709 0.025899 0.000010 0.224783 0.341768 0.024652 0.018931 0.208229 0.033740 0.069270 0.000010
0.000010 0.026877 0.000010 0.013394 0.178740 0.151544 0.032783 0.550476 0.000010 0.046147 0.000010
0.000010 0.000010 0.000010 0.000010 0.000010 0.999899 0.000011 0.000010 0.000010 0.000010 0.000010
0.000010 0.000010 0.000010 0.000010 0.000010 0.999892 0.000010 0.000018 0.000010 0.000010 0.000010
0.000010 0.000010 0.000015 0.000010 0.000012 0.999893 0.000010 0.000010 0.000010 0.000010 0.000010
0.008028 0.000010 0.232888 0.000010 0.079350 0.679660 0.000010 0.000015 0.000010 0.000010 0.000010
0.011190 0.000010 0.230317 0.000010 0.079087 0.678850 0.000010 0.000010 0.000495 0.000010 0.000010
0.000010 0.027859 0.012410 0.213718 0.302763 0.000012 0.061162 0.271041 0.000010 0.110863 0.000152
0.097423 0.000010 0.164828 0.000010 0.019620 0.384858 0.000010 0.160323 0.172897 0.000010 0.000010
0.083091 0.030978 0.049332 0.055048 0.119903 0.090894 0.042935 0.401908 0.083512 0.037133 0.005265
0.029987 0.035993 0.000010 0.133686 0.397208 0.000010 0.049709 0.257166 0.000010 0.096211 0.000010
0.027545 0.006459 0.000010 0.197031 0.362955 0.000010 0.047135 0.260709 0.004786 0.093350 0.000010
0.049326 0.000010 0.000010 0.275808 0.387192 0.000010 0.067390 0.130992 0.000010 0.086986 0.002266
0.063222 0.000010 0.000010 0.299009 0.393539 0.000010 0.061094 0.114644 0.000010 0.062939 0.005513
0.000010 0.045466 0.000010 0.229600 0.363638 0.000010 0.038431 0.229441 0.000010 0.080030 0.013354
0.000010 0.035346 0.000010 0.198398 0.354225 0.000010 0.045778 0.288479 0.000010 0.077725 0.000010
