# Supplementary material for: Genetic analysis of Thai cattle reveals a Southeast Asian indicine ancestry
Source: PeerJ. 2015 Oct 27;3:e1318. doi: 10.7717/peerj.1318 (PMC4627918; doi:10.7717/peerj.1318)
Supplement: Dataset S2 — The Q values inferred by ADMIXTURE for each modeled K are shown for each individual, which are labeled according to breed information. The data are organized into three folders, each of which represents the ADMIXTURE experiments described in Fig. S5. [file peerj-03-1318-s007.zip › SupplementDataS7/28experiments/experiment_11/12.Q]

0.000010 0.000010 0.000010 0.000010 0.000010 0.000010 0.000010 0.000010 0.999890 0.000010 0.000010 0.000010
0.000013 0.000017 0.000010 0.000010 0.000010 0.000010 0.000017 0.000010 0.999873 0.000010 0.000010 0.000010
0.000010 0.000010 0.000018 0.000010 0.000010 0.000010 0.000010 0.000010 0.999881 0.000010 0.000011 0.000010
0.000010 0.000010 0.000010 0.000010 0.000010 0.000010 0.000010 0.000010 0.999890 0.000010 0.000010 0.000010
0.000012 0.000010 0.000010 0.000010 0.000010 0.000010 0.000010 0.000010 0.999888 0.000010 0.000010 0.000010
0.000010 0.000017 0.000010 0.000010 0.000010 0.000010 0.000010 0.000010 0.999882 0.000010 0.000011 0.000010
0.000010 0.000010 0.000010 0.000010 0.000010 0.000010 0.000010 0.000010 0.999890 0.000010 0.000010 0.000010
0.000010 0.000010 0.000010 0.000010 0.000010 0.000010 0.000010 0.000010 0.999890 0.000010 0.000010 0.000010
0.115897 0.000010 0.000010 0.000010 0.000010 0.095423 0.000015 0.000010 0.190971 0.597624 0.000010 0.000010
0.105452 0.000010 0.000010 0.000010 0.000010 0.105060 0.000010 0.000010 0.185194 0.604214 0.000010 0.000010
0.044414 0.006404 0.000010 0.000010 0.000010 0.087072 0.000016 0.000010 0.000010 0.170047 0.000010 0.691987
0.000010 0.000010 0.000010 0.000010 0.000010 0.000010 0.000010 0.000010 0.000010 0.000010 0.000010 0.999890
0.000010 0.000010 0.000010 0.000010 0.000010 0.000010 0.000010 0.000010 0.000010 0.000010 0.000010 0.999890
0.000012 0.000010 0.000010 0.000010 0.000010 0.000010 0.000010 0.000010 0.000010 0.000010 0.000010 0.999888
0.000010 0.000010 0.000010 0.000010 0.000010 0.000010 0.000010 0.000010 0.000010 0.000010 0.000010 0.999890
0.004093 0.000010 0.000010 0.000010 0.000010 0.048530 0.000010 0.000010 0.000010 0.071413 0.000010 0.875884
0.000010 0.000010 0.000010 0.000010 0.000010 0.000010 0.000010 0.000010 0.000010 0.000010 0.000010 0.999890
0.000010 0.000010 0.000010 0.000010 0.000010 0.000010 0.000010 0.060375 0.012836 0.000010 0.000010 0.926698
0.000010 0.000010 0.000010 0.000010 0.000010 0.000010 0.000010 0.000010 0.000010 0.000010 0.000010 0.999890
0.000010 0.000010 0.000010 0.000010 0.000010 0.000010 0.000010 0.000010 0.000010 0.000010 0.000010 0.999890
0.000010 0.000010 0.000010 0.000010 0.000010 0.000010 0.000010 0.000010 0.000010 0.000010 0.000010 0.999890
0.000010 0.000010 0.000010 0.000010 0.000010 0.000010 0.000010 0.000010 0.000010 0.000010 0.000010 0.999890
0.000010 0.000010 0.000010 0.000010 0.000010 0.000010 0.000010 0.000010 0.000010 0.000010 0.000010 0.999890
0.000010 0.000010 0.000010 0.000010 0.000010 0.000010 0.000010 0.000010 0.000010 0.000010 0.000010 0.999890
0.000010 0.042113 0.000010 0.000494 0.001090 0.011855 0.004437 0.014687 0.000240 0.195514 0.000010 0.729540
0.000010 0.000010 0.000010 0.000010 0.000010 0.000010 0.000010 0.000010 0.000010 0.000010 0.000010 0.999890
0.000010 0.000010 0.000010 0.000010 0.000010 0.000011 0.000010 0.000010 0.000010 0.000010 0.000010 0.999889
0.000010 0.000010 0.000010 0.000010 0.000010 0.000010 0.000010 0.000010 0.000010 0.000010 0.000010 0.999890
0.000010 0.000010 0.000010 0.000010 0.000010 0.000010 0.000010 0.000010 0.000010 0.000010 0.000010 0.999890
0.000010 0.000010 0.000010 0.000010 0.000010 0.000010 0.000010 0.000010 0.000010 0.000010 0.000010 0.999890
0.075965 0.052761 0.000010 0.018129 0.000589 0.306328 0.022810 0.086607 0.003250 0.370126 0.026928 0.036497
0.028876 0.000010 0.004339 0.000010 0.000010 0.408775 0.029701 0.141156 0.014603 0.264221 0.038070 0.070228
0.000010 0.000010 0.000010 0.000010 0.000010 0.090098 0.049968 0.625694 0.004339 0.181586 0.000010 0.048255
0.000010 0.000010 0.000010 0.000010 0.000010 0.000010 0.000010 0.999890 0.000010 0.000010 0.000010 0.000010
0.000010 0.000010 0.000010 0.000010 0.000010 0.000010 0.000010 0.999890 0.000010 0.000010 0.000010 0.000010
0.000010 0.000010 0.000010 0.000010 0.000010 0.126903 0.000057 0.666130 0.008411 0.173647 0.000010 0.024791
0.000010 0.000010 0.000241 0.006576 0.000010 0.339942 0.030681 0.309516 0.024467 0.223484 0.000010 0.065054
0.000010 0.000010 0.000010 0.000010 0.000010 0.000010 0.000010 0.999890 0.000010 0.000010 0.000010 0.000010
0.011663 0.019413 0.032894 0.026106 0.000010 0.084122 0.014242 0.650676 0.016785 0.036157 0.054998 0.052934
0.000010 0.016604 0.062944 0.006339 0.000010 0.053314 0.029662 0.587325 0.000991 0.133784 0.109006 0.000010
0.012311 0.000010 0.023656 0.000010 0.000010 0.229667 0.000010 0.547315 0.000010 0.070494 0.079125 0.037383
0.000010 0.000010 0.000010 0.000010 0.000010 0.000010 0.000010 0.999890 0.000010 0.000010 0.000010 0.000010
0.035129 0.000010 0.025038 0.000010 0.000010 0.363369 0.018426 0.187687 0.017738 0.275137 0.013608 0.063838
0.000010 0.000010 0.000010 0.000010 0.000010 0.093321 0.000010 0.864465 0.000010 0.000010 0.000010 0.042124
0.016551 0.013069 0.000010 0.000010 0.000010 0.368234 0.030511 0.312988 0.005835 0.208395 0.040862 0.003525
0.006396 0.036315 0.051355 0.000010 0.000010 0.235993 0.000010 0.431261 0.000010 0.173578 0.055820 0.009242
0.000010 0.058142 0.000010 0.000010 0.000010 0.305492 0.026530 0.476571 0.007344 0.081131 0.044740 0.000010
0.000010 0.000010 0.000010 0.000010 0.000010 0.012373 0.000010 0.987527 0.000010 0.000010 0.000010 0.000010
0.000010 0.000010 0.000010 0.000010 0.000010 0.000010 0.000010 0.999890 0.000010 0.000010 0.000010 0.000010
0.000010 0.000010 0.000010 0.000010 0.000010 0.000010 0.000010 0.999890 0.000010 0.000010 0.000010 0.000010
0.000010 0.000010 0.000010 0.000010 0.000010 0.999890 0.000010 0.000010 0.000010 0.000010 0.000010 0.000010
0.000010 0.000010 0.000011 0.000010 0.000010 0.999889 0.000010 0.000010 0.000010 0.000010 0.000010 0.000010
0.000010 0.000010 0.000010 0.000010 0.000010 0.999890 0.000010 0.000010 0.000010 0.000010 0.000010 0.000010
0.000010 0.000010 0.000010 0.000010 0.000010 0.999890 0.000010 0.000010 0.000010 0.000010 0.000010 0.000010
0.000010 0.000010 0.000010 0.000010 0.000010 0.999890 0.000010 0.000010 0.000010 0.000010 0.000010 0.000010
0.000010 0.000010 0.000010 0.000010 0.000010 0.999890 0.000010 0.000010 0.000010 0.000010 0.000010 0.000010
0.000010 0.000010 0.000010 0.000010 0.000010 0.999890 0.000010 0.000010 0.000010 0.000010 0.000010 0.000010
0.000010 0.000010 0.000010 0.000010 0.000010 0.999890 0.000010 0.000010 0.000010 0.000010 0.000010 0.000010
0.000010 0.000010 0.000010 0.000010 0.000010 0.976766 0.000010 0.000010 0.002064 0.000010 0.000010 0.021080
0.000010 0.000010 0.000010 0.000010 0.000010 0.999890 0.000010 0.000010 0.000010 0.000010 0.000010 0.000010
0.000010 0.000010 0.000010 0.000010 0.000010 0.999890 0.000010 0.000010 0.000010 0.000010 0.000010 0.000010
0.000010 0.000010 0.000010 0.000010 0.000010 0.999890 0.000010 0.000010 0.000010 0.000010 0.000010 0.000010
0.000010 0.000010 0.000010 0.000010 0.000010 0.999890 0.000010 0.000010 0.000010 0.000010 0.000010 0.000010
0.000010 0.000010 0.000010 0.000010 0.000010 0.999890 0.000010 0.000010 0.000010 0.000010 0.000010 0.000010
0.000010 0.000010 0.000010 0.000010 0.000010 0.999890 0.000010 0.000010 0.000010 0.000010 0.000010 0.000010
0.000010 0.000010 0.000010 0.000010 0.000010 0.999890 0.000010 0.000010 0.000010 0.000010 0.000010 0.000010
0.000010 0.000010 0.000010 0.000010 0.000010 0.999890 0.000010 0.000010 0.000010 0.000010 0.000010 0.000010
0.000010 0.000010 0.000010 0.000010 0.000010 0.999890 0.000010 0.000010 0.000010 0.000010 0.000010 0.000010
0.000010 0.000010 0.000010 0.000010 0.000010 0.999890 0.000010 0.000010 0.000010 0.000010 0.000010 0.000010
0.000010 0.000010 0.000010 0.000010 0.000010 0.999890 0.000010 0.000010 0.000010 0.000010 0.000010 0.000010
0.000010 0.000010 0.000010 0.000010 0.000010 0.000010 0.999890 0.000010 0.000010 0.000010 0.000010 0.000010
0.000010 0.000010 0.000010 0.000010 0.000010 0.000010 0.999890 0.000010 0.000010 0.000010 0.000010 0.000010
0.000010 0.000011 0.000010 0.000010 0.000016 0.000010 0.999883 0.000010 0.000010 0.000010 0.000010 0.000010
0.000010 0.000010 0.000010 0.000010 0.000010 0.000010 0.999888 0.000012 0.000010 0.000010 0.000010 0.000010
0.000010 0.000010 0.000010 0.000010 0.000010 0.000010 0.999889 0.000010 0.000010 0.000011 0.000010 0.000010
0.000010 0.000010 0.000010 0.000010 0.000010 0.000010 0.999890 0.000010 0.000010 0.000010 0.000010 0.000010
0.000010 0.000010 0.000010 0.000010 0.000010 0.019992 0.952007 0.000010 0.000010 0.022647 0.000010 0.005273
0.000010 0.000010 0.000010 0.000010 0.000010 0.000010 0.999890 0.000010 0.000010 0.000010 0.000010 0.000010
0.000010 0.000010 0.000010 0.000010 0.000010 0.000010 0.999888 0.000010 0.000010 0.000012 0.000010 0.000010
0.000010 0.000010 0.000010 0.000010 0.000010 0.000010 0.999883 0.000010 0.000010 0.000017 0.000010 0.000010
0.186335 0.022690 0.017851 0.043637 0.000010 0.053558 0.092191 0.004888 0.030166 0.495364 0.000010 0.053300
0.835613 0.000010 0.000010 0.000010 0.000010 0.000010 0.000010 0.000010 0.000010 0.164287 0.000010 0.000010
0.999890 0.000010 0.000010 0.000010 0.000010 0.000010 0.000010 0.000010 0.000010 0.000010 0.000010 0.000010
0.999890 0.000010 0.000010 0.000010 0.000010 0.000010 0.000010 0.000010 0.000010 0.000010 0.000010 0.000010
0.999890 0.000010 0.000010 0.000010 0.000010 0.000010 0.000010 0.000010 0.000010 0.000010 0.000010 0.000010
0.810245 0.000010 0.000010 0.000010 0.000010 0.032209 0.029920 0.000010 0.000010 0.127546 0.000010 0.000010
0.999890 0.000010 0.000010 0.000010 0.000010 0.000010 0.000010 0.000010 0.000010 0.000010 0.000010 0.000010
0.790211 0.000010 0.000010 0.000010 0.000010 0.024981 0.049595 0.000010 0.006743 0.128401 0.000010 0.000010
0.861906 0.000010 0.000010 0.000936 0.000010 0.011048 0.003176 0.000010 0.014240 0.108633 0.000010 0.000010
0.874955 0.000010 0.000010 0.000010 0.000010 0.033279 0.000010 0.000010 0.000010 0.091676 0.000010 0.000010
0.823457 0.000010 0.000010 0.000010 0.000010 0.018889 0.000010 0.000010 0.000010 0.157564 0.000010 0.000010
0.999890 0.000010 0.000010 0.000010 0.000010 0.000010 0.000010 0.000010 0.000010 0.000010 0.000010 0.000010
0.999890 0.000010 0.000010 0.000010 0.000010 0.000010 0.000010 0.000010 0.000010 0.000010 0.000010 0.000010
0.999890 0.000010 0.000010 0.000010 0.000010 0.000010 0.000010 0.000010 0.000010 0.000010 0.000010 0.000010
0.999889 0.000010 0.000010 0.000010 0.000010 0.000011 0.000010 0.000010 0.000010 0.000010 0.000010 0.000010
0.682058 0.000010 0.000010 0.000010 0.000010 0.000010 0.038398 0.000010 0.000010 0.279455 0.000010 0.000010
0.999890 0.000010 0.000010 0.000010 0.000010 0.000010 0.000010 0.000010 0.000010 0.000010 0.000010 0.000010
0.999890 0.000010 0.000010 0.000010 0.000010 0.000010 0.000010 0.000010 0.000010 0.000010 0.000010 0.000010
0.094079 0.046433 0.125116 0.055149 0.000010 0.044348 0.046708 0.012556 0.006511 0.514067 0.028584 0.026440
0.999890 0.000010 0.000010 0.000010 0.000010 0.000010 0.000010 0.000010 0.000010 0.000010 0.000010 0.000010
0.094970 0.038485 0.142125 0.032560 0.000010 0.070459 0.040137 0.055640 0.002725 0.408959 0.058904 0.055025
0.999890 0.000010 0.000010 0.000010 0.000010 0.000010 0.000010 0.000010 0.000010 0.000010 0.000010 0.000010
0.999890 0.000010 0.000010 0.000010 0.000010 0.000010 0.000010 0.000010 0.000010 0.000010 0.000010 0.000010
0.105394 0.042587 0.155580 0.037241 0.000010 0.065645 0.029789 0.055316 0.000010 0.408254 0.044117 0.056056
0.859423 0.000010 0.000010 0.000010 0.000010 0.000012 0.003854 0.000010 0.000010 0.136631 0.000010 0.000010
0.069975 0.063239 0.253011 0.019631 0.013901 0.000010 0.023605 0.037408 0.000010 0.405950 0.102692 0.010567
0.080431 0.044711 0.332537 0.023768 0.000010 0.000010 0.023666 0.064024 0.006557 0.317621 0.076470 0.030196
0.085260 0.020808 0.344629 0.008354 0.000010 0.000010 0.019667 0.079650 0.000010 0.310052 0.084129 0.047420
0.000010 0.997509 0.000010 0.000010 0.000010 0.000010 0.000010 0.000010 0.002391 0.000010 0.000010 0.000010
0.130392 0.225225 0.000010 0.000010 0.000010 0.084525 0.091228 0.000010 0.007024 0.461546 0.000010 0.000010
0.086343 0.264224 0.000010 0.023420 0.000010 0.039972 0.028693 0.000010 0.024392 0.492984 0.000010 0.039932
0.000010 0.999884 0.000010 0.000010 0.000010 0.000010 0.000010 0.000016 0.000010 0.000010 0.000010 0.000010
0.000010 0.999881 0.000010 0.000010 0.000010 0.000010 0.000019 0.000010 0.000010 0.000010 0.000010 0.000010
0.066533 0.286922 0.000010 0.002771 0.000010 0.064673 0.024075 0.000014 0.015117 0.488790 0.000010 0.051076
0.000010 0.999890 0.000010 0.000010 0.000010 0.000010 0.000010 0.000010 0.000010 0.000010 0.000010 0.000010
0.000010 0.999890 0.000010 0.000010 0.000010 0.000010 0.000010 0.000010 0.000010 0.000010 0.000010 0.000010
0.000010 0.999890 0.000010 0.000010 0.000010 0.000010 0.000010 0.000010 0.000010 0.000010 0.000010 0.000010
0.000010 0.794499 0.000010 0.000010 0.000010 0.000010 0.020505 0.000010 0.004287 0.180629 0.000010 0.000010
0.000010 0.000010 0.000010 0.000010 0.000010 0.054027 0.014162 0.000010 0.000010 0.931721 0.000010 0.000010
0.000010 0.000010 0.000010 0.000010 0.000010 0.000010 0.000010 0.000010 0.011118 0.988782 0.000010 0.000010
0.044608 0.000010 0.000010 0.000010 0.000010 0.116047 0.040217 0.000010 0.024657 0.729043 0.000010 0.045369
0.000010 0.000010 0.000010 0.000010 0.000010 0.000010 0.000010 0.000010 0.000010 0.999890 0.000010 0.000010
0.000010 0.000010 0.000010 0.000010 0.000010 0.000010 0.000010 0.000010 0.000010 0.999890 0.000010 0.000010
0.000010 0.000015 0.000010 0.000010 0.000010 0.000010 0.000010 0.000010 0.000010 0.999878 0.000017 0.000010
0.013633 0.000010 0.000010 0.000010 0.000010 0.064187 0.041285 0.000010 0.000010 0.880815 0.000010 0.000010
0.000010 0.000010 0.000010 0.000010 0.000010 0.000010 0.000010 0.000010 0.000010 0.999890 0.000010 0.000010
0.000010 0.000014 0.000010 0.000010 0.000010 0.000010 0.000010 0.000010 0.000010 0.999886 0.000010 0.000010
0.074638 0.000010 0.008704 0.014432 0.000010 0.102580 0.069472 0.002402 0.011630 0.697887 0.000010 0.018225
0.092902 0.000010 0.002569 0.019109 0.000010 0.000010 0.062371 0.000010 0.017910 0.758590 0.000010 0.046498
0.117993 0.000410 0.006885 0.000010 0.010178 0.049220 0.052888 0.000010 0.000010 0.742704 0.000010 0.019682
0.123440 0.000016 0.009152 0.020675 0.006944 0.000015 0.035503 0.000010 0.000010 0.770870 0.000010 0.033356
0.086276 0.025916 0.019611 0.048791 0.000010 0.063569 0.085338 0.000010 0.000743 0.588096 0.000010 0.081629
0.130470 0.015492 0.005201 0.005945 0.000010 0.000013 0.017646 0.000010 0.010656 0.776971 0.000010 0.037576
0.136130 0.000010 0.001266 0.000010 0.000010 0.001699 0.023565 0.000010 0.000289 0.779670 0.000010 0.057331
0.099283 0.007859 0.000010 0.022259 0.000010 0.000010 0.066019 0.000010 0.008389 0.775578 0.000010 0.020561
0.079498 0.037779 0.009817 0.007333 0.018880 0.042083 0.056254 0.000010 0.031138 0.613058 0.000010 0.104140
0.094836 0.000492 0.038457 0.035886 0.012008 0.079845 0.048705 0.007162 0.003477 0.592547 0.000010 0.086575
0.099369 0.030415 0.031734 0.071813 0.000010 0.046680 0.050763 0.000010 0.009964 0.568625 0.000010 0.090607
0.111602 0.000010 0.000010 0.035762 0.000010 0.000010 0.077918 0.000010 0.008071 0.716015 0.000010 0.050573
0.103370 0.004172 0.032925 0.048246 0.000010 0.005817 0.082283 0.000010 0.000010 0.708671 0.000010 0.014476
0.122772 0.004617 0.039921 0.050966 0.007620 0.086532 0.055732 0.000010 0.026398 0.547603 0.001021 0.056809
0.118892 0.035019 0.032644 0.039967 0.000010 0.071965 0.044264 0.000010 0.000010 0.567101 0.000010 0.090107
0.116040 0.023452 0.116887 0.054765 0.000010 0.000010 0.044657 0.005537 0.010219 0.568233 0.030588 0.029603
0.107882 0.000240 0.050275 0.015475 0.000010 0.054341 0.041713 0.000010 0.006827 0.702643 0.000010 0.020574
0.106169 0.000010 0.048908 0.015188 0.000010 0.063795 0.056789 0.000010 0.000010 0.693837 0.000010 0.015262
0.103366 0.014167 0.038078 0.061815 0.000010 0.000010 0.056430 0.000010 0.013678 0.654663 0.000010 0.057765
0.100832 0.000010 0.018429 0.007217 0.000010 0.032574 0.047506 0.000010 0.016117 0.717277 0.000010 0.060007
0.115843 0.054833 0.047036 0.026545 0.000010 0.088918 0.041322 0.000010 0.000018 0.575179 0.000010 0.050277
0.097930 0.005155 0.025162 0.039380 0.003646 0.095099 0.059581 0.000010 0.019229 0.586019 0.003031 0.065758
0.138253 0.051023 0.032900 0.027797 0.006087 0.060778 0.072792 0.000010 0.020199 0.513362 0.000010 0.076790
0.000010 0.000010 0.000010 0.000010 0.000010 0.074530 0.009608 0.000010 0.000010 0.915772 0.000010 0.000010
0.047117 0.000010 0.000010 0.000010 0.000010 0.104482 0.018849 0.000010 0.000010 0.829471 0.000010 0.000010
0.043173 0.000010 0.000010 0.000010 0.000010 0.120902 0.019330 0.000010 0.011601 0.781307 0.000010 0.023627
0.036724 0.000010 0.000010 0.000010 0.000010 0.138803 0.022695 0.000010 0.003437 0.772534 0.000010 0.025748
0.000010 0.016785 0.068544 0.000010 0.000010 0.081304 0.006110 0.052476 0.007962 0.636118 0.102016 0.028655
0.000010 0.000010 0.000010 0.000010 0.000010 0.086304 0.036268 0.000010 0.008478 0.868870 0.000010 0.000010
0.092017 0.024956 0.060619 0.000010 0.000182 0.097579 0.071773 0.085990 0.023013 0.434339 0.076893 0.032628
0.086399 0.008216 0.005137 0.053699 0.000010 0.138971 0.075793 0.000010 0.016512 0.580018 0.000010 0.035224
0.076840 0.009743 0.000010 0.014656 0.000010 0.142174 0.034399 0.000010 0.022922 0.684254 0.000010 0.014973
0.049829 0.000010 0.027863 0.026108 0.018293 0.169014 0.048641 0.000010 0.019083 0.563302 0.000010 0.077838
0.062272 0.004622 0.005036 0.000010 0.000010 0.119203 0.043025 0.000010 0.020583 0.737425 0.000010 0.007793
0.000010 0.000010 0.000010 0.000010 0.000010 0.131983 0.085319 0.000010 0.019806 0.756967 0.000010 0.005855
0.123522 0.016369 0.000010 0.022827 0.013969 0.140992 0.037678 0.000010 0.000010 0.595138 0.000010 0.049465
0.141316 0.000010 0.000010 0.022945 0.000010 0.123584 0.056015 0.000010 0.000010 0.615240 0.000010 0.040840
0.134465 0.028073 0.006574 0.052634 0.000010 0.132788 0.049715 0.000010 0.011522 0.555903 0.000010 0.028297
0.113737 0.000010 0.023241 0.030575 0.000010 0.152607 0.055142 0.000010 0.000010 0.620724 0.000010 0.003925
0.152854 0.000010 0.000010 0.028432 0.000010 0.140910 0.050866 0.000010 0.012112 0.546705 0.000010 0.068071
0.712869 0.000010 0.000010 0.011833 0.000010 0.092269 0.016743 0.000010 0.022303 0.143923 0.000010 0.000010
0.875813 0.000010 0.000010 0.000010 0.000010 0.000014 0.011351 0.000010 0.004228 0.108524 0.000010 0.000010
0.120119 0.000011 0.012978 0.012148 0.004697 0.147653 0.054939 0.000010 0.021854 0.545722 0.001124 0.078747
0.378241 0.000010 0.027798 0.000010 0.000010 0.128707 0.030180 0.000010 0.016664 0.401420 0.016940 0.000010
0.098143 0.000010 0.000010 0.009227 0.000010 0.048428 0.027290 0.000010 0.423180 0.391062 0.000010 0.002621
0.079055 0.000010 0.790897 0.009749 0.000010 0.024817 0.091806 0.000010 0.000010 0.003616 0.000010 0.000010
0.000010 0.000010 0.999890 0.000010 0.000010 0.000010 0.000010 0.000010 0.000010 0.000010 0.000010 0.000010
0.393216 0.000010 0.354101 0.000010 0.000010 0.000010 0.033367 0.000010 0.000011 0.219235 0.000010 0.000010
0.000010 0.000010 0.999890 0.000010 0.000010 0.000010 0.000010 0.000010 0.000010 0.000010 0.000010 0.000010
0.092640 0.041504 0.147276 0.047151 0.003741 0.053402 0.074157 0.025601 0.005752 0.464741 0.000988 0.043047
0.066566 0.069155 0.227338 0.051212 0.000010 0.000058 0.025157 0.035950 0.002247 0.402256 0.087503 0.032547
0.115054 0.057576 0.134721 0.043599 0.006816 0.014715 0.067695 0.064013 0.003052 0.427300 0.048578 0.016881
0.000010 0.000010 0.999890 0.000010 0.000010 0.000010 0.000010 0.000010 0.000010 0.000010 0.000010 0.000010
0.053512 0.000010 0.763551 0.000010 0.000010 0.053140 0.032314 0.000010 0.000010 0.058759 0.000010 0.038665
0.000010 0.000010 0.999890 0.000010 0.000010 0.000010 0.000010 0.000010 0.000010 0.000010 0.000010 0.000010
0.118363 0.051805 0.217233 0.065079 0.000010 0.012172 0.047066 0.006722 0.001195 0.402306 0.044984 0.033064
0.082359 0.052694 0.220355 0.001220 0.000010 0.080916 0.043446 0.029031 0.000465 0.395297 0.087918 0.006288
0.073616 0.000010 0.021848 0.051076 0.000010 0.099746 0.056372 0.000010 0.032085 0.617961 0.000010 0.047257
0.132153 0.024052 0.003800 0.056359 0.000010 0.122720 0.080357 0.000530 0.041265 0.512042 0.000010 0.026703
0.000010 0.000010 0.000010 0.000010 0.000010 0.000010 0.000010 0.000010 0.000010 0.999890 0.000010 0.000010
0.000010 0.000010 0.000010 0.000010 0.000010 0.000010 0.000010 0.000010 0.024058 0.975842 0.000010 0.000010
0.159193 0.011317 0.012588 0.037243 0.000010 0.086343 0.055908 0.000010 0.029202 0.540911 0.000010 0.067265
0.000010 0.000010 0.000010 0.000010 0.000010 0.000010 0.000010 0.000010 0.000010 0.999890 0.000010 0.000010
0.063864 0.000010 0.000010 0.000010 0.000010 0.014156 0.028029 0.000010 0.007236 0.886645 0.000010 0.000010
0.094123 0.006632 0.000010 0.017176 0.000010 0.093280 0.027570 0.000010 0.037138 0.698563 0.000010 0.025478
0.708542 0.000010 0.000010 0.000010 0.000010 0.051498 0.000010 0.000010 0.012525 0.227354 0.000010 0.000010
0.063022 0.000010 0.000010 0.000010 0.000010 0.000010 0.000010 0.000010 0.701344 0.235544 0.000010 0.000010
0.136525 0.013405 0.020211 0.003439 0.011473 0.050012 0.079750 0.000010 0.000010 0.651800 0.000010 0.033355
0.130567 0.033975 0.027103 0.000010 0.012419 0.031486 0.069649 0.000010 0.015546 0.655953 0.000010 0.023273
0.161317 0.020322 0.012323 0.015159 0.000010 0.040565 0.099774 0.000010 0.017505 0.621292 0.000010 0.011712
0.148293 0.013711 0.000010 0.029778 0.000010 0.082579 0.082809 0.002223 0.020085 0.565003 0.000010 0.055490
0.143457 0.043751 0.019093 0.013251 0.001054 0.058222 0.074112 0.000010 0.014836 0.582573 0.000010 0.049632
0.000010 0.000010 0.000010 0.000010 0.000010 0.000010 0.000010 0.000010 0.000475 0.999425 0.000010 0.000010
0.000010 0.000010 0.000010 0.000010 0.000010 0.000010 0.000010 0.000010 0.003027 0.996873 0.000010 0.000010
0.093954 0.018883 0.034859 0.043349 0.006811 0.112102 0.060818 0.020633 0.015159 0.534282 0.011948 0.047202
0.075282 0.010653 0.000010 0.015406 0.000010 0.000010 0.083410 0.000010 0.000010 0.778873 0.000010 0.036316
0.072762 0.001295 0.000010 0.040529 0.000010 0.035625 0.083012 0.000010 0.004527 0.762199 0.000010 0.000010
0.098665 0.054405 0.052090 0.000010 0.000010 0.016340 0.062307 0.000010 0.011123 0.670690 0.026621 0.007728
0.141194 0.032153 0.006302 0.012833 0.000010 0.076419 0.061952 0.000016 0.032328 0.585060 0.000010 0.051722
0.143612 0.013038 0.042943 0.023050 0.000010 0.046126 0.072427 0.001345 0.020511 0.612935 0.000010 0.023991
0.113002 0.000010 0.000010 0.002375 0.000010 0.000010 0.059653 0.000010 0.000010 0.806825 0.000010 0.018075
0.099476 0.000010 0.000010 0.000010 0.000010 0.000010 0.050775 0.000010 0.000010 0.849659 0.000010 0.000010
0.156054 0.027075 0.012517 0.013232 0.004192 0.101656 0.037337 0.000010 0.010813 0.578014 0.000010 0.059091
0.106665 0.020706 0.000010 0.038955 0.000010 0.075985 0.076753 0.002414 0.000010 0.615207 0.000010 0.063275
0.137489 0.040626 0.016816 0.023648 0.000010 0.147113 0.049031 0.000010 0.008292 0.522296 0.000010 0.054659
0.182151 0.000010 0.025844 0.000010 0.006173 0.057101 0.049427 0.000010 0.016231 0.625746 0.000010 0.037287
0.115819 0.026528 0.035622 0.001869 0.000010 0.053697 0.081926 0.007477 0.023400 0.587726 0.000010 0.065916
0.077146 0.015178 0.004413 0.363991 0.074374 0.051134 0.052659 0.000010 0.020184 0.279203 0.000010 0.061698
0.010135 0.039970 0.000010 0.815359 0.002390 0.029063 0.044624 0.000010 0.009889 0.009541 0.038999 0.000010
0.046557 0.000010 0.000010 0.953343 0.000010 0.000010 0.000010 0.000010 0.000010 0.000010 0.000010 0.000010
0.000452 0.000010 0.000010 0.803609 0.000010 0.000012 0.038919 0.031292 0.013014 0.109425 0.000010 0.003238
0.000010 0.000010 0.000010 0.999890 0.000010 0.000010 0.000010 0.000010 0.000010 0.000010 0.000010 0.000010
0.000010 0.000010 0.000010 0.898578 0.000010 0.001681 0.017893 0.000010 0.000010 0.064243 0.000010 0.017535
0.000010 0.000010 0.000010 0.921404 0.000010 0.000010 0.068005 0.000010 0.000010 0.010501 0.000010 0.000010
0.000010 0.000010 0.000010 0.999890 0.000010 0.000010 0.000010 0.000010 0.000010 0.000010 0.000010 0.000010
0.000010 0.000010 0.000010 0.917002 0.000010 0.000010 0.071075 0.000010 0.011833 0.000010 0.000010 0.000010
0.000010 0.000010 0.000010 0.999890 0.000010 0.000010 0.000010 0.000010 0.000010 0.000010 0.000010 0.000010
0.000010 0.000010 0.000010 0.880587 0.000010 0.000010 0.038084 0.000010 0.000010 0.081240 0.000010 0.000010
0.024235 0.000010 0.000010 0.818487 0.000010 0.023645 0.021571 0.000010 0.000010 0.069761 0.000010 0.042241
0.000010 0.000010 0.000010 0.972329 0.000010 0.000010 0.027571 0.000010 0.000010 0.000010 0.000010 0.000010
0.000010 0.000010 0.000010 0.999890 0.000010 0.000010 0.000010 0.000010 0.000010 0.000010 0.000010 0.000010
0.000010 0.000010 0.000010 0.999889 0.000010 0.000010 0.000010 0.000010 0.000010 0.000011 0.000010 0.000010
0.000010 0.000010 0.000010 0.999890 0.000010 0.000010 0.000010 0.000010 0.000010 0.000010 0.000010 0.000010
0.000010 0.000010 0.000010 0.999890 0.000010 0.000010 0.000010 0.000010 0.000010 0.000010 0.000010 0.000010
0.000010 0.000010 0.000010 0.999890 0.000010 0.000010 0.000010 0.000010 0.000010 0.000010 0.000010 0.000010
0.000010 0.000010 0.000010 0.999890 0.000010 0.000010 0.000010 0.000010 0.000010 0.000010 0.000010 0.000010
0.000010 0.000010 0.000010 0.000010 0.999890 0.000010 0.000010 0.000010 0.000010 0.000010 0.000010 0.000010
0.000010 0.000010 0.000010 0.000010 0.999890 0.000010 0.000010 0.000010 0.000010 0.000010 0.000010 0.000010
0.000010 0.000010 0.000010 0.000010 0.999888 0.000010 0.000010 0.000010 0.000010 0.000010 0.000012 0.000010
0.000010 0.000010 0.000010 0.000010 0.999890 0.000010 0.000010 0.000010 0.000010 0.000010 0.000010 0.000010
0.000013 0.000010 0.000010 0.000010 0.999887 0.000010 0.000010 0.000010 0.000010 0.000010 0.000010 0.000010
0.000010 0.000010 0.000010 0.000010 0.999890 0.000010 0.000010 0.000010 0.000010 0.000010 0.000010 0.000010
0.000010 0.000010 0.000010 0.000010 0.999890 0.000010 0.000010 0.000010 0.000010 0.000010 0.000010 0.000010
0.048610 0.000010 0.000010 0.010741 0.772746 0.000010 0.000010 0.000010 0.000010 0.116172 0.000010 0.051661
0.008698 0.000010 0.000010 0.031187 0.533405 0.027589 0.043302 0.000010 0.014563 0.199369 0.000010 0.141847
0.007412 0.000010 0.000010 0.018602 0.804457 0.056972 0.000010 0.000010 0.000010 0.087703 0.000010 0.024794
0.016670 0.000010 0.000010 0.032797 0.728067 0.000010 0.000010 0.000010 0.004901 0.118054 0.000010 0.099450
0.000010 0.000010 0.000010 0.000010 0.999890 0.000010 0.000010 0.000010 0.000010 0.000010 0.000010 0.000010
0.000010 0.000010 0.000010 0.000010 0.999886 0.000010 0.000014 0.000010 0.000010 0.000010 0.000010 0.000010
0.073457 0.030230 0.000010 0.009021 0.767746 0.023091 0.001176 0.000010 0.000010 0.088732 0.000010 0.006507
0.000010 0.000010 0.000010 0.000010 0.852744 0.000010 0.042341 0.000010 0.016740 0.088095 0.000010 0.000010
0.014651 0.000010 0.000010 0.067471 0.743449 0.000010 0.018598 0.000010 0.000010 0.097278 0.000010 0.058494
0.000010 0.000010 0.000010 0.006482 0.170176 0.025826 0.045351 0.000010 0.000010 0.358129 0.000010 0.393976
0.008137 0.017306 0.002462 0.036954 0.181854 0.008705 0.015609 0.047640 0.000010 0.279329 0.000010 0.401984
0.051381 0.000010 0.000010 0.050720 0.153772 0.071822 0.045100 0.000010 0.016881 0.232293 0.000010 0.377990
0.064985 0.000010 0.000010 0.014649 0.201050 0.000010 0.036573 0.000010 0.000010 0.314149 0.000010 0.368534
0.037319 0.043713 0.000010 0.014920 0.191632 0.029205 0.012487 0.031159 0.000010 0.279913 0.025804 0.333829
0.030861 0.000010 0.000010 0.028458 0.550593 0.000010 0.017101 0.000010 0.000010 0.056204 0.149440 0.167293
0.000010 0.000010 0.000010 0.000014 0.000011 0.000010 0.000010 0.000010 0.000010 0.000010 0.999885 0.000010
0.000010 0.000010 0.000010 0.000013 0.000010 0.000010 0.000010 0.000010 0.000010 0.000010 0.999887 0.000010
0.000010 0.000010 0.000010 0.000011 0.000019 0.000010 0.000010 0.000010 0.000010 0.000014 0.999875 0.000010
0.000010 0.078315 0.164466 0.000014 0.000010 0.000010 0.000010 0.000010 0.000010 0.000010 0.682438 0.074698
0.000010 0.081429 0.161923 0.000010 0.000010 0.000010 0.000010 0.000010 0.000010 0.000010 0.681769 0.074800
0.073458 0.000010 0.001101 0.047769 0.271936 0.047781 0.017459 0.000010 0.000834 0.259635 0.000064 0.279944
0.000010 0.116860 0.144986 0.000010 0.160343 0.009324 0.000010 0.168436 0.000010 0.000010 0.386166 0.013835
0.033359 0.087795 0.045783 0.041355 0.404132 0.023404 0.026982 0.083558 0.005866 0.042812 0.089878 0.115076
0.069037 0.016666 0.000010 0.037799 0.263188 0.010092 0.028827 0.000010 0.000010 0.199519 0.000010 0.374831
0.057434 0.008331 0.000010 0.031334 0.268128 0.041135 0.001278 0.002705 0.000010 0.252280 0.000010 0.337345
0.031547 0.031486 0.000010 0.044567 0.131222 0.000010 0.000010 0.000010 0.000010 0.407083 0.000010 0.354036
0.017317 0.046181 0.000010 0.041102 0.113784 0.019930 0.000010 0.000010 0.006612 0.396593 0.000010 0.358440
0.045628 0.000010 0.000010 0.019788 0.232209 0.000011 0.037897 0.000010 0.011483 0.319941 0.000010 0.333003
0.039652 0.000010 0.000010 0.031224 0.288214 0.000011 0.026116 0.000010 0.000010 0.290389 0.000010 0.324345
