# Supplementary material for: Genetic analysis of Thai cattle reveals a Southeast Asian indicine ancestry
Source: PeerJ. 2015 Oct 27;3:e1318. doi: 10.7717/peerj.1318 (PMC4627918; doi:10.7717/peerj.1318)
Supplement: Dataset S2 — The Q values inferred by ADMIXTURE for each modeled K are shown for each individual, which are labeled according to breed information. The data are organized into three folders, each of which represents the ADMIXTURE experiments described in Fig. S5. [file peerj-03-1318-s007.zip › SupplementDataS7/28experiments/experiment_11/13.Q]

0.000010 0.000010 0.000012 0.000010 0.000010 0.000010 0.000010 0.000010 0.000010 0.000010 0.000011 0.999877 0.000010
0.000013 0.000010 0.000010 0.000010 0.000010 0.000010 0.000010 0.000012 0.000010 0.000010 0.000010 0.999875 0.000010
0.000010 0.000011 0.000010 0.000010 0.000010 0.000010 0.000010 0.000010 0.000010 0.000010 0.000010 0.999879 0.000010
0.000010 0.000010 0.000010 0.000010 0.000010 0.000010 0.000010 0.000010 0.000013 0.000010 0.000010 0.999877 0.000010
0.000010 0.000010 0.000010 0.000010 0.000010 0.000010 0.000010 0.000011 0.000010 0.000010 0.000010 0.999879 0.000010
0.000010 0.000010 0.000010 0.000010 0.000010 0.000010 0.000014 0.000010 0.000010 0.000010 0.000011 0.999875 0.000010
0.000010 0.000010 0.000010 0.000010 0.000010 0.000010 0.000010 0.000010 0.000010 0.000010 0.000010 0.999880 0.000010
0.000011 0.000010 0.000010 0.000010 0.000010 0.000010 0.000010 0.000010 0.000010 0.000010 0.000010 0.999878 0.000010
0.000010 0.000010 0.000010 0.000010 0.000010 0.070960 0.575135 0.074120 0.086235 0.000010 0.000010 0.193470 0.000010
0.000010 0.000010 0.000010 0.000017 0.000010 0.078190 0.572423 0.061659 0.100079 0.000010 0.000010 0.187563 0.000010
0.000010 0.000010 0.000010 0.025921 0.000010 0.028099 0.133008 0.038271 0.083801 0.000010 0.000010 0.000010 0.690830
0.000010 0.000010 0.000010 0.000010 0.000010 0.000010 0.000010 0.000010 0.000010 0.000010 0.000010 0.000010 0.999880
0.000010 0.000010 0.000010 0.000010 0.000010 0.000010 0.000010 0.000010 0.000010 0.000010 0.000010 0.000010 0.999880
0.000012 0.000010 0.000010 0.000010 0.000010 0.000010 0.000010 0.000010 0.000010 0.000010 0.000010 0.000010 0.999878
0.000010 0.000010 0.000010 0.000010 0.000010 0.000010 0.000010 0.000010 0.000010 0.000010 0.000010 0.000010 0.999880
0.000010 0.000010 0.000010 0.000010 0.000010 0.000010 0.105508 0.000010 0.035595 0.000010 0.000010 0.000010 0.858797
0.000010 0.000010 0.000010 0.000010 0.000010 0.000010 0.000010 0.000010 0.000010 0.000010 0.000010 0.000010 0.999880
0.000010 0.000010 0.000010 0.000010 0.000010 0.000010 0.000010 0.000010 0.000010 0.062064 0.000010 0.012847 0.924990
0.000010 0.000010 0.000010 0.000010 0.000010 0.000010 0.000010 0.000010 0.000010 0.000010 0.000010 0.000010 0.999880
0.000010 0.000010 0.000010 0.000010 0.000010 0.000010 0.000010 0.000010 0.000010 0.000010 0.000010 0.000010 0.999880
0.000010 0.000010 0.000010 0.000010 0.000010 0.000010 0.000010 0.000010 0.000010 0.000010 0.000010 0.000010 0.999880
0.000010 0.000010 0.000010 0.000010 0.000010 0.009625 0.000010 0.000010 0.000010 0.000010 0.000010 0.000010 0.990265
0.000010 0.000010 0.000010 0.000010 0.000010 0.000010 0.000010 0.000010 0.000010 0.000010 0.000010 0.000010 0.999880
0.000010 0.000010 0.000010 0.000010 0.000010 0.000010 0.000010 0.000010 0.000010 0.000010 0.000010 0.000010 0.999880
0.000010 0.001539 0.000010 0.053292 0.000010 0.035028 0.164799 0.000010 0.011056 0.014275 0.000385 0.000010 0.719574
0.000010 0.000010 0.000010 0.000010 0.000010 0.000010 0.000010 0.000010 0.000010 0.000010 0.000010 0.000010 0.999880
0.000010 0.000010 0.000010 0.000010 0.000018 0.000010 0.000010 0.000010 0.000010 0.000010 0.000010 0.000010 0.999872
0.000010 0.000010 0.000010 0.000010 0.000010 0.000010 0.000010 0.000010 0.000010 0.000010 0.000010 0.000010 0.999880
0.000010 0.000010 0.000010 0.000010 0.000010 0.000010 0.000010 0.000010 0.000010 0.000010 0.000010 0.000010 0.999880
0.000010 0.000010 0.000010 0.000010 0.000010 0.000010 0.000010 0.000010 0.000010 0.000010 0.000010 0.000010 0.999880
0.009957 0.000010 0.000010 0.049414 0.029366 0.047687 0.398913 0.047790 0.298238 0.084282 0.010529 0.001877 0.021925
0.000010 0.000010 0.000010 0.006116 0.038666 0.048906 0.227618 0.018995 0.408911 0.142520 0.027436 0.014431 0.066370
0.000011 0.000010 0.000010 0.000010 0.000010 0.071839 0.101987 0.000010 0.094898 0.628059 0.050043 0.002649 0.050464
0.000010 0.000010 0.000010 0.000011 0.000012 0.000010 0.000010 0.000010 0.000014 0.999874 0.000010 0.000010 0.000010
0.000010 0.000010 0.000010 0.000010 0.000010 0.000010 0.000010 0.000010 0.000010 0.999880 0.000010 0.000010 0.000010
0.000010 0.000010 0.000010 0.000010 0.000010 0.047546 0.132893 0.000010 0.124638 0.664820 0.000010 0.007798 0.022234
0.002554 0.000010 0.000012 0.000010 0.000010 0.034244 0.228121 0.000010 0.328870 0.307622 0.020065 0.023139 0.055333
0.000010 0.000010 0.000010 0.000010 0.000010 0.000010 0.000010 0.000010 0.000010 0.999880 0.000010 0.000010 0.000010
0.021449 0.000010 0.026351 0.011660 0.056819 0.000010 0.087921 0.002738 0.076113 0.648845 0.008409 0.016210 0.043465
0.001981 0.000010 0.049101 0.018325 0.111652 0.011155 0.148683 0.000010 0.050145 0.586474 0.021399 0.001056 0.000010
0.000010 0.000010 0.017069 0.000010 0.081114 0.046517 0.023850 0.016788 0.230256 0.548166 0.000010 0.000010 0.036190
0.000010 0.000010 0.000010 0.000010 0.000010 0.000010 0.000010 0.000010 0.000010 0.999880 0.000010 0.000010 0.000010
0.000010 0.000010 0.019031 0.008414 0.012779 0.051471 0.279693 0.011082 0.352167 0.186550 0.004698 0.016645 0.057450
0.000010 0.000010 0.000010 0.000010 0.000010 0.000010 0.000010 0.000010 0.093655 0.863909 0.000010 0.000010 0.042336
0.000018 0.000010 0.000010 0.041398 0.040011 0.049652 0.131617 0.016975 0.369652 0.314900 0.027115 0.005387 0.003255
0.000010 0.000010 0.048516 0.054886 0.057552 0.053537 0.101156 0.005645 0.238949 0.431643 0.000010 0.000010 0.008076
0.000010 0.000010 0.000012 0.082408 0.045517 0.026367 0.021915 0.000010 0.309238 0.479473 0.027600 0.007432 0.000010
0.000010 0.000010 0.000010 0.000010 0.000010 0.002125 0.000010 0.000010 0.012944 0.984831 0.000010 0.000010 0.000010
0.000010 0.000010 0.000010 0.000010 0.000010 0.000010 0.000010 0.000010 0.000010 0.999880 0.000010 0.000010 0.000010
0.000010 0.000010 0.000010 0.000010 0.000010 0.000010 0.000010 0.000010 0.000010 0.999875 0.000010 0.000015 0.000010
0.000010 0.000010 0.000010 0.000010 0.000010 0.000010 0.000010 0.000010 0.999880 0.000010 0.000010 0.000010 0.000010
0.000010 0.000010 0.000010 0.000010 0.000010 0.000010 0.000010 0.000010 0.999880 0.000010 0.000010 0.000010 0.000010
0.000010 0.000010 0.000010 0.000010 0.000010 0.000010 0.000010 0.000010 0.999880 0.000010 0.000010 0.000010 0.000010
0.000010 0.000010 0.000010 0.000010 0.000010 0.000010 0.000010 0.000010 0.999880 0.000010 0.000010 0.000010 0.000010
0.000010 0.000010 0.000010 0.000010 0.000010 0.000010 0.000010 0.000010 0.999880 0.000010 0.000010 0.000010 0.000010
0.000010 0.000010 0.000010 0.000010 0.000010 0.000010 0.000010 0.000010 0.999880 0.000010 0.000010 0.000010 0.000010
0.000010 0.000010 0.000010 0.000010 0.000010 0.000010 0.000010 0.000010 0.999880 0.000010 0.000010 0.000010 0.000010
0.000010 0.000010 0.000010 0.000010 0.000010 0.000010 0.000010 0.000010 0.999880 0.000010 0.000010 0.000010 0.000010
0.000010 0.000010 0.000010 0.000010 0.000010 0.000010 0.000010 0.000010 0.977961 0.000010 0.000010 0.002231 0.019708
0.000010 0.000010 0.000010 0.000010 0.000010 0.000010 0.000010 0.000010 0.999880 0.000010 0.000010 0.000010 0.000010
0.000010 0.000010 0.000010 0.000010 0.000010 0.000010 0.000010 0.000010 0.999880 0.000010 0.000010 0.000010 0.000010
0.000010 0.000010 0.000010 0.000010 0.000010 0.000010 0.000010 0.000010 0.999880 0.000010 0.000010 0.000010 0.000010
0.000010 0.000010 0.000010 0.000010 0.000010 0.000010 0.000010 0.000010 0.999880 0.000010 0.000010 0.000010 0.000010
0.000010 0.000010 0.000010 0.000010 0.000010 0.000010 0.000010 0.000010 0.999880 0.000010 0.000010 0.000010 0.000010
0.000010 0.000010 0.000010 0.000010 0.000010 0.000010 0.000010 0.000010 0.999880 0.000010 0.000010 0.000010 0.000010
0.000010 0.000010 0.000010 0.000010 0.000010 0.000010 0.000010 0.000010 0.999880 0.000010 0.000010 0.000010 0.000010
0.000010 0.000010 0.000010 0.000010 0.000010 0.000010 0.000010 0.000010 0.999880 0.000010 0.000010 0.000010 0.000010
0.000010 0.000010 0.000010 0.000010 0.000010 0.020515 0.000010 0.000010 0.979375 0.000010 0.000010 0.000010 0.000010
0.000010 0.000010 0.000010 0.000010 0.000010 0.000010 0.000010 0.000010 0.999880 0.000010 0.000010 0.000010 0.000010
0.000010 0.000010 0.000010 0.000010 0.000010 0.000010 0.000010 0.000010 0.999880 0.000010 0.000010 0.000010 0.000010
0.000010 0.000010 0.000010 0.000010 0.000010 0.000010 0.000010 0.000010 0.000010 0.000010 0.999880 0.000010 0.000010
0.000010 0.000010 0.000010 0.000010 0.000010 0.000010 0.000010 0.000010 0.000010 0.000013 0.999877 0.000010 0.000010
0.000010 0.000010 0.000010 0.000010 0.000010 0.000010 0.000010 0.000010 0.000010 0.000010 0.999880 0.000010 0.000010
0.000010 0.000010 0.000010 0.000010 0.000010 0.000010 0.000010 0.000010 0.000010 0.000010 0.999880 0.000010 0.000010
0.000010 0.000010 0.000010 0.000010 0.000010 0.000010 0.000010 0.000012 0.000010 0.000010 0.999878 0.000010 0.000010
0.000010 0.000010 0.000010 0.000010 0.000010 0.000010 0.000010 0.000010 0.000010 0.000010 0.999880 0.000010 0.000010
0.000010 0.000010 0.000010 0.000010 0.000010 0.000010 0.051946 0.000010 0.021058 0.000010 0.916388 0.000010 0.010517
0.000010 0.000010 0.000010 0.000010 0.000010 0.000015 0.000010 0.000018 0.000010 0.000010 0.999868 0.000010 0.000010
0.000010 0.000012 0.000010 0.000010 0.000010 0.000010 0.000010 0.000010 0.000010 0.000010 0.999878 0.000010 0.000010
0.000010 0.000015 0.000010 0.000010 0.000011 0.000010 0.000013 0.000010 0.000010 0.000013 0.999868 0.000010 0.000010
0.027652 0.000010 0.007263 0.041322 0.000010 0.034814 0.574648 0.137643 0.037097 0.000010 0.073719 0.029481 0.036331
0.000010 0.000010 0.000010 0.000010 0.000010 0.000010 0.201695 0.798195 0.000010 0.000010 0.000010 0.000010 0.000010
0.000010 0.000010 0.000010 0.000010 0.000010 0.000016 0.000010 0.999874 0.000010 0.000010 0.000010 0.000010 0.000010
0.000010 0.000010 0.000010 0.000010 0.000010 0.000010 0.000010 0.999880 0.000010 0.000010 0.000010 0.000010 0.000010
0.000010 0.000010 0.000010 0.000010 0.000010 0.000010 0.000010 0.999880 0.000010 0.000010 0.000010 0.000010 0.000010
0.000010 0.000010 0.000010 0.000010 0.000010 0.002977 0.175847 0.771630 0.027636 0.000010 0.021824 0.000016 0.000010
0.000010 0.000010 0.000010 0.000010 0.000010 0.000010 0.000010 0.999880 0.000010 0.000010 0.000010 0.000010 0.000010
0.000010 0.000010 0.000010 0.000010 0.000010 0.000010 0.178571 0.757928 0.015125 0.000010 0.042239 0.006058 0.000010
0.000010 0.000010 0.000010 0.000010 0.000010 0.000010 0.152993 0.834075 0.000010 0.000010 0.000010 0.012832 0.000010
0.000010 0.000010 0.000010 0.000010 0.000010 0.000010 0.117747 0.849804 0.032349 0.000010 0.000010 0.000010 0.000010
0.000010 0.000010 0.000010 0.000010 0.000010 0.000010 0.208364 0.786363 0.005173 0.000010 0.000010 0.000010 0.000010
0.000010 0.000010 0.000010 0.000010 0.000010 0.000010 0.000010 0.999880 0.000010 0.000010 0.000010 0.000010 0.000010
0.000010 0.000010 0.000010 0.000010 0.000010 0.000010 0.000010 0.999880 0.000010 0.000010 0.000010 0.000010 0.000010
0.000010 0.000010 0.000010 0.000010 0.000010 0.000010 0.000010 0.999880 0.000010 0.000010 0.000010 0.000010 0.000010
0.000010 0.000010 0.000010 0.000010 0.000010 0.000010 0.000010 0.999880 0.000010 0.000010 0.000010 0.000010 0.000010
0.000010 0.000010 0.000010 0.000010 0.000010 0.000010 0.345508 0.635298 0.000010 0.000010 0.019095 0.000010 0.000010
0.000010 0.000010 0.000010 0.000010 0.000010 0.000010 0.000010 0.999880 0.000010 0.000010 0.000010 0.000010 0.000010
0.000010 0.000010 0.000010 0.000010 0.000010 0.000010 0.000010 0.999880 0.000010 0.000010 0.000010 0.000010 0.000010
0.036947 0.000010 0.104075 0.057564 0.031534 0.019461 0.661312 0.036104 0.006790 0.008136 0.023869 0.008464 0.005733
0.000010 0.000010 0.000010 0.000010 0.000010 0.000010 0.000010 0.999880 0.000010 0.000010 0.000010 0.000010 0.000010
0.020900 0.000010 0.128833 0.037652 0.061343 0.044008 0.477962 0.055542 0.055455 0.050996 0.025296 0.002242 0.039761
0.000010 0.000010 0.000010 0.000010 0.000010 0.000010 0.000010 0.999880 0.000010 0.000010 0.000010 0.000010 0.000010
0.000010 0.000010 0.000010 0.000010 0.000010 0.000010 0.000010 0.999880 0.000010 0.000010 0.000010 0.000010 0.000010
0.018133 0.000010 0.137460 0.031769 0.046629 0.000010 0.601085 0.045736 0.038442 0.049622 0.006194 0.000010 0.024899
0.000010 0.000010 0.000010 0.000010 0.000010 0.000010 0.166482 0.833408 0.000010 0.000010 0.000010 0.000010 0.000010
0.001157 0.011491 0.225968 0.063430 0.108584 0.012774 0.538965 0.010322 0.000010 0.027269 0.000010 0.000010 0.000010
0.003711 0.000010 0.295602 0.021591 0.086084 0.000010 0.507220 0.023046 0.000010 0.056833 0.001112 0.004760 0.000010
0.000010 0.000010 0.303575 0.000010 0.092404 0.000010 0.493169 0.027976 0.000010 0.069159 0.000010 0.000010 0.013647
0.000010 0.000010 0.000010 0.999880 0.000010 0.000010 0.000010 0.000010 0.000010 0.000010 0.000010 0.000010 0.000010
0.000010 0.000010 0.000010 0.252908 0.000010 0.015546 0.544161 0.061150 0.056855 0.000010 0.063355 0.005966 0.000010
0.008174 0.000010 0.000010 0.296395 0.000010 0.009706 0.615871 0.016478 0.014795 0.000010 0.000010 0.024021 0.014509
0.000010 0.000010 0.000010 0.999880 0.000010 0.000010 0.000010 0.000010 0.000010 0.000010 0.000010 0.000010 0.000010
0.000010 0.000010 0.000010 0.999880 0.000010 0.000010 0.000010 0.000010 0.000010 0.000010 0.000010 0.000010 0.000010
0.000010 0.000010 0.000010 0.340356 0.000010 0.032595 0.549325 0.000010 0.036788 0.000010 0.000010 0.013132 0.027733
0.000010 0.000010 0.020474 0.857002 0.090141 0.000837 0.000010 0.000010 0.008549 0.000010 0.022928 0.000010 0.000010
0.000010 0.000010 0.000010 0.999880 0.000010 0.000010 0.000010 0.000010 0.000010 0.000010 0.000010 0.000010 0.000010
0.000010 0.000010 0.000010 0.999880 0.000010 0.000010 0.000010 0.000010 0.000010 0.000010 0.000010 0.000010 0.000010
0.000010 0.000010 0.000010 0.940944 0.000010 0.032090 0.000010 0.000010 0.000010 0.000010 0.026866 0.000010 0.000010
0.000010 0.000010 0.000010 0.000010 0.000010 0.534528 0.358665 0.000010 0.071084 0.000010 0.035634 0.000010 0.000010
0.000010 0.000010 0.000010 0.000010 0.000010 0.999880 0.000010 0.000010 0.000010 0.000010 0.000010 0.000010 0.000010
0.000010 0.000010 0.000010 0.000010 0.000010 0.301587 0.474020 0.019871 0.112065 0.000010 0.029476 0.024072 0.038848
0.000010 0.000010 0.000010 0.000010 0.000010 0.999880 0.000010 0.000010 0.000010 0.000010 0.000010 0.000010 0.000010
0.000010 0.000010 0.000010 0.000010 0.000010 0.999880 0.000010 0.000010 0.000010 0.000010 0.000010 0.000010 0.000010
0.000010 0.000010 0.000010 0.000010 0.000010 0.999880 0.000010 0.000010 0.000010 0.000010 0.000010 0.000010 0.000010
0.005937 0.000010 0.000010 0.000010 0.000010 0.497745 0.358197 0.005158 0.074871 0.000010 0.058023 0.000010 0.000010
0.000010 0.000010 0.000010 0.000010 0.000010 0.999880 0.000010 0.000010 0.000010 0.000010 0.000010 0.000010 0.000010
0.000010 0.000010 0.000010 0.000010 0.000010 0.999873 0.000010 0.000017 0.000010 0.000010 0.000010 0.000010 0.000010
0.015480 0.000010 0.003915 0.000010 0.000010 0.305167 0.425783 0.061891 0.097818 0.000010 0.066681 0.004676 0.018548
0.000010 0.000010 0.000010 0.000010 0.000010 0.043341 0.929159 0.000010 0.000010 0.000010 0.011002 0.016408 0.000010
0.000010 0.000010 0.000010 0.000010 0.000010 0.014682 0.959829 0.014306 0.000010 0.000010 0.011093 0.000010 0.000010
0.000010 0.000010 0.000010 0.000010 0.000010 0.000010 0.999795 0.000095 0.000010 0.000010 0.000010 0.000010 0.000010
0.027444 0.000010 0.010951 0.000011 0.000010 0.034322 0.764444 0.022628 0.026732 0.000010 0.057800 0.003781 0.051856
0.000010 0.000010 0.000010 0.000010 0.000010 0.000010 0.997517 0.000010 0.000010 0.000010 0.000010 0.002373 0.000010
0.000010 0.000010 0.000010 0.000010 0.000010 0.000010 0.999880 0.000010 0.000010 0.000010 0.000010 0.000010 0.000010
0.000010 0.000010 0.000010 0.000010 0.000010 0.000010 0.999880 0.000010 0.000010 0.000010 0.000010 0.000010 0.000010
0.000011 0.015886 0.000010 0.035733 0.000010 0.051311 0.704887 0.022248 0.025682 0.000010 0.033988 0.027438 0.082785
0.025228 0.001652 0.020408 0.000010 0.000010 0.025784 0.770997 0.020263 0.053382 0.000893 0.018578 0.003289 0.059507
0.054284 0.000010 0.004792 0.029517 0.000010 0.027145 0.739042 0.031984 0.016458 0.000010 0.025813 0.010711 0.060225
0.000010 0.000010 0.000010 0.000010 0.000010 0.017475 0.918078 0.008289 0.000018 0.000010 0.047242 0.001560 0.007278
0.016719 0.000010 0.015648 0.000010 0.000010 0.038151 0.892521 0.007512 0.000010 0.000010 0.029378 0.000010 0.000010
0.041718 0.002746 0.029116 0.000010 0.001226 0.030316 0.679938 0.056118 0.068503 0.000010 0.033018 0.023754 0.033528
0.023856 0.000010 0.008973 0.038212 0.000010 0.027150 0.751925 0.048573 0.041070 0.000010 0.015862 0.000010 0.044339
0.037856 0.000010 0.102731 0.040317 0.032383 0.030289 0.681236 0.046466 0.000010 0.000010 0.018778 0.007547 0.002367
0.000010 0.000010 0.015510 0.000010 0.000010 0.001219 0.980004 0.001746 0.000010 0.000010 0.000010 0.001441 0.000010
0.000010 0.000010 0.018082 0.000010 0.000010 0.000010 0.966268 0.004677 0.000010 0.000010 0.010884 0.000010 0.000010
0.026774 0.000010 0.001536 0.006492 0.000010 0.000968 0.940730 0.000010 0.000010 0.000010 0.007391 0.005903 0.010155
0.000010 0.000010 0.000010 0.000010 0.000010 0.033729 0.939817 0.000010 0.000010 0.000010 0.000010 0.014886 0.011478
0.014097 0.000010 0.033035 0.062440 0.000010 0.049795 0.675633 0.049589 0.071642 0.000010 0.018682 0.000010 0.025046
0.022185 0.000010 0.013136 0.000010 0.000010 0.032618 0.725264 0.035269 0.075110 0.000010 0.036290 0.018872 0.041217
0.005843 0.000010 0.015199 0.052609 0.000010 0.005109 0.713228 0.063078 0.038209 0.000010 0.043010 0.019356 0.044330
0.000010 0.000010 0.000010 0.000010 0.000010 0.029301 0.970589 0.000010 0.000010 0.000010 0.000010 0.000010 0.000010
0.000010 0.000010 0.000010 0.000010 0.000010 0.032218 0.932078 0.000010 0.035604 0.000010 0.000010 0.000010 0.000010
0.000010 0.000010 0.000010 0.000010 0.000010 0.051636 0.850383 0.000010 0.090429 0.000010 0.000010 0.007462 0.000010
0.000010 0.000010 0.000010 0.000010 0.000010 0.023502 0.871416 0.000010 0.102543 0.000010 0.000010 0.002450 0.000010
0.000010 0.000010 0.040986 0.000010 0.107724 0.041626 0.726938 0.000010 0.034805 0.042399 0.000010 0.005462 0.000010
0.000010 0.000010 0.000010 0.000010 0.000010 0.024818 0.946516 0.000010 0.020131 0.000010 0.000010 0.008445 0.000010
0.000010 0.000010 0.040209 0.019041 0.079783 0.037155 0.549627 0.039866 0.074019 0.084691 0.048102 0.022449 0.005038
0.042218 0.000010 0.000010 0.000010 0.000010 0.099031 0.603424 0.037309 0.125377 0.000010 0.058278 0.015910 0.018404
0.000010 0.000010 0.000010 0.000010 0.000010 0.030370 0.829516 0.013750 0.103152 0.000010 0.000014 0.023128 0.000010
0.013039 0.018402 0.020187 0.000012 0.000010 0.117820 0.565026 0.011740 0.148864 0.000010 0.024467 0.018862 0.061561
0.000010 0.000010 0.000010 0.000010 0.000010 0.059708 0.831221 0.000010 0.081025 0.000010 0.010438 0.017528 0.000010
0.000010 0.000010 0.000010 0.000010 0.000010 0.067501 0.768311 0.000018 0.095176 0.000010 0.051341 0.017583 0.000010
0.000010 0.003352 0.000010 0.000010 0.000010 0.021604 0.818158 0.040165 0.110157 0.000010 0.000320 0.000010 0.006184
0.001889 0.000010 0.000010 0.000010 0.000010 0.030317 0.774811 0.062545 0.103880 0.000010 0.023795 0.000010 0.002703
0.029438 0.000010 0.000010 0.022249 0.000010 0.035789 0.724478 0.057784 0.104036 0.000010 0.014599 0.011578 0.000010
0.000010 0.000010 0.000011 0.000010 0.000010 0.023171 0.804357 0.032075 0.115439 0.000010 0.024876 0.000010 0.000010
0.000010 0.000010 0.000010 0.000010 0.000010 0.020913 0.717739 0.079283 0.111182 0.000010 0.026587 0.008389 0.035847
0.005165 0.000010 0.000010 0.000010 0.000010 0.000010 0.225548 0.668984 0.070647 0.000010 0.010830 0.018756 0.000010
0.000010 0.000010 0.000010 0.000010 0.000010 0.000010 0.153674 0.836378 0.000010 0.000010 0.008772 0.001086 0.000010
0.000010 0.003903 0.000010 0.000010 0.000010 0.057551 0.643514 0.070181 0.123327 0.000010 0.028279 0.020255 0.052942
0.000010 0.000010 0.015296 0.000010 0.016560 0.000010 0.513161 0.328043 0.098057 0.000010 0.011954 0.016869 0.000010
0.000010 0.000010 0.000010 0.000010 0.000010 0.044152 0.426817 0.055145 0.037660 0.000010 0.014184 0.421973 0.000010
0.009931 0.000010 0.775227 0.000010 0.000010 0.000010 0.062386 0.054103 0.011821 0.000010 0.086462 0.000010 0.000010
0.000010 0.000010 0.999880 0.000010 0.000010 0.000010 0.000010 0.000010 0.000010 0.000010 0.000010 0.000010 0.000010
0.000010 0.000010 0.347515 0.000010 0.000010 0.019943 0.244027 0.361343 0.000010 0.000010 0.025982 0.001120 0.000010
0.000010 0.000010 0.999880 0.000010 0.000010 0.000010 0.000010 0.000010 0.000010 0.000010 0.000010 0.000010 0.000010
0.029904 0.002840 0.129864 0.047139 0.003740 0.006321 0.631708 0.022942 0.031228 0.021662 0.049485 0.006022 0.017144
0.030944 0.000010 0.202679 0.066361 0.093301 0.001914 0.550294 0.017592 0.000010 0.031362 0.001635 0.000010 0.003888
0.031863 0.003555 0.119382 0.062175 0.052755 0.034794 0.515849 0.067435 0.000010 0.058301 0.050183 0.003687 0.000010
0.000010 0.000010 0.999880 0.000010 0.000010 0.000010 0.000010 0.000010 0.000010 0.000010 0.000010 0.000010 0.000010
0.000010 0.000010 0.749450 0.000010 0.000010 0.000010 0.114491 0.035040 0.041349 0.000010 0.025966 0.000010 0.033633
0.000010 0.000010 0.999880 0.000010 0.000010 0.000010 0.000010 0.000010 0.000010 0.000010 0.000010 0.000010 0.000010
0.050294 0.000010 0.195569 0.051124 0.050332 0.029314 0.513551 0.071424 0.000010 0.003026 0.023274 0.000010 0.012063
0.000010 0.000010 0.199065 0.049626 0.090989 0.021978 0.511144 0.024210 0.060312 0.024512 0.018125 0.000010 0.000010
0.036292 0.000010 0.010604 0.031049 0.000010 0.073809 0.660754 0.018629 0.080328 0.000010 0.032281 0.032313 0.023910
0.045760 0.000010 0.000010 0.046876 0.000010 0.063077 0.536425 0.087373 0.107791 0.000010 0.062237 0.040336 0.010085
0.000010 0.000010 0.000010 0.999880 0.000010 0.000010 0.000010 0.000010 0.000010 0.000010 0.000010 0.000010 0.000010
0.000010 0.000010 0.000010 0.506531 0.000010 0.063954 0.368040 0.003103 0.000010 0.000010 0.024768 0.033533 0.000010
0.021812 0.000010 0.001225 0.035453 0.000010 0.033384 0.600883 0.109743 0.073868 0.000010 0.039495 0.030301 0.053806
0.000010 0.000010 0.000010 0.999880 0.000010 0.000010 0.000010 0.000010 0.000010 0.000010 0.000010 0.000010 0.000010
0.000010 0.000010 0.000010 0.363909 0.000010 0.045332 0.443853 0.052584 0.067007 0.000010 0.019310 0.007031 0.000924
0.010734 0.000010 0.000010 0.173336 0.000010 0.043096 0.532127 0.051876 0.109345 0.000010 0.020277 0.041661 0.017509
0.000010 0.000010 0.000010 0.000010 0.000010 0.000010 0.304031 0.664833 0.020715 0.000010 0.000010 0.010330 0.000010
0.000010 0.000010 0.000010 0.000010 0.000010 0.021774 0.248521 0.029661 0.000010 0.000010 0.000010 0.699954 0.000010
0.000010 0.002903 0.000010 0.013628 0.000010 0.000010 0.838157 0.062360 0.035039 0.000010 0.047843 0.000010 0.000010
0.000010 0.006530 0.015390 0.056792 0.000010 0.029353 0.753407 0.066360 0.012864 0.000010 0.045312 0.013950 0.000010
0.000010 0.000010 0.000010 0.002999 0.000010 0.007572 0.824799 0.078881 0.000010 0.000010 0.068831 0.016848 0.000010
0.011925 0.000010 0.000010 0.014861 0.000010 0.021577 0.689815 0.086532 0.064967 0.000010 0.061483 0.021619 0.027180
0.000010 0.000010 0.007369 0.047108 0.000010 0.029393 0.715112 0.078658 0.036734 0.000010 0.048855 0.013317 0.023412
0.000010 0.000010 0.000010 0.000010 0.000010 0.000010 0.999880 0.000010 0.000010 0.000010 0.000010 0.000010 0.000010
0.000010 0.000010 0.000010 0.000010 0.000010 0.000010 0.999880 0.000010 0.000010 0.000010 0.000010 0.000010 0.000010
0.025394 0.005548 0.017702 0.000010 0.014855 0.035953 0.686933 0.036495 0.090108 0.016505 0.033582 0.015055 0.021860
0.000010 0.000010 0.000010 0.000010 0.000010 0.000010 0.971066 0.000010 0.000010 0.000010 0.028824 0.000010 0.000010
0.000010 0.000010 0.000010 0.000010 0.000010 0.011480 0.948268 0.000010 0.000010 0.000010 0.040152 0.000010 0.000010
0.000010 0.000010 0.027103 0.058029 0.027108 0.000010 0.863794 0.000010 0.000010 0.000010 0.015026 0.008870 0.000010
0.000010 0.000010 0.000010 0.031531 0.000010 0.021314 0.733195 0.071996 0.043334 0.000010 0.040257 0.031755 0.026569
0.000010 0.000010 0.022585 0.000010 0.000010 0.033039 0.796441 0.074256 0.010457 0.000010 0.044534 0.018627 0.000010
0.000010 0.000010 0.000010 0.000010 0.000010 0.000010 0.999880 0.000010 0.000010 0.000010 0.000010 0.000010 0.000010
0.000010 0.000010 0.000010 0.000010 0.000010 0.000010 0.999880 0.000010 0.000010 0.000010 0.000010 0.000010 0.000010
0.000010 0.000010 0.000010 0.003340 0.000010 0.001998 0.808631 0.082596 0.059383 0.000010 0.005705 0.007259 0.031038
0.008527 0.000010 0.000010 0.001410 0.000010 0.013809 0.835396 0.029155 0.030222 0.000010 0.050111 0.000010 0.031321
0.010521 0.000010 0.000010 0.056648 0.000010 0.013335 0.660639 0.077308 0.123102 0.000010 0.019337 0.008377 0.030694
0.000010 0.000010 0.000010 0.000010 0.000010 0.031693 0.788713 0.103574 0.031035 0.000010 0.018394 0.017396 0.009134
0.000010 0.000010 0.020634 0.048528 0.000010 0.000010 0.733803 0.043784 0.026775 0.005617 0.056776 0.023316 0.040727
0.357708 0.071709 0.000011 0.030310 0.000010 0.030901 0.303015 0.051591 0.040551 0.000010 0.043475 0.019508 0.051202
0.813398 0.000525 0.000010 0.038069 0.040934 0.024250 0.000010 0.008389 0.021190 0.000010 0.042525 0.010679 0.000010
0.952635 0.000010 0.000010 0.000010 0.000010 0.002536 0.000010 0.044729 0.000010 0.000010 0.000011 0.000010 0.000010
0.786124 0.000010 0.000010 0.000010 0.000010 0.000010 0.156190 0.000010 0.000010 0.022721 0.024075 0.010809 0.000010
0.999878 0.000010 0.000010 0.000010 0.000010 0.000010 0.000010 0.000010 0.000012 0.000010 0.000010 0.000010 0.000010
0.904279 0.000010 0.000010 0.000010 0.000010 0.005087 0.016675 0.000010 0.020952 0.000010 0.024562 0.000010 0.028374
0.924965 0.000010 0.000010 0.000010 0.000010 0.000010 0.000170 0.004282 0.000010 0.000010 0.070493 0.000010 0.000010
0.999878 0.000010 0.000010 0.000010 0.000010 0.000012 0.000010 0.000010 0.000010 0.000010 0.000010 0.000010 0.000010
0.917170 0.000010 0.000010 0.000010 0.000010 0.000010 0.000010 0.000010 0.000010 0.000010 0.070369 0.012361 0.000010
0.999880 0.000010 0.000010 0.000010 0.000010 0.000010 0.000010 0.000010 0.000010 0.000010 0.000010 0.000010 0.000010
0.872477 0.000010 0.000010 0.000010 0.000010 0.000019 0.098139 0.000010 0.000010 0.000010 0.029276 0.000010 0.000010
0.812754 0.000010 0.000010 0.000010 0.000010 0.012600 0.089052 0.012614 0.018691 0.000010 0.015438 0.000010 0.038790
0.952578 0.000010 0.000010 0.000010 0.000010 0.030302 0.000010 0.000010 0.000010 0.000010 0.017020 0.000010 0.000010
0.999873 0.000010 0.000010 0.000017 0.000010 0.000010 0.000010 0.000010 0.000010 0.000010 0.000010 0.000010 0.000010
0.999871 0.000010 0.000019 0.000010 0.000010 0.000010 0.000010 0.000010 0.000010 0.000010 0.000010 0.000010 0.000010
0.999880 0.000010 0.000010 0.000010 0.000010 0.000010 0.000010 0.000010 0.000010 0.000010 0.000010 0.000010 0.000010
0.999880 0.000010 0.000010 0.000010 0.000010 0.000010 0.000010 0.000010 0.000010 0.000010 0.000010 0.000010 0.000010
0.999880 0.000010 0.000010 0.000010 0.000010 0.000010 0.000010 0.000010 0.000010 0.000010 0.000010 0.000010 0.000010
0.999880 0.000010 0.000010 0.000010 0.000010 0.000010 0.000010 0.000010 0.000010 0.000010 0.000010 0.000010 0.000010
0.000010 0.999871 0.000010 0.000019 0.000010 0.000010 0.000010 0.000010 0.000010 0.000010 0.000010 0.000010 0.000010
0.000010 0.999879 0.000010 0.000010 0.000010 0.000010 0.000010 0.000010 0.000010 0.000011 0.000010 0.000010 0.000010
0.000010 0.999880 0.000010 0.000010 0.000010 0.000010 0.000010 0.000010 0.000010 0.000010 0.000010 0.000010 0.000010
0.000010 0.999880 0.000010 0.000010 0.000010 0.000010 0.000010 0.000010 0.000010 0.000010 0.000010 0.000010 0.000010
0.000010 0.999880 0.000010 0.000010 0.000010 0.000010 0.000010 0.000010 0.000010 0.000010 0.000010 0.000010 0.000010
0.000010 0.999874 0.000010 0.000010 0.000010 0.000010 0.000010 0.000010 0.000010 0.000010 0.000016 0.000010 0.000010
0.000010 0.999880 0.000010 0.000010 0.000010 0.000010 0.000010 0.000010 0.000010 0.000010 0.000010 0.000010 0.000010
0.003852 0.773604 0.000010 0.000010 0.000010 0.013486 0.126151 0.037189 0.000010 0.000010 0.000010 0.000010 0.045649
0.024320 0.533059 0.000010 0.000010 0.000010 0.043321 0.197165 0.000010 0.020241 0.000010 0.036395 0.014139 0.131310
0.012912 0.804810 0.000010 0.000010 0.000010 0.000010 0.114032 0.000010 0.053653 0.000010 0.000010 0.000010 0.014513
0.020461 0.724450 0.000010 0.000010 0.000010 0.000010 0.176027 0.000010 0.000010 0.000010 0.000010 0.002790 0.076192
0.000010 0.999880 0.000010 0.000010 0.000010 0.000010 0.000010 0.000010 0.000010 0.000010 0.000010 0.000010 0.000010
0.000010 0.999880 0.000010 0.000010 0.000010 0.000010 0.000010 0.000010 0.000010 0.000010 0.000010 0.000010 0.000010
0.001979 0.770234 0.000010 0.063953 0.000010 0.002357 0.081229 0.059227 0.020279 0.000010 0.000010 0.000010 0.000692
0.000010 0.854832 0.000010 0.000010 0.000010 0.027045 0.055714 0.000010 0.000010 0.000010 0.044460 0.017870 0.000010
0.065397 0.743457 0.000010 0.000010 0.000010 0.009554 0.094063 0.011514 0.000011 0.000010 0.018978 0.000010 0.056976
0.000010 0.162806 0.000010 0.000010 0.000010 0.003992 0.463521 0.000010 0.000010 0.000010 0.019417 0.000010 0.350184
0.020157 0.178750 0.000010 0.000010 0.000010 0.000010 0.390498 0.000010 0.000010 0.044670 0.000010 0.000010 0.365845
0.036705 0.152131 0.000010 0.000010 0.000010 0.000010 0.342588 0.013016 0.050235 0.000010 0.028973 0.016112 0.360191
0.004822 0.198856 0.000010 0.000010 0.000010 0.023958 0.368687 0.033107 0.000010 0.000010 0.019150 0.000010 0.351361
0.009354 0.191501 0.000010 0.056005 0.026733 0.026638 0.294049 0.014894 0.027504 0.029783 0.000613 0.000010 0.322907
0.026717 0.554129 0.000010 0.000010 0.145380 0.017613 0.043761 0.024928 0.000010 0.000010 0.017116 0.000010 0.170306
0.000011 0.000010 0.000011 0.000010 0.999875 0.000013 0.000010 0.000010 0.000010 0.000010 0.000010 0.000010 0.000010
0.000010 0.000010 0.000011 0.000010 0.999879 0.000010 0.000010 0.000010 0.000010 0.000010 0.000010 0.000010 0.000010
0.000013 0.000010 0.000010 0.000010 0.999876 0.000010 0.000010 0.000010 0.000010 0.000010 0.000011 0.000010 0.000010
0.000010 0.000010 0.000010 0.279763 0.719081 0.000010 0.000010 0.000010 0.000010 0.000010 0.000010 0.000010 0.001056
0.000010 0.000010 0.000010 0.281156 0.718466 0.000010 0.000010 0.000010 0.000010 0.000010 0.000010 0.000010 0.000277
0.036764 0.268117 0.000010 0.000010 0.000010 0.000010 0.383768 0.027712 0.021627 0.000010 0.001555 0.000010 0.260397
0.000010 0.161323 0.116121 0.146948 0.397746 0.000010 0.000010 0.000010 0.009554 0.168070 0.000010 0.000010 0.000178
0.038622 0.402477 0.036513 0.103368 0.093846 0.000010 0.067759 0.025185 0.016438 0.083639 0.023430 0.004332 0.104382
0.023785 0.264138 0.000010 0.022678 0.000010 0.000010 0.281773 0.034424 0.000010 0.000010 0.020509 0.000010 0.352633
0.017849 0.268216 0.000010 0.012712 0.000010 0.000010 0.335516 0.022195 0.027136 0.000010 0.000010 0.000010 0.316317
0.033242 0.130303 0.000010 0.012929 0.000010 0.040297 0.450026 0.000010 0.000010 0.000010 0.000010 0.000010 0.333135
0.024347 0.112407 0.000010 0.035036 0.000010 0.032041 0.458005 0.000010 0.000010 0.000010 0.000010 0.006047 0.332057
0.005949 0.231588 0.000010 0.000010 0.000010 0.005394 0.405113 0.002627 0.000011 0.000010 0.026945 0.009337 0.312994
0.019272 0.286608 0.000010 0.000010 0.000010 0.000656 0.375485 0.000010 0.000010 0.000010 0.009677 0.000010 0.308232
