# Supplementary material for: Genetic analysis of Thai cattle reveals a Southeast Asian indicine ancestry
Source: PeerJ. 2015 Oct 27;3:e1318. doi: 10.7717/peerj.1318 (PMC4627918; doi:10.7717/peerj.1318)
Supplement: Dataset S2 — The Q values inferred by ADMIXTURE for each modeled K are shown for each individual, which are labeled according to breed information. The data are organized into three folders, each of which represents the ADMIXTURE experiments described in Fig. S5. [file peerj-03-1318-s007.zip › SupplementDataS7/28experiments/experiment_11/14.Q]

0.000010 0.000010 0.000010 0.000010 0.000010 0.000010 0.000010 0.000010 0.000010 0.000010 0.999870 0.000010 0.000010 0.000010
0.000010 0.000010 0.000010 0.000010 0.000010 0.000016 0.000010 0.000010 0.000010 0.000010 0.999864 0.000010 0.000010 0.000010
0.000010 0.000010 0.000010 0.000010 0.000010 0.000010 0.000010 0.000010 0.000010 0.000010 0.999870 0.000010 0.000010 0.000010
0.000010 0.000010 0.000010 0.000010 0.000010 0.000020 0.000010 0.000010 0.000010 0.000016 0.999854 0.000010 0.000010 0.000010
0.000010 0.000011 0.000013 0.000010 0.000010 0.000010 0.000010 0.000010 0.000010 0.000010 0.999866 0.000010 0.000010 0.000010
0.000010 0.000010 0.000010 0.000010 0.000010 0.000010 0.000010 0.000010 0.000010 0.000010 0.999870 0.000010 0.000010 0.000010
0.000010 0.000010 0.000012 0.000010 0.000010 0.000010 0.000010 0.000010 0.000010 0.000010 0.999867 0.000010 0.000010 0.000010
0.000010 0.000010 0.000010 0.000010 0.000010 0.000010 0.000010 0.000010 0.000010 0.000010 0.999870 0.000010 0.000010 0.000010
0.225527 0.000010 0.000010 0.000010 0.126012 0.000010 0.000010 0.088591 0.080935 0.000010 0.176686 0.000010 0.302169 0.000010
0.236205 0.000010 0.000010 0.000010 0.127472 0.000010 0.000010 0.086446 0.083537 0.000010 0.169778 0.000010 0.296482 0.000010
0.040977 0.000010 0.000010 0.000010 0.093576 0.695588 0.000010 0.036691 0.031829 0.000010 0.000010 0.000010 0.101258 0.000010
0.000010 0.000010 0.000010 0.000010 0.000010 0.999870 0.000010 0.000010 0.000010 0.000010 0.000010 0.000010 0.000010 0.000010
0.000010 0.000010 0.000010 0.000010 0.000010 0.999870 0.000010 0.000010 0.000010 0.000010 0.000010 0.000010 0.000010 0.000010
0.000010 0.000010 0.000012 0.000010 0.000010 0.999868 0.000010 0.000010 0.000010 0.000010 0.000010 0.000010 0.000010 0.000010
0.000010 0.000010 0.000010 0.000010 0.000010 0.999870 0.000010 0.000010 0.000010 0.000010 0.000010 0.000010 0.000010 0.000010
0.000010 0.000010 0.000010 0.000010 0.078545 0.892380 0.000010 0.012594 0.000010 0.000010 0.000010 0.000010 0.016382 0.000010
0.000010 0.000010 0.000010 0.000010 0.000010 0.999870 0.000010 0.000010 0.000010 0.000010 0.000010 0.000010 0.000010 0.000010
0.000010 0.000010 0.000010 0.059994 0.000010 0.912356 0.000010 0.000010 0.000010 0.000010 0.010662 0.000010 0.016888 0.000010
0.000010 0.000010 0.000010 0.000010 0.000010 0.999870 0.000010 0.000010 0.000010 0.000010 0.000010 0.000010 0.000010 0.000010
0.000010 0.000010 0.000010 0.000010 0.000010 0.999870 0.000010 0.000010 0.000010 0.000010 0.000010 0.000010 0.000010 0.000010
0.000010 0.000010 0.000010 0.000010 0.000010 0.999870 0.000010 0.000010 0.000010 0.000010 0.000010 0.000010 0.000010 0.000010
0.000010 0.000010 0.000010 0.000010 0.000010 0.992920 0.000010 0.000010 0.006960 0.000010 0.000010 0.000010 0.000010 0.000010
0.000010 0.000010 0.000010 0.000010 0.000010 0.999870 0.000010 0.000010 0.000010 0.000010 0.000010 0.000010 0.000010 0.000010
0.000010 0.000010 0.000010 0.000010 0.000010 0.999870 0.000010 0.000010 0.000010 0.000010 0.000010 0.000010 0.000010 0.000010
0.035154 0.000010 0.003829 0.015532 0.020505 0.726101 0.004395 0.000010 0.038919 0.000010 0.000533 0.001631 0.151759 0.001613
0.000010 0.000010 0.000010 0.000010 0.000010 0.999870 0.000010 0.000010 0.000010 0.000010 0.000010 0.000010 0.000010 0.000010
0.000010 0.000010 0.000010 0.000010 0.000010 0.999870 0.000010 0.000010 0.000010 0.000010 0.000010 0.000010 0.000010 0.000010
0.000010 0.000010 0.000010 0.000010 0.000010 0.999870 0.000010 0.000010 0.000010 0.000010 0.000010 0.000010 0.000010 0.000010
0.000010 0.000010 0.000010 0.000010 0.000010 0.999870 0.000010 0.000010 0.000010 0.000010 0.000010 0.000010 0.000010 0.000010
0.000010 0.000010 0.000010 0.000010 0.000010 0.999870 0.000010 0.000010 0.000010 0.000010 0.000010 0.000010 0.000010 0.000010
0.031120 0.014636 0.021398 0.082754 0.313093 0.032808 0.020556 0.064750 0.057163 0.000010 0.003674 0.000010 0.342512 0.015517
0.062051 0.018362 0.027855 0.140386 0.421038 0.075424 0.031419 0.032063 0.056803 0.000010 0.013948 0.000010 0.120622 0.000010
0.002533 0.000010 0.000010 0.631657 0.112139 0.059106 0.055015 0.000010 0.078677 0.000010 0.004079 0.000010 0.056313 0.000430
0.000010 0.000010 0.000010 0.999870 0.000010 0.000010 0.000010 0.000010 0.000010 0.000010 0.000010 0.000010 0.000010 0.000010
0.000010 0.000010 0.000010 0.999870 0.000010 0.000010 0.000010 0.000010 0.000010 0.000010 0.000010 0.000010 0.000010 0.000010
0.017395 0.000010 0.000010 0.668205 0.144697 0.031160 0.002761 0.000010 0.053189 0.000010 0.009571 0.000010 0.072962 0.000010
0.014801 0.000010 0.000010 0.306354 0.346939 0.064715 0.026524 0.000010 0.039323 0.002420 0.025211 0.000010 0.166806 0.006869
0.000010 0.000010 0.000010 0.999870 0.000010 0.000010 0.000010 0.000010 0.000010 0.000010 0.000010 0.000010 0.000010 0.000010
0.000010 0.018953 0.050175 0.640799 0.088604 0.046492 0.012643 0.013875 0.000010 0.024843 0.018053 0.000010 0.061087 0.024447
0.001736 0.047740 0.092361 0.568743 0.074396 0.000010 0.034541 0.000010 0.022664 0.044039 0.003615 0.000010 0.100617 0.009517
0.000010 0.040075 0.059989 0.534467 0.237555 0.041201 0.002690 0.021209 0.049809 0.012955 0.000010 0.000010 0.000010 0.000010
0.000010 0.000010 0.000010 0.999870 0.000010 0.000010 0.000010 0.000010 0.000010 0.000010 0.000010 0.000010 0.000010 0.000010
0.037756 0.000010 0.021087 0.180663 0.377625 0.066077 0.012911 0.030980 0.059073 0.016847 0.017790 0.000010 0.179160 0.000010
0.000010 0.000010 0.000010 0.863626 0.095154 0.041110 0.000010 0.000010 0.000010 0.000010 0.000010 0.000010 0.000010 0.000010
0.054989 0.021900 0.031393 0.304660 0.380697 0.012305 0.032931 0.021101 0.050307 0.000010 0.005075 0.000010 0.084612 0.000010
0.024097 0.016863 0.057240 0.423684 0.250738 0.016192 0.002808 0.012571 0.063132 0.044160 0.000010 0.000010 0.088485 0.000010
0.021700 0.018855 0.046789 0.466649 0.316625 0.000010 0.027304 0.000010 0.033465 0.000010 0.006825 0.000010 0.061738 0.000010
0.000010 0.000010 0.000010 0.984156 0.013711 0.000010 0.000010 0.000010 0.002023 0.000010 0.000010 0.000010 0.000010 0.000010
0.000010 0.000010 0.000010 0.999870 0.000010 0.000010 0.000010 0.000010 0.000010 0.000010 0.000010 0.000010 0.000010 0.000010
0.000010 0.000010 0.000010 0.999870 0.000010 0.000010 0.000010 0.000010 0.000010 0.000010 0.000010 0.000010 0.000010 0.000010
0.000010 0.000010 0.000010 0.000010 0.999870 0.000010 0.000010 0.000010 0.000010 0.000010 0.000010 0.000010 0.000010 0.000010
0.000010 0.000010 0.000010 0.000010 0.999870 0.000010 0.000010 0.000010 0.000010 0.000010 0.000010 0.000010 0.000010 0.000010
0.000010 0.000010 0.000010 0.000010 0.999870 0.000010 0.000010 0.000010 0.000010 0.000010 0.000010 0.000010 0.000010 0.000010
0.000010 0.000010 0.000010 0.000010 0.999870 0.000010 0.000010 0.000010 0.000010 0.000010 0.000010 0.000010 0.000010 0.000010
0.000010 0.000010 0.000010 0.000010 0.999870 0.000010 0.000010 0.000010 0.000010 0.000010 0.000010 0.000010 0.000010 0.000010
0.000010 0.000010 0.000010 0.000010 0.999870 0.000010 0.000010 0.000010 0.000010 0.000010 0.000010 0.000010 0.000010 0.000010
0.000010 0.000010 0.000010 0.000010 0.999870 0.000010 0.000010 0.000010 0.000010 0.000010 0.000010 0.000010 0.000010 0.000010
0.000010 0.000010 0.000010 0.000010 0.999870 0.000010 0.000010 0.000010 0.000010 0.000010 0.000010 0.000010 0.000010 0.000010
0.000010 0.000010 0.000010 0.000010 0.977624 0.020101 0.000010 0.000010 0.000010 0.000010 0.002165 0.000010 0.000010 0.000010
0.000010 0.000010 0.000010 0.000010 0.999870 0.000010 0.000010 0.000010 0.000010 0.000010 0.000010 0.000010 0.000010 0.000010
0.000010 0.000010 0.000010 0.000010 0.999861 0.000010 0.000010 0.000019 0.000010 0.000010 0.000010 0.000010 0.000010 0.000010
0.000010 0.000010 0.000010 0.000010 0.999870 0.000010 0.000010 0.000010 0.000010 0.000010 0.000010 0.000010 0.000010 0.000010
0.000010 0.000010 0.000010 0.000010 0.999870 0.000010 0.000010 0.000010 0.000010 0.000010 0.000010 0.000010 0.000010 0.000010
0.000010 0.000010 0.000010 0.000010 0.999870 0.000010 0.000010 0.000010 0.000010 0.000010 0.000010 0.000010 0.000010 0.000010
0.000010 0.000010 0.000010 0.000010 0.999870 0.000010 0.000010 0.000010 0.000010 0.000010 0.000010 0.000010 0.000010 0.000010
0.000010 0.000010 0.000010 0.000010 0.999870 0.000010 0.000010 0.000010 0.000010 0.000010 0.000010 0.000010 0.000010 0.000010
0.000010 0.000010 0.000010 0.000010 0.999870 0.000010 0.000010 0.000010 0.000010 0.000010 0.000010 0.000010 0.000010 0.000010
0.000010 0.000010 0.000010 0.000010 0.979990 0.000010 0.000010 0.000010 0.019890 0.000010 0.000010 0.000010 0.000010 0.000010
0.000010 0.000010 0.000010 0.000010 0.999870 0.000010 0.000010 0.000010 0.000010 0.000010 0.000010 0.000010 0.000010 0.000010
0.000010 0.000010 0.000010 0.000010 0.999870 0.000010 0.000010 0.000010 0.000010 0.000010 0.000010 0.000010 0.000010 0.000010
0.000010 0.000010 0.000010 0.000010 0.000010 0.000010 0.999870 0.000010 0.000010 0.000010 0.000010 0.000010 0.000010 0.000010
0.000010 0.000010 0.000010 0.000010 0.000010 0.000010 0.999870 0.000010 0.000010 0.000010 0.000010 0.000010 0.000010 0.000010
0.000010 0.000010 0.000010 0.000010 0.000010 0.000010 0.999870 0.000010 0.000010 0.000010 0.000010 0.000010 0.000010 0.000010
0.000010 0.000010 0.000010 0.000010 0.000010 0.000010 0.999870 0.000010 0.000010 0.000010 0.000010 0.000010 0.000010 0.000010
0.000010 0.000010 0.000010 0.000015 0.000010 0.000010 0.999865 0.000010 0.000010 0.000010 0.000010 0.000010 0.000010 0.000010
0.000010 0.000010 0.000010 0.000010 0.000010 0.000010 0.999870 0.000010 0.000010 0.000010 0.000010 0.000010 0.000010 0.000010
0.000010 0.000010 0.000010 0.000010 0.022557 0.003890 0.910980 0.000010 0.000010 0.000010 0.000010 0.000010 0.062473 0.000010
0.000010 0.000010 0.000010 0.000010 0.000010 0.000010 0.999870 0.000010 0.000010 0.000010 0.000010 0.000010 0.000010 0.000010
0.000010 0.000010 0.000010 0.000010 0.000010 0.000010 0.999870 0.000010 0.000010 0.000010 0.000010 0.000010 0.000010 0.000010
0.000010 0.000010 0.000010 0.000010 0.000010 0.000010 0.999870 0.000010 0.000010 0.000010 0.000010 0.000010 0.000010 0.000010
0.088754 0.000010 0.000010 0.000010 0.059792 0.036907 0.082406 0.161532 0.045577 0.013225 0.029396 0.000010 0.447757 0.034613
0.016312 0.000010 0.000010 0.000010 0.000010 0.000010 0.006090 0.841188 0.000010 0.000010 0.000010 0.000010 0.136310 0.000010
0.000010 0.000010 0.000010 0.000010 0.000010 0.000010 0.000010 0.999870 0.000010 0.000010 0.000010 0.000010 0.000010 0.000010
0.000010 0.000010 0.000010 0.000010 0.000010 0.000010 0.000010 0.999870 0.000010 0.000010 0.000010 0.000010 0.000010 0.000010
0.000010 0.000010 0.000010 0.000010 0.000010 0.000010 0.000010 0.999866 0.000010 0.000010 0.000014 0.000010 0.000010 0.000010
0.000010 0.000010 0.000010 0.000010 0.043658 0.000010 0.029810 0.802120 0.013344 0.000010 0.000010 0.000010 0.110979 0.000010
0.000010 0.000010 0.000010 0.000010 0.000010 0.000010 0.000010 0.999870 0.000010 0.000010 0.000010 0.000010 0.000010 0.000010
0.009704 0.000010 0.000010 0.000010 0.034235 0.000010 0.051226 0.788323 0.000010 0.000010 0.007076 0.000010 0.109355 0.000010
0.046183 0.000010 0.000010 0.000010 0.017645 0.000010 0.002832 0.866295 0.000010 0.000010 0.013452 0.000010 0.049522 0.004001
0.069672 0.000010 0.000010 0.000010 0.039390 0.000010 0.000010 0.890343 0.000010 0.000010 0.000010 0.000010 0.000495 0.000010
0.000010 0.000010 0.000010 0.000010 0.035145 0.000010 0.000010 0.820347 0.003009 0.000010 0.000010 0.000010 0.141399 0.000010
0.000010 0.000010 0.000010 0.000010 0.000010 0.000010 0.000010 0.999870 0.000010 0.000010 0.000010 0.000010 0.000010 0.000010
0.000010 0.000010 0.000010 0.000010 0.000010 0.000010 0.000010 0.999870 0.000010 0.000010 0.000010 0.000010 0.000010 0.000010
0.000010 0.000010 0.000010 0.000010 0.000010 0.000010 0.000010 0.999870 0.000010 0.000010 0.000010 0.000010 0.000010 0.000010
0.000010 0.000010 0.000010 0.000010 0.000010 0.000010 0.000010 0.999870 0.000010 0.000010 0.000010 0.000010 0.000010 0.000010
0.047244 0.000010 0.000010 0.000010 0.000010 0.000010 0.036089 0.671814 0.014199 0.000010 0.000010 0.000010 0.230565 0.000010
0.000010 0.000010 0.000010 0.000010 0.000010 0.000010 0.000010 0.999870 0.000010 0.000010 0.000010 0.000010 0.000010 0.000010
0.000010 0.000010 0.000010 0.000010 0.000010 0.000010 0.000010 0.999870 0.000010 0.000010 0.000010 0.000010 0.000010 0.000010
0.056749 0.015673 0.026306 0.006129 0.042927 0.016511 0.039459 0.063977 0.038680 0.102165 0.008278 0.000010 0.536904 0.046231
0.000010 0.000010 0.000010 0.000010 0.000010 0.000010 0.000010 0.999870 0.000010 0.000010 0.000010 0.000010 0.000010 0.000010
0.033444 0.040837 0.029967 0.053228 0.074693 0.048583 0.035300 0.074654 0.056451 0.129179 0.003236 0.000010 0.393294 0.027124
0.000010 0.000010 0.000010 0.000010 0.000010 0.000010 0.000010 0.999870 0.000010 0.000010 0.000010 0.000010 0.000010 0.000010
0.000010 0.000010 0.000010 0.000010 0.000010 0.000010 0.000010 0.999870 0.000010 0.000010 0.000010 0.000010 0.000010 0.000010
0.021960 0.026782 0.028966 0.054305 0.067906 0.041916 0.023381 0.077415 0.011986 0.135864 0.000010 0.000010 0.484110 0.025389
0.033651 0.000010 0.000010 0.000010 0.000010 0.000010 0.005990 0.852980 0.003691 0.000010 0.000010 0.000010 0.103598 0.000010
0.040023 0.048100 0.102100 0.017765 0.000010 0.000010 0.019714 0.055356 0.036588 0.183150 0.003536 0.011359 0.464051 0.018237
0.007742 0.032088 0.077639 0.053955 0.000010 0.023339 0.016465 0.059773 0.008408 0.282605 0.008118 0.000010 0.413128 0.016719
0.000010 0.040037 0.075461 0.069218 0.000010 0.041967 0.015828 0.065638 0.008928 0.290551 0.000010 0.000010 0.389499 0.002831
0.000010 0.000010 0.000010 0.000010 0.000010 0.000010 0.000010 0.000010 0.000010 0.000010 0.000010 0.000010 0.999870 0.000010
0.021824 0.000010 0.000014 0.000010 0.047856 0.000010 0.062164 0.057960 0.025179 0.000017 0.007558 0.000010 0.777379 0.000010
0.044898 0.000010 0.000010 0.000010 0.000010 0.007407 0.000010 0.010953 0.017173 0.000010 0.023979 0.000010 0.895262 0.000258
0.000010 0.000010 0.219218 0.000010 0.000010 0.000010 0.000010 0.000010 0.000010 0.000010 0.000010 0.000010 0.780662 0.000010
0.000010 0.000010 0.000010 0.000010 0.000010 0.000010 0.000010 0.000010 0.000010 0.000010 0.000010 0.000010 0.999870 0.000010
0.028843 0.000010 0.000010 0.000010 0.005058 0.021148 0.000010 0.000010 0.028925 0.000010 0.011606 0.000010 0.904339 0.000010
0.000010 0.029031 0.128636 0.000010 0.000010 0.000010 0.000010 0.000010 0.000010 0.000010 0.000010 0.000010 0.842223 0.000010
0.000010 0.000010 0.219165 0.000010 0.000010 0.000010 0.000010 0.000010 0.000010 0.000010 0.000010 0.000010 0.780715 0.000010
0.000010 0.000010 0.000010 0.000010 0.000010 0.000010 0.000010 0.000010 0.000010 0.000010 0.000010 0.000010 0.999870 0.000010
0.000010 0.000010 0.000010 0.000010 0.000010 0.000010 0.000010 0.000010 0.000010 0.000010 0.000010 0.000010 0.999870 0.000010
0.016759 0.000010 0.000010 0.000010 0.109324 0.000010 0.051876 0.022489 0.561360 0.000010 0.000010 0.000010 0.238112 0.000010
0.000010 0.000010 0.000010 0.000010 0.000010 0.000010 0.000010 0.000010 0.999870 0.000010 0.000010 0.000010 0.000010 0.000010
0.004172 0.000010 0.000010 0.000010 0.140068 0.050729 0.038555 0.036441 0.321597 0.000010 0.027407 0.000010 0.380971 0.000010
0.000010 0.000010 0.000010 0.000010 0.000010 0.000010 0.000010 0.000010 0.999870 0.000010 0.000010 0.000010 0.000010 0.000010
0.000010 0.000010 0.000010 0.000010 0.000010 0.000010 0.000010 0.000010 0.999870 0.000010 0.000010 0.000010 0.000010 0.000010
0.000010 0.000010 0.000010 0.000010 0.000010 0.000010 0.000010 0.000010 0.999870 0.000010 0.000010 0.000010 0.000010 0.000010
0.000010 0.000010 0.000010 0.000010 0.111043 0.004999 0.075505 0.030819 0.523561 0.000010 0.000010 0.000010 0.238767 0.015236
0.000019 0.000010 0.000010 0.000010 0.000010 0.000010 0.000010 0.000010 0.999861 0.000010 0.000010 0.000010 0.000010 0.000010
0.000010 0.000010 0.000010 0.000010 0.000010 0.000010 0.000010 0.000010 0.999870 0.000010 0.000010 0.000010 0.000010 0.000010
0.050805 0.000010 0.000010 0.000327 0.123953 0.031235 0.076384 0.078825 0.316191 0.007040 0.005657 0.000010 0.290193 0.019359
0.022062 0.000010 0.000010 0.000010 0.017097 0.032094 0.047255 0.048343 0.068054 0.000010 0.021571 0.000010 0.743464 0.000010
0.045167 0.000010 0.000010 0.000010 0.046373 0.007771 0.034749 0.072038 0.048629 0.000010 0.000010 0.002309 0.742905 0.000010
0.028902 0.000010 0.000010 0.000010 0.000010 0.027395 0.015436 0.057253 0.027811 0.000010 0.003217 0.000010 0.832596 0.007330
0.030364 0.000010 0.000010 0.000010 0.065841 0.073161 0.074519 0.048086 0.054859 0.016769 0.001019 0.000010 0.599743 0.035598
0.041640 0.000010 0.000010 0.000010 0.000010 0.002861 0.000010 0.052868 0.000010 0.000010 0.013311 0.000010 0.889231 0.000010
0.059953 0.000010 0.000010 0.000010 0.000010 0.028547 0.000010 0.051954 0.000010 0.000010 0.000010 0.000010 0.859446 0.000010
0.031265 0.000010 0.000010 0.000010 0.000010 0.003263 0.039633 0.023956 0.008242 0.000010 0.006132 0.000010 0.887439 0.000010
0.047763 0.000010 0.000010 0.000010 0.050492 0.093415 0.049044 0.042152 0.071398 0.003753 0.031076 0.018183 0.592684 0.000010
0.056421 0.000010 0.000010 0.005409 0.088794 0.075413 0.034856 0.051615 0.046772 0.024842 0.004196 0.006587 0.573186 0.031889
0.042377 0.000010 0.000010 0.000010 0.052394 0.072796 0.035767 0.063674 0.041314 0.013597 0.009879 0.000010 0.607719 0.060443
0.055333 0.000010 0.000010 0.000010 0.001598 0.038597 0.065458 0.077016 0.056724 0.000010 0.008552 0.000010 0.679560 0.017113
0.038956 0.000010 0.000010 0.000010 0.008641 0.000010 0.059905 0.065762 0.067815 0.022545 0.000010 0.000010 0.699704 0.036613
0.027236 0.003121 0.000010 0.000010 0.087371 0.052218 0.047575 0.087585 0.046675 0.031099 0.026098 0.002125 0.546334 0.042543
0.055868 0.000010 0.000010 0.000010 0.074030 0.073344 0.032554 0.083996 0.045360 0.020128 0.000010 0.001026 0.581944 0.031711
0.058173 0.016337 0.022569 0.004219 0.006465 0.018952 0.038093 0.080047 0.053012 0.102839 0.011690 0.000010 0.539941 0.047653
0.049568 0.000010 0.000010 0.000010 0.068362 0.014354 0.028334 0.076759 0.029789 0.039648 0.007906 0.000010 0.681272 0.003968
0.042807 0.000010 0.000010 0.000010 0.082729 0.010716 0.048095 0.073515 0.028780 0.039522 0.000010 0.000010 0.673777 0.000010
0.066792 0.000010 0.000010 0.000010 0.000010 0.051347 0.037823 0.068358 0.035945 0.025622 0.012577 0.000010 0.654406 0.047079
0.061891 0.000010 0.000010 0.000010 0.031740 0.049038 0.029804 0.056415 0.061769 0.000010 0.018857 0.000010 0.690427 0.000010
0.045693 0.000010 0.000010 0.000010 0.091790 0.044751 0.029373 0.076444 0.067057 0.039545 0.000010 0.000010 0.589042 0.016255
0.044643 0.000010 0.000010 0.000010 0.098529 0.062939 0.051307 0.065404 0.049570 0.017981 0.019375 0.003549 0.558637 0.028035
0.044718 0.000010 0.000010 0.000010 0.058868 0.059750 0.058650 0.091812 0.014600 0.017623 0.020451 0.000010 0.621973 0.011514
0.044617 0.000010 0.000010 0.000010 0.117207 0.000010 0.005364 0.000010 0.067945 0.000010 0.000010 0.000010 0.764777 0.000010
0.000010 0.000010 0.000010 0.000010 0.131492 0.000010 0.000010 0.029453 0.073678 0.000010 0.002778 0.000010 0.762508 0.000010
0.032079 0.000010 0.000010 0.000010 0.154943 0.018213 0.010280 0.017239 0.085789 0.000010 0.011767 0.000010 0.669628 0.000010
0.030173 0.000010 0.000014 0.000010 0.176578 0.015293 0.018317 0.004791 0.060615 0.000010 0.010897 0.000010 0.683270 0.000010
0.000010 0.033221 0.091274 0.023593 0.100207 0.010904 0.002153 0.000010 0.081582 0.046265 0.012700 0.000010 0.598062 0.000010
0.003842 0.000010 0.000010 0.000010 0.110894 0.000010 0.038298 0.000010 0.068774 0.000010 0.012950 0.000010 0.765163 0.000010
0.027562 0.025760 0.073210 0.072078 0.110796 0.027976 0.066590 0.088936 0.057333 0.033319 0.023655 0.000010 0.392764 0.000010
0.026152 0.000010 0.000010 0.000010 0.150105 0.037177 0.071132 0.064983 0.123211 0.000010 0.016000 0.000010 0.465001 0.046189
0.013359 0.000010 0.000010 0.000010 0.157312 0.000010 0.021429 0.050617 0.064903 0.000010 0.026664 0.000010 0.665646 0.000010
0.020715 0.000010 0.000010 0.000010 0.185943 0.078514 0.040256 0.030099 0.138213 0.023533 0.019939 0.018248 0.422180 0.022329
0.019065 0.000013 0.000010 0.000010 0.139770 0.000010 0.031496 0.036759 0.092811 0.001674 0.023052 0.000010 0.655311 0.000010
0.027906 0.000010 0.000010 0.000010 0.158654 0.000010 0.075979 0.000010 0.100605 0.000010 0.023607 0.000010 0.613169 0.000010
0.049530 0.000010 0.000010 0.000010 0.147918 0.037667 0.020525 0.086372 0.050013 0.000010 0.000010 0.008171 0.583696 0.016057
0.049125 0.000010 0.000010 0.000010 0.144714 0.035522 0.044492 0.112308 0.053820 0.000010 0.001487 0.000010 0.539744 0.018739
0.053191 0.000010 0.000010 0.000010 0.137460 0.014809 0.037617 0.099164 0.057294 0.000010 0.011783 0.000010 0.545088 0.043544
0.044280 0.000010 0.000010 0.000010 0.163809 0.000010 0.046239 0.080274 0.052033 0.014742 0.000010 0.000010 0.576311 0.022251
0.036386 0.000010 0.000010 0.000010 0.152218 0.061385 0.043963 0.123769 0.044641 0.000010 0.013217 0.000010 0.504254 0.020118
0.025059 0.000010 0.000010 0.000010 0.102376 0.000010 0.020361 0.711799 0.007075 0.000010 0.022397 0.000010 0.096207 0.014667
0.018580 0.000010 0.000010 0.000010 0.013932 0.000010 0.021680 0.892677 0.006821 0.000010 0.009169 0.000010 0.037071 0.000010
0.011189 0.005572 0.000010 0.000010 0.153655 0.076254 0.047109 0.095486 0.075333 0.000010 0.022823 0.001209 0.505743 0.005597
0.023639 0.014851 0.000010 0.000010 0.134136 0.000010 0.028523 0.366197 0.008959 0.024063 0.019176 0.000011 0.380406 0.000010
0.057765 0.000010 0.000010 0.000010 0.065631 0.004657 0.025039 0.084853 0.056215 0.000010 0.422810 0.000010 0.273481 0.009498
0.000010 0.000010 0.000010 0.000010 0.000010 0.000010 0.083058 0.051204 0.000010 0.773406 0.000010 0.000010 0.089059 0.003184
0.000010 0.000010 0.000010 0.000010 0.000010 0.000010 0.000010 0.000010 0.000010 0.999870 0.000010 0.000010 0.000010 0.000010
0.041757 0.000010 0.000010 0.000010 0.000010 0.000010 0.033769 0.383811 0.024951 0.354369 0.000462 0.000010 0.160810 0.000010
0.000010 0.000010 0.000010 0.000010 0.000010 0.000011 0.000010 0.000010 0.000010 0.999869 0.000010 0.000010 0.000010 0.000010
0.047548 0.000010 0.014315 0.017949 0.060619 0.033634 0.066856 0.059437 0.020265 0.127955 0.005894 0.000010 0.505068 0.040439
0.026390 0.037462 0.092498 0.023184 0.007766 0.019244 0.019377 0.051759 0.025896 0.170696 0.004684 0.000010 0.477098 0.043936
0.033029 0.016128 0.057804 0.053402 0.022134 0.009009 0.062694 0.094357 0.049547 0.090870 0.006116 0.001477 0.460277 0.043156
0.000010 0.000010 0.000012 0.000010 0.000010 0.000010 0.000010 0.000010 0.000010 0.999868 0.000010 0.000010 0.000010 0.000010
0.000010 0.000010 0.000010 0.000010 0.027009 0.031756 0.025887 0.032371 0.000010 0.749668 0.000010 0.000010 0.133229 0.000010
0.000010 0.000010 0.000012 0.000010 0.000010 0.000010 0.000010 0.000010 0.000010 0.999868 0.000010 0.000010 0.000010 0.000010
0.020995 0.022923 0.041098 0.000062 0.012848 0.025287 0.037538 0.092765 0.042536 0.191313 0.000010 0.000010 0.455196 0.057419
0.017197 0.041863 0.069838 0.021937 0.085228 0.000010 0.038587 0.063810 0.042736 0.193541 0.001162 0.000010 0.424070 0.000010
0.097399 0.000010 0.000010 0.000010 0.118085 0.043811 0.053524 0.050263 0.088349 0.018035 0.030665 0.000010 0.454562 0.045267
0.100868 0.000013 0.000010 0.000010 0.132924 0.020808 0.071928 0.107967 0.074894 0.003289 0.040372 0.000010 0.394391 0.052517
0.999870 0.000010 0.000010 0.000010 0.000010 0.000010 0.000010 0.000010 0.000010 0.000010 0.000010 0.000010 0.000010 0.000010
0.999870 0.000010 0.000010 0.000010 0.000010 0.000010 0.000010 0.000010 0.000010 0.000010 0.000010 0.000010 0.000010 0.000010
0.113666 0.000010 0.000010 0.000010 0.093382 0.064851 0.051269 0.130219 0.048984 0.008628 0.031016 0.000010 0.426693 0.031252
0.999870 0.000010 0.000010 0.000010 0.000010 0.000010 0.000010 0.000010 0.000010 0.000010 0.000010 0.000010 0.000010 0.000010
0.999870 0.000010 0.000010 0.000010 0.000010 0.000010 0.000010 0.000010 0.000010 0.000010 0.000010 0.000010 0.000010 0.000010
0.425001 0.000010 0.000010 0.000010 0.123783 0.000010 0.028711 0.055639 0.019831 0.000010 0.038666 0.000010 0.308299 0.000010
0.000041 0.000010 0.000010 0.000010 0.060998 0.000010 0.000010 0.710217 0.000010 0.000010 0.013353 0.000010 0.215300 0.000010
0.037105 0.000010 0.000010 0.000010 0.007899 0.000010 0.000010 0.052231 0.031429 0.000010 0.700169 0.000010 0.171087 0.000010
0.057462 0.000010 0.000010 0.000010 0.062610 0.011677 0.065696 0.093818 0.024099 0.011343 0.000010 0.007666 0.665578 0.000010
0.072529 0.000010 0.000010 0.000010 0.039651 0.011795 0.057294 0.091534 0.038023 0.024785 0.015521 0.006252 0.642577 0.000010
0.044894 0.000010 0.000010 0.000010 0.046178 0.003072 0.086039 0.118371 0.027958 0.000010 0.020197 0.000010 0.650174 0.003067
0.030918 0.000010 0.000010 0.000010 0.090905 0.035663 0.069534 0.108533 0.034058 0.000010 0.021934 0.000010 0.590866 0.017538
0.044548 0.000010 0.000010 0.000010 0.068247 0.039454 0.062362 0.104485 0.038912 0.013199 0.014614 0.000010 0.614130 0.000010
0.000010 0.000010 0.000010 0.000010 0.000010 0.000010 0.000010 0.000010 0.000010 0.000010 0.000010 0.000010 0.999870 0.000010
0.000010 0.000010 0.000010 0.000010 0.000010 0.000010 0.000010 0.000010 0.000010 0.000010 0.000010 0.000010 0.999870 0.000010
0.027436 0.002524 0.011909 0.015963 0.117917 0.041873 0.050176 0.069044 0.056348 0.023709 0.016040 0.005574 0.525335 0.036152
0.000010 0.000010 0.000010 0.000010 0.000010 0.000010 0.067902 0.002183 0.024805 0.000010 0.000010 0.000010 0.905010 0.000010
0.000010 0.000010 0.000010 0.000010 0.006908 0.000010 0.075720 0.011357 0.045275 0.000010 0.005443 0.000010 0.851977 0.003249
0.021808 0.004622 0.031222 0.000010 0.001800 0.000010 0.046495 0.048975 0.000013 0.034231 0.010356 0.000010 0.800438 0.000010
0.051562 0.000016 0.000010 0.000010 0.069249 0.044275 0.055875 0.107081 0.037428 0.000010 0.033665 0.000010 0.600799 0.000010
0.049701 0.000010 0.000010 0.000010 0.053214 0.015052 0.056404 0.108995 0.053722 0.031604 0.021420 0.000010 0.598954 0.010895
0.000010 0.000010 0.000010 0.000010 0.000010 0.000010 0.029573 0.026705 0.000010 0.000010 0.000010 0.000010 0.943612 0.000010
0.000901 0.000010 0.000010 0.000010 0.000013 0.000010 0.022342 0.031013 0.039309 0.000010 0.000010 0.000010 0.906344 0.000010
0.043942 0.000010 0.000010 0.000010 0.100207 0.045420 0.023949 0.116868 0.020101 0.000010 0.012201 0.000010 0.637252 0.000010
0.047819 0.000010 0.000010 0.000010 0.075274 0.050659 0.061974 0.073599 0.031278 0.000010 0.000010 0.000010 0.636035 0.023303
0.047586 0.000015 0.000010 0.000010 0.148300 0.046545 0.037628 0.103275 0.023258 0.008805 0.009084 0.000010 0.560504 0.014968
0.052074 0.000010 0.000010 0.000018 0.073306 0.034133 0.039098 0.146263 0.047685 0.014956 0.014216 0.000885 0.577336 0.000010
0.108134 0.000013 0.000010 0.009549 0.060560 0.060293 0.073194 0.077983 0.012268 0.028363 0.025001 0.000010 0.544614 0.000010
0.045053 0.000010 0.000010 0.000010 0.053217 0.060030 0.048594 0.062704 0.035844 0.001275 0.019046 0.074586 0.242404 0.357217
0.005025 0.020142 0.026109 0.000010 0.030569 0.000010 0.041497 0.010794 0.026938 0.000010 0.010647 0.005411 0.013814 0.809025
0.000010 0.000010 0.000010 0.000010 0.000010 0.000010 0.000010 0.047435 0.005222 0.000010 0.000010 0.000010 0.000010 0.947233
0.012635 0.000010 0.000010 0.029130 0.000010 0.000010 0.031496 0.000010 0.000010 0.000010 0.012124 0.000010 0.124405 0.790129
0.000010 0.000010 0.000010 0.000010 0.000010 0.000010 0.000010 0.000010 0.000010 0.000010 0.000010 0.000010 0.000010 0.999870
0.020657 0.000010 0.000010 0.000010 0.021631 0.023465 0.018946 0.000010 0.001029 0.000010 0.000010 0.000010 0.016945 0.897257
0.017703 0.000012 0.000010 0.000010 0.000010 0.000010 0.062104 0.000010 0.000010 0.000010 0.000010 0.000776 0.011689 0.907636
0.000010 0.000010 0.000010 0.000010 0.000010 0.000010 0.000010 0.000010 0.000010 0.000010 0.000010 0.000010 0.000010 0.999870
0.023327 0.000010 0.000010 0.000010 0.000010 0.000010 0.060506 0.000010 0.000010 0.000010 0.010958 0.000010 0.000010 0.905109
0.000010 0.000010 0.000010 0.000010 0.000010 0.000010 0.000010 0.000010 0.000010 0.000010 0.000010 0.000010 0.000010 0.999870
0.018119 0.000010 0.000010 0.000010 0.000010 0.000010 0.030493 0.000010 0.005835 0.000010 0.000010 0.000010 0.074623 0.870840
0.010645 0.000010 0.000010 0.000010 0.034008 0.048592 0.020397 0.023723 0.020058 0.000010 0.000010 0.000010 0.024889 0.817628
0.000010 0.000010 0.000010 0.000010 0.000010 0.000010 0.016090 0.000010 0.034284 0.000010 0.000010 0.000010 0.000010 0.949516
0.000010 0.000010 0.000010 0.000010 0.000010 0.000010 0.000010 0.000010 0.000010 0.000010 0.000010 0.000010 0.000010 0.999870
0.000010 0.000010 0.000010 0.000010 0.000010 0.000010 0.000010 0.000010 0.000010 0.000010 0.000010 0.000010 0.000010 0.999870
0.000010 0.000010 0.000010 0.000010 0.000010 0.000010 0.000010 0.000010 0.000010 0.000010 0.000010 0.000010 0.000010 0.999870
0.000010 0.000010 0.000010 0.000010 0.000010 0.000010 0.000010 0.000010 0.000010 0.000010 0.000010 0.000010 0.000010 0.999870
0.000010 0.000010 0.000010 0.000010 0.000010 0.000010 0.000010 0.000010 0.000010 0.000010 0.000010 0.000010 0.000010 0.999870
0.000010 0.000010 0.000010 0.000010 0.000010 0.000010 0.000010 0.000010 0.000010 0.000010 0.000010 0.000010 0.000010 0.999870
0.000010 0.000010 0.000010 0.000010 0.000010 0.000010 0.000010 0.000010 0.000010 0.000010 0.000010 0.999870 0.000010 0.000010
0.000010 0.000010 0.000010 0.000010 0.000010 0.000010 0.000010 0.000010 0.000010 0.000010 0.000010 0.999870 0.000010 0.000010
0.000010 0.000010 0.000010 0.000010 0.000010 0.000010 0.000010 0.000010 0.000010 0.000010 0.000010 0.999870 0.000010 0.000010
0.000010 0.000010 0.000010 0.000010 0.000010 0.000010 0.000010 0.000010 0.000010 0.000010 0.000010 0.999870 0.000010 0.000010
0.000010 0.000010 0.000010 0.000010 0.000010 0.000010 0.000010 0.000010 0.000010 0.000010 0.000010 0.999870 0.000010 0.000010
0.000010 0.000010 0.000010 0.000010 0.000010 0.000012 0.000010 0.000010 0.000010 0.000010 0.000010 0.999868 0.000010 0.000010
0.000010 0.000010 0.000010 0.000010 0.000010 0.000010 0.000010 0.000010 0.000010 0.000010 0.000010 0.999870 0.000010 0.000010
0.000010 0.000010 0.000010 0.000010 0.000010 0.053748 0.000010 0.046554 0.019798 0.000010 0.000010 0.777263 0.093747 0.008809
0.009217 0.000010 0.000010 0.000010 0.037456 0.142786 0.041245 0.002781 0.050791 0.000010 0.014283 0.535528 0.136425 0.029448
0.034117 0.000010 0.000010 0.000010 0.069406 0.027760 0.001584 0.010571 0.000010 0.000010 0.000010 0.809379 0.026138 0.020986
0.000010 0.000010 0.000010 0.000010 0.000010 0.091121 0.000010 0.001882 0.000010 0.000010 0.006670 0.730949 0.142101 0.027198
0.000010 0.000010 0.000010 0.000010 0.000010 0.000010 0.000010 0.000010 0.000010 0.000010 0.000010 0.999870 0.000010 0.000010
0.000010 0.000010 0.000010 0.000010 0.000010 0.000010 0.000010 0.000010 0.000010 0.000010 0.000010 0.999870 0.000010 0.000010
0.035693 0.000010 0.000010 0.000010 0.010809 0.000010 0.000010 0.062198 0.000828 0.000010 0.000010 0.770839 0.118972 0.000591
0.026350 0.000010 0.000010 0.000010 0.000010 0.000010 0.051176 0.000010 0.032805 0.000010 0.018966 0.863823 0.003013 0.003797
0.027009 0.000010 0.000010 0.000010 0.000010 0.061051 0.021913 0.017226 0.011103 0.000010 0.000010 0.747272 0.046297 0.068069
0.000010 0.000010 0.000010 0.000010 0.016070 0.379988 0.037851 0.000010 0.024443 0.000010 0.000010 0.167512 0.374056 0.000010
0.000010 0.000010 0.001944 0.046450 0.009133 0.394403 0.008524 0.000010 0.000010 0.000010 0.000010 0.179513 0.326781 0.033193
0.019760 0.000010 0.000010 0.000010 0.071742 0.376802 0.040230 0.037866 0.008108 0.000010 0.016775 0.155064 0.228728 0.044886
0.026479 0.000010 0.000010 0.000010 0.013110 0.366512 0.032350 0.051066 0.028447 0.000010 0.000010 0.200572 0.269388 0.012026
0.020628 0.000010 0.041548 0.007560 0.043432 0.336156 0.011154 0.028500 0.039688 0.000010 0.001199 0.193389 0.262946 0.013780
0.000010 0.222451 0.000010 0.000010 0.000010 0.160130 0.015918 0.011418 0.014436 0.000010 0.000010 0.522867 0.020701 0.032017
0.000010 0.999868 0.000010 0.000012 0.000010 0.000010 0.000010 0.000010 0.000010 0.000010 0.000010 0.000010 0.000010 0.000010
0.000010 0.999867 0.000010 0.000010 0.000013 0.000010 0.000010 0.000010 0.000010 0.000010 0.000010 0.000010 0.000010 0.000010
0.000010 0.999863 0.000010 0.000010 0.000010 0.000010 0.000010 0.000010 0.000010 0.000010 0.000010 0.000017 0.000010 0.000010
0.000010 0.000010 0.999870 0.000010 0.000010 0.000010 0.000010 0.000010 0.000010 0.000010 0.000010 0.000010 0.000010 0.000010
0.000010 0.000010 0.999870 0.000010 0.000010 0.000010 0.000010 0.000010 0.000010 0.000010 0.000010 0.000010 0.000010 0.000010
0.002297 0.003677 0.000010 0.000010 0.054267 0.283400 0.014855 0.061402 0.001830 0.000010 0.002744 0.265982 0.262838 0.046677
0.009578 0.148482 0.357340 0.132509 0.044592 0.019365 0.000010 0.022727 0.000010 0.082468 0.000430 0.169004 0.000010 0.013474
0.003355 0.029176 0.115320 0.051229 0.037726 0.115730 0.028227 0.038106 0.006968 0.012723 0.010219 0.375920 0.111741 0.063558
0.022498 0.000010 0.000010 0.000010 0.007614 0.362694 0.023382 0.046657 0.006130 0.000010 0.000164 0.264294 0.236717 0.029810
0.025468 0.000010 0.000010 0.000021 0.043999 0.327466 0.000010 0.038097 0.002990 0.000010 0.000010 0.268960 0.268878 0.024070
0.007472 0.000010 0.000010 0.000010 0.000010 0.356360 0.000010 0.012480 0.061095 0.000010 0.000010 0.131642 0.395016 0.035865
0.000010 0.000010 0.000010 0.000010 0.021355 0.357838 0.000010 0.000010 0.053285 0.000010 0.007783 0.117388 0.415815 0.026465
0.021856 0.000010 0.000010 0.000010 0.000010 0.333737 0.032867 0.027050 0.027784 0.000010 0.011662 0.233655 0.298485 0.012854
0.012068 0.000010 0.000010 0.000010 0.000010 0.324728 0.021815 0.023191 0.023486 0.000010 0.000010 0.290550 0.280676 0.023425
