# Supplementary material for: Genetic analysis of Thai cattle reveals a Southeast Asian indicine ancestry
Source: PeerJ. 2015 Oct 27;3:e1318. doi: 10.7717/peerj.1318 (PMC4627918; doi:10.7717/peerj.1318)
Supplement: Dataset S2 — The Q values inferred by ADMIXTURE for each modeled K are shown for each individual, which are labeled according to breed information. The data are organized into three folders, each of which represents the ADMIXTURE experiments described in Fig. S5. [file peerj-03-1318-s007.zip › SupplementDataS7/28experiments/experiment_11/15.Q]

0.000010 0.999859 0.000010 0.000010 0.000010 0.000010 0.000010 0.000010 0.000010 0.000010 0.000010 0.000010 0.000010 0.000010 0.000010
0.000010 0.999860 0.000010 0.000010 0.000010 0.000010 0.000010 0.000010 0.000010 0.000010 0.000010 0.000010 0.000010 0.000010 0.000010
0.000014 0.999848 0.000010 0.000014 0.000010 0.000010 0.000010 0.000010 0.000010 0.000010 0.000014 0.000010 0.000010 0.000010 0.000010
0.000010 0.999857 0.000013 0.000010 0.000010 0.000010 0.000010 0.000010 0.000010 0.000010 0.000010 0.000010 0.000010 0.000010 0.000010
0.000010 0.999860 0.000010 0.000010 0.000010 0.000010 0.000010 0.000010 0.000010 0.000010 0.000010 0.000010 0.000010 0.000010 0.000010
0.000010 0.999860 0.000010 0.000010 0.000010 0.000010 0.000010 0.000010 0.000010 0.000010 0.000010 0.000010 0.000010 0.000010 0.000010
0.000010 0.999857 0.000010 0.000010 0.000010 0.000010 0.000010 0.000010 0.000010 0.000010 0.000013 0.000010 0.000010 0.000010 0.000010
0.000010 0.999856 0.000010 0.000010 0.000014 0.000010 0.000010 0.000010 0.000010 0.000010 0.000010 0.000010 0.000010 0.000010 0.000010
0.093911 0.173613 0.000010 0.000010 0.000010 0.000010 0.000010 0.000010 0.000010 0.000010 0.067875 0.000010 0.068228 0.402127 0.194157
0.102466 0.165711 0.000010 0.000010 0.000010 0.000010 0.000010 0.000010 0.000014 0.000010 0.070949 0.000010 0.062507 0.394889 0.203384
0.088551 0.000010 0.000010 0.692652 0.000010 0.000010 0.000010 0.000010 0.000010 0.006902 0.027722 0.000010 0.035789 0.105546 0.042758
0.000010 0.000010 0.000010 0.999860 0.000010 0.000010 0.000010 0.000010 0.000010 0.000010 0.000010 0.000010 0.000010 0.000010 0.000010
0.000010 0.000010 0.000010 0.999860 0.000010 0.000010 0.000010 0.000010 0.000010 0.000010 0.000010 0.000010 0.000010 0.000010 0.000010
0.000010 0.000010 0.000010 0.999860 0.000010 0.000010 0.000010 0.000010 0.000010 0.000010 0.000010 0.000010 0.000010 0.000010 0.000010
0.000010 0.000010 0.000010 0.999853 0.000010 0.000010 0.000010 0.000010 0.000010 0.000010 0.000010 0.000017 0.000010 0.000010 0.000010
0.040133 0.000010 0.000010 0.864508 0.000010 0.000010 0.000010 0.000010 0.000010 0.000010 0.000010 0.000010 0.000010 0.095239 0.000010
0.000010 0.000010 0.000010 0.999860 0.000010 0.000010 0.000010 0.000010 0.000010 0.000010 0.000010 0.000010 0.000010 0.000010 0.000010
0.000010 0.012848 0.000010 0.925170 0.000010 0.000010 0.000010 0.061862 0.000010 0.000010 0.000010 0.000010 0.000010 0.000010 0.000010
0.000010 0.000010 0.000010 0.999860 0.000010 0.000010 0.000010 0.000010 0.000010 0.000010 0.000010 0.000010 0.000010 0.000010 0.000010
0.000010 0.000010 0.000010 0.999859 0.000010 0.000010 0.000010 0.000010 0.000011 0.000010 0.000010 0.000010 0.000010 0.000010 0.000010
0.000012 0.000010 0.000010 0.999858 0.000010 0.000010 0.000010 0.000010 0.000010 0.000010 0.000010 0.000010 0.000010 0.000010 0.000010
0.000010 0.000010 0.000010 0.990806 0.000010 0.000010 0.000010 0.000010 0.000010 0.000010 0.009063 0.000010 0.000010 0.000010 0.000010
0.000010 0.000010 0.000010 0.999860 0.000010 0.000010 0.000010 0.000010 0.000010 0.000010 0.000010 0.000010 0.000010 0.000010 0.000010
0.000010 0.000010 0.000010 0.999860 0.000010 0.000010 0.000010 0.000010 0.000010 0.000010 0.000010 0.000010 0.000010 0.000010 0.000010
0.010030 0.000010 0.000010 0.718954 0.000010 0.009257 0.000010 0.013393 0.000010 0.040847 0.033769 0.000010 0.000010 0.134593 0.039086
0.000010 0.000010 0.000010 0.999860 0.000010 0.000010 0.000010 0.000010 0.000010 0.000010 0.000010 0.000010 0.000010 0.000010 0.000010
0.000010 0.000010 0.000020 0.999850 0.000010 0.000010 0.000010 0.000010 0.000010 0.000010 0.000010 0.000010 0.000010 0.000010 0.000010
0.000010 0.000010 0.000010 0.999853 0.000010 0.000010 0.000017 0.000010 0.000010 0.000010 0.000010 0.000010 0.000010 0.000010 0.000010
0.000010 0.000010 0.000010 0.999860 0.000010 0.000010 0.000010 0.000010 0.000010 0.000010 0.000010 0.000010 0.000010 0.000010 0.000010
0.000010 0.000010 0.000010 0.999860 0.000010 0.000010 0.000010 0.000010 0.000010 0.000010 0.000010 0.000010 0.000010 0.000010 0.000010
0.294662 0.003470 0.006020 0.023272 0.000010 0.003372 0.010427 0.083537 0.026880 0.048280 0.044615 0.000010 0.048278 0.401694 0.005473
0.406520 0.013684 0.000010 0.063962 0.000010 0.000010 0.024512 0.141831 0.038463 0.000010 0.044812 0.000010 0.016456 0.193020 0.056689
0.092103 0.003103 0.000010 0.049163 0.000010 0.000010 0.049162 0.626192 0.000010 0.000010 0.069833 0.000010 0.000010 0.110363 0.000010
0.000010 0.000010 0.000010 0.000010 0.000010 0.000010 0.000010 0.999860 0.000010 0.000010 0.000010 0.000010 0.000010 0.000010 0.000010
0.000010 0.000010 0.000010 0.000010 0.000010 0.000010 0.000010 0.999860 0.000010 0.000010 0.000010 0.000010 0.000010 0.000010 0.000010
0.126998 0.008674 0.000010 0.023178 0.000010 0.000010 0.000011 0.666407 0.000010 0.000010 0.047366 0.000010 0.000010 0.090655 0.036639
0.331160 0.023717 0.003112 0.055306 0.000010 0.000010 0.020228 0.308443 0.000010 0.000010 0.033526 0.000010 0.000010 0.214787 0.009659
0.000010 0.000010 0.000010 0.000010 0.000010 0.000010 0.000010 0.999860 0.000010 0.000010 0.000010 0.000010 0.000010 0.000010 0.000010
0.075324 0.015951 0.014712 0.042070 0.029828 0.011703 0.007584 0.646070 0.055069 0.013866 0.000010 0.000010 0.001150 0.086642 0.000010
0.050681 0.001078 0.002260 0.000010 0.055303 0.000010 0.022487 0.585441 0.109937 0.016058 0.010792 0.000010 0.000010 0.138000 0.007922
0.233639 0.000010 0.000010 0.040196 0.024435 0.000010 0.001208 0.548542 0.079459 0.000010 0.047740 0.000010 0.018634 0.006087 0.000010
0.000010 0.000010 0.000010 0.000010 0.000010 0.000010 0.000010 0.999860 0.000010 0.000010 0.000010 0.000010 0.000010 0.000010 0.000010
0.376007 0.015626 0.000010 0.055885 0.020190 0.005127 0.004887 0.166594 0.014523 0.000010 0.047819 0.000010 0.007815 0.248823 0.036675
0.093959 0.000010 0.000010 0.042167 0.000010 0.000010 0.000010 0.863753 0.000010 0.000010 0.000010 0.000010 0.000010 0.000010 0.000010
0.368862 0.005908 0.000010 0.000464 0.000010 0.015384 0.026543 0.311434 0.039831 0.011861 0.046234 0.000010 0.011378 0.124226 0.037846
0.236764 0.000010 0.000010 0.009614 0.050560 0.000010 0.000010 0.430400 0.055957 0.039178 0.051495 0.000010 0.003886 0.111052 0.011044
0.308779 0.007005 0.000010 0.000010 0.000010 0.000010 0.027395 0.477776 0.044549 0.060108 0.026600 0.000010 0.000010 0.038502 0.009225
0.012491 0.000010 0.000010 0.000010 0.000010 0.000010 0.000010 0.984286 0.000010 0.000010 0.003102 0.000010 0.000010 0.000010 0.000010
0.000010 0.000010 0.000010 0.000010 0.000010 0.000010 0.000010 0.999860 0.000010 0.000010 0.000010 0.000010 0.000010 0.000010 0.000010
0.000010 0.000010 0.000010 0.000010 0.000010 0.000010 0.000010 0.999860 0.000010 0.000010 0.000010 0.000010 0.000010 0.000010 0.000010
0.999860 0.000010 0.000010 0.000010 0.000010 0.000010 0.000010 0.000010 0.000010 0.000010 0.000010 0.000010 0.000010 0.000010 0.000010
0.999858 0.000010 0.000010 0.000010 0.000010 0.000010 0.000011 0.000010 0.000010 0.000010 0.000010 0.000011 0.000010 0.000010 0.000010
0.999860 0.000010 0.000010 0.000010 0.000010 0.000010 0.000010 0.000010 0.000010 0.000010 0.000010 0.000010 0.000010 0.000010 0.000010
0.999860 0.000010 0.000010 0.000010 0.000010 0.000010 0.000010 0.000010 0.000010 0.000010 0.000010 0.000010 0.000010 0.000010 0.000010
0.999857 0.000010 0.000010 0.000010 0.000010 0.000013 0.000010 0.000010 0.000010 0.000010 0.000010 0.000010 0.000010 0.000010 0.000010
0.999858 0.000010 0.000010 0.000010 0.000010 0.000012 0.000010 0.000010 0.000010 0.000010 0.000010 0.000010 0.000010 0.000010 0.000010
0.999857 0.000010 0.000013 0.000010 0.000010 0.000010 0.000010 0.000010 0.000010 0.000010 0.000010 0.000010 0.000010 0.000010 0.000010
0.999860 0.000010 0.000010 0.000010 0.000010 0.000010 0.000010 0.000010 0.000010 0.000010 0.000010 0.000010 0.000010 0.000010 0.000010
0.975570 0.002738 0.000010 0.021572 0.000010 0.000010 0.000010 0.000010 0.000010 0.000010 0.000010 0.000010 0.000010 0.000010 0.000010
0.999860 0.000010 0.000010 0.000010 0.000010 0.000010 0.000010 0.000010 0.000010 0.000010 0.000010 0.000010 0.000010 0.000010 0.000010
0.999860 0.000010 0.000010 0.000010 0.000010 0.000010 0.000010 0.000010 0.000010 0.000010 0.000010 0.000010 0.000010 0.000010 0.000010
0.999860 0.000010 0.000010 0.000010 0.000010 0.000010 0.000010 0.000010 0.000010 0.000010 0.000010 0.000010 0.000010 0.000010 0.000010
0.999860 0.000010 0.000010 0.000010 0.000010 0.000010 0.000010 0.000010 0.000010 0.000010 0.000010 0.000010 0.000010 0.000010 0.000010
0.999855 0.000010 0.000010 0.000010 0.000010 0.000010 0.000010 0.000010 0.000010 0.000010 0.000015 0.000010 0.000010 0.000010 0.000010
0.999860 0.000010 0.000010 0.000010 0.000010 0.000010 0.000010 0.000010 0.000010 0.000010 0.000010 0.000010 0.000010 0.000010 0.000010
0.999860 0.000010 0.000010 0.000010 0.000010 0.000010 0.000010 0.000010 0.000010 0.000010 0.000010 0.000010 0.000010 0.000010 0.000010
0.999855 0.000010 0.000010 0.000010 0.000010 0.000015 0.000010 0.000010 0.000010 0.000010 0.000010 0.000010 0.000010 0.000010 0.000010
0.979321 0.000010 0.000010 0.000010 0.000010 0.000010 0.000010 0.000010 0.000010 0.000010 0.020549 0.000010 0.000010 0.000010 0.000010
0.999860 0.000010 0.000010 0.000010 0.000010 0.000010 0.000010 0.000010 0.000010 0.000010 0.000010 0.000010 0.000010 0.000010 0.000010
0.999860 0.000010 0.000010 0.000010 0.000010 0.000010 0.000010 0.000010 0.000010 0.000010 0.000010 0.000010 0.000010 0.000010 0.000010
0.000010 0.000010 0.000010 0.000010 0.000010 0.000010 0.999860 0.000010 0.000010 0.000010 0.000010 0.000010 0.000010 0.000010 0.000010
0.000010 0.000010 0.000010 0.000010 0.000010 0.000010 0.999860 0.000010 0.000010 0.000010 0.000010 0.000010 0.000010 0.000010 0.000010
0.000010 0.000010 0.000011 0.000010 0.000010 0.000010 0.999859 0.000010 0.000010 0.000010 0.000010 0.000010 0.000010 0.000010 0.000010
0.000010 0.000010 0.000010 0.000010 0.000010 0.000010 0.999860 0.000010 0.000010 0.000010 0.000010 0.000010 0.000010 0.000010 0.000010
0.000010 0.000010 0.000013 0.000010 0.000010 0.000010 0.999857 0.000010 0.000010 0.000010 0.000010 0.000010 0.000010 0.000010 0.000010
0.000010 0.000010 0.000010 0.000010 0.000010 0.000010 0.999860 0.000010 0.000010 0.000010 0.000010 0.000010 0.000010 0.000010 0.000010
0.006816 0.000010 0.000010 0.003545 0.000010 0.000010 0.889335 0.000010 0.000010 0.000010 0.000010 0.000010 0.000010 0.100194 0.000010
0.000010 0.000010 0.000010 0.000010 0.000017 0.000010 0.999853 0.000010 0.000010 0.000010 0.000010 0.000010 0.000010 0.000010 0.000010
0.000010 0.000010 0.000010 0.000010 0.000010 0.000010 0.999860 0.000010 0.000010 0.000010 0.000010 0.000010 0.000010 0.000010 0.000010
0.000010 0.000010 0.000010 0.000010 0.000010 0.000010 0.999860 0.000010 0.000010 0.000010 0.000010 0.000010 0.000010 0.000010 0.000010
0.032924 0.028487 0.026337 0.031989 0.006309 0.002299 0.073156 0.000011 0.000010 0.009268 0.027301 0.000010 0.133630 0.550492 0.077777
0.000010 0.000010 0.000010 0.000010 0.000010 0.000010 0.000010 0.000010 0.000010 0.000010 0.000010 0.000010 0.801586 0.198039 0.000256
0.000010 0.000010 0.000010 0.000010 0.000010 0.000010 0.000010 0.000010 0.000010 0.000010 0.000010 0.000010 0.999860 0.000010 0.000010
0.000010 0.000010 0.000010 0.000010 0.000010 0.000010 0.000010 0.000010 0.000010 0.000010 0.000010 0.000010 0.999860 0.000010 0.000010
0.000010 0.000010 0.000010 0.000010 0.000010 0.000010 0.000010 0.000010 0.000010 0.000010 0.000010 0.000010 0.999860 0.000010 0.000010
0.033325 0.000010 0.000010 0.000010 0.000010 0.000010 0.024138 0.000010 0.000010 0.000010 0.004950 0.000010 0.777172 0.160315 0.000010
0.000010 0.000010 0.000010 0.000010 0.000010 0.000010 0.000010 0.000010 0.000010 0.000010 0.000010 0.000010 0.999860 0.000010 0.000010
0.015753 0.005991 0.000010 0.000010 0.000010 0.000010 0.042857 0.000010 0.000010 0.000010 0.000010 0.000010 0.760492 0.170068 0.004749
0.000010 0.011962 0.000010 0.000010 0.000010 0.000010 0.000010 0.000010 0.000010 0.000010 0.000010 0.000010 0.836636 0.106486 0.044807
0.029359 0.000010 0.000010 0.000010 0.000010 0.000010 0.000010 0.000010 0.000010 0.000010 0.000010 0.000010 0.863379 0.035648 0.071505
0.002196 0.000010 0.000010 0.000010 0.000010 0.000010 0.000010 0.000010 0.000010 0.000010 0.000010 0.000010 0.786291 0.211393 0.000010
0.000010 0.000010 0.000010 0.000010 0.000010 0.000010 0.000010 0.000010 0.000010 0.000010 0.000010 0.000010 0.999860 0.000010 0.000010
0.000010 0.000010 0.000010 0.000010 0.000010 0.000010 0.000010 0.000010 0.000010 0.000010 0.000010 0.000010 0.999860 0.000010 0.000010
0.000010 0.000010 0.000010 0.000010 0.000010 0.000010 0.000010 0.000010 0.000010 0.000010 0.000010 0.000010 0.999860 0.000010 0.000010
0.000010 0.000010 0.000010 0.000010 0.000010 0.000010 0.000010 0.000010 0.000014 0.000010 0.000010 0.000010 0.999856 0.000010 0.000010
0.000010 0.000010 0.000010 0.000010 0.000010 0.008259 0.017606 0.000010 0.000010 0.000010 0.000010 0.000010 0.629842 0.312946 0.031247
0.000010 0.000010 0.000010 0.000010 0.000010 0.000010 0.000010 0.000012 0.000010 0.000010 0.000010 0.000010 0.999858 0.000010 0.000010
0.000010 0.000010 0.000010 0.000010 0.000010 0.000010 0.000010 0.000010 0.000010 0.000010 0.000010 0.000010 0.999860 0.000010 0.000010
0.002092 0.008572 0.035715 0.004372 0.107218 0.000010 0.022646 0.007194 0.030029 0.035331 0.012792 0.000010 0.032563 0.653485 0.047971
0.000010 0.000010 0.000010 0.000010 0.000010 0.000010 0.000010 0.000011 0.000010 0.000012 0.000010 0.000010 0.999857 0.000010 0.000010
0.053336 0.002424 0.014477 0.040640 0.127253 0.010092 0.024829 0.050018 0.059560 0.026205 0.037522 0.000010 0.053996 0.469330 0.030309
0.000010 0.000010 0.000010 0.000010 0.000010 0.000010 0.000010 0.000010 0.000010 0.000010 0.000010 0.000010 0.999860 0.000010 0.000010
0.000010 0.000010 0.000010 0.000010 0.000010 0.000010 0.000010 0.000010 0.000010 0.000010 0.000010 0.000010 0.999860 0.000010 0.000010
0.034868 0.000010 0.016483 0.023595 0.138025 0.000010 0.007961 0.050199 0.045648 0.026952 0.000010 0.000010 0.045190 0.604519 0.006521
0.000010 0.000010 0.000010 0.000010 0.000010 0.000010 0.000010 0.000010 0.000010 0.000010 0.000010 0.000010 0.831342 0.135738 0.032800
0.000010 0.000010 0.000010 0.000010 0.230045 0.000937 0.000010 0.024900 0.106533 0.043188 0.008481 0.012358 0.008321 0.553445 0.011741
0.000010 0.003898 0.003876 0.000010 0.304296 0.000010 0.000010 0.055493 0.081598 0.021027 0.000010 0.000010 0.020061 0.509682 0.000010
0.000010 0.000010 0.000010 0.010151 0.312341 0.000010 0.000010 0.066953 0.088351 0.000010 0.000010 0.000010 0.022214 0.499900 0.000010
0.000010 0.004514 0.000010 0.000010 0.000010 0.000010 0.000010 0.000010 0.000010 0.995356 0.000010 0.000010 0.000010 0.000010 0.000010
0.050686 0.007626 0.000010 0.000010 0.000010 0.000019 0.062504 0.000010 0.000010 0.206296 0.014259 0.000010 0.063934 0.536688 0.057929
0.008226 0.025171 0.002832 0.013931 0.000010 0.000010 0.000015 0.000010 0.000010 0.246287 0.007492 0.000010 0.015374 0.632278 0.048345
0.000010 0.000010 0.000010 0.000010 0.000010 0.000010 0.000010 0.000010 0.000010 0.999860 0.000010 0.000010 0.000010 0.000010 0.000010
0.000010 0.000010 0.000010 0.000010 0.000010 0.000010 0.000010 0.000010 0.000011 0.999859 0.000010 0.000010 0.000010 0.000010 0.000010
0.032913 0.015006 0.000010 0.032721 0.000010 0.000010 0.000011 0.000010 0.000010 0.272653 0.029814 0.000010 0.004464 0.559930 0.052428
0.000010 0.000010 0.000010 0.000010 0.000010 0.000010 0.000010 0.000010 0.000010 0.999860 0.000010 0.000010 0.000010 0.000010 0.000010
0.000010 0.000010 0.000010 0.000010 0.000010 0.000010 0.000010 0.000010 0.000010 0.999860 0.000010 0.000010 0.000010 0.000010 0.000010
0.000010 0.000010 0.000010 0.000010 0.000010 0.000010 0.000010 0.000010 0.000010 0.999860 0.000010 0.000010 0.000010 0.000010 0.000010
0.000010 0.005611 0.000010 0.000010 0.000010 0.000010 0.014390 0.000010 0.000010 0.790809 0.031196 0.000010 0.000010 0.131552 0.026351
0.069849 0.000010 0.000010 0.000010 0.000010 0.000010 0.034321 0.000010 0.000010 0.000010 0.529580 0.000010 0.000010 0.340012 0.026139
0.000010 0.000010 0.000010 0.000010 0.000010 0.000010 0.000010 0.000010 0.000010 0.000010 0.999860 0.000010 0.000010 0.000010 0.000010
0.114204 0.024213 0.000010 0.040311 0.000010 0.000010 0.028448 0.000010 0.000010 0.000010 0.297327 0.000010 0.019978 0.450370 0.025080
0.000010 0.000010 0.000010 0.000010 0.000010 0.000010 0.000010 0.000010 0.000010 0.000010 0.999860 0.000010 0.000010 0.000010 0.000010
0.000010 0.000010 0.000010 0.000010 0.000010 0.000013 0.000010 0.000010 0.000010 0.000010 0.999857 0.000010 0.000010 0.000010 0.000010
0.000010 0.000010 0.000010 0.000010 0.000010 0.000010 0.000010 0.000010 0.000010 0.000010 0.999859 0.000010 0.000011 0.000010 0.000010
0.070734 0.000010 0.005539 0.000010 0.000010 0.002736 0.056240 0.000010 0.000010 0.000010 0.494451 0.000010 0.003306 0.366914 0.000010
0.000010 0.000010 0.000010 0.000010 0.000010 0.000010 0.000010 0.000010 0.000013 0.000011 0.999856 0.000010 0.000010 0.000010 0.000010
0.000010 0.000010 0.000010 0.000010 0.000010 0.000010 0.000010 0.000010 0.000010 0.000010 0.999860 0.000010 0.000010 0.000010 0.000010
0.093035 0.003461 0.015084 0.018196 0.003259 0.000010 0.064295 0.000010 0.000010 0.000010 0.297465 0.000010 0.060222 0.381997 0.062935
0.000010 0.018598 0.000010 0.000010 0.000010 0.000103 0.007761 0.000010 0.000010 0.000010 0.036109 0.000010 0.000010 0.937329 0.000010
0.000010 0.000010 0.000010 0.000010 0.000010 0.001236 0.007582 0.000010 0.000010 0.000010 0.000132 0.000010 0.000903 0.990046 0.000010
0.000010 0.000010 0.000010 0.000010 0.000010 0.000010 0.000010 0.000010 0.000010 0.000010 0.000010 0.000010 0.000010 0.999860 0.000010
0.021867 0.005357 0.025276 0.050890 0.003863 0.000010 0.057031 0.000010 0.000010 0.000669 0.028177 0.000010 0.020735 0.783846 0.002249
0.000010 0.000010 0.000010 0.000010 0.000010 0.000010 0.000010 0.000010 0.000010 0.000010 0.000010 0.000010 0.000010 0.999860 0.000010
0.000010 0.000010 0.000010 0.000010 0.000010 0.000010 0.000010 0.000010 0.000010 0.000010 0.000010 0.000010 0.000010 0.999860 0.000010
0.000010 0.000010 0.000010 0.000010 0.000010 0.000010 0.000010 0.000010 0.000010 0.000010 0.000010 0.000010 0.000010 0.990867 0.009003
0.019040 0.027074 0.000010 0.083680 0.000010 0.013275 0.032742 0.000010 0.000010 0.024514 0.043715 0.000010 0.018497 0.706830 0.030582
0.042771 0.005133 0.021860 0.056983 0.018668 0.001989 0.015056 0.000010 0.000010 0.000010 0.014580 0.000010 0.013552 0.764023 0.045346
0.012936 0.010057 0.052295 0.058090 0.000010 0.000010 0.022185 0.000010 0.000010 0.022899 0.018051 0.000010 0.028941 0.735823 0.038673
0.000010 0.003377 0.000010 0.000010 0.000010 0.000010 0.039421 0.000010 0.000010 0.000010 0.001980 0.000010 0.000010 0.955112 0.000010
0.000010 0.000010 0.007688 0.000010 0.005647 0.000010 0.023378 0.000010 0.000010 0.000010 0.019122 0.000010 0.000010 0.944065 0.000010
0.068476 0.023206 0.038426 0.030978 0.026373 0.000010 0.032387 0.000010 0.000010 0.000010 0.025874 0.006828 0.056634 0.625337 0.065441
0.036450 0.000010 0.023404 0.043738 0.007051 0.000010 0.017544 0.000010 0.000010 0.018159 0.020244 0.000010 0.044778 0.743259 0.045323
0.000010 0.007310 0.036139 0.002749 0.103747 0.000010 0.017663 0.000010 0.032659 0.007236 0.027325 0.000010 0.041345 0.651202 0.072584
0.000010 0.000010 0.000010 0.000010 0.000010 0.000010 0.000010 0.000010 0.000010 0.000010 0.000010 0.000010 0.000010 0.999860 0.000010
0.000010 0.000010 0.000010 0.000010 0.000474 0.000010 0.005942 0.000010 0.000010 0.000010 0.000010 0.000010 0.000010 0.993464 0.000010
0.000010 0.004694 0.027476 0.008831 0.000010 0.000010 0.004723 0.000010 0.000010 0.000010 0.000010 0.000010 0.000010 0.873027 0.081158
0.000010 0.015240 0.000010 0.010477 0.000010 0.000010 0.000010 0.000010 0.000010 0.000010 0.025710 0.000010 0.000010 0.877175 0.071298
0.063211 0.000010 0.012894 0.025494 0.031852 0.000782 0.017633 0.000010 0.000010 0.044075 0.045229 0.000010 0.048289 0.652322 0.058180
0.071809 0.018128 0.017496 0.038052 0.009776 0.000010 0.034092 0.000010 0.000010 0.000010 0.025587 0.006565 0.032423 0.719940 0.026090
0.029056 0.019925 0.004452 0.041854 0.012704 0.000010 0.042597 0.000010 0.000010 0.029329 0.000010 0.000010 0.061664 0.728448 0.029921
0.000010 0.000010 0.000010 0.000010 0.000010 0.000010 0.000010 0.000010 0.000010 0.000010 0.010643 0.000010 0.000010 0.989227 0.000010
0.004403 0.000010 0.000010 0.000010 0.000010 0.000010 0.000010 0.000010 0.000010 0.000010 0.013980 0.000010 0.000010 0.981497 0.000010
0.064207 0.005055 0.000010 0.000010 0.000010 0.000010 0.000010 0.000010 0.000010 0.000010 0.030812 0.000010 0.000010 0.899815 0.000010
0.087414 0.001544 0.000010 0.000010 0.000010 0.000010 0.000010 0.000010 0.000010 0.000010 0.003342 0.000010 0.000010 0.907590 0.000010
0.014366 0.005366 0.000010 0.000010 0.040001 0.000010 0.000010 0.038137 0.106406 0.000010 0.029796 0.000010 0.000010 0.765848 0.000010
0.000010 0.005546 0.000010 0.000010 0.000010 0.000010 0.000010 0.000010 0.000010 0.000010 0.010865 0.000010 0.000010 0.983469 0.000010
0.068111 0.022373 0.000010 0.007628 0.041856 0.000010 0.048735 0.084921 0.077653 0.015359 0.032562 0.000010 0.037768 0.557168 0.005834
0.122258 0.016316 0.041898 0.018886 0.000010 0.000011 0.057168 0.000010 0.000010 0.000010 0.095282 0.000010 0.039018 0.570609 0.038504
0.088853 0.023403 0.000010 0.000010 0.000010 0.000010 0.000012 0.000010 0.000010 0.000010 0.020101 0.000010 0.006901 0.860641 0.000010
0.144719 0.018709 0.009785 0.059962 0.019847 0.006271 0.024152 0.000010 0.000010 0.000010 0.114519 0.014425 0.006756 0.551873 0.028951
0.069274 0.017511 0.000010 0.000010 0.000010 0.000010 0.004387 0.000010 0.000010 0.000010 0.049122 0.000010 0.000010 0.859606 0.000010
0.085668 0.016716 0.000010 0.000010 0.000010 0.001355 0.048436 0.000010 0.000010 0.000010 0.057457 0.000010 0.000010 0.790279 0.000010
0.104707 0.000010 0.000010 0.001334 0.000010 0.002989 0.000010 0.000010 0.000010 0.000010 0.011001 0.000010 0.029788 0.834337 0.015765
0.098510 0.000010 0.000918 0.001383 0.000010 0.000010 0.021276 0.000010 0.000010 0.000010 0.023295 0.000010 0.057831 0.788845 0.007872
0.094497 0.011563 0.025597 0.000012 0.000010 0.000010 0.013507 0.000010 0.000010 0.010033 0.030557 0.000010 0.052795 0.743654 0.017736
0.109399 0.000010 0.000010 0.000010 0.000010 0.000010 0.023057 0.000010 0.000010 0.000010 0.015181 0.000010 0.026322 0.798741 0.027210
0.107451 0.008451 0.000010 0.034881 0.000010 0.000010 0.026100 0.000010 0.000010 0.000010 0.014964 0.000010 0.077335 0.716902 0.013846
0.067256 0.018842 0.004900 0.000010 0.000010 0.000010 0.009923 0.000010 0.000010 0.000010 0.000010 0.000010 0.667400 0.229578 0.002023
0.000010 0.001126 0.000010 0.000010 0.000010 0.000010 0.006885 0.000010 0.000010 0.000010 0.000010 0.000010 0.834064 0.157816 0.000010
0.123292 0.021426 0.000010 0.054054 0.000010 0.000010 0.029730 0.000010 0.000010 0.000010 0.052681 0.002624 0.071470 0.644653 0.000010
0.093983 0.016395 0.000010 0.000010 0.016517 0.000010 0.010875 0.000010 0.015718 0.000010 0.000014 0.000010 0.329952 0.507963 0.008523
0.035897 0.422425 0.000502 0.000010 0.000010 0.000010 0.014188 0.000010 0.000010 0.000010 0.041484 0.000010 0.056579 0.381839 0.047016
0.010435 0.000010 0.004861 0.000010 0.774069 0.000010 0.080459 0.000010 0.000010 0.000010 0.000010 0.000010 0.051123 0.078963 0.000010
0.000010 0.000010 0.000010 0.000010 0.999860 0.000010 0.000010 0.000010 0.000010 0.000010 0.000010 0.000010 0.000010 0.000010 0.000010
0.000011 0.000010 0.000010 0.000010 0.347526 0.000010 0.026068 0.000010 0.000010 0.000010 0.015708 0.000010 0.362000 0.190079 0.058527
0.000010 0.000010 0.000010 0.000010 0.999860 0.000010 0.000010 0.000010 0.000010 0.000010 0.000010 0.000010 0.000010 0.000010 0.000010
0.026318 0.007053 0.021924 0.017497 0.130060 0.000010 0.045577 0.021169 0.001986 0.028762 0.000010 0.010095 0.021824 0.625723 0.041992
0.000010 0.000010 0.030481 0.005243 0.206301 0.000665 0.001094 0.030172 0.090153 0.058666 0.000010 0.000010 0.015853 0.558579 0.002753
0.000010 0.003256 0.030429 0.000265 0.122081 0.000010 0.048768 0.057885 0.050271 0.048362 0.030370 0.003830 0.065970 0.506648 0.031845
0.000010 0.000010 0.000010 0.000010 0.999860 0.000010 0.000010 0.000010 0.000010 0.000010 0.000010 0.000010 0.000010 0.000010 0.000010
0.041270 0.000010 0.000010 0.032684 0.751939 0.000010 0.022500 0.000010 0.000010 0.000010 0.000010 0.000010 0.033315 0.118202 0.000010
0.000010 0.000010 0.000010 0.000010 0.999856 0.000010 0.000010 0.000010 0.000010 0.000010 0.000014 0.000010 0.000010 0.000010 0.000010
0.000010 0.000010 0.049788 0.012182 0.199700 0.000010 0.023963 0.002654 0.047550 0.038506 0.025023 0.000010 0.069352 0.515289 0.015952
0.060660 0.000010 0.000010 0.000010 0.201773 0.000010 0.019387 0.024570 0.089081 0.040085 0.018146 0.000010 0.024463 0.511808 0.009978
0.074393 0.029465 0.033765 0.018623 0.005715 0.000013 0.028957 0.000010 0.000010 0.000010 0.063716 0.000010 0.013129 0.651479 0.080706
0.103685 0.039220 0.045839 0.009535 0.000010 0.000010 0.060309 0.000010 0.000010 0.017288 0.056231 0.000010 0.082485 0.523281 0.062077
0.000010 0.000010 0.000010 0.000010 0.000010 0.000010 0.000010 0.000010 0.000010 0.000010 0.000010 0.000010 0.000010 0.000010 0.999860
0.000010 0.000010 0.000010 0.000010 0.000010 0.000010 0.000010 0.000014 0.000010 0.000013 0.000010 0.000010 0.000010 0.000010 0.999853
0.068413 0.029803 0.017742 0.051465 0.002437 0.006174 0.038135 0.000010 0.000010 0.000010 0.026815 0.000010 0.104507 0.526075 0.128395
0.000010 0.000010 0.000010 0.000010 0.000010 0.000010 0.000010 0.000010 0.000010 0.000010 0.000010 0.000010 0.000010 0.000010 0.999860
0.000010 0.000010 0.000010 0.000010 0.000010 0.000010 0.000010 0.000010 0.000010 0.000010 0.000010 0.000010 0.000010 0.000010 0.999860
0.101604 0.039107 0.000010 0.000887 0.000010 0.000010 0.009468 0.000010 0.000010 0.000010 0.016620 0.000010 0.039459 0.380052 0.412733
0.019122 0.010401 0.000010 0.000010 0.000010 0.000010 0.000010 0.000010 0.000010 0.000010 0.000010 0.000010 0.668253 0.302114 0.000010
0.000010 0.700846 0.000010 0.000010 0.000010 0.000010 0.000010 0.000010 0.000010 0.000010 0.018238 0.000010 0.028717 0.252089 0.000010
0.029908 0.000010 0.000010 0.000010 0.000010 0.001235 0.050307 0.000010 0.000010 0.000010 0.000010 0.000010 0.062808 0.711077 0.144575
0.015055 0.013900 0.000010 0.000010 0.011137 0.000010 0.044892 0.000010 0.000010 0.027494 0.021934 0.006910 0.065467 0.631695 0.161467
0.000011 0.017396 0.000010 0.000010 0.000010 0.000010 0.067043 0.000010 0.000010 0.000010 0.004977 0.000010 0.079951 0.729032 0.101511
0.066098 0.021744 0.011163 0.024522 0.000010 0.000010 0.059690 0.000010 0.000010 0.000599 0.014865 0.000010 0.087689 0.666761 0.046820
0.034866 0.013687 0.000010 0.024092 0.009157 0.014889 0.050290 0.000010 0.000010 0.029960 0.025059 0.000010 0.080547 0.599585 0.117829
0.000010 0.000010 0.000010 0.000010 0.000010 0.000010 0.000010 0.000010 0.000010 0.000010 0.000010 0.000010 0.000010 0.000010 0.999860
0.000010 0.000010 0.000010 0.000010 0.000010 0.000010 0.000010 0.000010 0.000010 0.000010 0.000010 0.000010 0.000010 0.000010 0.999860
0.089382 0.014989 0.028122 0.023559 0.014711 0.001979 0.036479 0.015867 0.014401 0.000032 0.031630 0.004555 0.038160 0.654206 0.031928
0.000010 0.000010 0.000010 0.000010 0.000010 0.003706 0.033454 0.000010 0.000010 0.000010 0.000010 0.000010 0.000010 0.913411 0.049319
0.000010 0.000010 0.000010 0.000010 0.000010 0.000010 0.043338 0.000010 0.000010 0.000010 0.007238 0.000010 0.000010 0.903658 0.045656
0.000010 0.008150 0.000010 0.000010 0.023437 0.000010 0.012831 0.000010 0.026009 0.040378 0.000010 0.000010 0.000010 0.889104 0.000010
0.039933 0.030330 0.000010 0.028653 0.000010 0.000010 0.039526 0.000010 0.000010 0.015316 0.015250 0.000010 0.070059 0.713088 0.047784
0.005519 0.017846 0.000010 0.000010 0.020434 0.000010 0.041093 0.000010 0.000010 0.000010 0.023634 0.000010 0.070123 0.748873 0.072408
0.000010 0.000010 0.000010 0.000010 0.000010 0.000010 0.000010 0.000010 0.000010 0.000010 0.000010 0.000010 0.000010 0.999860 0.000010
0.000010 0.000010 0.000010 0.000010 0.000010 0.000010 0.000010 0.000010 0.000010 0.000010 0.000010 0.000010 0.000010 0.999860 0.000010
0.052337 0.006103 0.000010 0.028076 0.000010 0.000010 0.000864 0.000010 0.000010 0.007634 0.000010 0.000010 0.080181 0.776228 0.048507
0.021378 0.000010 0.010055 0.031760 0.000010 0.000010 0.047346 0.000010 0.000010 0.000010 0.004634 0.000010 0.023964 0.814741 0.046050
0.122403 0.008188 0.000010 0.027275 0.000010 0.028605 0.020108 0.000010 0.000010 0.033767 0.007839 0.000010 0.075278 0.613042 0.063445
0.028402 0.016900 0.000010 0.009038 0.000010 0.007425 0.016325 0.000010 0.000010 0.000010 0.021818 0.000010 0.098081 0.749300 0.052650
0.027925 0.020268 0.000010 0.042083 0.022697 0.000010 0.055822 0.004342 0.000010 0.014174 0.000010 0.000010 0.043664 0.636572 0.132403
0.039961 0.019013 0.349927 0.049708 0.000010 0.017486 0.042038 0.000010 0.000010 0.008015 0.029288 0.063105 0.048396 0.287744 0.045290
0.025426 0.008062 0.794730 0.000010 0.000010 0.027338 0.038177 0.000010 0.035299 0.037357 0.024672 0.000010 0.008879 0.000010 0.000010
0.000010 0.000053 0.944348 0.000010 0.000010 0.000010 0.000010 0.000010 0.000010 0.000010 0.006500 0.000010 0.048989 0.000010 0.000010
0.000010 0.011215 0.780659 0.000010 0.000010 0.000010 0.020709 0.022412 0.000010 0.000010 0.000010 0.000010 0.000010 0.158109 0.006806
0.000011 0.000010 0.999859 0.000010 0.000010 0.000010 0.000010 0.000010 0.000010 0.000010 0.000010 0.000010 0.000010 0.000010 0.000010
0.015225 0.000010 0.891930 0.026539 0.000010 0.000010 0.016733 0.000010 0.000010 0.000010 0.003210 0.000010 0.000010 0.028807 0.017477
0.000010 0.000010 0.889213 0.000010 0.000010 0.003257 0.050278 0.000010 0.000010 0.000010 0.000010 0.000931 0.000010 0.000010 0.056222
0.000010 0.000010 0.997743 0.000010 0.000010 0.000010 0.000010 0.000010 0.000010 0.000010 0.000010 0.000010 0.000010 0.002127 0.000010
0.000010 0.010864 0.894430 0.000010 0.000010 0.000010 0.052659 0.000010 0.000010 0.000010 0.000010 0.000010 0.000010 0.000010 0.041936
0.000010 0.000012 0.999858 0.000010 0.000010 0.000010 0.000010 0.000010 0.000010 0.000010 0.000010 0.000010 0.000010 0.000010 0.000010
0.000010 0.000010 0.867802 0.000010 0.000010 0.000010 0.027401 0.000010 0.000010 0.000010 0.000010 0.000010 0.000010 0.070587 0.034100
0.014032 0.000010 0.805493 0.037018 0.000010 0.000010 0.008679 0.000010 0.000010 0.000010 0.008773 0.000010 0.010943 0.114981 0.000010
0.000010 0.000010 0.921998 0.000010 0.000010 0.030990 0.014847 0.000010 0.000010 0.000010 0.032055 0.000010 0.000010 0.000010 0.000010
0.000015 0.000010 0.999846 0.000010 0.000010 0.000010 0.000020 0.000010 0.000010 0.000010 0.000010 0.000010 0.000010 0.000010 0.000010
0.000010 0.000010 0.999860 0.000010 0.000010 0.000010 0.000010 0.000010 0.000010 0.000010 0.000010 0.000010 0.000010 0.000010 0.000010
0.000010 0.000010 0.999854 0.000010 0.000010 0.000010 0.000010 0.000014 0.000010 0.000010 0.000010 0.000012 0.000010 0.000010 0.000010
0.000010 0.000010 0.999854 0.000010 0.000010 0.000010 0.000010 0.000014 0.000010 0.000010 0.000010 0.000012 0.000010 0.000010 0.000010
0.000010 0.000010 0.999857 0.000010 0.000010 0.000010 0.000010 0.000013 0.000010 0.000010 0.000010 0.000010 0.000010 0.000010 0.000010
0.000010 0.000010 0.999857 0.000010 0.000010 0.000010 0.000010 0.000013 0.000010 0.000010 0.000010 0.000010 0.000010 0.000010 0.000010
0.000011 0.000010 0.000010 0.000010 0.000010 0.000010 0.000010 0.000010 0.000010 0.000010 0.000010 0.999859 0.000010 0.000010 0.000010
0.000010 0.000010 0.000010 0.000010 0.000010 0.000010 0.000010 0.000010 0.000010 0.000010 0.000010 0.999860 0.000010 0.000010 0.000010
0.000010 0.000010 0.000010 0.000010 0.000010 0.000010 0.000010 0.000010 0.000010 0.000010 0.000010 0.999860 0.000010 0.000010 0.000010
0.000010 0.000010 0.000010 0.000010 0.000010 0.000010 0.000010 0.000010 0.000010 0.000010 0.000010 0.999860 0.000010 0.000010 0.000010
0.000010 0.000010 0.000010 0.000010 0.000010 0.000010 0.000010 0.000010 0.000010 0.000010 0.000010 0.999860 0.000010 0.000010 0.000010
0.000010 0.000010 0.000010 0.000010 0.000010 0.000010 0.000010 0.000010 0.000010 0.000010 0.000010 0.999860 0.000010 0.000010 0.000010
0.000010 0.000010 0.000010 0.000010 0.000010 0.000010 0.000010 0.000010 0.000010 0.000010 0.000010 0.999860 0.000010 0.000010 0.000010
0.000010 0.000010 0.000010 0.047049 0.000010 0.016415 0.000010 0.000010 0.000010 0.000010 0.014124 0.783645 0.036691 0.070229 0.031769
0.025134 0.015833 0.000010 0.137750 0.000010 0.000010 0.034028 0.000010 0.000010 0.000010 0.042043 0.565993 0.000010 0.179139 0.000010
0.069878 0.000010 0.000010 0.018555 0.000010 0.023677 0.000010 0.000010 0.000010 0.000010 0.000010 0.814881 0.000010 0.065038 0.007881
0.000010 0.001545 0.000010 0.073252 0.000010 0.000010 0.000010 0.000010 0.000010 0.000010 0.000010 0.762486 0.000010 0.162607 0.000010
0.000017 0.000010 0.000010 0.000010 0.000010 0.999843 0.000010 0.000011 0.000010 0.000010 0.000019 0.000010 0.000010 0.000010 0.000010
0.000011 0.000010 0.000010 0.000010 0.000010 0.999859 0.000010 0.000010 0.000010 0.000010 0.000010 0.000010 0.000010 0.000010 0.000010
0.019739 0.000010 0.000010 0.007536 0.000010 0.020457 0.000010 0.000010 0.000010 0.020395 0.000010 0.782768 0.073740 0.000010 0.075284
0.000010 0.014815 0.000010 0.000010 0.000010 0.074157 0.044096 0.000010 0.000010 0.000010 0.028860 0.802337 0.000010 0.000010 0.035644
0.000010 0.000010 0.037443 0.066316 0.000010 0.016814 0.023053 0.000010 0.000010 0.000010 0.013287 0.764125 0.000224 0.050822 0.027856
0.000010 0.001191 0.000010 0.342726 0.000010 0.009864 0.018739 0.000010 0.000010 0.000010 0.002062 0.156503 0.000010 0.468836 0.000010
0.000010 0.000010 0.008310 0.338106 0.000010 0.040214 0.000010 0.043386 0.000010 0.000010 0.000010 0.163881 0.000010 0.406013 0.000010
0.046549 0.016156 0.025937 0.359674 0.000010 0.000010 0.027617 0.000010 0.000010 0.000010 0.000010 0.164365 0.015543 0.344091 0.000010
0.000010 0.000010 0.000010 0.346138 0.000010 0.000010 0.014961 0.000010 0.000010 0.000010 0.018040 0.209943 0.034013 0.355997 0.020828
0.027093 0.000010 0.000010 0.300367 0.000010 0.000010 0.000010 0.026568 0.022927 0.040615 0.026529 0.220987 0.020840 0.296259 0.017765
0.000010 0.000010 0.011550 0.176501 0.000010 0.005915 0.016883 0.000010 0.145335 0.000010 0.019797 0.563103 0.026398 0.031765 0.002704
0.000010 0.000010 0.000014 0.000010 0.000010 0.000010 0.000010 0.000010 0.999856 0.000010 0.000010 0.000010 0.000010 0.000010 0.000010
0.000010 0.000010 0.000010 0.000010 0.000010 0.000010 0.000010 0.000010 0.999859 0.000010 0.000011 0.000010 0.000010 0.000010 0.000010
0.000010 0.000010 0.000010 0.000010 0.000010 0.000010 0.000010 0.000010 0.999860 0.000010 0.000010 0.000010 0.000010 0.000010 0.000010
0.000010 0.000010 0.000010 0.075950 0.153252 0.000010 0.000010 0.000010 0.684623 0.086066 0.000010 0.000010 0.000010 0.000010 0.000010
0.000010 0.000010 0.000010 0.076146 0.150469 0.000010 0.000010 0.000010 0.683985 0.089289 0.000010 0.000010 0.000010 0.000010 0.000010
0.017705 0.000010 0.035752 0.261061 0.000010 0.053553 0.002146 0.000010 0.000010 0.000010 0.000010 0.216832 0.025918 0.386962 0.000010
0.012423 0.000010 0.000010 0.012410 0.136447 0.013255 0.000010 0.168952 0.386262 0.116514 0.000010 0.153667 0.000010 0.000010 0.000010
0.013071 0.006210 0.022190 0.109038 0.037994 0.000017 0.019598 0.078459 0.088084 0.083927 0.000010 0.417673 0.025128 0.098590 0.000010
0.000010 0.000010 0.000010 0.344175 0.000010 0.000010 0.017530 0.000010 0.000010 0.000010 0.000010 0.286019 0.024827 0.327349 0.000010
0.015310 0.000010 0.000010 0.309526 0.000010 0.000010 0.000010 0.000010 0.000010 0.000010 0.000010 0.284830 0.009525 0.380709 0.000010
0.000010 0.000010 0.018148 0.325916 0.000010 0.000010 0.000010 0.000010 0.000010 0.005030 0.033961 0.143267 0.000010 0.473588 0.000010
0.000010 0.007784 0.010997 0.324089 0.000010 0.000010 0.000010 0.000010 0.000010 0.026638 0.024299 0.122820 0.000010 0.483292 0.000010
0.000010 0.008365 0.000010 0.308436 0.000010 0.000010 0.022405 0.000010 0.000010 0.000010 0.000429 0.243852 0.000010 0.405033 0.011400
0.000010 0.000010 0.000010 0.307751 0.000010 0.000010 0.005190 0.000010 0.000010 0.000010 0.000010 0.303796 0.000010 0.383153 0.000010
