# Supplementary material for: Genetic analysis of Thai cattle reveals a Southeast Asian indicine ancestry
Source: PeerJ. 2015 Oct 27;3:e1318. doi: 10.7717/peerj.1318 (PMC4627918; doi:10.7717/peerj.1318)
Supplement: Dataset S2 — The Q values inferred by ADMIXTURE for each modeled K are shown for each individual, which are labeled according to breed information. The data are organized into three folders, each of which represents the ADMIXTURE experiments described in Fig. S5. [file peerj-03-1318-s007.zip › SupplementDataS7/28experiments/experiment_11/16.Q]

0.000010 0.000010 0.000010 0.000010 0.000010 0.000010 0.000010 0.999850 0.000010 0.000010 0.000010 0.000010 0.000010 0.000010 0.000010 0.000010
0.000010 0.000010 0.000010 0.000010 0.000010 0.000010 0.000010 0.999850 0.000010 0.000010 0.000010 0.000010 0.000010 0.000010 0.000010 0.000010
0.000010 0.000010 0.000010 0.000010 0.000010 0.000010 0.000010 0.999847 0.000013 0.000010 0.000010 0.000010 0.000010 0.000010 0.000010 0.000010
0.000010 0.000010 0.000010 0.000010 0.000010 0.000010 0.000010 0.999850 0.000010 0.000010 0.000010 0.000010 0.000010 0.000010 0.000010 0.000010
0.000010 0.000010 0.000010 0.000010 0.000013 0.000010 0.000010 0.999843 0.000010 0.000010 0.000010 0.000010 0.000010 0.000014 0.000010 0.000010
0.000010 0.000010 0.000010 0.000011 0.000010 0.000010 0.000010 0.999849 0.000010 0.000010 0.000010 0.000010 0.000010 0.000010 0.000010 0.000010
0.000010 0.000010 0.000010 0.000010 0.000010 0.000010 0.000010 0.999849 0.000011 0.000010 0.000010 0.000010 0.000010 0.000010 0.000010 0.000010
0.000010 0.000010 0.000010 0.000010 0.000010 0.000010 0.000010 0.999850 0.000010 0.000010 0.000010 0.000010 0.000010 0.000010 0.000010 0.000010
0.000010 0.000010 0.000010 0.066523 0.000010 0.000010 0.051108 0.171675 0.020133 0.433931 0.000010 0.256530 0.000010 0.000010 0.000010 0.000010
0.000010 0.000010 0.000010 0.076201 0.000010 0.000010 0.050624 0.163500 0.000010 0.435726 0.000010 0.273840 0.000010 0.000010 0.000010 0.000010
0.000010 0.123948 0.000010 0.030125 0.000010 0.691251 0.028161 0.000010 0.086987 0.000010 0.002504 0.036934 0.000010 0.000010 0.000010 0.000010
0.000010 0.000010 0.000010 0.000010 0.000010 0.999850 0.000010 0.000010 0.000010 0.000010 0.000010 0.000010 0.000010 0.000010 0.000010 0.000010
0.000010 0.000010 0.000010 0.000010 0.000010 0.999850 0.000010 0.000010 0.000010 0.000010 0.000010 0.000010 0.000010 0.000010 0.000010 0.000010
0.000010 0.000010 0.000010 0.000010 0.000010 0.999850 0.000010 0.000010 0.000010 0.000010 0.000010 0.000010 0.000010 0.000010 0.000010 0.000010
0.000010 0.000010 0.000010 0.000010 0.000010 0.999850 0.000010 0.000010 0.000010 0.000010 0.000010 0.000010 0.000010 0.000010 0.000010 0.000010
0.000010 0.000010 0.000010 0.000010 0.000010 0.865712 0.000010 0.000010 0.008688 0.125470 0.000010 0.000010 0.000010 0.000010 0.000010 0.000010
0.000010 0.000010 0.000010 0.000010 0.000010 0.999850 0.000010 0.000010 0.000010 0.000010 0.000010 0.000010 0.000010 0.000010 0.000010 0.000010
0.060051 0.000010 0.000010 0.000010 0.000010 0.911109 0.000010 0.011935 0.000010 0.016784 0.000010 0.000010 0.000010 0.000010 0.000010 0.000010
0.000010 0.000010 0.000010 0.000010 0.000010 0.999850 0.000010 0.000010 0.000010 0.000010 0.000010 0.000010 0.000010 0.000010 0.000010 0.000010
0.000010 0.000010 0.000010 0.000010 0.000010 0.999850 0.000010 0.000010 0.000010 0.000010 0.000010 0.000010 0.000010 0.000010 0.000010 0.000010
0.000010 0.000010 0.000010 0.000010 0.000010 0.999850 0.000010 0.000010 0.000010 0.000010 0.000010 0.000010 0.000010 0.000010 0.000010 0.000010
0.000010 0.000010 0.000010 0.000010 0.000010 0.991017 0.008843 0.000010 0.000010 0.000010 0.000010 0.000010 0.000010 0.000010 0.000010 0.000010
0.000010 0.000010 0.000010 0.000010 0.000010 0.999850 0.000010 0.000010 0.000010 0.000010 0.000010 0.000010 0.000010 0.000010 0.000010 0.000010
0.000010 0.000010 0.000010 0.000010 0.000010 0.999850 0.000010 0.000010 0.000010 0.000010 0.000010 0.000010 0.000010 0.000010 0.000010 0.000010
0.014998 0.115046 0.000010 0.000010 0.000010 0.720792 0.033835 0.000010 0.010378 0.035803 0.035994 0.029812 0.000010 0.000010 0.000851 0.002430
0.000010 0.000010 0.000010 0.000010 0.000010 0.999850 0.000010 0.000010 0.000010 0.000010 0.000010 0.000010 0.000010 0.000010 0.000010 0.000010
0.000010 0.000010 0.000010 0.000010 0.000010 0.999850 0.000010 0.000010 0.000010 0.000010 0.000010 0.000010 0.000010 0.000010 0.000010 0.000010
0.000010 0.000010 0.000010 0.000010 0.000010 0.999850 0.000010 0.000010 0.000010 0.000010 0.000010 0.000010 0.000010 0.000010 0.000010 0.000010
0.000010 0.000010 0.000010 0.000010 0.000010 0.999850 0.000010 0.000010 0.000010 0.000010 0.000010 0.000010 0.000010 0.000010 0.000010 0.000010
0.000010 0.000010 0.000010 0.000010 0.000010 0.999850 0.000010 0.000010 0.000010 0.000010 0.000010 0.000010 0.000010 0.000010 0.000010 0.000010
0.080694 0.325612 0.013533 0.042789 0.000010 0.020042 0.046143 0.001529 0.290574 0.093679 0.038768 0.012915 0.018664 0.007277 0.000216 0.007557
0.136315 0.078338 0.017500 0.019202 0.000010 0.066386 0.043478 0.012473 0.391997 0.132828 0.000010 0.053381 0.029531 0.018530 0.000010 0.000010
0.626591 0.069724 0.000010 0.000010 0.000010 0.049924 0.068482 0.003202 0.092593 0.041332 0.000010 0.000010 0.000010 0.048072 0.000010 0.000010
0.999850 0.000010 0.000010 0.000010 0.000010 0.000010 0.000010 0.000010 0.000010 0.000010 0.000010 0.000010 0.000010 0.000010 0.000010 0.000010
0.999850 0.000010 0.000010 0.000010 0.000010 0.000010 0.000010 0.000010 0.000010 0.000010 0.000010 0.000010 0.000010 0.000010 0.000010 0.000010
0.666811 0.007474 0.000010 0.000010 0.000010 0.027690 0.045735 0.007074 0.126996 0.104339 0.000010 0.013801 0.000010 0.000010 0.000010 0.000010
0.304311 0.232693 0.000010 0.000010 0.000010 0.050421 0.033516 0.024947 0.330597 0.000010 0.000010 0.005316 0.000010 0.016883 0.000010 0.001245
0.999850 0.000010 0.000010 0.000010 0.000010 0.000010 0.000010 0.000010 0.000010 0.000010 0.000010 0.000010 0.000010 0.000010 0.000010 0.000010
0.638725 0.052906 0.020686 0.006568 0.024220 0.038870 0.000010 0.016492 0.075730 0.038166 0.011122 0.000010 0.047876 0.007638 0.000010 0.020970
0.568662 0.105920 0.049239 0.000010 0.038508 0.000010 0.010039 0.002329 0.051157 0.053189 0.005315 0.000010 0.087222 0.024061 0.000010 0.004319
0.531805 0.000010 0.039975 0.014010 0.009653 0.033505 0.042583 0.000010 0.227844 0.039445 0.000010 0.000010 0.061109 0.000010 0.000010 0.000010
0.999848 0.000010 0.000010 0.000010 0.000010 0.000010 0.000010 0.000012 0.000010 0.000010 0.000010 0.000010 0.000010 0.000010 0.000010 0.000010
0.160166 0.205478 0.000010 0.008711 0.011327 0.054493 0.049234 0.016050 0.377888 0.065578 0.000010 0.027410 0.023615 0.000010 0.000010 0.000010
0.863370 0.000010 0.000010 0.000010 0.000010 0.040835 0.000010 0.000010 0.095665 0.000010 0.000010 0.000010 0.000010 0.000010 0.000010 0.000010
0.302646 0.048207 0.021694 0.015924 0.000010 0.004535 0.046119 0.002911 0.361050 0.080343 0.007709 0.050565 0.031443 0.026824 0.000010 0.000010
0.421109 0.065483 0.017960 0.008107 0.037730 0.011075 0.054088 0.000010 0.234485 0.045979 0.031986 0.017779 0.054172 0.000016 0.000010 0.000010
0.465168 0.000010 0.021673 0.000010 0.000010 0.000010 0.023683 0.005754 0.302189 0.052532 0.046395 0.020977 0.037236 0.024333 0.000010 0.000010
0.983063 0.000010 0.000010 0.000010 0.000010 0.000010 0.000112 0.000010 0.010294 0.006411 0.000010 0.000010 0.000010 0.000010 0.000010 0.000010
0.999850 0.000010 0.000010 0.000010 0.000010 0.000010 0.000010 0.000010 0.000010 0.000010 0.000010 0.000010 0.000010 0.000010 0.000010 0.000010
0.999850 0.000010 0.000010 0.000010 0.000010 0.000010 0.000010 0.000010 0.000010 0.000010 0.000010 0.000010 0.000010 0.000010 0.000010 0.000010
0.000010 0.000010 0.000010 0.000010 0.000010 0.000010 0.000010 0.000010 0.999850 0.000010 0.000010 0.000010 0.000010 0.000010 0.000010 0.000010
0.000010 0.000010 0.000010 0.000010 0.000010 0.000010 0.000010 0.000010 0.999850 0.000010 0.000010 0.000010 0.000010 0.000010 0.000010 0.000010
0.000010 0.000010 0.000010 0.000010 0.000010 0.000010 0.000010 0.000010 0.999850 0.000010 0.000010 0.000010 0.000010 0.000010 0.000010 0.000010
0.000010 0.000010 0.000010 0.000010 0.000010 0.000010 0.000010 0.000010 0.999850 0.000010 0.000010 0.000010 0.000010 0.000010 0.000010 0.000010
0.000010 0.000010 0.000010 0.000010 0.000010 0.000010 0.000010 0.000010 0.999850 0.000010 0.000010 0.000010 0.000010 0.000010 0.000010 0.000010
0.000010 0.000010 0.000010 0.000010 0.000010 0.000010 0.000010 0.000010 0.999850 0.000010 0.000010 0.000010 0.000010 0.000010 0.000010 0.000010
0.000010 0.000010 0.000010 0.000010 0.000010 0.000010 0.000010 0.000010 0.999850 0.000010 0.000010 0.000010 0.000010 0.000010 0.000010 0.000010
0.000010 0.000010 0.000010 0.000010 0.000010 0.000010 0.000010 0.000010 0.999850 0.000010 0.000010 0.000010 0.000010 0.000010 0.000010 0.000010
0.000010 0.000010 0.000010 0.000010 0.000010 0.020839 0.000010 0.002917 0.976114 0.000010 0.000010 0.000010 0.000010 0.000010 0.000010 0.000010
0.000010 0.000010 0.000010 0.000010 0.000010 0.000010 0.000010 0.000010 0.999850 0.000010 0.000010 0.000010 0.000010 0.000010 0.000010 0.000010
0.000010 0.000010 0.000010 0.000010 0.000010 0.000010 0.000010 0.000010 0.999850 0.000010 0.000010 0.000010 0.000010 0.000010 0.000010 0.000010
0.000010 0.000010 0.000010 0.000010 0.000010 0.000010 0.000010 0.000010 0.999850 0.000010 0.000010 0.000010 0.000010 0.000010 0.000010 0.000010
0.000010 0.000010 0.000010 0.000010 0.000010 0.000010 0.000010 0.000010 0.999850 0.000010 0.000010 0.000010 0.000010 0.000010 0.000010 0.000010
0.000010 0.000010 0.000010 0.000010 0.000010 0.000010 0.000010 0.000010 0.999850 0.000010 0.000010 0.000010 0.000010 0.000010 0.000010 0.000010
0.000010 0.000010 0.000010 0.000010 0.000010 0.000010 0.000010 0.000010 0.999850 0.000010 0.000010 0.000010 0.000010 0.000010 0.000010 0.000010
0.000010 0.000010 0.000010 0.000010 0.000010 0.000010 0.000010 0.000010 0.999850 0.000010 0.000010 0.000010 0.000010 0.000010 0.000010 0.000010
0.000010 0.000010 0.000010 0.000010 0.000010 0.000010 0.000010 0.000010 0.999850 0.000010 0.000010 0.000010 0.000010 0.000010 0.000010 0.000010
0.000010 0.000010 0.000010 0.000010 0.000010 0.000010 0.020637 0.000010 0.979223 0.000010 0.000010 0.000010 0.000010 0.000010 0.000010 0.000010
0.000010 0.000010 0.000010 0.000010 0.000010 0.000010 0.000010 0.000010 0.999850 0.000010 0.000010 0.000010 0.000010 0.000010 0.000010 0.000010
0.000010 0.000010 0.000010 0.000010 0.000010 0.000010 0.000010 0.000010 0.999850 0.000010 0.000010 0.000010 0.000010 0.000010 0.000010 0.000010
0.000010 0.000010 0.000010 0.000010 0.000010 0.000010 0.000011 0.000010 0.000010 0.000010 0.000010 0.000010 0.000010 0.999849 0.000010 0.000010
0.000010 0.000010 0.000010 0.000010 0.000010 0.000010 0.000010 0.000010 0.000010 0.000010 0.000010 0.000010 0.000010 0.999850 0.000010 0.000010
0.000010 0.000010 0.000011 0.000010 0.000010 0.000010 0.000010 0.000010 0.000010 0.000010 0.000010 0.000010 0.000010 0.999849 0.000010 0.000010
0.000010 0.000010 0.000010 0.000010 0.000010 0.000010 0.000010 0.000010 0.000010 0.000010 0.000010 0.000010 0.000010 0.999850 0.000010 0.000010
0.000010 0.000010 0.000010 0.000010 0.000010 0.000010 0.000010 0.000010 0.000010 0.000010 0.000010 0.000010 0.000010 0.999850 0.000010 0.000010
0.000010 0.000010 0.000010 0.000010 0.000010 0.000010 0.000010 0.000010 0.000010 0.000010 0.000010 0.000010 0.000010 0.999850 0.000010 0.000010
0.000010 0.000010 0.000010 0.000010 0.000010 0.010611 0.000010 0.000010 0.022319 0.033718 0.000010 0.000010 0.000010 0.933232 0.000010 0.000010
0.000010 0.000010 0.000010 0.000010 0.000010 0.000010 0.000010 0.000010 0.000010 0.000010 0.000010 0.000010 0.000010 0.999850 0.000010 0.000010
0.000010 0.000010 0.000010 0.000010 0.000010 0.000010 0.000010 0.000010 0.000010 0.000010 0.000010 0.000010 0.000010 0.999850 0.000010 0.000010
0.000010 0.000010 0.000010 0.000010 0.000010 0.000010 0.000010 0.000010 0.000010 0.000010 0.000010 0.000010 0.000010 0.999850 0.000010 0.000010
0.000010 0.469098 0.000010 0.127845 0.004340 0.022503 0.025130 0.027661 0.031312 0.119486 0.008619 0.069773 0.000010 0.069700 0.000010 0.024494
0.000010 0.100092 0.000010 0.811989 0.000010 0.000010 0.000010 0.000010 0.000010 0.084163 0.000010 0.003636 0.000010 0.000010 0.000010 0.000010
0.000010 0.000010 0.000010 0.999850 0.000010 0.000010 0.000010 0.000010 0.000010 0.000010 0.000010 0.000010 0.000010 0.000010 0.000010 0.000010
0.000010 0.000010 0.000010 0.999850 0.000010 0.000010 0.000010 0.000010 0.000010 0.000010 0.000010 0.000010 0.000010 0.000010 0.000010 0.000010
0.000010 0.000010 0.000010 0.999850 0.000010 0.000010 0.000010 0.000010 0.000010 0.000010 0.000010 0.000010 0.000010 0.000010 0.000010 0.000010
0.000010 0.127842 0.000010 0.773286 0.000010 0.000010 0.004786 0.000010 0.030451 0.043496 0.000010 0.000010 0.000010 0.020039 0.000010 0.000010
0.000010 0.000010 0.000010 0.999850 0.000010 0.000010 0.000010 0.000010 0.000010 0.000010 0.000010 0.000010 0.000010 0.000010 0.000010 0.000010
0.000010 0.064657 0.000010 0.769374 0.000010 0.000010 0.000010 0.004745 0.020856 0.097629 0.000010 0.000010 0.000010 0.042639 0.000010 0.000010
0.000010 0.036575 0.000010 0.844923 0.000010 0.000010 0.000010 0.012100 0.000010 0.065815 0.000010 0.038359 0.000010 0.000010 0.000010 0.002127
0.000010 0.023817 0.000010 0.876835 0.000010 0.000010 0.000010 0.000010 0.033698 0.000010 0.000010 0.065531 0.000010 0.000010 0.000010 0.000010
0.000010 0.064253 0.000010 0.807364 0.000010 0.000010 0.000010 0.000010 0.014802 0.113462 0.000010 0.000010 0.000010 0.000010 0.000010 0.000010
0.000010 0.000010 0.000010 0.999850 0.000010 0.000010 0.000010 0.000010 0.000010 0.000010 0.000010 0.000010 0.000010 0.000010 0.000010 0.000010
0.000010 0.000010 0.000010 0.999850 0.000010 0.000010 0.000010 0.000010 0.000010 0.000010 0.000010 0.000010 0.000010 0.000010 0.000010 0.000010
0.000010 0.000010 0.000010 0.999850 0.000010 0.000010 0.000010 0.000010 0.000010 0.000010 0.000010 0.000010 0.000010 0.000010 0.000010 0.000010
0.000010 0.000010 0.000010 0.999850 0.000010 0.000010 0.000010 0.000010 0.000010 0.000010 0.000010 0.000010 0.000010 0.000010 0.000010 0.000010
0.000010 0.341362 0.000010 0.628564 0.000010 0.000010 0.000010 0.000010 0.000010 0.000010 0.000010 0.022079 0.000010 0.007874 0.000010 0.000010
0.000010 0.000010 0.000010 0.999840 0.000010 0.000013 0.000014 0.000014 0.000010 0.000010 0.000010 0.000010 0.000010 0.000010 0.000010 0.000010
0.000010 0.000010 0.000010 0.999850 0.000010 0.000010 0.000010 0.000010 0.000010 0.000010 0.000010 0.000010 0.000010 0.000010 0.000010 0.000010
0.000010 0.648267 0.013142 0.022008 0.057144 0.000010 0.014101 0.007237 0.000010 0.086075 0.029509 0.041434 0.033808 0.018079 0.000010 0.029155
0.000010 0.000010 0.000010 0.999845 0.000010 0.000012 0.000010 0.000013 0.000010 0.000010 0.000010 0.000010 0.000010 0.000010 0.000010 0.000010
0.040630 0.455812 0.039227 0.043399 0.108896 0.033219 0.037529 0.002204 0.055807 0.075324 0.019595 0.017198 0.035572 0.020918 0.000010 0.014663
0.000010 0.000010 0.000010 0.999850 0.000010 0.000010 0.000010 0.000010 0.000010 0.000010 0.000010 0.000010 0.000010 0.000010 0.000010 0.000010
0.000010 0.000010 0.000010 0.999844 0.000010 0.000014 0.000012 0.000010 0.000010 0.000010 0.000010 0.000010 0.000010 0.000010 0.000010 0.000010
0.044867 0.641213 0.023648 0.033191 0.106600 0.013185 0.000010 0.000010 0.038075 0.036652 0.013832 0.002935 0.037478 0.001318 0.000010 0.006976
0.000010 0.104138 0.000010 0.831624 0.000010 0.000010 0.000010 0.000010 0.000010 0.045280 0.000010 0.018838 0.000010 0.000010 0.000010 0.000010
0.000010 0.627772 0.047158 0.000010 0.137538 0.000010 0.010960 0.001383 0.000010 0.011352 0.021869 0.024293 0.116377 0.000010 0.001238 0.000010
0.009666 0.674832 0.000010 0.000010 0.163988 0.000010 0.000010 0.000316 0.000010 0.000010 0.000010 0.000010 0.151088 0.000010 0.000010 0.000010
0.022631 0.654443 0.011465 0.000010 0.165839 0.000010 0.000010 0.000010 0.000010 0.000010 0.000010 0.000010 0.145511 0.000010 0.000010 0.000010
0.000010 0.000010 0.000010 0.000010 0.000010 0.000010 0.000010 0.000010 0.000010 0.000010 0.999850 0.000010 0.000010 0.000010 0.000010 0.000010
0.000010 0.463138 0.000010 0.058609 0.000010 0.000010 0.016356 0.006735 0.046353 0.131464 0.200209 0.017770 0.000010 0.059295 0.000010 0.000010
0.000010 0.534240 0.000010 0.008848 0.000010 0.009807 0.008623 0.024852 0.008010 0.140496 0.229263 0.035792 0.000010 0.000010 0.000010 0.000010
0.000010 0.000010 0.000010 0.000010 0.000010 0.000010 0.000010 0.000012 0.000010 0.000010 0.999847 0.000010 0.000010 0.000010 0.000011 0.000010
0.000010 0.000010 0.000010 0.000010 0.000010 0.000010 0.000010 0.000010 0.000010 0.000010 0.999850 0.000010 0.000010 0.000010 0.000010 0.000010
0.000010 0.513355 0.000010 0.000010 0.000010 0.029870 0.029562 0.015545 0.035083 0.076819 0.265845 0.033841 0.000010 0.000010 0.000010 0.000010
0.000010 0.000010 0.000010 0.000010 0.000010 0.000010 0.007903 0.000010 0.000010 0.130787 0.773963 0.000010 0.059837 0.027400 0.000010 0.000010
0.000010 0.000010 0.000010 0.000010 0.000010 0.000010 0.000010 0.000011 0.000010 0.000010 0.999847 0.000010 0.000010 0.000010 0.000011 0.000010
0.000010 0.000010 0.000010 0.000010 0.000010 0.000010 0.000010 0.000010 0.000010 0.000010 0.999850 0.000010 0.000010 0.000010 0.000010 0.000010
0.000010 0.013799 0.000010 0.000010 0.000010 0.000010 0.032492 0.005571 0.000010 0.150382 0.758158 0.012273 0.000010 0.027234 0.000010 0.000010
0.000010 0.147131 0.000010 0.002704 0.000010 0.000010 0.533905 0.000010 0.067418 0.200076 0.000010 0.010579 0.000010 0.038096 0.000010 0.000010
0.000010 0.000010 0.000010 0.000010 0.000010 0.000010 0.999850 0.000010 0.000010 0.000010 0.000010 0.000010 0.000010 0.000010 0.000010 0.000010
0.000010 0.275408 0.000010 0.022883 0.000010 0.039766 0.296112 0.021859 0.102859 0.212997 0.000010 0.000010 0.000010 0.028036 0.000010 0.000010
0.000010 0.000010 0.000010 0.000010 0.000010 0.000010 0.999850 0.000010 0.000010 0.000010 0.000010 0.000010 0.000010 0.000010 0.000010 0.000010
0.000010 0.000010 0.000011 0.000010 0.000010 0.000010 0.999842 0.000010 0.000010 0.000010 0.000017 0.000010 0.000010 0.000010 0.000010 0.000010
0.000010 0.000010 0.000010 0.000010 0.000010 0.000010 0.999850 0.000010 0.000010 0.000010 0.000010 0.000010 0.000010 0.000010 0.000010 0.000010
0.000010 0.167288 0.000010 0.013981 0.000010 0.000010 0.495963 0.000010 0.072530 0.177881 0.000010 0.000010 0.000010 0.061695 0.000010 0.010572
0.000010 0.000010 0.000010 0.000010 0.000010 0.000010 0.999850 0.000010 0.000010 0.000010 0.000010 0.000010 0.000010 0.000010 0.000010 0.000010
0.000010 0.000010 0.000010 0.000010 0.000010 0.000010 0.999850 0.000010 0.000010 0.000010 0.000010 0.000010 0.000010 0.000010 0.000010 0.000010
0.000010 0.269639 0.000010 0.059691 0.008956 0.018563 0.294620 0.002144 0.090433 0.145856 0.000010 0.037271 0.000010 0.060749 0.000010 0.012028
0.000010 0.913632 0.000010 0.000010 0.000010 0.000010 0.040446 0.021228 0.000010 0.024575 0.000010 0.000010 0.000010 0.000010 0.000010 0.000010
0.000010 0.995450 0.000010 0.000010 0.000010 0.000010 0.004410 0.000010 0.000010 0.000010 0.000010 0.000010 0.000010 0.000010 0.000010 0.000010
0.000010 0.957883 0.000010 0.000010 0.000010 0.000010 0.000010 0.000010 0.000010 0.041977 0.000010 0.000010 0.000010 0.000010 0.000010 0.000010
0.000010 0.762225 0.000010 0.003670 0.000010 0.045459 0.030127 0.003055 0.020760 0.072955 0.000010 0.001608 0.000010 0.049939 0.000010 0.010142
0.000010 0.999850 0.000010 0.000010 0.000010 0.000010 0.000010 0.000010 0.000010 0.000010 0.000010 0.000010 0.000010 0.000010 0.000010 0.000010
0.000010 0.999850 0.000010 0.000010 0.000010 0.000010 0.000010 0.000010 0.000010 0.000010 0.000010 0.000010 0.000010 0.000010 0.000010 0.000010
0.000010 0.914600 0.000010 0.000010 0.000010 0.000010 0.000010 0.000010 0.000010 0.085260 0.000010 0.000010 0.000010 0.000010 0.000010 0.000010
0.000010 0.608933 0.000010 0.006301 0.000010 0.079310 0.045356 0.027566 0.014392 0.137635 0.019475 0.026043 0.000010 0.027199 0.007741 0.000010
0.000010 0.775141 0.000010 0.000010 0.003055 0.049335 0.016414 0.001356 0.039477 0.064292 0.000010 0.032959 0.000010 0.009039 0.000010 0.008871
0.000010 0.679110 0.000010 0.015271 0.000010 0.049666 0.022705 0.009396 0.013916 0.115489 0.017109 0.015334 0.000010 0.018401 0.000010 0.043552
0.000010 0.960455 0.000010 0.000010 0.000010 0.000010 0.001428 0.000010 0.000010 0.000010 0.000010 0.007930 0.000010 0.030067 0.000010 0.000010
0.000010 0.979252 0.000010 0.000010 0.000010 0.000010 0.019001 0.000010 0.000010 0.000010 0.000010 0.000010 0.000010 0.001617 0.000010 0.000010
0.000010 0.682931 0.000010 0.042115 0.017564 0.023487 0.028287 0.023964 0.062443 0.056370 0.000010 0.000011 0.000010 0.029443 0.000010 0.033334
0.000010 0.755075 0.000010 0.035966 0.000010 0.036302 0.019640 0.000010 0.037872 0.067090 0.000010 0.031942 0.000010 0.007946 0.000010 0.008098
0.000010 0.641771 0.013575 0.028351 0.057407 0.000010 0.026276 0.006229 0.000010 0.110610 0.000018 0.040195 0.036329 0.011105 0.000010 0.028095
0.000010 0.999850 0.000010 0.000010 0.000010 0.000010 0.000010 0.000010 0.000010 0.000010 0.000010 0.000010 0.000010 0.000010 0.000010 0.000010
0.000010 0.999850 0.000010 0.000010 0.000010 0.000010 0.000010 0.000010 0.000010 0.000010 0.000010 0.000010 0.000010 0.000010 0.000010 0.000010
0.000010 0.949525 0.000010 0.000010 0.000010 0.000010 0.010154 0.006586 0.000010 0.000010 0.000010 0.033614 0.000010 0.000010 0.000010 0.000010
0.000010 0.903562 0.000010 0.000010 0.000010 0.000010 0.035233 0.014574 0.000010 0.022569 0.000010 0.023951 0.000010 0.000010 0.000010 0.000010
0.000010 0.594889 0.000010 0.043151 0.029171 0.020418 0.048262 0.000015 0.060813 0.118650 0.040205 0.026047 0.000010 0.013115 0.000010 0.005224
0.000010 0.666720 0.000010 0.024636 0.007798 0.039394 0.027206 0.017902 0.075678 0.065291 0.000010 0.023849 0.000010 0.030814 0.000010 0.020661
0.000010 0.697121 0.000010 0.049563 0.000010 0.034126 0.000010 0.019299 0.032200 0.079926 0.028066 0.019289 0.000010 0.040340 0.000010 0.000010
0.000010 0.000010 0.000010 0.000010 0.000010 0.000010 0.000010 0.000010 0.000010 0.999850 0.000010 0.000010 0.000010 0.000010 0.000010 0.000010
0.000010 0.000010 0.000010 0.000010 0.000010 0.000010 0.000010 0.000010 0.000010 0.999850 0.000010 0.000010 0.000010 0.000010 0.000010 0.000010
0.000010 0.000010 0.000010 0.000010 0.000010 0.000010 0.000010 0.000010 0.000010 0.999850 0.000010 0.000010 0.000010 0.000010 0.000010 0.000010
0.000010 0.000010 0.000010 0.000010 0.000010 0.000010 0.000010 0.000010 0.000010 0.999850 0.000010 0.000010 0.000010 0.000010 0.000010 0.000010
0.000010 0.000010 0.032760 0.000010 0.000010 0.000010 0.000010 0.000010 0.000010 0.882507 0.000010 0.000010 0.084604 0.000010 0.000010 0.000010
0.000010 0.000010 0.000010 0.000010 0.000010 0.000010 0.000010 0.000010 0.000010 0.999850 0.000010 0.000010 0.000010 0.000010 0.000010 0.000010
0.068730 0.560522 0.021540 0.031290 0.013833 0.000010 0.035982 0.021381 0.069807 0.050370 0.000010 0.004697 0.079794 0.042014 0.000010 0.000010
0.000010 0.431231 0.000010 0.034171 0.000010 0.017121 0.077690 0.015541 0.112576 0.221275 0.000010 0.000010 0.000010 0.053881 0.000010 0.036445
0.000010 0.000010 0.000010 0.000010 0.000010 0.000010 0.000010 0.000010 0.000010 0.999850 0.000010 0.000010 0.000010 0.000010 0.000010 0.000010
0.000010 0.419783 0.000010 0.002733 0.013696 0.061065 0.116244 0.017214 0.138413 0.176484 0.000010 0.005615 0.000010 0.020575 0.018118 0.010019
0.000010 0.000010 0.000010 0.000010 0.000010 0.000010 0.000010 0.000010 0.000010 0.999850 0.000010 0.000010 0.000010 0.000010 0.000010 0.000010
0.000010 0.000010 0.000010 0.000010 0.000010 0.000010 0.000010 0.000010 0.000010 0.999850 0.000010 0.000010 0.000010 0.000010 0.000010 0.000010
0.000010 0.859735 0.000010 0.000010 0.000010 0.000010 0.019132 0.000010 0.102898 0.000010 0.000010 0.018115 0.000010 0.000010 0.000010 0.000010
0.000010 0.725949 0.000010 0.048180 0.000010 0.000010 0.026116 0.000010 0.101619 0.062926 0.000010 0.015821 0.000010 0.019299 0.000010 0.000010
0.000010 0.741767 0.000010 0.034309 0.000010 0.000010 0.039195 0.009697 0.100449 0.021217 0.007660 0.028144 0.000010 0.001690 0.000010 0.015812
0.000010 0.852600 0.000010 0.000354 0.000010 0.000010 0.015850 0.000010 0.122581 0.000010 0.000010 0.003125 0.000010 0.005390 0.000010 0.000010
0.000010 0.640160 0.000010 0.066593 0.000010 0.034026 0.019151 0.009245 0.113972 0.087175 0.000010 0.011676 0.000010 0.017933 0.000010 0.000010
0.000010 0.081801 0.000010 0.680330 0.000010 0.000010 0.000010 0.020160 0.071544 0.126288 0.000010 0.006512 0.000010 0.008276 0.000010 0.005009
0.000010 0.000010 0.000010 0.851762 0.000010 0.000010 0.000010 0.000010 0.000010 0.148094 0.000010 0.000010 0.000010 0.000014 0.000010 0.000010
0.000010 0.541317 0.000010 0.065943 0.000010 0.049788 0.050883 0.019172 0.117600 0.132385 0.000010 0.000010 0.000010 0.022833 0.000010 0.000010
0.000010 0.170536 0.010823 0.324876 0.015103 0.000010 0.000010 0.012515 0.058076 0.397381 0.000010 0.000010 0.000010 0.010609 0.000010 0.000010
0.000010 0.059072 0.000010 0.083118 0.000010 0.000012 0.036914 0.419352 0.017721 0.299526 0.000010 0.059944 0.000010 0.017896 0.000010 0.006385
0.000010 0.121981 0.000010 0.032426 0.763880 0.000010 0.000010 0.000010 0.000010 0.000010 0.000010 0.000010 0.000010 0.081593 0.000010 0.000010
0.000010 0.000010 0.000010 0.000010 0.999850 0.000010 0.000010 0.000010 0.000010 0.000010 0.000010 0.000010 0.000010 0.000010 0.000010 0.000010
0.000010 0.241092 0.000010 0.353450 0.341052 0.000010 0.016355 0.000443 0.000010 0.000010 0.000010 0.027559 0.000010 0.019958 0.000010 0.000010
0.000010 0.000010 0.000014 0.000010 0.999846 0.000010 0.000010 0.000010 0.000010 0.000010 0.000010 0.000010 0.000010 0.000010 0.000010 0.000010
0.014419 0.626586 0.000010 0.008314 0.100976 0.010601 0.001011 0.003928 0.028974 0.078472 0.018178 0.029833 0.018726 0.041044 0.000010 0.018919
0.013610 0.613001 0.036294 0.005618 0.137354 0.000010 0.000010 0.000171 0.000010 0.035100 0.038664 0.000010 0.098301 0.000010 0.000010 0.021828
0.042606 0.507948 0.013448 0.056166 0.072194 0.000010 0.032997 0.005145 0.000010 0.080266 0.038776 0.016249 0.062568 0.043716 0.000010 0.027892
0.000010 0.000010 0.000010 0.000010 0.999850 0.000010 0.000010 0.000010 0.000010 0.000010 0.000010 0.000010 0.000010 0.000010 0.000010 0.000010
0.000010 0.060400 0.000010 0.035545 0.748318 0.038441 0.000010 0.000010 0.024110 0.068705 0.000010 0.000010 0.000010 0.024392 0.000010 0.000010
0.000010 0.000010 0.000010 0.000010 0.999850 0.000010 0.000010 0.000010 0.000010 0.000010 0.000010 0.000010 0.000010 0.000010 0.000010 0.000010
0.000010 0.584751 0.019158 0.056656 0.160500 0.002021 0.027919 0.000010 0.000010 0.003626 0.031508 0.001388 0.052063 0.016845 0.000010 0.043524
0.010680 0.603947 0.034624 0.008188 0.127655 0.000010 0.018648 0.000010 0.059241 0.000010 0.027438 0.000010 0.092928 0.016592 0.000010 0.000010
0.000010 0.454807 0.000010 0.010914 0.004436 0.019898 0.058925 0.027573 0.062450 0.245523 0.000010 0.057494 0.000010 0.027710 0.000010 0.030220
0.000010 0.414440 0.000010 0.077734 0.000010 0.005727 0.055464 0.038456 0.098569 0.112101 0.015167 0.082575 0.000010 0.058637 0.000010 0.041080
0.000010 0.000010 0.000010 0.000010 0.000010 0.000010 0.000010 0.000010 0.000010 0.000010 0.000010 0.999850 0.000010 0.000010 0.000010 0.000010
0.000010 0.000010 0.000010 0.000010 0.000010 0.000012 0.000010 0.000010 0.000010 0.000010 0.000010 0.999848 0.000010 0.000010 0.000010 0.000010
0.000010 0.463345 0.000010 0.096499 0.000014 0.050396 0.026162 0.029511 0.060075 0.127578 0.000010 0.094645 0.000010 0.034606 0.000010 0.017120
0.000010 0.000010 0.000010 0.000010 0.000010 0.000010 0.000010 0.000010 0.000010 0.000010 0.000010 0.999850 0.000010 0.000010 0.000010 0.000010
0.000010 0.000010 0.000010 0.000010 0.000010 0.000010 0.000010 0.000010 0.000010 0.000010 0.000010 0.999850 0.000010 0.000010 0.000010 0.000010
0.000010 0.355438 0.000010 0.029510 0.000010 0.000010 0.005439 0.039180 0.102339 0.043622 0.000010 0.410025 0.000010 0.014366 0.000010 0.000010
0.000010 0.000010 0.000010 0.713339 0.000010 0.000010 0.000010 0.004476 0.000010 0.282055 0.000010 0.000010 0.000010 0.000010 0.000010 0.000010
0.000010 0.000010 0.000010 0.041863 0.000010 0.000010 0.014376 0.697518 0.000010 0.205108 0.000010 0.041025 0.000010 0.000010 0.000010 0.000010
0.000010 0.647879 0.000010 0.052210 0.000010 0.000010 0.000010 0.000010 0.024444 0.201371 0.000010 0.032844 0.000010 0.041151 0.000010 0.000010
0.000010 0.580617 0.000010 0.055298 0.012867 0.000010 0.025309 0.012872 0.000797 0.190472 0.025845 0.052155 0.000010 0.040245 0.003472 0.000010
0.000010 0.674107 0.000010 0.069839 0.000010 0.000010 0.004149 0.015864 0.000010 0.159914 0.000010 0.015484 0.000010 0.060554 0.000010 0.000010
0.000010 0.592103 0.000010 0.080009 0.000010 0.014157 0.013766 0.021891 0.063444 0.139692 0.000010 0.014917 0.000010 0.054810 0.000010 0.005150
0.000010 0.542426 0.000010 0.072191 0.001699 0.021850 0.025359 0.012214 0.034009 0.194589 0.026570 0.023713 0.000010 0.045330 0.000010 0.000010
0.000010 0.000010 0.000010 0.000010 0.000010 0.000010 0.000010 0.000010 0.000010 0.999850 0.000010 0.000010 0.000010 0.000010 0.000010 0.000010
0.000010 0.000010 0.000010 0.000010 0.000010 0.000010 0.000010 0.000010 0.000010 0.999850 0.000010 0.000010 0.000010 0.000010 0.000010 0.000010
0.014183 0.600315 0.001370 0.025145 0.000010 0.016579 0.032320 0.014061 0.088240 0.136605 0.000010 0.000775 0.016429 0.030202 0.000010 0.023744
0.000010 0.775805 0.000018 0.000010 0.000016 0.000010 0.000017 0.000010 0.000010 0.202673 0.000010 0.000010 0.000010 0.021371 0.000010 0.000010
0.000010 0.795504 0.000010 0.000010 0.000010 0.000010 0.005638 0.000010 0.000010 0.168620 0.000010 0.000010 0.000010 0.030118 0.000010 0.000010
0.000010 0.945157 0.000010 0.000010 0.001651 0.000010 0.000010 0.006335 0.000010 0.000010 0.021089 0.000010 0.025658 0.000010 0.000010 0.000010
0.000010 0.619928 0.000010 0.059403 0.000010 0.022464 0.013332 0.029600 0.037254 0.141825 0.014136 0.029703 0.000010 0.032296 0.000010 0.000010
0.000010 0.631127 0.000010 0.058626 0.019360 0.000010 0.020577 0.015837 0.000536 0.190328 0.000010 0.030538 0.000010 0.033000 0.000010 0.000010
0.000010 0.999850 0.000010 0.000010 0.000010 0.000010 0.000010 0.000010 0.000010 0.000010 0.000010 0.000010 0.000010 0.000010 0.000010 0.000010
0.000010 0.999850 0.000010 0.000010 0.000010 0.000010 0.000010 0.000010 0.000010 0.000010 0.000010 0.000010 0.000010 0.000010 0.000010 0.000010
0.000010 0.714010 0.000010 0.067227 0.000010 0.017770 0.000010 0.006077 0.053954 0.123928 0.001099 0.015854 0.000010 0.000010 0.000010 0.000010
0.000010 0.750393 0.000010 0.014798 0.000010 0.022741 0.008577 0.000010 0.018254 0.132126 0.000010 0.019305 0.000010 0.033725 0.000010 0.000010
0.000010 0.575526 0.000010 0.072357 0.000010 0.025581 0.009637 0.007527 0.117991 0.123246 0.027944 0.028342 0.000010 0.009866 0.000010 0.001934
0.000010 0.694598 0.000010 0.086630 0.000010 0.002530 0.024605 0.015961 0.035786 0.103835 0.000010 0.029070 0.000010 0.006915 0.000010 0.000010
0.006442 0.636012 0.000010 0.028417 0.016717 0.031996 0.000010 0.021048 0.016584 0.135603 0.008701 0.046288 0.000010 0.052142 0.000010 0.000010
0.000010 0.260115 0.000010 0.044385 0.000010 0.047652 0.029777 0.018911 0.040859 0.046103 0.007056 0.037194 0.000010 0.041058 0.070840 0.356009
0.000010 0.001771 0.019976 0.009428 0.000010 0.000010 0.024596 0.009597 0.023892 0.000010 0.031691 0.004709 0.022487 0.039417 0.003719 0.808677
0.000010 0.000010 0.000010 0.045590 0.000010 0.000010 0.006995 0.000188 0.000010 0.000010 0.000010 0.000010 0.000010 0.000010 0.000010 0.947107
0.023365 0.118929 0.000010 0.000010 0.000010 0.000010 0.000010 0.010723 0.000010 0.042479 0.000010 0.000547 0.000010 0.021075 0.000010 0.782792
0.000010 0.000010 0.000010 0.000010 0.000010 0.000010 0.000010 0.000010 0.000010 0.000010 0.000010 0.000010 0.000010 0.000010 0.000010 0.999850
0.000010 0.000010 0.000010 0.000010 0.000010 0.003317 0.000010 0.000010 0.000010 0.091592 0.000010 0.014863 0.000010 0.005000 0.000010 0.885118
0.000010 0.000010 0.000010 0.000010 0.000010 0.000010 0.000010 0.000010 0.000010 0.010451 0.000010 0.018531 0.000010 0.061525 0.000095 0.909288
0.000010 0.000010 0.000010 0.000010 0.000010 0.000010 0.000010 0.000010 0.000010 0.000010 0.000010 0.000010 0.000010 0.000010 0.000010 0.999850
0.000010 0.000010 0.000010 0.000010 0.000010 0.000010 0.000010 0.011711 0.000010 0.000010 0.000010 0.019138 0.000010 0.061543 0.000010 0.907487
0.000010 0.000010 0.000010 0.000010 0.000010 0.000010 0.000010 0.000010 0.000010 0.000010 0.000010 0.000010 0.000010 0.000010 0.000010 0.999850
0.000010 0.000010 0.000010 0.000010 0.000010 0.000010 0.000010 0.000010 0.000010 0.090389 0.000010 0.010406 0.000010 0.023557 0.000010 0.875528
0.000010 0.092764 0.000010 0.009185 0.000010 0.035331 0.013305 0.000010 0.020937 0.003274 0.000010 0.004837 0.000010 0.011416 0.000010 0.808881
0.000010 0.000010 0.000010 0.000010 0.000010 0.000010 0.034101 0.000010 0.000010 0.000010 0.000010 0.000010 0.000010 0.016659 0.000010 0.949110
0.000010 0.000010 0.000010 0.000010 0.000010 0.000010 0.000010 0.000010 0.000010 0.000010 0.000010 0.000010 0.000010 0.000010 0.000010 0.999850
0.000010 0.000010 0.000010 0.000010 0.000010 0.000010 0.000010 0.000010 0.000010 0.000010 0.000010 0.000010 0.000010 0.000010 0.000010 0.999850
0.000017 0.000010 0.000010 0.000010 0.000010 0.000010 0.000010 0.000010 0.000010 0.000010 0.000010 0.000010 0.000010 0.000010 0.000010 0.999843
0.000014 0.000010 0.000014 0.000010 0.000013 0.000010 0.000010 0.000010 0.000010 0.000010 0.000010 0.000010 0.000010 0.000010 0.000010 0.999839
0.000010 0.000010 0.000010 0.000010 0.000010 0.000010 0.000010 0.000010 0.000010 0.000010 0.000010 0.000010 0.000010 0.000010 0.000010 0.999850
0.000010 0.000010 0.000010 0.000010 0.000010 0.000010 0.000010 0.000010 0.000010 0.000010 0.000010 0.000010 0.000010 0.000010 0.000010 0.999850
0.000010 0.000010 0.000010 0.000010 0.000010 0.000010 0.000010 0.000010 0.000010 0.000010 0.000010 0.000010 0.000010 0.000010 0.999850 0.000010
0.000010 0.000010 0.000010 0.000010 0.000010 0.000010 0.000010 0.000010 0.000010 0.000010 0.000010 0.000010 0.000010 0.000010 0.999850 0.000010
0.000010 0.000010 0.000010 0.000010 0.000010 0.000010 0.000010 0.000010 0.000010 0.000010 0.000010 0.000010 0.000010 0.000010 0.999850 0.000010
0.000010 0.000010 0.000010 0.000010 0.000010 0.000010 0.000010 0.000010 0.000010 0.000010 0.000010 0.000010 0.000010 0.000010 0.999850 0.000010
0.000010 0.000010 0.000010 0.000010 0.000010 0.000010 0.000010 0.000010 0.000010 0.000010 0.000010 0.000010 0.000010 0.000010 0.999850 0.000010
0.000010 0.000010 0.000010 0.000010 0.000010 0.000010 0.000010 0.000010 0.000010 0.000010 0.000010 0.000010 0.000010 0.000010 0.999850 0.000010
0.000010 0.000010 0.000010 0.000010 0.000010 0.000010 0.000010 0.000010 0.000010 0.000010 0.000010 0.000010 0.000010 0.000010 0.999850 0.000010
0.000010 0.096163 0.000010 0.037780 0.000010 0.048254 0.017701 0.000010 0.000010 0.021322 0.000010 0.000010 0.000010 0.000010 0.774845 0.003845
0.000010 0.164689 0.000010 0.000010 0.000010 0.128483 0.041894 0.014049 0.018240 0.040245 0.000010 0.001495 0.000010 0.034531 0.532833 0.023481
0.000010 0.086460 0.000010 0.000010 0.000010 0.012973 0.000010 0.000010 0.054090 0.000015 0.000010 0.026381 0.000010 0.000010 0.806670 0.013321
0.000010 0.157023 0.000010 0.000010 0.000010 0.074097 0.000010 0.003218 0.000010 0.022264 0.000010 0.000010 0.000010 0.000010 0.723543 0.019756
0.000010 0.000010 0.000010 0.000010 0.000010 0.000010 0.000010 0.000010 0.000010 0.000010 0.000010 0.000010 0.000010 0.000010 0.999850 0.000010
0.000011 0.000010 0.000010 0.000010 0.000010 0.000010 0.000010 0.000010 0.000011 0.000010 0.000010 0.000010 0.000010 0.000010 0.999848 0.000010
0.000010 0.053083 0.000010 0.061657 0.000010 0.000341 0.001222 0.000010 0.020858 0.026047 0.029802 0.035831 0.000010 0.000010 0.769760 0.001338
0.000010 0.036566 0.000010 0.000010 0.000010 0.000010 0.026897 0.018145 0.000010 0.000010 0.000010 0.020628 0.000010 0.043035 0.854629 0.000010
0.000010 0.000010 0.000010 0.017317 0.000010 0.054899 0.004101 0.000010 0.000010 0.070669 0.000010 0.022217 0.000010 0.016314 0.747671 0.066733
0.000010 0.482586 0.000010 0.000010 0.000010 0.340153 0.001161 0.000010 0.000010 0.000010 0.000010 0.000010 0.000010 0.017105 0.158887 0.000010
0.041359 0.419079 0.000010 0.000010 0.000010 0.350017 0.000010 0.000010 0.000010 0.000010 0.000010 0.000010 0.000010 0.000010 0.177297 0.012138
0.000010 0.359596 0.000010 0.004848 0.000010 0.352404 0.000010 0.017687 0.049568 0.000010 0.000010 0.007044 0.000010 0.025793 0.150587 0.032403
0.000010 0.381946 0.000010 0.028807 0.000010 0.344462 0.018360 0.000010 0.000010 0.001864 0.000010 0.009931 0.000010 0.015656 0.197478 0.001425
0.022030 0.321573 0.006156 0.011620 0.000010 0.320523 0.024349 0.000010 0.027221 0.000010 0.038324 0.006961 0.025795 0.000010 0.191523 0.003885
0.000010 0.026656 0.223058 0.010372 0.000010 0.157082 0.013569 0.000010 0.000010 0.000010 0.000010 0.000010 0.000010 0.016122 0.521543 0.031518
0.000010 0.000010 0.999850 0.000010 0.000010 0.000010 0.000010 0.000010 0.000010 0.000010 0.000010 0.000010 0.000010 0.000010 0.000010 0.000010
0.000010 0.000010 0.999850 0.000010 0.000010 0.000010 0.000010 0.000010 0.000010 0.000010 0.000010 0.000010 0.000010 0.000010 0.000010 0.000010
0.000010 0.000010 0.999850 0.000010 0.000010 0.000010 0.000010 0.000010 0.000010 0.000010 0.000010 0.000010 0.000010 0.000010 0.000010 0.000010
0.000010 0.000010 0.000010 0.000010 0.000010 0.000010 0.000010 0.000010 0.000018 0.000010 0.000010 0.000010 0.999842 0.000010 0.000010 0.000010
0.000010 0.000010 0.000010 0.000010 0.000010 0.000010 0.000010 0.000020 0.000010 0.000010 0.000010 0.000010 0.999840 0.000010 0.000010 0.000010
0.000010 0.387261 0.002534 0.020177 0.000010 0.254572 0.000010 0.000604 0.023049 0.015999 0.000010 0.000010 0.000010 0.000010 0.261028 0.034707
0.125790 0.034878 0.151375 0.001758 0.074628 0.004365 0.000010 0.000010 0.019074 0.000010 0.071825 0.000251 0.346114 0.000010 0.164913 0.004989
0.061857 0.062799 0.034715 0.023705 0.020493 0.105236 0.000010 0.006565 0.020447 0.037599 0.073288 0.000010 0.086075 0.024611 0.399466 0.043124
0.000010 0.356269 0.000010 0.010003 0.000010 0.335556 0.000010 0.000010 0.000010 0.000010 0.002467 0.008969 0.000010 0.012001 0.264245 0.010410
0.000010 0.406090 0.000010 0.000010 0.000010 0.298945 0.000010 0.000010 0.018060 0.000010 0.000010 0.004300 0.000010 0.000010 0.267041 0.005465
0.000010 0.505469 0.000010 0.000010 0.000010 0.307100 0.035851 0.000010 0.000010 0.000010 0.000010 0.000010 0.000010 0.000010 0.128501 0.022968
0.000010 0.529827 0.000010 0.000010 0.000010 0.302090 0.026408 0.008743 0.000010 0.000010 0.014718 0.000010 0.000010 0.000010 0.108013 0.010111
0.000010 0.455707 0.000010 0.000010 0.000010 0.296434 0.000010 0.009703 0.000010 0.000010 0.000010 0.002062 0.000010 0.011418 0.224577 0.000010
0.000010 0.413137 0.000010 0.000010 0.000010 0.294095 0.000010 0.000010 0.000010 0.000010 0.000010 0.000010 0.000010 0.000010 0.283908 0.008741
