# Supplementary material for: Genetic analysis of Thai cattle reveals a Southeast Asian indicine ancestry
Source: PeerJ. 2015 Oct 27;3:e1318. doi: 10.7717/peerj.1318 (PMC4627918; doi:10.7717/peerj.1318)
Supplement: Dataset S2 — The Q values inferred by ADMIXTURE for each modeled K are shown for each individual, which are labeled according to breed information. The data are organized into three folders, each of which represents the ADMIXTURE experiments described in Fig. S5. [file peerj-03-1318-s007.zip › SupplementDataS7/28experiments/experiment_11/17.Q]

0.000010 0.999834 0.000010 0.000010 0.000010 0.000015 0.000010 0.000010 0.000010 0.000010 0.000011 0.000010 0.000010 0.000010 0.000010 0.000010 0.000010
0.000010 0.999835 0.000010 0.000010 0.000010 0.000010 0.000010 0.000010 0.000010 0.000010 0.000010 0.000015 0.000010 0.000010 0.000010 0.000010 0.000010
0.000010 0.999839 0.000010 0.000010 0.000010 0.000010 0.000011 0.000010 0.000010 0.000010 0.000010 0.000010 0.000010 0.000010 0.000010 0.000010 0.000010
0.000010 0.999840 0.000010 0.000010 0.000010 0.000010 0.000010 0.000010 0.000010 0.000010 0.000010 0.000010 0.000010 0.000010 0.000010 0.000010 0.000010
0.000010 0.999832 0.000010 0.000010 0.000010 0.000010 0.000012 0.000010 0.000010 0.000010 0.000010 0.000010 0.000010 0.000010 0.000016 0.000010 0.000010
0.000010 0.999840 0.000010 0.000010 0.000010 0.000010 0.000010 0.000010 0.000010 0.000010 0.000010 0.000010 0.000010 0.000010 0.000010 0.000010 0.000010
0.000010 0.999830 0.000010 0.000010 0.000017 0.000010 0.000010 0.000010 0.000012 0.000010 0.000010 0.000010 0.000010 0.000010 0.000010 0.000010 0.000010
0.000010 0.999840 0.000010 0.000010 0.000010 0.000010 0.000010 0.000010 0.000010 0.000010 0.000010 0.000010 0.000010 0.000010 0.000010 0.000010 0.000010
0.000010 0.183777 0.000010 0.000010 0.567026 0.000010 0.000010 0.000010 0.052380 0.000010 0.000010 0.000010 0.000010 0.000010 0.047435 0.055265 0.094007
0.000010 0.178494 0.000010 0.000010 0.574555 0.000010 0.000010 0.000010 0.061947 0.000010 0.000010 0.000010 0.000010 0.000010 0.044127 0.058409 0.082357
0.000010 0.000010 0.000010 0.000010 0.137068 0.000010 0.000010 0.000010 0.086302 0.000010 0.004490 0.032823 0.000010 0.686002 0.028604 0.024611 0.000010
0.000010 0.000010 0.000010 0.000010 0.000010 0.000010 0.000010 0.000010 0.000010 0.000010 0.000010 0.000010 0.000010 0.999840 0.000010 0.000010 0.000010
0.000010 0.000010 0.000010 0.000010 0.000010 0.000010 0.000010 0.000010 0.000010 0.000010 0.000010 0.000010 0.000010 0.999840 0.000010 0.000010 0.000010
0.000010 0.000011 0.000010 0.000010 0.000010 0.000010 0.000010 0.000010 0.000010 0.000010 0.000010 0.000010 0.000010 0.999839 0.000010 0.000010 0.000010
0.000010 0.000010 0.000010 0.000010 0.000010 0.000010 0.000010 0.000010 0.000010 0.000010 0.000010 0.000010 0.000010 0.999840 0.000010 0.000010 0.000010
0.072282 0.000010 0.000010 0.000010 0.000010 0.000010 0.000010 0.000010 0.040142 0.000010 0.000010 0.000010 0.000010 0.863243 0.000010 0.000010 0.024203
0.000010 0.000010 0.000010 0.000010 0.000010 0.000010 0.000010 0.000010 0.000010 0.000010 0.000010 0.000010 0.000010 0.999840 0.000010 0.000010 0.000010
0.013284 0.011998 0.000010 0.059776 0.000010 0.000010 0.000010 0.000010 0.000010 0.000010 0.000010 0.000010 0.000010 0.914813 0.000010 0.000010 0.000010
0.000010 0.000010 0.000010 0.000010 0.000010 0.000010 0.000010 0.000015 0.000010 0.000010 0.000010 0.000010 0.000010 0.999835 0.000010 0.000010 0.000010
0.000010 0.000010 0.000010 0.000010 0.000010 0.000010 0.000010 0.000010 0.000010 0.000010 0.000010 0.000010 0.000010 0.999840 0.000010 0.000010 0.000010
0.000010 0.000010 0.000010 0.000010 0.000010 0.000010 0.000010 0.000010 0.000010 0.000010 0.000010 0.000014 0.000010 0.999836 0.000010 0.000010 0.000010
0.000010 0.000010 0.000010 0.000010 0.000010 0.000010 0.000010 0.000010 0.000010 0.000010 0.000010 0.000010 0.000010 0.990903 0.000010 0.008947 0.000010
0.000010 0.000013 0.000010 0.000010 0.000010 0.000010 0.000010 0.000010 0.000010 0.000010 0.000010 0.000010 0.000010 0.999837 0.000010 0.000010 0.000010
0.000010 0.000010 0.000010 0.000010 0.000010 0.000010 0.000010 0.000010 0.000010 0.000010 0.000010 0.000010 0.000010 0.999840 0.000010 0.000010 0.000010
0.000010 0.000995 0.000010 0.013535 0.156363 0.000010 0.000010 0.000010 0.011486 0.014614 0.033482 0.000010 0.000010 0.713685 0.022377 0.033382 0.000010
0.000010 0.000010 0.000010 0.000010 0.000010 0.000010 0.000010 0.000010 0.000010 0.000010 0.000010 0.000010 0.000010 0.999840 0.000010 0.000010 0.000010
0.000010 0.000010 0.000010 0.000010 0.000010 0.000010 0.000010 0.000010 0.000010 0.000010 0.000010 0.000010 0.000010 0.999840 0.000010 0.000010 0.000010
0.000010 0.000010 0.000010 0.000010 0.000010 0.000010 0.000010 0.000010 0.000010 0.000010 0.000010 0.000010 0.000010 0.999840 0.000010 0.000010 0.000010
0.000010 0.000010 0.000010 0.000010 0.000010 0.000010 0.000010 0.000010 0.000010 0.000010 0.000010 0.000010 0.000010 0.999840 0.000010 0.000010 0.000010
0.000010 0.000010 0.000010 0.000010 0.000010 0.000010 0.000010 0.000010 0.000010 0.000010 0.000010 0.000010 0.000010 0.999840 0.000010 0.000010 0.000010
0.062273 0.001036 0.025411 0.085332 0.344044 0.000010 0.000010 0.008982 0.292714 0.019686 0.039233 0.025822 0.000010 0.015808 0.012822 0.043980 0.022827
0.148421 0.012195 0.037849 0.141874 0.049342 0.000010 0.000010 0.019360 0.399307 0.000010 0.000010 0.034242 0.000010 0.065663 0.049511 0.042175 0.000010
0.035280 0.001897 0.000010 0.626990 0.030431 0.000010 0.000010 0.048366 0.092834 0.000010 0.000010 0.025326 0.017429 0.050990 0.000010 0.070387 0.000010
0.000010 0.000010 0.000010 0.999840 0.000010 0.000010 0.000010 0.000010 0.000010 0.000010 0.000010 0.000010 0.000010 0.000010 0.000010 0.000010 0.000010
0.000010 0.000010 0.000010 0.999840 0.000010 0.000010 0.000010 0.000010 0.000010 0.000010 0.000010 0.000010 0.000010 0.000010 0.000010 0.000010 0.000010
0.000011 0.008270 0.000010 0.665338 0.101488 0.000010 0.000010 0.000010 0.127606 0.000010 0.000010 0.020823 0.000010 0.020936 0.006906 0.048543 0.000010
0.004907 0.022558 0.000010 0.306692 0.213623 0.000010 0.000010 0.021104 0.332289 0.017677 0.000010 0.000010 0.000010 0.049117 0.000010 0.031953 0.000010
0.000010 0.000010 0.000010 0.999840 0.000010 0.000010 0.000010 0.000010 0.000010 0.000010 0.000010 0.000010 0.000010 0.000010 0.000010 0.000010 0.000010
0.047845 0.016603 0.057158 0.648202 0.034443 0.000010 0.022317 0.008204 0.073676 0.029177 0.010543 0.010286 0.000010 0.040763 0.000010 0.000010 0.000744
0.042602 0.000370 0.111607 0.586036 0.112412 0.000010 0.045168 0.020210 0.047515 0.000010 0.011926 0.000010 0.007564 0.000010 0.005083 0.009458 0.000010
0.000010 0.000010 0.080584 0.545214 0.039663 0.000010 0.012145 0.000010 0.221824 0.002532 0.000010 0.025435 0.000010 0.029658 0.000010 0.042865 0.000010
0.000010 0.000010 0.000010 0.999840 0.000010 0.000010 0.000010 0.000010 0.000010 0.000010 0.000010 0.000010 0.000010 0.000010 0.000010 0.000010 0.000010
0.087155 0.015448 0.015554 0.163684 0.176272 0.000010 0.017072 0.001322 0.376591 0.000010 0.000010 0.000010 0.000010 0.054533 0.019411 0.047119 0.025789
0.000010 0.000010 0.000010 0.862231 0.000010 0.000010 0.000010 0.000010 0.093954 0.000010 0.000010 0.000010 0.000010 0.041352 0.000010 0.000010 0.002332
0.008522 0.004367 0.040339 0.314080 0.068542 0.000010 0.000010 0.025533 0.364347 0.000010 0.008886 0.054568 0.014504 0.001142 0.050716 0.044414 0.000010
0.058594 0.000010 0.058207 0.432289 0.038491 0.000010 0.045991 0.000010 0.237603 0.000010 0.033941 0.011900 0.000010 0.008510 0.022607 0.051808 0.000010
0.025177 0.006343 0.044821 0.479410 0.000010 0.000010 0.000010 0.027186 0.307780 0.005153 0.054685 0.000010 0.000010 0.000010 0.021475 0.025479 0.002431
0.000010 0.000010 0.000010 0.982763 0.000010 0.000010 0.000010 0.000010 0.011241 0.000010 0.000010 0.000010 0.000010 0.000010 0.000010 0.005855 0.000010
0.000010 0.000010 0.000010 0.999840 0.000010 0.000010 0.000010 0.000010 0.000010 0.000010 0.000010 0.000010 0.000010 0.000010 0.000010 0.000010 0.000010
0.000010 0.000010 0.000010 0.999840 0.000010 0.000010 0.000010 0.000010 0.000010 0.000010 0.000010 0.000010 0.000010 0.000010 0.000010 0.000010 0.000010
0.000010 0.000010 0.000010 0.000010 0.000010 0.000010 0.000010 0.000010 0.999840 0.000010 0.000010 0.000010 0.000010 0.000010 0.000010 0.000010 0.000010
0.000010 0.000010 0.000010 0.000010 0.000010 0.000010 0.000010 0.000010 0.999840 0.000010 0.000010 0.000010 0.000010 0.000010 0.000010 0.000010 0.000010
0.000010 0.000010 0.000010 0.000010 0.000010 0.000010 0.000010 0.000010 0.999840 0.000010 0.000010 0.000010 0.000010 0.000010 0.000010 0.000010 0.000010
0.000010 0.000010 0.000010 0.000010 0.000010 0.000010 0.000010 0.000010 0.999840 0.000010 0.000010 0.000010 0.000010 0.000010 0.000010 0.000010 0.000010
0.000010 0.000010 0.000010 0.000010 0.000010 0.000010 0.000010 0.000010 0.999840 0.000010 0.000010 0.000010 0.000010 0.000010 0.000010 0.000010 0.000010
0.000010 0.000010 0.000010 0.000010 0.000010 0.000010 0.000010 0.000010 0.999840 0.000010 0.000010 0.000010 0.000010 0.000010 0.000010 0.000010 0.000010
0.000010 0.000010 0.000010 0.000010 0.000010 0.000010 0.000010 0.000010 0.999840 0.000010 0.000010 0.000010 0.000010 0.000010 0.000010 0.000010 0.000010
0.000010 0.000010 0.000010 0.000010 0.000010 0.000010 0.000010 0.000010 0.999840 0.000010 0.000010 0.000010 0.000010 0.000010 0.000010 0.000010 0.000010
0.000010 0.002407 0.000010 0.000010 0.000010 0.000010 0.000010 0.000010 0.976468 0.000010 0.000010 0.000010 0.000010 0.020975 0.000019 0.000010 0.000010
0.000010 0.000010 0.000010 0.000010 0.000010 0.000010 0.000010 0.000010 0.999840 0.000010 0.000010 0.000010 0.000010 0.000010 0.000010 0.000010 0.000010
0.000010 0.000010 0.000010 0.000010 0.000010 0.000010 0.000010 0.000010 0.999840 0.000010 0.000010 0.000010 0.000010 0.000010 0.000010 0.000010 0.000010
0.000010 0.000010 0.000010 0.000010 0.000010 0.000010 0.000010 0.000010 0.999840 0.000010 0.000010 0.000010 0.000010 0.000010 0.000010 0.000010 0.000010
0.000010 0.000010 0.000010 0.000010 0.000010 0.000010 0.000010 0.000010 0.999840 0.000010 0.000010 0.000010 0.000010 0.000010 0.000010 0.000010 0.000010
0.000010 0.000010 0.000010 0.000010 0.000010 0.000010 0.000010 0.000010 0.999840 0.000010 0.000010 0.000010 0.000010 0.000010 0.000010 0.000010 0.000010
0.000010 0.000010 0.000010 0.000010 0.000010 0.000010 0.000010 0.000010 0.999840 0.000010 0.000010 0.000010 0.000010 0.000010 0.000010 0.000010 0.000010
0.000010 0.000010 0.000010 0.000010 0.000010 0.000010 0.000010 0.000010 0.999840 0.000010 0.000010 0.000010 0.000010 0.000010 0.000010 0.000010 0.000010
0.000010 0.000010 0.000010 0.000010 0.000010 0.000010 0.000010 0.000010 0.999840 0.000010 0.000010 0.000010 0.000010 0.000010 0.000010 0.000010 0.000010
0.000010 0.000010 0.000010 0.000010 0.000010 0.000010 0.000010 0.000010 0.979324 0.000010 0.000010 0.000010 0.000010 0.000010 0.000010 0.020526 0.000010
0.000010 0.000010 0.000010 0.000010 0.000010 0.000010 0.000010 0.000010 0.999840 0.000010 0.000010 0.000010 0.000010 0.000010 0.000010 0.000010 0.000010
0.000010 0.000010 0.000010 0.000010 0.000010 0.000010 0.000010 0.000010 0.999840 0.000010 0.000010 0.000010 0.000010 0.000010 0.000010 0.000010 0.000010
0.000010 0.000010 0.000012 0.000010 0.000010 0.000010 0.000010 0.999838 0.000010 0.000010 0.000010 0.000010 0.000010 0.000010 0.000010 0.000010 0.000010
0.000010 0.000010 0.000010 0.000010 0.000010 0.000010 0.000010 0.999830 0.000019 0.000010 0.000010 0.000010 0.000010 0.000010 0.000010 0.000010 0.000010
0.000010 0.000010 0.000010 0.000010 0.000010 0.000010 0.000010 0.999836 0.000010 0.000010 0.000010 0.000010 0.000010 0.000014 0.000010 0.000010 0.000010
0.000010 0.000010 0.000010 0.000010 0.000010 0.000010 0.000010 0.999840 0.000010 0.000010 0.000010 0.000010 0.000010 0.000010 0.000010 0.000010 0.000010
0.000010 0.000017 0.000010 0.000010 0.000010 0.000010 0.000010 0.999833 0.000010 0.000010 0.000010 0.000010 0.000010 0.000010 0.000010 0.000010 0.000010
0.000010 0.000010 0.000010 0.000010 0.000010 0.000010 0.000010 0.999840 0.000010 0.000010 0.000010 0.000010 0.000010 0.000010 0.000010 0.000010 0.000010
0.056267 0.000010 0.000010 0.000010 0.000010 0.000010 0.000010 0.904907 0.008730 0.000010 0.000010 0.020310 0.000010 0.009665 0.000010 0.000010 0.000010
0.000010 0.000010 0.000010 0.000010 0.000010 0.000010 0.000010 0.999840 0.000010 0.000010 0.000010 0.000010 0.000010 0.000010 0.000010 0.000010 0.000010
0.000010 0.000010 0.000010 0.000010 0.000010 0.000010 0.000010 0.999840 0.000010 0.000010 0.000010 0.000010 0.000010 0.000010 0.000010 0.000010 0.000010
0.000010 0.000010 0.000010 0.000010 0.000010 0.000010 0.000010 0.999840 0.000010 0.000010 0.000010 0.000010 0.000010 0.000010 0.000010 0.000010 0.000010
0.169664 0.026669 0.000010 0.000010 0.396891 0.000010 0.000010 0.071692 0.028836 0.000010 0.008214 0.096841 0.045027 0.017893 0.072786 0.022332 0.043105
0.008511 0.000010 0.000010 0.000010 0.146252 0.000010 0.000010 0.000010 0.000010 0.000010 0.000010 0.453150 0.000010 0.000010 0.000010 0.000010 0.391957
0.000010 0.000010 0.000010 0.000010 0.000010 0.000010 0.000010 0.000010 0.000010 0.000010 0.000010 0.807759 0.000011 0.000010 0.000010 0.000010 0.192090
0.000010 0.000010 0.000010 0.000010 0.000010 0.000010 0.000010 0.000010 0.000010 0.000010 0.000010 0.829743 0.000010 0.000010 0.000010 0.000010 0.170107
0.000010 0.000010 0.000010 0.000010 0.000010 0.000010 0.000010 0.000010 0.000010 0.000010 0.000010 0.568120 0.000010 0.000010 0.000010 0.000010 0.431730
0.000010 0.000010 0.000010 0.000010 0.135308 0.000010 0.000010 0.019830 0.027665 0.000010 0.000010 0.473919 0.000010 0.000010 0.000010 0.009262 0.333906
0.000010 0.000010 0.000010 0.000010 0.000010 0.000010 0.000010 0.000010 0.000010 0.000010 0.000010 0.000010 0.000010 0.000010 0.000010 0.000010 0.999840
0.100461 0.006340 0.000010 0.000010 0.022515 0.000010 0.000010 0.045606 0.019064 0.000010 0.000010 0.488555 0.000010 0.000010 0.000010 0.000010 0.317358
0.080179 0.013067 0.000010 0.000010 0.000010 0.000010 0.000010 0.000010 0.000010 0.000010 0.000010 0.415848 0.000368 0.000010 0.027587 0.000010 0.462841
0.000010 0.000010 0.000010 0.000010 0.000010 0.000010 0.000010 0.000010 0.013154 0.000010 0.000010 0.438600 0.000010 0.000010 0.060566 0.000010 0.487551
0.100359 0.000010 0.000010 0.000010 0.033545 0.000010 0.000010 0.000010 0.000018 0.000010 0.000010 0.664079 0.000010 0.000010 0.000010 0.000010 0.201879
0.000010 0.000010 0.000010 0.000010 0.000010 0.000010 0.000010 0.000010 0.000010 0.000010 0.000010 0.000010 0.000010 0.000010 0.000010 0.000010 0.999840
0.000010 0.000010 0.000010 0.000010 0.000010 0.000010 0.000010 0.000010 0.000010 0.000010 0.000010 0.000010 0.000010 0.000010 0.000010 0.000010 0.999840
0.000010 0.000010 0.000010 0.000010 0.000010 0.000010 0.000010 0.000010 0.000010 0.000010 0.000010 0.999840 0.000010 0.000010 0.000010 0.000010 0.000010
0.000010 0.000010 0.000010 0.000010 0.000010 0.000010 0.000010 0.000010 0.000010 0.000010 0.000010 0.999840 0.000010 0.000010 0.000010 0.000010 0.000010
0.000010 0.000010 0.000010 0.000010 0.304273 0.000010 0.000010 0.008278 0.000010 0.000010 0.000010 0.343519 0.000010 0.000010 0.019243 0.000010 0.324567
0.000010 0.000012 0.000011 0.000015 0.000010 0.000010 0.000010 0.000010 0.000010 0.000010 0.000010 0.000010 0.000010 0.000010 0.000010 0.000010 0.999831
0.000010 0.000010 0.000010 0.000010 0.000010 0.000010 0.000010 0.000010 0.000010 0.000010 0.000010 0.999840 0.000010 0.000010 0.000010 0.000010 0.000010
0.117232 0.005900 0.033870 0.000928 0.626939 0.000010 0.074741 0.017486 0.000010 0.011273 0.030689 0.000010 0.020120 0.000010 0.026824 0.008716 0.025242
0.000010 0.000010 0.000010 0.000020 0.000010 0.000010 0.000010 0.000010 0.000010 0.000010 0.000010 0.000010 0.000010 0.000010 0.000010 0.000010 0.999830
0.044292 0.001676 0.061264 0.043679 0.482723 0.000010 0.120619 0.021021 0.056387 0.000010 0.016002 0.005711 0.029883 0.029477 0.011064 0.036316 0.039865
0.000010 0.000010 0.000010 0.000010 0.000010 0.000010 0.000010 0.000010 0.000010 0.000010 0.000010 0.999840 0.000010 0.000010 0.000010 0.000010 0.000010
0.000010 0.000010 0.000010 0.000010 0.000010 0.000010 0.000010 0.000010 0.000010 0.000010 0.000010 0.999840 0.000010 0.000010 0.000010 0.000010 0.000010
0.001848 0.000010 0.048993 0.048702 0.706842 0.000010 0.100225 0.003715 0.024391 0.005639 0.018198 0.004758 0.000010 0.007267 0.000010 0.000010 0.029372
0.000010 0.000010 0.000010 0.000010 0.000010 0.000010 0.000010 0.000010 0.000010 0.000010 0.000010 0.999840 0.000010 0.000010 0.000010 0.000010 0.000010
0.000010 0.000010 0.110116 0.014607 0.575274 0.000723 0.216152 0.000010 0.000010 0.006100 0.029277 0.000010 0.000010 0.000010 0.028410 0.007683 0.011588
0.000010 0.000010 0.088467 0.037021 0.608912 0.000010 0.265470 0.000010 0.000010 0.000010 0.000010 0.000010 0.000010 0.000010 0.000010 0.000010 0.000010
0.000010 0.000010 0.093725 0.048952 0.579876 0.000010 0.277317 0.000010 0.000010 0.000010 0.000010 0.000010 0.000010 0.000010 0.000010 0.000010 0.000010
0.000010 0.000478 0.000010 0.000010 0.000010 0.000010 0.000010 0.000010 0.000010 0.000010 0.999372 0.000010 0.000010 0.000010 0.000010 0.000010 0.000010
0.085223 0.006690 0.000010 0.000010 0.513377 0.000010 0.000010 0.060602 0.047541 0.000010 0.195046 0.047755 0.000010 0.000010 0.014420 0.016871 0.012405
0.009256 0.025599 0.000010 0.000010 0.669621 0.000010 0.000010 0.000010 0.000010 0.000010 0.220986 0.037278 0.005804 0.000010 0.028653 0.002713 0.000010
0.000010 0.000010 0.000010 0.000010 0.000010 0.000010 0.000010 0.000010 0.000010 0.000010 0.999840 0.000010 0.000010 0.000010 0.000010 0.000010 0.000010
0.000010 0.000010 0.000010 0.000010 0.000010 0.000010 0.000010 0.000010 0.000010 0.000010 0.999840 0.000010 0.000010 0.000010 0.000010 0.000010 0.000010
0.037258 0.015547 0.000010 0.000010 0.566753 0.000010 0.000010 0.000010 0.033836 0.000010 0.260013 0.010324 0.000010 0.021305 0.022252 0.032633 0.000010
0.000010 0.000010 0.042937 0.000010 0.157254 0.000010 0.000010 0.023425 0.000010 0.000010 0.775304 0.000010 0.000010 0.000010 0.000010 0.000959 0.000010
0.000010 0.000010 0.000010 0.000010 0.000010 0.000010 0.000010 0.000010 0.000010 0.000010 0.999840 0.000010 0.000010 0.000010 0.000010 0.000010 0.000010
0.000010 0.000010 0.000010 0.000010 0.000010 0.000010 0.000010 0.000010 0.000010 0.000010 0.999840 0.000010 0.000010 0.000010 0.000010 0.000010 0.000010
0.000010 0.007871 0.000010 0.000010 0.176411 0.000010 0.000010 0.027335 0.000010 0.000010 0.742794 0.000010 0.000010 0.000010 0.011553 0.033926 0.000010
0.172627 0.000010 0.000010 0.000010 0.168562 0.000010 0.000010 0.035575 0.071809 0.000010 0.000010 0.008471 0.000010 0.000010 0.014240 0.527851 0.000775
0.000010 0.000010 0.000010 0.000010 0.000010 0.000010 0.000010 0.000010 0.000010 0.000010 0.000010 0.000010 0.000010 0.000010 0.000010 0.999840 0.000010
0.247150 0.022862 0.000010 0.000010 0.229754 0.000010 0.000010 0.027312 0.104850 0.000010 0.000010 0.036458 0.000010 0.036337 0.000010 0.295186 0.000010
0.000010 0.000010 0.000010 0.000010 0.000010 0.000010 0.000010 0.000010 0.000010 0.000010 0.000010 0.000010 0.000010 0.000010 0.000010 0.999840 0.000010
0.000010 0.000010 0.000010 0.000010 0.000010 0.000010 0.000010 0.000010 0.000010 0.000010 0.000010 0.000010 0.000010 0.000010 0.000010 0.999840 0.000010
0.000010 0.000010 0.000010 0.000010 0.000010 0.000010 0.000010 0.000010 0.000010 0.000010 0.000010 0.000010 0.000010 0.000010 0.000010 0.999840 0.000010
0.144292 0.000010 0.000010 0.000010 0.191856 0.000010 0.000010 0.056619 0.073753 0.000010 0.000010 0.030769 0.010769 0.000016 0.000010 0.491836 0.000010
0.000010 0.000010 0.000010 0.000010 0.000010 0.000010 0.000010 0.000010 0.000010 0.000010 0.000010 0.000010 0.000010 0.000010 0.000010 0.999840 0.000010
0.000010 0.000010 0.000010 0.000010 0.000010 0.000010 0.000010 0.000010 0.000010 0.000010 0.000010 0.000010 0.000010 0.000010 0.000010 0.999840 0.000010
0.148764 0.002706 0.000010 0.000010 0.256477 0.000010 0.003850 0.061824 0.091930 0.000010 0.000010 0.047297 0.017998 0.018804 0.034045 0.295561 0.020694
0.000010 0.012427 0.000010 0.000010 0.959494 0.000010 0.000010 0.000010 0.000010 0.000010 0.000010 0.000010 0.000010 0.000010 0.000010 0.027939 0.000010
0.000010 0.000010 0.000010 0.000010 0.999840 0.000010 0.000010 0.000010 0.000010 0.000010 0.000010 0.000010 0.000010 0.000010 0.000010 0.000010 0.000010
0.000010 0.000010 0.000010 0.000010 0.999840 0.000010 0.000010 0.000010 0.000010 0.000010 0.000010 0.000010 0.000010 0.000010 0.000010 0.000010 0.000010
0.065996 0.001032 0.000010 0.000010 0.780365 0.000010 0.000010 0.048843 0.012053 0.000010 0.000010 0.000010 0.017734 0.034871 0.000010 0.020634 0.018393
0.000010 0.000010 0.000010 0.000010 0.999840 0.000010 0.000010 0.000010 0.000010 0.000010 0.000010 0.000010 0.000010 0.000010 0.000010 0.000010 0.000010
0.000010 0.000010 0.000010 0.000010 0.999840 0.000010 0.000010 0.000010 0.000010 0.000010 0.000010 0.000010 0.000010 0.000010 0.000010 0.000010 0.000010
0.000010 0.000010 0.000010 0.000010 0.999840 0.000010 0.000010 0.000010 0.000010 0.000010 0.000010 0.000010 0.000010 0.000010 0.000010 0.000010 0.000010
0.153482 0.025823 0.000010 0.000010 0.609759 0.001679 0.000010 0.025148 0.005630 0.000010 0.016788 0.035555 0.000010 0.075409 0.009931 0.040737 0.000010
0.059116 0.000010 0.000010 0.000010 0.809628 0.000010 0.005715 0.008197 0.029202 0.007116 0.000010 0.000010 0.000010 0.044492 0.030358 0.006095 0.000010
0.078805 0.008003 0.000010 0.000010 0.749007 0.000010 0.000010 0.012131 0.005141 0.000313 0.009400 0.040695 0.039721 0.037615 0.000397 0.018724 0.000010
0.000010 0.000010 0.000010 0.000010 0.989158 0.000010 0.000010 0.010462 0.000010 0.000010 0.000010 0.000010 0.000010 0.000010 0.000240 0.000010 0.000010
0.000010 0.000010 0.000010 0.000010 0.995126 0.000010 0.000010 0.000010 0.000010 0.000010 0.000010 0.000010 0.000010 0.000010 0.000010 0.004724 0.000010
0.180336 0.022044 0.000010 0.000010 0.546682 0.000010 0.015419 0.031082 0.060378 0.033450 0.000010 0.058345 0.000010 0.026421 0.002249 0.023533 0.000010
0.152277 0.000010 0.000010 0.000010 0.660706 0.000010 0.000010 0.006819 0.029896 0.022425 0.000010 0.063977 0.000010 0.020633 0.028693 0.014492 0.000010
0.116236 0.005939 0.033580 0.000010 0.639897 0.000010 0.074849 0.011244 0.000010 0.023501 0.000010 0.000010 0.000471 0.000010 0.035656 0.020411 0.038157
0.999840 0.000010 0.000010 0.000010 0.000010 0.000010 0.000010 0.000010 0.000010 0.000010 0.000010 0.000010 0.000010 0.000010 0.000010 0.000010 0.000010
0.989870 0.000010 0.000010 0.000010 0.000010 0.000010 0.000010 0.000010 0.000010 0.000010 0.000010 0.009246 0.000010 0.000010 0.000745 0.000010 0.000010
0.000010 0.006357 0.000010 0.000010 0.957288 0.000010 0.000010 0.000010 0.000010 0.000010 0.000010 0.000010 0.010141 0.000010 0.026084 0.000010 0.000010
0.114358 0.011018 0.000010 0.000010 0.823161 0.000010 0.000010 0.000010 0.000010 0.000010 0.000010 0.000010 0.000010 0.000010 0.026920 0.024423 0.000010
0.183849 0.000010 0.000010 0.000010 0.522419 0.000010 0.027215 0.013180 0.054143 0.000010 0.039500 0.062741 0.012500 0.020158 0.020291 0.043943 0.000010
0.128947 0.016535 0.000010 0.000010 0.623787 0.000010 0.002582 0.033370 0.070826 0.000010 0.000010 0.024450 0.035073 0.033085 0.013009 0.018250 0.000035
0.122575 0.018113 0.000010 0.000010 0.659387 0.000010 0.000010 0.042540 0.015090 0.000010 0.022831 0.071131 0.007034 0.025613 0.015614 0.000010 0.000010
0.999840 0.000010 0.000010 0.000010 0.000010 0.000010 0.000010 0.000010 0.000010 0.000010 0.000010 0.000010 0.000010 0.000010 0.000010 0.000010 0.000010
0.999840 0.000010 0.000010 0.000010 0.000010 0.000010 0.000010 0.000010 0.000010 0.000010 0.000010 0.000010 0.000010 0.000010 0.000010 0.000010 0.000010
0.999840 0.000010 0.000010 0.000010 0.000010 0.000010 0.000010 0.000010 0.000010 0.000010 0.000010 0.000010 0.000010 0.000010 0.000010 0.000010 0.000010
0.999840 0.000010 0.000010 0.000010 0.000010 0.000010 0.000010 0.000010 0.000010 0.000010 0.000010 0.000010 0.000010 0.000010 0.000010 0.000010 0.000010
0.904884 0.000010 0.094966 0.000010 0.000010 0.000010 0.000010 0.000010 0.000010 0.000010 0.000010 0.000010 0.000010 0.000010 0.000010 0.000010 0.000010
0.999840 0.000010 0.000010 0.000010 0.000010 0.000010 0.000010 0.000010 0.000010 0.000010 0.000010 0.000010 0.000010 0.000010 0.000010 0.000010 0.000010
0.000010 0.021831 0.068010 0.092238 0.641130 0.000010 0.038414 0.034334 0.052405 0.000010 0.003338 0.006340 0.000010 0.000010 0.000010 0.025043 0.016856
0.182696 0.014986 0.000010 0.000010 0.469095 0.000010 0.000010 0.054043 0.114581 0.008641 0.000010 0.011051 0.029379 0.010629 0.000010 0.080134 0.024705
0.957280 0.026497 0.000010 0.000010 0.000010 0.000010 0.000010 0.000010 0.000010 0.000010 0.000010 0.016083 0.000010 0.000010 0.000010 0.000010 0.000010
0.177517 0.016400 0.000010 0.000010 0.414309 0.014029 0.014961 0.019809 0.138617 0.000010 0.000010 0.000010 0.020340 0.053001 0.003373 0.111004 0.016589
0.941539 0.014938 0.000010 0.000010 0.000010 0.000010 0.000010 0.000010 0.000010 0.000010 0.000010 0.000010 0.000010 0.000010 0.000010 0.043383 0.000010
0.843802 0.010860 0.000010 0.000010 0.000010 0.000010 0.000010 0.038887 0.062867 0.000010 0.000010 0.000010 0.000010 0.000010 0.000010 0.043464 0.000010
0.000010 0.000010 0.000010 0.000010 0.880354 0.000010 0.000010 0.000010 0.079594 0.000010 0.000010 0.025083 0.000010 0.000010 0.007217 0.007632 0.000010
0.000010 0.000010 0.000010 0.000010 0.813643 0.000010 0.000010 0.023095 0.098966 0.000717 0.000010 0.039646 0.000010 0.000010 0.000010 0.017821 0.006012
0.017394 0.008183 0.000010 0.000010 0.761804 0.000010 0.000010 0.007799 0.087720 0.009319 0.003378 0.045227 0.001226 0.000010 0.019688 0.038201 0.000010
0.052127 0.000010 0.000010 0.000010 0.789604 0.000010 0.000010 0.011198 0.107670 0.000010 0.000010 0.010376 0.000010 0.000010 0.010747 0.006998 0.011189
0.102614 0.006303 0.000010 0.000010 0.630610 0.000010 0.000010 0.020627 0.107604 0.000010 0.000010 0.041445 0.000010 0.029410 0.007113 0.015586 0.038619
0.000010 0.000010 0.000010 0.000010 0.000010 0.000010 0.000010 0.000010 0.000010 0.000010 0.000010 0.999840 0.000010 0.000010 0.000010 0.000010 0.000010
0.000010 0.000010 0.000010 0.000010 0.000010 0.000010 0.000010 0.000010 0.000010 0.000010 0.000010 0.999840 0.000010 0.000010 0.000010 0.000010 0.000010
0.172412 0.019839 0.000010 0.000010 0.494382 0.000010 0.000010 0.022385 0.114904 0.005197 0.000010 0.068270 0.000010 0.044501 0.000010 0.049320 0.008720
0.304022 0.019655 0.000010 0.000010 0.116896 0.000010 0.000010 0.000010 0.073469 0.000010 0.000010 0.483211 0.000010 0.000010 0.002636 0.000010 0.000010
0.000010 0.422289 0.000010 0.000010 0.456726 0.000010 0.000010 0.005792 0.014647 0.000010 0.000010 0.000010 0.000010 0.000010 0.012178 0.033471 0.054796
0.000010 0.000010 0.000010 0.000010 0.106645 0.000010 0.757138 0.074769 0.000010 0.000010 0.000010 0.049721 0.011608 0.000010 0.000010 0.000010 0.000010
0.000010 0.000010 0.000010 0.000010 0.000010 0.000010 0.999838 0.000012 0.000010 0.000010 0.000010 0.000010 0.000010 0.000010 0.000010 0.000010 0.000010
0.000010 0.000321 0.000010 0.000010 0.213190 0.000010 0.343399 0.022328 0.000010 0.000010 0.000010 0.225322 0.000010 0.000010 0.025086 0.017693 0.152571
0.000010 0.000010 0.000010 0.000010 0.000010 0.000010 0.999839 0.000010 0.000010 0.000010 0.000010 0.000010 0.000010 0.000010 0.000011 0.000010 0.000010
0.033174 0.002385 0.009792 0.014788 0.722927 0.000010 0.094074 0.037043 0.032796 0.007895 0.022409 0.000010 0.000433 0.000010 0.017933 0.000010 0.004310
0.034053 0.000010 0.092421 0.024711 0.561102 0.000010 0.190419 0.000010 0.000010 0.022902 0.043393 0.000010 0.000010 0.000010 0.003695 0.000010 0.027225
0.109957 0.001907 0.052669 0.055486 0.448251 0.000010 0.110071 0.045469 0.000010 0.000010 0.037864 0.000010 0.039353 0.000010 0.012381 0.027349 0.059193
0.000010 0.000010 0.000010 0.000010 0.000010 0.000010 0.999840 0.000010 0.000010 0.000010 0.000010 0.000010 0.000010 0.000010 0.000010 0.000010 0.000010
0.014198 0.000010 0.000010 0.000010 0.090154 0.000010 0.745008 0.022515 0.046078 0.000010 0.000010 0.000010 0.000018 0.037453 0.000010 0.000010 0.044486
0.000010 0.000010 0.000010 0.000010 0.000010 0.000010 0.999840 0.000010 0.000010 0.000010 0.000010 0.000010 0.000010 0.000010 0.000010 0.000010 0.000010
0.036922 0.000010 0.049355 0.000010 0.545402 0.000010 0.187017 0.014134 0.000010 0.019856 0.031913 0.032631 0.025971 0.000010 0.000010 0.026423 0.030315
0.014998 0.000010 0.090600 0.021683 0.543545 0.000010 0.184261 0.017904 0.060682 0.000010 0.034483 0.019764 0.000010 0.000010 0.000010 0.012010 0.000010
0.274761 0.028919 0.000010 0.000010 0.420170 0.000010 0.000010 0.027333 0.065951 0.000010 0.000010 0.018880 0.046162 0.013107 0.044675 0.059973 0.000010
0.076488 0.040247 0.000010 0.000010 0.468189 0.000010 0.000010 0.057504 0.102340 0.027038 0.012470 0.093523 0.001091 0.000010 0.066768 0.054284 0.000010
0.000010 0.000010 0.000010 0.000010 0.000010 0.000010 0.000013 0.000018 0.000010 0.000010 0.000010 0.000010 0.000010 0.000010 0.999830 0.000010 0.000010
0.000010 0.000010 0.000011 0.000010 0.000010 0.000010 0.000010 0.000010 0.000010 0.000010 0.000010 0.000010 0.000010 0.000010 0.999839 0.000010 0.000010
0.138572 0.029029 0.000010 0.000010 0.469508 0.000010 0.000010 0.035114 0.058380 0.005867 0.000010 0.043437 0.010830 0.046664 0.084427 0.022142 0.055980
0.000010 0.000010 0.000010 0.000010 0.000010 0.000010 0.000013 0.000018 0.000010 0.000010 0.000010 0.000010 0.000010 0.000010 0.999830 0.000010 0.000010
0.000010 0.000010 0.000010 0.000010 0.000010 0.000010 0.000010 0.000010 0.000010 0.000010 0.000010 0.000010 0.000010 0.000010 0.999840 0.000010 0.000010
0.000010 0.040926 0.000010 0.000010 0.392780 0.000010 0.000010 0.012753 0.102188 0.007448 0.000010 0.000010 0.000010 0.000010 0.399021 0.009136 0.035657
0.199824 0.002037 0.000010 0.000010 0.000010 0.000010 0.000010 0.000010 0.000010 0.000010 0.000010 0.741295 0.000010 0.000010 0.000010 0.000010 0.056715
0.000010 0.700161 0.000010 0.000010 0.260928 0.000010 0.000010 0.000010 0.000010 0.000010 0.000010 0.000010 0.000010 0.000010 0.006418 0.010112 0.022261
0.237834 0.000010 0.000010 0.000010 0.618934 0.000010 0.000010 0.043158 0.014400 0.007055 0.000010 0.000010 0.000010 0.000010 0.029744 0.000010 0.048775
0.293468 0.011893 0.000010 0.000010 0.476275 0.005225 0.010565 0.039349 0.000010 0.000010 0.025384 0.033667 0.000010 0.000010 0.052159 0.021816 0.030140
0.188803 0.013881 0.000010 0.000010 0.649217 0.000010 0.000010 0.058737 0.000010 0.000010 0.000010 0.076487 0.000010 0.000010 0.012765 0.000010 0.000010
0.115202 0.020702 0.000010 0.000010 0.633260 0.000010 0.000010 0.054602 0.057948 0.002627 0.000010 0.030398 0.000010 0.003814 0.013877 0.012514 0.054996
0.198915 0.013271 0.000010 0.000010 0.529973 0.000010 0.000010 0.047536 0.029023 0.008062 0.025996 0.067123 0.000010 0.018550 0.022173 0.024114 0.015215
0.999840 0.000010 0.000010 0.000010 0.000010 0.000010 0.000010 0.000010 0.000010 0.000010 0.000010 0.000010 0.000010 0.000010 0.000010 0.000010 0.000010
0.999840 0.000010 0.000010 0.000010 0.000010 0.000010 0.000010 0.000010 0.000010 0.000010 0.000010 0.000010 0.000010 0.000010 0.000010 0.000010 0.000010
0.166551 0.011884 0.013911 0.014089 0.582353 0.000010 0.002859 0.029404 0.082058 0.000010 0.000010 0.017535 0.031508 0.011469 0.000010 0.027396 0.008943
0.172634 0.000010 0.000010 0.000010 0.807001 0.000010 0.000010 0.020225 0.000010 0.000010 0.000010 0.000010 0.000010 0.000010 0.000010 0.000010 0.000010
0.129886 0.000158 0.000010 0.000010 0.836328 0.000010 0.000010 0.029607 0.000010 0.000010 0.000010 0.000010 0.000010 0.000010 0.000010 0.003900 0.000010
0.888337 0.000010 0.000010 0.000010 0.000010 0.000010 0.008136 0.028820 0.000010 0.000010 0.059188 0.000010 0.000010 0.000010 0.015399 0.000010 0.000010
0.184871 0.030271 0.000010 0.000010 0.588061 0.000010 0.000010 0.033334 0.033897 0.000010 0.013399 0.033332 0.000010 0.021253 0.019542 0.011114 0.030867
0.257850 0.015591 0.000010 0.000010 0.553254 0.000010 0.015477 0.032028 0.000010 0.000010 0.000010 0.075773 0.009854 0.000010 0.022477 0.017616 0.000010
0.999840 0.000010 0.000010 0.000010 0.000010 0.000010 0.000010 0.000010 0.000010 0.000010 0.000010 0.000010 0.000010 0.000010 0.000010 0.000010 0.000010
0.999840 0.000010 0.000010 0.000010 0.000010 0.000010 0.000010 0.000010 0.000010 0.000010 0.000010 0.000010 0.000010 0.000010 0.000010 0.000010 0.000010
0.170343 0.004972 0.000010 0.000010 0.678702 0.000010 0.000010 0.000010 0.047886 0.000010 0.000010 0.036357 0.000010 0.013729 0.006373 0.000010 0.041547
0.216206 0.000010 0.000010 0.000010 0.678179 0.000010 0.000010 0.036803 0.014022 0.000010 0.000010 0.006341 0.000010 0.014640 0.017761 0.002849 0.013119
0.199376 0.007416 0.000010 0.000010 0.505181 0.000010 0.000011 0.012059 0.111906 0.002603 0.028724 0.054518 0.000010 0.024199 0.025059 0.005175 0.023733
0.172231 0.015801 0.000010 0.000010 0.617122 0.000018 0.000010 0.009391 0.028567 0.000010 0.000010 0.081218 0.000010 0.002941 0.025141 0.020534 0.026976
0.205440 0.019695 0.000010 0.003646 0.505946 0.000010 0.015366 0.053424 0.017795 0.000010 0.009609 0.047481 0.000010 0.033310 0.088230 0.000010 0.000010
0.031403 0.012596 0.000010 0.000010 0.245031 0.058839 0.000010 0.034621 0.033213 0.000010 0.000010 0.052074 0.445408 0.036128 0.026903 0.023724 0.000010
0.000010 0.000010 0.000010 0.000010 0.000010 0.000010 0.000010 0.000010 0.000010 0.000010 0.000010 0.000010 0.999840 0.000010 0.000010 0.000010 0.000010
0.000010 0.000010 0.000010 0.000010 0.000010 0.000010 0.000010 0.000010 0.000010 0.000010 0.000010 0.000010 0.999840 0.000010 0.000010 0.000010 0.000010
0.000010 0.000010 0.000010 0.000010 0.000010 0.000010 0.000010 0.000010 0.000010 0.000010 0.000010 0.000010 0.999840 0.000010 0.000010 0.000010 0.000010
0.000010 0.000010 0.000010 0.000010 0.000010 0.000010 0.000010 0.000010 0.000010 0.000010 0.000010 0.000010 0.999840 0.000010 0.000010 0.000010 0.000010
0.000010 0.000010 0.000010 0.000010 0.000010 0.000010 0.000010 0.000010 0.000010 0.000010 0.000010 0.000010 0.999840 0.000010 0.000010 0.000010 0.000010
0.000010 0.000010 0.000010 0.000010 0.000010 0.000010 0.000010 0.000010 0.000010 0.000010 0.000010 0.000010 0.999840 0.000010 0.000010 0.000010 0.000010
0.000010 0.000010 0.000010 0.000010 0.000010 0.000010 0.000010 0.000010 0.000010 0.000010 0.000010 0.000010 0.999840 0.000010 0.000010 0.000010 0.000010
0.000010 0.000010 0.000010 0.000010 0.000010 0.000010 0.000010 0.000010 0.000010 0.000010 0.000010 0.000010 0.999840 0.000010 0.000010 0.000010 0.000010
0.000010 0.000010 0.000010 0.000010 0.000010 0.000010 0.000011 0.000010 0.000010 0.000010 0.000010 0.000010 0.999839 0.000010 0.000010 0.000010 0.000010
0.000010 0.000010 0.000010 0.000010 0.000010 0.000010 0.000010 0.000010 0.000010 0.000010 0.000010 0.000010 0.999840 0.000010 0.000010 0.000010 0.000010
0.000010 0.000010 0.000010 0.000010 0.000010 0.000010 0.000010 0.000010 0.000010 0.000010 0.000010 0.000010 0.999840 0.000010 0.000010 0.000010 0.000010
0.000010 0.000010 0.000010 0.000010 0.000010 0.000010 0.000010 0.000010 0.000010 0.000010 0.000010 0.000010 0.999840 0.000010 0.000010 0.000010 0.000010
0.000010 0.000010 0.000010 0.000010 0.000010 0.000010 0.000010 0.000010 0.000010 0.581998 0.000010 0.000010 0.417852 0.000010 0.000010 0.000010 0.000010
0.000010 0.000010 0.000010 0.000010 0.000010 0.000010 0.000010 0.000010 0.000010 0.684976 0.000010 0.000010 0.314874 0.000010 0.000010 0.000010 0.000010
0.000010 0.000010 0.000010 0.000010 0.000010 0.000010 0.000010 0.000010 0.000010 0.999840 0.000010 0.000010 0.000010 0.000010 0.000010 0.000010 0.000010
0.000010 0.000010 0.000010 0.000010 0.000010 0.000010 0.000011 0.000010 0.000010 0.999837 0.000010 0.000012 0.000010 0.000010 0.000010 0.000010 0.000010
0.000012 0.000010 0.000010 0.000010 0.000012 0.000010 0.000010 0.000010 0.000010 0.999835 0.000010 0.000010 0.000010 0.000010 0.000010 0.000010 0.000010
0.000010 0.000010 0.000010 0.000010 0.000013 0.000010 0.000010 0.000010 0.000010 0.999837 0.000010 0.000010 0.000010 0.000010 0.000010 0.000010 0.000010
0.000010 0.000010 0.000010 0.000010 0.000010 0.999840 0.000010 0.000010 0.000010 0.000010 0.000010 0.000010 0.000010 0.000010 0.000010 0.000010 0.000010
0.000010 0.000010 0.000010 0.000010 0.000010 0.999840 0.000010 0.000010 0.000010 0.000010 0.000010 0.000010 0.000010 0.000010 0.000010 0.000010 0.000010
0.000010 0.000010 0.000010 0.000010 0.000010 0.999840 0.000010 0.000010 0.000010 0.000010 0.000010 0.000010 0.000010 0.000010 0.000010 0.000010 0.000010
0.000010 0.000010 0.000010 0.000010 0.000010 0.999840 0.000010 0.000010 0.000010 0.000010 0.000010 0.000010 0.000010 0.000010 0.000010 0.000010 0.000010
0.000010 0.000010 0.000010 0.000010 0.000010 0.999840 0.000010 0.000010 0.000010 0.000010 0.000010 0.000010 0.000010 0.000010 0.000010 0.000010 0.000010
0.000010 0.000010 0.000010 0.000010 0.000010 0.999840 0.000010 0.000010 0.000010 0.000010 0.000010 0.000010 0.000010 0.000010 0.000010 0.000010 0.000010
0.000010 0.000010 0.000010 0.000010 0.000013 0.999831 0.000010 0.000010 0.000010 0.000010 0.000010 0.000010 0.000010 0.000015 0.000010 0.000011 0.000010
0.000010 0.000010 0.000010 0.000010 0.123762 0.760248 0.000010 0.000010 0.000010 0.000010 0.000010 0.036656 0.027960 0.038505 0.000010 0.012760 0.000010
0.000010 0.012591 0.000010 0.000010 0.231684 0.526865 0.000010 0.030577 0.010982 0.000724 0.000010 0.000010 0.026954 0.121390 0.000010 0.038153 0.000010
0.000010 0.000010 0.000010 0.000010 0.113984 0.796420 0.000010 0.000010 0.041248 0.020254 0.000010 0.000010 0.000010 0.000010 0.027975 0.000010 0.000010
0.000010 0.001403 0.000010 0.000010 0.196180 0.717782 0.000010 0.000010 0.000010 0.000581 0.000010 0.000010 0.021149 0.062795 0.000010 0.000010 0.000010
0.000010 0.000010 0.000010 0.000010 0.000010 0.999840 0.000010 0.000010 0.000010 0.000010 0.000010 0.000010 0.000010 0.000010 0.000010 0.000010 0.000010
0.000010 0.000010 0.000010 0.000010 0.000010 0.999840 0.000010 0.000010 0.000010 0.000010 0.000010 0.000010 0.000010 0.000010 0.000010 0.000010 0.000010
0.000010 0.000010 0.000010 0.000010 0.089106 0.756683 0.000010 0.000010 0.012368 0.000010 0.027985 0.026351 0.023031 0.000010 0.030784 0.001002 0.032610
0.000010 0.017558 0.000010 0.000010 0.023707 0.849095 0.000010 0.044348 0.000010 0.000010 0.000010 0.000010 0.015281 0.000010 0.020789 0.029121 0.000010
0.041793 0.000010 0.000010 0.000010 0.000010 0.739463 0.000010 0.014281 0.000010 0.000010 0.000010 0.031392 0.090941 0.051491 0.024154 0.006394 0.000010
0.000010 0.000010 0.000010 0.000010 0.532490 0.150723 0.000010 0.003895 0.000010 0.000010 0.000010 0.000010 0.000010 0.312761 0.000010 0.000010 0.000010
0.000010 0.000010 0.000010 0.035013 0.468215 0.170551 0.000010 0.000010 0.000010 0.007388 0.000010 0.000010 0.000010 0.318714 0.000010 0.000010 0.000010
0.000010 0.013467 0.000010 0.000010 0.404671 0.147291 0.000010 0.020941 0.037708 0.009012 0.000010 0.002723 0.025476 0.338630 0.000010 0.000010 0.000010
0.000010 0.000010 0.000010 0.000010 0.426783 0.188365 0.000010 0.009948 0.000010 0.011282 0.000010 0.000010 0.000010 0.329371 0.000010 0.009206 0.024945
0.000010 0.000010 0.026072 0.025064 0.356670 0.182868 0.000010 0.000010 0.015697 0.014075 0.035683 0.011863 0.000010 0.307159 0.005053 0.019736 0.000010
0.000010 0.000010 0.145135 0.000010 0.006928 0.546782 0.000010 0.017740 0.000010 0.000010 0.000010 0.011683 0.059150 0.171623 0.000010 0.020836 0.020044
0.000010 0.000010 0.999840 0.000010 0.000010 0.000010 0.000010 0.000010 0.000010 0.000010 0.000010 0.000010 0.000010 0.000010 0.000010 0.000010 0.000010
0.000010 0.000011 0.999836 0.000012 0.000010 0.000010 0.000010 0.000010 0.000010 0.000010 0.000010 0.000010 0.000010 0.000010 0.000010 0.000010 0.000010
0.000010 0.000011 0.999837 0.000012 0.000010 0.000010 0.000010 0.000010 0.000010 0.000010 0.000010 0.000010 0.000010 0.000010 0.000010 0.000010 0.000010
0.000010 0.000010 0.744129 0.000010 0.000010 0.000010 0.000010 0.000010 0.000010 0.013953 0.000010 0.000010 0.000010 0.000010 0.241777 0.000010 0.000010
0.000010 0.000010 0.743791 0.000010 0.000010 0.000010 0.000010 0.000010 0.000010 0.013704 0.000010 0.000010 0.000010 0.000010 0.242365 0.000010 0.000010
0.013615 0.000010 0.000010 0.000010 0.411304 0.254779 0.000010 0.000010 0.010617 0.000010 0.000010 0.007233 0.048397 0.244505 0.000010 0.000010 0.009462
0.000010 0.000010 0.400135 0.161443 0.043250 0.145256 0.105370 0.000010 0.000024 0.028607 0.089659 0.000010 0.000010 0.000010 0.026177 0.000010 0.000010
0.011146 0.003881 0.093631 0.079240 0.072044 0.395507 0.030898 0.019581 0.012307 0.000010 0.077635 0.000010 0.056838 0.099042 0.003988 0.000010 0.044231
0.000010 0.000010 0.000010 0.000010 0.364735 0.253947 0.000010 0.012768 0.000010 0.024800 0.000676 0.019405 0.000010 0.321449 0.002130 0.000010 0.000010
0.000010 0.000010 0.000010 0.000010 0.432220 0.256613 0.000010 0.000010 0.004458 0.016821 0.000010 0.000010 0.000010 0.284772 0.005006 0.000010 0.000010
0.000010 0.000010 0.000010 0.000010 0.594440 0.122767 0.000010 0.000010 0.000010 0.000010 0.000010 0.000010 0.015367 0.250292 0.000010 0.017014 0.000010
0.000010 0.008100 0.000010 0.000010 0.615584 0.102305 0.000010 0.000010 0.000010 0.000010 0.001890 0.000010 0.007743 0.260294 0.000010 0.003984 0.000010
0.000010 0.008906 0.000010 0.000010 0.458814 0.218353 0.000010 0.010643 0.000010 0.008189 0.000010 0.000010 0.000010 0.286566 0.008429 0.000010 0.000010
0.000010 0.000010 0.000010 0.000010 0.426941 0.277564 0.000010 0.000010 0.000010 0.013657 0.000010 0.000010 0.000010 0.281708 0.000010 0.000010 0.000010
