# Supplementary material for: Genetic analysis of Thai cattle reveals a Southeast Asian indicine ancestry
Source: PeerJ. 2015 Oct 27;3:e1318. doi: 10.7717/peerj.1318 (PMC4627918; doi:10.7717/peerj.1318)
Supplement: Dataset S2 — The Q values inferred by ADMIXTURE for each modeled K are shown for each individual, which are labeled according to breed information. The data are organized into three folders, each of which represents the ADMIXTURE experiments described in Fig. S5. [file peerj-03-1318-s007.zip › SupplementDataS7/28experiments/experiment_11/18.Q]

0.000010 0.000010 0.000010 0.000010 0.999830 0.000010 0.000010 0.000010 0.000010 0.000010 0.000010 0.000010 0.000010 0.000010 0.000010 0.000010 0.000010 0.000010
0.000010 0.000010 0.000012 0.000010 0.999828 0.000010 0.000010 0.000010 0.000010 0.000010 0.000010 0.000010 0.000010 0.000010 0.000010 0.000010 0.000010 0.000010
0.000010 0.000010 0.000010 0.000010 0.999830 0.000010 0.000010 0.000010 0.000010 0.000010 0.000010 0.000010 0.000010 0.000010 0.000010 0.000010 0.000010 0.000010
0.000010 0.000010 0.000010 0.000010 0.999830 0.000010 0.000010 0.000010 0.000010 0.000010 0.000010 0.000010 0.000010 0.000010 0.000010 0.000010 0.000010 0.000010
0.000010 0.000010 0.000010 0.000010 0.999830 0.000010 0.000010 0.000010 0.000010 0.000010 0.000010 0.000010 0.000010 0.000010 0.000010 0.000010 0.000010 0.000010
0.000010 0.000010 0.000010 0.000010 0.999828 0.000010 0.000010 0.000010 0.000010 0.000010 0.000010 0.000010 0.000010 0.000010 0.000010 0.000010 0.000012 0.000010
0.000010 0.000010 0.000010 0.000010 0.999830 0.000010 0.000010 0.000010 0.000010 0.000010 0.000010 0.000010 0.000010 0.000010 0.000010 0.000010 0.000010 0.000010
0.000010 0.000010 0.000010 0.000010 0.999830 0.000010 0.000010 0.000010 0.000010 0.000010 0.000010 0.000010 0.000010 0.000010 0.000010 0.000010 0.000010 0.000010
0.000010 0.000010 0.000010 0.000010 0.000010 0.000010 0.000010 0.000010 0.999830 0.000010 0.000010 0.000010 0.000010 0.000010 0.000010 0.000010 0.000010 0.000010
0.000010 0.000010 0.000010 0.000010 0.000010 0.000010 0.000010 0.000010 0.999830 0.000010 0.000010 0.000010 0.000010 0.000010 0.000010 0.000010 0.000010 0.000010
0.030002 0.000019 0.026577 0.084381 0.000010 0.000010 0.000010 0.000010 0.020112 0.000010 0.000010 0.000010 0.119089 0.029852 0.000010 0.000010 0.689868 0.000010
0.000010 0.000010 0.000010 0.000010 0.000010 0.000010 0.000010 0.000010 0.000010 0.000010 0.000010 0.000010 0.000010 0.000010 0.000010 0.000010 0.999830 0.000010
0.000010 0.000010 0.000010 0.000010 0.000010 0.000010 0.000010 0.000010 0.000010 0.000010 0.000010 0.000010 0.000010 0.000010 0.000010 0.000010 0.999830 0.000010
0.000010 0.000010 0.000010 0.000010 0.000010 0.000010 0.000010 0.000010 0.000010 0.000010 0.000010 0.000010 0.000010 0.000010 0.000010 0.000010 0.999830 0.000010
0.000010 0.000010 0.000010 0.000010 0.000010 0.000010 0.000010 0.000010 0.000010 0.000010 0.000010 0.000010 0.000010 0.000010 0.000010 0.000010 0.999830 0.000010
0.004310 0.000010 0.000010 0.014354 0.000010 0.000010 0.000010 0.000010 0.043273 0.000010 0.000010 0.072168 0.000010 0.000010 0.000010 0.000010 0.865765 0.000010
0.000010 0.000010 0.000010 0.000010 0.000010 0.000010 0.000010 0.000010 0.000010 0.000010 0.000010 0.000010 0.000010 0.000010 0.000010 0.000010 0.999830 0.000010
0.000010 0.000010 0.000010 0.000010 0.014250 0.061568 0.000011 0.000010 0.000010 0.000010 0.000010 0.008321 0.000010 0.000010 0.000010 0.000010 0.915720 0.000010
0.000010 0.000010 0.000010 0.000010 0.000010 0.000010 0.000010 0.000010 0.000010 0.000010 0.000010 0.000010 0.000010 0.000010 0.000010 0.000010 0.999830 0.000010
0.000010 0.000010 0.000010 0.000010 0.000010 0.000010 0.000010 0.000010 0.000010 0.000010 0.000010 0.000010 0.000010 0.000010 0.000010 0.000010 0.999830 0.000010
0.000010 0.000010 0.000010 0.000010 0.000010 0.000010 0.000010 0.000010 0.000010 0.000010 0.000010 0.000010 0.000010 0.000010 0.000010 0.000010 0.999830 0.000010
0.000010 0.000010 0.009293 0.000010 0.000010 0.000010 0.002326 0.000010 0.000010 0.000010 0.000010 0.000010 0.000010 0.000013 0.000010 0.000010 0.988228 0.000010
0.000010 0.000010 0.000010 0.000010 0.000010 0.000010 0.000010 0.000010 0.000010 0.000010 0.000010 0.000010 0.000010 0.000010 0.000010 0.000010 0.999830 0.000010
0.000013 0.000010 0.000010 0.000010 0.000010 0.000010 0.000010 0.000010 0.000010 0.000010 0.000010 0.000010 0.000010 0.000010 0.000010 0.000010 0.999827 0.000010
0.000010 0.040322 0.036465 0.003915 0.000010 0.012268 0.008531 0.000010 0.041561 0.000010 0.000010 0.000010 0.110490 0.021372 0.001826 0.000010 0.723170 0.000010
0.000010 0.000010 0.000010 0.000010 0.000010 0.000010 0.000010 0.000010 0.000010 0.000010 0.000010 0.000010 0.000010 0.000010 0.000010 0.000010 0.999830 0.000010
0.000010 0.000010 0.000010 0.000010 0.000010 0.000010 0.000010 0.000010 0.000010 0.000010 0.000010 0.000010 0.000010 0.000010 0.000010 0.000010 0.999830 0.000010
0.000010 0.000010 0.000010 0.000010 0.000010 0.000010 0.000010 0.000010 0.000010 0.000010 0.000010 0.000010 0.000010 0.000010 0.000010 0.000010 0.999830 0.000010
0.000010 0.000010 0.000010 0.000010 0.000010 0.000010 0.000010 0.000010 0.000010 0.000010 0.000010 0.000010 0.000010 0.000010 0.000010 0.000010 0.999830 0.000010
0.000010 0.000010 0.000010 0.000010 0.000010 0.000010 0.000010 0.000010 0.000010 0.000010 0.000010 0.000010 0.000010 0.000010 0.000010 0.000010 0.999830 0.000010
0.050423 0.043697 0.041299 0.283076 0.000010 0.079815 0.000010 0.016064 0.063381 0.000010 0.013886 0.060538 0.299621 0.011415 0.008198 0.000991 0.018814 0.008752
0.023553 0.000010 0.042843 0.389512 0.009167 0.135856 0.000167 0.029206 0.036820 0.000010 0.016965 0.109658 0.076608 0.042275 0.000010 0.000010 0.067339 0.019988
0.000010 0.000010 0.067699 0.093386 0.002657 0.627126 0.000012 0.000010 0.021878 0.000011 0.000010 0.019088 0.068511 0.000010 0.000010 0.000010 0.050551 0.049012
0.000010 0.000010 0.000010 0.000010 0.000010 0.999830 0.000010 0.000010 0.000010 0.000010 0.000010 0.000010 0.000010 0.000010 0.000010 0.000010 0.000010 0.000010
0.000010 0.000010 0.000010 0.000010 0.000010 0.999830 0.000010 0.000010 0.000010 0.000010 0.000010 0.000010 0.000010 0.000010 0.000010 0.000010 0.000010 0.000010
0.000010 0.000010 0.046442 0.127610 0.007666 0.664772 0.000010 0.000010 0.018796 0.000010 0.000010 0.068691 0.027484 0.011420 0.000010 0.000010 0.027029 0.000010
0.000010 0.000010 0.030433 0.324082 0.021819 0.302644 0.010314 0.000010 0.022130 0.000010 0.000010 0.000010 0.222510 0.002195 0.000090 0.000010 0.048907 0.014806
0.000010 0.000010 0.000010 0.000010 0.000010 0.999830 0.000010 0.000010 0.000010 0.000010 0.000010 0.000010 0.000010 0.000010 0.000010 0.000010 0.000010 0.000010
0.015792 0.010278 0.000010 0.074595 0.018145 0.637272 0.000010 0.047716 0.000010 0.025424 0.020766 0.033806 0.051207 0.000010 0.020265 0.000010 0.038611 0.006073
0.000010 0.007897 0.009361 0.048649 0.000012 0.568783 0.000010 0.086243 0.025106 0.039192 0.048860 0.040544 0.098102 0.000010 0.003409 0.000010 0.000010 0.023790
0.000010 0.000010 0.035597 0.217493 0.000010 0.527740 0.010428 0.059737 0.075803 0.008001 0.039149 0.000010 0.000010 0.000010 0.000010 0.000010 0.025249 0.000724
0.000010 0.000010 0.000010 0.000010 0.000010 0.999830 0.000010 0.000010 0.000010 0.000010 0.000010 0.000010 0.000010 0.000010 0.000010 0.000010 0.000010 0.000010
0.017358 0.000010 0.045369 0.371840 0.008675 0.158133 0.000010 0.023794 0.041721 0.009879 0.000010 0.059819 0.190558 0.018122 0.000010 0.000010 0.054671 0.000010
0.000010 0.000010 0.000010 0.088017 0.000010 0.861124 0.014119 0.000010 0.000010 0.000010 0.000010 0.000010 0.000010 0.000010 0.000010 0.000010 0.036600 0.000010
0.000010 0.008203 0.044720 0.358659 0.000010 0.300661 0.012889 0.031140 0.056709 0.000010 0.019335 0.025072 0.061920 0.045616 0.000010 0.000010 0.005122 0.029906
0.000010 0.031303 0.053691 0.233331 0.000010 0.420656 0.016011 0.054221 0.000010 0.037880 0.017522 0.042636 0.064693 0.020406 0.000010 0.000010 0.007590 0.000010
0.000010 0.048609 0.022044 0.298782 0.000010 0.460456 0.000010 0.036285 0.046965 0.000010 0.021200 0.027040 0.000010 0.013652 0.000010 0.000010 0.000010 0.024888
0.000010 0.000010 0.003425 0.012228 0.000010 0.984197 0.000010 0.000010 0.000010 0.000010 0.000010 0.000010 0.000010 0.000010 0.000010 0.000010 0.000010 0.000010
0.000010 0.000010 0.000010 0.000010 0.000010 0.999830 0.000010 0.000010 0.000010 0.000010 0.000010 0.000010 0.000010 0.000010 0.000010 0.000010 0.000010 0.000010
0.000010 0.000010 0.000010 0.000010 0.000010 0.999830 0.000010 0.000010 0.000010 0.000010 0.000010 0.000010 0.000010 0.000010 0.000010 0.000010 0.000010 0.000010
0.000010 0.000010 0.000010 0.999830 0.000010 0.000010 0.000010 0.000010 0.000010 0.000010 0.000010 0.000010 0.000010 0.000010 0.000010 0.000010 0.000010 0.000010
0.000010 0.000010 0.000010 0.999830 0.000010 0.000010 0.000010 0.000010 0.000010 0.000010 0.000010 0.000010 0.000010 0.000010 0.000010 0.000010 0.000010 0.000010
0.000010 0.000010 0.000010 0.999830 0.000010 0.000010 0.000010 0.000010 0.000010 0.000010 0.000010 0.000010 0.000010 0.000010 0.000010 0.000010 0.000010 0.000010
0.000010 0.000010 0.000010 0.999830 0.000010 0.000010 0.000010 0.000010 0.000010 0.000010 0.000010 0.000010 0.000010 0.000010 0.000010 0.000010 0.000010 0.000010
0.000010 0.000010 0.000010 0.999830 0.000010 0.000010 0.000010 0.000010 0.000010 0.000010 0.000010 0.000010 0.000010 0.000010 0.000010 0.000010 0.000010 0.000010
0.000010 0.000010 0.000010 0.999830 0.000010 0.000010 0.000010 0.000010 0.000010 0.000010 0.000010 0.000010 0.000010 0.000010 0.000010 0.000010 0.000010 0.000010
0.000010 0.000010 0.000010 0.999830 0.000010 0.000010 0.000010 0.000010 0.000010 0.000010 0.000010 0.000010 0.000010 0.000010 0.000010 0.000010 0.000010 0.000010
0.000010 0.000010 0.000010 0.999830 0.000010 0.000010 0.000010 0.000010 0.000010 0.000010 0.000010 0.000010 0.000010 0.000010 0.000010 0.000010 0.000010 0.000010
0.000010 0.000010 0.000010 0.972280 0.001728 0.000010 0.000010 0.000010 0.005582 0.000010 0.000010 0.000010 0.000010 0.000010 0.000010 0.000010 0.020270 0.000010
0.000010 0.000010 0.000010 0.999830 0.000010 0.000010 0.000010 0.000010 0.000010 0.000010 0.000010 0.000010 0.000010 0.000010 0.000010 0.000010 0.000010 0.000010
0.000010 0.000010 0.000010 0.999830 0.000010 0.000010 0.000010 0.000010 0.000010 0.000010 0.000010 0.000010 0.000010 0.000010 0.000010 0.000010 0.000010 0.000010
0.000010 0.000010 0.000010 0.999830 0.000010 0.000010 0.000010 0.000010 0.000010 0.000010 0.000010 0.000010 0.000010 0.000010 0.000010 0.000010 0.000010 0.000010
0.000010 0.000010 0.000010 0.999830 0.000010 0.000010 0.000010 0.000010 0.000010 0.000010 0.000010 0.000010 0.000010 0.000010 0.000010 0.000010 0.000010 0.000010
0.000010 0.000010 0.000010 0.999830 0.000010 0.000010 0.000010 0.000010 0.000010 0.000010 0.000010 0.000010 0.000010 0.000010 0.000010 0.000010 0.000010 0.000010
0.000010 0.000010 0.000010 0.999830 0.000010 0.000010 0.000010 0.000010 0.000010 0.000010 0.000010 0.000010 0.000010 0.000010 0.000010 0.000010 0.000010 0.000010
0.000010 0.000010 0.000010 0.999830 0.000010 0.000010 0.000010 0.000010 0.000010 0.000010 0.000010 0.000010 0.000010 0.000010 0.000010 0.000010 0.000010 0.000010
0.000010 0.000010 0.000010 0.999830 0.000010 0.000010 0.000010 0.000010 0.000010 0.000010 0.000010 0.000010 0.000010 0.000010 0.000010 0.000010 0.000010 0.000010
0.000010 0.000010 0.020059 0.979781 0.000010 0.000010 0.000010 0.000010 0.000010 0.000010 0.000010 0.000010 0.000010 0.000010 0.000010 0.000010 0.000010 0.000010
0.000010 0.000010 0.000010 0.999830 0.000010 0.000010 0.000010 0.000010 0.000010 0.000010 0.000010 0.000010 0.000010 0.000010 0.000010 0.000010 0.000010 0.000010
0.000010 0.000010 0.000010 0.999830 0.000010 0.000010 0.000010 0.000010 0.000010 0.000010 0.000010 0.000010 0.000010 0.000010 0.000010 0.000010 0.000010 0.000010
0.000010 0.000010 0.000010 0.000010 0.000010 0.000010 0.000010 0.000010 0.000010 0.000010 0.000010 0.000010 0.000010 0.000010 0.000010 0.000010 0.000010 0.999830
0.000010 0.000010 0.000010 0.000010 0.000010 0.000010 0.000010 0.000010 0.000010 0.000010 0.000010 0.000010 0.000010 0.000010 0.000010 0.000010 0.000010 0.999830
0.000010 0.000010 0.000010 0.000010 0.000010 0.000010 0.000010 0.000010 0.000010 0.000010 0.000010 0.000010 0.000010 0.000010 0.000010 0.000010 0.000010 0.999830
0.000010 0.000010 0.000010 0.000010 0.000010 0.000010 0.000010 0.000010 0.000010 0.000010 0.000010 0.000010 0.000010 0.000010 0.000010 0.000010 0.000010 0.999830
0.000010 0.000010 0.000010 0.000010 0.000010 0.000010 0.000010 0.000010 0.000010 0.000010 0.000010 0.000010 0.000010 0.000010 0.000010 0.000010 0.000010 0.999830
0.000010 0.000010 0.000010 0.000010 0.000010 0.000010 0.000010 0.000010 0.000010 0.000010 0.000010 0.000010 0.000010 0.000010 0.000010 0.000010 0.000010 0.999830
0.000010 0.000010 0.000010 0.023476 0.000010 0.000010 0.000010 0.000010 0.000010 0.000010 0.000010 0.032258 0.000010 0.002962 0.000010 0.000010 0.012623 0.928552
0.000010 0.000010 0.000010 0.000010 0.000010 0.000010 0.000010 0.000010 0.000010 0.000010 0.000010 0.000010 0.000010 0.000010 0.000010 0.000010 0.000010 0.999830
0.000010 0.000010 0.000010 0.000010 0.000010 0.000010 0.000010 0.000010 0.000010 0.000010 0.000010 0.000010 0.000010 0.000010 0.000010 0.000010 0.000010 0.999830
0.000010 0.000010 0.000012 0.000010 0.000012 0.000010 0.000010 0.000010 0.000010 0.000010 0.000010 0.000010 0.000010 0.000010 0.000012 0.000010 0.000010 0.999824
0.115766 0.008158 0.025208 0.038133 0.028833 0.000010 0.024332 0.000010 0.000013 0.004879 0.000010 0.111909 0.448640 0.078045 0.023400 0.000010 0.020794 0.071851
0.894209 0.000010 0.000010 0.000010 0.000010 0.000010 0.021686 0.000010 0.062122 0.000010 0.000010 0.000010 0.021843 0.000010 0.000010 0.000010 0.000010 0.000010
0.907088 0.000010 0.000010 0.000010 0.000010 0.000010 0.092743 0.000010 0.000010 0.000010 0.000010 0.000010 0.000010 0.000010 0.000010 0.000010 0.000019 0.000010
0.803818 0.000010 0.000010 0.000010 0.000010 0.000010 0.196022 0.000010 0.000010 0.000010 0.000010 0.000010 0.000010 0.000010 0.000010 0.000010 0.000010 0.000010
0.939129 0.000010 0.000010 0.000010 0.000010 0.000010 0.060708 0.000010 0.000010 0.000010 0.000010 0.000010 0.000010 0.000010 0.000010 0.000013 0.000010 0.000010
0.790789 0.000010 0.008874 0.043617 0.000010 0.000010 0.066423 0.000010 0.007143 0.000010 0.000010 0.000010 0.062787 0.000010 0.000010 0.000010 0.000010 0.020257
0.999830 0.000010 0.000010 0.000010 0.000010 0.000010 0.000010 0.000010 0.000010 0.000010 0.000010 0.000010 0.000010 0.000010 0.000010 0.000010 0.000010 0.000010
0.785640 0.000010 0.000010 0.015002 0.007797 0.000010 0.057921 0.000010 0.000010 0.000010 0.000010 0.084645 0.001544 0.000010 0.000010 0.000010 0.000010 0.047341
0.901370 0.000010 0.000010 0.000010 0.006897 0.000010 0.029638 0.000010 0.039837 0.000010 0.000010 0.000010 0.000010 0.022128 0.000010 0.000010 0.000010 0.000010
0.822373 0.000010 0.000010 0.000010 0.000010 0.000010 0.085267 0.000010 0.040850 0.000010 0.000010 0.000010 0.000010 0.051370 0.000010 0.000010 0.000010 0.000010
0.698342 0.000010 0.000010 0.012673 0.000010 0.000010 0.153647 0.000010 0.000010 0.000010 0.000010 0.100847 0.034360 0.000010 0.000010 0.000010 0.000010 0.000010
0.999828 0.000010 0.000010 0.000010 0.000010 0.000010 0.000010 0.000010 0.000010 0.000010 0.000010 0.000010 0.000010 0.000010 0.000012 0.000010 0.000010 0.000010
0.999830 0.000010 0.000010 0.000010 0.000010 0.000010 0.000010 0.000010 0.000010 0.000010 0.000010 0.000010 0.000010 0.000010 0.000010 0.000010 0.000010 0.000010
0.510583 0.000010 0.000010 0.000010 0.000010 0.000010 0.489257 0.000010 0.000010 0.000010 0.000010 0.000010 0.000010 0.000010 0.000010 0.000010 0.000010 0.000010
0.000010 0.000010 0.000010 0.000010 0.000010 0.000010 0.999828 0.000010 0.000010 0.000012 0.000010 0.000010 0.000010 0.000010 0.000010 0.000010 0.000010 0.000010
0.735790 0.000010 0.000010 0.000010 0.000010 0.000010 0.000010 0.000010 0.000010 0.000010 0.000010 0.000010 0.231335 0.025288 0.000010 0.000010 0.000010 0.007447
0.999830 0.000010 0.000010 0.000010 0.000010 0.000010 0.000010 0.000010 0.000010 0.000010 0.000010 0.000010 0.000010 0.000010 0.000010 0.000010 0.000010 0.000010
0.959418 0.000010 0.000010 0.000010 0.000010 0.000010 0.040416 0.000010 0.000010 0.000010 0.000010 0.000016 0.000010 0.000010 0.000010 0.000010 0.000010 0.000010
0.019484 0.026749 0.011919 0.000010 0.001793 0.000010 0.006492 0.033563 0.044687 0.056218 0.012725 0.070748 0.639308 0.029334 0.029077 0.000010 0.000010 0.017863
0.999830 0.000010 0.000010 0.000010 0.000010 0.000010 0.000010 0.000010 0.000010 0.000010 0.000010 0.000010 0.000010 0.000010 0.000010 0.000010 0.000010 0.000010
0.058537 0.016347 0.038677 0.053340 0.002508 0.031606 0.000010 0.054941 0.019796 0.069841 0.035915 0.070998 0.467242 0.014628 0.012735 0.000010 0.030636 0.022232
0.000010 0.000010 0.000010 0.000010 0.000010 0.000010 0.999828 0.000010 0.000010 0.000012 0.000010 0.000010 0.000010 0.000010 0.000010 0.000010 0.000010 0.000010
0.970131 0.000010 0.000010 0.000010 0.000010 0.000010 0.029709 0.000010 0.000010 0.000010 0.000010 0.000010 0.000010 0.000010 0.000010 0.000010 0.000010 0.000010
0.006496 0.011161 0.000010 0.020103 0.000010 0.032301 0.022313 0.041558 0.119414 0.076866 0.023272 0.000010 0.623496 0.000010 0.005697 0.000010 0.014121 0.003153
0.991340 0.000010 0.000010 0.000010 0.000010 0.000010 0.000010 0.000010 0.000010 0.000010 0.000010 0.000010 0.000010 0.008500 0.000010 0.000010 0.000010 0.000010
0.000010 0.020595 0.003168 0.000010 0.000010 0.000010 0.004015 0.116059 0.073540 0.133471 0.046371 0.000018 0.585970 0.015908 0.000010 0.000815 0.000010 0.000010
0.006047 0.000010 0.000010 0.000010 0.001191 0.009860 0.000010 0.151542 0.000010 0.163587 0.000010 0.000010 0.667653 0.000010 0.000010 0.000010 0.000010 0.000010
0.000010 0.000010 0.000010 0.000010 0.000010 0.022696 0.000010 0.148137 0.000010 0.164847 0.009863 0.000010 0.654327 0.000010 0.000010 0.000010 0.000010 0.000010
0.000010 0.983657 0.000010 0.000010 0.016183 0.000010 0.000010 0.000010 0.000010 0.000010 0.000010 0.000010 0.000010 0.000010 0.000010 0.000010 0.000010 0.000010
0.069184 0.196749 0.015775 0.046670 0.007816 0.000010 0.000010 0.000010 0.007697 0.000010 0.000010 0.105243 0.472609 0.020087 0.000010 0.000010 0.000010 0.058090
0.002636 0.230657 0.004823 0.006309 0.020366 0.000010 0.005787 0.000010 0.047929 0.000010 0.000010 0.091410 0.547792 0.034292 0.000010 0.000010 0.007931 0.000010
0.000010 0.999829 0.000011 0.000010 0.000010 0.000010 0.000010 0.000010 0.000010 0.000010 0.000010 0.000010 0.000010 0.000010 0.000010 0.000010 0.000010 0.000010
0.000010 0.999830 0.000010 0.000010 0.000010 0.000010 0.000010 0.000010 0.000010 0.000010 0.000010 0.000010 0.000010 0.000010 0.000010 0.000010 0.000010 0.000010
0.007660 0.261327 0.029440 0.036664 0.016299 0.000010 0.000178 0.000010 0.020107 0.000010 0.000010 0.049079 0.518575 0.030702 0.000010 0.000010 0.029899 0.000010
0.000010 0.880315 0.000010 0.000010 0.000010 0.000010 0.000010 0.000010 0.119525 0.000010 0.000010 0.000010 0.000010 0.000010 0.000010 0.000010 0.000010 0.000010
0.000010 0.999829 0.000011 0.000010 0.000010 0.000010 0.000010 0.000010 0.000010 0.000010 0.000010 0.000010 0.000010 0.000010 0.000010 0.000010 0.000010 0.000010
0.000010 0.999830 0.000010 0.000010 0.000010 0.000010 0.000010 0.000010 0.000010 0.000010 0.000010 0.000010 0.000010 0.000010 0.000010 0.000010 0.000010 0.000010
0.015132 0.765190 0.034592 0.000010 0.012384 0.000010 0.000010 0.000010 0.000010 0.000010 0.000010 0.074168 0.060072 0.018946 0.000010 0.000010 0.000010 0.019415
0.000010 0.000010 0.529629 0.071050 0.000010 0.000010 0.023136 0.000010 0.000010 0.000010 0.000010 0.160689 0.167317 0.013475 0.000010 0.000010 0.000010 0.034594
0.000010 0.000010 0.999830 0.000010 0.000010 0.000010 0.000010 0.000010 0.000010 0.000010 0.000010 0.000010 0.000010 0.000010 0.000010 0.000010 0.000010 0.000010
0.000010 0.000010 0.291292 0.099454 0.017604 0.000010 0.021701 0.000010 0.046950 0.000010 0.000010 0.179608 0.275826 0.000010 0.000010 0.000010 0.039608 0.027867
0.000010 0.000010 0.999830 0.000010 0.000010 0.000010 0.000010 0.000010 0.000010 0.000010 0.000010 0.000010 0.000010 0.000010 0.000010 0.000010 0.000010 0.000010
0.000010 0.000010 0.999830 0.000010 0.000010 0.000010 0.000010 0.000010 0.000010 0.000010 0.000010 0.000010 0.000010 0.000010 0.000010 0.000010 0.000010 0.000010
0.000010 0.000010 0.999830 0.000010 0.000010 0.000010 0.000010 0.000010 0.000010 0.000010 0.000010 0.000010 0.000010 0.000010 0.000010 0.000010 0.000010 0.000010
0.000010 0.000010 0.494053 0.077841 0.000010 0.000010 0.021593 0.000010 0.000010 0.000010 0.000010 0.138928 0.196104 0.000016 0.010331 0.000010 0.001200 0.059843
0.000010 0.000010 0.999830 0.000010 0.000010 0.000010 0.000010 0.000010 0.000010 0.000010 0.000010 0.000010 0.000010 0.000010 0.000010 0.000010 0.000010 0.000010
0.000010 0.000010 0.999829 0.000010 0.000010 0.000010 0.000010 0.000011 0.000010 0.000010 0.000010 0.000010 0.000010 0.000010 0.000010 0.000010 0.000010 0.000010
0.067230 0.000010 0.294170 0.094113 0.002432 0.000010 0.000012 0.000010 0.003717 0.009532 0.000010 0.121889 0.272919 0.040182 0.011641 0.000010 0.022140 0.059973
0.000010 0.000010 0.039207 0.000010 0.023373 0.000010 0.008920 0.000010 0.000010 0.000010 0.000010 0.017876 0.910494 0.000010 0.000010 0.000010 0.000010 0.000010
0.000010 0.000010 0.003035 0.000010 0.000010 0.000010 0.014726 0.000010 0.000010 0.000010 0.000010 0.000010 0.982090 0.000010 0.000010 0.000010 0.000010 0.000010
0.000010 0.000010 0.000010 0.000010 0.000010 0.000010 0.001018 0.000010 0.000010 0.000010 0.000010 0.036062 0.962770 0.000010 0.000010 0.000010 0.000010 0.000010
0.024621 0.000010 0.025208 0.017346 0.000010 0.000010 0.000010 0.000010 0.052252 0.000010 0.000010 0.031308 0.745977 0.000010 0.009215 0.000010 0.045155 0.048829
0.000010 0.000010 0.000010 0.000010 0.000010 0.000010 0.000010 0.000010 0.000010 0.000010 0.000010 0.000010 0.999830 0.000010 0.000010 0.000010 0.000010 0.000010
0.000010 0.000010 0.000010 0.000010 0.000010 0.000010 0.000010 0.000010 0.000010 0.000010 0.000010 0.000010 0.999830 0.000010 0.000010 0.000010 0.000010 0.000010
0.000010 0.000010 0.000010 0.000010 0.000600 0.000010 0.000010 0.000010 0.000010 0.000010 0.000010 0.084131 0.915119 0.000010 0.000010 0.000010 0.000010 0.000010
0.003239 0.020207 0.042922 0.010113 0.022327 0.000010 0.000018 0.000010 0.054907 0.000010 0.000010 0.108459 0.612367 0.015396 0.000010 0.003925 0.078891 0.027176
0.000704 0.000010 0.015893 0.038693 0.001305 0.000010 0.000013 0.000010 0.018718 0.003632 0.000010 0.048102 0.775660 0.033235 0.006988 0.000010 0.048169 0.008837
0.000010 0.011405 0.012937 0.006219 0.000010 0.000010 0.023438 0.000010 0.100025 0.000010 0.000010 0.088781 0.654616 0.000010 0.038708 0.000010 0.046542 0.017247
0.000010 0.000010 0.001312 0.000010 0.002957 0.000010 0.000010 0.000010 0.000010 0.000010 0.000010 0.000010 0.950012 0.013837 0.000010 0.000010 0.000010 0.031752
0.000010 0.000010 0.017811 0.000010 0.000010 0.000010 0.002386 0.000010 0.000010 0.000010 0.000010 0.000010 0.978847 0.000010 0.000010 0.000010 0.000010 0.000816
0.019384 0.000010 0.026829 0.059603 0.025165 0.000010 0.022560 0.000010 0.000010 0.016894 0.000010 0.068817 0.671509 0.004983 0.031824 0.000010 0.023598 0.028773
0.030274 0.000011 0.020388 0.037451 0.000010 0.000010 0.011529 0.000010 0.000616 0.000010 0.000010 0.061018 0.754743 0.029880 0.007614 0.000010 0.035827 0.010590
0.025342 0.000010 0.023602 0.000010 0.004559 0.000010 0.004786 0.035208 0.029572 0.056536 0.013822 0.091912 0.639981 0.037257 0.027341 0.000010 0.000010 0.010032
0.000010 0.000010 0.000010 0.000010 0.000010 0.000010 0.010093 0.000010 0.000010 0.000010 0.000010 0.000010 0.989747 0.000010 0.000010 0.000010 0.000010 0.000010
0.000010 0.000010 0.000010 0.000010 0.000010 0.000010 0.011573 0.000010 0.000010 0.000010 0.000010 0.000010 0.988267 0.000010 0.000010 0.000010 0.000010 0.000010
0.000010 0.000010 0.003569 0.000010 0.002310 0.000010 0.000010 0.000010 0.031444 0.000010 0.000010 0.000010 0.928759 0.033787 0.000010 0.000010 0.000010 0.000010
0.000010 0.000010 0.032350 0.000010 0.012891 0.000010 0.000010 0.000010 0.024513 0.000010 0.000010 0.006534 0.899300 0.024292 0.000010 0.000010 0.000010 0.000010
0.032460 0.038673 0.046510 0.056001 0.000010 0.000010 0.013851 0.000010 0.039372 0.029127 0.000014 0.100687 0.585130 0.022399 0.003257 0.000010 0.019547 0.012932
0.004207 0.000010 0.025338 0.075850 0.017573 0.000010 0.015273 0.000010 0.015723 0.007119 0.000010 0.062719 0.668011 0.019325 0.019430 0.000010 0.038470 0.030911
0.038993 0.023747 0.000010 0.032545 0.021170 0.000010 0.017356 0.000010 0.000010 0.000010 0.000010 0.079557 0.694447 0.019356 0.000010 0.000010 0.034071 0.038679
0.000010 0.000010 0.000010 0.000010 0.000010 0.000010 0.000010 0.000010 0.000010 0.000010 0.000010 0.999830 0.000010 0.000010 0.000010 0.000010 0.000010 0.000010
0.000010 0.000010 0.000010 0.000010 0.000010 0.000010 0.000010 0.000010 0.000010 0.000010 0.000010 0.999830 0.000010 0.000010 0.000010 0.000010 0.000010 0.000010
0.000010 0.000010 0.000010 0.000010 0.000010 0.000010 0.000010 0.000010 0.000010 0.000010 0.000010 0.999830 0.000010 0.000010 0.000010 0.000010 0.000010 0.000010
0.000010 0.000010 0.000010 0.000010 0.000010 0.000010 0.000010 0.000010 0.000010 0.000010 0.000010 0.999830 0.000010 0.000010 0.000010 0.000010 0.000010 0.000010
0.000010 0.000010 0.000010 0.000010 0.000010 0.000010 0.000010 0.083346 0.000010 0.000010 0.024889 0.891614 0.000010 0.000010 0.000010 0.000010 0.000010 0.000010
0.000010 0.000010 0.000010 0.000010 0.000010 0.000010 0.000010 0.000010 0.000010 0.000010 0.000010 0.999830 0.000010 0.000010 0.000010 0.000010 0.000010 0.000010
0.046174 0.000010 0.035755 0.070314 0.023139 0.069929 0.000010 0.078796 0.000010 0.016745 0.021552 0.043383 0.546192 0.006492 0.000010 0.000010 0.000010 0.041468
0.044622 0.000010 0.073549 0.111460 0.012396 0.000010 0.000010 0.000010 0.034779 0.000010 0.000010 0.200953 0.417329 0.000726 0.034289 0.000010 0.016708 0.053119
0.000010 0.000010 0.000010 0.000010 0.000010 0.000010 0.000010 0.000010 0.000010 0.000010 0.000010 0.999830 0.000010 0.000010 0.000010 0.000010 0.000010 0.000010
0.000010 0.000010 0.076941 0.132676 0.013551 0.000010 0.009165 0.000010 0.031798 0.009451 0.000010 0.214780 0.401666 0.004067 0.007069 0.020863 0.058581 0.019342
0.000010 0.000010 0.008067 0.000010 0.000010 0.000010 0.000010 0.000010 0.000010 0.000010 0.000010 0.991773 0.000010 0.000010 0.000010 0.000010 0.000010 0.000010
0.000010 0.000010 0.000010 0.000010 0.000010 0.000010 0.000010 0.000010 0.000010 0.000010 0.000010 0.999830 0.000010 0.000010 0.000010 0.000010 0.000010 0.000010
0.032689 0.000010 0.016985 0.096014 0.000010 0.000010 0.000010 0.000010 0.035000 0.000010 0.000010 0.000010 0.807914 0.011277 0.000010 0.000010 0.000010 0.000010
0.056991 0.000010 0.022892 0.103435 0.000010 0.000010 0.008572 0.000010 0.060215 0.000010 0.000010 0.013017 0.714035 0.002465 0.000010 0.000010 0.000010 0.018288
0.054012 0.007095 0.038373 0.097026 0.007969 0.000010 0.000010 0.000010 0.031100 0.000010 0.000010 0.000010 0.721250 0.024607 0.016520 0.000010 0.000010 0.001969
0.046513 0.000010 0.016241 0.122491 0.000010 0.000010 0.000010 0.000010 0.000010 0.000010 0.000010 0.000010 0.800720 0.007450 0.000010 0.000010 0.000010 0.006465
0.091356 0.000010 0.018823 0.112399 0.008181 0.000010 0.000010 0.000010 0.034182 0.000010 0.000010 0.060293 0.610999 0.008770 0.000010 0.000010 0.035291 0.019626
0.836190 0.000010 0.000010 0.104706 0.020830 0.000010 0.000010 0.000010 0.014928 0.000010 0.000010 0.000010 0.000010 0.006482 0.003613 0.000010 0.000010 0.013141
0.994778 0.000010 0.000010 0.000010 0.005062 0.000010 0.000010 0.000010 0.000010 0.000010 0.000010 0.000010 0.000010 0.000010 0.000010 0.000010 0.000010 0.000010
0.053680 0.000010 0.049897 0.115918 0.017427 0.000010 0.016650 0.000010 0.024329 0.000010 0.000010 0.108180 0.541209 0.000010 0.000010 0.000010 0.050105 0.022525
0.453148 0.000010 0.000010 0.028254 0.000010 0.000010 0.000010 0.000010 0.442763 0.000010 0.000010 0.073056 0.000010 0.000010 0.000010 0.000010 0.000010 0.002649
0.000010 0.000010 0.000010 0.000010 0.337840 0.000010 0.000010 0.000010 0.662000 0.000010 0.000010 0.000010 0.000010 0.000010 0.000010 0.000010 0.000010 0.000010
0.015586 0.000010 0.000010 0.000010 0.000011 0.000010 0.014054 0.000010 0.000010 0.763464 0.000010 0.000010 0.125829 0.000010 0.000010 0.000010 0.000010 0.080937
0.000010 0.000010 0.000010 0.000010 0.000010 0.000018 0.000010 0.000015 0.000010 0.999818 0.000010 0.000010 0.000010 0.000010 0.000010 0.000010 0.000010 0.000010
0.411474 0.000010 0.014805 0.000010 0.002047 0.000010 0.000010 0.000010 0.000015 0.347062 0.000010 0.000010 0.175130 0.028085 0.000010 0.000010 0.000010 0.021283
0.000010 0.000010 0.000010 0.000010 0.000010 0.000010 0.000010 0.000010 0.000010 0.999830 0.000010 0.000010 0.000010 0.000010 0.000010 0.000010 0.000010 0.000010
0.000010 0.010198 0.000010 0.014094 0.000010 0.006285 0.006788 0.020290 0.108734 0.075997 0.000010 0.035388 0.641534 0.015615 0.015105 0.000010 0.009426 0.040495
0.011436 0.040089 0.000010 0.000010 0.000928 0.012669 0.001376 0.099061 0.000010 0.134672 0.036014 0.041908 0.599873 0.000010 0.021905 0.000010 0.000010 0.000010
0.054116 0.037806 0.032195 0.000010 0.003580 0.042443 0.007709 0.062590 0.018019 0.070303 0.013139 0.066773 0.507771 0.013778 0.026744 0.000010 0.000010 0.043005
0.000010 0.000010 0.000010 0.000010 0.000010 0.000010 0.000010 0.000010 0.000010 0.999830 0.000010 0.000010 0.000010 0.000010 0.000010 0.000010 0.000010 0.000010
0.049563 0.000010 0.000010 0.024140 0.000010 0.000010 0.000010 0.000010 0.000010 0.747880 0.000010 0.062385 0.058101 0.000010 0.000010 0.000010 0.035369 0.022453
0.000010 0.000010 0.000010 0.000010 0.000010 0.000010 0.000010 0.000010 0.000010 0.999825 0.000010 0.000010 0.000010 0.000015 0.000010 0.000010 0.000010 0.000010
0.058941 0.031198 0.026835 0.000010 0.000010 0.000010 0.005571 0.052511 0.001685 0.159707 0.019029 0.007670 0.572331 0.002753 0.043051 0.000010 0.001610 0.017069
0.000010 0.025969 0.015726 0.054029 0.000010 0.010453 0.013854 0.093393 0.026831 0.124446 0.034589 0.000010 0.584538 0.000010 0.000010 0.000010 0.000010 0.016102
0.004406 0.000010 0.059118 0.075902 0.014082 0.000010 0.000010 0.000010 0.134566 0.000010 0.000010 0.146834 0.448220 0.042593 0.030060 0.000010 0.014860 0.029288
0.085643 0.012014 0.051997 0.097595 0.029335 0.000010 0.000017 0.000010 0.084670 0.000010 0.000010 0.068398 0.401663 0.059423 0.039642 0.000010 0.009022 0.060530
0.000010 0.000010 0.000010 0.000010 0.000010 0.000010 0.000010 0.000010 0.000010 0.000010 0.000010 0.000010 0.000010 0.999830 0.000010 0.000010 0.000010 0.000010
0.000010 0.000010 0.000010 0.000010 0.000010 0.000010 0.000010 0.000010 0.000010 0.000010 0.000010 0.000010 0.000010 0.999830 0.000010 0.000010 0.000010 0.000010
0.107725 0.000010 0.022689 0.055149 0.018786 0.000010 0.001487 0.000010 0.097829 0.000010 0.000010 0.090534 0.434017 0.068150 0.013020 0.000010 0.053894 0.036660
0.000010 0.000010 0.000010 0.000010 0.000010 0.000010 0.000010 0.000010 0.000010 0.000010 0.000010 0.000010 0.000010 0.999830 0.000010 0.000010 0.000010 0.000010
0.000010 0.000010 0.000010 0.000010 0.000010 0.000010 0.000010 0.000010 0.000010 0.000010 0.000010 0.000010 0.000010 0.999830 0.000010 0.000010 0.000010 0.000010
0.056858 0.000010 0.005680 0.102917 0.035671 0.000010 0.000010 0.000010 0.038998 0.000010 0.000010 0.009581 0.342184 0.394708 0.000010 0.000010 0.000010 0.013312
0.775604 0.000010 0.000010 0.000010 0.000010 0.000010 0.000010 0.000010 0.224236 0.000010 0.000010 0.000010 0.000010 0.000010 0.000010 0.000010 0.000010 0.000010
0.000010 0.000010 0.000010 0.000010 0.612476 0.000010 0.000010 0.000010 0.387364 0.000010 0.000010 0.000010 0.000010 0.000010 0.000010 0.000010 0.000010 0.000010
0.064062 0.000010 0.000010 0.019741 0.000010 0.000010 0.000010 0.000010 0.023133 0.000010 0.000010 0.166919 0.653306 0.032377 0.000010 0.000010 0.000010 0.040352
0.033009 0.024097 0.024036 0.000010 0.008926 0.000010 0.018624 0.000010 0.033248 0.014108 0.000010 0.169227 0.587763 0.045623 0.000010 0.002329 0.000010 0.038949
0.049240 0.000010 0.004783 0.000010 0.015782 0.000010 0.025147 0.000010 0.012950 0.000010 0.000010 0.141077 0.674720 0.016105 0.000010 0.000010 0.000010 0.060106
0.090308 0.000010 0.011056 0.061796 0.019077 0.000010 0.000010 0.000010 0.029968 0.000010 0.000010 0.107214 0.594986 0.013780 0.003506 0.000010 0.013479 0.054758
0.050364 0.025502 0.023808 0.032194 0.011856 0.000010 0.026111 0.000010 0.019611 0.002437 0.000010 0.197967 0.517598 0.027495 0.000010 0.000010 0.021431 0.043576
0.000010 0.000010 0.000010 0.000010 0.000010 0.000010 0.000010 0.000010 0.000010 0.000010 0.000010 0.999830 0.000010 0.000010 0.000010 0.000010 0.000010 0.000010
0.000010 0.000010 0.000010 0.000010 0.000010 0.000010 0.000010 0.000010 0.000010 0.000010 0.000010 0.999830 0.000010 0.000010 0.000010 0.000010 0.000010 0.000010
0.010028 0.000010 0.029802 0.085523 0.008823 0.014535 0.013856 0.016310 0.039842 0.000010 0.000395 0.117961 0.596204 0.000010 0.022413 0.000010 0.015372 0.028895
0.000010 0.000010 0.000010 0.000010 0.000010 0.000010 0.000010 0.000010 0.000010 0.000010 0.000010 0.188759 0.792191 0.000010 0.000010 0.000010 0.000010 0.018900
0.000010 0.000010 0.008467 0.000010 0.002988 0.000010 0.000010 0.000010 0.000010 0.000010 0.000010 0.146285 0.811618 0.000010 0.000010 0.000010 0.000010 0.030512
0.000010 0.020340 0.000010 0.000010 0.007116 0.000010 0.011004 0.025081 0.000010 0.002793 0.000010 0.000010 0.933546 0.000010 0.000010 0.000010 0.000010 0.000010
0.039732 0.013193 0.009762 0.037528 0.025922 0.000010 0.019635 0.000010 0.048146 0.000010 0.000010 0.115716 0.617468 0.019612 0.000010 0.000010 0.020833 0.032393
0.058132 0.000010 0.017872 0.000572 0.016051 0.000010 0.008516 0.000010 0.000010 0.019536 0.000010 0.183135 0.634385 0.030771 0.000010 0.000010 0.000010 0.030948
0.000010 0.000010 0.000010 0.000010 0.000010 0.000010 0.000010 0.000010 0.000010 0.000010 0.000010 0.000010 0.999830 0.000010 0.000010 0.000010 0.000010 0.000010
0.000010 0.000010 0.000010 0.000010 0.000010 0.000010 0.000010 0.000010 0.000010 0.000010 0.000010 0.000010 0.999830 0.000010 0.000010 0.000010 0.000010 0.000010
0.071371 0.000822 0.000010 0.052826 0.002747 0.000010 0.008806 0.000010 0.033561 0.000010 0.000010 0.098207 0.701550 0.011197 0.000010 0.000010 0.018831 0.000010
0.019274 0.000010 0.007572 0.019430 0.000010 0.000010 0.001232 0.000010 0.000010 0.000010 0.000010 0.127243 0.753263 0.020039 0.000010 0.000010 0.020659 0.031199
0.034311 0.025580 0.007468 0.116856 0.006514 0.000010 0.032761 0.000010 0.017584 0.000010 0.000010 0.113568 0.583090 0.025664 0.001183 0.000010 0.026509 0.008861
0.104497 0.000010 0.024553 0.033510 0.017611 0.000010 0.000010 0.000010 0.000010 0.000010 0.000010 0.094735 0.686242 0.029699 0.000010 0.000010 0.002274 0.006787
0.049715 0.004329 0.000010 0.012698 0.020550 0.004484 0.000010 0.000010 0.000010 0.016648 0.000010 0.131765 0.630393 0.050946 0.000010 0.000010 0.029098 0.049304
0.034852 0.005164 0.030239 0.041521 0.015168 0.000010 0.011723 0.000010 0.025739 0.000010 0.000010 0.029476 0.257475 0.033992 0.354051 0.071004 0.048137 0.041419
0.011638 0.035202 0.023592 0.020453 0.007705 0.000010 0.000010 0.014784 0.018551 0.000010 0.024323 0.000010 0.000010 0.000010 0.803184 0.003978 0.000010 0.036520
0.057732 0.000010 0.005720 0.000010 0.002429 0.000010 0.000010 0.000010 0.000010 0.000010 0.000010 0.000010 0.000010 0.000010 0.933979 0.000010 0.000010 0.000010
0.000010 0.000010 0.000010 0.000010 0.013953 0.024198 0.000010 0.000010 0.000010 0.000010 0.000010 0.014959 0.142051 0.007381 0.776593 0.000010 0.000010 0.020755
0.000010 0.000010 0.000010 0.000010 0.000010 0.000010 0.003217 0.000010 0.000010 0.000010 0.000010 0.000010 0.000010 0.000010 0.996623 0.000010 0.000010 0.000010
0.000010 0.000010 0.000010 0.000010 0.000010 0.000010 0.000010 0.000010 0.000010 0.000010 0.000010 0.070730 0.000010 0.022312 0.882898 0.000010 0.013828 0.010103
0.000010 0.000010 0.000010 0.000010 0.000846 0.000010 0.016436 0.000010 0.000010 0.000010 0.000010 0.000010 0.000010 0.026538 0.896834 0.002332 0.000010 0.056895
0.000010 0.000010 0.000010 0.000010 0.000010 0.000010 0.000010 0.000010 0.029763 0.000010 0.000010 0.000010 0.000010 0.000010 0.970077 0.000010 0.000010 0.000010
0.000010 0.000010 0.000010 0.000010 0.014857 0.000010 0.000010 0.000010 0.000010 0.000010 0.000010 0.000010 0.000010 0.028747 0.899318 0.000010 0.000010 0.056938
0.000010 0.000010 0.000010 0.000010 0.003024 0.000010 0.000010 0.000010 0.000010 0.000010 0.000010 0.000010 0.000010 0.000010 0.996816 0.000010 0.000010 0.000010
0.000010 0.000010 0.000010 0.000010 0.000010 0.000010 0.000554 0.000010 0.000010 0.000010 0.000010 0.081826 0.000010 0.018187 0.871656 0.000010 0.001113 0.026545
0.000010 0.000010 0.009919 0.016188 0.000010 0.000010 0.024448 0.000010 0.000010 0.000010 0.000010 0.005133 0.096403 0.003237 0.803381 0.000010 0.035853 0.005348
0.012829 0.000010 0.035287 0.000010 0.000010 0.000010 0.000010 0.000010 0.000010 0.000010 0.000010 0.000010 0.000010 0.000010 0.936708 0.000010 0.000010 0.015036
0.000010 0.000010 0.000010 0.000010 0.000010 0.000010 0.000010 0.000010 0.000010 0.000010 0.000010 0.000010 0.000010 0.000010 0.999830 0.000010 0.000010 0.000010
0.000010 0.000010 0.000010 0.000010 0.000010 0.000010 0.000010 0.000010 0.000010 0.000010 0.000010 0.000010 0.000010 0.000010 0.999830 0.000010 0.000010 0.000010
0.000010 0.000010 0.000010 0.000010 0.000011 0.000010 0.000010 0.000016 0.000010 0.000010 0.000010 0.000010 0.000011 0.000010 0.999822 0.000010 0.000010 0.000010
0.000010 0.000010 0.000015 0.000010 0.000010 0.000013 0.000010 0.000010 0.000013 0.000010 0.000010 0.000010 0.000010 0.000010 0.999819 0.000010 0.000010 0.000010
0.000010 0.000010 0.000010 0.000010 0.000010 0.000010 0.000010 0.000011 0.000010 0.000010 0.000010 0.000010 0.000010 0.000010 0.999829 0.000010 0.000010 0.000010
0.000010 0.000010 0.000010 0.000010 0.000010 0.000010 0.000010 0.000010 0.000010 0.000010 0.000010 0.000010 0.000010 0.000010 0.999830 0.000010 0.000010 0.000010
0.000010 0.000010 0.000010 0.000010 0.000010 0.000010 0.000010 0.000010 0.000010 0.000010 0.000010 0.000010 0.000010 0.000010 0.000010 0.999830 0.000010 0.000010
0.000010 0.000010 0.000010 0.000010 0.000010 0.000010 0.000010 0.000010 0.000010 0.000010 0.000010 0.000010 0.000010 0.000010 0.000010 0.999830 0.000010 0.000010
0.000010 0.000010 0.000010 0.000010 0.000010 0.000010 0.000010 0.000010 0.000010 0.000010 0.000010 0.000010 0.000010 0.000010 0.000010 0.999830 0.000010 0.000010
0.000010 0.000010 0.000010 0.000010 0.000010 0.000010 0.000010 0.000010 0.000010 0.000010 0.000010 0.000010 0.000010 0.000010 0.000010 0.999830 0.000010 0.000010
0.000010 0.000010 0.000010 0.000010 0.000010 0.000010 0.000010 0.000010 0.000010 0.000010 0.000010 0.000010 0.000010 0.000010 0.000010 0.999830 0.000010 0.000010
0.000010 0.000010 0.000010 0.000010 0.000010 0.000010 0.000010 0.000010 0.000010 0.000010 0.000010 0.000010 0.000010 0.000010 0.000010 0.999830 0.000010 0.000010
0.000010 0.000010 0.000010 0.000010 0.000010 0.000010 0.000010 0.000010 0.000010 0.000010 0.000010 0.000010 0.000010 0.000010 0.000010 0.999830 0.000010 0.000010
0.029607 0.000010 0.019152 0.000010 0.000010 0.000010 0.008236 0.000010 0.000010 0.000010 0.000010 0.000010 0.118288 0.000010 0.001087 0.775983 0.047536 0.000010
0.000010 0.000010 0.038383 0.015659 0.007438 0.000010 0.000010 0.000010 0.043839 0.000010 0.000010 0.008094 0.169874 0.000010 0.021982 0.532991 0.127933 0.033727
0.005804 0.000010 0.000010 0.050390 0.000010 0.000010 0.000010 0.000010 0.008578 0.000010 0.000010 0.000010 0.079061 0.025111 0.012523 0.806183 0.012250 0.000010
0.000010 0.000010 0.000010 0.000010 0.003102 0.000010 0.000010 0.000010 0.003961 0.000010 0.000010 0.000010 0.173209 0.000010 0.018760 0.725202 0.075647 0.000010
0.000010 0.000010 0.000010 0.000010 0.000010 0.000010 0.000010 0.000011 0.000010 0.000010 0.000010 0.000010 0.000010 0.000010 0.000010 0.999829 0.000010 0.000010
0.000010 0.000010 0.000010 0.000010 0.000010 0.000010 0.000010 0.000011 0.000010 0.000011 0.000010 0.000010 0.000010 0.000010 0.000010 0.999828 0.000010 0.000010
0.066221 0.031349 0.004131 0.021188 0.000010 0.000010 0.003153 0.000010 0.000010 0.000010 0.000010 0.000010 0.065551 0.036000 0.000657 0.770727 0.000943 0.000010
0.000010 0.000010 0.025979 0.000010 0.020246 0.000010 0.019476 0.000010 0.000010 0.000010 0.000010 0.000010 0.019241 0.017725 0.000010 0.858197 0.000010 0.039026
0.016968 0.000010 0.005147 0.000010 0.000010 0.000010 0.005986 0.000010 0.000010 0.000010 0.000010 0.060074 0.000010 0.024612 0.066527 0.748725 0.055855 0.016014
0.000010 0.000010 0.000768 0.000010 0.000018 0.000010 0.000010 0.000010 0.000010 0.000010 0.000010 0.000010 0.484402 0.000010 0.000010 0.159198 0.338143 0.017350
0.000010 0.000010 0.000010 0.000010 0.000010 0.040501 0.000010 0.000010 0.000010 0.000010 0.000010 0.000010 0.423938 0.000010 0.009984 0.178249 0.347198 0.000010
0.008267 0.000010 0.000010 0.045307 0.012764 0.000010 0.000010 0.000010 0.028340 0.000010 0.000010 0.000010 0.344304 0.001261 0.030326 0.151312 0.352408 0.025630
0.017884 0.000010 0.019946 0.000010 0.000010 0.000010 0.013661 0.000010 0.000010 0.000010 0.000010 0.000010 0.384536 0.006304 0.000010 0.197951 0.344327 0.015291
0.000010 0.036761 0.024641 0.025283 0.000010 0.020616 0.009346 0.025860 0.008055 0.000010 0.006776 0.000010 0.324004 0.003659 0.003833 0.190786 0.320330 0.000010
0.033257 0.000010 0.012355 0.000010 0.000010 0.000010 0.000010 0.000010 0.000010 0.000010 0.223083 0.000010 0.017099 0.000010 0.027380 0.521867 0.153002 0.011857
0.000010 0.000010 0.000010 0.000010 0.000010 0.000010 0.000010 0.000010 0.000010 0.000010 0.999830 0.000010 0.000010 0.000010 0.000010 0.000010 0.000010 0.000010
0.000010 0.000010 0.000010 0.000010 0.000010 0.000010 0.000010 0.000010 0.000010 0.000010 0.999830 0.000010 0.000010 0.000010 0.000010 0.000010 0.000010 0.000010
0.000010 0.000010 0.000011 0.000010 0.000010 0.000010 0.000011 0.000010 0.000010 0.000010 0.999828 0.000010 0.000010 0.000010 0.000010 0.000010 0.000010 0.000010
0.000010 0.000010 0.000011 0.000010 0.000010 0.000010 0.000011 0.999828 0.000010 0.000010 0.000010 0.000010 0.000010 0.000010 0.000010 0.000010 0.000010 0.000010
0.000010 0.000010 0.000010 0.000011 0.000010 0.000010 0.000010 0.999827 0.000010 0.000012 0.000010 0.000010 0.000010 0.000010 0.000010 0.000010 0.000010 0.000010
0.007697 0.000010 0.000010 0.019543 0.000010 0.000010 0.013070 0.000010 0.035263 0.000010 0.002105 0.005254 0.366494 0.000010 0.035614 0.260187 0.254691 0.000010
0.000010 0.075741 0.000010 0.005695 0.000010 0.121345 0.008389 0.344605 0.049791 0.073774 0.151436 0.000010 0.000010 0.000010 0.004628 0.164516 0.000010 0.000010
0.034061 0.071311 0.000010 0.017171 0.005145 0.051827 0.000010 0.101414 0.026492 0.018172 0.031721 0.030742 0.051899 0.000010 0.057313 0.374803 0.105373 0.022526
0.000010 0.000010 0.000010 0.000010 0.000152 0.000010 0.011786 0.000010 0.000010 0.000010 0.000010 0.000010 0.358163 0.009626 0.009006 0.265444 0.334688 0.011035
0.008301 0.000010 0.000010 0.016425 0.000010 0.000010 0.000010 0.000010 0.000010 0.000010 0.000010 0.000010 0.396872 0.009887 0.003410 0.267956 0.297038 0.000010
0.000010 0.000010 0.034011 0.000010 0.000889 0.000010 0.000010 0.000010 0.000010 0.000010 0.000010 0.000010 0.513881 0.000010 0.019397 0.129005 0.302697 0.000010
0.000010 0.013362 0.024031 0.000010 0.010471 0.000010 0.000010 0.000010 0.000010 0.000010 0.000010 0.000010 0.538886 0.000010 0.006963 0.108354 0.297823 0.000010
0.000010 0.000010 0.000010 0.000010 0.011458 0.000010 0.007250 0.000010 0.000010 0.000010 0.000010 0.000010 0.441561 0.013811 0.000010 0.222845 0.293304 0.009660
0.000010 0.000010 0.000010 0.000010 0.000010 0.000010 0.003020 0.000010 0.000010 0.000010 0.000010 0.000010 0.410492 0.000010 0.008182 0.284512 0.293663 0.000010
