# Supplementary material for: Genetic analysis of Thai cattle reveals a Southeast Asian indicine ancestry
Source: PeerJ. 2015 Oct 27;3:e1318. doi: 10.7717/peerj.1318 (PMC4627918; doi:10.7717/peerj.1318)
Supplement: Dataset S2 — The Q values inferred by ADMIXTURE for each modeled K are shown for each individual, which are labeled according to breed information. The data are organized into three folders, each of which represents the ADMIXTURE experiments described in Fig. S5. [file peerj-03-1318-s007.zip › SupplementDataS7/28experiments/experiment_11/19.Q]

0.000010 0.000010 0.000010 0.000010 0.000010 0.000010 0.000010 0.000010 0.000010 0.000010 0.000010 0.000010 0.000010 0.000010 0.000010 0.000010 0.000010 0.000010 0.999820
0.000012 0.000010 0.000010 0.000010 0.000010 0.000010 0.000010 0.000010 0.000010 0.000010 0.000012 0.000010 0.000010 0.000010 0.000010 0.000010 0.000010 0.000010 0.999816
0.000010 0.000010 0.000010 0.000010 0.000010 0.000010 0.000010 0.000013 0.000010 0.000010 0.000010 0.000010 0.000010 0.000010 0.000010 0.000010 0.000010 0.000010 0.999817
0.000010 0.000010 0.000011 0.000010 0.000012 0.000014 0.000012 0.000010 0.000010 0.000015 0.000010 0.000010 0.000010 0.000010 0.000010 0.000010 0.000010 0.000010 0.999804
0.000010 0.000010 0.000010 0.000010 0.000010 0.000010 0.000010 0.000010 0.000010 0.000010 0.000010 0.000010 0.000012 0.000010 0.000010 0.000010 0.000010 0.000010 0.999818
0.000010 0.000010 0.000010 0.000010 0.000010 0.000010 0.000010 0.000010 0.000010 0.000010 0.000012 0.000010 0.000011 0.000010 0.000010 0.000010 0.000010 0.000010 0.999816
0.000010 0.000010 0.000010 0.000010 0.000010 0.000010 0.000010 0.000010 0.000010 0.000010 0.000010 0.000010 0.000010 0.000010 0.000010 0.000010 0.000010 0.000010 0.999820
0.000011 0.000010 0.000010 0.000010 0.000010 0.000010 0.000019 0.000010 0.000020 0.000010 0.000010 0.000010 0.000011 0.000010 0.000010 0.000010 0.000010 0.000010 0.999799
0.000010 0.000010 0.000010 0.000010 0.000010 0.000010 0.000010 0.000010 0.000010 0.000010 0.000010 0.000010 0.000010 0.000010 0.000010 0.000010 0.846443 0.000010 0.153387
0.000010 0.000010 0.000010 0.000010 0.000010 0.000010 0.000010 0.000010 0.000010 0.000010 0.000010 0.000010 0.000010 0.000010 0.000010 0.000010 0.857771 0.000010 0.142059
0.000010 0.000806 0.026705 0.065114 0.000010 0.000010 0.000010 0.000010 0.038321 0.000010 0.000010 0.088341 0.000010 0.031648 0.082112 0.000010 0.000010 0.666843 0.000010
0.000010 0.000010 0.000010 0.000010 0.000010 0.000010 0.000010 0.000010 0.000010 0.000010 0.000010 0.000010 0.000010 0.000010 0.000010 0.000010 0.000010 0.999820 0.000010
0.000010 0.000010 0.000010 0.000010 0.000010 0.000010 0.000010 0.000010 0.000010 0.000010 0.000010 0.000010 0.000010 0.000010 0.000010 0.000010 0.000010 0.999820 0.000010
0.000010 0.000010 0.000010 0.000010 0.000010 0.000010 0.000010 0.000010 0.000010 0.000010 0.000010 0.000010 0.000010 0.000010 0.000010 0.000010 0.000010 0.999820 0.000010
0.000010 0.000010 0.000010 0.000010 0.000010 0.000010 0.000010 0.000010 0.000010 0.000010 0.000010 0.000010 0.000010 0.000010 0.000010 0.000010 0.000010 0.999820 0.000010
0.000010 0.000010 0.000010 0.000010 0.000010 0.000010 0.000010 0.000010 0.000010 0.000010 0.000010 0.004067 0.000010 0.000010 0.000010 0.000010 0.138551 0.857222 0.000010
0.000010 0.000010 0.000010 0.000010 0.000012 0.000010 0.000010 0.000010 0.000010 0.000010 0.000010 0.000010 0.000010 0.000010 0.000010 0.000010 0.000010 0.999818 0.000010
0.000010 0.000010 0.000010 0.041302 0.000010 0.056639 0.000010 0.000010 0.000010 0.000010 0.000010 0.000010 0.000010 0.000010 0.000010 0.000010 0.000010 0.888921 0.012988
0.000010 0.000010 0.000010 0.000010 0.000010 0.000010 0.005506 0.000010 0.000010 0.000010 0.000010 0.000010 0.000010 0.000010 0.000010 0.000010 0.000010 0.994324 0.000010
0.000010 0.000010 0.000010 0.000010 0.000010 0.000010 0.000010 0.000010 0.000010 0.000010 0.000010 0.000010 0.000010 0.000010 0.000010 0.000010 0.000010 0.999820 0.000010
0.000010 0.000010 0.000010 0.000010 0.000010 0.000010 0.000010 0.000010 0.000010 0.000010 0.000010 0.000010 0.000010 0.000010 0.000010 0.000010 0.000010 0.999820 0.000010
0.000010 0.000010 0.000831 0.000010 0.000010 0.000010 0.000010 0.000010 0.000010 0.000010 0.000010 0.000010 0.000010 0.000010 0.000010 0.000010 0.000010 0.998999 0.000010
0.000010 0.000010 0.000010 0.000010 0.000010 0.000010 0.000010 0.000010 0.000010 0.000010 0.000010 0.000010 0.000010 0.000010 0.000010 0.000010 0.000010 0.999820 0.000010
0.000010 0.000010 0.000010 0.000010 0.000010 0.000010 0.000010 0.000010 0.000010 0.000010 0.000010 0.000010 0.000010 0.000010 0.000010 0.000010 0.000010 0.999820 0.000010
0.000010 0.037339 0.033697 0.127987 0.002064 0.009144 0.000010 0.007015 0.000010 0.000010 0.000010 0.011226 0.000010 0.023529 0.000010 0.000010 0.069006 0.678612 0.000300
0.000010 0.000010 0.000010 0.000010 0.000010 0.000010 0.000010 0.000010 0.000010 0.000010 0.000010 0.000010 0.000010 0.000010 0.000010 0.000010 0.000010 0.999820 0.000010
0.000010 0.000010 0.000010 0.000010 0.000010 0.000010 0.000010 0.000010 0.000010 0.000010 0.000010 0.000010 0.000010 0.000010 0.000010 0.000010 0.000010 0.999820 0.000010
0.000010 0.000010 0.000010 0.000010 0.000010 0.000010 0.000010 0.000010 0.000010 0.000010 0.000010 0.000010 0.000010 0.000010 0.000010 0.000010 0.000010 0.999820 0.000010
0.000010 0.000010 0.000010 0.000010 0.000010 0.000010 0.000010 0.000010 0.000010 0.000010 0.000010 0.000010 0.000010 0.000010 0.000010 0.000010 0.000010 0.999820 0.000010
0.000010 0.000010 0.000010 0.000010 0.000010 0.000010 0.000010 0.000010 0.000010 0.000010 0.000010 0.000010 0.000010 0.000010 0.000010 0.000010 0.000010 0.999820 0.000010
0.016884 0.037321 0.045575 0.062417 0.015486 0.080630 0.008706 0.000010 0.051587 0.000010 0.000010 0.289366 0.012764 0.016216 0.208309 0.000010 0.154459 0.000010 0.000230
0.030209 0.000010 0.045054 0.000010 0.000010 0.139219 0.019703 0.000034 0.024631 0.000010 0.000010 0.389234 0.017532 0.043731 0.032642 0.000010 0.177779 0.068592 0.011581
0.000010 0.000010 0.067898 0.000010 0.000010 0.626562 0.050938 0.000555 0.000010 0.016161 0.000010 0.094537 0.000010 0.000177 0.028350 0.000010 0.057103 0.054350 0.003289
0.000010 0.000010 0.000010 0.000010 0.000010 0.999820 0.000010 0.000010 0.000010 0.000010 0.000010 0.000010 0.000010 0.000010 0.000010 0.000010 0.000010 0.000010 0.000010
0.000010 0.000010 0.000010 0.000010 0.000010 0.999820 0.000010 0.000010 0.000010 0.000010 0.000010 0.000010 0.000010 0.000010 0.000010 0.000010 0.000010 0.000010 0.000010
0.000010 0.000010 0.046676 0.012503 0.000010 0.664625 0.000010 0.000010 0.000010 0.000010 0.000010 0.129186 0.000010 0.009399 0.037532 0.000010 0.072551 0.019489 0.007940
0.000010 0.000010 0.031033 0.000010 0.016538 0.301495 0.015115 0.010202 0.000010 0.000010 0.000010 0.325205 0.000010 0.004554 0.162757 0.000010 0.057842 0.052058 0.023121
0.000010 0.000010 0.000010 0.000010 0.000010 0.999820 0.000010 0.000010 0.000010 0.000010 0.000010 0.000010 0.000010 0.000010 0.000010 0.000010 0.000010 0.000010 0.000010
0.047429 0.011433 0.000010 0.000016 0.028117 0.640080 0.007933 0.000017 0.018808 0.000010 0.000010 0.080167 0.019763 0.000010 0.049846 0.022901 0.011691 0.044075 0.017684
0.086169 0.003115 0.013046 0.054619 0.000010 0.565084 0.023640 0.000010 0.000010 0.000201 0.000010 0.051636 0.047927 0.000010 0.109419 0.036623 0.005649 0.000010 0.002812
0.060811 0.000010 0.044163 0.000010 0.006660 0.531213 0.000965 0.012041 0.000010 0.000010 0.000010 0.227760 0.039436 0.000010 0.002730 0.009411 0.029398 0.035342 0.000010
0.000010 0.000017 0.000010 0.000010 0.000010 0.999813 0.000010 0.000010 0.000010 0.000010 0.000010 0.000010 0.000010 0.000010 0.000010 0.000010 0.000010 0.000010 0.000010
0.022234 0.000010 0.047546 0.000010 0.000010 0.160046 0.000010 0.000010 0.015528 0.000010 0.000010 0.371310 0.000010 0.020789 0.192816 0.009724 0.089371 0.056435 0.014118
0.000010 0.000010 0.000010 0.000010 0.000010 0.859247 0.000010 0.012691 0.000010 0.000010 0.000010 0.082199 0.000010 0.000010 0.000010 0.000010 0.000010 0.045712 0.000010
0.030465 0.003263 0.042599 0.012826 0.000010 0.301933 0.028872 0.012581 0.003935 0.013621 0.000010 0.358165 0.022221 0.047679 0.000010 0.000010 0.119910 0.001158 0.000730
0.052935 0.029556 0.053055 0.000010 0.000010 0.422574 0.000010 0.015990 0.000010 0.000010 0.000010 0.233289 0.018056 0.019717 0.070824 0.036814 0.034994 0.012127 0.000010
0.034806 0.046292 0.021828 0.000010 0.001367 0.464433 0.024300 0.000010 0.000010 0.000010 0.000010 0.296852 0.022693 0.014478 0.000010 0.000010 0.067829 0.000010 0.005043
0.000010 0.000010 0.001901 0.000010 0.000010 0.984678 0.000010 0.000010 0.000010 0.000010 0.000010 0.013261 0.000010 0.000010 0.000010 0.000010 0.000010 0.000010 0.000010
0.000010 0.000010 0.000010 0.000010 0.000010 0.999820 0.000010 0.000010 0.000010 0.000010 0.000010 0.000010 0.000010 0.000010 0.000010 0.000010 0.000010 0.000010 0.000010
0.000010 0.000010 0.000010 0.000010 0.000010 0.999820 0.000010 0.000010 0.000010 0.000010 0.000010 0.000010 0.000010 0.000010 0.000010 0.000010 0.000010 0.000010 0.000010
0.000010 0.000010 0.000010 0.000010 0.000010 0.000010 0.000010 0.000010 0.000010 0.000010 0.000010 0.999820 0.000010 0.000010 0.000010 0.000010 0.000010 0.000010 0.000010
0.000010 0.000010 0.000010 0.000010 0.000010 0.000010 0.000010 0.000010 0.000010 0.000010 0.000010 0.999820 0.000010 0.000010 0.000010 0.000010 0.000010 0.000010 0.000010
0.000010 0.000010 0.000010 0.000010 0.000010 0.000010 0.000010 0.000010 0.000010 0.000010 0.000010 0.999820 0.000010 0.000010 0.000010 0.000010 0.000010 0.000010 0.000010
0.000010 0.000010 0.000010 0.000010 0.000010 0.000010 0.000010 0.000010 0.000010 0.000010 0.000010 0.999820 0.000010 0.000010 0.000010 0.000010 0.000010 0.000010 0.000010
0.000010 0.000010 0.000010 0.000010 0.000010 0.000010 0.000010 0.000010 0.000010 0.000010 0.000010 0.999820 0.000010 0.000010 0.000010 0.000010 0.000010 0.000010 0.000010
0.000010 0.000010 0.000010 0.000010 0.000010 0.000010 0.000010 0.000010 0.000010 0.000010 0.000010 0.999820 0.000010 0.000010 0.000010 0.000010 0.000010 0.000010 0.000010
0.000010 0.000010 0.000010 0.000010 0.000010 0.000010 0.000010 0.000010 0.000010 0.000010 0.000010 0.999820 0.000010 0.000010 0.000010 0.000010 0.000010 0.000010 0.000010
0.000010 0.000010 0.000010 0.000010 0.000010 0.000010 0.000010 0.000010 0.000010 0.000010 0.000010 0.998457 0.000010 0.001373 0.000010 0.000010 0.000010 0.000010 0.000010
0.000010 0.000010 0.000010 0.000010 0.000010 0.000010 0.000010 0.000010 0.000010 0.000010 0.000010 0.964698 0.000010 0.000010 0.000010 0.000010 0.012943 0.020099 0.002111
0.000010 0.000010 0.000010 0.000010 0.000010 0.000010 0.000010 0.000010 0.000010 0.000010 0.000010 0.997180 0.000010 0.000010 0.000010 0.000010 0.002650 0.000010 0.000010
0.000010 0.000010 0.000010 0.000010 0.000010 0.000010 0.000010 0.000010 0.000010 0.000010 0.000010 0.999820 0.000010 0.000010 0.000010 0.000010 0.000010 0.000010 0.000010
0.000010 0.000010 0.000010 0.000010 0.000010 0.000010 0.000010 0.000010 0.000010 0.000010 0.000010 0.999820 0.000010 0.000010 0.000010 0.000010 0.000010 0.000010 0.000010
0.000010 0.000010 0.000010 0.000010 0.000010 0.000010 0.000010 0.000010 0.000010 0.000010 0.000010 0.999820 0.000010 0.000010 0.000010 0.000010 0.000010 0.000010 0.000010
0.000010 0.000010 0.000010 0.000010 0.000010 0.000010 0.000010 0.000010 0.000010 0.000010 0.000010 0.999820 0.000010 0.000010 0.000010 0.000010 0.000010 0.000010 0.000010
0.000010 0.000010 0.000010 0.000010 0.000010 0.000010 0.000010 0.000010 0.000010 0.000010 0.000010 0.999820 0.000010 0.000010 0.000010 0.000010 0.000010 0.000010 0.000010
0.000010 0.000010 0.000010 0.000010 0.000010 0.000010 0.000010 0.000010 0.000010 0.000010 0.000010 0.999820 0.000010 0.000010 0.000010 0.000010 0.000010 0.000010 0.000010
0.000010 0.000010 0.000010 0.000010 0.000010 0.000010 0.000010 0.000010 0.000010 0.000010 0.000010 0.999820 0.000010 0.000010 0.000010 0.000010 0.000010 0.000010 0.000010
0.000010 0.000010 0.018846 0.000010 0.000010 0.000010 0.000010 0.000010 0.000010 0.000010 0.000010 0.980984 0.000010 0.000010 0.000010 0.000010 0.000010 0.000010 0.000010
0.000010 0.000010 0.000010 0.000010 0.000010 0.000010 0.000010 0.000010 0.000010 0.000010 0.000010 0.999820 0.000010 0.000010 0.000010 0.000010 0.000010 0.000010 0.000010
0.000010 0.000010 0.000010 0.000010 0.000010 0.000010 0.000010 0.000010 0.000010 0.000010 0.000010 0.999820 0.000010 0.000010 0.000010 0.000010 0.000010 0.000010 0.000010
0.000010 0.000010 0.000010 0.000010 0.000010 0.000010 0.999808 0.000010 0.000010 0.000010 0.000010 0.000010 0.000016 0.000010 0.000010 0.000016 0.000010 0.000010 0.000010
0.000010 0.000010 0.000010 0.000010 0.000010 0.000010 0.999820 0.000010 0.000010 0.000010 0.000010 0.000010 0.000010 0.000010 0.000010 0.000010 0.000010 0.000010 0.000010
0.000010 0.000010 0.000010 0.000010 0.000010 0.000010 0.999820 0.000010 0.000010 0.000010 0.000010 0.000010 0.000010 0.000010 0.000010 0.000010 0.000010 0.000010 0.000010
0.000010 0.000010 0.000010 0.000010 0.000010 0.000010 0.999820 0.000010 0.000010 0.000010 0.000010 0.000010 0.000010 0.000010 0.000010 0.000010 0.000010 0.000010 0.000010
0.000010 0.000010 0.000010 0.000010 0.000010 0.000010 0.999819 0.000010 0.000010 0.000010 0.000010 0.000010 0.000010 0.000010 0.000010 0.000010 0.000011 0.000010 0.000010
0.000010 0.000010 0.000010 0.000010 0.000010 0.000010 0.999820 0.000010 0.000010 0.000010 0.000010 0.000010 0.000010 0.000010 0.000010 0.000010 0.000010 0.000010 0.000010
0.000010 0.000010 0.000010 0.000010 0.000010 0.000010 0.889524 0.000010 0.000010 0.000010 0.000010 0.000010 0.000010 0.000010 0.000010 0.000010 0.107292 0.003024 0.000010
0.000010 0.000010 0.000010 0.000010 0.000010 0.000010 0.999820 0.000010 0.000010 0.000010 0.000010 0.000010 0.000010 0.000010 0.000010 0.000010 0.000010 0.000010 0.000010
0.000010 0.000010 0.000010 0.000010 0.000010 0.000010 0.999820 0.000010 0.000010 0.000010 0.000010 0.000010 0.000010 0.000010 0.000010 0.000010 0.000010 0.000010 0.000010
0.000010 0.000010 0.000010 0.000010 0.000010 0.000010 0.999820 0.000010 0.000010 0.000010 0.000010 0.000010 0.000010 0.000010 0.000010 0.000010 0.000010 0.000010 0.000010
0.000010 0.005925 0.027774 0.000010 0.000010 0.000010 0.066683 0.025879 0.119304 0.045534 0.000010 0.036539 0.000010 0.051939 0.432621 0.000010 0.136115 0.024872 0.026744
0.000010 0.000010 0.000010 0.000010 0.000010 0.000010 0.000010 0.024911 0.862737 0.000010 0.000010 0.000010 0.000010 0.000010 0.000010 0.000010 0.112192 0.000010 0.000010
0.000010 0.000010 0.000010 0.000010 0.000010 0.000010 0.000010 0.094498 0.905332 0.000010 0.000010 0.000010 0.000010 0.000010 0.000010 0.000010 0.000010 0.000010 0.000010
0.000010 0.000010 0.000010 0.000010 0.000010 0.000010 0.000010 0.195918 0.803912 0.000010 0.000010 0.000010 0.000010 0.000010 0.000010 0.000010 0.000010 0.000010 0.000010
0.000010 0.000010 0.000010 0.000010 0.000010 0.000010 0.000010 0.061979 0.937851 0.000010 0.000010 0.000010 0.000010 0.000010 0.000010 0.000010 0.000010 0.000010 0.000010
0.000010 0.000010 0.005942 0.000010 0.000010 0.000010 0.017246 0.067331 0.774205 0.000010 0.000010 0.040843 0.000010 0.000011 0.094301 0.000010 0.000010 0.000010 0.000010
0.000010 0.000010 0.000010 0.000010 0.000010 0.000010 0.000010 0.001700 0.998130 0.000010 0.000010 0.000010 0.000010 0.000010 0.000010 0.000010 0.000010 0.000010 0.000010
0.000010 0.000010 0.000010 0.000010 0.000010 0.000010 0.050721 0.060679 0.777124 0.000010 0.000010 0.013863 0.000010 0.000010 0.000010 0.000010 0.094862 0.000010 0.002621
0.000010 0.000010 0.000010 0.000010 0.000010 0.000010 0.000010 0.034066 0.881813 0.000010 0.000010 0.000010 0.000010 0.024460 0.000010 0.000010 0.053872 0.000010 0.005649
0.000010 0.000010 0.000010 0.000010 0.000010 0.000010 0.000010 0.088165 0.832889 0.000010 0.000010 0.018729 0.000010 0.060068 0.000010 0.000010 0.000010 0.000010 0.000010
0.000010 0.000010 0.000010 0.000010 0.000010 0.000010 0.000010 0.152867 0.680096 0.000010 0.000010 0.006348 0.000010 0.000010 0.035497 0.000010 0.125052 0.000010 0.000010
0.000010 0.000010 0.000010 0.000010 0.000010 0.000010 0.000010 0.000010 0.999820 0.000010 0.000010 0.000010 0.000010 0.000010 0.000010 0.000010 0.000010 0.000010 0.000010
0.000010 0.000010 0.000010 0.000010 0.000010 0.000010 0.000010 0.000010 0.999820 0.000010 0.000010 0.000010 0.000010 0.000010 0.000010 0.000010 0.000010 0.000010 0.000010
0.000010 0.000010 0.000010 0.000010 0.000010 0.000010 0.000010 0.491836 0.507994 0.000010 0.000010 0.000010 0.000010 0.000010 0.000010 0.000010 0.000010 0.000010 0.000010
0.000010 0.000010 0.000010 0.000010 0.000010 0.000010 0.000010 0.999820 0.000010 0.000010 0.000010 0.000010 0.000010 0.000010 0.000010 0.000010 0.000010 0.000010 0.000010
0.000010 0.000010 0.000010 0.000010 0.000010 0.000010 0.012555 0.000010 0.746369 0.000010 0.000010 0.000010 0.000010 0.031045 0.209882 0.000010 0.000010 0.000010 0.000010
0.000010 0.000010 0.000010 0.000010 0.000010 0.000010 0.000010 0.000010 0.999820 0.000010 0.000010 0.000010 0.000010 0.000010 0.000010 0.000010 0.000010 0.000010 0.000010
0.000010 0.000010 0.000010 0.000010 0.000010 0.000010 0.000010 0.043899 0.955931 0.000010 0.000010 0.000010 0.000010 0.000010 0.000010 0.000010 0.000010 0.000010 0.000010
0.031204 0.029460 0.013893 0.000010 0.009935 0.000010 0.012358 0.008745 0.026108 0.031447 0.000010 0.000010 0.013506 0.031387 0.542595 0.055867 0.189271 0.000010 0.004175
0.000010 0.000010 0.000010 0.000010 0.000010 0.000010 0.000010 0.000010 0.999820 0.000010 0.000010 0.000010 0.000010 0.000010 0.000010 0.000010 0.000010 0.000010 0.000010
0.033707 0.019807 0.039599 0.000010 0.000010 0.042802 0.015742 0.000010 0.061426 0.036789 0.000010 0.054647 0.039434 0.013770 0.374696 0.107704 0.126102 0.032713 0.001021
0.000010 0.000010 0.000010 0.000010 0.000010 0.000010 0.000010 0.999815 0.000015 0.000010 0.000010 0.000010 0.000010 0.000010 0.000010 0.000010 0.000010 0.000010 0.000010
0.000010 0.000010 0.000010 0.000010 0.000010 0.000010 0.000010 0.034371 0.965459 0.000010 0.000010 0.000010 0.000010 0.000010 0.000010 0.000010 0.000010 0.000010 0.000010
0.036368 0.014503 0.000010 0.000010 0.015503 0.042236 0.000010 0.025403 0.011922 0.000010 0.000010 0.037424 0.023098 0.000010 0.531426 0.105969 0.142011 0.014067 0.000010
0.000010 0.000010 0.000010 0.000010 0.000010 0.000010 0.000010 0.000010 0.987043 0.000010 0.000010 0.000010 0.000010 0.012787 0.000010 0.000010 0.000010 0.000010 0.000010
0.116745 0.023680 0.008374 0.000010 0.006544 0.000010 0.000010 0.006226 0.005480 0.000010 0.006779 0.000010 0.045827 0.021458 0.502652 0.134828 0.121336 0.000010 0.000010
0.148166 0.000010 0.000010 0.000010 0.000010 0.010135 0.000010 0.000010 0.000788 0.000010 0.000010 0.000010 0.000010 0.000010 0.681641 0.159130 0.000010 0.000010 0.000010
0.144726 0.000010 0.000010 0.000010 0.000010 0.023022 0.000010 0.000010 0.000010 0.000010 0.000010 0.000010 0.010410 0.000010 0.661854 0.159848 0.000010 0.000010 0.000010
0.000010 0.999820 0.000010 0.000010 0.000010 0.000010 0.000010 0.000010 0.000010 0.000010 0.000010 0.000010 0.000010 0.000010 0.000010 0.000010 0.000010 0.000010 0.000010
0.000010 0.200871 0.018327 0.000010 0.000010 0.000010 0.061298 0.000010 0.074437 0.000010 0.000010 0.051934 0.000010 0.022701 0.409033 0.000010 0.154927 0.000010 0.006373
0.000010 0.232631 0.007841 0.000010 0.000010 0.000010 0.000010 0.007817 0.015215 0.016235 0.000010 0.008553 0.000010 0.039943 0.374947 0.000010 0.261352 0.012779 0.022608
0.000010 0.999820 0.000010 0.000010 0.000010 0.000010 0.000010 0.000010 0.000010 0.000010 0.000010 0.000010 0.000010 0.000010 0.000010 0.000010 0.000010 0.000010 0.000010
0.000010 0.999820 0.000010 0.000010 0.000010 0.000010 0.000010 0.000010 0.000010 0.000010 0.000010 0.000010 0.000010 0.000010 0.000010 0.000010 0.000010 0.000010 0.000010
0.000010 0.267338 0.030107 0.011961 0.000010 0.000010 0.000010 0.000917 0.012158 0.000010 0.000010 0.038279 0.000010 0.036958 0.393203 0.000010 0.165344 0.029272 0.014383
0.058889 0.771959 0.004167 0.000010 0.000010 0.000010 0.023757 0.000017 0.000010 0.000010 0.000010 0.000010 0.000010 0.000010 0.000010 0.000010 0.141082 0.000010 0.000010
0.000010 0.999820 0.000010 0.000010 0.000010 0.000010 0.000010 0.000010 0.000010 0.000010 0.000010 0.000010 0.000010 0.000010 0.000010 0.000010 0.000010 0.000010 0.000010
0.000010 0.999820 0.000010 0.000010 0.000010 0.000010 0.000010 0.000010 0.000010 0.000010 0.000010 0.000010 0.000010 0.000010 0.000010 0.000010 0.000010 0.000010 0.000010
0.000010 0.758658 0.034234 0.000010 0.000010 0.000010 0.029913 0.000010 0.009236 0.000010 0.000010 0.000010 0.000010 0.023891 0.000010 0.000010 0.136303 0.000010 0.007645
0.000010 0.000010 0.544599 0.000010 0.000010 0.000010 0.039271 0.022622 0.000010 0.010432 0.000010 0.069946 0.000010 0.013100 0.000010 0.000010 0.299909 0.000010 0.000010
0.000010 0.000010 0.999820 0.000010 0.000010 0.000010 0.000010 0.000010 0.000010 0.000010 0.000010 0.000010 0.000010 0.000010 0.000010 0.000010 0.000010 0.000010 0.000010
0.000010 0.000010 0.294274 0.044038 0.000010 0.000010 0.026792 0.021888 0.000010 0.000010 0.000010 0.102863 0.000010 0.000010 0.236800 0.000010 0.230960 0.020516 0.021769
0.000010 0.000010 0.999820 0.000010 0.000010 0.000010 0.000010 0.000010 0.000010 0.000010 0.000010 0.000010 0.000010 0.000010 0.000010 0.000010 0.000010 0.000010 0.000010
0.000010 0.000010 0.999820 0.000010 0.000010 0.000010 0.000010 0.000010 0.000010 0.000010 0.000010 0.000010 0.000010 0.000010 0.000010 0.000010 0.000010 0.000010 0.000010
0.000010 0.000010 0.999813 0.000010 0.000017 0.000010 0.000010 0.000010 0.000010 0.000010 0.000010 0.000010 0.000010 0.000010 0.000010 0.000010 0.000010 0.000010 0.000010
0.000010 0.000010 0.500927 0.040719 0.000010 0.000010 0.064177 0.019308 0.000010 0.011089 0.000010 0.070398 0.000010 0.000010 0.000010 0.000010 0.293263 0.000010 0.000010
0.000010 0.000010 0.999820 0.000010 0.000010 0.000010 0.000010 0.000010 0.000010 0.000010 0.000010 0.000010 0.000010 0.000010 0.000010 0.000010 0.000010 0.000010 0.000010
0.000010 0.000010 0.999819 0.000010 0.000011 0.000010 0.000010 0.000010 0.000010 0.000010 0.000010 0.000010 0.000010 0.000010 0.000010 0.000010 0.000010 0.000010 0.000010
0.000010 0.000010 0.297167 0.001360 0.000010 0.000010 0.060390 0.000010 0.071222 0.019354 0.000010 0.092646 0.000010 0.039810 0.221799 0.007989 0.165647 0.020483 0.002065
0.000010 0.000010 0.040349 0.000010 0.000010 0.000010 0.000010 0.015050 0.000010 0.000010 0.000010 0.000010 0.000010 0.000010 0.701700 0.000010 0.227326 0.000010 0.015434
0.000010 0.000010 0.008397 0.017346 0.000010 0.000010 0.000675 0.022849 0.000010 0.000010 0.000010 0.000010 0.000010 0.025451 0.628265 0.000010 0.296897 0.000010 0.000010
0.000010 0.000010 0.000010 0.000010 0.000010 0.000010 0.000010 0.005648 0.000010 0.000010 0.000010 0.000010 0.000010 0.000010 0.689928 0.000010 0.304264 0.000010 0.000010
0.000010 0.001204 0.028009 0.081103 0.000010 0.000010 0.050432 0.000010 0.034280 0.028104 0.000010 0.018414 0.000010 0.000010 0.425546 0.001057 0.306858 0.024229 0.000695
0.000010 0.000010 0.000010 0.000010 0.000010 0.000010 0.000010 0.000010 0.000010 0.000010 0.000010 0.000010 0.000010 0.000010 0.000010 0.000010 0.999820 0.000010 0.000010
0.000010 0.000010 0.000010 0.000010 0.000010 0.000010 0.000010 0.000010 0.000010 0.000010 0.000010 0.000010 0.000010 0.000010 0.000010 0.000010 0.999820 0.000010 0.000010
0.000010 0.000010 0.000010 0.000010 0.000010 0.000010 0.000010 0.000010 0.000010 0.000010 0.000010 0.000010 0.000010 0.000010 0.698998 0.000010 0.300832 0.000010 0.000010
0.000010 0.019771 0.041339 0.085096 0.000010 0.000010 0.027784 0.002493 0.016610 0.000551 0.000010 0.018033 0.000010 0.020728 0.440121 0.000010 0.251075 0.051903 0.024436
0.000010 0.000010 0.019291 0.000010 0.010090 0.000010 0.010214 0.000010 0.020390 0.010901 0.005307 0.042918 0.000010 0.034093 0.514569 0.009952 0.265254 0.056952 0.000010
0.000012 0.019081 0.015748 0.000010 0.005529 0.000010 0.014598 0.025224 0.007889 0.054021 0.000010 0.005988 0.000010 0.007334 0.526659 0.000010 0.256615 0.054287 0.006966
0.000010 0.000010 0.012581 0.000010 0.000010 0.000010 0.039049 0.011162 0.000017 0.000010 0.000010 0.000010 0.000010 0.019734 0.618610 0.000010 0.286318 0.009963 0.002465
0.000010 0.000010 0.034839 0.000010 0.000010 0.000010 0.022239 0.016844 0.000010 0.033394 0.000010 0.000010 0.000010 0.007461 0.671911 0.000010 0.213191 0.000010 0.000010
0.000010 0.000010 0.036954 0.004685 0.032002 0.000010 0.032499 0.020841 0.035622 0.000010 0.000015 0.064253 0.000010 0.007875 0.663995 0.004758 0.047202 0.025787 0.023460
0.000010 0.009222 0.019397 0.055520 0.017885 0.000010 0.004246 0.009736 0.047359 0.000010 0.000010 0.037038 0.000010 0.035349 0.549150 0.000010 0.190488 0.024538 0.000010
0.036693 0.000010 0.029796 0.000010 0.024254 0.000010 0.009283 0.003760 0.040582 0.006991 0.000010 0.000010 0.013104 0.039001 0.526563 0.056426 0.207609 0.000010 0.005878
0.000010 0.000010 0.000010 0.000010 0.000010 0.000010 0.000010 0.010806 0.000010 0.000010 0.000010 0.000010 0.000010 0.000010 0.989024 0.000010 0.000010 0.000010 0.000010
0.000010 0.000010 0.000010 0.000010 0.000010 0.000010 0.000010 0.012567 0.000010 0.000010 0.000010 0.000010 0.000010 0.000010 0.987263 0.000010 0.000010 0.000010 0.000010
0.000010 0.000010 0.014290 0.000010 0.000010 0.000010 0.000010 0.000010 0.000010 0.044639 0.000010 0.000010 0.000010 0.048841 0.884889 0.000010 0.000010 0.000010 0.007201
0.000010 0.000010 0.038045 0.000010 0.000010 0.000010 0.000010 0.001963 0.000010 0.000010 0.000010 0.000010 0.000010 0.038673 0.828265 0.000010 0.078606 0.002676 0.011652
0.000010 0.039022 0.047162 0.001266 0.000010 0.000010 0.010386 0.016071 0.033133 0.013854 0.000010 0.062435 0.000010 0.024167 0.500117 0.026056 0.204748 0.021523 0.000010
0.000010 0.000010 0.027701 0.058278 0.000010 0.000010 0.025079 0.012176 0.014510 0.034211 0.000010 0.071430 0.000010 0.022293 0.509894 0.000010 0.184374 0.024523 0.015462
0.000010 0.029996 0.003175 0.000010 0.000010 0.000010 0.037098 0.015989 0.052109 0.020077 0.000010 0.034108 0.000010 0.023440 0.529159 0.000010 0.197539 0.040995 0.016244
0.000010 0.000010 0.000010 0.000010 0.000010 0.000010 0.000010 0.000010 0.000010 0.000010 0.000010 0.000010 0.000010 0.000010 0.000010 0.000010 0.999820 0.000010 0.000010
0.000010 0.000010 0.000010 0.000010 0.000010 0.000010 0.000010 0.000010 0.000012 0.000010 0.000010 0.000010 0.000010 0.000010 0.000010 0.000010 0.999818 0.000010 0.000010
0.000010 0.000010 0.000010 0.000010 0.000010 0.000010 0.000010 0.000010 0.000010 0.000010 0.000010 0.000010 0.000010 0.000010 0.000010 0.000010 0.999820 0.000010 0.000010
0.000010 0.000010 0.000010 0.000010 0.000010 0.000010 0.000010 0.000010 0.000010 0.000010 0.000010 0.000010 0.000010 0.000010 0.000010 0.000010 0.999820 0.000010 0.000010
0.078540 0.000010 0.000010 0.000010 0.000010 0.000010 0.000010 0.000010 0.000010 0.000010 0.000010 0.000010 0.040191 0.000010 0.000010 0.000010 0.881109 0.000010 0.000010
0.000010 0.000010 0.000010 0.000010 0.000010 0.000010 0.000010 0.000010 0.000010 0.000010 0.000010 0.000010 0.000010 0.000010 0.000010 0.000010 0.999820 0.000010 0.000010
0.077635 0.000010 0.038776 0.000010 0.000010 0.069311 0.039833 0.000010 0.058961 0.000010 0.000010 0.074325 0.021831 0.009766 0.447126 0.016950 0.122521 0.003731 0.019174
0.000010 0.000010 0.079453 0.004450 0.007272 0.000010 0.052699 0.000010 0.047519 0.037975 0.000010 0.116462 0.000010 0.003305 0.359473 0.000010 0.260413 0.015985 0.014923
0.000010 0.000010 0.000010 0.000010 0.000010 0.000010 0.000010 0.000010 0.000010 0.000010 0.000010 0.000010 0.000010 0.000010 0.000010 0.000010 0.999820 0.000010 0.000010
0.000010 0.000010 0.119066 0.031585 0.000010 0.000010 0.022042 0.007958 0.002298 0.026309 0.010758 0.142313 0.000010 0.006334 0.337021 0.012427 0.216175 0.050310 0.015354
0.000010 0.000010 0.000010 0.000010 0.000010 0.000010 0.000010 0.000010 0.000010 0.000010 0.000010 0.000010 0.000010 0.000010 0.000010 0.000010 0.999820 0.000010 0.000010
0.000010 0.000010 0.000010 0.000010 0.000010 0.000010 0.000010 0.000010 0.000010 0.000010 0.000010 0.000010 0.000010 0.000010 0.000010 0.000010 0.999820 0.000010 0.000010
0.000010 0.000010 0.025313 0.044589 0.000010 0.000010 0.000010 0.000010 0.069561 0.000010 0.000010 0.115297 0.000010 0.021618 0.604562 0.000010 0.118941 0.000010 0.000010
0.000010 0.000010 0.028857 0.039618 0.000010 0.000010 0.014607 0.009278 0.065995 0.000010 0.000010 0.097641 0.000010 0.010463 0.520350 0.000010 0.213090 0.000010 0.000010
0.000010 0.012971 0.033461 0.024394 0.017747 0.000010 0.006218 0.000010 0.081016 0.006128 0.000010 0.095985 0.000010 0.033473 0.481080 0.000010 0.198162 0.000010 0.009295
0.000010 0.000010 0.024428 0.000010 0.000013 0.000010 0.009960 0.000010 0.050922 0.000010 0.000010 0.126517 0.000010 0.021040 0.647756 0.000010 0.119255 0.000010 0.000010
0.000010 0.000010 0.019422 0.000010 0.000010 0.000010 0.022076 0.000010 0.097876 0.020484 0.000010 0.116351 0.000010 0.012380 0.493782 0.000010 0.171411 0.037968 0.008159
0.000010 0.000010 0.000276 0.000010 0.000010 0.000010 0.010053 0.000010 0.839493 0.018222 0.000010 0.105004 0.000010 0.005035 0.000010 0.000010 0.000013 0.000010 0.021793
0.000010 0.000010 0.000010 0.000010 0.000010 0.000010 0.000010 0.000010 0.997312 0.000010 0.000010 0.000010 0.000010 0.000010 0.000010 0.000010 0.002518 0.000010 0.000010
0.000010 0.000010 0.054874 0.000010 0.006188 0.000010 0.019713 0.017013 0.056807 0.000010 0.000010 0.120449 0.000010 0.000010 0.473000 0.000010 0.182763 0.051875 0.017230
0.011820 0.000010 0.000010 0.000010 0.000010 0.000010 0.013581 0.000010 0.416696 0.000010 0.000010 0.071664 0.006711 0.000010 0.157200 0.004108 0.307011 0.000010 0.011110
0.000010 0.000010 0.022070 0.000010 0.006994 0.000010 0.016682 0.012675 0.057007 0.000010 0.000010 0.000010 0.000010 0.022434 0.000010 0.000010 0.444348 0.000010 0.417680
0.000010 0.000010 0.000010 0.000010 0.000010 0.000010 0.087862 0.014969 0.030009 0.020592 0.000010 0.006988 0.000010 0.000010 0.068581 0.770880 0.000010 0.000010 0.000010
0.000010 0.000010 0.000010 0.000010 0.000010 0.000010 0.000010 0.000010 0.000010 0.000010 0.000010 0.000010 0.000010 0.000010 0.000010 0.999820 0.000010 0.000010 0.000010
0.000010 0.000010 0.016271 0.000010 0.000010 0.000010 0.022193 0.000010 0.416838 0.000010 0.000010 0.000010 0.000010 0.029924 0.169670 0.344973 0.000010 0.000010 0.000010
0.000010 0.000010 0.000010 0.000010 0.000010 0.000010 0.000010 0.000010 0.000010 0.000010 0.000010 0.000010 0.000010 0.000010 0.000010 0.999820 0.000010 0.000010 0.000010
0.019437 0.014946 0.000010 0.027234 0.005929 0.012976 0.043065 0.010977 0.011694 0.020022 0.000010 0.026721 0.000010 0.024364 0.474856 0.100112 0.198732 0.005156 0.003748
0.095537 0.039354 0.005937 0.002242 0.019134 0.017319 0.000010 0.003972 0.018024 0.010828 0.000010 0.000010 0.036794 0.004488 0.514822 0.136141 0.093763 0.000010 0.001604
0.059043 0.039819 0.035041 0.025793 0.000010 0.045855 0.042996 0.007684 0.061182 0.042107 0.000010 0.000010 0.013815 0.016257 0.398787 0.071518 0.136419 0.000010 0.003644
0.000010 0.000010 0.000010 0.000010 0.000010 0.000010 0.000010 0.000010 0.000010 0.000010 0.000010 0.000010 0.000010 0.000010 0.000010 0.999820 0.000010 0.000010 0.000010
0.000010 0.000010 0.000010 0.000010 0.000010 0.000010 0.026908 0.000017 0.049894 0.000611 0.000010 0.025865 0.000010 0.000010 0.000010 0.753710 0.099838 0.043048 0.000010
0.000010 0.000010 0.000010 0.000010 0.000010 0.000010 0.000010 0.000010 0.000010 0.000010 0.000010 0.000010 0.000010 0.000010 0.000010 0.999820 0.000010 0.000010 0.000010
0.051291 0.030430 0.030778 0.000010 0.013287 0.000010 0.018764 0.004372 0.071134 0.041422 0.000010 0.000207 0.018235 0.008372 0.503058 0.158746 0.044659 0.005205 0.000010
0.092090 0.026865 0.027624 0.000010 0.000010 0.013239 0.009614 0.014978 0.010459 0.000010 0.000010 0.066095 0.035431 0.000010 0.532518 0.128702 0.042314 0.000010 0.000010
0.000010 0.000010 0.059601 0.000010 0.000010 0.000010 0.023274 0.000010 0.026302 0.052652 0.000010 0.065496 0.000010 0.044466 0.400011 0.001812 0.284494 0.015355 0.026458
0.000010 0.016300 0.055774 0.003448 0.027773 0.000010 0.058481 0.000235 0.094980 0.014861 0.000010 0.098595 0.000010 0.076932 0.286857 0.000010 0.218492 0.010216 0.037008
0.000010 0.000010 0.000010 0.000010 0.000010 0.000010 0.000010 0.000010 0.000010 0.000010 0.000019 0.000010 0.000010 0.999811 0.000010 0.000010 0.000010 0.000010 0.000010
0.000010 0.000010 0.000010 0.000010 0.000010 0.000010 0.000010 0.000010 0.000010 0.000010 0.000010 0.000010 0.000010 0.999820 0.000010 0.000010 0.000010 0.000010 0.000010
0.000010 0.000010 0.027105 0.023781 0.006560 0.000010 0.031583 0.001328 0.114661 0.012284 0.000010 0.063135 0.000010 0.087249 0.367208 0.000010 0.194881 0.042460 0.027706
0.000010 0.000010 0.000010 0.000010 0.000010 0.000010 0.000013 0.000010 0.000010 0.000010 0.000019 0.000010 0.000010 0.999807 0.000010 0.000010 0.000010 0.000010 0.000010
0.000010 0.000010 0.000010 0.000010 0.000010 0.000010 0.000010 0.000010 0.000010 0.000010 0.000010 0.000010 0.000010 0.999820 0.000010 0.000010 0.000010 0.000010 0.000010
0.000010 0.000010 0.007651 0.000010 0.006601 0.000010 0.012809 0.000010 0.059809 0.000010 0.000010 0.099118 0.000010 0.400305 0.210731 0.000010 0.165988 0.000010 0.036889
0.000010 0.000010 0.000010 0.000010 0.000010 0.000010 0.000010 0.000010 0.792330 0.000010 0.000010 0.000010 0.000010 0.000010 0.000010 0.000010 0.204461 0.000010 0.003049
0.000010 0.000010 0.000010 0.000010 0.000010 0.000010 0.000010 0.007937 0.000010 0.000010 0.000010 0.000010 0.000010 0.000010 0.000010 0.000010 0.297772 0.000010 0.694131
0.000010 0.000010 0.000010 0.000010 0.003634 0.000010 0.030699 0.000010 0.075092 0.000010 0.000010 0.026188 0.000010 0.035373 0.719436 0.000010 0.109457 0.000010 0.000010
0.000010 0.014487 0.026569 0.000010 0.000010 0.000010 0.034622 0.020312 0.039762 0.000010 0.000010 0.005773 0.000010 0.051054 0.653823 0.009146 0.133992 0.000010 0.010380
0.000010 0.000010 0.010327 0.000010 0.000010 0.000010 0.054836 0.028922 0.047997 0.000010 0.000010 0.000010 0.000010 0.019868 0.686551 0.000010 0.139930 0.000010 0.011457
0.000010 0.000010 0.014007 0.048067 0.003919 0.000010 0.052371 0.001825 0.092683 0.000010 0.000010 0.064952 0.000010 0.016500 0.492070 0.000010 0.190480 0.001996 0.021060
0.000010 0.023364 0.024053 0.000010 0.002204 0.000010 0.035874 0.026987 0.045670 0.000010 0.000010 0.040694 0.000010 0.029449 0.617934 0.000010 0.115737 0.026982 0.010982
0.000010 0.000010 0.000010 0.000010 0.000010 0.000010 0.000010 0.000010 0.000010 0.000010 0.000010 0.000010 0.000010 0.000010 0.999820 0.000010 0.000010 0.000010 0.000010
0.000010 0.000010 0.000010 0.000010 0.000010 0.000010 0.000010 0.000010 0.000010 0.000010 0.000010 0.000010 0.000010 0.000010 0.999820 0.000010 0.000010 0.000010 0.000010
0.015291 0.000010 0.032119 0.000010 0.000010 0.012603 0.023468 0.016001 0.015367 0.041394 0.000639 0.085282 0.000010 0.000010 0.518837 0.000010 0.213185 0.013047 0.012708
0.000010 0.000010 0.000010 0.000010 0.000010 0.000010 0.000010 0.000010 0.000010 0.000010 0.000010 0.000010 0.000010 0.000010 0.999820 0.000010 0.000010 0.000010 0.000010
0.000010 0.000010 0.000010 0.000010 0.000010 0.000010 0.008435 0.000010 0.000010 0.000010 0.000010 0.000010 0.000010 0.000010 0.991395 0.000010 0.000010 0.000010 0.000010
0.000010 0.000010 0.000010 0.000010 0.000010 0.000010 0.000010 0.004940 0.000010 0.000010 0.000010 0.000010 0.000010 0.000010 0.994890 0.000010 0.000010 0.000010 0.000010
0.000010 0.014040 0.008169 0.010582 0.000010 0.000014 0.031215 0.019812 0.046585 0.000010 0.000010 0.035613 0.000010 0.023117 0.527847 0.000010 0.236615 0.017788 0.028544
0.000010 0.000010 0.021554 0.000010 0.000010 0.000010 0.022919 0.009868 0.059019 0.010242 0.000010 0.000010 0.000010 0.031187 0.582429 0.016891 0.231221 0.000010 0.014580
0.000010 0.000010 0.000010 0.000010 0.000010 0.000010 0.000010 0.000010 0.000010 0.000010 0.000010 0.000010 0.000010 0.000010 0.999820 0.000010 0.000010 0.000010 0.000010
0.000010 0.000010 0.000010 0.000010 0.000010 0.000010 0.000010 0.000010 0.000010 0.000010 0.000010 0.000010 0.000010 0.000011 0.999819 0.000010 0.000010 0.000010 0.000010
0.000010 0.004257 0.000013 0.021630 0.000010 0.000010 0.000017 0.007057 0.080316 0.003149 0.000010 0.057619 0.000010 0.019416 0.558965 0.000010 0.222785 0.019643 0.005075
0.000010 0.000010 0.011707 0.019109 0.007020 0.000010 0.033995 0.001891 0.031395 0.000010 0.000010 0.021383 0.000010 0.021767 0.637444 0.000010 0.195103 0.019107 0.000010
0.000010 0.024141 0.011852 0.000010 0.004849 0.000010 0.006869 0.035249 0.040449 0.000010 0.000010 0.118690 0.000010 0.029889 0.528914 0.000010 0.164413 0.028397 0.006217
0.000010 0.000010 0.023176 0.000010 0.000010 0.000010 0.006651 0.000010 0.114694 0.000010 0.000010 0.026508 0.000010 0.033124 0.589296 0.000010 0.183795 0.009300 0.013358
0.000010 0.006583 0.000010 0.000010 0.000010 0.006316 0.050332 0.000010 0.058948 0.000010 0.000010 0.020971 0.000010 0.053694 0.546082 0.016486 0.183217 0.036665 0.020626
0.000010 0.002267 0.024926 0.061859 0.000010 0.000010 0.033581 0.012033 0.030241 0.443929 0.052402 0.033280 0.000010 0.030602 0.166523 0.000010 0.077532 0.017182 0.013594
0.000010 0.000010 0.000010 0.000010 0.000010 0.000010 0.000010 0.000010 0.000010 0.999820 0.000010 0.000010 0.000010 0.000010 0.000010 0.000010 0.000010 0.000010 0.000010
0.000010 0.000010 0.000010 0.000010 0.000010 0.000010 0.000010 0.000010 0.000010 0.999820 0.000010 0.000010 0.000010 0.000010 0.000010 0.000010 0.000010 0.000010 0.000010
0.000010 0.000010 0.000010 0.000010 0.000010 0.000010 0.000010 0.000010 0.000010 0.999820 0.000010 0.000010 0.000010 0.000010 0.000010 0.000010 0.000010 0.000010 0.000010
0.000010 0.000010 0.000010 0.000010 0.000010 0.000010 0.000010 0.000010 0.000010 0.999820 0.000010 0.000010 0.000010 0.000010 0.000010 0.000010 0.000010 0.000010 0.000010
0.000010 0.000010 0.000010 0.000010 0.000010 0.000010 0.000010 0.000010 0.000010 0.999820 0.000010 0.000010 0.000010 0.000010 0.000010 0.000010 0.000010 0.000010 0.000010
0.000010 0.000010 0.000010 0.000010 0.000010 0.000010 0.000010 0.000010 0.000010 0.999820 0.000010 0.000010 0.000010 0.000010 0.000010 0.000010 0.000010 0.000010 0.000010
0.000010 0.000010 0.000010 0.000010 0.000010 0.000010 0.000010 0.000010 0.000010 0.999820 0.000010 0.000010 0.000010 0.000010 0.000010 0.000010 0.000010 0.000010 0.000010
0.000010 0.000010 0.000010 0.000010 0.000010 0.000010 0.000010 0.000010 0.000010 0.999820 0.000010 0.000010 0.000010 0.000010 0.000010 0.000010 0.000010 0.000010 0.000010
0.000010 0.000010 0.000010 0.000010 0.000010 0.000010 0.000010 0.000010 0.000010 0.999820 0.000010 0.000010 0.000010 0.000010 0.000010 0.000010 0.000010 0.000010 0.000010
0.000010 0.000010 0.000010 0.000010 0.000010 0.000010 0.000010 0.000010 0.000010 0.999820 0.000010 0.000010 0.000010 0.000010 0.000010 0.000010 0.000010 0.000010 0.000010
0.000010 0.000010 0.000010 0.000010 0.000010 0.000010 0.000010 0.000010 0.000010 0.999820 0.000010 0.000010 0.000010 0.000010 0.000010 0.000010 0.000010 0.000010 0.000010
0.000010 0.000010 0.000010 0.000010 0.000010 0.000010 0.000010 0.000010 0.000010 0.999820 0.000010 0.000010 0.000010 0.000010 0.000010 0.000010 0.000010 0.000010 0.000010
0.000010 0.000010 0.000010 0.000010 0.582520 0.000010 0.000010 0.000010 0.000010 0.417310 0.000010 0.000010 0.000010 0.000010 0.000010 0.000010 0.000010 0.000010 0.000010
0.000010 0.000010 0.000010 0.000010 0.685179 0.000010 0.000010 0.000010 0.000010 0.314651 0.000010 0.000010 0.000010 0.000010 0.000010 0.000010 0.000010 0.000010 0.000010
0.000010 0.000017 0.000010 0.000010 0.999813 0.000010 0.000010 0.000010 0.000010 0.000010 0.000010 0.000010 0.000010 0.000010 0.000010 0.000010 0.000010 0.000010 0.000010
0.000010 0.000010 0.000010 0.000010 0.999820 0.000010 0.000010 0.000010 0.000010 0.000010 0.000010 0.000010 0.000010 0.000010 0.000010 0.000010 0.000010 0.000010 0.000010
0.000010 0.000010 0.000010 0.000010 0.999820 0.000010 0.000010 0.000010 0.000010 0.000010 0.000010 0.000010 0.000010 0.000010 0.000010 0.000010 0.000010 0.000010 0.000010
0.000010 0.000010 0.000010 0.000010 0.999820 0.000010 0.000010 0.000010 0.000010 0.000010 0.000010 0.000010 0.000010 0.000010 0.000010 0.000010 0.000010 0.000010 0.000010
0.000010 0.000010 0.000010 0.000010 0.000010 0.000010 0.000010 0.000010 0.000010 0.000010 0.999811 0.000010 0.000010 0.000010 0.000010 0.000019 0.000010 0.000010 0.000010
0.000010 0.000010 0.000010 0.000010 0.000010 0.000010 0.000010 0.000010 0.000010 0.000010 0.999820 0.000010 0.000010 0.000010 0.000010 0.000010 0.000010 0.000010 0.000010
0.000010 0.000010 0.000010 0.000010 0.000010 0.000010 0.000010 0.000010 0.000010 0.000010 0.999820 0.000010 0.000010 0.000010 0.000010 0.000010 0.000010 0.000010 0.000010
0.000010 0.000010 0.000010 0.000010 0.000010 0.000010 0.000010 0.000010 0.000010 0.000010 0.999820 0.000010 0.000010 0.000010 0.000010 0.000010 0.000010 0.000010 0.000010
0.000010 0.000010 0.000010 0.000010 0.000010 0.000010 0.000010 0.000010 0.000010 0.000010 0.999812 0.000010 0.000018 0.000010 0.000010 0.000010 0.000010 0.000010 0.000010
0.000010 0.000010 0.000010 0.000010 0.000010 0.000010 0.000010 0.000010 0.000010 0.000010 0.999820 0.000010 0.000010 0.000010 0.000010 0.000010 0.000010 0.000010 0.000010
0.000010 0.000010 0.000010 0.000010 0.000010 0.000010 0.000010 0.000010 0.000010 0.000010 0.999820 0.000010 0.000010 0.000010 0.000010 0.000010 0.000010 0.000010 0.000010
0.000010 0.000010 0.019044 0.020060 0.000010 0.000010 0.000010 0.007117 0.029542 0.041791 0.754413 0.000010 0.000010 0.000010 0.024623 0.000010 0.061157 0.042153 0.000010
0.000010 0.000010 0.038044 0.144768 0.000010 0.000010 0.037783 0.000010 0.000010 0.034188 0.506100 0.015446 0.000010 0.000010 0.000010 0.000010 0.117082 0.092924 0.013566
0.000010 0.000010 0.000010 0.104109 0.019068 0.000010 0.000010 0.000010 0.000010 0.000010 0.765856 0.003357 0.000010 0.012069 0.000010 0.000010 0.095411 0.000010 0.000010
0.000010 0.000010 0.000010 0.166887 0.000010 0.000010 0.000010 0.000010 0.000010 0.033647 0.690904 0.000010 0.000010 0.000010 0.012112 0.000010 0.063617 0.031550 0.001162
0.000010 0.000010 0.000010 0.000010 0.000010 0.000010 0.000010 0.000010 0.000010 0.000010 0.999820 0.000010 0.000010 0.000010 0.000010 0.000010 0.000010 0.000010 0.000010
0.000010 0.000010 0.000010 0.000010 0.000010 0.000010 0.000010 0.000010 0.000010 0.000010 0.999820 0.000010 0.000010 0.000010 0.000010 0.000010 0.000010 0.000010 0.000010
0.000010 0.033337 0.000010 0.042670 0.000010 0.000010 0.000010 0.001747 0.058891 0.031035 0.743786 0.005915 0.000010 0.029245 0.000010 0.000010 0.053274 0.000010 0.000010
0.000010 0.000010 0.018663 0.069455 0.000010 0.000010 0.029374 0.016728 0.000010 0.007863 0.827614 0.000010 0.000010 0.011690 0.000010 0.000010 0.000010 0.000010 0.018503
0.000010 0.000010 0.006041 0.057042 0.000018 0.000010 0.010502 0.005858 0.009253 0.085297 0.723751 0.000010 0.000010 0.021219 0.000010 0.000010 0.047953 0.032987 0.000010
0.000010 0.000010 0.000010 0.999820 0.000010 0.000010 0.000010 0.000010 0.000010 0.000010 0.000010 0.000010 0.000010 0.000010 0.000010 0.000010 0.000010 0.000010 0.000010
0.000010 0.000010 0.000010 0.999820 0.000010 0.000010 0.000010 0.000010 0.000010 0.000010 0.000010 0.000010 0.000010 0.000010 0.000010 0.000010 0.000010 0.000010 0.000010
0.000010 0.000010 0.000010 0.480071 0.005045 0.000010 0.033403 0.000010 0.018302 0.035233 0.059120 0.040845 0.000010 0.000581 0.017531 0.000010 0.096164 0.200594 0.013041
0.000010 0.000010 0.000010 0.999820 0.000010 0.000010 0.000010 0.000010 0.000010 0.000010 0.000010 0.000010 0.000010 0.000010 0.000010 0.000010 0.000010 0.000010 0.000010
0.000010 0.000010 0.000010 0.999820 0.000010 0.000010 0.000010 0.000010 0.000010 0.000010 0.000010 0.000010 0.000010 0.000010 0.000010 0.000010 0.000010 0.000010 0.000010
0.000010 0.000010 0.001379 0.124545 0.000010 0.000010 0.003148 0.000010 0.011063 0.053297 0.482412 0.000010 0.222509 0.000010 0.000010 0.000010 0.000010 0.101536 0.000010
0.000010 0.000010 0.000010 0.000010 0.000010 0.000010 0.000010 0.000010 0.000010 0.000010 0.000010 0.000010 0.999820 0.000010 0.000010 0.000010 0.000010 0.000010 0.000010
0.000010 0.000010 0.000010 0.000010 0.000010 0.000010 0.000010 0.000010 0.000010 0.000010 0.000017 0.000010 0.999813 0.000010 0.000010 0.000010 0.000010 0.000010 0.000010
0.000010 0.000010 0.000010 0.000010 0.000010 0.000010 0.000010 0.000010 0.000010 0.000010 0.000010 0.000010 0.999820 0.000010 0.000010 0.000010 0.000010 0.000010 0.000010
0.999820 0.000010 0.000010 0.000010 0.000010 0.000010 0.000010 0.000010 0.000010 0.000010 0.000010 0.000010 0.000010 0.000010 0.000010 0.000010 0.000010 0.000010 0.000010
0.999820 0.000010 0.000010 0.000010 0.000010 0.000010 0.000010 0.000010 0.000010 0.000010 0.000010 0.000010 0.000010 0.000010 0.000010 0.000010 0.000010 0.000010 0.000010
0.000010 0.000010 0.000010 0.414277 0.000010 0.000010 0.000010 0.013612 0.000010 0.050141 0.168627 0.005238 0.000010 0.000010 0.086908 0.000010 0.128319 0.132766 0.000010
0.345088 0.063220 0.000010 0.097344 0.023989 0.114776 0.000010 0.006489 0.000010 0.000010 0.126873 0.000010 0.151741 0.000010 0.000010 0.070380 0.000010 0.000010 0.000010
0.103726 0.065804 0.000010 0.159847 0.000010 0.050843 0.019736 0.000010 0.029161 0.076375 0.332170 0.008062 0.032023 0.000010 0.000010 0.015296 0.048337 0.051579 0.006990
0.000010 0.000010 0.000010 0.999820 0.000010 0.000010 0.000010 0.000010 0.000010 0.000010 0.000010 0.000010 0.000010 0.000010 0.000010 0.000010 0.000010 0.000010 0.000010
0.000010 0.000010 0.000010 0.999820 0.000010 0.000010 0.000010 0.000010 0.000010 0.000010 0.000010 0.000010 0.000010 0.000010 0.000010 0.000010 0.000010 0.000010 0.000010
0.000010 0.000010 0.000010 0.999820 0.000010 0.000010 0.000010 0.000010 0.000010 0.000010 0.000010 0.000010 0.000010 0.000010 0.000010 0.000010 0.000010 0.000010 0.000010
0.000010 0.000010 0.000010 0.999820 0.000010 0.000010 0.000010 0.000010 0.000010 0.000010 0.000010 0.000010 0.000010 0.000010 0.000010 0.000010 0.000010 0.000010 0.000010
0.000010 0.000010 0.000010 0.999820 0.000010 0.000010 0.000010 0.000010 0.000010 0.000010 0.000010 0.000010 0.000010 0.000010 0.000010 0.000010 0.000010 0.000010 0.000010
0.000010 0.000010 0.000010 0.999820 0.000010 0.000010 0.000010 0.000010 0.000010 0.000010 0.000010 0.000010 0.000010 0.000010 0.000010 0.000010 0.000010 0.000010 0.000010
