# Supplementary material for: Genetic analysis of Thai cattle reveals a Southeast Asian indicine ancestry
Source: PeerJ. 2015 Oct 27;3:e1318. doi: 10.7717/peerj.1318 (PMC4627918; doi:10.7717/peerj.1318)
Supplement: Dataset S2 — The Q values inferred by ADMIXTURE for each modeled K are shown for each individual, which are labeled according to breed information. The data are organized into three folders, each of which represents the ADMIXTURE experiments described in Fig. S5. [file peerj-03-1318-s007.zip › SupplementDataS7/28experiments/experiment_11/2.Q]

0.000010 0.999990
0.000010 0.999990
0.000010 0.999990
0.000010 0.999990
0.000010 0.999990
0.000010 0.999990
0.000010 0.999990
0.000010 0.999990
0.000010 0.999990
0.000010 0.999990
0.029045 0.970955
0.007538 0.992462
0.000010 0.999990
0.000010 0.999990
0.003215 0.996785
0.017608 0.982392
0.000010 0.999990
0.033817 0.966183
0.006217 0.993783
0.025094 0.974906
0.000010 0.999990
0.008108 0.991892
0.007608 0.992392
0.000010 0.999990
0.051486 0.948514
0.010628 0.989372
0.017127 0.982873
0.031208 0.968792
0.014281 0.985719
0.000010 0.999990
0.063959 0.936041
0.079670 0.920330
0.153955 0.846045
0.188720 0.811280
0.206429 0.793571
0.156048 0.843952
0.073550 0.926450
0.169881 0.830119
0.224442 0.775558
0.284297 0.715703
0.223278 0.776722
0.173266 0.826734
0.067586 0.932414
0.198386 0.801614
0.129844 0.870156
0.181516 0.818484
0.179977 0.820023
0.201286 0.798714
0.160902 0.839098
0.152944 0.847056
0.000010 0.999990
0.000010 0.999990
0.000010 0.999990
0.000010 0.999990
0.000010 0.999990
0.000010 0.999990
0.000010 0.999990
0.000010 0.999990
0.000010 0.999990
0.000010 0.999990
0.000010 0.999990
0.000010 0.999990
0.016554 0.983446
0.000010 0.999990
0.000010 0.999990
0.000010 0.999990
0.012892 0.987108
0.010120 0.989880
0.000010 0.999990
0.000010 0.999990
0.000010 0.999990
0.000010 0.999990
0.000010 0.999990
0.000010 0.999990
0.000010 0.999990
0.000010 0.999990
0.000010 0.999990
0.000010 0.999990
0.000010 0.999990
0.000010 0.999990
0.009526 0.990474
0.000010 0.999990
0.000010 0.999990
0.000010 0.999990
0.000010 0.999990
0.000010 0.999990
0.000010 0.999990
0.000010 0.999990
0.000010 0.999990
0.000010 0.999990
0.000010 0.999990
0.000010 0.999990
0.000010 0.999990
0.000010 0.999990
0.000010 0.999990
0.003577 0.996423
0.000010 0.999990
0.000010 0.999990
0.095575 0.904425
0.000010 0.999990
0.137350 0.862650
0.000010 0.999990
0.000010 0.999990
0.124899 0.875101
0.000010 0.999990
0.231661 0.768339
0.221893 0.778107
0.237803 0.762197
0.007007 0.992993
0.000010 0.999990
0.017307 0.982693
0.254365 0.745635
0.000010 0.999990
0.003629 0.996371
0.192362 0.807638
0.253954 0.746046
0.007804 0.992196
0.012201 0.987799
0.000010 0.999990
0.000010 0.999990
0.000010 0.999990
0.000010 0.999990
0.000010 0.999990
0.000010 0.999990
0.000010 0.999990
0.000010 0.999990
0.000010 0.999990
0.000010 0.999990
0.000010 0.999990
0.010840 0.989160
0.019476 0.980524
0.013687 0.986313
0.002556 0.997444
0.000010 0.999990
0.006981 0.993019
0.014823 0.985177
0.028439 0.971561
0.016551 0.983449
0.005849 0.994151
0.015323 0.984677
0.023323 0.976677
0.023481 0.976519
0.087027 0.912973
0.014530 0.985470
0.017606 0.982394
0.015981 0.984019
0.000010 0.999990
0.017923 0.982077
0.021038 0.978962
0.019250 0.980750
0.000010 0.999990
0.000010 0.999990
0.000010 0.999990
0.000010 0.999990
0.158010 0.841990
0.000010 0.999990
0.133457 0.866543
0.009126 0.990874
0.000010 0.999990
0.021822 0.978178
0.000010 0.999990
0.001987 0.998013
0.000010 0.999990
0.005207 0.994793
0.000010 0.999990
0.004382 0.995618
0.000010 0.999990
0.003166 0.996834
0.000010 0.999990
0.014352 0.985648
0.031304 0.968696
0.000010 0.999990
0.183050 0.816950
0.226865 0.773135
0.090817 0.909183
0.219076 0.780924
0.070899 0.929101
0.205416 0.794584
0.134813 0.865187
0.220203 0.779797
0.192355 0.807645
0.204666 0.795334
0.142021 0.857979
0.187645 0.812355
0.000428 0.999572
0.000010 0.999990
0.000010 0.999990
0.000010 0.999990
0.000010 0.999990
0.000010 0.999990
0.000010 0.999990
0.000010 0.999990
0.000010 0.999990
0.000010 0.999990
0.008336 0.991664
0.008550 0.991450
0.000010 0.999990
0.006176 0.993824
0.003754 0.996246
0.000010 0.999990
0.000010 0.999990
0.041288 0.958712
0.004562 0.995438
0.000010 0.999990
0.060169 0.939831
0.011253 0.988747
0.012392 0.987608
0.000010 0.999990
0.000010 0.999990
0.000010 0.999990
0.012388 0.987612
0.000010 0.999990
0.008768 0.991232
0.018393 0.981607
0.080222 0.919778
0.181913 0.818087
0.120569 0.879431
0.132512 0.867488
0.122488 0.877512
0.094144 0.905856
0.100357 0.899643
0.115110 0.884890
0.100091 0.899909
0.108337 0.891663
0.098448 0.901552
0.117872 0.882128
0.116096 0.883904
0.152030 0.847970
0.173898 0.826102
0.188344 0.811656
0.187780 0.812220
0.184529 0.815471
0.186035 0.813965
0.370175 0.629825
0.368198 0.631802
0.374857 0.625143
0.372954 0.627046
0.368192 0.631808
0.371964 0.628036
0.365325 0.634675
0.252484 0.747516
0.181782 0.818218
0.273907 0.726093
0.264393 0.735607
0.291979 0.708021
0.289822 0.710178
0.265732 0.734268
0.284594 0.715406
0.261532 0.738468
0.060401 0.939599
0.100709 0.899291
0.062386 0.937614
0.070328 0.929672
0.125312 0.874688
0.361531 0.638469
0.999990 0.000010
0.999990 0.000010
0.999990 0.000010
0.858959 0.141041
0.857698 0.142302
0.106357 0.893643
0.607131 0.392869
0.307491 0.692509
0.099172 0.900828
0.104308 0.895692
0.070117 0.929883
0.050372 0.949628
0.079311 0.920689
0.107789 0.892211
