# Supplementary material for: Genetic analysis of Thai cattle reveals a Southeast Asian indicine ancestry
Source: PeerJ. 2015 Oct 27;3:e1318. doi: 10.7717/peerj.1318 (PMC4627918; doi:10.7717/peerj.1318)
Supplement: Dataset S2 — The Q values inferred by ADMIXTURE for each modeled K are shown for each individual, which are labeled according to breed information. The data are organized into three folders, each of which represents the ADMIXTURE experiments described in Fig. S5. [file peerj-03-1318-s007.zip › SupplementDataS7/28experiments/experiment_11/20.Q]

0.000010 0.999810 0.000010 0.000010 0.000010 0.000010 0.000010 0.000010 0.000010 0.000010 0.000010 0.000010 0.000010 0.000010 0.000010 0.000010 0.000010 0.000010 0.000010 0.000010
0.000010 0.999810 0.000010 0.000010 0.000010 0.000010 0.000010 0.000010 0.000010 0.000010 0.000010 0.000010 0.000010 0.000010 0.000010 0.000010 0.000010 0.000010 0.000010 0.000010
0.000019 0.999759 0.000019 0.000010 0.000015 0.000010 0.000010 0.000010 0.000014 0.000010 0.000010 0.000010 0.000010 0.000010 0.000010 0.000010 0.000020 0.000020 0.000014 0.000010
0.000010 0.999810 0.000010 0.000010 0.000010 0.000010 0.000010 0.000010 0.000010 0.000010 0.000010 0.000010 0.000010 0.000010 0.000010 0.000010 0.000010 0.000010 0.000010 0.000010
0.000010 0.999810 0.000010 0.000010 0.000010 0.000010 0.000010 0.000010 0.000010 0.000010 0.000010 0.000010 0.000010 0.000010 0.000010 0.000010 0.000010 0.000010 0.000010 0.000010
0.000017 0.999728 0.000018 0.000013 0.000017 0.000017 0.000017 0.000019 0.000014 0.000010 0.000016 0.000016 0.000010 0.000014 0.000010 0.000015 0.000015 0.000015 0.000010 0.000010
0.000010 0.999810 0.000010 0.000010 0.000010 0.000010 0.000010 0.000010 0.000010 0.000010 0.000010 0.000010 0.000010 0.000010 0.000010 0.000010 0.000010 0.000010 0.000010 0.000010
0.000010 0.999810 0.000010 0.000010 0.000010 0.000010 0.000010 0.000010 0.000010 0.000010 0.000010 0.000010 0.000010 0.000010 0.000010 0.000010 0.000010 0.000010 0.000010 0.000010
0.000010 0.000010 0.000010 0.000010 0.000010 0.000010 0.000010 0.000010 0.000010 0.000010 0.000010 0.000010 0.000010 0.000010 0.000010 0.999810 0.000010 0.000010 0.000010 0.000010
0.000010 0.000010 0.000010 0.000010 0.000010 0.000010 0.000010 0.000010 0.000010 0.000010 0.000010 0.000010 0.000010 0.000010 0.000010 0.999810 0.000010 0.000010 0.000010 0.000010
0.028693 0.000010 0.064952 0.000010 0.000010 0.000010 0.000010 0.046174 0.058113 0.668910 0.000010 0.086722 0.000010 0.027786 0.000010 0.017347 0.000010 0.000010 0.001193 0.000010
0.000010 0.000010 0.000010 0.000010 0.000010 0.000010 0.000010 0.000010 0.000010 0.999810 0.000010 0.000010 0.000010 0.000010 0.000010 0.000010 0.000010 0.000010 0.000010 0.000010
0.000010 0.000010 0.000010 0.000010 0.000010 0.000010 0.000010 0.000010 0.000010 0.999810 0.000010 0.000010 0.000010 0.000010 0.000010 0.000010 0.000010 0.000010 0.000010 0.000010
0.000010 0.000010 0.000010 0.000010 0.000010 0.000010 0.000010 0.000010 0.000010 0.999810 0.000010 0.000010 0.000010 0.000010 0.000010 0.000010 0.000010 0.000010 0.000010 0.000010
0.000010 0.000010 0.000010 0.000010 0.000010 0.000010 0.000010 0.000010 0.000010 0.999810 0.000010 0.000010 0.000010 0.000010 0.000010 0.000010 0.000010 0.000010 0.000010 0.000010
0.000010 0.000010 0.000010 0.000010 0.000010 0.000010 0.000010 0.000010 0.000010 0.855190 0.000010 0.016346 0.000010 0.000010 0.000010 0.025214 0.000010 0.000010 0.000010 0.103090
0.000010 0.000010 0.000010 0.000010 0.000010 0.000010 0.000010 0.000010 0.000010 0.999810 0.000010 0.000010 0.000010 0.000010 0.000010 0.000010 0.000010 0.000010 0.000010 0.000010
0.000010 0.014437 0.000010 0.000010 0.000010 0.056600 0.000010 0.000010 0.034680 0.894123 0.000010 0.000010 0.000010 0.000010 0.000010 0.000010 0.000010 0.000010 0.000010 0.000010
0.000010 0.000010 0.000010 0.000010 0.000010 0.000010 0.000010 0.000010 0.000010 0.993955 0.005865 0.000010 0.000010 0.000010 0.000010 0.000010 0.000010 0.000010 0.000010 0.000010
0.000010 0.000010 0.000010 0.000010 0.000010 0.000010 0.000010 0.000010 0.000010 0.999810 0.000010 0.000010 0.000010 0.000010 0.000010 0.000010 0.000010 0.000010 0.000010 0.000010
0.000010 0.000010 0.000010 0.000010 0.000010 0.000010 0.000010 0.000010 0.000010 0.999810 0.000010 0.000010 0.000010 0.000010 0.000010 0.000010 0.000010 0.000010 0.000010 0.000010
0.000010 0.000010 0.000010 0.000010 0.000010 0.000010 0.000010 0.000010 0.000010 0.998981 0.000010 0.000010 0.000010 0.000839 0.000010 0.000010 0.000010 0.000010 0.000010 0.000010
0.000010 0.000010 0.000010 0.000010 0.000010 0.000010 0.000010 0.000010 0.000010 0.999810 0.000010 0.000010 0.000010 0.000010 0.000010 0.000010 0.000010 0.000010 0.000010 0.000010
0.000010 0.000010 0.000010 0.000010 0.000010 0.000010 0.000010 0.000010 0.000010 0.999810 0.000010 0.000010 0.000010 0.000010 0.000010 0.000010 0.000010 0.000010 0.000010 0.000010
0.019890 0.000010 0.000010 0.000996 0.000010 0.005300 0.000010 0.000010 0.123564 0.681243 0.000010 0.003703 0.000010 0.034507 0.000010 0.046982 0.007110 0.000010 0.039446 0.037170
0.000010 0.000010 0.000010 0.000010 0.000010 0.000010 0.000010 0.000010 0.000010 0.999810 0.000010 0.000010 0.000010 0.000010 0.000010 0.000010 0.000010 0.000010 0.000010 0.000010
0.000010 0.000010 0.000010 0.000010 0.000010 0.000010 0.000010 0.000010 0.000010 0.999810 0.000010 0.000010 0.000010 0.000010 0.000010 0.000010 0.000010 0.000010 0.000010 0.000010
0.000010 0.000010 0.000010 0.000010 0.000010 0.000010 0.000010 0.000010 0.000010 0.999810 0.000010 0.000010 0.000010 0.000010 0.000010 0.000010 0.000010 0.000010 0.000010 0.000010
0.000010 0.000010 0.000010 0.000010 0.000010 0.000010 0.000010 0.000010 0.000010 0.999810 0.000010 0.000010 0.000010 0.000010 0.000010 0.000010 0.000010 0.000010 0.000010 0.000010
0.000010 0.000010 0.000010 0.000010 0.000010 0.000010 0.000010 0.000010 0.000010 0.999810 0.000010 0.000010 0.000010 0.000010 0.000010 0.000010 0.000010 0.000010 0.000010 0.000010
0.013747 0.000010 0.022383 0.037183 0.000010 0.082645 0.017658 0.082682 0.067296 0.000010 0.014141 0.248303 0.000010 0.034517 0.000010 0.109477 0.000010 0.015913 0.043529 0.210465
0.043827 0.008718 0.039794 0.000010 0.000010 0.144281 0.035596 0.049253 0.000010 0.065247 0.021039 0.391934 0.000010 0.041943 0.000010 0.037818 0.000010 0.000010 0.000010 0.120470
0.000010 0.003316 0.000010 0.042503 0.017653 0.623406 0.000010 0.000010 0.000010 0.048511 0.046676 0.086578 0.000010 0.069223 0.000010 0.003738 0.000010 0.000010 0.000010 0.058296
0.000010 0.000010 0.000010 0.000010 0.000010 0.999810 0.000010 0.000010 0.000010 0.000010 0.000010 0.000010 0.000010 0.000010 0.000010 0.000010 0.000010 0.000010 0.000010 0.000010
0.000010 0.000010 0.000010 0.000010 0.000010 0.999810 0.000010 0.000010 0.000010 0.000010 0.000010 0.000010 0.000010 0.000010 0.000010 0.000010 0.000010 0.000010 0.000010 0.000010
0.008016 0.008739 0.021578 0.000010 0.000010 0.665640 0.000010 0.010873 0.009692 0.019005 0.000010 0.124388 0.000010 0.046765 0.000010 0.013897 0.000010 0.000010 0.000010 0.071319
0.002245 0.020149 0.000010 0.000010 0.000010 0.303243 0.000010 0.111613 0.000010 0.056784 0.018145 0.327522 0.000010 0.029984 0.000010 0.033722 0.010396 0.013986 0.000010 0.072130
0.000010 0.000010 0.000010 0.000010 0.000010 0.999810 0.000010 0.000010 0.000010 0.000010 0.000010 0.000010 0.000010 0.000010 0.000010 0.000010 0.000010 0.000010 0.000010 0.000010
0.000010 0.018366 0.000010 0.027798 0.000010 0.644417 0.054866 0.018653 0.011352 0.041695 0.004416 0.069371 0.023412 0.000010 0.000010 0.000010 0.000010 0.026162 0.010504 0.048918
0.000010 0.000415 0.000010 0.000010 0.000010 0.581124 0.107085 0.056648 0.072190 0.000010 0.021572 0.042013 0.046020 0.012045 0.000010 0.016342 0.000010 0.000010 0.009302 0.035164
0.000010 0.000010 0.000010 0.022754 0.000010 0.540202 0.077505 0.000010 0.000010 0.030685 0.000010 0.211448 0.011101 0.036046 0.000010 0.061139 0.005454 0.003564 0.000010 0.000010
0.000010 0.000010 0.000010 0.000010 0.000010 0.999810 0.000010 0.000010 0.000010 0.000010 0.000010 0.000010 0.000010 0.000010 0.000010 0.000010 0.000010 0.000010 0.000010 0.000010
0.016797 0.004778 0.017116 0.000011 0.000010 0.160988 0.013842 0.102248 0.000010 0.060430 0.001879 0.367993 0.014922 0.044870 0.000010 0.059970 0.000010 0.000010 0.000010 0.134098
0.000010 0.000010 0.000010 0.000010 0.000010 0.857352 0.000010 0.000010 0.000010 0.046356 0.000010 0.081255 0.000010 0.000010 0.000010 0.000010 0.014877 0.000010 0.000010 0.000010
0.045754 0.000010 0.007748 0.000010 0.015840 0.309785 0.039709 0.000010 0.019986 0.000010 0.028562 0.357635 0.000010 0.041493 0.000010 0.037955 0.011960 0.000010 0.006935 0.076568
0.015246 0.000010 0.000010 0.009425 0.000010 0.430287 0.056045 0.000491 0.000010 0.011208 0.000010 0.229671 0.044995 0.048465 0.000010 0.000010 0.014118 0.000010 0.033202 0.106768
0.010084 0.000754 0.000010 0.002627 0.000010 0.470426 0.044051 0.000010 0.000010 0.000010 0.024404 0.295672 0.000010 0.018790 0.000010 0.037022 0.000010 0.000314 0.053778 0.041998
0.000010 0.000010 0.000010 0.000010 0.000010 0.983504 0.000010 0.000010 0.000010 0.000010 0.000010 0.014000 0.000010 0.002326 0.000010 0.000010 0.000010 0.000010 0.000010 0.000010
0.000010 0.000010 0.000010 0.000010 0.000010 0.999810 0.000010 0.000010 0.000010 0.000010 0.000010 0.000010 0.000010 0.000010 0.000010 0.000010 0.000010 0.000010 0.000010 0.000010
0.000010 0.000010 0.000010 0.000010 0.000010 0.999810 0.000010 0.000010 0.000010 0.000010 0.000010 0.000010 0.000010 0.000010 0.000010 0.000010 0.000010 0.000010 0.000010 0.000010
0.000010 0.000010 0.000010 0.000010 0.000010 0.000010 0.000010 0.000010 0.000010 0.000010 0.000010 0.999810 0.000010 0.000010 0.000010 0.000010 0.000010 0.000010 0.000010 0.000010
0.000010 0.000010 0.000010 0.000010 0.000010 0.000010 0.000010 0.000010 0.000010 0.000010 0.000010 0.999810 0.000010 0.000010 0.000010 0.000010 0.000010 0.000010 0.000010 0.000010
0.000010 0.000010 0.000010 0.000010 0.000010 0.000010 0.000010 0.000010 0.000010 0.000010 0.000010 0.999810 0.000010 0.000010 0.000010 0.000010 0.000010 0.000010 0.000010 0.000010
0.000010 0.000010 0.000010 0.000010 0.000010 0.000010 0.000010 0.000010 0.000010 0.000010 0.000010 0.999810 0.000010 0.000010 0.000010 0.000010 0.000010 0.000010 0.000010 0.000010
0.000010 0.000010 0.000010 0.000010 0.000010 0.000010 0.000010 0.000010 0.000010 0.000010 0.000010 0.999810 0.000010 0.000010 0.000010 0.000010 0.000010 0.000010 0.000010 0.000010
0.000010 0.000010 0.000010 0.000010 0.000010 0.000010 0.000010 0.000010 0.000010 0.000010 0.000010 0.999810 0.000010 0.000010 0.000010 0.000010 0.000010 0.000010 0.000010 0.000010
0.000010 0.000010 0.000010 0.000010 0.000010 0.000010 0.000010 0.000010 0.000010 0.000010 0.000010 0.999810 0.000010 0.000010 0.000010 0.000010 0.000010 0.000010 0.000010 0.000010
0.000012 0.000010 0.000010 0.000010 0.000010 0.000010 0.000010 0.000010 0.000010 0.000010 0.000010 0.999808 0.000010 0.000010 0.000010 0.000010 0.000010 0.000010 0.000010 0.000010
0.000010 0.001843 0.000010 0.000010 0.000010 0.000010 0.000010 0.000010 0.000010 0.022657 0.000010 0.975330 0.000010 0.000010 0.000010 0.000010 0.000010 0.000010 0.000010 0.000010
0.000010 0.000010 0.000010 0.000010 0.000010 0.000010 0.000010 0.000010 0.000010 0.000010 0.000010 0.999810 0.000010 0.000010 0.000010 0.000010 0.000010 0.000010 0.000010 0.000010
0.000010 0.000010 0.000010 0.000010 0.000010 0.000010 0.000010 0.000010 0.000010 0.000010 0.000010 0.999810 0.000010 0.000010 0.000010 0.000010 0.000010 0.000010 0.000010 0.000010
0.000010 0.000010 0.000010 0.000010 0.000010 0.000010 0.000010 0.000010 0.000010 0.000010 0.000010 0.999810 0.000010 0.000010 0.000010 0.000010 0.000010 0.000010 0.000010 0.000010
0.000010 0.000010 0.000010 0.000010 0.000010 0.000010 0.000010 0.000010 0.000010 0.000010 0.000010 0.999810 0.000010 0.000010 0.000010 0.000010 0.000010 0.000010 0.000010 0.000010
0.000010 0.000010 0.000010 0.000010 0.000010 0.000010 0.000010 0.000010 0.000010 0.000010 0.000010 0.999810 0.000010 0.000010 0.000010 0.000010 0.000010 0.000010 0.000010 0.000010
0.000010 0.000010 0.000010 0.000010 0.000010 0.000010 0.000010 0.000010 0.000010 0.000010 0.000010 0.999810 0.000010 0.000010 0.000010 0.000010 0.000010 0.000010 0.000010 0.000010
0.000010 0.000010 0.000010 0.000010 0.000010 0.000010 0.000010 0.000010 0.000010 0.000010 0.000010 0.999810 0.000010 0.000010 0.000010 0.000010 0.000010 0.000010 0.000010 0.000010
0.000010 0.000010 0.000010 0.000010 0.000010 0.000010 0.000010 0.000010 0.000010 0.000010 0.000010 0.999810 0.000010 0.000010 0.000010 0.000010 0.000010 0.000010 0.000010 0.000010
0.000010 0.000010 0.000010 0.000010 0.000010 0.000010 0.000010 0.000010 0.000010 0.000010 0.000010 0.981363 0.000010 0.018457 0.000010 0.000010 0.000010 0.000010 0.000010 0.000010
0.000010 0.000010 0.000010 0.000010 0.000010 0.000010 0.000010 0.000010 0.000010 0.000010 0.000010 0.999810 0.000010 0.000010 0.000010 0.000010 0.000010 0.000010 0.000010 0.000010
0.000010 0.000010 0.000010 0.000010 0.000010 0.000010 0.000010 0.000010 0.000010 0.000010 0.000010 0.999810 0.000010 0.000010 0.000010 0.000010 0.000010 0.000010 0.000010 0.000010
0.000010 0.000010 0.000010 0.000010 0.000010 0.000010 0.000010 0.000010 0.000010 0.000010 0.999807 0.000010 0.000013 0.000010 0.000010 0.000010 0.000010 0.000010 0.000010 0.000010
0.000010 0.000010 0.000010 0.000010 0.000010 0.000010 0.000010 0.000010 0.000010 0.000010 0.999810 0.000010 0.000010 0.000010 0.000010 0.000010 0.000010 0.000010 0.000010 0.000010
0.000010 0.000010 0.000010 0.000010 0.000010 0.000010 0.000010 0.000010 0.000010 0.000010 0.999810 0.000010 0.000010 0.000010 0.000010 0.000010 0.000010 0.000010 0.000010 0.000010
0.000010 0.000010 0.000010 0.000010 0.000010 0.000010 0.000010 0.000010 0.000010 0.000010 0.999810 0.000010 0.000010 0.000010 0.000010 0.000010 0.000010 0.000010 0.000010 0.000010
0.000010 0.000010 0.000010 0.000010 0.000010 0.000010 0.000010 0.000010 0.000010 0.000010 0.999810 0.000010 0.000010 0.000010 0.000010 0.000010 0.000010 0.000010 0.000010 0.000010
0.000010 0.000010 0.000010 0.000010 0.000010 0.000010 0.000010 0.000010 0.000010 0.000010 0.999810 0.000010 0.000010 0.000010 0.000010 0.000010 0.000010 0.000010 0.000010 0.000010
0.000010 0.000010 0.000010 0.002620 0.000010 0.000010 0.000010 0.000010 0.000010 0.000010 0.868311 0.000010 0.000010 0.000010 0.000010 0.000010 0.000010 0.000010 0.000010 0.128899
0.000010 0.000010 0.000010 0.000010 0.000010 0.000010 0.000010 0.000010 0.000010 0.000010 0.999810 0.000010 0.000010 0.000010 0.000010 0.000010 0.000010 0.000010 0.000010 0.000010
0.000010 0.000010 0.000010 0.000010 0.000010 0.000010 0.000010 0.000010 0.000010 0.000010 0.999810 0.000010 0.000010 0.000010 0.000010 0.000010 0.000010 0.000010 0.000010 0.000010
0.000011 0.000010 0.000010 0.000010 0.000010 0.000010 0.000010 0.000010 0.000014 0.000010 0.999805 0.000010 0.000010 0.000010 0.000010 0.000010 0.000010 0.000010 0.000010 0.000010
0.078733 0.028476 0.045084 0.094693 0.047491 0.000010 0.000010 0.180779 0.003700 0.026501 0.073532 0.032063 0.000010 0.027337 0.000010 0.000010 0.023781 0.000010 0.010058 0.327713
0.000010 0.000010 0.656311 0.260508 0.000010 0.000010 0.000010 0.000010 0.000010 0.000010 0.000010 0.000010 0.000010 0.000010 0.000010 0.046291 0.034330 0.000010 0.000010 0.002409
0.000010 0.000010 0.506623 0.379768 0.000010 0.000010 0.000010 0.000010 0.000010 0.000010 0.000010 0.000010 0.000010 0.000010 0.000010 0.000010 0.113439 0.000010 0.000010 0.000010
0.000010 0.000010 0.525016 0.264464 0.000010 0.000010 0.000010 0.000010 0.000010 0.000010 0.000010 0.000010 0.000010 0.000010 0.000010 0.000010 0.210350 0.000010 0.000010 0.000010
0.000010 0.000012 0.616485 0.310738 0.000017 0.000010 0.000010 0.000010 0.000010 0.000010 0.000010 0.000010 0.000010 0.000010 0.000014 0.000010 0.072592 0.000013 0.000010 0.000010
0.000010 0.000010 0.313524 0.555272 0.000010 0.000010 0.000010 0.000010 0.000010 0.000010 0.009972 0.026810 0.000010 0.013570 0.000010 0.000010 0.080713 0.000010 0.000010 0.000010
0.000010 0.000010 0.999810 0.000010 0.000010 0.000010 0.000010 0.000010 0.000010 0.000010 0.000010 0.000010 0.000010 0.000010 0.000010 0.000010 0.000010 0.000010 0.000010 0.000010
0.000010 0.006732 0.395847 0.403228 0.000010 0.000010 0.000010 0.000010 0.000010 0.000010 0.049116 0.000010 0.000010 0.000010 0.000010 0.000010 0.068881 0.000010 0.000010 0.076056
0.015230 0.007329 0.502587 0.427399 0.000010 0.000010 0.000010 0.000010 0.000010 0.000010 0.000010 0.000010 0.000010 0.000010 0.000010 0.007081 0.040234 0.000010 0.000010 0.000010
0.038142 0.000010 0.339600 0.528560 0.000010 0.000010 0.000010 0.000010 0.000010 0.000010 0.000010 0.000010 0.000010 0.000010 0.000010 0.000010 0.093538 0.000010 0.000010 0.000010
0.000010 0.000010 0.566385 0.185302 0.000010 0.000010 0.000010 0.000010 0.000010 0.000010 0.000010 0.000010 0.000010 0.000010 0.000010 0.000010 0.114687 0.000010 0.000010 0.133466
0.000010 0.000010 0.999810 0.000010 0.000010 0.000010 0.000010 0.000010 0.000010 0.000010 0.000010 0.000010 0.000010 0.000010 0.000010 0.000010 0.000010 0.000010 0.000010 0.000010
0.000010 0.000010 0.999810 0.000010 0.000010 0.000010 0.000010 0.000010 0.000010 0.000010 0.000010 0.000010 0.000010 0.000010 0.000010 0.000010 0.000010 0.000010 0.000010 0.000010
0.000010 0.000010 0.458655 0.000010 0.000010 0.000010 0.000010 0.000010 0.000010 0.000010 0.000010 0.000010 0.000010 0.000010 0.000010 0.000010 0.541165 0.000010 0.000010 0.000010
0.000010 0.000010 0.000010 0.000010 0.000010 0.000010 0.000010 0.000010 0.000010 0.000010 0.000013 0.000010 0.000010 0.000010 0.000010 0.000010 0.999807 0.000010 0.000010 0.000010
0.000010 0.000010 0.000010 0.999810 0.000010 0.000010 0.000010 0.000010 0.000010 0.000010 0.000010 0.000010 0.000010 0.000010 0.000010 0.000010 0.000010 0.000010 0.000010 0.000010
0.000010 0.000010 0.000010 0.999810 0.000010 0.000010 0.000010 0.000010 0.000010 0.000010 0.000010 0.000010 0.000010 0.000010 0.000010 0.000010 0.000010 0.000010 0.000010 0.000010
0.000010 0.000010 0.378196 0.572882 0.000010 0.000010 0.000010 0.000010 0.000010 0.000010 0.000010 0.000010 0.000010 0.000010 0.000010 0.000010 0.048751 0.000010 0.000010 0.000010
0.027781 0.000151 0.020168 0.027802 0.044447 0.006064 0.031617 0.274611 0.000010 0.004056 0.016622 0.000010 0.076236 0.009640 0.000010 0.046344 0.003672 0.004279 0.031070 0.375411
0.000010 0.000010 0.000010 0.999810 0.000010 0.000010 0.000010 0.000010 0.000010 0.000010 0.000010 0.000010 0.000010 0.000010 0.000010 0.000010 0.000010 0.000010 0.000010 0.000010
0.016435 0.002139 0.000010 0.083431 0.042810 0.048709 0.058915 0.157754 0.006987 0.034839 0.019842 0.050923 0.123700 0.036004 0.000010 0.006318 0.000010 0.000010 0.023689 0.287464
0.000015 0.000010 0.000010 0.000010 0.000010 0.000010 0.000010 0.000010 0.000010 0.000010 0.000014 0.000010 0.000010 0.000010 0.000010 0.000010 0.999801 0.000010 0.000010 0.000010
0.000010 0.000010 0.350201 0.603344 0.000010 0.000010 0.000010 0.000010 0.000010 0.000010 0.000010 0.000010 0.000010 0.000010 0.000010 0.000010 0.046285 0.000010 0.000010 0.000010
0.000010 0.000010 0.000010 0.042572 0.000010 0.044940 0.044719 0.226727 0.009576 0.023785 0.002665 0.029260 0.127622 0.000010 0.000010 0.062045 0.021352 0.018677 0.021010 0.324991
0.000010 0.000010 0.000010 0.999810 0.000010 0.000010 0.000010 0.000010 0.000010 0.000010 0.000010 0.000010 0.000010 0.000010 0.000010 0.000010 0.000010 0.000010 0.000010 0.000010
0.018088 0.000010 0.000010 0.046987 0.000010 0.026393 0.105547 0.173300 0.000010 0.000010 0.000010 0.000010 0.215353 0.004797 0.013563 0.059124 0.000010 0.010140 0.037450 0.289177
0.000010 0.004983 0.000010 0.078930 0.001540 0.055734 0.084282 0.174544 0.000010 0.004650 0.000010 0.000010 0.280636 0.000010 0.000010 0.000010 0.000010 0.005803 0.018604 0.290202
0.000010 0.000010 0.000010 0.093351 0.000010 0.069978 0.091010 0.196941 0.000010 0.015027 0.000010 0.000010 0.288762 0.000010 0.000010 0.000010 0.000010 0.000010 0.000010 0.244801
0.000010 0.017196 0.000010 0.000010 0.000010 0.000010 0.000010 0.000010 0.000010 0.000010 0.000010 0.000010 0.000010 0.000010 0.000010 0.000010 0.000010 0.000010 0.982624 0.000010
0.022932 0.007186 0.037355 0.060319 0.000010 0.000010 0.000010 0.205117 0.000010 0.000010 0.064057 0.052614 0.000010 0.017196 0.000010 0.014844 0.000010 0.000010 0.202798 0.315492
0.039782 0.017036 0.000010 0.034523 0.019130 0.000010 0.000010 0.091378 0.000010 0.021932 0.000010 0.007722 0.000010 0.005656 0.000010 0.050764 0.011064 0.000010 0.245768 0.455166
0.000010 0.000010 0.000010 0.000010 0.000010 0.000010 0.000010 0.000010 0.000010 0.000010 0.000010 0.000010 0.000010 0.000010 0.000010 0.000010 0.000010 0.000010 0.999810 0.000010
0.000010 0.000010 0.000010 0.000010 0.000010 0.000010 0.000010 0.000010 0.000010 0.000010 0.000010 0.000010 0.000010 0.000010 0.000010 0.000010 0.000010 0.000010 0.999810 0.000010
0.039123 0.013087 0.000010 0.050844 0.000010 0.000010 0.000010 0.160969 0.012219 0.033716 0.001470 0.038541 0.000010 0.030360 0.000010 0.032010 0.000010 0.000010 0.269634 0.317947
0.000010 0.000010 0.000010 0.000010 0.000010 0.000010 0.000010 0.000010 0.000010 0.000010 0.007614 0.000010 0.000010 0.000010 0.000010 0.095808 0.000010 0.000010 0.896408 0.000010
0.000010 0.000010 0.000010 0.000010 0.000010 0.000010 0.000010 0.000010 0.000010 0.000010 0.000010 0.000010 0.000010 0.000010 0.000010 0.000010 0.000018 0.000010 0.999802 0.000010
0.000010 0.000010 0.000010 0.000010 0.000010 0.000010 0.000010 0.000010 0.000010 0.000010 0.000010 0.000010 0.000010 0.000010 0.000010 0.000010 0.000010 0.000010 0.999810 0.000010
0.019300 0.012351 0.025271 0.000010 0.000010 0.000010 0.000010 0.000016 0.000010 0.000010 0.018929 0.000010 0.000010 0.034023 0.000010 0.000010 0.000010 0.000010 0.767457 0.122532
0.012418 0.000010 0.000010 0.002198 0.002071 0.000010 0.000010 0.019498 0.000010 0.000010 0.032925 0.071331 0.000010 0.538507 0.000010 0.000010 0.025558 0.000010 0.000010 0.295385
0.000010 0.000010 0.000010 0.000010 0.000010 0.000010 0.000010 0.000010 0.000010 0.000010 0.000010 0.000010 0.000010 0.999810 0.000010 0.000010 0.000010 0.000010 0.000010 0.000010
0.000010 0.018901 0.006867 0.000010 0.000010 0.000010 0.000010 0.152240 0.045165 0.019511 0.027508 0.104905 0.000010 0.293812 0.000010 0.041638 0.022398 0.000010 0.000010 0.266966
0.000010 0.000010 0.000010 0.000010 0.000010 0.000010 0.000010 0.000010 0.000010 0.000010 0.000010 0.000010 0.000010 0.999810 0.000010 0.000010 0.000010 0.000010 0.000010 0.000010
0.000010 0.000010 0.000010 0.000010 0.000010 0.000010 0.000010 0.000010 0.000010 0.000019 0.000010 0.000010 0.000010 0.999801 0.000010 0.000010 0.000010 0.000010 0.000010 0.000010
0.000010 0.000010 0.000010 0.000010 0.000010 0.000010 0.000010 0.000010 0.000010 0.000010 0.000010 0.000010 0.000010 0.999810 0.000010 0.000010 0.000010 0.000010 0.000010 0.000010
0.000010 0.000010 0.000010 0.000010 0.006349 0.000010 0.000010 0.000010 0.033223 0.000010 0.056954 0.069384 0.000010 0.500499 0.000010 0.000010 0.022697 0.000010 0.000010 0.310764
0.000010 0.000010 0.000010 0.000010 0.000010 0.000010 0.000010 0.000010 0.000010 0.000010 0.000010 0.000010 0.000010 0.999810 0.000010 0.000010 0.000010 0.000010 0.000010 0.000010
0.000010 0.000013 0.000010 0.000010 0.000010 0.000010 0.000010 0.000010 0.000010 0.000010 0.000010 0.000010 0.000010 0.999807 0.000010 0.000010 0.000010 0.000010 0.000010 0.000010
0.041897 0.002920 0.032949 0.050097 0.016110 0.000010 0.000010 0.108817 0.004963 0.021772 0.062012 0.093022 0.003984 0.296388 0.000010 0.000010 0.000010 0.002613 0.000010 0.262396
0.000010 0.014051 0.000010 0.000010 0.000010 0.000010 0.000010 0.000010 0.000010 0.000010 0.013517 0.000010 0.000010 0.022170 0.000010 0.000010 0.012770 0.000010 0.000010 0.937341
0.005034 0.000010 0.000010 0.000010 0.000010 0.000010 0.000010 0.000010 0.000010 0.000010 0.000010 0.000010 0.000010 0.000010 0.000010 0.000010 0.029292 0.000010 0.000010 0.965504
0.000010 0.000010 0.000010 0.000010 0.000010 0.000010 0.000010 0.000010 0.000010 0.000010 0.000010 0.000010 0.000010 0.000010 0.000010 0.000010 0.003191 0.000010 0.000010 0.996629
0.000010 0.000010 0.037304 0.011682 0.034384 0.000010 0.000010 0.116053 0.070946 0.027171 0.054700 0.014948 0.000010 0.019383 0.000010 0.048991 0.000010 0.000010 0.007035 0.557323
0.000010 0.000010 0.000010 0.000010 0.000010 0.000010 0.000010 0.000010 0.000010 0.000010 0.000010 0.000010 0.000010 0.000010 0.000010 0.000010 0.000010 0.000010 0.000010 0.999810
0.000010 0.000010 0.000010 0.000010 0.000010 0.000010 0.000010 0.000010 0.000010 0.000010 0.000010 0.000010 0.000010 0.000010 0.000010 0.000010 0.000010 0.000010 0.000010 0.999810
0.000010 0.000010 0.000010 0.000010 0.000010 0.000010 0.000010 0.000010 0.000010 0.000010 0.000010 0.000010 0.000010 0.000010 0.000010 0.000010 0.000010 0.000010 0.000010 0.999810
0.017528 0.018291 0.000010 0.037478 0.000670 0.000010 0.000010 0.164750 0.091474 0.054275 0.031476 0.011861 0.000010 0.040025 0.000010 0.085720 0.000010 0.000010 0.022397 0.423983
0.036457 0.002337 0.004647 0.033463 0.015676 0.000010 0.000010 0.149606 0.000010 0.058706 0.013842 0.032288 0.011614 0.011369 0.007588 0.000325 0.000010 0.011243 0.000010 0.610789
0.000010 0.000010 0.000010 0.020783 0.049282 0.000010 0.000010 0.213055 0.000010 0.059847 0.020932 0.000010 0.000010 0.002975 0.000010 0.124980 0.022113 0.005226 0.014939 0.465778
0.006221 0.001506 0.000010 0.015857 0.000010 0.000010 0.000010 0.000010 0.000010 0.000010 0.028881 0.000010 0.000010 0.000010 0.000010 0.000010 0.014952 0.000010 0.000010 0.932444
0.002619 0.000010 0.007057 0.000010 0.013638 0.000010 0.000010 0.074388 0.000010 0.000010 0.032701 0.000010 0.000288 0.009222 0.000010 0.000010 0.023288 0.000010 0.000010 0.836687
0.015041 0.023997 0.006599 0.042773 0.000010 0.000010 0.000010 0.407722 0.000010 0.030829 0.036634 0.055217 0.001218 0.031613 0.000010 0.000010 0.016859 0.036141 0.000010 0.295288
0.035610 0.000010 0.043063 0.024986 0.000010 0.000010 0.000010 0.322782 0.056041 0.027182 0.013559 0.033174 0.000012 0.022317 0.000010 0.006465 0.005517 0.019106 0.011080 0.379056
0.038072 0.004270 0.006411 0.059467 0.004818 0.000010 0.030337 0.219979 0.024402 0.000010 0.013612 0.000010 0.100254 0.029296 0.000010 0.041650 0.002343 0.027163 0.008214 0.389672
0.000010 0.000010 0.000010 0.000010 0.000010 0.000010 0.000010 0.999810 0.000010 0.000010 0.000010 0.000010 0.000010 0.000010 0.000010 0.000010 0.000010 0.000010 0.000010 0.000010
0.000010 0.000010 0.000010 0.000010 0.000010 0.000010 0.000010 0.999810 0.000010 0.000010 0.000010 0.000010 0.000010 0.000010 0.000010 0.000010 0.000010 0.000010 0.000010 0.000010
0.046971 0.000010 0.015048 0.037699 0.065553 0.000010 0.000010 0.462949 0.000010 0.012477 0.005633 0.000010 0.000010 0.003814 0.000010 0.029027 0.000010 0.000010 0.000010 0.320729
0.036377 0.008729 0.000010 0.027730 0.000010 0.000010 0.000010 0.442813 0.000010 0.018537 0.000010 0.000016 0.000010 0.034165 0.000010 0.019253 0.005476 0.000010 0.000010 0.406802
0.027211 0.000010 0.019893 0.036882 0.019961 0.000010 0.000010 0.302980 0.001802 0.027488 0.014147 0.063341 0.022666 0.046963 0.000010 0.029990 0.013273 0.000010 0.040854 0.332500
0.024160 0.016792 0.000010 0.040811 0.040880 0.000010 0.000010 0.262980 0.058999 0.026109 0.026782 0.067927 0.000010 0.027397 0.000010 0.018629 0.011440 0.000010 0.000010 0.377026
0.027385 0.018707 0.050749 0.024368 0.026555 0.000010 0.000010 0.254634 0.000010 0.045890 0.038819 0.031420 0.001802 0.001582 0.000010 0.000010 0.014432 0.000010 0.031968 0.431629
0.000010 0.000010 0.000010 0.000010 0.000010 0.000010 0.000010 0.000010 0.000010 0.000010 0.000010 0.000010 0.000010 0.000010 0.000010 0.000010 0.000010 0.000010 0.000010 0.999810
0.000010 0.000010 0.000010 0.000010 0.000010 0.000010 0.000010 0.000010 0.000010 0.000010 0.000010 0.000010 0.000010 0.000010 0.000010 0.000010 0.000010 0.000010 0.000010 0.999810
0.000010 0.000010 0.000010 0.000010 0.000010 0.000010 0.000010 0.000010 0.000010 0.000010 0.000010 0.000010 0.000010 0.000010 0.000010 0.000010 0.000010 0.000010 0.000010 0.999810
0.000010 0.000010 0.000010 0.000010 0.000010 0.000010 0.000010 0.000010 0.000010 0.000010 0.000010 0.000010 0.000010 0.000010 0.000010 0.020437 0.000010 0.000010 0.000010 0.979383
0.000010 0.000010 0.000010 0.000010 0.000010 0.000010 0.095392 0.000010 0.000010 0.000010 0.000010 0.000010 0.004600 0.000010 0.000010 0.000010 0.000010 0.000010 0.000010 0.899839
0.000010 0.000010 0.000010 0.000010 0.000010 0.000010 0.000010 0.000010 0.000010 0.000010 0.000010 0.000010 0.000010 0.000010 0.000010 0.000010 0.000010 0.000010 0.000010 0.999810
0.001040 0.007665 0.007838 0.055683 0.000010 0.075135 0.063795 0.188173 0.016975 0.008615 0.040899 0.065625 0.039298 0.029867 0.000010 0.116640 0.000010 0.000010 0.003184 0.279530
0.006276 0.014140 0.054572 0.014855 0.039905 0.000010 0.000010 0.164449 0.001039 0.020088 0.055431 0.112796 0.000010 0.078504 0.000010 0.029730 0.000010 0.007928 0.000010 0.400228
0.000010 0.016011 0.000010 0.000010 0.000010 0.000010 0.000010 0.000010 0.000010 0.000010 0.000010 0.000010 0.000010 0.000010 0.000010 0.000010 0.000010 0.000010 0.000010 0.983809
0.006801 0.013861 0.011083 0.011108 0.024494 0.000010 0.000010 0.159750 0.038645 0.050874 0.024839 0.140509 0.017183 0.117702 0.013223 0.033581 0.005622 0.000010 0.000010 0.330685
0.000010 0.016124 0.000010 0.000010 0.000010 0.000010 0.000010 0.000010 0.000010 0.000010 0.000010 0.000010 0.000010 0.039410 0.000010 0.000010 0.003568 0.000010 0.000010 0.940738
0.000010 0.006349 0.000010 0.000010 0.000010 0.000010 0.000010 0.000010 0.000010 0.000010 0.019207 0.000010 0.000010 0.027541 0.000010 0.000010 0.000010 0.000010 0.000010 0.946743
0.019379 0.000010 0.000010 0.124032 0.000010 0.000010 0.000010 0.282574 0.071950 0.000010 0.000013 0.117541 0.000010 0.023278 0.000010 0.036475 0.000010 0.000010 0.000010 0.324648
0.015754 0.000010 0.000010 0.113085 0.000010 0.000010 0.000010 0.194850 0.056119 0.000010 0.022358 0.095732 0.000010 0.024528 0.000010 0.083311 0.005372 0.000010 0.000010 0.388790
0.034502 0.011334 0.062885 0.067248 0.011505 0.000010 0.000010 0.196274 0.042940 0.000010 0.015661 0.100258 0.000010 0.033143 0.000010 0.009144 0.000010 0.016712 0.018608 0.379727
0.023560 0.000784 0.000010 0.115674 0.000010 0.000010 0.000010 0.333953 0.000010 0.000010 0.013673 0.124453 0.000010 0.025763 0.000010 0.000010 0.000010 0.000011 0.000010 0.362018
0.014173 0.009701 0.029476 0.109161 0.025868 0.000010 0.000010 0.259050 0.000010 0.041243 0.026202 0.121759 0.000010 0.019611 0.000010 0.019048 0.000010 0.000010 0.000010 0.324627
0.000010 0.000010 0.999810 0.000010 0.000010 0.000010 0.000010 0.000010 0.000010 0.000010 0.000010 0.000010 0.000010 0.000010 0.000010 0.000010 0.000010 0.000010 0.000010 0.000010
0.000010 0.000010 0.999810 0.000010 0.000010 0.000010 0.000010 0.000010 0.000010 0.000010 0.000010 0.000010 0.000010 0.000010 0.000010 0.000010 0.000010 0.000010 0.000010 0.000010
0.000010 0.017150 0.041253 0.033823 0.000010 0.000010 0.000010 0.260463 0.005113 0.056040 0.023458 0.118772 0.000010 0.056787 0.000010 0.023052 0.016111 0.008835 0.000010 0.339073
0.000010 0.000010 0.641547 0.000010 0.000010 0.000010 0.000010 0.079089 0.000010 0.000010 0.000010 0.071576 0.000010 0.000010 0.000010 0.073373 0.000010 0.000010 0.000010 0.134265
0.000013 0.347340 0.000010 0.000010 0.000010 0.000010 0.000010 0.000010 0.000010 0.000010 0.000010 0.000010 0.000010 0.000010 0.000010 0.652477 0.000010 0.000010 0.000010 0.000010
0.000010 0.000010 0.064895 0.000010 0.006770 0.000010 0.000010 0.000010 0.000010 0.000010 0.073778 0.000010 0.770468 0.000010 0.000010 0.000010 0.012683 0.000010 0.000010 0.071265
0.000010 0.000010 0.000010 0.000010 0.000010 0.000010 0.000010 0.000010 0.000010 0.000010 0.000010 0.000010 0.999810 0.000010 0.000010 0.000010 0.000010 0.000010 0.000010 0.000010
0.032722 0.004824 0.111368 0.378591 0.000010 0.000010 0.000010 0.076540 0.000010 0.000010 0.023438 0.000010 0.351110 0.021287 0.000010 0.000010 0.000010 0.000010 0.000010 0.000010
0.000010 0.000010 0.000010 0.000010 0.000010 0.000010 0.000010 0.000010 0.000010 0.000010 0.000010 0.000010 0.999810 0.000010 0.000010 0.000010 0.000010 0.000010 0.000010 0.000010
0.022088 0.000010 0.004559 0.023427 0.021074 0.019006 0.000738 0.206335 0.048824 0.008511 0.046972 0.016720 0.127192 0.000010 0.000010 0.074434 0.007485 0.007874 0.023426 0.341306
0.004877 0.000010 0.000010 0.045642 0.001225 0.030143 0.088226 0.204960 0.048824 0.000010 0.000010 0.000010 0.195357 0.000206 0.000010 0.000010 0.000010 0.024309 0.052031 0.304121
0.011728 0.000010 0.032166 0.047961 0.038377 0.057221 0.048754 0.186773 0.046933 0.000010 0.043603 0.000010 0.111152 0.029466 0.000010 0.017155 0.004996 0.000010 0.043091 0.280575
0.000010 0.000010 0.000010 0.000010 0.000010 0.000010 0.000010 0.000010 0.000010 0.000010 0.000010 0.000010 0.999810 0.000010 0.000010 0.000010 0.000010 0.000010 0.000010 0.000010
0.000010 0.000010 0.067241 0.000010 0.000010 0.000010 0.000010 0.000010 0.000010 0.020809 0.011135 0.002540 0.747197 0.000010 0.000010 0.000010 0.000010 0.000010 0.000010 0.150938
0.000010 0.000010 0.000010 0.000010 0.000010 0.000010 0.000010 0.000010 0.000018 0.000010 0.000010 0.000010 0.999796 0.000014 0.000010 0.000012 0.000010 0.000010 0.000010 0.000010
0.005667 0.000010 0.035909 0.057272 0.034976 0.003946 0.046581 0.226756 0.013293 0.009314 0.023119 0.000018 0.189243 0.027428 0.000010 0.010281 0.000010 0.020538 0.035296 0.260333
0.000010 0.000010 0.000010 0.045403 0.000010 0.025207 0.087612 0.252913 0.000010 0.000010 0.010807 0.062925 0.191461 0.019088 0.000010 0.022141 0.004172 0.000010 0.034966 0.243226
0.042264 0.014809 0.000010 0.040463 0.050390 0.000010 0.000010 0.206851 0.000010 0.021761 0.027151 0.075352 0.000010 0.061567 0.000010 0.126306 0.000010 0.000010 0.000010 0.332996
0.060918 0.030580 0.038471 0.069364 0.015799 0.000010 0.000010 0.070020 0.000010 0.015148 0.063337 0.098333 0.000010 0.055697 0.000010 0.085511 0.001704 0.030655 0.018853 0.345561
0.999810 0.000010 0.000010 0.000010 0.000010 0.000010 0.000010 0.000010 0.000010 0.000010 0.000010 0.000010 0.000010 0.000010 0.000010 0.000010 0.000010 0.000010 0.000010 0.000010
0.999810 0.000010 0.000010 0.000010 0.000010 0.000010 0.000010 0.000010 0.000010 0.000010 0.000010 0.000010 0.000010 0.000010 0.000010 0.000010 0.000010 0.000010 0.000010 0.000010
0.067990 0.018111 0.032417 0.098717 0.020300 0.000010 0.000010 0.193273 0.024922 0.048899 0.035405 0.058499 0.000010 0.023595 0.000010 0.104537 0.000013 0.000010 0.000010 0.273262
0.999810 0.000010 0.000010 0.000010 0.000010 0.000010 0.000010 0.000010 0.000010 0.000010 0.000010 0.000010 0.000010 0.000010 0.000010 0.000010 0.000010 0.000010 0.000010 0.000010
0.999810 0.000010 0.000010 0.000010 0.000010 0.000010 0.000010 0.000010 0.000010 0.000010 0.000010 0.000010 0.000010 0.000010 0.000010 0.000010 0.000010 0.000010 0.000010 0.000010
0.399641 0.032322 0.013288 0.057121 0.000010 0.000010 0.000010 0.088150 0.000010 0.000010 0.020153 0.101799 0.000010 0.006513 0.000010 0.051909 0.000010 0.008057 0.000010 0.220957
0.000010 0.000010 0.999810 0.000010 0.000010 0.000010 0.000010 0.000010 0.000010 0.000010 0.000010 0.000010 0.000010 0.000010 0.000010 0.000010 0.000010 0.000010 0.000010 0.000010
0.000010 0.613143 0.000010 0.000010 0.000010 0.000010 0.000010 0.000010 0.000010 0.000010 0.000010 0.000010 0.000010 0.000010 0.000010 0.386677 0.000010 0.000010 0.000010 0.000010
0.034804 0.000010 0.032263 0.060943 0.000010 0.000010 0.000010 0.459320 0.000010 0.000010 0.038854 0.017513 0.000010 0.000010 0.000010 0.012483 0.000010 0.007547 0.000010 0.336165
0.050199 0.011229 0.022139 0.043934 0.000010 0.000010 0.000010 0.397899 0.000010 0.002414 0.040836 0.000815 0.004963 0.026045 0.000010 0.017198 0.018150 0.000010 0.019812 0.344308
0.022147 0.015723 0.056154 0.026121 0.000010 0.000010 0.000010 0.390664 0.000010 0.000010 0.064793 0.000010 0.000010 0.010743 0.000010 0.009968 0.025657 0.000010 0.000010 0.377930
0.019640 0.016554 0.077854 0.033768 0.003140 0.000010 0.000010 0.195888 0.053862 0.013286 0.058317 0.049006 0.000010 0.015186 0.000010 0.030830 0.004841 0.002484 0.002273 0.423031
0.030494 0.013300 0.013912 0.052135 0.000010 0.000010 0.000010 0.356635 0.000010 0.030118 0.043358 0.031683 0.000010 0.026995 0.000010 0.005701 0.025037 0.009732 0.021023 0.339816
0.000010 0.000010 0.000010 0.000010 0.000010 0.000010 0.000010 0.999810 0.000010 0.000010 0.000010 0.000010 0.000010 0.000010 0.000010 0.000010 0.000010 0.000010 0.000010 0.000010
0.000010 0.000010 0.000010 0.000010 0.000010 0.000010 0.000010 0.999810 0.000010 0.000010 0.000010 0.000010 0.000010 0.000010 0.000010 0.000010 0.000010 0.000010 0.000010 0.000010
0.000010 0.008174 0.000010 0.042485 0.046479 0.011158 0.011562 0.293632 0.000010 0.017798 0.028214 0.083079 0.001676 0.032571 0.001380 0.039235 0.012934 0.000010 0.000010 0.369572
0.000010 0.000010 0.000010 0.000010 0.000010 0.000010 0.000010 0.485365 0.000010 0.000010 0.021469 0.000010 0.000010 0.000010 0.000010 0.000010 0.000010 0.000010 0.000010 0.492996
0.000010 0.000010 0.000010 0.000010 0.002690 0.000010 0.000010 0.458337 0.000010 0.000010 0.037825 0.000010 0.000010 0.008259 0.000010 0.000010 0.000010 0.000010 0.000010 0.492738
0.000010 0.000010 0.000010 0.000010 0.000010 0.000010 0.000010 0.999810 0.000010 0.000010 0.000010 0.000010 0.000010 0.000010 0.000010 0.000010 0.000010 0.000010 0.000010 0.000010
0.024665 0.024807 0.027996 0.041735 0.000010 0.000010 0.000010 0.296997 0.017684 0.022399 0.036461 0.034172 0.000010 0.010154 0.000010 0.052943 0.015003 0.000010 0.015180 0.379743
0.035979 0.017200 0.014637 0.076310 0.018975 0.000010 0.000010 0.313262 0.000010 0.000010 0.028789 0.000010 0.013865 0.022045 0.000010 0.000010 0.006696 0.000010 0.000010 0.452151
0.000010 0.000010 0.000010 0.000010 0.000010 0.000010 0.000010 0.999810 0.000010 0.000010 0.000010 0.000010 0.000010 0.000010 0.000010 0.000010 0.000010 0.000010 0.000010 0.000010
0.000010 0.000010 0.000010 0.000010 0.000010 0.000010 0.000010 0.999810 0.000010 0.000010 0.000010 0.000010 0.000010 0.000010 0.000010 0.000010 0.000010 0.000010 0.000010 0.000010
0.018419 0.001510 0.072962 0.023850 0.003935 0.000010 0.000010 0.295713 0.032754 0.024949 0.004509 0.050673 0.000010 0.000010 0.000010 0.038655 0.006261 0.000010 0.005595 0.420156
0.025311 0.000010 0.000010 0.062168 0.000010 0.000010 0.000010 0.341057 0.023671 0.023552 0.038960 0.022712 0.000010 0.006168 0.000010 0.000010 0.000010 0.009061 0.000010 0.447240
0.031413 0.006980 0.018599 0.036560 0.000010 0.000010 0.000010 0.282236 0.011196 0.031311 0.013422 0.113233 0.000010 0.010200 0.000010 0.015053 0.034652 0.005553 0.025540 0.364004
0.037803 0.016172 0.056108 0.078356 0.000010 0.000010 0.000010 0.331100 0.000010 0.010816 0.012865 0.015715 0.000010 0.023535 0.000010 0.000010 0.002735 0.000010 0.000010 0.414705
0.056952 0.020091 0.039594 0.041782 0.000010 0.001516 0.000010 0.316188 0.004725 0.037645 0.054273 0.020805 0.015240 0.000010 0.000010 0.000010 0.000010 0.000010 0.006618 0.384500
0.030331 0.010860 0.029459 0.013536 0.449627 0.000010 0.000010 0.079854 0.068962 0.017924 0.035330 0.033278 0.000010 0.024816 0.049263 0.015826 0.008494 0.000010 0.000836 0.131562
0.000010 0.000010 0.000010 0.000010 0.999810 0.000010 0.000010 0.000010 0.000010 0.000010 0.000010 0.000010 0.000010 0.000010 0.000010 0.000010 0.000010 0.000010 0.000010 0.000010
0.000010 0.000010 0.000010 0.000010 0.999810 0.000010 0.000010 0.000010 0.000010 0.000010 0.000010 0.000010 0.000010 0.000010 0.000010 0.000010 0.000010 0.000010 0.000010 0.000010
0.000010 0.000010 0.000010 0.000010 0.999810 0.000010 0.000010 0.000010 0.000010 0.000010 0.000010 0.000010 0.000010 0.000010 0.000010 0.000010 0.000010 0.000010 0.000010 0.000010
0.000010 0.000010 0.000010 0.000010 0.999810 0.000010 0.000010 0.000010 0.000010 0.000010 0.000010 0.000010 0.000010 0.000010 0.000010 0.000010 0.000010 0.000010 0.000010 0.000010
0.000010 0.000010 0.000010 0.000010 0.999810 0.000010 0.000010 0.000010 0.000010 0.000010 0.000010 0.000010 0.000010 0.000010 0.000010 0.000010 0.000010 0.000010 0.000010 0.000010
0.000010 0.000010 0.000010 0.000010 0.999810 0.000010 0.000010 0.000010 0.000010 0.000010 0.000010 0.000010 0.000010 0.000010 0.000010 0.000010 0.000010 0.000010 0.000010 0.000010
0.000010 0.000010 0.000010 0.000010 0.999810 0.000010 0.000010 0.000010 0.000010 0.000010 0.000010 0.000010 0.000010 0.000010 0.000010 0.000010 0.000010 0.000010 0.000010 0.000010
0.000010 0.000010 0.000010 0.000010 0.999810 0.000010 0.000010 0.000010 0.000010 0.000010 0.000010 0.000010 0.000010 0.000010 0.000010 0.000010 0.000010 0.000010 0.000010 0.000010
0.000010 0.000010 0.000010 0.000010 0.999810 0.000010 0.000010 0.000010 0.000010 0.000010 0.000010 0.000010 0.000010 0.000010 0.000010 0.000010 0.000010 0.000010 0.000010 0.000010
0.000010 0.000010 0.000010 0.000010 0.999810 0.000010 0.000010 0.000010 0.000010 0.000010 0.000010 0.000010 0.000010 0.000010 0.000010 0.000010 0.000010 0.000010 0.000010 0.000010
0.000010 0.000010 0.000010 0.000010 0.999810 0.000010 0.000010 0.000010 0.000010 0.000010 0.000010 0.000010 0.000010 0.000010 0.000010 0.000010 0.000010 0.000010 0.000010 0.000010
0.000010 0.000010 0.000010 0.000010 0.999809 0.000010 0.000010 0.000010 0.000010 0.000010 0.000010 0.000010 0.000010 0.000010 0.000011 0.000010 0.000010 0.000010 0.000010 0.000010
0.000010 0.000010 0.000010 0.000010 0.348147 0.000010 0.000010 0.000010 0.000010 0.000010 0.000010 0.000010 0.000010 0.000010 0.000010 0.000010 0.000010 0.651673 0.000010 0.000010
0.000010 0.000010 0.000010 0.000010 0.000010 0.000010 0.000010 0.000010 0.000010 0.000010 0.000010 0.000010 0.000010 0.000010 0.000010 0.000010 0.000010 0.999810 0.000010 0.000010
0.000010 0.000010 0.000010 0.000010 0.000010 0.000010 0.000010 0.000010 0.000010 0.000019 0.000010 0.000010 0.000010 0.000010 0.000010 0.000011 0.000010 0.999800 0.000010 0.000010
0.000010 0.000010 0.000010 0.000010 0.000010 0.000010 0.000010 0.000010 0.000010 0.000019 0.000010 0.000010 0.000010 0.000010 0.000010 0.000012 0.000010 0.999799 0.000010 0.000010
0.000010 0.000010 0.000010 0.000010 0.000010 0.000010 0.000010 0.000010 0.000010 0.000010 0.000010 0.000010 0.000010 0.000010 0.000010 0.000010 0.000010 0.999810 0.000010 0.000010
0.000010 0.000010 0.000010 0.000010 0.000010 0.000010 0.000010 0.000010 0.000010 0.000010 0.000010 0.000010 0.000010 0.000010 0.000010 0.000010 0.000010 0.999810 0.000010 0.000010
0.000010 0.000010 0.000010 0.000010 0.000010 0.000010 0.000010 0.000010 0.000010 0.000010 0.000010 0.000010 0.000010 0.000010 0.999810 0.000010 0.000010 0.000010 0.000010 0.000010
0.000010 0.000010 0.000010 0.000010 0.000010 0.000010 0.000010 0.000010 0.000010 0.000010 0.000010 0.000010 0.000010 0.000010 0.999810 0.000010 0.000010 0.000010 0.000010 0.000010
0.000010 0.000010 0.000010 0.000010 0.000010 0.000010 0.000010 0.000010 0.000010 0.000010 0.000010 0.000010 0.000010 0.000010 0.999810 0.000010 0.000010 0.000010 0.000010 0.000010
0.000010 0.000010 0.000010 0.000010 0.000010 0.000010 0.000010 0.000010 0.000010 0.000010 0.000010 0.000010 0.000010 0.000010 0.999810 0.000010 0.000010 0.000010 0.000010 0.000010
0.000010 0.000010 0.000010 0.000010 0.000010 0.000010 0.000010 0.000010 0.000010 0.000010 0.000010 0.000010 0.000010 0.000010 0.999810 0.000010 0.000010 0.000010 0.000010 0.000010
0.000010 0.000010 0.000010 0.000010 0.000010 0.000010 0.000010 0.000010 0.000010 0.000010 0.000010 0.000010 0.000010 0.000010 0.999810 0.000010 0.000010 0.000010 0.000010 0.000010
0.000010 0.000010 0.000010 0.000010 0.000010 0.000010 0.000010 0.000010 0.000010 0.000010 0.000010 0.000010 0.000010 0.000010 0.999810 0.000010 0.000010 0.000010 0.000010 0.000010
0.000010 0.000010 0.000010 0.026201 0.034283 0.000010 0.000010 0.000010 0.000010 0.044143 0.000010 0.000010 0.000010 0.015794 0.757291 0.000010 0.011776 0.000010 0.000010 0.110381
0.000010 0.004465 0.021803 0.000010 0.026906 0.000010 0.000010 0.000010 0.121531 0.091874 0.030867 0.002039 0.000010 0.032500 0.505890 0.044206 0.000010 0.001948 0.000010 0.115892
0.010789 0.000010 0.000010 0.017834 0.000010 0.000010 0.000010 0.000010 0.093857 0.000010 0.000010 0.000766 0.000010 0.000010 0.766438 0.011870 0.000010 0.018762 0.000010 0.079564
0.000010 0.000019 0.000010 0.018858 0.029294 0.000010 0.000010 0.000010 0.145106 0.028217 0.000010 0.000010 0.000010 0.000010 0.689463 0.000010 0.000010 0.000010 0.000010 0.088913
0.000010 0.000010 0.000010 0.000010 0.000010 0.000010 0.000010 0.000010 0.000010 0.000010 0.000010 0.000010 0.000010 0.000010 0.999810 0.000010 0.000010 0.000010 0.000010 0.000010
0.000010 0.000010 0.000010 0.000010 0.000010 0.000010 0.000010 0.000010 0.000010 0.000010 0.000010 0.000010 0.000010 0.000010 0.999810 0.000010 0.000010 0.000010 0.000010 0.000010
0.025504 0.000010 0.080165 0.000010 0.017240 0.000010 0.000010 0.000010 0.022985 0.000010 0.000010 0.000010 0.000010 0.000010 0.751085 0.000010 0.000641 0.000010 0.030306 0.071955
0.010858 0.019706 0.000010 0.000010 0.002747 0.000010 0.000010 0.000010 0.065225 0.000010 0.030379 0.000010 0.000010 0.021148 0.831592 0.000010 0.018225 0.000010 0.000010 0.000010
0.020478 0.000010 0.015066 0.000010 0.084323 0.000010 0.000010 0.000010 0.045258 0.036610 0.010162 0.000010 0.000010 0.006684 0.725783 0.000010 0.007124 0.000056 0.000010 0.048365
0.000010 0.000010 0.000010 0.000010 0.000010 0.000010 0.000010 0.000010 0.999810 0.000010 0.000010 0.000010 0.000010 0.000010 0.000010 0.000010 0.000010 0.000010 0.000010 0.000010
0.000010 0.000010 0.000010 0.000010 0.000010 0.000010 0.000010 0.000010 0.999810 0.000010 0.000010 0.000010 0.000010 0.000010 0.000010 0.000010 0.000010 0.000010 0.000010 0.000010
0.000010 0.006395 0.000010 0.044799 0.029152 0.000010 0.000010 0.000010 0.466499 0.196345 0.027788 0.024393 0.000010 0.000010 0.059059 0.034620 0.000010 0.005561 0.000010 0.105301
0.000010 0.000010 0.000010 0.000010 0.000010 0.000010 0.000010 0.000010 0.999810 0.000010 0.000010 0.000010 0.000010 0.000010 0.000010 0.000010 0.000010 0.000010 0.000010 0.000010
0.000010 0.000010 0.000010 0.000010 0.000010 0.000010 0.000010 0.000010 0.999810 0.000010 0.000010 0.000010 0.000010 0.000010 0.000010 0.000010 0.000010 0.000010 0.000010 0.000010
0.000010 0.000010 0.000010 0.045020 0.057586 0.000010 0.146636 0.000010 0.014858 0.157885 0.016588 0.000010 0.000010 0.019080 0.542227 0.000010 0.000010 0.000010 0.000010 0.000010
0.000010 0.000010 0.000010 0.000010 0.000010 0.000010 0.999810 0.000010 0.000010 0.000010 0.000010 0.000010 0.000010 0.000010 0.000010 0.000010 0.000010 0.000010 0.000010 0.000010
0.000010 0.000010 0.000010 0.000010 0.000010 0.000010 0.999810 0.000010 0.000010 0.000010 0.000010 0.000010 0.000010 0.000010 0.000010 0.000010 0.000010 0.000010 0.000010 0.000010
0.000010 0.000010 0.000010 0.000010 0.000010 0.000010 0.999808 0.000010 0.000010 0.000010 0.000010 0.000010 0.000010 0.000010 0.000012 0.000010 0.000010 0.000010 0.000010 0.000010
0.000010 0.000010 0.000010 0.000010 0.000010 0.000010 0.675908 0.000010 0.323912 0.000010 0.000010 0.000010 0.000010 0.000010 0.000010 0.000010 0.000010 0.000010 0.000010 0.000010
0.000010 0.000010 0.000010 0.000010 0.000010 0.000010 0.676348 0.000010 0.323470 0.000010 0.000010 0.000012 0.000010 0.000010 0.000010 0.000010 0.000010 0.000010 0.000010 0.000010
0.000010 0.000010 0.000010 0.028440 0.048515 0.000010 0.000010 0.047890 0.398017 0.132187 0.000010 0.002140 0.000010 0.000010 0.172395 0.027010 0.009131 0.000010 0.000010 0.134174
0.000010 0.000010 0.000010 0.004499 0.000010 0.144807 0.386210 0.000010 0.131020 0.000010 0.000010 0.000010 0.104167 0.000010 0.117050 0.013899 0.000010 0.018082 0.080156 0.000010
0.000010 0.003580 0.020815 0.020554 0.053886 0.079678 0.089844 0.000010 0.152153 0.057129 0.019710 0.010559 0.031922 0.000010 0.370113 0.008167 0.000010 0.000010 0.076893 0.004947
0.000010 0.000010 0.000010 0.000010 0.000010 0.000010 0.000010 0.000010 0.999810 0.000010 0.000010 0.000010 0.000010 0.000010 0.000010 0.000010 0.000010 0.000010 0.000010 0.000010
0.000010 0.000010 0.000010 0.000010 0.000010 0.000010 0.000010 0.000010 0.999810 0.000010 0.000010 0.000010 0.000010 0.000010 0.000010 0.000010 0.000010 0.000010 0.000010 0.000010
0.000010 0.000010 0.000010 0.000010 0.000010 0.000010 0.000010 0.000010 0.999810 0.000010 0.000010 0.000010 0.000010 0.000010 0.000010 0.000010 0.000010 0.000010 0.000010 0.000010
0.000010 0.000010 0.000010 0.000010 0.000010 0.000010 0.000010 0.000010 0.999810 0.000010 0.000010 0.000010 0.000010 0.000010 0.000010 0.000010 0.000010 0.000010 0.000010 0.000010
0.000010 0.000010 0.000010 0.000010 0.000010 0.000010 0.000010 0.000010 0.999810 0.000010 0.000010 0.000010 0.000010 0.000010 0.000010 0.000010 0.000010 0.000010 0.000010 0.000010
0.000010 0.000010 0.000010 0.000010 0.000010 0.000010 0.000010 0.000010 0.999810 0.000010 0.000010 0.000010 0.000010 0.000010 0.000010 0.000010 0.000010 0.000010 0.000010 0.000010
