# Supplementary material for: Genetic analysis of Thai cattle reveals a Southeast Asian indicine ancestry
Source: PeerJ. 2015 Oct 27;3:e1318. doi: 10.7717/peerj.1318 (PMC4627918; doi:10.7717/peerj.1318)
Supplement: Dataset S2 — The Q values inferred by ADMIXTURE for each modeled K are shown for each individual, which are labeled according to breed information. The data are organized into three folders, each of which represents the ADMIXTURE experiments described in Fig. S5. [file peerj-03-1318-s007.zip › SupplementDataS7/28experiments/experiment_11/3.Q]

0.999980 0.000010 0.000010
0.999980 0.000010 0.000010
0.999980 0.000010 0.000010
0.999980 0.000010 0.000010
0.999980 0.000010 0.000010
0.999980 0.000010 0.000010
0.999980 0.000010 0.000010
0.999980 0.000010 0.000010
0.999980 0.000010 0.000010
0.999980 0.000010 0.000010
0.944860 0.032309 0.022831
0.984454 0.004119 0.011427
0.961058 0.038932 0.000010
0.980801 0.019189 0.000010
0.962234 0.031998 0.005768
0.968481 0.016714 0.014806
0.976444 0.023546 0.000010
0.951093 0.023183 0.025724
0.973740 0.021479 0.004781
0.928269 0.058271 0.013460
0.970855 0.029135 0.000010
0.964777 0.035213 0.000010
0.960624 0.032855 0.006520
0.964294 0.035696 0.000010
0.913346 0.047718 0.038935
0.959526 0.034131 0.006343
0.950701 0.035309 0.013990
0.933306 0.042332 0.024361
0.952502 0.039397 0.008102
0.986758 0.013232 0.000010
0.915675 0.026783 0.057542
0.919786 0.000010 0.080204
0.859963 0.000010 0.140027
0.825785 0.000010 0.174205
0.809808 0.000010 0.190182
0.858445 0.000010 0.141545
0.924941 0.005926 0.069133
0.843351 0.000010 0.156639
0.797242 0.000010 0.202748
0.738275 0.000010 0.261715
0.794488 0.000010 0.205502
0.839347 0.000010 0.160643
0.935765 0.000010 0.064225
0.815156 0.000010 0.184834
0.879644 0.000010 0.120346
0.832178 0.000010 0.167812
0.834819 0.000010 0.165171
0.811028 0.000010 0.188962
0.852425 0.000010 0.147565
0.857997 0.000010 0.141993
0.999980 0.000010 0.000010
0.999980 0.000010 0.000010
0.999973 0.000017 0.000010
0.991402 0.000010 0.008588
0.999980 0.000010 0.000010
0.999980 0.000010 0.000010
0.988177 0.011813 0.000010
0.999980 0.000010 0.000010
0.999980 0.000010 0.000010
0.998844 0.001146 0.000010
0.999980 0.000010 0.000010
0.999980 0.000010 0.000010
0.977905 0.000010 0.022085
0.999980 0.000010 0.000010
0.999980 0.000010 0.000010
0.999980 0.000010 0.000010
0.985365 0.000010 0.014625
0.984782 0.004148 0.011070
0.999980 0.000010 0.000010
0.999980 0.000010 0.000010
0.999980 0.000010 0.000010
0.999980 0.000010 0.000010
0.999980 0.000010 0.000010
0.999980 0.000010 0.000010
0.999980 0.000010 0.000010
0.999980 0.000010 0.000010
0.999980 0.000010 0.000010
0.999980 0.000010 0.000010
0.999980 0.000010 0.000010
0.999980 0.000010 0.000010
0.941523 0.058467 0.000010
0.999980 0.000010 0.000010
0.999980 0.000010 0.000010
0.999980 0.000010 0.000010
0.999693 0.000297 0.000010
0.999980 0.000010 0.000010
0.999980 0.000010 0.000010
0.999980 0.000010 0.000010
0.994531 0.005459 0.000010
0.999980 0.000010 0.000010
0.999980 0.000010 0.000010
0.999980 0.000010 0.000010
0.999980 0.000010 0.000010
0.999980 0.000010 0.000010
0.999980 0.000010 0.000010
0.982982 0.012937 0.004081
0.999980 0.000010 0.000010
0.999980 0.000010 0.000010
0.870235 0.055564 0.074201
0.999980 0.000010 0.000010
0.857207 0.021743 0.121050
0.999980 0.000010 0.000010
0.999980 0.000010 0.000010
0.846892 0.050604 0.102504
0.999980 0.000010 0.000010
0.747128 0.055589 0.197283
0.779009 0.025906 0.195085
0.774225 0.015757 0.210018
0.975769 0.017322 0.006909
0.973465 0.026525 0.000010
0.938173 0.054212 0.007615
0.763083 0.000010 0.236907
0.999980 0.000010 0.000010
0.944069 0.055921 0.000010
0.823764 0.001313 0.174923
0.763463 0.000010 0.236527
0.986433 0.001884 0.011683
0.964966 0.026037 0.008997
0.990640 0.009350 0.000010
0.999980 0.000010 0.000010
0.981679 0.018311 0.000010
0.999980 0.000010 0.000010
0.999980 0.000010 0.000010
0.999980 0.000010 0.000010
0.978219 0.021771 0.000010
0.999980 0.000010 0.000010
0.999980 0.000010 0.000010
0.965455 0.034535 0.000010
0.946538 0.053452 0.000010
0.947381 0.052515 0.000104
0.930971 0.065941 0.003089
0.935787 0.063678 0.000535
0.949590 0.050400 0.000010
0.961871 0.038119 0.000010
0.934662 0.065328 0.000010
0.943382 0.056608 0.000010
0.921250 0.064072 0.014678
0.920492 0.079498 0.000010
0.940464 0.059526 0.000010
0.933074 0.061115 0.005811
0.921759 0.068599 0.009643
0.922151 0.066522 0.011326
0.882444 0.047404 0.070151
0.946976 0.050329 0.002695
0.940950 0.052361 0.006689
0.926478 0.073512 0.000010
0.966433 0.033557 0.000010
0.942909 0.047456 0.009636
0.933323 0.055584 0.011093
0.942885 0.045722 0.011393
0.980883 0.019107 0.000010
0.988214 0.011776 0.000010
0.995216 0.004774 0.000010
0.975879 0.024111 0.000010
0.855839 0.000010 0.144151
0.999980 0.000010 0.000010
0.874135 0.007270 0.118595
0.948132 0.051858 0.000010
0.995979 0.004011 0.000010
0.925078 0.067537 0.007385
0.999980 0.000010 0.000010
0.966766 0.033224 0.000010
0.938902 0.061088 0.000010
0.959552 0.040438 0.000010
0.944086 0.055904 0.000010
0.952941 0.047049 0.000010
0.961350 0.038640 0.000010
0.993296 0.000010 0.006694
0.999980 0.000010 0.000010
0.958282 0.031729 0.009989
0.970748 0.000187 0.029064
0.999980 0.000010 0.000010
0.812219 0.031939 0.155842
0.793563 0.000010 0.206427
0.907923 0.012472 0.079605
0.801996 0.000010 0.197994
0.887386 0.055256 0.057358
0.769851 0.057312 0.172837
0.829328 0.062860 0.107812
0.794927 0.006463 0.198610
0.813611 0.016586 0.169803
0.813488 0.005093 0.181420
0.821813 0.062663 0.115524
0.822950 0.008311 0.168739
0.940561 0.059429 0.000010
0.951520 0.048470 0.000010
0.999980 0.000010 0.000010
0.992826 0.007164 0.000010
0.953221 0.046769 0.000010
0.999980 0.000010 0.000010
0.996930 0.003060 0.000010
0.974185 0.025805 0.000010
0.999980 0.000010 0.000010
0.999980 0.000010 0.000010
0.948838 0.051152 0.000010
0.959876 0.039060 0.001064
0.968658 0.031332 0.000010
0.957209 0.042781 0.000010
0.957079 0.042911 0.000010
0.983535 0.016455 0.000010
0.984941 0.015049 0.000010
0.915295 0.054443 0.030262
0.949973 0.050017 0.000010
0.946637 0.053353 0.000010
0.928293 0.020667 0.051041
0.964499 0.025886 0.009616
0.953176 0.040077 0.006746
0.953997 0.045993 0.000010
0.953039 0.046951 0.000010
0.955719 0.044271 0.000010
0.935576 0.063843 0.000581
0.960561 0.039429 0.000010
0.965413 0.031432 0.003155
0.966810 0.016950 0.016240
0.630121 0.369869 0.000010
0.342371 0.619765 0.037863
0.299983 0.700007 0.000010
0.391923 0.608067 0.000010
0.296622 0.703368 0.000010
0.367998 0.631992 0.000010
0.333911 0.666079 0.000010
0.302718 0.697272 0.000010
0.358127 0.641863 0.000010
0.311621 0.688369 0.000010
0.356512 0.643478 0.000010
0.387082 0.612908 0.000010
0.312982 0.687008 0.000010
0.146827 0.853163 0.000010
0.041415 0.958575 0.000010
0.000010 0.999980 0.000010
0.000018 0.999972 0.000010
0.000010 0.999980 0.000010
0.000010 0.999980 0.000010
0.000010 0.999980 0.000010
0.000010 0.999980 0.000010
0.000010 0.999980 0.000010
0.000010 0.999980 0.000010
0.000010 0.999980 0.000010
0.000010 0.999980 0.000010
0.000010 0.999980 0.000010
0.169589 0.830401 0.000010
0.385441 0.613942 0.000617
0.126543 0.873447 0.000010
0.194538 0.796080 0.009382
0.000010 0.999980 0.000010
0.000010 0.999980 0.000010
0.188833 0.811157 0.000010
0.091288 0.908702 0.000010
0.155158 0.844832 0.000010
0.761566 0.238424 0.000010
0.697060 0.273311 0.029628
0.755073 0.244917 0.000010
0.719659 0.280331 0.000010
0.685651 0.263908 0.050442
0.207133 0.651934 0.140933
0.000010 0.000010 0.999980
0.000010 0.000010 0.999980
0.000010 0.000010 0.999980
0.162530 0.008104 0.829366
0.166075 0.004940 0.828985
0.635619 0.353077 0.011304
0.306489 0.180318 0.513193
0.385693 0.464897 0.149410
0.651444 0.348546 0.000010
0.646152 0.353838 0.000010
0.740807 0.253139 0.006053
0.778782 0.221208 0.000010
0.687966 0.312024 0.000010
0.620356 0.379634 0.000010
