# Supplementary material for: Genetic analysis of Thai cattle reveals a Southeast Asian indicine ancestry
Source: PeerJ. 2015 Oct 27;3:e1318. doi: 10.7717/peerj.1318 (PMC4627918; doi:10.7717/peerj.1318)
Supplement: Dataset S2 — The Q values inferred by ADMIXTURE for each modeled K are shown for each individual, which are labeled according to breed information. The data are organized into three folders, each of which represents the ADMIXTURE experiments described in Fig. S5. [file peerj-03-1318-s007.zip › SupplementDataS7/28experiments/experiment_11/4.Q]

0.000010 0.999970 0.000010 0.000010
0.000010 0.999970 0.000010 0.000010
0.000010 0.999970 0.000010 0.000010
0.000010 0.999970 0.000010 0.000010
0.000010 0.999970 0.000010 0.000010
0.000010 0.999970 0.000010 0.000010
0.000010 0.999970 0.000010 0.000010
0.000010 0.999970 0.000010 0.000010
0.785572 0.214408 0.000010 0.000010
0.788163 0.211817 0.000010 0.000010
0.960695 0.000010 0.020514 0.018781
0.998807 0.000010 0.000010 0.001173
0.974766 0.002840 0.022383 0.000010
0.999970 0.000010 0.000010 0.000010
0.987458 0.000010 0.012522 0.000010
0.988226 0.000215 0.000010 0.011550
0.989618 0.004595 0.005777 0.000010
0.964551 0.003820 0.008988 0.022641
0.997957 0.000010 0.002023 0.000010
0.943774 0.000010 0.045428 0.010787
0.990908 0.000019 0.009063 0.000010
0.980933 0.000010 0.019047 0.000010
0.977414 0.003576 0.019000 0.000010
0.983604 0.003818 0.012568 0.000010
0.921453 0.009613 0.032952 0.035982
0.981230 0.000010 0.018750 0.000010
0.968820 0.001539 0.021001 0.008641
0.954579 0.000010 0.026015 0.019396
0.970973 0.005587 0.023430 0.000010
0.993706 0.006274 0.000010 0.000010
0.897804 0.027131 0.022966 0.052098
0.886468 0.036457 0.000010 0.077065
0.832751 0.030652 0.000010 0.136586
0.804569 0.025322 0.000010 0.170099
0.795449 0.018585 0.000010 0.185956
0.825716 0.036422 0.000010 0.137852
0.880743 0.051045 0.001417 0.066795
0.812693 0.034626 0.000010 0.152670
0.761077 0.040275 0.000010 0.198638
0.706878 0.034897 0.000010 0.258215
0.786675 0.012503 0.000010 0.200812
0.812386 0.030882 0.000010 0.156723
0.894843 0.043879 0.000010 0.061268
0.787432 0.032347 0.000010 0.180211
0.850613 0.032418 0.000010 0.116959
0.826403 0.010119 0.000010 0.163468
0.807984 0.030509 0.000010 0.161498
0.789479 0.025833 0.000010 0.184678
0.808927 0.046918 0.000010 0.144145
0.829470 0.032648 0.000010 0.137871
0.965802 0.034178 0.000010 0.000010
0.969618 0.030362 0.000010 0.000010
0.957232 0.042748 0.000010 0.000010
0.962686 0.036679 0.000010 0.000625
0.972298 0.027682 0.000010 0.000010
0.964526 0.035454 0.000010 0.000010
0.961154 0.038826 0.000010 0.000010
0.966339 0.033641 0.000010 0.000010
0.967259 0.032721 0.000010 0.000010
0.962391 0.037589 0.000010 0.000010
0.971324 0.028656 0.000010 0.000010
0.971119 0.028861 0.000010 0.000010
0.966812 0.016238 0.000010 0.016940
0.969652 0.030328 0.000010 0.000010
0.955129 0.044851 0.000010 0.000010
0.971347 0.028633 0.000010 0.000010
0.963620 0.024572 0.000010 0.011798
0.954404 0.036463 0.000010 0.009123
0.972073 0.027907 0.000010 0.000010
0.968819 0.031161 0.000010 0.000010
0.995776 0.004204 0.000010 0.000010
0.974708 0.025272 0.000010 0.000010
0.995301 0.004679 0.000010 0.000010
0.997810 0.002170 0.000010 0.000010
0.994820 0.005160 0.000010 0.000010
0.982527 0.017444 0.000019 0.000010
0.976952 0.023028 0.000010 0.000010
0.976559 0.023421 0.000010 0.000010
0.987523 0.012457 0.000010 0.000010
0.999970 0.000010 0.000010 0.000010
0.906450 0.044530 0.049010 0.000010
0.990009 0.009971 0.000010 0.000010
0.999970 0.000010 0.000010 0.000010
0.999970 0.000010 0.000010 0.000010
0.991108 0.008872 0.000010 0.000010
0.999970 0.000010 0.000010 0.000010
0.999970 0.000010 0.000010 0.000010
0.979646 0.020334 0.000010 0.000010
0.975452 0.024528 0.000010 0.000010
0.999970 0.000010 0.000010 0.000010
0.999970 0.000010 0.000010 0.000010
0.999966 0.000014 0.000010 0.000010
0.996159 0.003821 0.000010 0.000010
0.989533 0.010447 0.000010 0.000010
0.999970 0.000010 0.000010 0.000010
0.987670 0.002659 0.009661 0.000010
0.999970 0.000010 0.000010 0.000010
0.994880 0.005100 0.000010 0.000010
0.857289 0.023409 0.047463 0.071839
0.999970 0.000010 0.000010 0.000010
0.847780 0.020037 0.014448 0.117735
0.999970 0.000010 0.000010 0.000010
0.999970 0.000010 0.000010 0.000010
0.847929 0.010436 0.041585 0.100050
0.999961 0.000019 0.000010 0.000010
0.737605 0.019369 0.048800 0.194225
0.761701 0.026433 0.020109 0.191758
0.765932 0.018870 0.008448 0.206749
0.957558 0.029845 0.011473 0.001124
0.957779 0.029574 0.012637 0.000010
0.909597 0.039516 0.045717 0.005169
0.764077 0.004988 0.000010 0.230925
0.976085 0.023895 0.000010 0.000010
0.924151 0.028780 0.047059 0.000010
0.823987 0.005308 0.000010 0.170694
0.764802 0.004610 0.000010 0.230578
0.978701 0.017450 0.000010 0.003840
0.951712 0.022648 0.021132 0.004507
0.975489 0.024491 0.000010 0.000010
0.942525 0.057455 0.000010 0.000010
0.945844 0.047619 0.006527 0.000010
0.970290 0.029690 0.000010 0.000010
0.955198 0.044782 0.000010 0.000010
0.964376 0.035604 0.000010 0.000010
0.973843 0.014565 0.011582 0.000010
0.956634 0.043346 0.000010 0.000010
0.971997 0.027983 0.000010 0.000010
0.939173 0.033387 0.027430 0.000010
0.923424 0.034484 0.042082 0.000010
0.945619 0.013296 0.041074 0.000010
0.920000 0.020127 0.057776 0.002097
0.925618 0.019647 0.054725 0.000010
0.942332 0.022097 0.035561 0.000010
0.958330 0.019094 0.022567 0.000010
0.921675 0.026284 0.052031 0.000010
0.900538 0.050507 0.048945 0.000010
0.915108 0.019091 0.053929 0.011872
0.907590 0.023973 0.068427 0.000010
0.923255 0.026965 0.049770 0.000010
0.935870 0.009760 0.054361 0.000010
0.886656 0.042145 0.062449 0.008751
0.917647 0.017583 0.056351 0.008419
0.862711 0.030019 0.039657 0.067614
0.929527 0.028385 0.042054 0.000034
0.936079 0.017575 0.044514 0.001832
0.908906 0.031046 0.060038 0.000010
0.949147 0.031976 0.018867 0.000010
0.937394 0.018091 0.037201 0.007313
0.903851 0.038305 0.047982 0.009862
0.918314 0.035666 0.036575 0.009445
0.962751 0.027389 0.009851 0.000010
0.972380 0.027600 0.000010 0.000010
0.963031 0.036949 0.000010 0.000010
0.951475 0.032873 0.015642 0.000010
0.830826 0.028724 0.000010 0.140440
0.958267 0.041713 0.000010 0.000010
0.836741 0.044435 0.002333 0.116491
0.923236 0.035166 0.041588 0.000010
0.952482 0.047498 0.000010 0.000010
0.899886 0.036366 0.063205 0.000543
0.962076 0.037904 0.000010 0.000010
0.925360 0.047544 0.027086 0.000010
0.930574 0.018855 0.050560 0.000010
0.950285 0.019489 0.030216 0.000010
0.922505 0.030641 0.046844 0.000010
0.945973 0.019115 0.034902 0.000010
0.944607 0.030349 0.025035 0.000010
0.967082 0.026839 0.000010 0.006069
0.997920 0.002060 0.000010 0.000010
0.929493 0.037720 0.024533 0.008255
0.941194 0.032093 0.000010 0.026703
0.565035 0.434945 0.000010 0.000010
0.801440 0.021159 0.025058 0.152343
0.777132 0.020737 0.000010 0.202122
0.889511 0.027057 0.006155 0.077277
0.780442 0.025901 0.000010 0.193647
0.880805 0.019151 0.047799 0.052245
0.761597 0.020000 0.048631 0.169772
0.818110 0.021119 0.055948 0.104823
0.786699 0.018568 0.000010 0.194723
0.801761 0.021582 0.010152 0.166505
0.809577 0.013310 0.000010 0.177103
0.818214 0.014687 0.054920 0.112179
0.814720 0.018989 0.001287 0.165003
0.903333 0.047129 0.049528 0.000010
0.899116 0.059061 0.041813 0.000010
0.968172 0.031808 0.000010 0.000010
0.951820 0.048160 0.000010 0.000010
0.918783 0.043629 0.037578 0.000010
0.968020 0.031960 0.000010 0.000010
0.972537 0.027443 0.000010 0.000010
0.921260 0.062069 0.016660 0.000010
0.978667 0.021313 0.000010 0.000010
0.294567 0.705413 0.000010 0.000010
0.942626 0.017690 0.039673 0.000010
0.940074 0.031145 0.028772 0.000010
0.946488 0.033721 0.019781 0.000010
0.926377 0.039813 0.033800 0.000010
0.934916 0.032247 0.032827 0.000010
0.961101 0.035747 0.003141 0.000010
0.961330 0.036902 0.001758 0.000010
0.893846 0.032357 0.045880 0.027918
0.951837 0.010532 0.037621 0.000010
0.929425 0.029054 0.041510 0.000010
0.909410 0.029266 0.012357 0.048967
0.925024 0.049661 0.018049 0.007266
0.926831 0.037091 0.032280 0.003798
0.949977 0.017819 0.032193 0.000010
0.958287 0.009655 0.032049 0.000010
0.940799 0.024985 0.034207 0.000010
0.932578 0.017630 0.049782 0.000010
0.941919 0.028946 0.029125 0.000010
0.944085 0.030164 0.025741 0.000010
0.933186 0.043574 0.008900 0.014341
0.605376 0.031822 0.362792 0.000010
0.330401 0.016322 0.615911 0.037367
0.276084 0.025269 0.698637 0.000010
0.374548 0.021953 0.603489 0.000010
0.295395 0.005878 0.698717 0.000010
0.361865 0.010878 0.627247 0.000010
0.323826 0.013790 0.662374 0.000010
0.286349 0.019597 0.694044 0.000010
0.337412 0.023271 0.639307 0.000010
0.282267 0.030213 0.687510 0.000010
0.346153 0.015504 0.638333 0.000010
0.391028 0.003222 0.605740 0.000010
0.308043 0.009289 0.682657 0.000010
0.128245 0.018295 0.853451 0.000010
0.043207 0.000010 0.956773 0.000010
0.000010 0.000010 0.999970 0.000010
0.000010 0.000010 0.999970 0.000010
0.000010 0.006446 0.993534 0.000010
0.000010 0.002965 0.997015 0.000010
0.000010 0.000010 0.999970 0.000010
0.000010 0.000010 0.999970 0.000010
0.000010 0.000010 0.999970 0.000010
0.000010 0.000010 0.999970 0.000010
0.000010 0.000010 0.999970 0.000010
0.000010 0.000010 0.999970 0.000010
0.000010 0.000010 0.999970 0.000010
0.173486 0.000012 0.826492 0.000010
0.371978 0.018552 0.609460 0.000010
0.124664 0.004247 0.871080 0.000010
0.194493 0.003379 0.793158 0.008969
0.000010 0.000010 0.999970 0.000010
0.000010 0.000010 0.999970 0.000010
0.190959 0.000102 0.808929 0.000010
0.078518 0.012260 0.909212 0.000010
0.157433 0.000010 0.842547 0.000010
0.763236 0.010359 0.226395 0.000010
0.711704 0.000010 0.261035 0.027252
0.742686 0.022332 0.234972 0.000010
0.733721 0.000019 0.266250 0.000010
0.692725 0.004836 0.254364 0.048075
0.210890 0.000010 0.648323 0.140777
0.000010 0.000010 0.000010 0.999970
0.000010 0.000010 0.000010 0.999970
0.000010 0.000010 0.000010 0.999970
0.165030 0.000010 0.012059 0.822901
0.168420 0.000010 0.008978 0.822592
0.640880 0.005345 0.344132 0.009643
0.301432 0.008470 0.180450 0.509648
0.377425 0.013149 0.461052 0.148374
0.656892 0.005470 0.337628 0.000010
0.655761 0.002084 0.342144 0.000010
0.740766 0.011771 0.243972 0.003491
0.776876 0.012330 0.210784 0.000010
0.676264 0.022256 0.301470 0.000010
0.621620 0.008037 0.370333 0.000010
