# Supplementary material for: Genetic analysis of Thai cattle reveals a Southeast Asian indicine ancestry
Source: PeerJ. 2015 Oct 27;3:e1318. doi: 10.7717/peerj.1318 (PMC4627918; doi:10.7717/peerj.1318)
Supplement: Dataset S2 — The Q values inferred by ADMIXTURE for each modeled K are shown for each individual, which are labeled according to breed information. The data are organized into three folders, each of which represents the ADMIXTURE experiments described in Fig. S5. [file peerj-03-1318-s007.zip › SupplementDataS7/28experiments/experiment_11/5.Q]

0.999960 0.000010 0.000010 0.000010 0.000010
0.999957 0.000013 0.000010 0.000010 0.000010
0.999960 0.000010 0.000010 0.000010 0.000010
0.999960 0.000010 0.000010 0.000010 0.000010
0.999959 0.000011 0.000010 0.000010 0.000010
0.999960 0.000010 0.000010 0.000010 0.000010
0.999960 0.000010 0.000010 0.000010 0.000010
0.999959 0.000010 0.000010 0.000011 0.000010
0.212261 0.010477 0.000010 0.777242 0.000010
0.206444 0.042581 0.000010 0.750955 0.000010
0.000010 0.716245 0.000010 0.283725 0.000010
0.000010 0.999955 0.000010 0.000015 0.000010
0.000010 0.999960 0.000010 0.000010 0.000010
0.000010 0.999960 0.000010 0.000010 0.000010
0.000010 0.999960 0.000010 0.000010 0.000010
0.000010 0.909484 0.000010 0.090486 0.000010
0.000010 0.999960 0.000010 0.000010 0.000010
0.014903 0.985067 0.000010 0.000010 0.000010
0.000010 0.999960 0.000010 0.000010 0.000010
0.000010 0.999960 0.000010 0.000010 0.000010
0.000010 0.999960 0.000010 0.000010 0.000010
0.000010 0.999960 0.000010 0.000010 0.000010
0.000010 0.999960 0.000010 0.000010 0.000010
0.000010 0.999960 0.000010 0.000010 0.000010
0.006290 0.757393 0.000010 0.221277 0.015029
0.000010 0.999960 0.000010 0.000010 0.000010
0.000010 0.999960 0.000010 0.000010 0.000010
0.000010 0.999960 0.000010 0.000010 0.000010
0.000010 0.999960 0.000010 0.000010 0.000010
0.000010 0.999960 0.000010 0.000010 0.000010
0.023527 0.088796 0.051426 0.813899 0.022353
0.032921 0.140738 0.075346 0.750985 0.000010
0.028516 0.139312 0.135899 0.696263 0.000010
0.022848 0.093857 0.168712 0.714573 0.000010
0.013931 0.106427 0.184111 0.695522 0.000010
0.033564 0.123404 0.136351 0.706671 0.000010
0.048390 0.146343 0.066013 0.738408 0.000845
0.030907 0.135082 0.150500 0.683501 0.000010
0.038075 0.138352 0.196486 0.627078 0.000010
0.032314 0.092396 0.257184 0.618096 0.000010
0.009440 0.116460 0.199407 0.674684 0.000010
0.028436 0.104693 0.155140 0.711721 0.000010
0.039695 0.133591 0.059670 0.767035 0.000010
0.030026 0.151460 0.178271 0.640233 0.000010
0.028733 0.089890 0.116003 0.765364 0.000010
0.007238 0.084431 0.163119 0.745202 0.000010
0.027345 0.065461 0.160525 0.746660 0.000010
0.023728 0.087398 0.183968 0.704896 0.000010
0.044067 0.155598 0.141993 0.658331 0.000010
0.029345 0.098382 0.137077 0.735186 0.000010
0.031699 0.043302 0.000010 0.924979 0.000010
0.023817 0.006539 0.000010 0.969624 0.000010
0.040365 0.002619 0.000010 0.956996 0.000010
0.032511 0.010910 0.000010 0.956558 0.000010
0.022694 0.000010 0.000010 0.977276 0.000010
0.033289 0.019881 0.000010 0.946810 0.000010
0.034508 0.069658 0.000010 0.890646 0.005178
0.030397 0.022582 0.000010 0.947001 0.000010
0.029150 0.111554 0.000010 0.859276 0.000010
0.031344 0.000010 0.000010 0.968626 0.000010
0.025734 0.040306 0.000010 0.933940 0.000010
0.024058 0.021214 0.000010 0.954707 0.000010
0.010468 0.063334 0.016974 0.909215 0.000010
0.026149 0.048781 0.000010 0.925050 0.000010
0.038843 0.028238 0.000010 0.932899 0.000010
0.024624 0.013554 0.000010 0.961803 0.000010
0.020803 0.002123 0.009980 0.967084 0.000010
0.032952 0.053502 0.008927 0.904609 0.000010
0.021463 0.052953 0.000010 0.925565 0.000010
0.027149 0.046747 0.000010 0.926085 0.000010
0.000010 0.000010 0.000010 0.999960 0.000010
0.024729 0.000010 0.000010 0.975241 0.000010
0.003100 0.004622 0.000010 0.992258 0.000010
0.000010 0.000010 0.000010 0.999960 0.000010
0.000010 0.000010 0.000010 0.999960 0.000010
0.010380 0.000010 0.000010 0.989590 0.000010
0.017920 0.031006 0.000010 0.951054 0.000010
0.022750 0.000983 0.000010 0.976247 0.000010
0.007822 0.000010 0.000010 0.992148 0.000010
0.000010 0.000010 0.000010 0.999960 0.000010
0.040954 0.085622 0.000010 0.824302 0.049112
0.000010 0.000010 0.000010 0.999960 0.000010
0.000010 0.000010 0.000010 0.999960 0.000010
0.000010 0.000010 0.000010 0.999960 0.000010
0.004017 0.000010 0.000010 0.995953 0.000010
0.000010 0.000010 0.000010 0.999960 0.000010
0.000010 0.000010 0.000010 0.999960 0.000010
0.016403 0.005438 0.000010 0.978139 0.000010
0.016494 0.000010 0.000010 0.983476 0.000010
0.000010 0.000010 0.000010 0.999960 0.000010
0.000010 0.000010 0.000010 0.999960 0.000010
0.000010 0.000010 0.000010 0.999960 0.000010
0.000010 0.000010 0.000010 0.999960 0.000010
0.008715 0.000010 0.000010 0.991255 0.000010
0.000010 0.000010 0.000010 0.999960 0.000010
0.000010 0.000010 0.000010 0.997673 0.002297
0.000010 0.000010 0.000010 0.999960 0.000010
0.000831 0.000010 0.000010 0.999139 0.000010
0.020652 0.069931 0.072079 0.789350 0.047988
0.000010 0.000010 0.000010 0.999960 0.000010
0.017151 0.100635 0.116729 0.750282 0.015203
0.000010 0.000010 0.000010 0.999960 0.000010
0.000010 0.000010 0.000010 0.999960 0.000010
0.008332 0.102752 0.099842 0.748766 0.040308
0.000010 0.000010 0.000010 0.999960 0.000010
0.015887 0.056610 0.193685 0.684553 0.049265
0.023037 0.070102 0.190700 0.694265 0.021896
0.015584 0.091210 0.205084 0.678602 0.009520
0.026832 0.029091 0.000010 0.928816 0.015251
0.027371 0.045788 0.000010 0.910541 0.016291
0.035859 0.079559 0.002265 0.833029 0.049288
0.000010 0.000010 0.228315 0.771655 0.000010
0.020002 0.067402 0.000010 0.912576 0.000010
0.025648 0.099124 0.000010 0.829913 0.045304
0.001826 0.035015 0.169974 0.793175 0.000010
0.000010 0.000010 0.227984 0.771986 0.000010
0.010492 0.003255 0.002623 0.981467 0.002163
0.017325 0.061299 0.000931 0.894224 0.026222
0.021636 0.096476 0.000010 0.879300 0.002579
0.054188 0.000010 0.000010 0.945782 0.000010
0.044545 0.114494 0.000010 0.832654 0.008298
0.025228 0.020554 0.000010 0.954198 0.000010
0.041795 0.000010 0.000010 0.958175 0.000010
0.028658 0.033480 0.000010 0.937842 0.000010
0.011969 0.072412 0.000010 0.899216 0.016393
0.038565 0.003794 0.000010 0.957621 0.000010
0.023017 0.003313 0.000010 0.973650 0.000010
0.030826 0.081800 0.000010 0.859567 0.027797
0.032930 0.117342 0.000010 0.807221 0.042496
0.008962 0.093311 0.000010 0.857718 0.039999
0.017496 0.105533 0.001651 0.816056 0.059265
0.016725 0.134594 0.000010 0.795675 0.052996
0.022230 0.096351 0.000010 0.844641 0.036768
0.017627 0.111946 0.000010 0.846458 0.023959
0.024298 0.103720 0.000010 0.822449 0.049523
0.047475 0.146598 0.000010 0.758488 0.047429
0.016648 0.133055 0.010950 0.785024 0.054323
0.021337 0.136438 0.000010 0.777427 0.064788
0.023996 0.111703 0.000010 0.814706 0.049586
0.007815 0.089779 0.000010 0.846329 0.056067
0.038944 0.106425 0.008124 0.785001 0.061506
0.013859 0.140379 0.007380 0.782742 0.055640
0.028263 0.093324 0.067128 0.770433 0.040853
0.023483 0.093255 0.000010 0.843359 0.039893
0.014763 0.092161 0.000327 0.848299 0.044450
0.028428 0.126279 0.000010 0.785475 0.059808
0.029353 0.111923 0.000010 0.838280 0.020434
0.014632 0.113178 0.006851 0.828305 0.037034
0.034749 0.117309 0.008963 0.789920 0.049060
0.033125 0.117563 0.007775 0.804624 0.036913
0.018129 0.063736 0.000010 0.903731 0.014393
0.021268 0.047634 0.000010 0.928825 0.002264
0.032265 0.092923 0.000010 0.874792 0.000010
0.027895 0.090064 0.000010 0.869014 0.013017
0.024850 0.091102 0.140081 0.743958 0.000010
0.035338 0.066785 0.000010 0.897857 0.000010
0.040950 0.086574 0.116018 0.752435 0.004023
0.031970 0.095994 0.000010 0.831661 0.040364
0.044603 0.089481 0.000010 0.865896 0.000010
0.034096 0.144889 0.000010 0.760657 0.060348
0.034945 0.078852 0.000010 0.886183 0.000010
0.044300 0.067293 0.000010 0.862106 0.026291
0.014309 0.101155 0.000010 0.832071 0.052454
0.015205 0.099865 0.000010 0.853274 0.031647
0.025805 0.078109 0.000010 0.848807 0.047269
0.015040 0.062000 0.000010 0.884626 0.038325
0.027185 0.123021 0.000010 0.824484 0.025300
0.023399 0.000010 0.000605 0.975976 0.000010
0.000010 0.000010 0.000010 0.999960 0.000010
0.034979 0.134218 0.007551 0.798739 0.024512
0.028448 0.013536 0.026487 0.931519 0.000010
0.432935 0.026371 0.000010 0.540674 0.000010
0.015089 0.031405 0.151908 0.775906 0.025692
0.013659 0.000010 0.201517 0.784805 0.000010
0.022091 0.000010 0.077516 0.891628 0.008755
0.019627 0.000010 0.193823 0.786530 0.000010
0.016183 0.091985 0.051167 0.791955 0.048710
0.016884 0.080738 0.169456 0.682833 0.050088
0.017361 0.064022 0.104359 0.756366 0.057892
0.014501 0.000010 0.194578 0.788562 0.002349
0.016621 0.062781 0.165848 0.742604 0.012145
0.008509 0.042419 0.177804 0.771258 0.000010
0.011683 0.072667 0.111305 0.747332 0.057012
0.015811 0.053504 0.163478 0.762745 0.004463
0.043125 0.100944 0.000010 0.808205 0.047716
0.055558 0.062736 0.000010 0.836057 0.045638
0.025878 0.056125 0.000010 0.917978 0.000010
0.044718 0.058307 0.000010 0.895692 0.001272
0.041618 0.114612 0.000010 0.806570 0.037190
0.025995 0.055683 0.000010 0.918303 0.000010
0.024163 0.057553 0.000010 0.918264 0.000010
0.057984 0.082383 0.000010 0.841999 0.017625
0.017398 0.000010 0.000010 0.982572 0.000010
0.704520 0.000010 0.000010 0.295450 0.000010
0.013164 0.094962 0.000010 0.849623 0.042241
0.028461 0.078114 0.000010 0.862814 0.030600
0.033073 0.064936 0.000010 0.879911 0.022070
0.036043 0.091812 0.000010 0.836035 0.036100
0.030066 0.100973 0.000010 0.836218 0.032733
0.032965 0.099885 0.000010 0.859903 0.007237
0.034098 0.099810 0.000010 0.860099 0.005983
0.029896 0.098185 0.027447 0.798066 0.046407
0.006682 0.099658 0.000010 0.854284 0.039366
0.023109 0.064749 0.000010 0.868486 0.043646
0.026392 0.080322 0.048919 0.831504 0.012863
0.046470 0.115274 0.005992 0.813141 0.019124
0.033302 0.080264 0.003603 0.848699 0.034132
0.017147 0.098302 0.000010 0.851326 0.033215
0.009450 0.091311 0.000010 0.865116 0.034113
0.022508 0.112347 0.000010 0.831476 0.033660
0.014569 0.121089 0.000010 0.814401 0.049930
0.026390 0.101590 0.000010 0.842414 0.029596
0.025996 0.091431 0.000010 0.854922 0.027641
0.038757 0.115521 0.012818 0.822174 0.010730
0.030276 0.103901 0.000010 0.505691 0.360122
0.014599 0.031508 0.038098 0.298960 0.616834
0.024799 0.000010 0.000010 0.273848 0.701334
0.020550 0.057355 0.000010 0.317589 0.604497
0.004188 0.036955 0.000010 0.257674 0.701173
0.009690 0.051387 0.000010 0.310083 0.628830
0.013916 0.031845 0.000010 0.289688 0.664540
0.017968 0.044414 0.000010 0.242580 0.695028
0.021443 0.066439 0.000010 0.271793 0.640315
0.025790 0.000010 0.000010 0.283018 0.691172
0.014668 0.057256 0.000010 0.288501 0.639565
0.001550 0.080017 0.000010 0.313598 0.604825
0.007435 0.049989 0.000010 0.258809 0.683757
0.018158 0.015341 0.000010 0.111231 0.855259
0.000010 0.000010 0.000010 0.043916 0.956054
0.000010 0.000010 0.000010 0.000010 0.999960
0.000010 0.000010 0.000010 0.000010 0.999960
0.006069 0.000010 0.000010 0.000010 0.993901
0.002691 0.000010 0.000010 0.000010 0.997279
0.000010 0.000010 0.000010 0.000010 0.999960
0.000010 0.000010 0.000010 0.000010 0.999960
0.000010 0.000010 0.000010 0.000010 0.999960
0.000010 0.000010 0.000010 0.000010 0.999960
0.000010 0.000010 0.000010 0.000010 0.999960
0.000010 0.000010 0.000010 0.000010 0.999960
0.000010 0.000010 0.000010 0.000010 0.999960
0.000017 0.062623 0.000010 0.109584 0.827766
0.018486 0.143568 0.000010 0.231362 0.606574
0.004154 0.032468 0.000010 0.091848 0.871521
0.004363 0.091923 0.008718 0.100688 0.794308
0.000010 0.000014 0.000010 0.000010 0.999956
0.000010 0.000010 0.000010 0.000010 0.999960
0.000010 0.006677 0.000010 0.183550 0.809753
0.012425 0.008754 0.000010 0.066060 0.912751
0.000018 0.070033 0.000010 0.088924 0.841016
0.008597 0.436989 0.000010 0.346101 0.208304
0.000010 0.451892 0.014684 0.294071 0.239343
0.021342 0.410173 0.000010 0.351218 0.217257
0.000010 0.405291 0.000010 0.344675 0.250013
0.005677 0.374651 0.044540 0.338499 0.236632
0.001138 0.187274 0.138568 0.026976 0.646044
0.000010 0.000010 0.999960 0.000010 0.000010
0.000010 0.000010 0.999960 0.000010 0.000010
0.000010 0.000010 0.999960 0.000010 0.000010
0.000010 0.180662 0.819308 0.000010 0.000010
0.000010 0.180655 0.819315 0.000010 0.000010
0.005209 0.316896 0.006669 0.337675 0.333551
0.007423 0.074281 0.507799 0.233274 0.177224
0.012922 0.137553 0.147052 0.245442 0.457032
0.002301 0.416395 0.000010 0.264473 0.316821
0.001237 0.396339 0.000010 0.289918 0.312496
0.009915 0.411574 0.000010 0.374827 0.203674
0.015614 0.410950 0.000010 0.393958 0.179468
0.017605 0.388908 0.000010 0.313578 0.279898
0.003204 0.377410 0.000010 0.273867 0.345509
