# Supplementary material for: Genetic analysis of Thai cattle reveals a Southeast Asian indicine ancestry
Source: PeerJ. 2015 Oct 27;3:e1318. doi: 10.7717/peerj.1318 (PMC4627918; doi:10.7717/peerj.1318)
Supplement: Dataset S2 — The Q values inferred by ADMIXTURE for each modeled K are shown for each individual, which are labeled according to breed information. The data are organized into three folders, each of which represents the ADMIXTURE experiments described in Fig. S5. [file peerj-03-1318-s007.zip › SupplementDataS7/28experiments/experiment_11/6.Q]

0.000010 0.000010 0.999950 0.000010 0.000010 0.000010
0.000010 0.000010 0.999950 0.000010 0.000010 0.000010
0.000010 0.000010 0.999950 0.000010 0.000010 0.000010
0.000011 0.000010 0.999944 0.000015 0.000010 0.000010
0.000010 0.000010 0.999948 0.000012 0.000010 0.000010
0.000010 0.000010 0.999948 0.000011 0.000011 0.000010
0.000010 0.000010 0.999950 0.000010 0.000010 0.000010
0.000010 0.000010 0.999947 0.000012 0.000011 0.000010
0.000010 0.000010 0.214141 0.769369 0.016460 0.000010
0.000010 0.000010 0.208179 0.738974 0.052817 0.000010
0.000010 0.000010 0.000010 0.280959 0.719001 0.000010
0.000010 0.000010 0.000010 0.000010 0.999950 0.000010
0.000010 0.000010 0.000010 0.000010 0.999950 0.000010
0.000010 0.000010 0.000017 0.000010 0.999943 0.000010
0.000010 0.000010 0.000010 0.000010 0.999950 0.000010
0.000010 0.000010 0.000010 0.099471 0.900489 0.000010
0.000010 0.000010 0.000010 0.000010 0.999950 0.000010
0.000010 0.048819 0.012674 0.000010 0.938477 0.000010
0.000010 0.000010 0.000010 0.000010 0.999950 0.000010
0.000010 0.000010 0.000010 0.000010 0.999950 0.000010
0.000010 0.000010 0.000019 0.000010 0.999941 0.000010
0.000010 0.000010 0.000010 0.000010 0.999950 0.000010
0.000010 0.000010 0.000010 0.000010 0.999950 0.000010
0.000010 0.000010 0.000010 0.000010 0.999950 0.000010
0.000010 0.041767 0.006698 0.193542 0.748002 0.009981
0.000010 0.000010 0.000010 0.000010 0.999950 0.000010
0.000010 0.000010 0.000010 0.000010 0.999950 0.000010
0.000010 0.000010 0.000010 0.000010 0.999950 0.000010
0.000010 0.000010 0.000010 0.000010 0.999950 0.000010
0.000010 0.000010 0.000010 0.000010 0.999950 0.000010
0.025913 0.152790 0.021970 0.695572 0.082948 0.020807
0.035161 0.199706 0.030116 0.609864 0.125143 0.000010
0.000010 0.659745 0.017898 0.241696 0.080640 0.000010
0.000010 0.999950 0.000010 0.000010 0.000010 0.000010
0.000010 0.999950 0.000010 0.000010 0.000010 0.000010
0.000010 0.693911 0.021619 0.232867 0.051583 0.000010
0.000010 0.338483 0.040605 0.493335 0.122715 0.004852
0.000010 0.997649 0.001483 0.000010 0.000838 0.000010
0.050233 0.723212 0.022648 0.113639 0.072046 0.018222
0.106515 0.711884 0.016744 0.131356 0.033491 0.000010
0.077297 0.598489 0.000010 0.249231 0.074964 0.000010
0.000010 0.999950 0.000010 0.000010 0.000010 0.000010
0.013933 0.231703 0.036827 0.606765 0.110762 0.000010
0.000010 0.911231 0.011938 0.000010 0.076801 0.000010
0.039575 0.358560 0.024174 0.520634 0.057048 0.000010
0.051214 0.536827 0.000010 0.372946 0.038993 0.000010
0.046447 0.546847 0.018147 0.360512 0.028037 0.000010
0.000010 0.999950 0.000010 0.000010 0.000010 0.000010
0.000010 0.995759 0.004201 0.000010 0.000010 0.000010
0.000010 0.999950 0.000010 0.000010 0.000010 0.000010
0.000010 0.000010 0.032395 0.922808 0.044767 0.000010
0.000010 0.000010 0.025604 0.969921 0.004445 0.000010
0.000019 0.000010 0.044355 0.947682 0.007923 0.000010
0.000020 0.000011 0.033977 0.953147 0.012835 0.000010
0.000010 0.000010 0.024582 0.973718 0.001670 0.000010
0.000010 0.000010 0.034163 0.939025 0.026782 0.000010
0.000010 0.052084 0.035537 0.843378 0.068981 0.000010
0.000016 0.000010 0.030926 0.945633 0.023405 0.000010
0.000010 0.000010 0.030494 0.856789 0.112688 0.000010
0.000010 0.000010 0.033028 0.966932 0.000010 0.000010
0.000010 0.000010 0.026128 0.932308 0.041534 0.000010
0.000010 0.000010 0.025041 0.955895 0.019034 0.000010
0.014979 0.000010 0.011939 0.906858 0.066203 0.000010
0.000010 0.000010 0.026822 0.924942 0.048206 0.000010
0.000010 0.000010 0.040346 0.924752 0.034872 0.000010
0.000010 0.000010 0.026908 0.957119 0.015943 0.000010
0.011181 0.000010 0.021934 0.966855 0.000010 0.000010
0.011228 0.000010 0.035111 0.897771 0.055870 0.000010
0.000010 0.000010 0.022382 0.922822 0.054766 0.000010
0.000010 0.000010 0.029060 0.925631 0.045280 0.000010
0.000010 0.000010 0.000010 0.999950 0.000010 0.000010
0.000010 0.000010 0.024064 0.975896 0.000010 0.000010
0.000010 0.000010 0.003535 0.993797 0.002638 0.000010
0.000010 0.000010 0.000010 0.999950 0.000010 0.000010
0.000010 0.000010 0.000010 0.999950 0.000010 0.000010
0.000010 0.000010 0.014052 0.985340 0.000579 0.000010
0.000010 0.000010 0.019499 0.946300 0.034171 0.000010
0.000010 0.000010 0.023914 0.976044 0.000012 0.000010
0.000010 0.000010 0.009977 0.989983 0.000010 0.000010
0.000010 0.000010 0.000010 0.999950 0.000010 0.000010
0.000010 0.042479 0.043504 0.778850 0.090045 0.045112
0.000010 0.000010 0.000010 0.999950 0.000010 0.000010
0.000010 0.000010 0.000010 0.999950 0.000010 0.000010
0.000010 0.000010 0.000011 0.999949 0.000010 0.000010
0.000010 0.000010 0.005375 0.994585 0.000010 0.000010
0.000010 0.000010 0.000010 0.999950 0.000010 0.000010
0.000010 0.000010 0.000016 0.999944 0.000010 0.000010
0.000010 0.000010 0.016324 0.982461 0.001184 0.000010
0.000010 0.000010 0.017684 0.982276 0.000010 0.000010
0.000010 0.000010 0.000010 0.999950 0.000010 0.000010
0.000010 0.000010 0.000010 0.999950 0.000010 0.000010
0.000010 0.000010 0.000010 0.999950 0.000010 0.000010
0.000010 0.000010 0.000010 0.999950 0.000010 0.000010
0.000010 0.000010 0.008515 0.991445 0.000010 0.000010
0.000010 0.000010 0.000010 0.999950 0.000010 0.000010
0.000010 0.000010 0.000010 0.999950 0.000010 0.000010
0.000010 0.000010 0.000010 0.999950 0.000010 0.000010
0.000010 0.000010 0.000010 0.999950 0.000010 0.000010
0.036165 0.171262 0.019306 0.658023 0.063510 0.051734
0.000010 0.000010 0.000010 0.999950 0.000010 0.000010
0.075813 0.187808 0.015410 0.610754 0.090833 0.019383
0.000010 0.000010 0.000010 0.999950 0.000010 0.000010
0.000010 0.000010 0.000010 0.999950 0.000010 0.000010
0.051216 0.228950 0.004317 0.577355 0.090957 0.047205
0.000010 0.000010 0.000010 0.999950 0.000010 0.000010
0.129037 0.278298 0.011724 0.488306 0.042387 0.050248
0.117355 0.322182 0.018099 0.460472 0.053225 0.028666
0.125787 0.338926 0.009624 0.438772 0.069226 0.017666
0.000010 0.288021 0.030565 0.658494 0.022900 0.000010
0.000010 0.069491 0.028989 0.836422 0.056357 0.008731
0.000010 0.086283 0.038346 0.745871 0.087605 0.041884
0.000010 0.999950 0.000010 0.000010 0.000010 0.000010
0.000010 0.222101 0.017851 0.693262 0.066766 0.000010
0.000010 0.076262 0.029959 0.749322 0.108518 0.035929
0.088253 0.397076 0.000010 0.493714 0.018928 0.002019
0.000010 0.999950 0.000010 0.000010 0.000010 0.000010
0.000010 0.323779 0.015189 0.661002 0.000010 0.000010
0.000010 0.175030 0.020977 0.722534 0.072729 0.008720
0.000010 0.000010 0.022632 0.876135 0.099112 0.002101
0.000010 0.000010 0.056257 0.943703 0.000010 0.000010
0.000010 0.000010 0.046239 0.825263 0.120064 0.008415
0.000010 0.000010 0.025504 0.953794 0.020672 0.000010
0.000010 0.000010 0.041770 0.958190 0.000010 0.000010
0.000010 0.000010 0.029954 0.933200 0.036816 0.000010
0.000010 0.000010 0.012890 0.899636 0.072760 0.014694
0.000018 0.000010 0.039164 0.952552 0.008246 0.000010
0.000018 0.000010 0.023705 0.973090 0.003167 0.000010
0.000010 0.027840 0.032067 0.830290 0.084828 0.024965
0.000010 0.000010 0.034738 0.794195 0.126053 0.044994
0.000010 0.009414 0.010554 0.843359 0.098028 0.038635
0.004860 0.000010 0.021141 0.806193 0.115394 0.052402
0.000010 0.038887 0.017366 0.759118 0.137534 0.047085
0.000010 0.032014 0.023322 0.810988 0.100821 0.032844
0.000010 0.007892 0.019182 0.828579 0.120033 0.024304
0.000010 0.000210 0.026026 0.813646 0.111269 0.048839
0.000010 0.037731 0.048986 0.716804 0.154234 0.042235
0.000010 0.058485 0.017586 0.732364 0.135063 0.056493
0.000010 0.024135 0.022580 0.745642 0.145251 0.062382
0.000010 0.000010 0.025686 0.810051 0.114850 0.049394
0.000010 0.044156 0.009157 0.805455 0.090026 0.051196
0.006818 0.023782 0.040399 0.759324 0.112119 0.057557
0.000010 0.049521 0.014713 0.733802 0.146763 0.055191
0.040781 0.124672 0.027106 0.674447 0.091073 0.041919
0.000010 0.081402 0.022787 0.771039 0.094656 0.030105
0.000010 0.067143 0.014259 0.789065 0.093121 0.036401
0.000010 0.041093 0.030311 0.747843 0.126658 0.054086
0.000010 0.002344 0.031454 0.829822 0.117264 0.019106
0.000010 0.056870 0.015244 0.774235 0.118455 0.035187
0.006922 0.026146 0.036879 0.763197 0.121174 0.045681
0.005331 0.038866 0.034517 0.764667 0.122185 0.034434
0.000010 0.000010 0.022738 0.895637 0.068299 0.013306
0.000010 0.000010 0.023750 0.920907 0.053253 0.002070
0.000010 0.000010 0.035461 0.861149 0.103360 0.000010
0.000010 0.000010 0.030041 0.859087 0.098675 0.012177
0.106262 0.148890 0.024406 0.638058 0.082374 0.000010
0.000010 0.000010 0.037378 0.887521 0.075071 0.000010
0.078633 0.167604 0.038676 0.637320 0.071939 0.005827
0.000010 0.030330 0.034472 0.793014 0.102723 0.039451
0.000010 0.000010 0.045723 0.856146 0.098101 0.000010
0.000010 0.038707 0.035595 0.725471 0.143816 0.056400
0.000010 0.032153 0.037723 0.846786 0.083318 0.000010
0.000010 0.023237 0.045801 0.838850 0.068528 0.023573
0.000010 0.000010 0.016436 0.825510 0.106630 0.051404
0.000010 0.000523 0.016565 0.846919 0.105267 0.030716
0.000010 0.017413 0.027860 0.828643 0.079575 0.046499
0.000010 0.005620 0.018695 0.869733 0.067372 0.038570
0.000010 0.000010 0.027148 0.824027 0.126376 0.022429
0.005557 0.000010 0.022481 0.971932 0.000010 0.000010
0.000010 0.000010 0.000010 0.999950 0.000010 0.000010
0.004932 0.031597 0.037657 0.767947 0.135915 0.021951
0.019338 0.033405 0.029083 0.903244 0.014921 0.000010
0.000010 0.000010 0.434130 0.536451 0.029388 0.000010
0.000010 0.696403 0.005408 0.240875 0.000010 0.057294
0.000010 0.999950 0.000010 0.000010 0.000010 0.000010
0.001702 0.315733 0.013461 0.654949 0.000010 0.014145
0.000010 0.999950 0.000010 0.000010 0.000010 0.000010
0.011351 0.186006 0.012327 0.649480 0.087849 0.052986
0.105672 0.279327 0.013222 0.481678 0.064539 0.055562
0.060531 0.206070 0.014204 0.602907 0.055578 0.060710
0.000010 0.845813 0.000010 0.129279 0.000010 0.024878
0.016587 0.694382 0.001346 0.213307 0.031523 0.042854
0.000010 0.930389 0.000010 0.054813 0.000010 0.014768
0.055251 0.247476 0.006979 0.562392 0.063155 0.064747
0.109889 0.243789 0.013307 0.582849 0.043926 0.006240
0.000010 0.031860 0.046240 0.771007 0.107752 0.043131
0.000010 0.038471 0.056821 0.793988 0.067882 0.042828
0.000010 0.000010 0.027686 0.915528 0.056756 0.000010
0.000010 0.000010 0.046950 0.889692 0.063328 0.000010
0.000010 0.005406 0.043536 0.787050 0.126716 0.037282
0.000010 0.000010 0.027806 0.915849 0.056315 0.000010
0.000010 0.007727 0.025070 0.909628 0.057555 0.000010
0.000010 0.002478 0.059210 0.830833 0.090588 0.016881
0.000010 0.000010 0.018769 0.981191 0.000010 0.000010
0.000010 0.000010 0.705002 0.294958 0.000010 0.000010
0.000010 0.031995 0.014502 0.818489 0.097205 0.037799
0.000010 0.038668 0.030834 0.823951 0.081550 0.024986
0.000010 0.029379 0.033422 0.851705 0.068596 0.016888
0.000010 0.032021 0.038281 0.802108 0.096019 0.031561
0.000010 0.035381 0.031538 0.799130 0.104087 0.029855
0.000010 0.000010 0.035201 0.851389 0.110028 0.003362
0.000010 0.000010 0.036275 0.851508 0.110003 0.002194
0.018760 0.048473 0.030988 0.756510 0.100253 0.045017
0.000010 0.008911 0.008898 0.833842 0.109995 0.038344
0.000010 0.000010 0.025391 0.859797 0.072572 0.042221
0.028580 0.099736 0.026416 0.753640 0.078495 0.013132
0.000010 0.054592 0.048057 0.761217 0.118427 0.017696
0.000010 0.064693 0.034890 0.789840 0.079752 0.030814
0.000010 0.000010 0.019914 0.841493 0.106908 0.031666
0.000010 0.010503 0.010388 0.851809 0.096921 0.030369
0.000010 0.027917 0.024663 0.795429 0.117539 0.034442
0.000010 0.030881 0.014591 0.780592 0.127494 0.046432
0.000010 0.029615 0.028333 0.812580 0.104011 0.025450
0.000010 0.032710 0.028632 0.818419 0.097754 0.022475
0.000010 0.070845 0.039193 0.760990 0.116397 0.012565
0.000010 0.027942 0.031883 0.477905 0.104430 0.357829
0.029853 0.039379 0.015212 0.262902 0.033918 0.618736
0.000010 0.000010 0.024725 0.275450 0.000010 0.699794
0.000010 0.035668 0.022360 0.278114 0.058798 0.605050
0.000010 0.000010 0.004574 0.251884 0.042122 0.701399
0.000010 0.000010 0.011076 0.305202 0.055391 0.628312
0.000010 0.000010 0.015530 0.285587 0.035604 0.663259
0.000010 0.000010 0.019317 0.235375 0.048419 0.696869
0.000010 0.000010 0.022905 0.262726 0.072993 0.641356
0.000010 0.000010 0.027199 0.278427 0.002837 0.691517
0.000010 0.000010 0.015950 0.283580 0.058989 0.641461
0.000010 0.000010 0.002559 0.309559 0.084217 0.603645
0.000010 0.000010 0.008336 0.257382 0.051707 0.682554
0.000010 0.000010 0.018196 0.110583 0.014992 0.856210
0.000010 0.000010 0.000010 0.039216 0.000010 0.960744
0.000010 0.000010 0.000010 0.000010 0.000010 0.999950
0.000010 0.000010 0.000010 0.000010 0.000010 0.999950
0.000010 0.000010 0.005490 0.000010 0.000010 0.994470
0.000013 0.000010 0.002109 0.000010 0.000010 0.997848
0.000010 0.000010 0.000010 0.000010 0.000010 0.999950
0.000010 0.000010 0.000010 0.000010 0.000010 0.999950
0.000010 0.000010 0.000010 0.000010 0.000010 0.999950
0.000010 0.000010 0.000010 0.000010 0.000010 0.999950
0.000010 0.000010 0.000010 0.000010 0.000010 0.999950
0.000010 0.000010 0.000010 0.000010 0.000010 0.999950
0.000010 0.000010 0.000010 0.000010 0.000010 0.999950
0.000010 0.000010 0.000010 0.112570 0.063056 0.824344
0.000010 0.018713 0.019131 0.215555 0.143422 0.603169
0.000010 0.000010 0.003643 0.094404 0.033337 0.868597
0.004294 0.020987 0.004971 0.081877 0.092772 0.795100
0.000010 0.000010 0.000010 0.000010 0.000010 0.999950
0.000010 0.000010 0.000010 0.000010 0.000010 0.999950
0.000010 0.013154 0.000010 0.170367 0.008019 0.808440
0.000010 0.000010 0.012006 0.067904 0.009655 0.910415
0.000010 0.000010 0.000010 0.097707 0.065798 0.836464
0.000010 0.000519 0.010077 0.346157 0.435956 0.207282
0.000015 0.074048 0.000010 0.244125 0.442246 0.239556
0.000015 0.000010 0.022710 0.350531 0.409736 0.216998
0.000010 0.000010 0.000010 0.344757 0.407753 0.247460
0.025587 0.078940 0.004231 0.285875 0.368261 0.237106
0.166884 0.000010 0.000010 0.056330 0.166587 0.610179
0.999950 0.000010 0.000010 0.000010 0.000010 0.000010
0.999950 0.000010 0.000010 0.000010 0.000010 0.000010
0.999950 0.000010 0.000010 0.000010 0.000010 0.000010
0.657271 0.342678 0.000010 0.000015 0.000016 0.000010
0.656417 0.343543 0.000010 0.000010 0.000010 0.000010
0.009163 0.000010 0.006721 0.336807 0.315354 0.331945
0.392226 0.422015 0.000010 0.000010 0.011721 0.174017
0.110546 0.186416 0.008808 0.135502 0.121441 0.437286
0.000019 0.000010 0.003515 0.260463 0.419529 0.316464
0.000010 0.002403 0.003202 0.282838 0.398070 0.313477
0.000537 0.000010 0.010867 0.375195 0.413822 0.199569
0.000010 0.000010 0.016853 0.386774 0.417280 0.179073
0.000018 0.000010 0.018168 0.312024 0.390540 0.279240
0.000010 0.000010 0.003517 0.273819 0.378137 0.344507
