# Supplementary material for: Genetic analysis of Thai cattle reveals a Southeast Asian indicine ancestry
Source: PeerJ. 2015 Oct 27;3:e1318. doi: 10.7717/peerj.1318 (PMC4627918; doi:10.7717/peerj.1318)
Supplement: Dataset S2 — The Q values inferred by ADMIXTURE for each modeled K are shown for each individual, which are labeled according to breed information. The data are organized into three folders, each of which represents the ADMIXTURE experiments described in Fig. S5. [file peerj-03-1318-s007.zip › SupplementDataS7/28experiments/experiment_11/7.Q]

0.000010 0.999940 0.000010 0.000010 0.000010 0.000010 0.000010
0.000010 0.999932 0.000015 0.000013 0.000010 0.000010 0.000010
0.000010 0.999940 0.000010 0.000010 0.000010 0.000010 0.000010
0.000010 0.999940 0.000010 0.000010 0.000010 0.000010 0.000010
0.000010 0.999940 0.000010 0.000010 0.000010 0.000010 0.000010
0.000010 0.999940 0.000010 0.000010 0.000010 0.000010 0.000010
0.000010 0.999940 0.000010 0.000010 0.000010 0.000010 0.000010
0.000010 0.999940 0.000010 0.000010 0.000010 0.000010 0.000010
0.000010 0.196708 0.254550 0.000010 0.000010 0.548702 0.000010
0.000010 0.192164 0.234324 0.021085 0.000010 0.552397 0.000010
0.000010 0.000010 0.072970 0.702755 0.007617 0.216628 0.000010
0.000010 0.000010 0.000010 0.999940 0.000010 0.000010 0.000010
0.000010 0.000010 0.000010 0.999940 0.000010 0.000010 0.000010
0.000010 0.000010 0.000010 0.999940 0.000010 0.000010 0.000010
0.000010 0.000010 0.000010 0.999940 0.000010 0.000010 0.000010
0.000010 0.000010 0.001475 0.899513 0.000010 0.098972 0.000010
0.000010 0.000010 0.000010 0.999940 0.000010 0.000010 0.000010
0.000010 0.012745 0.000010 0.957413 0.000010 0.029802 0.000010
0.000010 0.000010 0.000010 0.999940 0.000010 0.000010 0.000010
0.000010 0.000010 0.000010 0.999940 0.000010 0.000010 0.000010
0.000010 0.000010 0.000010 0.999940 0.000010 0.000010 0.000010
0.000010 0.000010 0.000010 0.999940 0.000010 0.000010 0.000010
0.000010 0.000010 0.000010 0.999940 0.000010 0.000010 0.000010
0.000010 0.000010 0.000010 0.999940 0.000010 0.000010 0.000010
0.005048 0.000084 0.042588 0.745679 0.014472 0.192119 0.000010
0.000010 0.000010 0.000010 0.999940 0.000010 0.000010 0.000010
0.000010 0.000010 0.000010 0.999940 0.000010 0.000010 0.000010
0.000010 0.000010 0.000010 0.999940 0.000010 0.000010 0.000010
0.000010 0.000010 0.000010 0.999940 0.000010 0.000010 0.000010
0.000010 0.000010 0.000010 0.999940 0.000010 0.000010 0.000010
0.002740 0.005016 0.169101 0.051216 0.032673 0.692005 0.047248
0.000010 0.014699 0.096782 0.082240 0.000010 0.742391 0.063868
0.000010 0.009057 0.036007 0.079055 0.000010 0.748159 0.127702
0.000010 0.000010 0.000010 0.000010 0.000010 0.854442 0.145508
0.000010 0.000010 0.000010 0.000010 0.000010 0.834269 0.165681
0.000010 0.011974 0.000010 0.038031 0.000010 0.824959 0.125006
0.000010 0.027714 0.046995 0.085332 0.004809 0.781254 0.053887
0.000010 0.000016 0.000010 0.025791 0.000010 0.840691 0.133472
0.000010 0.020374 0.018157 0.075965 0.005914 0.693342 0.186238
0.000010 0.012308 0.000010 0.035003 0.009538 0.698551 0.244579
0.000010 0.000010 0.006864 0.051318 0.000010 0.752273 0.189516
0.000010 0.000010 0.000010 0.000010 0.000010 0.867709 0.132241
0.000010 0.019056 0.101827 0.082254 0.000010 0.747278 0.049564
0.000010 0.006864 0.000010 0.064691 0.000010 0.763269 0.165146
0.000010 0.005235 0.059038 0.025176 0.000010 0.803935 0.106596
0.000010 0.000010 0.042764 0.030565 0.000010 0.770926 0.155715
0.000010 0.006828 0.006675 0.000010 0.000010 0.838880 0.147587
0.000010 0.000010 0.000010 0.000010 0.000010 0.834801 0.165149
0.000010 0.010513 0.000010 0.025999 0.000010 0.838948 0.124510
0.000010 0.000010 0.000010 0.000010 0.000010 0.887249 0.112701
0.000010 0.000010 0.000010 0.000010 0.000010 0.999940 0.000010
0.000010 0.000010 0.000010 0.000010 0.000010 0.999940 0.000010
0.000010 0.003281 0.000010 0.000010 0.000010 0.996669 0.000010
0.000010 0.000010 0.000010 0.000010 0.000010 0.999940 0.000010
0.000010 0.000010 0.000010 0.000010 0.000010 0.999940 0.000010
0.000010 0.000488 0.000010 0.000010 0.000010 0.999462 0.000010
0.000010 0.000010 0.000010 0.000010 0.000010 0.999940 0.000010
0.000010 0.001657 0.000010 0.000010 0.000010 0.998293 0.000010
0.000010 0.000013 0.000010 0.036432 0.000010 0.963515 0.000010
0.000010 0.000010 0.000010 0.000010 0.000010 0.999940 0.000010
0.000010 0.000010 0.000010 0.000010 0.000010 0.999940 0.000010
0.000010 0.000010 0.000010 0.000010 0.000010 0.999940 0.000010
0.000010 0.000010 0.000010 0.000010 0.000010 0.999940 0.000010
0.000010 0.000010 0.000010 0.000010 0.000010 0.999940 0.000010
0.000010 0.000041 0.000010 0.000010 0.000010 0.999909 0.000010
0.000010 0.000136 0.046009 0.000010 0.000010 0.953814 0.000010
0.000010 0.000010 0.000010 0.000010 0.000010 0.999940 0.000010
0.000010 0.000331 0.000010 0.012885 0.000010 0.986744 0.000010
0.000010 0.000010 0.000010 0.000010 0.000010 0.999940 0.000010
0.000010 0.000010 0.000010 0.000010 0.000010 0.999940 0.000010
0.000010 0.000010 0.999940 0.000010 0.000010 0.000010 0.000010
0.000010 0.029118 0.942843 0.000010 0.000010 0.027999 0.000010
0.000010 0.007637 0.990209 0.002114 0.000010 0.000010 0.000010
0.000010 0.000010 0.854882 0.000010 0.000010 0.145068 0.000010
0.000010 0.000010 0.999940 0.000010 0.000010 0.000010 0.000010
0.000010 0.008200 0.814912 0.000719 0.000010 0.176139 0.000010
0.000010 0.012886 0.753298 0.029802 0.000010 0.203984 0.000010
0.000010 0.020823 0.969903 0.000473 0.000010 0.008770 0.000010
0.000010 0.000010 0.999940 0.000010 0.000010 0.000010 0.000010
0.000010 0.000010 0.999940 0.000010 0.000010 0.000010 0.000010
0.009335 0.031168 0.396090 0.063360 0.061231 0.438806 0.000010
0.000010 0.010958 0.923594 0.000010 0.000010 0.065408 0.000010
0.000010 0.000010 0.999940 0.000010 0.000010 0.000010 0.000010
0.000010 0.000010 0.999940 0.000010 0.000010 0.000010 0.000010
0.000010 0.000010 0.999940 0.000010 0.000010 0.000010 0.000010
0.000010 0.000010 0.900358 0.000010 0.000010 0.099592 0.000010
0.000010 0.000010 0.999940 0.000010 0.000010 0.000010 0.000010
0.000010 0.014643 0.889060 0.004421 0.000010 0.091845 0.000010
0.000010 0.016243 0.922238 0.000010 0.011594 0.049895 0.000010
0.000010 0.000010 0.938401 0.000010 0.000010 0.061549 0.000010
0.000010 0.000010 0.898189 0.000010 0.000010 0.101761 0.000010
0.000010 0.000010 0.999940 0.000010 0.000010 0.000010 0.000010
0.000010 0.000010 0.999940 0.000010 0.000010 0.000010 0.000010
0.000010 0.008434 0.991516 0.000010 0.000010 0.000010 0.000010
0.000010 0.000010 0.999940 0.000010 0.000010 0.000010 0.000010
0.000010 0.000010 0.837119 0.002292 0.013830 0.146729 0.000010
0.000010 0.000010 0.999940 0.000010 0.000010 0.000010 0.000010
0.000010 0.000010 0.999940 0.000010 0.000010 0.000010 0.000010
0.000010 0.010557 0.298916 0.044042 0.097940 0.478752 0.069783
0.000010 0.000010 0.999940 0.000010 0.000010 0.000010 0.000010
0.000010 0.006286 0.276189 0.068294 0.055350 0.482761 0.111110
0.000010 0.000010 0.999940 0.000010 0.000010 0.000010 0.000010
0.000010 0.000010 0.999940 0.000010 0.000010 0.000010 0.000010
0.000010 0.000010 0.289652 0.075744 0.069051 0.467934 0.097599
0.000010 0.000011 0.943665 0.000010 0.000010 0.056284 0.000010
0.009889 0.008077 0.298709 0.039054 0.061247 0.391140 0.191885
0.000010 0.015000 0.327397 0.053678 0.059292 0.357974 0.186649
0.000010 0.008346 0.316716 0.076572 0.043647 0.353576 0.201134
0.000010 0.019455 0.222387 0.000010 0.031839 0.726289 0.000010
0.000010 0.014015 0.344957 0.010793 0.035308 0.594907 0.000010
0.000010 0.025327 0.254514 0.049401 0.077532 0.593205 0.000010
0.000010 0.000010 0.133741 0.000010 0.000010 0.642372 0.223846
0.000010 0.001850 0.218462 0.017386 0.015049 0.747233 0.000010
0.005081 0.012584 0.239397 0.066955 0.054726 0.621248 0.000010
0.000010 0.000010 0.194646 0.000010 0.011074 0.630513 0.163738
0.000010 0.000010 0.133779 0.000010 0.000010 0.642560 0.223620
0.000010 0.000010 0.228449 0.000010 0.024808 0.746703 0.000010
0.002533 0.001698 0.234307 0.018224 0.045668 0.697561 0.000010
0.000010 0.000010 0.141231 0.050120 0.017621 0.790998 0.000010
0.000010 0.024597 0.000010 0.000010 0.000010 0.975353 0.000010
0.002680 0.028633 0.176298 0.074209 0.022175 0.695996 0.000010
0.000010 0.000010 0.000010 0.000010 0.000010 0.999940 0.000010
0.000010 0.004773 0.000010 0.000010 0.000010 0.995177 0.000010
0.000010 0.000010 0.000010 0.000010 0.000010 0.999940 0.000010
0.000010 0.000900 0.160322 0.037349 0.037169 0.764239 0.000010
0.000010 0.004153 0.000010 0.000010 0.000010 0.995797 0.000010
0.000010 0.000010 0.000010 0.000010 0.000010 0.999940 0.000010
0.001800 0.013224 0.235469 0.044193 0.038995 0.666309 0.000010
0.000019 0.020582 0.321988 0.094095 0.071672 0.491635 0.000010
0.017048 0.000010 0.323301 0.073773 0.042713 0.543145 0.000010
0.026975 0.006723 0.340813 0.083333 0.053150 0.488845 0.000162
0.000228 0.005321 0.298012 0.109508 0.079597 0.507323 0.000010
0.000010 0.011020 0.374894 0.075937 0.063061 0.475069 0.000010
0.000010 0.006868 0.365922 0.087510 0.047055 0.492626 0.000010
0.003054 0.012110 0.347407 0.074168 0.076798 0.486452 0.000010
0.022266 0.035863 0.265633 0.125785 0.041677 0.508767 0.000010
0.018330 0.008201 0.280356 0.112179 0.064898 0.510355 0.005681
0.000010 0.009842 0.287166 0.115170 0.106620 0.481182 0.000010
0.000011 0.011900 0.339768 0.087116 0.074218 0.486976 0.000010
0.000010 0.000010 0.357457 0.060022 0.084944 0.497546 0.000010
0.011245 0.029756 0.350574 0.086768 0.071868 0.441343 0.008446
0.006127 0.001847 0.308006 0.122105 0.070845 0.484849 0.006221
0.000010 0.019053 0.336478 0.067493 0.094419 0.418308 0.064240
0.001264 0.010183 0.314551 0.066892 0.064545 0.542555 0.000010
0.011062 0.003089 0.331174 0.067421 0.054431 0.532814 0.000010
0.000010 0.018670 0.340028 0.103794 0.107213 0.430275 0.000010
0.000010 0.016997 0.314908 0.087128 0.049039 0.531907 0.000010
0.002820 0.002414 0.311475 0.086449 0.060151 0.534347 0.002345
0.012351 0.022723 0.284936 0.092887 0.068290 0.511499 0.007313
0.005872 0.023213 0.360500 0.093955 0.070486 0.439824 0.006150
0.000010 0.000010 0.212036 0.022643 0.032887 0.732404 0.000010
0.000010 0.006312 0.233460 0.004224 0.032073 0.723911 0.000010
0.000010 0.010328 0.216703 0.052759 0.013700 0.706490 0.000010
0.000010 0.009449 0.204495 0.053296 0.037091 0.695648 0.000010
0.000010 0.012688 0.163860 0.054540 0.000010 0.632844 0.136049
0.000010 0.018102 0.209502 0.012103 0.014295 0.745979 0.000010
0.003047 0.030267 0.285232 0.065425 0.011546 0.492181 0.112302
0.000010 0.018267 0.261170 0.062156 0.079317 0.579070 0.000010
0.000010 0.027424 0.226076 0.046666 0.041290 0.658525 0.000010
0.031358 0.022088 0.212788 0.110826 0.044698 0.578231 0.000010
0.000010 0.020964 0.247246 0.037077 0.000010 0.694683 0.000010
0.000010 0.028044 0.216916 0.035063 0.035974 0.683983 0.000010
0.016426 0.000437 0.305988 0.077976 0.051277 0.547885 0.000010
0.002414 0.003025 0.317970 0.069205 0.047857 0.559519 0.000010
0.000010 0.013174 0.314386 0.046313 0.077364 0.548742 0.000010
0.000010 0.000010 0.318146 0.033038 0.059085 0.589700 0.000010
0.000010 0.016232 0.351522 0.101803 0.052160 0.478263 0.000010
0.000010 0.019703 0.807452 0.002255 0.024316 0.146253 0.000010
0.000010 0.006885 0.961455 0.000010 0.000010 0.031619 0.000010
0.007261 0.023451 0.267463 0.110596 0.035154 0.553064 0.003010
0.003854 0.019807 0.529566 0.003335 0.000010 0.419659 0.023769
0.000010 0.423453 0.201259 0.015720 0.027474 0.332075 0.000010
0.000010 0.014488 0.522937 0.034216 0.056727 0.221580 0.150042
0.000010 0.014815 0.564988 0.000010 0.031366 0.188503 0.200307
0.000010 0.018426 0.639407 0.000010 0.029578 0.237364 0.075205
0.000010 0.021047 0.560723 0.000354 0.021593 0.203755 0.192518
0.000010 0.006304 0.356765 0.068765 0.074770 0.443424 0.049962
0.000010 0.008218 0.278038 0.061662 0.089327 0.394690 0.168054
0.006237 0.007614 0.333407 0.041495 0.074009 0.434351 0.102887
0.000010 0.009272 0.480565 0.000010 0.053987 0.266086 0.190070
0.000010 0.011490 0.428467 0.060977 0.045458 0.290213 0.163385
0.000010 0.011206 0.556066 0.058340 0.031815 0.166965 0.175598
0.000010 0.004144 0.357864 0.055321 0.094516 0.377537 0.110607
0.000010 0.004822 0.305141 0.025844 0.036002 0.469475 0.158705
0.000010 0.030649 0.240515 0.073905 0.078570 0.576340 0.000010
0.000010 0.041714 0.320545 0.034502 0.079342 0.523876 0.000010
0.000010 0.010025 0.308959 0.024489 0.008858 0.647648 0.000010
0.000013 0.031722 0.295070 0.024091 0.017119 0.631975 0.000010
0.000010 0.031106 0.339190 0.088485 0.069738 0.471461 0.000010
0.000010 0.010171 0.308704 0.023879 0.008770 0.648456 0.000010
0.000010 0.012229 0.307802 0.021365 0.013828 0.644756 0.000010
0.000010 0.044368 0.272839 0.046338 0.051900 0.584535 0.000010
0.000010 0.014356 0.799334 0.003394 0.000010 0.182885 0.000010
0.000010 0.701241 0.133858 0.000015 0.000010 0.164856 0.000010
0.016823 0.000905 0.370698 0.068163 0.036444 0.506957 0.000010
0.030532 0.016686 0.367991 0.057262 0.000651 0.526868 0.000010
0.000010 0.023327 0.422756 0.044064 0.042705 0.467128 0.000010
0.007415 0.025045 0.354110 0.067383 0.050155 0.495882 0.000010
0.012768 0.020202 0.377615 0.078533 0.030586 0.480286 0.000010
0.000010 0.020572 0.324406 0.064048 0.068575 0.522380 0.000010
0.000010 0.021777 0.324313 0.063769 0.067134 0.522988 0.000010
0.004649 0.017958 0.277395 0.070218 0.074251 0.530645 0.024884
0.010758 0.000010 0.330932 0.072060 0.045549 0.540680 0.000010
0.000010 0.009518 0.314909 0.034632 0.079448 0.561473 0.000010
0.000563 0.014746 0.339497 0.053920 0.026767 0.518023 0.046485
0.000010 0.035999 0.333940 0.091792 0.042064 0.494783 0.001413
0.007869 0.022465 0.365190 0.052359 0.051672 0.500319 0.000125
0.000010 0.002148 0.325186 0.074057 0.058648 0.539941 0.000010
0.011005 0.000010 0.300474 0.063719 0.030769 0.594013 0.000010
0.006630 0.014313 0.332479 0.082839 0.044800 0.518928 0.000010
0.001963 0.001060 0.304875 0.089658 0.073170 0.529264 0.000010
0.001029 0.014300 0.327396 0.077745 0.044271 0.535251 0.000010
0.016151 0.015622 0.402603 0.071189 0.018947 0.475479 0.000010
0.000010 0.025173 0.341004 0.090703 0.035263 0.498966 0.008881
0.076465 0.021612 0.189536 0.077512 0.381056 0.253809 0.000010
0.014646 0.009631 0.053349 0.000010 0.805691 0.074111 0.042562
0.000010 0.000010 0.030947 0.000010 0.969003 0.000010 0.000010
0.000010 0.011703 0.051322 0.004509 0.817541 0.114905 0.000010
0.000010 0.000010 0.000010 0.000010 0.999940 0.000010 0.000010
0.000010 0.000010 0.000010 0.014524 0.915368 0.070068 0.000010
0.002392 0.000010 0.066996 0.000010 0.930572 0.000010 0.000010
0.000010 0.000010 0.000010 0.000010 0.999940 0.000010 0.000010
0.000010 0.017776 0.020756 0.000010 0.942675 0.018762 0.000010
0.000010 0.000010 0.000010 0.000010 0.999940 0.000010 0.000010
0.000010 0.001366 0.082242 0.012691 0.903671 0.000010 0.000010
0.000010 0.000010 0.043597 0.043214 0.829835 0.083324 0.000010
0.000010 0.000010 0.003234 0.000010 0.996716 0.000010 0.000010
0.000010 0.000010 0.000010 0.000010 0.999940 0.000010 0.000010
0.000010 0.000010 0.000010 0.000010 0.999940 0.000010 0.000010
0.000010 0.000010 0.000010 0.000010 0.999940 0.000010 0.000010
0.000010 0.000010 0.000010 0.000010 0.999940 0.000010 0.000010
0.000010 0.000010 0.000010 0.000010 0.999940 0.000010 0.000010
0.000010 0.000010 0.000010 0.000010 0.999940 0.000010 0.000010
0.999939 0.000010 0.000010 0.000011 0.000010 0.000010 0.000010
0.999940 0.000010 0.000010 0.000010 0.000010 0.000010 0.000010
0.999936 0.000010 0.000010 0.000014 0.000010 0.000010 0.000010
0.999940 0.000010 0.000010 0.000010 0.000010 0.000010 0.000010
0.999940 0.000010 0.000010 0.000010 0.000010 0.000010 0.000010
0.999940 0.000010 0.000010 0.000010 0.000010 0.000010 0.000010
0.999932 0.000010 0.000010 0.000010 0.000018 0.000010 0.000010
0.776911 0.000010 0.068080 0.068179 0.023215 0.063595 0.000010
0.535807 0.013169 0.082094 0.149397 0.041181 0.178341 0.000010
0.805225 0.000010 0.037998 0.041018 0.032044 0.083695 0.000010
0.728319 0.005497 0.047337 0.109881 0.044959 0.063997 0.000010
0.999940 0.000010 0.000010 0.000010 0.000010 0.000010 0.000010
0.999940 0.000010 0.000010 0.000010 0.000010 0.000010 0.000010
0.766832 0.000010 0.118770 0.007352 0.016518 0.090508 0.000010
0.857994 0.021719 0.038208 0.011137 0.013188 0.057744 0.000010
0.748367 0.000010 0.077290 0.078096 0.079582 0.016645 0.000010
0.167820 0.001532 0.106603 0.428972 0.031072 0.263991 0.000010
0.177556 0.000010 0.088585 0.441890 0.055974 0.226199 0.009785
0.155165 0.016898 0.144654 0.396076 0.060961 0.226236 0.000010
0.204833 0.000010 0.160942 0.393919 0.027656 0.212631 0.000010
0.192601 0.000810 0.110049 0.358581 0.032647 0.264439 0.040873
0.579317 0.001996 0.067091 0.199742 0.033179 0.000010 0.118665
0.000010 0.000010 0.000010 0.000010 0.000010 0.000010 0.999940
0.000010 0.000010 0.000010 0.000010 0.000010 0.000010 0.999940
0.000010 0.000010 0.000010 0.000010 0.000010 0.000010 0.999940
0.000010 0.000010 0.000010 0.185542 0.000010 0.000010 0.814408
0.000010 0.000010 0.000010 0.180750 0.000010 0.005789 0.813421
0.272337 0.000010 0.147254 0.298765 0.061875 0.219749 0.000010
0.159897 0.002509 0.058607 0.055792 0.009908 0.215289 0.497998
0.392891 0.007916 0.093718 0.132051 0.055362 0.181476 0.136585
0.261141 0.000352 0.140228 0.394665 0.049456 0.154148 0.000010
0.264817 0.000010 0.103578 0.359567 0.044342 0.227677 0.000010
0.131901 0.001560 0.084920 0.387517 0.077561 0.316531 0.000010
0.114950 0.006002 0.077482 0.386391 0.071025 0.344140 0.000010
0.229672 0.014482 0.133381 0.359973 0.040813 0.221669 0.000010
0.289161 0.001513 0.124173 0.349439 0.047598 0.188105 0.000010
