# Supplementary material for: Genetic analysis of Thai cattle reveals a Southeast Asian indicine ancestry
Source: PeerJ. 2015 Oct 27;3:e1318. doi: 10.7717/peerj.1318 (PMC4627918; doi:10.7717/peerj.1318)
Supplement: Dataset S2 — The Q values inferred by ADMIXTURE for each modeled K are shown for each individual, which are labeled according to breed information. The data are organized into three folders, each of which represents the ADMIXTURE experiments described in Fig. S5. [file peerj-03-1318-s007.zip › SupplementDataS7/28experiments/experiment_11/8.Q]

0.000010 0.000010 0.000010 0.999930 0.000010 0.000010 0.000010 0.000010
0.000015 0.000010 0.000010 0.999925 0.000010 0.000010 0.000010 0.000010
0.000010 0.000010 0.000010 0.999930 0.000010 0.000010 0.000010 0.000010
0.000010 0.000010 0.000010 0.999930 0.000010 0.000010 0.000010 0.000010
0.000010 0.000010 0.000010 0.999930 0.000010 0.000010 0.000010 0.000010
0.000010 0.000010 0.000010 0.999930 0.000010 0.000010 0.000010 0.000010
0.000010 0.000010 0.000010 0.999930 0.000010 0.000010 0.000010 0.000010
0.000010 0.000010 0.000010 0.999930 0.000010 0.000010 0.000010 0.000010
0.000010 0.167862 0.460872 0.197872 0.000010 0.000010 0.173355 0.000010
0.000010 0.166310 0.456659 0.194249 0.000010 0.026229 0.156523 0.000010
0.000010 0.057975 0.193545 0.000010 0.000010 0.704137 0.044303 0.000010
0.000010 0.000010 0.000010 0.000010 0.000010 0.999930 0.000010 0.000010
0.000010 0.000010 0.000010 0.000010 0.000010 0.999930 0.000010 0.000010
0.000010 0.000010 0.000010 0.000010 0.000010 0.999930 0.000010 0.000010
0.000010 0.000010 0.000010 0.000010 0.000010 0.999930 0.000010 0.000010
0.000010 0.012698 0.102378 0.000010 0.000010 0.884873 0.000010 0.000010
0.000010 0.000010 0.000010 0.000010 0.000010 0.999930 0.000010 0.000010
0.000010 0.000010 0.000010 0.011388 0.000010 0.930953 0.000010 0.057609
0.000010 0.000010 0.000010 0.000010 0.000010 0.999930 0.000010 0.000010
0.000010 0.000010 0.000010 0.000010 0.000010 0.999930 0.000010 0.000010
0.000010 0.000010 0.000010 0.000010 0.000010 0.999930 0.000010 0.000010
0.000010 0.000010 0.000010 0.000010 0.000010 0.999930 0.000010 0.000010
0.000010 0.000010 0.000010 0.000010 0.000010 0.999930 0.000010 0.000010
0.000010 0.000010 0.000010 0.000010 0.000010 0.999930 0.000010 0.000010
0.000010 0.008198 0.147908 0.000010 0.007470 0.744934 0.071586 0.019884
0.000010 0.000010 0.000010 0.000010 0.000010 0.999930 0.000010 0.000010
0.000010 0.000010 0.000010 0.000010 0.000010 0.999930 0.000010 0.000010
0.000010 0.000010 0.000010 0.000010 0.000010 0.999930 0.000010 0.000010
0.000010 0.000010 0.000010 0.000010 0.000010 0.999930 0.000010 0.000010
0.000010 0.000010 0.000010 0.000010 0.000010 0.999930 0.000010 0.000010
0.032312 0.096809 0.530536 0.004803 0.017030 0.051660 0.177655 0.089195
0.038167 0.045666 0.543209 0.015186 0.000010 0.085077 0.105310 0.167375
0.000010 0.000020 0.242538 0.005713 0.000010 0.056986 0.068047 0.626676
0.000010 0.000010 0.000010 0.000010 0.000010 0.000010 0.000010 0.999930
0.000010 0.000010 0.000010 0.000010 0.000010 0.000010 0.000010 0.999930
0.000010 0.001543 0.272465 0.009873 0.000010 0.035871 0.010125 0.670103
0.000010 0.005620 0.478680 0.024226 0.002296 0.075186 0.102704 0.311278
0.000010 0.000010 0.000010 0.000010 0.000010 0.000010 0.000010 0.999930
0.064069 0.015539 0.125757 0.017250 0.018372 0.059672 0.051746 0.647595
0.126659 0.000010 0.145361 0.002753 0.000010 0.006080 0.137593 0.581534
0.088043 0.020936 0.300428 0.000010 0.000010 0.045256 0.002211 0.543107
0.000010 0.000010 0.000010 0.000010 0.000010 0.000010 0.000010 0.999930
0.017830 0.050638 0.532806 0.019355 0.000010 0.074955 0.114933 0.189473
0.000010 0.000010 0.096097 0.000010 0.000010 0.038908 0.000010 0.864944
0.042983 0.028761 0.519381 0.007589 0.000010 0.016865 0.070787 0.313623
0.074182 0.020832 0.382747 0.000010 0.000010 0.019647 0.076149 0.426423
0.054004 0.000010 0.391105 0.004742 0.000010 0.000010 0.077794 0.472325
0.000010 0.000010 0.022347 0.000010 0.000010 0.000010 0.000010 0.977593
0.000010 0.000010 0.000010 0.000010 0.000010 0.000010 0.000010 0.999930
0.000010 0.000010 0.000010 0.000010 0.000010 0.000010 0.000010 0.999930
0.000010 0.000010 0.999930 0.000010 0.000010 0.000010 0.000010 0.000010
0.000010 0.000010 0.999930 0.000010 0.000010 0.000010 0.000010 0.000010
0.000010 0.000010 0.999072 0.000868 0.000010 0.000010 0.000010 0.000010
0.000010 0.000010 0.999930 0.000010 0.000010 0.000010 0.000010 0.000010
0.000010 0.000010 0.999930 0.000010 0.000010 0.000010 0.000010 0.000010
0.000010 0.000010 0.999930 0.000010 0.000010 0.000010 0.000010 0.000010
0.000010 0.000010 0.999930 0.000010 0.000010 0.000010 0.000010 0.000010
0.000010 0.000010 0.999930 0.000010 0.000010 0.000010 0.000010 0.000010
0.000010 0.000010 0.976293 0.000010 0.000010 0.023647 0.000010 0.000010
0.000010 0.000010 0.999930 0.000010 0.000010 0.000010 0.000010 0.000010
0.000010 0.000010 0.999930 0.000010 0.000010 0.000010 0.000010 0.000010
0.000010 0.000010 0.999930 0.000010 0.000010 0.000010 0.000010 0.000010
0.000010 0.000010 0.999930 0.000010 0.000010 0.000010 0.000010 0.000010
0.000010 0.000010 0.999930 0.000010 0.000010 0.000010 0.000010 0.000010
0.000010 0.000010 0.999930 0.000010 0.000010 0.000010 0.000010 0.000010
0.000010 0.001761 0.998179 0.000010 0.000010 0.000010 0.000010 0.000010
0.000010 0.000010 0.999930 0.000010 0.000010 0.000010 0.000010 0.000010
0.000010 0.000010 0.999930 0.000010 0.000010 0.000010 0.000010 0.000010
0.000010 0.000010 0.999930 0.000010 0.000010 0.000010 0.000010 0.000010
0.000010 0.000010 0.999930 0.000010 0.000010 0.000010 0.000010 0.000010
0.000010 0.000010 0.000010 0.000010 0.000010 0.000010 0.999930 0.000010
0.000010 0.000010 0.000010 0.000010 0.000010 0.000010 0.999930 0.000010
0.000010 0.000010 0.000010 0.000010 0.000010 0.000010 0.999930 0.000010
0.000010 0.000010 0.000010 0.000010 0.000010 0.000010 0.999930 0.000010
0.000010 0.000019 0.000010 0.000016 0.000010 0.000014 0.999911 0.000010
0.000010 0.000010 0.010893 0.000010 0.000010 0.000010 0.989047 0.000010
0.000010 0.000010 0.071207 0.005595 0.000010 0.002876 0.920283 0.000010
0.000010 0.000010 0.000010 0.000010 0.000010 0.000010 0.999930 0.000010
0.000010 0.000010 0.000010 0.000010 0.000010 0.000010 0.999930 0.000010
0.000010 0.000010 0.000010 0.000010 0.000010 0.000010 0.999930 0.000010
0.000010 0.209272 0.309616 0.030700 0.035085 0.068621 0.340310 0.006386
0.000010 0.900553 0.089195 0.000010 0.000010 0.000010 0.010202 0.000010
0.000010 0.999930 0.000010 0.000010 0.000010 0.000010 0.000010 0.000010
0.000010 0.999930 0.000010 0.000010 0.000010 0.000010 0.000010 0.000010
0.000010 0.999930 0.000010 0.000010 0.000010 0.000010 0.000010 0.000010
0.000010 0.830480 0.128244 0.000010 0.000010 0.000010 0.041226 0.000010
0.000010 0.999930 0.000010 0.000010 0.000010 0.000010 0.000010 0.000010
0.000010 0.811180 0.113273 0.009122 0.000010 0.000010 0.066385 0.000010
0.000010 0.888135 0.079675 0.014176 0.000010 0.000010 0.017974 0.000010
0.000010 0.904121 0.095819 0.000010 0.000010 0.000010 0.000010 0.000010
0.000010 0.863426 0.136514 0.000010 0.000010 0.000010 0.000010 0.000010
0.000010 0.999930 0.000010 0.000010 0.000010 0.000010 0.000010 0.000010
0.000010 0.999930 0.000010 0.000010 0.000010 0.000010 0.000010 0.000010
0.000010 0.999930 0.000010 0.000010 0.000010 0.000010 0.000010 0.000010
0.000010 0.999930 0.000010 0.000010 0.000010 0.000010 0.000010 0.000010
0.000010 0.714230 0.149914 0.000010 0.000010 0.004494 0.131322 0.000010
0.000010 0.999924 0.000010 0.000010 0.000016 0.000010 0.000010 0.000010
0.000010 0.999930 0.000010 0.000010 0.000010 0.000010 0.000010 0.000010
0.051925 0.123773 0.315628 0.008676 0.038753 0.049199 0.393379 0.018668
0.000010 0.999930 0.000010 0.000010 0.000010 0.000010 0.000010 0.000010
0.094068 0.121355 0.317279 0.005404 0.011966 0.077914 0.314197 0.057816
0.000010 0.999930 0.000010 0.000010 0.000010 0.000010 0.000010 0.000010
0.000010 0.999930 0.000010 0.000010 0.000010 0.000010 0.000010 0.000010
0.073749 0.131949 0.272607 0.000010 0.033513 0.077429 0.342999 0.067744
0.000010 0.882345 0.089828 0.000010 0.000010 0.000010 0.027777 0.000010
0.166343 0.116100 0.201028 0.007337 0.033345 0.043074 0.390267 0.042506
0.156134 0.121314 0.156108 0.013078 0.010044 0.047348 0.428332 0.067643
0.167197 0.125239 0.140702 0.005260 0.001132 0.067163 0.414825 0.078482
0.000010 0.011235 0.266107 0.014188 0.000010 0.000010 0.708430 0.000010
0.000010 0.159484 0.345630 0.012915 0.000010 0.017660 0.464280 0.000010
0.000010 0.115544 0.350365 0.027663 0.026261 0.054742 0.425405 0.000010
0.186872 0.000010 0.000010 0.000010 0.000010 0.000010 0.808587 0.004490
0.000010 0.000010 0.285499 0.000010 0.000010 0.012166 0.702285 0.000010
0.000010 0.094939 0.352321 0.013788 0.019042 0.075461 0.444429 0.000010
0.143428 0.036213 0.236134 0.000010 0.000010 0.000010 0.574154 0.010040
0.186702 0.000010 0.000010 0.000010 0.000010 0.000010 0.808544 0.004704
0.000010 0.000010 0.199377 0.000010 0.000010 0.000010 0.800563 0.000010
0.000010 0.034431 0.292328 0.004234 0.000010 0.028096 0.640882 0.000010
0.000010 0.064740 0.767446 0.000010 0.000010 0.047742 0.120031 0.000010
0.000010 0.000010 0.979210 0.020730 0.000010 0.000010 0.000010 0.000010
0.000010 0.077439 0.639356 0.027853 0.005545 0.076628 0.173160 0.000010
0.000010 0.000010 0.999930 0.000010 0.000010 0.000010 0.000010 0.000010
0.000010 0.000010 0.999930 0.000010 0.000010 0.000010 0.000010 0.000010
0.000010 0.000010 0.999930 0.000010 0.000010 0.000010 0.000010 0.000010
0.000010 0.066428 0.745981 0.000010 0.018788 0.032717 0.136056 0.000010
0.000010 0.000010 0.999930 0.000010 0.000010 0.000010 0.000010 0.000010
0.000010 0.000010 0.999930 0.000010 0.000010 0.000010 0.000010 0.000010
0.000010 0.108862 0.578561 0.014025 0.021968 0.054870 0.219696 0.002009
0.000010 0.134304 0.355047 0.019092 0.021230 0.096250 0.374057 0.000010
0.000010 0.161207 0.380267 0.000010 0.019547 0.077895 0.361054 0.000010
0.000010 0.170829 0.331818 0.005520 0.042142 0.084702 0.364968 0.000010
0.000010 0.114215 0.354513 0.004081 0.036193 0.110603 0.380375 0.000010
0.000010 0.181286 0.283477 0.013429 0.020827 0.076758 0.424203 0.000010
0.000018 0.184303 0.329349 0.009519 0.008405 0.092097 0.376299 0.000010
0.000010 0.139698 0.344148 0.015253 0.027804 0.077520 0.395557 0.000010
0.000010 0.108016 0.346291 0.035687 0.036363 0.128352 0.345271 0.000010
0.000010 0.120391 0.371214 0.007593 0.048917 0.110343 0.326055 0.015477
0.000010 0.129456 0.338799 0.011113 0.048183 0.115544 0.356885 0.000010
0.000010 0.147494 0.364865 0.011796 0.030523 0.087813 0.357488 0.000010
0.000010 0.138685 0.362473 0.000010 0.039377 0.061787 0.397647 0.000010
0.001975 0.154405 0.339323 0.029953 0.052403 0.087146 0.334785 0.000010
0.001219 0.146323 0.359703 0.001345 0.047374 0.122425 0.321601 0.000010
0.053241 0.157212 0.298159 0.016846 0.031497 0.073096 0.361743 0.008206
0.000010 0.142838 0.363100 0.009035 0.019131 0.059266 0.406611 0.000010
0.000010 0.145783 0.373394 0.002134 0.027626 0.061238 0.389805 0.000010
0.000010 0.143068 0.296221 0.016977 0.042905 0.103560 0.397248 0.000010
0.000010 0.144675 0.383279 0.016618 0.000519 0.093992 0.360895 0.000010
0.000010 0.141698 0.376685 0.004575 0.023911 0.086598 0.366512 0.000010
0.003624 0.129404 0.371620 0.022334 0.038161 0.097032 0.337816 0.000010
0.000010 0.163734 0.301085 0.022667 0.024432 0.102269 0.385792 0.000010
0.000010 0.076642 0.616926 0.000010 0.004916 0.028935 0.272551 0.000010
0.000010 0.105642 0.605744 0.006949 0.000010 0.015607 0.266028 0.000010
0.000010 0.098322 0.584043 0.011233 0.000010 0.058906 0.247466 0.000010
0.000010 0.082544 0.576205 0.010745 0.005089 0.062553 0.262844 0.000010
0.117974 0.036616 0.443171 0.012342 0.000010 0.060359 0.274750 0.054777
0.000010 0.034536 0.611029 0.015900 0.000010 0.020718 0.317786 0.000010
0.089162 0.128555 0.330329 0.027023 0.002367 0.060521 0.275393 0.086649
0.000010 0.117865 0.473514 0.020086 0.029284 0.069583 0.289648 0.000010
0.000010 0.108532 0.535197 0.028103 0.000010 0.051878 0.276260 0.000010
0.000010 0.075592 0.488412 0.020620 0.048947 0.112373 0.254036 0.000010
0.000010 0.095865 0.555922 0.021741 0.000010 0.043122 0.283320 0.000010
0.000010 0.053141 0.573914 0.026465 0.003448 0.034548 0.306023 0.002451
0.000010 0.155242 0.438927 0.002173 0.041356 0.082009 0.280273 0.000010
0.000010 0.174237 0.436843 0.002296 0.024128 0.081375 0.281100 0.000010
0.000010 0.167964 0.426369 0.013903 0.037737 0.059130 0.294876 0.000010
0.000010 0.154504 0.477583 0.000010 0.025140 0.038657 0.304085 0.000010
0.000010 0.186374 0.432757 0.014745 0.009552 0.104568 0.251983 0.000010
0.000010 0.733524 0.190083 0.021089 0.000010 0.000010 0.055264 0.000010
0.000010 0.902909 0.092026 0.005015 0.000010 0.000010 0.000010 0.000010
0.001546 0.136984 0.429340 0.020868 0.020306 0.114061 0.275928 0.000969
0.022350 0.420391 0.348451 0.019895 0.000010 0.012134 0.176757 0.000010
0.000010 0.122499 0.296037 0.423257 0.000010 0.018320 0.139858 0.000010
0.103523 0.059820 0.018314 0.005806 0.008169 0.006037 0.798321 0.000010
0.113543 0.000010 0.000010 0.000010 0.000010 0.000010 0.886397 0.000010
0.055766 0.394257 0.116628 0.011282 0.000015 0.000010 0.422033 0.000010
0.110243 0.000010 0.000010 0.000010 0.000010 0.000010 0.889697 0.000010
0.027371 0.126864 0.275440 0.007217 0.040963 0.067330 0.419887 0.034928
0.142815 0.105680 0.213780 0.009575 0.037080 0.064091 0.393372 0.033608
0.079370 0.142303 0.245282 0.006595 0.048928 0.037247 0.370375 0.069899
0.136991 0.037844 0.000010 0.000010 0.000010 0.000010 0.825115 0.000010
0.117312 0.052407 0.045725 0.006119 0.000386 0.038607 0.707029 0.032414
0.107112 0.000010 0.000010 0.000010 0.000010 0.000011 0.892827 0.000010
0.091040 0.141958 0.215126 0.004836 0.043863 0.056769 0.430727 0.015681
0.138772 0.115562 0.290444 0.003351 0.000010 0.026078 0.394452 0.031331
0.000010 0.096729 0.434121 0.033419 0.037690 0.081275 0.316746 0.000010
0.000010 0.156630 0.403810 0.041851 0.033657 0.043707 0.316896 0.003440
0.000010 0.105073 0.405462 0.013838 0.000010 0.022685 0.452912 0.000010
0.000012 0.106503 0.407183 0.034667 0.000010 0.029059 0.422556 0.000010
0.000010 0.184290 0.350903 0.031637 0.027049 0.096480 0.309623 0.000010
0.000010 0.104817 0.405085 0.013968 0.000010 0.022011 0.454089 0.000010
0.000010 0.140677 0.437860 0.011955 0.000010 0.028757 0.380722 0.000010
0.000010 0.133849 0.440903 0.045683 0.005402 0.057134 0.317009 0.000010
0.000010 0.749395 0.201273 0.012089 0.000010 0.000010 0.037202 0.000010
0.000010 0.084543 0.168572 0.701053 0.000010 0.000010 0.045793 0.000010
0.000010 0.174257 0.359654 0.000527 0.021643 0.060383 0.383515 0.000010
0.000010 0.163291 0.350261 0.016760 0.011694 0.058649 0.399326 0.000010
0.000010 0.198935 0.343656 0.018818 0.002571 0.044850 0.391150 0.000010
0.000010 0.180503 0.362528 0.024241 0.021151 0.069874 0.325599 0.016093
0.000010 0.183447 0.337028 0.017665 0.016450 0.078620 0.366770 0.000010
0.000010 0.124889 0.333576 0.018735 0.000010 0.070972 0.451798 0.000010
0.000010 0.125231 0.332560 0.020216 0.000010 0.070603 0.451360 0.000010
0.016422 0.123650 0.391511 0.016883 0.039754 0.073972 0.314558 0.023250
0.000010 0.115597 0.371586 0.000010 0.014051 0.072971 0.425764 0.000010
0.000010 0.115344 0.411239 0.009884 0.020456 0.034619 0.408439 0.000010
0.035880 0.142268 0.305930 0.014956 0.000010 0.057134 0.443787 0.000036
0.000010 0.164041 0.341328 0.036401 0.006297 0.092250 0.343307 0.016367
0.000010 0.173609 0.359332 0.022169 0.023978 0.049327 0.364053 0.007521
0.000010 0.150145 0.331439 0.001360 0.010606 0.076077 0.430354 0.000010
0.000010 0.126773 0.385032 0.000010 0.011190 0.063886 0.413089 0.000010
0.000010 0.185864 0.354201 0.013922 0.021099 0.088749 0.336145 0.000010
0.000010 0.143447 0.375234 0.000010 0.035458 0.100717 0.345101 0.000024
0.000010 0.170857 0.408910 0.012492 0.019683 0.080981 0.307057 0.000010
0.000010 0.226015 0.345684 0.012437 0.012276 0.073474 0.330093 0.000010
0.000010 0.143212 0.318823 0.026414 0.002644 0.100248 0.393565 0.015084
0.000010 0.100823 0.237997 0.024169 0.351938 0.094216 0.190837 0.000010
0.031280 0.033564 0.146077 0.010270 0.614252 0.021530 0.124804 0.018223
0.000010 0.066683 0.145932 0.022476 0.701881 0.000010 0.062998 0.000010
0.000010 0.018399 0.141237 0.017437 0.600673 0.048805 0.140025 0.033415
0.000010 0.013684 0.187171 0.000010 0.701965 0.032641 0.064509 0.000010
0.000010 0.003537 0.228101 0.005676 0.629895 0.045950 0.086822 0.000010
0.000010 0.037484 0.149525 0.010495 0.665503 0.032923 0.104051 0.000010
0.000010 0.023190 0.144171 0.016798 0.696429 0.044057 0.075336 0.000010
0.000010 0.000017 0.150231 0.018967 0.640238 0.062650 0.127878 0.000010
0.000010 0.036192 0.175431 0.022685 0.691954 0.000010 0.073707 0.000010
0.000010 0.035261 0.125803 0.010127 0.639133 0.059173 0.130482 0.000010
0.000010 0.051006 0.200214 0.000010 0.604771 0.077102 0.066877 0.000010
0.000010 0.031415 0.176517 0.004720 0.684196 0.044948 0.058184 0.000010
0.000010 0.023565 0.099241 0.014849 0.856411 0.005903 0.000010 0.000010
0.000010 0.000010 0.037919 0.000010 0.962021 0.000010 0.000010 0.000010
0.000010 0.000010 0.000010 0.000010 0.999930 0.000010 0.000010 0.000010
0.000010 0.000010 0.000010 0.000010 0.999930 0.000010 0.000010 0.000010
0.000010 0.000010 0.000010 0.007081 0.992859 0.000010 0.000010 0.000010
0.000010 0.000010 0.000010 0.003792 0.996148 0.000010 0.000010 0.000010
0.000010 0.000010 0.000010 0.000010 0.999930 0.000010 0.000010 0.000010
0.000010 0.000010 0.000010 0.000010 0.999930 0.000010 0.000010 0.000010
0.000010 0.000010 0.000010 0.000019 0.999921 0.000010 0.000010 0.000010
0.000010 0.000010 0.000010 0.000010 0.999930 0.000010 0.000010 0.000010
0.000010 0.000010 0.000010 0.000010 0.999930 0.000010 0.000010 0.000010
0.000010 0.000010 0.000010 0.000010 0.999930 0.000010 0.000010 0.000010
0.000010 0.000010 0.000010 0.000010 0.999930 0.000010 0.000010 0.000010
0.000010 0.042956 0.066240 0.000194 0.828113 0.062468 0.000010 0.000010
0.000010 0.014645 0.148472 0.014275 0.603469 0.135110 0.075511 0.008508
0.000010 0.007042 0.089271 0.003569 0.870448 0.029639 0.000010 0.000010
0.010441 0.026222 0.042159 0.003786 0.791424 0.091126 0.034833 0.000010
0.000010 0.000010 0.000010 0.000010 0.999930 0.000010 0.000010 0.000010
0.000010 0.000010 0.000010 0.000010 0.999930 0.000010 0.000010 0.000010
0.000010 0.068521 0.065432 0.000010 0.810604 0.007119 0.048294 0.000010
0.000010 0.000020 0.034249 0.010593 0.907887 0.003142 0.044089 0.000010
0.000010 0.034257 0.049894 0.000010 0.840254 0.073260 0.002305 0.000010
0.000010 0.018227 0.206777 0.003205 0.203760 0.420477 0.147533 0.000010
0.000010 0.030770 0.144550 0.000010 0.238571 0.429231 0.106678 0.050179
0.000010 0.064042 0.178751 0.015690 0.213326 0.399834 0.128338 0.000010
0.000010 0.088021 0.144739 0.000010 0.246963 0.398929 0.121319 0.000010
0.036026 0.054006 0.168711 0.000612 0.233848 0.360813 0.117463 0.028520
0.151261 0.028399 0.027889 0.000010 0.622809 0.169612 0.000010 0.000010
0.999930 0.000010 0.000010 0.000010 0.000010 0.000010 0.000010 0.000010
0.999930 0.000010 0.000010 0.000010 0.000010 0.000010 0.000010 0.000010
0.999930 0.000010 0.000010 0.000010 0.000010 0.000010 0.000010 0.000010
0.754616 0.000010 0.000010 0.000010 0.000010 0.188829 0.056505 0.000010
0.754071 0.000010 0.000020 0.000010 0.000010 0.186693 0.059177 0.000010
0.009203 0.090024 0.168545 0.000356 0.321960 0.320477 0.089425 0.000010
0.447129 0.027782 0.002180 0.003438 0.178418 0.054824 0.116852 0.169376
0.132483 0.042130 0.070373 0.008994 0.435636 0.126503 0.105615 0.078268
0.000010 0.082019 0.108758 0.000017 0.315828 0.412819 0.080539 0.000010
0.000010 0.072718 0.150483 0.000010 0.311750 0.386638 0.072661 0.005730
0.000010 0.075003 0.236939 0.003965 0.199479 0.397292 0.087301 0.000010
0.000010 0.045802 0.263045 0.006992 0.176928 0.394695 0.112518 0.000010
0.000010 0.059780 0.144120 0.014467 0.277392 0.378790 0.125431 0.000010
0.000010 0.057351 0.125822 0.000015 0.343506 0.365388 0.107898 0.000010
