# Supplementary material for: Genetic analysis of Thai cattle reveals a Southeast Asian indicine ancestry
Source: PeerJ. 2015 Oct 27;3:e1318. doi: 10.7717/peerj.1318 (PMC4627918; doi:10.7717/peerj.1318)
Supplement: Dataset S2 — The Q values inferred by ADMIXTURE for each modeled K are shown for each individual, which are labeled according to breed information. The data are organized into three folders, each of which represents the ADMIXTURE experiments described in Fig. S5. [file peerj-03-1318-s007.zip › SupplementDataS7/28experiments/experiment_11/9.Q]

0.000010 0.999911 0.000019 0.000010 0.000010 0.000010 0.000010 0.000010 0.000010
0.000010 0.999911 0.000010 0.000010 0.000010 0.000019 0.000010 0.000010 0.000010
0.000010 0.999908 0.000019 0.000010 0.000010 0.000013 0.000010 0.000010 0.000010
0.000010 0.999920 0.000010 0.000010 0.000010 0.000010 0.000010 0.000010 0.000010
0.000010 0.999920 0.000010 0.000010 0.000010 0.000010 0.000010 0.000010 0.000010
0.000018 0.999903 0.000010 0.000010 0.000010 0.000019 0.000010 0.000010 0.000010
0.000010 0.999920 0.000010 0.000010 0.000010 0.000010 0.000010 0.000010 0.000010
0.000010 0.999920 0.000010 0.000010 0.000010 0.000010 0.000010 0.000010 0.000010
0.547457 0.193155 0.000010 0.137327 0.000010 0.000010 0.122011 0.000010 0.000010
0.561109 0.185925 0.000010 0.138332 0.000010 0.000010 0.114585 0.000010 0.000010
0.164287 0.000010 0.000010 0.094030 0.000010 0.000010 0.045259 0.000010 0.696374
0.000010 0.000010 0.000019 0.000010 0.000010 0.000010 0.000010 0.000010 0.999911
0.000010 0.000010 0.000010 0.000010 0.000010 0.000010 0.000010 0.000010 0.999920
0.000010 0.000010 0.000010 0.000010 0.000010 0.000010 0.000010 0.000010 0.999920
0.000010 0.000010 0.000010 0.000010 0.000010 0.000010 0.000010 0.000010 0.999920
0.000010 0.000010 0.000010 0.078397 0.000010 0.000010 0.020046 0.000010 0.901497
0.000010 0.000010 0.000010 0.000010 0.000010 0.000010 0.000010 0.000010 0.999920
0.000010 0.011766 0.059305 0.000010 0.000010 0.000010 0.000010 0.000010 0.928870
0.000010 0.000010 0.000010 0.000010 0.000010 0.000010 0.000010 0.000010 0.999920
0.000010 0.000010 0.000010 0.000010 0.000010 0.000010 0.000010 0.000010 0.999920
0.000010 0.000010 0.000010 0.000010 0.000010 0.000010 0.000010 0.000010 0.999920
0.000010 0.000010 0.000010 0.000010 0.000010 0.000010 0.000010 0.000010 0.999920
0.000010 0.000010 0.000010 0.000010 0.000010 0.000010 0.000010 0.000010 0.999920
0.000010 0.000010 0.000010 0.000010 0.000010 0.000010 0.000010 0.000010 0.999920
0.215768 0.000690 0.019564 0.024343 0.002244 0.000010 0.000010 0.000010 0.737359
0.000010 0.000010 0.000010 0.000010 0.000010 0.000010 0.000010 0.000010 0.999920
0.000010 0.000010 0.000010 0.000010 0.000010 0.000010 0.000010 0.000010 0.999920
0.000010 0.000010 0.000010 0.000010 0.000010 0.000010 0.000010 0.000010 0.999920
0.000010 0.000010 0.000010 0.000010 0.000010 0.000010 0.000010 0.000010 0.999920
0.000010 0.000010 0.000010 0.000010 0.000010 0.000010 0.000010 0.000010 0.999920
0.386479 0.003887 0.085785 0.326258 0.011894 0.031754 0.083289 0.026523 0.044133
0.245821 0.015376 0.141534 0.421508 0.000010 0.039195 0.036982 0.022189 0.077385
0.157331 0.005221 0.624467 0.113436 0.000010 0.000010 0.000010 0.047060 0.052456
0.000010 0.000010 0.999910 0.000010 0.000011 0.000010 0.000010 0.000020 0.000010
0.000010 0.000010 0.999920 0.000010 0.000010 0.000010 0.000010 0.000010 0.000010
0.146399 0.010053 0.669058 0.144640 0.000010 0.000010 0.000010 0.000010 0.029810
0.201007 0.024957 0.306309 0.357401 0.006270 0.000010 0.000010 0.033443 0.070594
0.000010 0.000010 0.999920 0.000010 0.000010 0.000010 0.000010 0.000010 0.000010
0.037866 0.017187 0.648618 0.093983 0.020387 0.061343 0.015419 0.048031 0.057166
0.133593 0.002634 0.583999 0.069816 0.000010 0.122436 0.000010 0.084143 0.003360
0.057104 0.000010 0.543828 0.234741 0.000010 0.084875 0.017307 0.019731 0.042394
0.000010 0.000010 0.999920 0.000010 0.000010 0.000010 0.000010 0.000010 0.000010
0.250324 0.018223 0.185655 0.381890 0.000010 0.016406 0.040680 0.038510 0.068302
0.000010 0.000010 0.866409 0.094679 0.000010 0.000010 0.000010 0.000010 0.038852
0.201261 0.006973 0.312232 0.385006 0.000010 0.041606 0.025255 0.015160 0.012496
0.184106 0.000010 0.429659 0.250282 0.000010 0.070670 0.010440 0.039997 0.014826
0.127074 0.007047 0.473091 0.315890 0.000010 0.052884 0.000010 0.023983 0.000010
0.000010 0.000010 0.988306 0.011624 0.000010 0.000010 0.000010 0.000010 0.000010
0.000010 0.000010 0.999920 0.000010 0.000010 0.000010 0.000010 0.000010 0.000010
0.000010 0.000010 0.999920 0.000010 0.000010 0.000010 0.000010 0.000010 0.000010
0.000010 0.000010 0.000010 0.999920 0.000010 0.000010 0.000010 0.000010 0.000010
0.000010 0.000010 0.000010 0.999920 0.000010 0.000010 0.000010 0.000010 0.000010
0.000010 0.000010 0.000010 0.999920 0.000010 0.000010 0.000010 0.000010 0.000010
0.000010 0.000010 0.000010 0.999920 0.000010 0.000010 0.000010 0.000010 0.000010
0.000010 0.000010 0.000010 0.999920 0.000010 0.000010 0.000010 0.000010 0.000010
0.000010 0.000010 0.000010 0.999920 0.000010 0.000010 0.000010 0.000010 0.000010
0.000010 0.000010 0.000010 0.999920 0.000010 0.000010 0.000010 0.000010 0.000010
0.000010 0.000010 0.000010 0.999920 0.000010 0.000010 0.000010 0.000010 0.000010
0.000010 0.001635 0.000010 0.980222 0.000010 0.000010 0.000010 0.000010 0.018083
0.000010 0.000010 0.000010 0.999920 0.000010 0.000010 0.000010 0.000010 0.000010
0.000010 0.000010 0.000010 0.999920 0.000010 0.000010 0.000010 0.000010 0.000010
0.000010 0.000010 0.000010 0.999920 0.000010 0.000010 0.000010 0.000010 0.000010
0.000010 0.000010 0.000010 0.999920 0.000010 0.000010 0.000010 0.000010 0.000010
0.000010 0.000010 0.000010 0.999920 0.000010 0.000010 0.000010 0.000010 0.000010
0.000010 0.000010 0.000010 0.999920 0.000010 0.000010 0.000010 0.000010 0.000010
0.000010 0.000010 0.000010 0.999920 0.000010 0.000010 0.000010 0.000010 0.000010
0.000010 0.000010 0.000010 0.999920 0.000010 0.000010 0.000010 0.000010 0.000010
0.000010 0.000010 0.000010 0.999920 0.000010 0.000010 0.000010 0.000010 0.000010
0.000010 0.000010 0.000010 0.999920 0.000010 0.000010 0.000010 0.000010 0.000010
0.000010 0.000010 0.000010 0.999920 0.000010 0.000010 0.000010 0.000010 0.000010
0.000010 0.000010 0.000010 0.000010 0.000010 0.000010 0.000010 0.999920 0.000010
0.000010 0.000010 0.000010 0.000010 0.000010 0.000010 0.000010 0.999920 0.000010
0.000010 0.000010 0.000010 0.000010 0.000010 0.000010 0.000010 0.999920 0.000010
0.018840 0.000010 0.000010 0.088892 0.000010 0.000010 0.000010 0.892208 0.000010
0.000010 0.000010 0.000010 0.000010 0.000010 0.000010 0.000010 0.999920 0.000010
0.000010 0.000010 0.000010 0.114643 0.000010 0.000010 0.010749 0.874549 0.000010
0.083469 0.006920 0.000010 0.116100 0.000010 0.000010 0.010523 0.765049 0.017909
0.000010 0.000010 0.000010 0.000010 0.000010 0.000010 0.000010 0.999920 0.000010
0.000010 0.000010 0.000010 0.000010 0.000010 0.000010 0.000010 0.999920 0.000010
0.000010 0.000010 0.000010 0.000010 0.000010 0.000010 0.000010 0.999920 0.000010
0.508178 0.029388 0.006250 0.077907 0.028147 0.000010 0.190603 0.103308 0.056209
0.139638 0.000010 0.000010 0.000010 0.000010 0.000010 0.860292 0.000010 0.000010
0.000010 0.000010 0.000010 0.000010 0.000010 0.000010 0.999920 0.000010 0.000010
0.000010 0.000010 0.000010 0.000010 0.000010 0.000010 0.999920 0.000010 0.000010
0.000010 0.000010 0.000010 0.000010 0.000010 0.000010 0.999920 0.000010 0.000010
0.103285 0.000010 0.000010 0.055888 0.000010 0.000010 0.823736 0.017040 0.000010
0.000010 0.000010 0.000010 0.000010 0.000010 0.000010 0.999920 0.000010 0.000010
0.110645 0.009332 0.000010 0.051051 0.000010 0.000010 0.804183 0.024749 0.000010
0.086910 0.015626 0.000010 0.026545 0.000010 0.000010 0.870870 0.000010 0.000010
0.082718 0.000010 0.000010 0.041831 0.000010 0.000010 0.875392 0.000010 0.000010
0.104627 0.000010 0.000010 0.055111 0.000010 0.000010 0.840201 0.000010 0.000010
0.000010 0.000010 0.000010 0.000010 0.000010 0.000010 0.999920 0.000010 0.000010
0.000010 0.000010 0.000010 0.000010 0.000010 0.000010 0.999920 0.000010 0.000010
0.000010 0.000010 0.000010 0.000010 0.000010 0.000010 0.999920 0.000010 0.000010
0.000010 0.000010 0.000010 0.000010 0.000010 0.000010 0.999920 0.000010 0.000010
0.249557 0.000010 0.000010 0.015209 0.000010 0.000010 0.693260 0.040603 0.001330
0.000010 0.000010 0.000010 0.000010 0.000010 0.000010 0.999920 0.000010 0.000010
0.000010 0.000010 0.000010 0.000010 0.000010 0.000010 0.999920 0.000010 0.000010
0.585533 0.007130 0.017358 0.057267 0.029136 0.048222 0.095688 0.130161 0.029505
0.000010 0.000010 0.000010 0.000010 0.000010 0.000010 0.999920 0.000010 0.000010
0.469920 0.002352 0.057700 0.081642 0.008376 0.087452 0.095624 0.137125 0.059808
0.000010 0.000010 0.000010 0.000010 0.000010 0.000010 0.999920 0.000010 0.000010
0.000010 0.000010 0.000010 0.000010 0.000010 0.000010 0.999920 0.000010 0.000010
0.453168 0.000010 0.068031 0.074762 0.026369 0.069142 0.109458 0.142019 0.057041
0.129728 0.000010 0.000010 0.003021 0.000010 0.000010 0.867190 0.000010 0.000010
0.471724 0.003130 0.041406 0.000010 0.025073 0.155410 0.082621 0.197732 0.022895
0.409651 0.009978 0.069334 0.000010 0.002672 0.144898 0.091754 0.246383 0.025320
0.381027 0.000900 0.081336 0.000010 0.000010 0.152776 0.093505 0.247832 0.042604
0.999095 0.000835 0.000010 0.000010 0.000010 0.000010 0.000010 0.000010 0.000010
0.721555 0.008093 0.000010 0.081917 0.000010 0.000010 0.117220 0.071175 0.000010
0.804457 0.022390 0.000010 0.042573 0.008497 0.000010 0.076481 0.009135 0.036446
0.804031 0.000010 0.000010 0.000010 0.000010 0.195899 0.000010 0.000010 0.000010
0.999920 0.000010 0.000010 0.000010 0.000010 0.000010 0.000010 0.000010 0.000010
0.824248 0.008009 0.000010 0.049385 0.000010 0.000010 0.058295 0.009826 0.050207
0.836707 0.000010 0.000010 0.000010 0.000010 0.148862 0.000010 0.014372 0.000010
0.804242 0.000010 0.000010 0.000010 0.000010 0.195688 0.000010 0.000010 0.000010
0.999920 0.000010 0.000010 0.000010 0.000010 0.000010 0.000010 0.000010 0.000010
0.999920 0.000010 0.000010 0.000010 0.000010 0.000010 0.000010 0.000010 0.000010
0.838010 0.000010 0.000010 0.118461 0.000010 0.000010 0.019603 0.000010 0.023876
0.978909 0.021021 0.000010 0.000010 0.000010 0.000010 0.000010 0.000010 0.000010
0.688751 0.027926 0.000010 0.151372 0.000010 0.000010 0.050104 0.024165 0.057652
0.999920 0.000010 0.000010 0.000010 0.000010 0.000010 0.000010 0.000010 0.000010
0.999920 0.000010 0.000010 0.000010 0.000010 0.000010 0.000010 0.000010 0.000010
0.999920 0.000010 0.000010 0.000010 0.000010 0.000010 0.000010 0.000010 0.000010
0.804055 0.000010 0.000010 0.131028 0.000010 0.000010 0.043035 0.000010 0.021832
0.999920 0.000010 0.000010 0.000010 0.000010 0.000010 0.000010 0.000010 0.000010
0.999920 0.000010 0.000010 0.000010 0.000010 0.000010 0.000010 0.000010 0.000010
0.640936 0.011832 0.005571 0.140746 0.005992 0.000010 0.082270 0.070524 0.042119
0.681303 0.018203 0.000010 0.045814 0.002724 0.000010 0.100649 0.084460 0.066826
0.675209 0.000010 0.000010 0.085377 0.009590 0.000010 0.124306 0.058352 0.047135
0.724514 0.001866 0.000010 0.002762 0.027215 0.000010 0.132072 0.054074 0.057477
0.586061 0.001676 0.000010 0.098677 0.028340 0.000010 0.088442 0.106138 0.090645
0.729737 0.013321 0.000010 0.000010 0.004705 0.000010 0.136191 0.050468 0.065548
0.677530 0.004277 0.000010 0.045120 0.000010 0.000010 0.140995 0.054080 0.077967
0.740330 0.008726 0.000010 0.030687 0.010068 0.000010 0.103324 0.060607 0.046238
0.616342 0.031205 0.000010 0.065751 0.023559 0.000010 0.079706 0.073814 0.109602
0.560825 0.004493 0.013878 0.106809 0.039757 0.000010 0.096087 0.080942 0.097199
0.604593 0.010480 0.000010 0.071804 0.043745 0.000010 0.101098 0.069613 0.098646
0.647741 0.008498 0.000010 0.054004 0.016256 0.000010 0.124222 0.078618 0.070642
0.659954 0.000010 0.000010 0.049893 0.026320 0.000010 0.111121 0.115729 0.036952
0.540037 0.027802 0.000010 0.105556 0.045816 0.000947 0.127166 0.084085 0.068580
0.560553 0.000010 0.000010 0.100348 0.035635 0.000010 0.122119 0.076695 0.104620
0.587145 0.012762 0.005417 0.018473 0.019128 0.049720 0.122671 0.140222 0.044463
0.640021 0.008256 0.000010 0.090154 0.000876 0.000010 0.114023 0.109095 0.037555
0.613765 0.000017 0.000010 0.103614 0.011790 0.000010 0.114727 0.118830 0.037236
0.665191 0.015348 0.000010 0.001866 0.027361 0.000010 0.108621 0.098545 0.083048
0.686619 0.018801 0.000010 0.054447 0.000010 0.000010 0.103529 0.065025 0.071548
0.612219 0.000010 0.000010 0.103173 0.011180 0.000010 0.111645 0.096414 0.065340
0.560642 0.018692 0.000010 0.116064 0.031030 0.000982 0.107209 0.083173 0.082199
0.569303 0.019892 0.000010 0.079850 0.016665 0.000010 0.136393 0.092200 0.085678
0.806275 0.000010 0.000010 0.176625 0.000010 0.000010 0.017040 0.000010 0.000010
0.748028 0.000625 0.000010 0.177891 0.000010 0.000010 0.071386 0.002031 0.000010
0.700038 0.012021 0.000010 0.187507 0.000010 0.000010 0.063344 0.000010 0.037049
0.695131 0.011066 0.000010 0.199832 0.000010 0.000010 0.054036 0.000010 0.039895
0.583316 0.010692 0.056015 0.120676 0.000010 0.112590 0.003012 0.073821 0.039868
0.811750 0.011731 0.000010 0.166944 0.000010 0.000010 0.000010 0.009525 0.000010
0.404571 0.025392 0.084195 0.126983 0.000010 0.086126 0.105293 0.120770 0.046659
0.570373 0.018282 0.000010 0.170676 0.019667 0.000010 0.094592 0.075058 0.051334
0.652760 0.026314 0.000010 0.184372 0.000010 0.000010 0.085304 0.025931 0.025288
0.519740 0.019746 0.000010 0.204234 0.039971 0.000010 0.050089 0.072249 0.093951
0.681211 0.023558 0.000010 0.159815 0.000010 0.000010 0.068149 0.047269 0.019968
0.673417 0.025049 0.001650 0.187702 0.000010 0.000010 0.019060 0.073780 0.019321
0.580814 0.000010 0.000010 0.167264 0.031249 0.000010 0.126244 0.033321 0.061078
0.558721 0.003122 0.000010 0.167179 0.017655 0.000010 0.152518 0.041461 0.059322
0.558099 0.012449 0.000010 0.160074 0.027496 0.000010 0.139785 0.063304 0.038773
0.573916 0.000010 0.000010 0.185426 0.010092 0.000010 0.126918 0.084460 0.019159
0.505693 0.014247 0.000010 0.176933 0.000010 0.000010 0.160314 0.055397 0.087386
0.118628 0.023018 0.000010 0.111797 0.000010 0.000010 0.726797 0.019720 0.000010
0.063115 0.010131 0.000010 0.022568 0.000010 0.000010 0.904136 0.000010 0.000010
0.521426 0.022001 0.000010 0.168815 0.014515 0.000385 0.119557 0.058637 0.094653
0.360770 0.018280 0.000010 0.155331 0.000010 0.019401 0.388936 0.057253 0.000010
0.372243 0.425114 0.000010 0.077968 0.000010 0.000010 0.108200 0.005751 0.010694
0.109009 0.000010 0.000010 0.000010 0.021669 0.049317 0.040679 0.779286 0.000010
0.000010 0.000010 0.000010 0.000010 0.000010 0.000010 0.000010 0.999920 0.000010
0.218272 0.001513 0.000010 0.000010 0.000010 0.014921 0.353606 0.411648 0.000010
0.000010 0.000010 0.000010 0.000010 0.000010 0.000010 0.000010 0.999920 0.000010
0.482069 0.006644 0.036607 0.071325 0.035973 0.022180 0.098303 0.202291 0.044609
0.459918 0.006499 0.037036 0.011194 0.028073 0.132028 0.072484 0.205820 0.046949
0.471734 0.004068 0.071225 0.026818 0.040300 0.072151 0.117775 0.172431 0.023498
0.046503 0.000010 0.000010 0.000010 0.000010 0.044577 0.009735 0.899135 0.000010
0.105987 0.001675 0.042407 0.000010 0.014236 0.061446 0.020625 0.718155 0.035459
0.000010 0.000010 0.000010 0.000010 0.000010 0.000010 0.000010 0.999920 0.000010
0.456378 0.000615 0.024635 0.008135 0.041904 0.075610 0.113923 0.242048 0.036753
0.465007 0.000015 0.032265 0.083931 0.000010 0.129041 0.085173 0.198292 0.006267
0.595914 0.031930 0.000010 0.131874 0.024647 0.000010 0.075153 0.081541 0.058921
0.513723 0.041358 0.000010 0.158193 0.026619 0.000010 0.137302 0.089072 0.033713
0.999920 0.000010 0.000010 0.000010 0.000010 0.000010 0.000010 0.000010 0.000010
0.961728 0.030847 0.000010 0.000010 0.000010 0.000010 0.007365 0.000010 0.000010
0.530243 0.030025 0.000010 0.108675 0.019626 0.000010 0.159732 0.075588 0.076090
0.999920 0.000010 0.000010 0.000010 0.000010 0.000010 0.000010 0.000010 0.000010
0.853723 0.008542 0.000010 0.058429 0.000010 0.000010 0.079256 0.000010 0.000010
0.683049 0.040669 0.000010 0.124862 0.000010 0.000010 0.094027 0.020871 0.036493
0.177337 0.013603 0.000010 0.080721 0.000010 0.000010 0.728290 0.000010 0.000010
0.226768 0.699829 0.000010 0.010707 0.000010 0.000010 0.062646 0.000010 0.000010
0.626349 0.000010 0.000010 0.082400 0.013990 0.000010 0.140615 0.098788 0.037829
0.656087 0.015492 0.000010 0.062273 0.002117 0.000010 0.130403 0.096711 0.036897
0.620524 0.019100 0.000010 0.066417 0.000010 0.000010 0.164957 0.104068 0.024903
0.563529 0.020377 0.005283 0.115189 0.014881 0.000010 0.152922 0.071453 0.056355
0.593322 0.015088 0.000010 0.084696 0.010473 0.000010 0.145739 0.091112 0.059549
0.995437 0.004493 0.000010 0.000010 0.000010 0.000010 0.000010 0.000010 0.000010
0.992878 0.007052 0.000010 0.000010 0.000010 0.000010 0.000010 0.000010 0.000010
0.533865 0.016660 0.020124 0.134833 0.033150 0.015994 0.100832 0.084958 0.059584
0.728586 0.000010 0.000010 0.045007 0.002749 0.000010 0.080918 0.101688 0.041023
0.726405 0.004736 0.000010 0.077605 0.010592 0.000010 0.083005 0.094500 0.003137
0.654270 0.012233 0.000010 0.042400 0.000010 0.035802 0.108017 0.115814 0.031444
0.580717 0.032055 0.006799 0.096975 0.000010 0.000010 0.143922 0.071685 0.067827
0.583475 0.021429 0.003686 0.081545 0.012573 0.000010 0.147158 0.117365 0.032758
0.744531 0.000010 0.000010 0.027409 0.000010 0.000010 0.124023 0.051726 0.052272
0.781761 0.000010 0.000010 0.026934 0.000010 0.000010 0.108250 0.041530 0.041485
0.579250 0.012311 0.000010 0.121528 0.010791 0.000010 0.161157 0.051070 0.063873
0.611786 0.000010 0.000010 0.106096 0.022400 0.000010 0.120786 0.062503 0.076400
0.534863 0.008076 0.000010 0.167532 0.013785 0.000010 0.141569 0.072542 0.061613
0.585189 0.012964 0.000010 0.089876 0.000052 0.000010 0.186425 0.072860 0.052613
0.573687 0.023813 0.013094 0.081534 0.000010 0.000010 0.117755 0.112139 0.077958
0.357576 0.021947 0.000010 0.064978 0.341666 0.000010 0.076995 0.056174 0.080644
0.256221 0.008885 0.012371 0.028655 0.601643 0.032474 0.021048 0.024594 0.014109
0.255796 0.020934 0.000010 0.000010 0.680614 0.000010 0.042605 0.000010 0.000010
0.285024 0.017175 0.032208 0.014970 0.585599 0.000010 0.001242 0.030518 0.033253
0.293488 0.000010 0.000010 0.005835 0.681324 0.000010 0.000010 0.000010 0.019303
0.313093 0.005053 0.000010 0.037377 0.611789 0.000010 0.000010 0.000010 0.032648
0.304267 0.006603 0.000010 0.000010 0.649510 0.000010 0.021535 0.000010 0.018046
0.274335 0.013451 0.000010 0.005427 0.681745 0.000010 0.001801 0.000010 0.023212
0.267723 0.016318 0.000010 0.030673 0.627779 0.000010 0.000010 0.006156 0.051322
0.297946 0.018132 0.000010 0.011854 0.672018 0.000010 0.000010 0.000010 0.000010
0.299492 0.010654 0.000010 0.000010 0.627149 0.000010 0.017743 0.000010 0.044922
0.269816 0.000010 0.000010 0.048219 0.588441 0.000010 0.032855 0.000010 0.060629
0.292577 0.001869 0.000010 0.000010 0.663413 0.000010 0.004343 0.000010 0.037758
0.050602 0.015740 0.000010 0.046768 0.855241 0.000010 0.021324 0.000010 0.010295
0.054994 0.000010 0.000010 0.000010 0.944936 0.000010 0.000010 0.000010 0.000010
0.000010 0.000010 0.000010 0.000019 0.999908 0.000010 0.000010 0.000013 0.000010
0.000010 0.000010 0.000010 0.000010 0.999920 0.000010 0.000010 0.000010 0.000010
0.000010 0.007841 0.000010 0.000010 0.992089 0.000010 0.000010 0.000010 0.000010
0.000010 0.004325 0.000010 0.000010 0.995605 0.000010 0.000010 0.000010 0.000010
0.000010 0.000010 0.000010 0.000010 0.999920 0.000010 0.000010 0.000010 0.000010
0.000010 0.000010 0.000010 0.000010 0.999920 0.000010 0.000010 0.000010 0.000010
0.000010 0.000010 0.000010 0.000010 0.999920 0.000010 0.000010 0.000010 0.000010
0.000010 0.000010 0.000010 0.000010 0.999920 0.000010 0.000010 0.000010 0.000010
0.000010 0.000010 0.000010 0.000010 0.999920 0.000010 0.000010 0.000010 0.000010
0.000010 0.000010 0.000010 0.000010 0.999920 0.000010 0.000010 0.000010 0.000010
0.000010 0.000010 0.000010 0.000010 0.999920 0.000010 0.000010 0.000010 0.000010
0.095628 0.000010 0.000010 0.000010 0.818958 0.000010 0.032864 0.000010 0.052500
0.144671 0.015609 0.008105 0.041284 0.597497 0.000010 0.004482 0.053820 0.134524
0.015701 0.003215 0.000010 0.071198 0.868817 0.000010 0.010188 0.000010 0.030852
0.073049 0.004596 0.000010 0.006571 0.787451 0.010016 0.022779 0.007422 0.088106
0.000010 0.000010 0.000010 0.000010 0.999920 0.000010 0.000010 0.000010 0.000010
0.000010 0.000010 0.000010 0.000010 0.999920 0.000010 0.000010 0.000010 0.000010
0.075856 0.000010 0.000010 0.028624 0.808909 0.000010 0.065965 0.014330 0.006286
0.062124 0.010631 0.000010 0.000010 0.901165 0.000010 0.000010 0.024909 0.001130
0.056120 0.000010 0.000010 0.009677 0.833737 0.000010 0.030210 0.000010 0.070215
0.301467 0.003098 0.000010 0.051557 0.197076 0.000010 0.002842 0.038532 0.405408
0.232947 0.000010 0.050288 0.029756 0.233125 0.000010 0.016141 0.023360 0.414364
0.201158 0.015401 0.000010 0.080456 0.208772 0.000010 0.054097 0.049097 0.390999
0.255400 0.000010 0.000010 0.020655 0.241526 0.000010 0.071011 0.026389 0.384989
0.272698 0.000010 0.026798 0.046038 0.227091 0.035073 0.036721 0.011770 0.343802
0.012236 0.000352 0.000010 0.000010 0.623593 0.153111 0.034888 0.000010 0.175790
0.000010 0.000010 0.000010 0.000010 0.000010 0.999920 0.000010 0.000010 0.000010
0.000010 0.000010 0.000010 0.000010 0.000010 0.999912 0.000018 0.000010 0.000010
0.000010 0.000010 0.000010 0.000010 0.000010 0.999912 0.000018 0.000010 0.000010
0.000010 0.000010 0.000010 0.000010 0.000010 0.736371 0.000010 0.114616 0.148953
0.000010 0.000010 0.000010 0.000013 0.000010 0.736134 0.000010 0.113711 0.150092
0.210601 0.001351 0.000010 0.064499 0.314754 0.009089 0.075082 0.015167 0.309448
0.006945 0.003809 0.169267 0.026934 0.181359 0.438582 0.013200 0.111641 0.048263
0.101646 0.009875 0.075438 0.030554 0.433638 0.129921 0.038724 0.054060 0.126144
0.181042 0.000356 0.000010 0.023519 0.313497 0.000010 0.071451 0.003262 0.406854
0.210493 0.000010 0.003609 0.049050 0.306191 0.000010 0.056393 0.000010 0.374233
0.416308 0.000639 0.000010 0.000010 0.182364 0.000010 0.034681 0.000010 0.365968
0.415463 0.007336 0.000010 0.030215 0.162985 0.000010 0.014538 0.000010 0.369433
0.270667 0.013186 0.000010 0.016545 0.272466 0.000010 0.049026 0.012365 0.365724
0.248091 0.000010 0.000010 0.010817 0.336357 0.000010 0.044018 0.008306 0.352380
