# Supplementary material for: Genetic analysis of Thai cattle reveals a Southeast Asian indicine ancestry
Source: PeerJ. 2015 Oct 27;3:e1318. doi: 10.7717/peerj.1318 (PMC4627918; doi:10.7717/peerj.1318)
Supplement: Dataset S2 — The Q values inferred by ADMIXTURE for each modeled K are shown for each individual, which are labeled according to breed information. The data are organized into three folders, each of which represents the ADMIXTURE experiments described in Fig. S5. [file peerj-03-1318-s007.zip › SupplementDataS7/28experiments/experiment_12/10.Q]

0.000010 0.000010 0.999910 0.000010 0.000010 0.000010 0.000010 0.000010 0.000010 0.000010
0.000010 0.000010 0.999910 0.000010 0.000010 0.000010 0.000010 0.000010 0.000010 0.000010
0.000010 0.000010 0.999905 0.000010 0.000010 0.000010 0.000010 0.000010 0.000015 0.000010
0.000010 0.000010 0.999910 0.000010 0.000010 0.000010 0.000010 0.000010 0.000010 0.000010
0.000011 0.000010 0.999909 0.000010 0.000010 0.000010 0.000010 0.000010 0.000010 0.000010
0.000010 0.000010 0.999909 0.000010 0.000011 0.000010 0.000010 0.000010 0.000010 0.000010
0.000010 0.000010 0.999910 0.000010 0.000010 0.000010 0.000010 0.000010 0.000010 0.000010
0.000010 0.000010 0.999908 0.000012 0.000010 0.000010 0.000010 0.000010 0.000010 0.000010
0.602420 0.000010 0.196170 0.000010 0.000010 0.025503 0.175847 0.000010 0.000010 0.000010
0.606409 0.026590 0.192828 0.000010 0.000010 0.000010 0.174113 0.000010 0.000010 0.000010
0.235542 0.702841 0.000010 0.000010 0.000010 0.004386 0.057170 0.000010 0.000010 0.000010
0.000010 0.999910 0.000010 0.000010 0.000010 0.000010 0.000010 0.000010 0.000010 0.000010
0.000010 0.999910 0.000010 0.000010 0.000010 0.000010 0.000010 0.000010 0.000010 0.000010
0.000010 0.999910 0.000010 0.000010 0.000010 0.000010 0.000010 0.000010 0.000010 0.000010
0.000010 0.999910 0.000010 0.000010 0.000010 0.000010 0.000010 0.000010 0.000010 0.000010
0.084845 0.893396 0.000010 0.000010 0.000010 0.000010 0.021688 0.000010 0.000010 0.000010
0.000010 0.999910 0.000010 0.000010 0.000010 0.000010 0.000010 0.000010 0.000010 0.000010
0.000010 0.929702 0.011815 0.000010 0.000010 0.000010 0.000010 0.000010 0.000010 0.058414
0.000010 0.999910 0.000010 0.000010 0.000010 0.000010 0.000010 0.000010 0.000010 0.000010
0.000010 0.999910 0.000010 0.000010 0.000010 0.000010 0.000010 0.000010 0.000010 0.000010
0.000010 0.999910 0.000010 0.000010 0.000010 0.000010 0.000010 0.000010 0.000010 0.000010
0.000010 0.999910 0.000010 0.000010 0.000010 0.000010 0.000010 0.000010 0.000010 0.000010
0.000010 0.999910 0.000010 0.000010 0.000010 0.000010 0.000010 0.000010 0.000010 0.000010
0.000010 0.999910 0.000010 0.000010 0.000010 0.000010 0.000010 0.000010 0.000010 0.000010
0.202684 0.743130 0.000010 0.003441 0.000010 0.013779 0.010004 0.008712 0.000010 0.018221
0.000010 0.999910 0.000010 0.000010 0.000010 0.000010 0.000010 0.000010 0.000010 0.000010
0.000010 0.999907 0.000011 0.000010 0.000011 0.000010 0.000010 0.000010 0.000010 0.000010
0.000010 0.999909 0.000010 0.000011 0.000010 0.000010 0.000010 0.000010 0.000010 0.000010
0.000010 0.999910 0.000010 0.000010 0.000010 0.000010 0.000010 0.000010 0.000010 0.000010
0.000010 0.999910 0.000010 0.000010 0.000010 0.000010 0.000010 0.000010 0.000010 0.000010
0.619454 0.053514 0.005037 0.000049 0.029935 0.036365 0.107450 0.029353 0.006731 0.112113
0.597035 0.082638 0.015049 0.000010 0.035309 0.041443 0.050806 0.000010 0.000086 0.177614
0.239575 0.061544 0.006406 0.000010 0.000010 0.056469 0.000010 0.005482 0.000010 0.630483
0.000010 0.000010 0.000010 0.000010 0.000010 0.000010 0.000010 0.000010 0.000010 0.999910
0.000010 0.000010 0.000010 0.000010 0.000010 0.000010 0.000010 0.000010 0.000010 0.999910
0.273619 0.035514 0.010297 0.000010 0.000010 0.009497 0.000858 0.000010 0.000010 0.670175
0.528925 0.076522 0.025827 0.000010 0.000010 0.037710 0.009196 0.006272 0.002122 0.313405
0.000010 0.000010 0.000010 0.000010 0.000010 0.000010 0.000010 0.000010 0.000010 0.999910
0.124632 0.061813 0.018423 0.000010 0.059317 0.013921 0.013336 0.028117 0.027723 0.652708
0.174458 0.008087 0.002688 0.000010 0.115338 0.040303 0.000010 0.010902 0.063060 0.585144
0.292250 0.047662 0.000010 0.000010 0.081418 0.002132 0.012880 0.000010 0.016463 0.547165
0.000010 0.000010 0.000010 0.000010 0.000010 0.000010 0.000010 0.000010 0.000010 0.999910
0.588302 0.075901 0.019513 0.001529 0.010859 0.028117 0.056840 0.000010 0.023734 0.195194
0.074433 0.049815 0.000010 0.000010 0.000010 0.002975 0.000010 0.000010 0.000010 0.872717
0.555704 0.013009 0.005871 0.000010 0.041156 0.036967 0.031686 0.000010 0.000010 0.315576
0.419675 0.019493 0.000010 0.000010 0.063624 0.003837 0.019878 0.000010 0.043619 0.429843
0.435730 0.000010 0.005642 0.000010 0.052910 0.032535 0.000010 0.000010 0.000010 0.473133
0.008237 0.000010 0.000010 0.000010 0.000010 0.000010 0.000010 0.000010 0.000010 0.991683
0.000010 0.000010 0.000010 0.000010 0.000010 0.000010 0.000010 0.000010 0.000010 0.999910
0.000010 0.000010 0.000010 0.000010 0.000010 0.000010 0.000010 0.000010 0.000010 0.999910
0.999910 0.000010 0.000010 0.000010 0.000010 0.000010 0.000010 0.000010 0.000010 0.000010
0.999910 0.000010 0.000010 0.000010 0.000010 0.000010 0.000010 0.000010 0.000010 0.000010
0.991583 0.000010 0.008337 0.000010 0.000010 0.000010 0.000010 0.000010 0.000010 0.000010
0.999910 0.000010 0.000010 0.000010 0.000010 0.000010 0.000010 0.000010 0.000010 0.000010
0.999910 0.000010 0.000010 0.000010 0.000010 0.000010 0.000010 0.000010 0.000010 0.000010
0.999910 0.000010 0.000010 0.000010 0.000010 0.000010 0.000010 0.000010 0.000010 0.000010
0.999910 0.000010 0.000010 0.000010 0.000010 0.000010 0.000010 0.000010 0.000010 0.000010
0.999910 0.000010 0.000010 0.000010 0.000010 0.000010 0.000010 0.000010 0.000010 0.000010
0.961047 0.038871 0.000012 0.000010 0.000010 0.000010 0.000010 0.000010 0.000010 0.000010
0.999910 0.000010 0.000010 0.000010 0.000010 0.000010 0.000010 0.000010 0.000010 0.000010
0.999910 0.000010 0.000010 0.000010 0.000010 0.000010 0.000010 0.000010 0.000010 0.000010
0.999910 0.000010 0.000010 0.000010 0.000010 0.000010 0.000010 0.000010 0.000010 0.000010
0.986347 0.000010 0.000010 0.000010 0.000010 0.013573 0.000010 0.000010 0.000010 0.000010
0.999910 0.000010 0.000010 0.000010 0.000010 0.000010 0.000010 0.000010 0.000010 0.000010
0.999910 0.000010 0.000010 0.000010 0.000010 0.000010 0.000010 0.000010 0.000010 0.000010
0.950985 0.000010 0.004182 0.000010 0.000010 0.041070 0.003703 0.000010 0.000010 0.000010
0.999910 0.000010 0.000010 0.000010 0.000010 0.000010 0.000010 0.000010 0.000010 0.000010
0.996602 0.003318 0.000010 0.000010 0.000010 0.000010 0.000010 0.000010 0.000010 0.000010
0.999910 0.000010 0.000010 0.000010 0.000010 0.000010 0.000010 0.000010 0.000010 0.000010
0.982492 0.000010 0.000010 0.000010 0.000010 0.017428 0.000010 0.000010 0.000010 0.000010
0.000010 0.000010 0.000012 0.000010 0.000010 0.999908 0.000010 0.000010 0.000010 0.000010
0.000010 0.000010 0.000010 0.000010 0.000010 0.999910 0.000010 0.000010 0.000010 0.000010
0.000010 0.000010 0.000010 0.000010 0.000010 0.999910 0.000010 0.000010 0.000010 0.000010
0.000010 0.000010 0.000010 0.000010 0.000010 0.999910 0.000010 0.000010 0.000010 0.000010
0.000010 0.000010 0.000010 0.000010 0.000010 0.999910 0.000010 0.000010 0.000010 0.000010
0.000010 0.000010 0.000010 0.000010 0.000010 0.999910 0.000010 0.000010 0.000010 0.000010
0.070626 0.000010 0.000010 0.000010 0.000010 0.929294 0.000010 0.000010 0.000010 0.000010
0.000010 0.000010 0.000016 0.000010 0.000010 0.999904 0.000010 0.000010 0.000010 0.000010
0.000010 0.000010 0.000010 0.000010 0.000010 0.999910 0.000010 0.000010 0.000010 0.000010
0.000010 0.000010 0.000011 0.000010 0.000010 0.999909 0.000010 0.000010 0.000010 0.000010
0.447039 0.070335 0.030644 0.001750 0.000010 0.103939 0.237413 0.056963 0.046124 0.005784
0.089190 0.000010 0.000010 0.000010 0.000010 0.021678 0.889062 0.000010 0.000010 0.000010
0.000010 0.000010 0.000010 0.000010 0.000010 0.000010 0.999910 0.000010 0.000010 0.000010
0.000010 0.000010 0.000010 0.000010 0.000010 0.000010 0.999910 0.000010 0.000010 0.000010
0.000010 0.000010 0.000010 0.000010 0.000010 0.000010 0.999910 0.000010 0.000010 0.000010
0.124374 0.000010 0.000010 0.000010 0.000010 0.037002 0.838554 0.000010 0.000010 0.000010
0.000010 0.000010 0.000010 0.000010 0.000010 0.000010 0.999910 0.000010 0.000010 0.000010
0.122951 0.000010 0.008418 0.000010 0.000010 0.054540 0.814031 0.000010 0.000010 0.000010
0.085611 0.000010 0.015305 0.000010 0.000010 0.010985 0.886033 0.002016 0.000010 0.000010
0.100872 0.000010 0.000010 0.000010 0.000010 0.003393 0.895665 0.000010 0.000010 0.000010
0.146681 0.000010 0.000010 0.000010 0.000010 0.000010 0.853239 0.000010 0.000010 0.000010
0.000010 0.000010 0.000010 0.000010 0.000010 0.000010 0.999910 0.000010 0.000010 0.000010
0.000010 0.000010 0.000010 0.000010 0.000010 0.000010 0.999910 0.000010 0.000010 0.000010
0.000010 0.000010 0.000010 0.000010 0.000010 0.000010 0.999910 0.000010 0.000010 0.000010
0.000010 0.000010 0.000010 0.000010 0.000010 0.000010 0.999910 0.000010 0.000010 0.000010
0.202314 0.010212 0.000010 0.000010 0.000010 0.055836 0.729650 0.001937 0.000010 0.000010
0.000010 0.000010 0.000010 0.000010 0.000010 0.000010 0.999910 0.000010 0.000010 0.000010
0.000010 0.000010 0.000010 0.000010 0.000010 0.000010 0.999910 0.000010 0.000010 0.000010
0.469024 0.053460 0.008257 0.000010 0.030894 0.064289 0.134514 0.079395 0.151780 0.008376
0.000010 0.000010 0.000010 0.000010 0.000010 0.000010 0.999910 0.000010 0.000010 0.000010
0.416507 0.075902 0.004768 0.000010 0.061627 0.056699 0.126095 0.044756 0.159875 0.053761
0.000016 0.000010 0.000010 0.000010 0.000010 0.000010 0.999904 0.000010 0.000010 0.000010
0.000010 0.000010 0.000010 0.000010 0.000010 0.000010 0.999910 0.000010 0.000010 0.000010
0.399414 0.083282 0.000010 0.000010 0.048123 0.045973 0.141717 0.054842 0.171039 0.055591
0.099646 0.000010 0.000010 0.000010 0.000010 0.014441 0.885841 0.000013 0.000010 0.000010
0.326742 0.040595 0.002319 0.014791 0.110911 0.044863 0.115411 0.037466 0.268959 0.037943
0.255191 0.054649 0.006847 0.000010 0.081070 0.037281 0.114011 0.041258 0.350027 0.059655
0.221931 0.076916 0.000010 0.000010 0.089016 0.035799 0.113889 0.023507 0.363196 0.075725
0.880042 0.000010 0.016138 0.000010 0.000010 0.033109 0.060373 0.010288 0.000010 0.000010
0.639240 0.012403 0.012055 0.000010 0.000010 0.099853 0.188970 0.027029 0.020420 0.000010
0.644222 0.048638 0.025358 0.000010 0.000010 0.040365 0.146210 0.064892 0.030285 0.000010
0.785460 0.000010 0.000010 0.000010 0.214460 0.000010 0.000010 0.000010 0.000010 0.000010
0.881512 0.000443 0.000010 0.000010 0.000010 0.066947 0.051037 0.000010 0.000010 0.000010
0.690291 0.066422 0.011965 0.006038 0.000010 0.046663 0.119286 0.043676 0.015639 0.000010
0.698083 0.000010 0.000010 0.000010 0.144080 0.036810 0.066403 0.000010 0.054574 0.000010
0.785693 0.000010 0.000010 0.000010 0.214227 0.000010 0.000010 0.000010 0.000010 0.000010
0.909531 0.000010 0.000010 0.000010 0.000010 0.041948 0.048451 0.000010 0.000010 0.000010
0.829362 0.005549 0.000010 0.000012 0.000010 0.060877 0.074422 0.029739 0.000010 0.000010
0.823119 0.048685 0.000010 0.000010 0.000010 0.048446 0.067183 0.012518 0.000010 0.000010
0.976534 0.000010 0.023386 0.000010 0.000010 0.000010 0.000010 0.000010 0.000010 0.000010
0.731482 0.080670 0.029414 0.001557 0.000010 0.057029 0.087769 0.012048 0.000010 0.000010
0.999908 0.000010 0.000010 0.000010 0.000012 0.000010 0.000010 0.000010 0.000010 0.000010
0.999273 0.000010 0.000647 0.000010 0.000010 0.000010 0.000010 0.000010 0.000010 0.000010
0.999909 0.000010 0.000011 0.000010 0.000010 0.000010 0.000010 0.000010 0.000010 0.000010
0.795557 0.034242 0.000010 0.000010 0.000010 0.071524 0.068600 0.030027 0.000010 0.000010
0.995052 0.000010 0.004868 0.000010 0.000010 0.000010 0.000010 0.000010 0.000010 0.000010
0.999910 0.000010 0.000010 0.000010 0.000010 0.000010 0.000010 0.000010 0.000010 0.000010
0.669819 0.055256 0.014889 0.000011 0.000010 0.083468 0.118275 0.034383 0.022486 0.001405
0.530118 0.099074 0.019466 0.000010 0.000010 0.093351 0.156166 0.057297 0.044498 0.000010
0.580768 0.078717 0.000010 0.012177 0.000010 0.075955 0.180031 0.035573 0.036750 0.000010
0.535007 0.086198 0.005428 0.021490 0.000010 0.066645 0.198244 0.041649 0.045320 0.000010
0.521297 0.113455 0.003729 0.000010 0.000010 0.116402 0.131555 0.073366 0.040165 0.000010
0.537879 0.078621 0.009462 0.000010 0.000010 0.055000 0.210419 0.051854 0.056734 0.000010
0.548720 0.092931 0.006762 0.000010 0.000010 0.060504 0.209311 0.034326 0.047416 0.000010
0.548890 0.076663 0.012753 0.000010 0.000010 0.092135 0.172047 0.066871 0.030611 0.000010
0.532054 0.129086 0.035020 0.018001 0.000010 0.073887 0.131698 0.037044 0.043191 0.000010
0.534632 0.113184 0.006187 0.014715 0.000010 0.066224 0.143169 0.053237 0.064126 0.004516
0.511967 0.116484 0.008749 0.000010 0.000010 0.066539 0.152434 0.088767 0.055030 0.000010
0.539147 0.092172 0.010091 0.000010 0.000010 0.097276 0.164590 0.065025 0.031669 0.000010
0.519587 0.063755 0.000010 0.000010 0.000010 0.111737 0.163440 0.076396 0.065045 0.000010
0.483459 0.088345 0.030274 0.008136 0.000010 0.077275 0.172122 0.067802 0.072567 0.000010
0.515926 0.122509 0.001522 0.000010 0.000010 0.066581 0.164929 0.069019 0.059484 0.000010
0.436344 0.063109 0.015351 0.000010 0.031028 0.061307 0.169480 0.078262 0.142005 0.003103
0.538446 0.067436 0.007867 0.000010 0.000010 0.066778 0.166249 0.043057 0.110137 0.000010
0.535891 0.069331 0.000435 0.000010 0.000010 0.085216 0.167896 0.037842 0.103360 0.000010
0.475337 0.102456 0.017293 0.000010 0.000010 0.080555 0.163419 0.086513 0.074396 0.000010
0.576639 0.094320 0.015244 0.000010 0.000010 0.073063 0.164300 0.035047 0.041358 0.000010
0.561658 0.083078 0.004650 0.000010 0.000010 0.062477 0.164844 0.048742 0.074520 0.000010
0.536264 0.095672 0.021736 0.009850 0.002432 0.078095 0.149635 0.056921 0.049386 0.000010
0.474976 0.099561 0.021779 0.004854 0.000010 0.094849 0.182467 0.053238 0.068256 0.000010
0.789501 0.023417 0.000010 0.000010 0.000010 0.067042 0.095019 0.024972 0.000010 0.000010
0.774352 0.013703 0.006817 0.000010 0.000010 0.053368 0.126764 0.024956 0.000010 0.000010
0.743850 0.060973 0.010466 0.000010 0.000010 0.055983 0.118661 0.010027 0.000010 0.000010
0.732951 0.061921 0.011424 0.000010 0.000010 0.065390 0.100798 0.027477 0.000010 0.000010
0.597424 0.059002 0.010870 0.000010 0.102893 0.037210 0.050407 0.000010 0.087478 0.054696
0.814006 0.020868 0.015545 0.000010 0.000010 0.086583 0.062820 0.000137 0.000010 0.000010
0.433812 0.064943 0.027095 0.005151 0.078169 0.084736 0.137143 0.004703 0.078358 0.085891
0.599601 0.067041 0.018438 0.000010 0.000010 0.090347 0.134433 0.070778 0.019332 0.000010
0.693117 0.050143 0.026651 0.000010 0.000010 0.056910 0.127829 0.033666 0.011654 0.000010
0.605065 0.109899 0.021386 0.018338 0.000010 0.066108 0.093400 0.041298 0.044486 0.000010
0.725621 0.046366 0.023695 0.000010 0.000010 0.064997 0.117666 0.000010 0.021616 0.000010
0.716287 0.036423 0.027221 0.000010 0.000010 0.110737 0.069083 0.025604 0.011071 0.003553
0.607224 0.083989 0.000010 0.014636 0.000010 0.060697 0.175918 0.046492 0.011015 0.000010
0.588301 0.080086 0.004910 0.000010 0.000010 0.072463 0.194546 0.051242 0.008422 0.000010
0.579633 0.057624 0.013247 0.000011 0.000010 0.068718 0.184479 0.072890 0.023379 0.000010
0.612583 0.038500 0.000010 0.000010 0.000010 0.082995 0.172027 0.050702 0.043153 0.000010
0.544474 0.107181 0.014841 0.000010 0.000010 0.070381 0.205795 0.043852 0.013447 0.000010
0.194997 0.000010 0.021850 0.000010 0.000010 0.027003 0.738645 0.017454 0.000010 0.000010
0.059195 0.000010 0.007986 0.000010 0.000010 0.025854 0.906905 0.000010 0.000010 0.000010
0.562946 0.115556 0.023166 0.004501 0.000010 0.068580 0.155743 0.030166 0.038699 0.000632
0.427329 0.014359 0.020517 0.000010 0.016128 0.049408 0.434606 0.000010 0.037622 0.000010
0.368399 0.015174 0.423067 0.000010 0.000010 0.039583 0.128445 0.025292 0.000010 0.000010
0.030888 0.000010 0.000010 0.000010 0.000010 0.089885 0.078435 0.003619 0.797123 0.000010
0.000010 0.000010 0.000010 0.000010 0.000010 0.000012 0.000010 0.000010 0.999908 0.000010
0.158454 0.000010 0.003031 0.000010 0.000010 0.044945 0.425546 0.000010 0.367975 0.000010
0.000010 0.000010 0.000010 0.000010 0.000010 0.000010 0.000010 0.000010 0.999910 0.000010
0.421618 0.073708 0.003880 0.003032 0.004674 0.092264 0.144180 0.065585 0.167687 0.023373
0.337583 0.059591 0.004713 0.000010 0.097778 0.040644 0.111051 0.069079 0.247283 0.032267
0.376093 0.038533 0.004268 0.006918 0.052898 0.088561 0.152089 0.060386 0.156163 0.064091
0.000010 0.000010 0.000010 0.000010 0.000010 0.000010 0.000010 0.000010 0.999910 0.000010
0.099465 0.041593 0.000010 0.000010 0.000010 0.038925 0.050010 0.000010 0.769957 0.000010
0.000010 0.000010 0.000010 0.000010 0.000010 0.000010 0.000010 0.000010 0.999910 0.000010
0.346386 0.057322 0.004505 0.000010 0.048179 0.064088 0.154861 0.076966 0.241572 0.006109
0.408056 0.031644 0.003089 0.000010 0.092690 0.056646 0.123585 0.012712 0.242507 0.029061
0.580840 0.081981 0.033144 0.000010 0.000010 0.082468 0.113577 0.073647 0.034313 0.000010
0.544878 0.043054 0.042219 0.000010 0.000010 0.095396 0.173722 0.072306 0.025091 0.003314
0.781410 0.003595 0.009633 0.000010 0.000010 0.055401 0.149911 0.000010 0.000010 0.000010
0.739445 0.022581 0.031170 0.000010 0.000010 0.062506 0.137854 0.006404 0.000010 0.000010
0.502388 0.094856 0.030976 0.000010 0.000010 0.072324 0.203396 0.063446 0.032585 0.000010
0.782509 0.003053 0.009781 0.000010 0.000010 0.054825 0.149783 0.000010 0.000010 0.000010
0.731987 0.020782 0.010508 0.000010 0.000010 0.066610 0.167682 0.002390 0.000010 0.000010
0.640450 0.049822 0.042716 0.000010 0.000010 0.055788 0.153556 0.044583 0.013055 0.000010
0.218773 0.002721 0.014921 0.000010 0.000010 0.007403 0.756131 0.000010 0.000010 0.000010
0.207328 0.000010 0.699595 0.000010 0.000010 0.010669 0.082349 0.000010 0.000010 0.000010
0.555679 0.067034 0.000224 0.010290 0.000010 0.096238 0.196480 0.025191 0.048844 0.000010
0.558279 0.059215 0.016764 0.020497 0.000018 0.096039 0.190934 0.000010 0.058234 0.000010
0.502482 0.047850 0.020408 0.000010 0.000010 0.134099 0.222065 0.034477 0.038588 0.000010
0.524257 0.073266 0.023418 0.004137 0.000010 0.101138 0.195295 0.048166 0.015168 0.015147
0.529731 0.079692 0.018752 0.005320 0.000010 0.087970 0.205265 0.024486 0.048764 0.000010
0.571751 0.063777 0.018429 0.000010 0.000010 0.095350 0.166218 0.061346 0.023099 0.000010
0.572392 0.063637 0.019770 0.000010 0.000010 0.094716 0.166576 0.059855 0.023024 0.000010
0.529293 0.072425 0.016156 0.004028 0.012993 0.081559 0.143791 0.064772 0.051804 0.023178
0.593928 0.075032 0.000010 0.003585 0.000010 0.104075 0.144749 0.039937 0.038664 0.000010
0.607603 0.034712 0.009338 0.000010 0.000010 0.101219 0.140993 0.062215 0.043891 0.000010
0.536186 0.058893 0.014687 0.000010 0.030695 0.087965 0.164811 0.018394 0.088348 0.000010
0.516238 0.093537 0.034636 0.000010 0.000010 0.083993 0.183956 0.034610 0.039135 0.013875
0.515984 0.052811 0.022487 0.000010 0.000010 0.092946 0.193097 0.043651 0.073997 0.005007
0.584138 0.083856 0.004377 0.000010 0.000010 0.088699 0.178014 0.043852 0.017034 0.000010
0.645758 0.072565 0.000010 0.009081 0.000010 0.075534 0.156904 0.018443 0.021686 0.000010
0.550061 0.090344 0.014426 0.003894 0.000010 0.052790 0.213782 0.039516 0.035167 0.000010
0.548998 0.100062 0.000014 0.000010 0.000010 0.097612 0.159816 0.065126 0.025715 0.002637
0.569348 0.081483 0.012875 0.000010 0.000010 0.070085 0.189593 0.036094 0.040493 0.000010
0.518158 0.075591 0.014466 0.012570 0.000010 0.068554 0.252296 0.006937 0.051408 0.000010
0.484992 0.094013 0.026556 0.000010 0.000010 0.108308 0.170757 0.031274 0.072412 0.011670
0.266286 0.078408 0.024079 0.074146 0.000010 0.073879 0.101021 0.343292 0.005249 0.033631
0.072525 0.000010 0.010553 0.001328 0.045152 0.045515 0.009443 0.815455 0.000010 0.000010
0.000010 0.000010 0.000020 0.000010 0.000010 0.000010 0.044825 0.955086 0.000010 0.000010
0.064090 0.019895 0.013893 0.000010 0.000010 0.044730 0.011894 0.812200 0.000010 0.033268
0.000010 0.000010 0.000010 0.000010 0.000010 0.000010 0.000010 0.999910 0.000010 0.000010
0.057681 0.016768 0.000010 0.000010 0.000010 0.021068 0.000010 0.904423 0.000010 0.000010
0.000010 0.000010 0.000010 0.000010 0.000010 0.071529 0.003741 0.924659 0.000010 0.000010
0.000010 0.000010 0.000010 0.000010 0.000010 0.000010 0.000010 0.999910 0.000010 0.000010
0.000010 0.000010 0.009360 0.000010 0.000010 0.074685 0.000010 0.915885 0.000010 0.000010
0.000010 0.000010 0.000010 0.000010 0.000010 0.000010 0.000010 0.999910 0.000010 0.000010
0.008364 0.014182 0.001174 0.000010 0.000010 0.058381 0.018769 0.899091 0.000010 0.000010
0.077971 0.046450 0.000010 0.000010 0.000010 0.025159 0.028378 0.821992 0.000010 0.000010
0.000010 0.000010 0.000010 0.000010 0.000010 0.028423 0.000010 0.971497 0.000010 0.000010
0.000010 0.000010 0.000010 0.000010 0.000010 0.000010 0.000010 0.999910 0.000010 0.000010
0.000010 0.000010 0.000010 0.000010 0.000010 0.000010 0.000010 0.999910 0.000010 0.000010
0.000010 0.000010 0.000010 0.000010 0.000010 0.000010 0.000010 0.999910 0.000010 0.000010
0.000010 0.000010 0.000010 0.000010 0.000010 0.000010 0.000010 0.999910 0.000010 0.000010
0.000010 0.000010 0.000010 0.000010 0.000010 0.000010 0.000010 0.999910 0.000010 0.000010
0.000010 0.000010 0.000010 0.000010 0.000010 0.000010 0.000010 0.999910 0.000010 0.000010
0.000010 0.000010 0.000010 0.999910 0.000010 0.000010 0.000010 0.000010 0.000010 0.000010
0.000010 0.000010 0.000010 0.999910 0.000010 0.000010 0.000010 0.000010 0.000010 0.000010
0.000010 0.000010 0.000010 0.999910 0.000010 0.000010 0.000010 0.000010 0.000010 0.000010
0.000010 0.000010 0.000010 0.999910 0.000010 0.000010 0.000010 0.000010 0.000010 0.000010
0.000010 0.000010 0.000010 0.999910 0.000010 0.000010 0.000010 0.000010 0.000010 0.000010
0.000010 0.000010 0.000010 0.999910 0.000010 0.000010 0.000010 0.000010 0.000010 0.000010
0.000010 0.000010 0.000010 0.999910 0.000010 0.000010 0.000010 0.000010 0.000010 0.000010
0.076913 0.066297 0.000010 0.775447 0.000010 0.000010 0.059767 0.021526 0.000010 0.000010
0.185375 0.151583 0.014825 0.533512 0.000010 0.050850 0.023390 0.040434 0.000010 0.000010
0.104236 0.038718 0.000010 0.804201 0.000010 0.004915 0.021608 0.026282 0.000010 0.000010
0.082635 0.109867 0.005566 0.729727 0.000010 0.000010 0.030576 0.041590 0.000010 0.000010
0.000010 0.000010 0.000010 0.999910 0.000010 0.000010 0.000010 0.000010 0.000010 0.000010
0.000010 0.000010 0.000010 0.999910 0.000010 0.000010 0.000010 0.000010 0.000010 0.000010
0.116981 0.010286 0.000010 0.769605 0.000010 0.006959 0.085218 0.010912 0.000010 0.000010
0.059113 0.000866 0.018345 0.857504 0.000010 0.054103 0.000010 0.010029 0.000010 0.000010
0.054267 0.067950 0.000010 0.745284 0.000010 0.026443 0.032257 0.073760 0.000010 0.000010
0.286013 0.431176 0.000508 0.167839 0.000010 0.059879 0.027846 0.026708 0.000010 0.000010
0.208815 0.436071 0.000010 0.180251 0.000010 0.026574 0.037867 0.052339 0.010638 0.047425
0.231935 0.400502 0.016682 0.153742 0.000010 0.056618 0.075992 0.060653 0.003857 0.000010
0.218403 0.397881 0.000010 0.204922 0.000010 0.052882 0.099862 0.026009 0.000010 0.000010
0.262980 0.347741 0.000646 0.205767 0.032923 0.027405 0.071583 0.020084 0.000010 0.030862
0.005503 0.185334 0.000010 0.561705 0.138510 0.028198 0.046989 0.033732 0.000010 0.000010
0.000010 0.000010 0.000010 0.000010 0.999904 0.000010 0.000010 0.000010 0.000016 0.000010
0.000010 0.000010 0.000013 0.000010 0.999907 0.000010 0.000010 0.000010 0.000010 0.000010
0.000010 0.000010 0.000010 0.000010 0.999903 0.000010 0.000010 0.000010 0.000017 0.000010
0.002117 0.219640 0.000010 0.000010 0.747855 0.030328 0.000010 0.000010 0.000010 0.000010
0.007684 0.217439 0.000010 0.000010 0.747115 0.027702 0.000010 0.000010 0.000010 0.000010
0.222750 0.304579 0.000998 0.271112 0.000010 0.026791 0.106874 0.058376 0.008499 0.000010
0.044906 0.058786 0.000010 0.160280 0.415317 0.000010 0.018182 0.006264 0.127639 0.168606
0.117359 0.130924 0.006415 0.401286 0.105968 0.030985 0.046419 0.045445 0.039440 0.075758
0.167198 0.394480 0.000012 0.259666 0.000010 0.035010 0.093064 0.050539 0.000010 0.000010
0.227227 0.362466 0.000010 0.263610 0.000010 0.006132 0.088943 0.047012 0.000010 0.004580
0.325319 0.389204 0.001875 0.133916 0.000010 0.000010 0.085932 0.063714 0.000010 0.000010
0.359391 0.394781 0.006243 0.119046 0.000010 0.000010 0.060973 0.059527 0.000010 0.000010
0.241034 0.360559 0.013213 0.230253 0.000010 0.042233 0.075891 0.036786 0.000010 0.000010
0.210740 0.348655 0.000064 0.288827 0.000010 0.033473 0.073749 0.044462 0.000010 0.000010
