# Supplementary material for: Genetic analysis of Thai cattle reveals a Southeast Asian indicine ancestry
Source: PeerJ. 2015 Oct 27;3:e1318. doi: 10.7717/peerj.1318 (PMC4627918; doi:10.7717/peerj.1318)
Supplement: Dataset S2 — The Q values inferred by ADMIXTURE for each modeled K are shown for each individual, which are labeled according to breed information. The data are organized into three folders, each of which represents the ADMIXTURE experiments described in Fig. S5. [file peerj-03-1318-s007.zip › SupplementDataS7/28experiments/experiment_12/11.Q]

0.000010 0.000010 0.000010 0.000010 0.000010 0.000011 0.000010 0.000010 0.000010 0.000010 0.999899
0.000010 0.000010 0.000010 0.000010 0.000010 0.000010 0.000010 0.000010 0.000010 0.000010 0.999900
0.000010 0.000010 0.000010 0.000014 0.000010 0.000011 0.000010 0.000010 0.000010 0.000010 0.999895
0.000010 0.000010 0.000010 0.000010 0.000010 0.000010 0.000010 0.000010 0.000010 0.000010 0.999900
0.000010 0.000010 0.000010 0.000010 0.000010 0.000010 0.000010 0.000010 0.000010 0.000010 0.999900
0.000010 0.000010 0.000010 0.000010 0.000010 0.000010 0.000010 0.000010 0.000010 0.000010 0.999900
0.000010 0.000010 0.000010 0.000010 0.000019 0.000011 0.000010 0.000010 0.000010 0.000010 0.999890
0.000010 0.000010 0.000010 0.000013 0.000010 0.000010 0.000010 0.000010 0.000010 0.000010 0.999897
0.002937 0.027951 0.000010 0.584152 0.000010 0.000010 0.000010 0.000010 0.000010 0.187070 0.197829
0.000010 0.001888 0.000010 0.582344 0.030557 0.000010 0.000010 0.000010 0.000010 0.189723 0.195428
0.014380 0.003107 0.000010 0.213673 0.704271 0.000010 0.000818 0.000010 0.000010 0.063701 0.000010
0.000010 0.000010 0.000010 0.000010 0.999900 0.000010 0.000010 0.000010 0.000010 0.000010 0.000010
0.000010 0.000010 0.000010 0.000011 0.999899 0.000010 0.000010 0.000010 0.000010 0.000010 0.000010
0.000010 0.000010 0.000010 0.000010 0.999900 0.000010 0.000010 0.000010 0.000010 0.000010 0.000010
0.000010 0.000010 0.000010 0.000010 0.999900 0.000010 0.000010 0.000010 0.000010 0.000010 0.000010
0.000010 0.000010 0.000010 0.105442 0.882711 0.000010 0.000010 0.000010 0.000010 0.011767 0.000010
0.000010 0.000010 0.000010 0.000010 0.999900 0.000010 0.000010 0.000010 0.000010 0.000010 0.000010
0.000010 0.000010 0.000010 0.000010 0.929924 0.000010 0.000010 0.000010 0.058350 0.000010 0.011646
0.000010 0.000010 0.000010 0.000010 0.999900 0.000010 0.000010 0.000010 0.000010 0.000010 0.000010
0.000010 0.000010 0.000010 0.000010 0.999900 0.000010 0.000010 0.000010 0.000010 0.000010 0.000010
0.000010 0.000010 0.000010 0.000010 0.999900 0.000010 0.000010 0.000010 0.000010 0.000010 0.000010
0.000010 0.000010 0.000010 0.000010 0.999900 0.000010 0.000010 0.000010 0.000010 0.000010 0.000010
0.000010 0.000010 0.000010 0.000010 0.999900 0.000010 0.000010 0.000010 0.000010 0.000010 0.000010
0.000010 0.000010 0.000010 0.000010 0.999900 0.000010 0.000010 0.000010 0.000010 0.000010 0.000010
0.043227 0.013389 0.000010 0.161949 0.741465 0.000010 0.010055 0.001517 0.016390 0.011979 0.000010
0.000010 0.000010 0.000010 0.000010 0.999900 0.000010 0.000010 0.000010 0.000010 0.000010 0.000010
0.000010 0.000010 0.000010 0.000010 0.999900 0.000010 0.000010 0.000010 0.000010 0.000010 0.000010
0.000010 0.000010 0.000010 0.000010 0.999900 0.000010 0.000010 0.000010 0.000010 0.000010 0.000010
0.000010 0.000010 0.000010 0.000010 0.999900 0.000010 0.000010 0.000010 0.000010 0.000010 0.000010
0.000010 0.000010 0.000010 0.000010 0.999900 0.000010 0.000010 0.000010 0.000010 0.000010 0.000010
0.055861 0.036276 0.005852 0.589032 0.051671 0.028501 0.025721 0.002437 0.088636 0.110669 0.005344
0.000010 0.039240 0.008770 0.590718 0.085505 0.035800 0.000010 0.000010 0.172928 0.050832 0.016178
0.000010 0.055766 0.000010 0.244239 0.061510 0.000010 0.004544 0.000010 0.628273 0.000010 0.005619
0.000010 0.000010 0.000010 0.000010 0.000010 0.000010 0.000010 0.000010 0.999900 0.000010 0.000010
0.000010 0.000010 0.000010 0.000010 0.000010 0.000010 0.000014 0.000010 0.999896 0.000010 0.000010
0.000010 0.008464 0.000010 0.283589 0.032407 0.000010 0.000010 0.000010 0.666914 0.000010 0.008565
0.000010 0.038445 0.002400 0.516532 0.077460 0.000010 0.007440 0.000010 0.315572 0.017027 0.025094
0.000010 0.000010 0.000010 0.000010 0.000010 0.000010 0.000010 0.000010 0.999900 0.000010 0.000010
0.016370 0.010640 0.036592 0.117593 0.055527 0.054593 0.027124 0.000010 0.652354 0.011704 0.017491
0.013919 0.038366 0.078220 0.161473 0.000010 0.108212 0.010707 0.000010 0.587386 0.000010 0.001687
0.000010 0.000010 0.026477 0.298412 0.037613 0.079148 0.000010 0.000010 0.546858 0.011442 0.000010
0.000010 0.000010 0.000010 0.000010 0.000010 0.000010 0.000010 0.000010 0.999900 0.000010 0.000010
0.003094 0.028265 0.027129 0.579632 0.075113 0.012966 0.000010 0.000260 0.192087 0.062322 0.019121
0.000010 0.000010 0.000010 0.085894 0.046535 0.000010 0.000010 0.000010 0.867490 0.000010 0.000010
0.007776 0.038600 0.000010 0.549149 0.009964 0.042480 0.000010 0.000010 0.312209 0.033969 0.005823
0.031674 0.000010 0.053530 0.394265 0.014087 0.056698 0.000010 0.000010 0.430779 0.018928 0.000010
0.048099 0.031655 0.000010 0.393463 0.000010 0.046286 0.000010 0.000010 0.475089 0.000010 0.005359
0.000010 0.000010 0.000010 0.014359 0.000010 0.000010 0.000010 0.000010 0.985551 0.000010 0.000010
0.000010 0.000010 0.000010 0.000010 0.000010 0.000010 0.000010 0.000010 0.999900 0.000010 0.000010
0.000010 0.000010 0.000010 0.000010 0.000010 0.000010 0.000010 0.000010 0.999900 0.000010 0.000010
0.000010 0.000010 0.000010 0.999900 0.000010 0.000010 0.000010 0.000010 0.000010 0.000010 0.000010
0.000010 0.000010 0.000010 0.999900 0.000010 0.000010 0.000010 0.000010 0.000010 0.000010 0.000010
0.000010 0.000010 0.000010 0.995397 0.000010 0.000010 0.000010 0.000010 0.000010 0.000010 0.004513
0.000010 0.000010 0.000010 0.999900 0.000010 0.000010 0.000010 0.000010 0.000010 0.000010 0.000010
0.000010 0.000010 0.000010 0.999900 0.000010 0.000010 0.000010 0.000010 0.000010 0.000010 0.000010
0.000010 0.000010 0.000010 0.999900 0.000010 0.000010 0.000010 0.000010 0.000010 0.000010 0.000010
0.000010 0.000010 0.000010 0.999900 0.000010 0.000010 0.000010 0.000010 0.000010 0.000010 0.000010
0.000010 0.000010 0.000010 0.999900 0.000010 0.000010 0.000010 0.000010 0.000010 0.000010 0.000010
0.000010 0.000010 0.000010 0.971943 0.027967 0.000010 0.000010 0.000010 0.000010 0.000010 0.000010
0.000010 0.000010 0.000010 0.999900 0.000010 0.000010 0.000010 0.000010 0.000010 0.000010 0.000010
0.000010 0.000010 0.000010 0.999900 0.000010 0.000010 0.000010 0.000010 0.000010 0.000010 0.000010
0.000010 0.000010 0.000010 0.999900 0.000010 0.000010 0.000010 0.000010 0.000010 0.000010 0.000010
0.000010 0.003629 0.000010 0.996281 0.000010 0.000010 0.000010 0.000010 0.000010 0.000010 0.000010
0.000010 0.000010 0.000010 0.999900 0.000010 0.000010 0.000010 0.000010 0.000010 0.000010 0.000010
0.000010 0.000010 0.000010 0.999900 0.000010 0.000010 0.000010 0.000010 0.000010 0.000010 0.000010
0.000010 0.033749 0.000010 0.966161 0.000010 0.000010 0.000010 0.000010 0.000010 0.000010 0.000010
0.000010 0.000010 0.000010 0.999900 0.000010 0.000010 0.000010 0.000010 0.000010 0.000010 0.000010
0.000010 0.000010 0.000010 0.999900 0.000010 0.000010 0.000010 0.000010 0.000010 0.000010 0.000010
0.000010 0.000010 0.000010 0.999900 0.000010 0.000010 0.000010 0.000010 0.000010 0.000010 0.000010
0.000010 0.001103 0.000010 0.998807 0.000010 0.000010 0.000010 0.000010 0.000010 0.000010 0.000010
0.000010 0.999900 0.000010 0.000010 0.000010 0.000010 0.000010 0.000010 0.000010 0.000010 0.000010
0.000010 0.999900 0.000010 0.000010 0.000010 0.000010 0.000010 0.000010 0.000010 0.000010 0.000010
0.000010 0.999900 0.000010 0.000010 0.000010 0.000010 0.000010 0.000010 0.000010 0.000010 0.000010
0.000010 0.999900 0.000010 0.000010 0.000010 0.000010 0.000010 0.000010 0.000010 0.000010 0.000010
0.000010 0.999893 0.000010 0.000010 0.000010 0.000010 0.000017 0.000010 0.000010 0.000010 0.000010
0.000010 0.999900 0.000010 0.000010 0.000010 0.000010 0.000010 0.000010 0.000010 0.000010 0.000010
0.000010 0.949118 0.000010 0.050792 0.000010 0.000010 0.000010 0.000010 0.000010 0.000010 0.000010
0.000010 0.999900 0.000010 0.000010 0.000010 0.000010 0.000010 0.000010 0.000010 0.000010 0.000010
0.000010 0.999900 0.000010 0.000010 0.000010 0.000010 0.000010 0.000010 0.000010 0.000010 0.000010
0.000010 0.999900 0.000010 0.000010 0.000010 0.000010 0.000010 0.000010 0.000010 0.000010 0.000010
0.042651 0.120631 0.045727 0.386662 0.074888 0.000010 0.058359 0.000010 0.005535 0.233884 0.031644
0.000010 0.017513 0.000010 0.098404 0.000010 0.000010 0.000010 0.000010 0.000010 0.884003 0.000010
0.000010 0.000010 0.000010 0.000010 0.000010 0.000010 0.000010 0.000010 0.000010 0.999900 0.000010
0.000010 0.000010 0.000010 0.000010 0.000010 0.000010 0.000010 0.000010 0.000010 0.999900 0.000010
0.000010 0.000010 0.000010 0.000010 0.000010 0.000010 0.000010 0.000010 0.000010 0.999900 0.000010
0.000010 0.034220 0.000010 0.128821 0.000010 0.000010 0.000010 0.000010 0.000010 0.836879 0.000010
0.000010 0.000010 0.000010 0.000010 0.000010 0.000010 0.000010 0.000010 0.000010 0.999900 0.000010
0.000010 0.054107 0.000010 0.122712 0.000010 0.000010 0.000010 0.000010 0.000010 0.815062 0.008049
0.000010 0.008468 0.000010 0.087069 0.000010 0.000010 0.000956 0.000010 0.000010 0.888977 0.014470
0.000010 0.001262 0.000010 0.099469 0.000010 0.000010 0.000010 0.000010 0.000010 0.899189 0.000010
0.000010 0.000010 0.000010 0.145067 0.000010 0.000010 0.000010 0.000010 0.000010 0.854843 0.000010
0.000010 0.000010 0.000010 0.000010 0.000010 0.000010 0.000012 0.000010 0.000010 0.999898 0.000010
0.000010 0.000010 0.000010 0.000010 0.000010 0.000010 0.000010 0.000010 0.000010 0.999900 0.000010
0.000010 0.000010 0.000010 0.000010 0.000010 0.000010 0.000010 0.000010 0.000010 0.999900 0.000010
0.000010 0.000010 0.000010 0.000010 0.000010 0.000010 0.000010 0.000010 0.000010 0.999900 0.000010
0.000010 0.054561 0.000010 0.198021 0.009435 0.000010 0.002473 0.000010 0.000010 0.735450 0.000010
0.000010 0.000010 0.000010 0.000010 0.000010 0.000010 0.000016 0.000010 0.000010 0.999894 0.000010
0.000010 0.000010 0.000010 0.000010 0.000010 0.000010 0.000010 0.000010 0.000010 0.999900 0.000010
0.070629 0.065198 0.157529 0.389159 0.056129 0.025304 0.079890 0.000010 0.008882 0.138561 0.008709
0.000013 0.000010 0.000010 0.000010 0.000010 0.000010 0.000015 0.000010 0.000010 0.999892 0.000010
0.050702 0.057147 0.163273 0.361081 0.076044 0.057759 0.044189 0.000010 0.054187 0.130485 0.005123
0.000010 0.000010 0.000010 0.000010 0.000010 0.000010 0.000010 0.000010 0.000010 0.999900 0.000010
0.000010 0.000010 0.000010 0.000010 0.000010 0.000010 0.000012 0.000010 0.000010 0.999898 0.000010
0.057279 0.046690 0.178070 0.334665 0.084081 0.042749 0.054858 0.000010 0.056457 0.145131 0.000010
0.000010 0.012224 0.000010 0.100344 0.000010 0.000010 0.000010 0.000010 0.000010 0.887352 0.000010
0.078125 0.043223 0.279286 0.252960 0.035971 0.099980 0.035830 0.016035 0.041895 0.114232 0.002462
0.053042 0.033063 0.371577 0.194877 0.050768 0.070194 0.039944 0.000010 0.063286 0.116432 0.006808
0.030107 0.030507 0.386609 0.182021 0.071588 0.078223 0.022333 0.000010 0.080391 0.118201 0.000010
0.999900 0.000010 0.000010 0.000010 0.000010 0.000010 0.000010 0.000010 0.000010 0.000010 0.000010
0.255207 0.113374 0.000010 0.392698 0.024660 0.000010 0.010691 0.000010 0.000010 0.194059 0.009272
0.283572 0.051432 0.000010 0.382359 0.069078 0.000010 0.043984 0.000010 0.000010 0.142833 0.026703
0.999900 0.000010 0.000010 0.000010 0.000010 0.000010 0.000010 0.000010 0.000010 0.000010 0.000010
0.999900 0.000010 0.000010 0.000010 0.000010 0.000010 0.000010 0.000010 0.000010 0.000010 0.000010
0.313942 0.048484 0.000010 0.404251 0.079058 0.000010 0.022911 0.000010 0.000010 0.115222 0.016091
0.794110 0.044888 0.003385 0.104180 0.000010 0.053377 0.000010 0.000010 0.000010 0.000010 0.000010
0.999900 0.000010 0.000010 0.000010 0.000010 0.000010 0.000010 0.000010 0.000010 0.000010 0.000010
0.999900 0.000010 0.000010 0.000010 0.000010 0.000010 0.000010 0.000010 0.000010 0.000010 0.000010
0.768938 0.050854 0.000010 0.160905 0.000010 0.000010 0.000010 0.000010 0.000010 0.012282 0.006960
0.000010 0.048497 0.000010 0.822570 0.043809 0.000010 0.011076 0.000010 0.000010 0.073988 0.000010
0.000010 0.000010 0.000010 0.980711 0.000010 0.000010 0.000010 0.000010 0.000010 0.000010 0.019199
0.015474 0.059889 0.000010 0.702749 0.081844 0.000010 0.018635 0.000010 0.000010 0.093625 0.027744
0.000010 0.000010 0.000010 0.999900 0.000010 0.000010 0.000010 0.000010 0.000010 0.000010 0.000010
0.000010 0.000010 0.000010 0.999900 0.000010 0.000010 0.000010 0.000010 0.000010 0.000010 0.000010
0.000010 0.000010 0.000010 0.999900 0.000010 0.000010 0.000010 0.000010 0.000010 0.000010 0.000010
0.000010 0.073811 0.000010 0.790091 0.032440 0.000010 0.031762 0.000010 0.000010 0.071835 0.000010
0.000010 0.000010 0.000010 0.999900 0.000010 0.000010 0.000010 0.000010 0.000010 0.000010 0.000010
0.000010 0.000010 0.000010 0.999900 0.000010 0.000010 0.000010 0.000010 0.000010 0.000010 0.000010
0.003022 0.085384 0.022993 0.659108 0.051213 0.000010 0.035044 0.000335 0.000707 0.127100 0.015083
0.021573 0.099990 0.045123 0.486590 0.103068 0.000010 0.058615 0.000010 0.000010 0.164718 0.020293
0.031525 0.077629 0.033921 0.535625 0.081705 0.000010 0.037728 0.011736 0.000010 0.190101 0.000010
0.048149 0.068591 0.040570 0.477181 0.092492 0.000010 0.040399 0.019630 0.000010 0.206775 0.006192
0.049712 0.120404 0.038074 0.456332 0.119122 0.000010 0.072120 0.000010 0.000010 0.140418 0.003788
0.038499 0.058074 0.055917 0.455566 0.086264 0.000010 0.053790 0.000010 0.000010 0.240816 0.011045
0.011735 0.063508 0.049923 0.499423 0.099873 0.000010 0.037007 0.000010 0.000010 0.230357 0.008145
0.051382 0.094887 0.030346 0.476290 0.084216 0.000010 0.067686 0.000010 0.000010 0.182357 0.012806
0.076281 0.076776 0.038016 0.444092 0.137352 0.000010 0.039242 0.015324 0.000010 0.135794 0.037103
0.027204 0.069052 0.063376 0.493672 0.115987 0.000010 0.053308 0.014295 0.005058 0.152372 0.005664
0.052451 0.069784 0.054027 0.444777 0.121482 0.000010 0.088270 0.000010 0.000010 0.159840 0.009338
0.024802 0.099382 0.032299 0.498061 0.094774 0.000010 0.066757 0.000010 0.000010 0.173153 0.010742
0.040442 0.115429 0.064264 0.462950 0.068178 0.000010 0.077423 0.000010 0.000010 0.171275 0.000010
0.034722 0.079851 0.070374 0.433409 0.092222 0.000013 0.068336 0.008118 0.000010 0.182136 0.030808
0.051274 0.069125 0.056838 0.453931 0.127299 0.000010 0.067440 0.000010 0.000010 0.171723 0.002340
0.041679 0.063835 0.146900 0.376746 0.066189 0.028187 0.078641 0.000010 0.004423 0.177753 0.015637
0.035529 0.070161 0.110176 0.489103 0.070447 0.000010 0.043898 0.000010 0.000010 0.173017 0.007639
0.021176 0.088921 0.103312 0.496728 0.073256 0.000010 0.039669 0.000010 0.000010 0.176576 0.000331
0.041661 0.086100 0.075864 0.409255 0.107470 0.000010 0.087842 0.000010 0.000010 0.172808 0.018970
0.033999 0.075803 0.044551 0.520872 0.098671 0.000010 0.034836 0.000010 0.000010 0.175641 0.015597
0.084954 0.065040 0.063421 0.470509 0.088369 0.000010 0.049504 0.000010 0.000010 0.171328 0.006845
0.030923 0.081375 0.051042 0.490381 0.097885 0.001905 0.057709 0.009661 0.000010 0.156637 0.022471
0.088755 0.101160 0.056254 0.384340 0.102087 0.000010 0.056235 0.000010 0.000010 0.188266 0.022872
0.000010 0.070986 0.000010 0.773782 0.021020 0.000010 0.026686 0.000010 0.000010 0.107465 0.000010
0.012588 0.060567 0.000010 0.743972 0.010155 0.000010 0.028840 0.000010 0.000010 0.137466 0.006372
0.000010 0.060743 0.000010 0.718332 0.066325 0.000010 0.015066 0.000010 0.000010 0.129554 0.009931
0.000010 0.067498 0.000010 0.707702 0.067861 0.000010 0.032390 0.000010 0.000010 0.115401 0.009099
0.034895 0.039537 0.091166 0.556052 0.056509 0.101063 0.000010 0.000010 0.052244 0.058075 0.010438
0.011829 0.091179 0.000010 0.777847 0.022296 0.000010 0.003482 0.000010 0.000010 0.076032 0.017294
0.036241 0.085386 0.085099 0.397733 0.059005 0.073814 0.004875 0.005887 0.085683 0.139952 0.026324
0.038372 0.092689 0.020817 0.543093 0.070745 0.000010 0.071073 0.000010 0.000010 0.143436 0.019744
0.036003 0.060842 0.008519 0.643561 0.051950 0.000010 0.036550 0.000010 0.000010 0.135445 0.027100
0.017339 0.069362 0.046957 0.571126 0.111730 0.000010 0.043927 0.018151 0.000010 0.099955 0.021432
0.039292 0.067260 0.022316 0.670686 0.051542 0.000010 0.000010 0.000010 0.000010 0.125744 0.023120
0.007125 0.114013 0.021162 0.688730 0.037080 0.000010 0.028783 0.000010 0.002288 0.075103 0.025697
0.039759 0.063337 0.009684 0.550691 0.087663 0.000010 0.048682 0.012755 0.000010 0.187241 0.000169
0.037360 0.076115 0.006874 0.541625 0.079963 0.000010 0.051495 0.000010 0.000010 0.201693 0.004847
0.059281 0.072142 0.019842 0.502472 0.059676 0.000010 0.075090 0.000010 0.000010 0.197246 0.014221
0.000010 0.086356 0.046346 0.593806 0.039872 0.000010 0.051611 0.000010 0.000010 0.181960 0.000010
0.000010 0.076702 0.016308 0.522946 0.106650 0.000010 0.046602 0.000010 0.000010 0.216664 0.014089
0.000010 0.022909 0.000010 0.201190 0.000010 0.000010 0.016482 0.000010 0.000010 0.739216 0.020142
0.000010 0.017398 0.000010 0.086846 0.000010 0.000010 0.000010 0.000010 0.000010 0.892696 0.002990
0.025836 0.070713 0.036881 0.521524 0.119462 0.000010 0.032071 0.004054 0.001090 0.165009 0.023351
0.008456 0.048629 0.040187 0.411149 0.015294 0.016232 0.000010 0.000010 0.000010 0.440187 0.019837
0.000010 0.041631 0.000010 0.356390 0.014118 0.000010 0.027463 0.000010 0.000010 0.137340 0.423008
0.000010 0.085863 0.801734 0.021997 0.000010 0.000010 0.002551 0.000010 0.000010 0.087276 0.000529
0.000010 0.000010 0.999900 0.000010 0.000010 0.000010 0.000010 0.000010 0.000010 0.000010 0.000010
0.000010 0.045002 0.368346 0.153598 0.000010 0.000010 0.000010 0.000010 0.000010 0.430918 0.002076
0.000010 0.000010 0.999900 0.000010 0.000010 0.000010 0.000010 0.000010 0.000010 0.000010 0.000010
0.057818 0.093520 0.170806 0.354995 0.077557 0.000010 0.066934 0.002297 0.023678 0.147602 0.004783
0.080437 0.037566 0.259765 0.264762 0.054770 0.084966 0.066359 0.000010 0.037496 0.109598 0.004270
0.072490 0.088825 0.161162 0.300085 0.039432 0.046469 0.061709 0.006255 0.065013 0.154149 0.004411
0.000010 0.000010 0.999900 0.000010 0.000010 0.000010 0.000010 0.000010 0.000010 0.000010 0.000010
0.000010 0.036202 0.776170 0.091155 0.041553 0.000010 0.000010 0.000010 0.000010 0.054859 0.000010
0.000011 0.000010 0.999899 0.000010 0.000010 0.000010 0.000010 0.000010 0.000010 0.000010 0.000010
0.065231 0.063592 0.248969 0.275376 0.057767 0.041327 0.077346 0.000010 0.007869 0.157796 0.004717
0.068888 0.056568 0.253132 0.334979 0.029701 0.084443 0.012519 0.000010 0.030206 0.126098 0.003455
0.025913 0.083422 0.031172 0.540479 0.085621 0.000010 0.076234 0.000010 0.000010 0.123356 0.033773
0.037761 0.098559 0.024579 0.493395 0.046504 0.000010 0.072802 0.000010 0.002662 0.180556 0.043162
0.000010 0.056663 0.000010 0.765060 0.000110 0.000010 0.000010 0.000010 0.000010 0.171516 0.006590
0.000010 0.067414 0.000010 0.717204 0.020068 0.000010 0.008800 0.000010 0.000010 0.155374 0.031091
0.034398 0.073815 0.031090 0.453078 0.099975 0.000010 0.064373 0.000010 0.000010 0.212552 0.030689
0.000010 0.056037 0.000010 0.765989 0.000010 0.000010 0.000010 0.000010 0.000010 0.171164 0.006740
0.022062 0.071328 0.000010 0.693733 0.017746 0.000010 0.003608 0.000010 0.000010 0.182473 0.009010
0.032912 0.058658 0.006735 0.595581 0.050488 0.000010 0.047416 0.000010 0.000010 0.165391 0.042790
0.000010 0.004317 0.000010 0.226984 0.000012 0.000010 0.000010 0.000010 0.000010 0.755253 0.013374
0.000010 0.012057 0.000010 0.194919 0.000010 0.000010 0.000010 0.000010 0.000010 0.091825 0.701128
0.045726 0.104338 0.049755 0.482643 0.076192 0.000010 0.028051 0.008175 0.000010 0.203776 0.001323
0.062089 0.114115 0.053573 0.469640 0.063173 0.000010 0.000010 0.019472 0.000010 0.199900 0.018008
0.048672 0.141865 0.036927 0.433205 0.053050 0.000010 0.035217 0.000010 0.000010 0.230314 0.020720
0.045554 0.124317 0.013080 0.439423 0.080036 0.000010 0.052925 0.000010 0.017939 0.202473 0.024232
0.079336 0.095235 0.046603 0.437264 0.084256 0.000010 0.024187 0.002065 0.000010 0.211041 0.019993
0.017491 0.123266 0.032955 0.477358 0.078506 0.000010 0.066890 0.000010 0.000010 0.182989 0.020514
0.017530 0.122591 0.032853 0.478019 0.078282 0.000010 0.065523 0.000010 0.000010 0.183372 0.021801
0.039192 0.082458 0.052247 0.481743 0.076559 0.010428 0.064883 0.004638 0.023644 0.148017 0.016190
0.062050 0.129525 0.039018 0.487963 0.082434 0.000010 0.041359 0.001341 0.000010 0.156279 0.000010
0.047334 0.128275 0.043523 0.514335 0.040327 0.000010 0.063970 0.000010 0.000010 0.152292 0.009913
0.121325 0.094206 0.071395 0.422700 0.065318 0.022911 0.013013 0.000010 0.000010 0.174288 0.014824
0.050971 0.087383 0.039951 0.449090 0.098570 0.000011 0.034024 0.000010 0.011656 0.192339 0.035995
0.032190 0.096935 0.072672 0.466427 0.055777 0.000010 0.045087 0.000010 0.004871 0.202753 0.023268
0.073989 0.095085 0.009310 0.487374 0.093973 0.000010 0.046021 0.000010 0.000010 0.190664 0.003553
0.083663 0.081557 0.013446 0.538858 0.083530 0.000010 0.022354 0.006683 0.000010 0.169881 0.000010
0.057396 0.054164 0.035203 0.469316 0.098044 0.000010 0.042378 0.001483 0.000010 0.227416 0.014580
0.046614 0.101452 0.023866 0.483651 0.106710 0.000010 0.066044 0.000010 0.002148 0.169320 0.000175
0.058445 0.072510 0.038830 0.496896 0.086716 0.000010 0.036240 0.000010 0.000010 0.197355 0.012978
0.032701 0.072943 0.053203 0.464987 0.079907 0.000010 0.009234 0.010470 0.000010 0.262323 0.014211
0.053286 0.127401 0.057678 0.419572 0.097123 0.000010 0.030610 0.000010 0.010225 0.176508 0.027576
0.022251 0.076089 0.005242 0.238454 0.080569 0.000010 0.343938 0.073639 0.032335 0.103098 0.024376
0.029436 0.045313 0.000010 0.043005 0.000010 0.042866 0.815889 0.002243 0.000010 0.010950 0.010266
0.000010 0.000010 0.000010 0.000010 0.000010 0.000010 0.953527 0.000010 0.000010 0.046383 0.000010
0.000010 0.044348 0.000010 0.062315 0.020148 0.000010 0.812403 0.000010 0.032313 0.014861 0.013572
0.000010 0.000010 0.000010 0.000010 0.000010 0.000010 0.999900 0.000010 0.000010 0.000010 0.000010
0.000010 0.021062 0.000010 0.055102 0.019302 0.000010 0.904464 0.000010 0.000010 0.000010 0.000010
0.000010 0.071397 0.000010 0.000010 0.000010 0.000010 0.922817 0.000010 0.000010 0.005706 0.000010
0.000010 0.000010 0.000010 0.000010 0.000010 0.000010 0.999900 0.000010 0.000010 0.000010 0.000010
0.000010 0.074803 0.000010 0.000010 0.000010 0.000010 0.916129 0.000010 0.000010 0.000010 0.008987
0.000010 0.000010 0.000010 0.000010 0.000010 0.000010 0.999900 0.000010 0.000010 0.000010 0.000010
0.000010 0.058349 0.000010 0.000010 0.015847 0.000010 0.899873 0.000010 0.000010 0.024263 0.001608
0.000010 0.023432 0.000010 0.079656 0.047030 0.000010 0.821694 0.000010 0.000010 0.028128 0.000010
0.000010 0.029049 0.000010 0.000010 0.000010 0.000010 0.970861 0.000010 0.000010 0.000010 0.000010
0.000010 0.000010 0.000010 0.000010 0.000010 0.000010 0.999900 0.000010 0.000010 0.000010 0.000010
0.000010 0.000010 0.000010 0.000010 0.000010 0.000010 0.999900 0.000010 0.000010 0.000010 0.000010
0.000010 0.000010 0.000010 0.000010 0.000010 0.000010 0.999900 0.000010 0.000010 0.000010 0.000010
0.000010 0.000010 0.000010 0.000010 0.000010 0.000010 0.999900 0.000010 0.000010 0.000010 0.000010
0.000010 0.000010 0.000010 0.000010 0.000010 0.000010 0.999900 0.000010 0.000010 0.000010 0.000010
0.000010 0.000010 0.000010 0.000010 0.000010 0.000010 0.999900 0.000010 0.000010 0.000010 0.000010
0.000010 0.000010 0.000010 0.000010 0.000010 0.000010 0.000010 0.999900 0.000010 0.000010 0.000010
0.000010 0.000010 0.000010 0.000010 0.000010 0.000010 0.000010 0.999900 0.000010 0.000010 0.000010
0.000010 0.000010 0.000010 0.000010 0.000010 0.000010 0.000010 0.999900 0.000010 0.000010 0.000010
0.000010 0.000010 0.000010 0.000010 0.000010 0.000010 0.000010 0.999900 0.000010 0.000010 0.000010
0.000010 0.000010 0.000010 0.000010 0.000010 0.000010 0.000010 0.999900 0.000010 0.000010 0.000010
0.000010 0.000010 0.000010 0.000010 0.000010 0.000010 0.000010 0.999900 0.000010 0.000010 0.000010
0.000010 0.000010 0.000010 0.000010 0.000010 0.000010 0.000010 0.999900 0.000010 0.000010 0.000010
0.000010 0.000010 0.000010 0.082422 0.064209 0.000010 0.020815 0.773231 0.000010 0.059263 0.000010
0.000010 0.050670 0.000010 0.187660 0.149167 0.000010 0.039787 0.533827 0.000010 0.024162 0.014686
0.000010 0.001889 0.000010 0.112230 0.035094 0.000010 0.024876 0.803493 0.000010 0.022368 0.000010
0.000010 0.000010 0.000010 0.077881 0.110902 0.000010 0.042121 0.729345 0.000010 0.034187 0.005515
0.000010 0.000010 0.000011 0.000010 0.000010 0.000010 0.000010 0.999899 0.000010 0.000010 0.000010
0.000010 0.000011 0.000010 0.000010 0.000010 0.000010 0.000010 0.999899 0.000010 0.000010 0.000010
0.026709 0.006134 0.000010 0.089991 0.012331 0.000010 0.012734 0.767718 0.000017 0.084337 0.000010
0.000010 0.050342 0.000010 0.067480 0.000010 0.000010 0.008682 0.855908 0.000010 0.000010 0.017527
0.000010 0.024056 0.000010 0.062005 0.065315 0.000010 0.073101 0.744091 0.000010 0.031383 0.000010
0.003302 0.060671 0.006339 0.265889 0.429676 0.000010 0.028582 0.167564 0.000010 0.036555 0.001403
0.023434 0.027220 0.012728 0.185422 0.433742 0.000010 0.052227 0.179692 0.045607 0.039907 0.000010
0.000010 0.058038 0.006914 0.225199 0.399751 0.000010 0.061088 0.153641 0.000010 0.077892 0.017448
0.000010 0.055120 0.000010 0.208668 0.399632 0.000010 0.025962 0.205493 0.000010 0.105075 0.000010
0.052559 0.025793 0.000010 0.224754 0.342173 0.024742 0.018801 0.208256 0.033601 0.069302 0.000010
0.000010 0.026633 0.000010 0.014095 0.178933 0.151677 0.031507 0.550857 0.000010 0.046257 0.000010
0.000010 0.000010 0.000010 0.000012 0.000010 0.999898 0.000010 0.000010 0.000010 0.000010 0.000010
0.000010 0.000010 0.000010 0.000010 0.000010 0.999893 0.000010 0.000017 0.000010 0.000010 0.000010
0.000010 0.000010 0.000013 0.000010 0.000010 0.999897 0.000010 0.000010 0.000010 0.000010 0.000010
0.007655 0.000010 0.233748 0.000010 0.078902 0.679625 0.000010 0.000010 0.000010 0.000010 0.000010
0.010822 0.000010 0.231167 0.000010 0.078693 0.678817 0.000010 0.000010 0.000440 0.000010 0.000010
0.000010 0.027517 0.012883 0.214199 0.303504 0.000010 0.058503 0.271808 0.000010 0.111240 0.000317
0.097138 0.000010 0.164862 0.000010 0.019757 0.384957 0.000010 0.160414 0.172822 0.000010 0.000010
0.082796 0.030158 0.049223 0.056575 0.120119 0.091023 0.041740 0.402426 0.083289 0.037433 0.005217
0.029622 0.035645 0.000010 0.133195 0.397020 0.000010 0.052835 0.255969 0.000010 0.095674 0.000010
0.027319 0.005847 0.000010 0.197085 0.362774 0.000010 0.049680 0.259674 0.004712 0.092879 0.000010
0.049518 0.000010 0.000010 0.275802 0.387765 0.000010 0.066078 0.131387 0.000010 0.087106 0.002303
0.063404 0.000010 0.000010 0.298313 0.393675 0.000010 0.061836 0.114390 0.000010 0.062874 0.005468
0.000010 0.045181 0.000010 0.229152 0.363960 0.000010 0.039471 0.229015 0.000010 0.079850 0.013332
0.000010 0.034852 0.000010 0.197998 0.354477 0.000010 0.047292 0.287838 0.000010 0.077494 0.000010
