# Supplementary material for: Genetic analysis of Thai cattle reveals a Southeast Asian indicine ancestry
Source: PeerJ. 2015 Oct 27;3:e1318. doi: 10.7717/peerj.1318 (PMC4627918; doi:10.7717/peerj.1318)
Supplement: Dataset S2 — The Q values inferred by ADMIXTURE for each modeled K are shown for each individual, which are labeled according to breed information. The data are organized into three folders, each of which represents the ADMIXTURE experiments described in Fig. S5. [file peerj-03-1318-s007.zip › SupplementDataS7/28experiments/experiment_12/12.Q]

0.000010 0.000010 0.000010 0.000010 0.000010 0.000010 0.000010 0.000010 0.999890 0.000010 0.000010 0.000010
0.000013 0.000010 0.000010 0.000010 0.000010 0.000012 0.000019 0.000010 0.999876 0.000011 0.000010 0.000010
0.000010 0.000010 0.000011 0.000010 0.000010 0.000010 0.000010 0.000010 0.999889 0.000010 0.000010 0.000010
0.000010 0.000010 0.000010 0.000010 0.000010 0.000010 0.000010 0.000010 0.999890 0.000010 0.000010 0.000010
0.000018 0.000010 0.000010 0.000010 0.000010 0.000010 0.000010 0.000010 0.999882 0.000010 0.000010 0.000010
0.000011 0.000010 0.000010 0.000020 0.000010 0.000010 0.000011 0.000017 0.999869 0.000011 0.000010 0.000010
0.000010 0.000013 0.000010 0.000010 0.000010 0.000010 0.000010 0.000010 0.999887 0.000010 0.000010 0.000010
0.000010 0.000010 0.000010 0.000010 0.000010 0.000010 0.000010 0.000010 0.999890 0.000010 0.000010 0.000010
0.116196 0.000010 0.000010 0.000010 0.000010 0.095995 0.000044 0.000010 0.191095 0.596600 0.000010 0.000010
0.105832 0.000010 0.000010 0.000010 0.000010 0.105527 0.000010 0.000010 0.185323 0.603237 0.000010 0.000010
0.044833 0.006347 0.000010 0.000010 0.000010 0.087125 0.000010 0.000010 0.000010 0.169524 0.000010 0.692100
0.000010 0.000010 0.000010 0.000010 0.000010 0.000010 0.000010 0.000010 0.000010 0.000010 0.000010 0.999890
0.000010 0.000010 0.000012 0.000010 0.000010 0.000010 0.000010 0.000010 0.000010 0.000010 0.000010 0.999888
0.000010 0.000010 0.000016 0.000010 0.000010 0.000010 0.000010 0.000010 0.000010 0.000010 0.000010 0.999884
0.000010 0.000010 0.000010 0.000010 0.000010 0.000010 0.000010 0.000010 0.000010 0.000010 0.000010 0.999890
0.004199 0.000010 0.000010 0.000010 0.000010 0.048465 0.000010 0.000010 0.000010 0.071394 0.000010 0.875862
0.000010 0.000010 0.000010 0.000010 0.000010 0.000010 0.000010 0.000010 0.000010 0.000010 0.000010 0.999890
0.000010 0.000010 0.000010 0.000010 0.000010 0.000010 0.000010 0.060383 0.012797 0.000010 0.000010 0.926730
0.000010 0.000010 0.000010 0.000010 0.000010 0.000010 0.000010 0.000010 0.000010 0.000010 0.000010 0.999890
0.000010 0.000010 0.000010 0.000010 0.000010 0.000010 0.000010 0.000010 0.000010 0.000010 0.000010 0.999890
0.000010 0.000010 0.000010 0.000010 0.000010 0.000010 0.000010 0.000010 0.000010 0.000010 0.000010 0.999890
0.000010 0.000010 0.000010 0.000010 0.000010 0.000010 0.000010 0.000010 0.000010 0.000010 0.000010 0.999890
0.000010 0.000010 0.000010 0.000010 0.000010 0.000010 0.000010 0.000010 0.000010 0.000010 0.000010 0.999890
0.000010 0.000010 0.000010 0.000010 0.000010 0.000010 0.000010 0.000010 0.000010 0.000010 0.000010 0.999890
0.000010 0.042278 0.000010 0.000293 0.001312 0.011954 0.004535 0.014765 0.000215 0.195204 0.000010 0.729414
0.000010 0.000010 0.000010 0.000010 0.000010 0.000010 0.000010 0.000010 0.000010 0.000010 0.000010 0.999890
0.000010 0.000010 0.000010 0.000010 0.000010 0.000010 0.000010 0.000010 0.000010 0.000010 0.000010 0.999890
0.000010 0.000010 0.000010 0.000010 0.000010 0.000010 0.000010 0.000010 0.000010 0.000010 0.000010 0.999890
0.000013 0.000010 0.000010 0.000010 0.000010 0.000010 0.000010 0.000010 0.000010 0.000010 0.000010 0.999887
0.000010 0.000010 0.000010 0.000010 0.000010 0.000010 0.000010 0.000010 0.000010 0.000010 0.000010 0.999890
0.075930 0.052657 0.000010 0.015334 0.001837 0.305905 0.022993 0.086678 0.003194 0.372410 0.026971 0.036082
0.028957 0.000010 0.004274 0.000010 0.000010 0.408610 0.029724 0.141198 0.014640 0.264383 0.038051 0.070133
0.000010 0.000010 0.000010 0.000010 0.000010 0.090251 0.050102 0.625931 0.004317 0.180935 0.000010 0.048404
0.000010 0.000010 0.000010 0.000010 0.000010 0.000010 0.000010 0.999890 0.000010 0.000010 0.000010 0.000010
0.000010 0.000010 0.000010 0.000010 0.000010 0.000010 0.000010 0.999890 0.000010 0.000010 0.000010 0.000010
0.000010 0.000010 0.000010 0.000010 0.000010 0.127369 0.000072 0.666504 0.008456 0.172780 0.000010 0.024760
0.000010 0.000010 0.000270 0.006465 0.000010 0.339705 0.030578 0.309706 0.024429 0.223878 0.000010 0.064930
0.000010 0.000010 0.000010 0.000010 0.000010 0.000010 0.000010 0.999890 0.000010 0.000010 0.000010 0.000010
0.011706 0.019117 0.033180 0.026863 0.000010 0.084416 0.014210 0.651132 0.016904 0.035057 0.055001 0.052406
0.000010 0.016557 0.062902 0.006134 0.000010 0.053534 0.029715 0.587405 0.000999 0.133629 0.109096 0.000010
0.012184 0.000010 0.023759 0.000010 0.000010 0.229580 0.000010 0.547246 0.000010 0.070735 0.079171 0.037275
0.000010 0.000010 0.000010 0.000010 0.000010 0.000010 0.000010 0.999890 0.000010 0.000010 0.000010 0.000010
0.035175 0.000010 0.024981 0.000010 0.000010 0.362232 0.018393 0.188482 0.017735 0.275842 0.013452 0.063678
0.000010 0.000010 0.000010 0.000010 0.000010 0.093214 0.000010 0.864674 0.000010 0.000010 0.000010 0.042022
0.016707 0.013051 0.000010 0.000010 0.000010 0.367942 0.030628 0.313260 0.005822 0.208347 0.040956 0.003256
0.006407 0.036377 0.051373 0.000010 0.000010 0.236108 0.000010 0.431366 0.000010 0.173320 0.055840 0.009170
0.000010 0.058286 0.000010 0.000010 0.000010 0.305372 0.026717 0.476584 0.007337 0.080912 0.044742 0.000010
0.000010 0.000010 0.000010 0.000010 0.000010 0.012384 0.000010 0.987516 0.000010 0.000010 0.000010 0.000010
0.000010 0.000010 0.000010 0.000010 0.000010 0.000010 0.000010 0.999890 0.000010 0.000010 0.000010 0.000010
0.000010 0.000010 0.000010 0.000010 0.000010 0.000010 0.000010 0.999890 0.000010 0.000010 0.000010 0.000010
0.000010 0.000010 0.000010 0.000010 0.000010 0.999890 0.000010 0.000010 0.000010 0.000010 0.000010 0.000010
0.000010 0.000010 0.000010 0.000010 0.000010 0.999890 0.000010 0.000010 0.000010 0.000010 0.000010 0.000010
0.000010 0.000010 0.000010 0.000010 0.000010 0.999889 0.000010 0.000010 0.000011 0.000010 0.000010 0.000010
0.000010 0.000010 0.000010 0.000010 0.000010 0.999890 0.000010 0.000010 0.000010 0.000010 0.000010 0.000010
0.000010 0.000010 0.000010 0.000010 0.000010 0.999890 0.000010 0.000010 0.000010 0.000010 0.000010 0.000010
0.000010 0.000010 0.000010 0.000010 0.000010 0.999890 0.000010 0.000010 0.000010 0.000010 0.000010 0.000010
0.000010 0.000010 0.000010 0.000010 0.000010 0.999890 0.000010 0.000010 0.000010 0.000010 0.000010 0.000010
0.000010 0.000010 0.000010 0.000010 0.000010 0.999890 0.000010 0.000010 0.000010 0.000010 0.000010 0.000010
0.000010 0.000010 0.000010 0.000010 0.000010 0.976696 0.000010 0.000010 0.002090 0.000010 0.000010 0.021124
0.000010 0.000010 0.000010 0.000010 0.000010 0.999890 0.000010 0.000010 0.000010 0.000010 0.000010 0.000010
0.000010 0.000010 0.000010 0.000010 0.000010 0.999890 0.000010 0.000010 0.000010 0.000010 0.000010 0.000010
0.000010 0.000010 0.000010 0.000010 0.000010 0.999890 0.000010 0.000010 0.000010 0.000010 0.000010 0.000010
0.000010 0.000010 0.000010 0.000010 0.000010 0.999890 0.000010 0.000010 0.000010 0.000010 0.000010 0.000010
0.000010 0.000010 0.000010 0.000010 0.000010 0.999890 0.000010 0.000010 0.000010 0.000010 0.000010 0.000010
0.000010 0.000010 0.000010 0.000010 0.000010 0.999890 0.000010 0.000010 0.000010 0.000010 0.000010 0.000010
0.000010 0.000010 0.000010 0.000010 0.000010 0.999890 0.000010 0.000010 0.000010 0.000010 0.000010 0.000010
0.000010 0.000010 0.000010 0.000010 0.000010 0.999890 0.000010 0.000010 0.000010 0.000010 0.000010 0.000010
0.000010 0.000010 0.000010 0.000010 0.000010 0.999890 0.000010 0.000010 0.000010 0.000010 0.000010 0.000010
0.000010 0.000010 0.000010 0.000010 0.000010 0.999890 0.000010 0.000010 0.000010 0.000010 0.000010 0.000010
0.000010 0.000010 0.000010 0.000010 0.000010 0.999890 0.000010 0.000010 0.000010 0.000010 0.000010 0.000010
0.000010 0.000010 0.000010 0.000010 0.000010 0.000010 0.999890 0.000010 0.000010 0.000010 0.000010 0.000010
0.000010 0.000010 0.000010 0.000010 0.000010 0.000010 0.999890 0.000010 0.000010 0.000010 0.000010 0.000010
0.000010 0.000010 0.000010 0.000010 0.000010 0.000010 0.999890 0.000010 0.000010 0.000010 0.000010 0.000010
0.000010 0.000010 0.000010 0.000010 0.000010 0.000010 0.999890 0.000010 0.000010 0.000010 0.000010 0.000010
0.000010 0.000010 0.000010 0.000010 0.000010 0.000014 0.999886 0.000010 0.000010 0.000010 0.000010 0.000010
0.000010 0.000010 0.000010 0.000010 0.000010 0.000010 0.999890 0.000010 0.000010 0.000010 0.000010 0.000010
0.000010 0.000010 0.000010 0.000010 0.000010 0.020203 0.951688 0.000010 0.000010 0.022850 0.000010 0.005180
0.000010 0.000010 0.000010 0.000010 0.000010 0.000010 0.999890 0.000010 0.000010 0.000010 0.000010 0.000010
0.000010 0.000010 0.000010 0.000010 0.000010 0.000010 0.999890 0.000010 0.000010 0.000010 0.000010 0.000010
0.000010 0.000010 0.000015 0.000010 0.000010 0.000010 0.999885 0.000010 0.000010 0.000010 0.000010 0.000010
0.186596 0.022782 0.018730 0.043397 0.000010 0.053911 0.091959 0.004822 0.030174 0.494183 0.000010 0.053425
0.835789 0.000010 0.000010 0.000010 0.000010 0.000010 0.000043 0.000010 0.000010 0.164077 0.000010 0.000010
0.999890 0.000010 0.000010 0.000010 0.000010 0.000010 0.000010 0.000010 0.000010 0.000010 0.000010 0.000010
0.999890 0.000010 0.000010 0.000010 0.000010 0.000010 0.000010 0.000010 0.000010 0.000010 0.000010 0.000010
0.999890 0.000010 0.000010 0.000010 0.000010 0.000010 0.000010 0.000010 0.000010 0.000010 0.000010 0.000010
0.810499 0.000010 0.000010 0.000010 0.000010 0.032580 0.030003 0.000010 0.000010 0.126838 0.000010 0.000010
0.999890 0.000010 0.000010 0.000010 0.000010 0.000010 0.000010 0.000010 0.000010 0.000010 0.000010 0.000010
0.790255 0.000010 0.000010 0.000010 0.000010 0.025242 0.049528 0.000010 0.006627 0.128278 0.000010 0.000010
0.861805 0.000010 0.000010 0.001755 0.000010 0.011401 0.003177 0.000010 0.014254 0.107548 0.000010 0.000010
0.874731 0.000010 0.000010 0.000010 0.000010 0.032947 0.000010 0.000010 0.000010 0.092232 0.000010 0.000010
0.823214 0.000010 0.000010 0.000010 0.000010 0.018723 0.000010 0.000010 0.000010 0.157973 0.000010 0.000010
0.999890 0.000010 0.000010 0.000010 0.000010 0.000010 0.000010 0.000010 0.000010 0.000010 0.000010 0.000010
0.999889 0.000010 0.000010 0.000010 0.000011 0.000010 0.000010 0.000010 0.000010 0.000010 0.000010 0.000010
0.999890 0.000010 0.000010 0.000010 0.000010 0.000010 0.000010 0.000010 0.000010 0.000010 0.000010 0.000010
0.999884 0.000010 0.000010 0.000010 0.000010 0.000010 0.000010 0.000016 0.000010 0.000010 0.000010 0.000010
0.682035 0.000010 0.000010 0.000010 0.000010 0.000010 0.038481 0.000010 0.000010 0.279394 0.000010 0.000010
0.999890 0.000010 0.000010 0.000010 0.000010 0.000010 0.000010 0.000010 0.000010 0.000010 0.000010 0.000010
0.999890 0.000010 0.000010 0.000010 0.000010 0.000010 0.000010 0.000010 0.000010 0.000010 0.000010 0.000010
0.093804 0.046329 0.124964 0.056635 0.000010 0.044426 0.046681 0.012763 0.006515 0.512826 0.028621 0.026426
0.999890 0.000010 0.000010 0.000010 0.000010 0.000010 0.000010 0.000010 0.000010 0.000010 0.000010 0.000010
0.095133 0.038482 0.142279 0.031307 0.000010 0.070942 0.040059 0.055753 0.002800 0.408766 0.059033 0.055437
0.999884 0.000010 0.000010 0.000010 0.000010 0.000010 0.000010 0.000016 0.000010 0.000010 0.000010 0.000010
0.999890 0.000010 0.000010 0.000010 0.000010 0.000010 0.000010 0.000010 0.000010 0.000010 0.000010 0.000010
0.105386 0.042721 0.155240 0.038257 0.000010 0.065661 0.029781 0.055422 0.000010 0.407427 0.044162 0.055922
0.859391 0.000010 0.000010 0.000010 0.000010 0.000010 0.003802 0.000010 0.000010 0.136716 0.000010 0.000010
0.069993 0.063109 0.252730 0.020606 0.013472 0.000010 0.023787 0.038207 0.000010 0.404927 0.102754 0.010396
0.080055 0.044326 0.331723 0.026073 0.000010 0.000010 0.023683 0.064139 0.006561 0.317436 0.076494 0.029489
0.085178 0.020443 0.344135 0.009453 0.000010 0.000010 0.019788 0.079746 0.000010 0.310135 0.084187 0.046905
0.000010 0.997478 0.000010 0.000010 0.000010 0.000010 0.000010 0.000010 0.002422 0.000010 0.000010 0.000010
0.130484 0.225363 0.000010 0.000010 0.000010 0.084200 0.091297 0.000010 0.006998 0.461598 0.000010 0.000010
0.086143 0.263767 0.000010 0.025699 0.000010 0.039466 0.028527 0.000010 0.024415 0.492205 0.000010 0.039738
0.000010 0.999890 0.000010 0.000010 0.000010 0.000010 0.000010 0.000010 0.000010 0.000010 0.000010 0.000010
0.000010 0.999890 0.000010 0.000010 0.000010 0.000010 0.000010 0.000010 0.000010 0.000010 0.000010 0.000010
0.066779 0.286944 0.000010 0.002083 0.000010 0.064513 0.024011 0.000010 0.015301 0.489251 0.000010 0.051077
0.000010 0.999890 0.000010 0.000010 0.000010 0.000010 0.000010 0.000010 0.000010 0.000010 0.000010 0.000010
0.000010 0.999890 0.000010 0.000010 0.000010 0.000010 0.000010 0.000010 0.000010 0.000010 0.000010 0.000010
0.000010 0.999890 0.000010 0.000010 0.000010 0.000010 0.000010 0.000010 0.000010 0.000010 0.000010 0.000010
0.000010 0.794597 0.000010 0.000010 0.000010 0.000010 0.020426 0.000010 0.004317 0.180579 0.000010 0.000010
0.000010 0.000010 0.000010 0.000010 0.000010 0.053629 0.014255 0.000010 0.000010 0.932026 0.000010 0.000010
0.000010 0.000010 0.000010 0.000010 0.000010 0.000010 0.000010 0.000010 0.010923 0.988977 0.000010 0.000010
0.044695 0.000010 0.000010 0.000010 0.000010 0.115867 0.040298 0.000010 0.024788 0.728921 0.000010 0.045372
0.000010 0.000010 0.000010 0.000010 0.000010 0.000010 0.000010 0.000010 0.000010 0.999886 0.000014 0.000010
0.000010 0.000010 0.000010 0.000010 0.000010 0.000010 0.000010 0.000010 0.000010 0.999890 0.000010 0.000010
0.000010 0.000010 0.000010 0.000010 0.000010 0.000010 0.000010 0.000010 0.000010 0.999890 0.000010 0.000010
0.013774 0.000010 0.000010 0.000010 0.000010 0.064076 0.041219 0.000010 0.000010 0.880851 0.000010 0.000010
0.000010 0.000010 0.000010 0.000010 0.000010 0.000010 0.000010 0.000010 0.000010 0.999890 0.000010 0.000010
0.000010 0.000010 0.000010 0.000010 0.000010 0.000010 0.000010 0.000010 0.000010 0.999890 0.000010 0.000010
0.074953 0.000010 0.008723 0.014028 0.000010 0.102510 0.069463 0.002461 0.011642 0.697805 0.000010 0.018384
0.092996 0.000010 0.002547 0.018882 0.000010 0.000010 0.062353 0.000010 0.018086 0.758419 0.000010 0.046667
0.117987 0.000010 0.006204 0.000010 0.010356 0.048540 0.053008 0.000010 0.000010 0.744435 0.000010 0.019420
0.123321 0.000010 0.009236 0.020979 0.006851 0.000010 0.035459 0.000010 0.000010 0.770506 0.000010 0.033598
0.085871 0.025544 0.019202 0.051222 0.000010 0.063267 0.085145 0.000010 0.000840 0.587671 0.000010 0.081207
0.130175 0.015337 0.006151 0.006425 0.000010 0.000010 0.017673 0.000010 0.010720 0.776234 0.000010 0.037245
0.135993 0.000010 0.002095 0.000010 0.000010 0.002056 0.023513 0.000010 0.000426 0.779078 0.000010 0.056789
0.099249 0.008165 0.000010 0.021796 0.000010 0.000010 0.065978 0.000010 0.008548 0.774586 0.000010 0.021627
0.079498 0.037672 0.009680 0.008046 0.018694 0.041798 0.056221 0.000010 0.031123 0.613321 0.000010 0.103926
0.094793 0.000327 0.038554 0.034636 0.012424 0.079905 0.048661 0.007196 0.003520 0.593070 0.000010 0.086904
0.099574 0.030691 0.031633 0.072022 0.000010 0.047144 0.050802 0.000010 0.009974 0.567418 0.000010 0.090711
0.111054 0.000010 0.000010 0.036717 0.000010 0.000010 0.078056 0.000010 0.008200 0.716275 0.000010 0.049638
0.102739 0.003245 0.032316 0.050390 0.000010 0.004995 0.082249 0.000010 0.000010 0.710674 0.000010 0.013352
0.122984 0.004976 0.039577 0.051305 0.007187 0.086687 0.055792 0.000010 0.026342 0.547052 0.001403 0.056685
0.118520 0.034757 0.032486 0.042251 0.000010 0.071691 0.044218 0.000010 0.000010 0.565789 0.000010 0.090247
0.116332 0.023507 0.117047 0.054642 0.000010 0.000010 0.044706 0.005378 0.010213 0.567717 0.030715 0.029722
0.107446 0.000010 0.050302 0.016254 0.000010 0.054087 0.041782 0.000010 0.006771 0.702509 0.000010 0.020810
0.105771 0.000010 0.049244 0.016323 0.000010 0.063553 0.056836 0.000010 0.000010 0.692943 0.000010 0.015281
0.103182 0.014005 0.037746 0.062955 0.000010 0.000010 0.056707 0.000010 0.013724 0.653997 0.000010 0.057645
0.100221 0.000010 0.017982 0.008097 0.000010 0.032425 0.047682 0.000010 0.016124 0.717725 0.000010 0.059704
0.115691 0.054741 0.046792 0.028001 0.000010 0.088686 0.041223 0.000010 0.000020 0.574949 0.000010 0.049867
0.097618 0.004861 0.025045 0.039635 0.003636 0.095360 0.059527 0.000010 0.019249 0.586227 0.003143 0.065689
0.138145 0.050910 0.032640 0.028662 0.006035 0.060875 0.072730 0.000010 0.020199 0.513141 0.000010 0.076642
0.000010 0.000010 0.000010 0.000010 0.000010 0.075124 0.009954 0.000010 0.000010 0.914832 0.000010 0.000010
0.047339 0.000010 0.000010 0.000010 0.000010 0.104436 0.019241 0.000010 0.000010 0.828905 0.000010 0.000010
0.043276 0.000010 0.000010 0.000010 0.000010 0.120530 0.019416 0.000010 0.011603 0.781597 0.000010 0.023518
0.037066 0.000010 0.000010 0.000010 0.000010 0.138883 0.022660 0.000010 0.003883 0.771399 0.000010 0.026049
0.000010 0.016555 0.068314 0.000010 0.000010 0.081298 0.006234 0.052186 0.007930 0.636655 0.102167 0.028629
0.000010 0.000010 0.000010 0.000010 0.000010 0.086245 0.036487 0.000010 0.008454 0.868734 0.000010 0.000010
0.092294 0.024648 0.061227 0.000010 0.000777 0.096932 0.071708 0.086387 0.023010 0.433796 0.076687 0.032525
0.086554 0.008435 0.005395 0.053329 0.000010 0.139335 0.075774 0.000010 0.016922 0.578887 0.000010 0.035339
0.076730 0.009636 0.000010 0.015280 0.000010 0.141794 0.034549 0.000010 0.023027 0.683936 0.000010 0.015008
0.049742 0.000010 0.027925 0.027677 0.017726 0.169236 0.048606 0.000010 0.019112 0.562086 0.000010 0.077861
0.062420 0.005202 0.005016 0.000010 0.000010 0.119251 0.043200 0.000010 0.020618 0.736264 0.000010 0.007989
0.000010 0.000010 0.000010 0.000010 0.000010 0.132491 0.085424 0.000010 0.019976 0.755708 0.000010 0.006330
0.123256 0.016360 0.000010 0.023407 0.013823 0.140754 0.037724 0.000010 0.000010 0.595357 0.000010 0.049279
0.140626 0.000010 0.000010 0.027097 0.000010 0.122893 0.055924 0.000010 0.000010 0.613127 0.000010 0.040273
0.134697 0.027915 0.006698 0.052787 0.000010 0.132581 0.049728 0.000010 0.011514 0.555679 0.000010 0.028371
0.113491 0.000010 0.023662 0.029424 0.000010 0.152329 0.054983 0.000010 0.000019 0.622107 0.000010 0.003946
0.152535 0.000010 0.000010 0.028573 0.000010 0.141317 0.050902 0.000010 0.012127 0.547035 0.000010 0.067461
0.711932 0.000010 0.000010 0.013338 0.000010 0.091631 0.016714 0.000010 0.022242 0.144085 0.000010 0.000010
0.875370 0.000010 0.000010 0.000010 0.000010 0.000010 0.011343 0.000010 0.004150 0.109056 0.000010 0.000010
0.120123 0.000247 0.013073 0.012514 0.004269 0.147592 0.055020 0.000010 0.022128 0.544250 0.001390 0.079384
0.378337 0.000010 0.027741 0.000010 0.000010 0.128790 0.030032 0.000010 0.016826 0.401319 0.016905 0.000010
0.098176 0.000010 0.000010 0.009557 0.000010 0.048163 0.027269 0.000010 0.423193 0.390927 0.000010 0.002664
0.078576 0.000010 0.790567 0.010136 0.000010 0.024933 0.091186 0.000010 0.000010 0.004543 0.000010 0.000010
0.000010 0.000010 0.999890 0.000010 0.000010 0.000010 0.000010 0.000010 0.000010 0.000010 0.000010 0.000010
0.393010 0.000010 0.353902 0.000010 0.000010 0.000010 0.033427 0.000010 0.000012 0.219580 0.000010 0.000010
0.000010 0.000010 0.999889 0.000010 0.000011 0.000010 0.000010 0.000010 0.000010 0.000010 0.000010 0.000010
0.092803 0.041668 0.147399 0.046837 0.003887 0.053910 0.074379 0.025570 0.005766 0.463480 0.001047 0.043254
0.066755 0.069216 0.227518 0.050086 0.000010 0.000583 0.025575 0.036168 0.002410 0.401168 0.087646 0.032865
0.115085 0.057566 0.134685 0.044613 0.006424 0.014646 0.067821 0.064214 0.003055 0.426688 0.048641 0.016562
0.000010 0.000010 0.999882 0.000010 0.000010 0.000015 0.000013 0.000010 0.000010 0.000010 0.000010 0.000010
0.053054 0.000010 0.763420 0.000010 0.000010 0.052827 0.032073 0.000010 0.000010 0.060233 0.000010 0.038334
0.000010 0.000010 0.999890 0.000010 0.000010 0.000010 0.000010 0.000010 0.000010 0.000010 0.000010 0.000010
0.118272 0.051616 0.217195 0.064623 0.000010 0.012213 0.046983 0.006867 0.001177 0.403267 0.045059 0.032718
0.082404 0.052629 0.220709 0.001008 0.000010 0.081213 0.043472 0.029070 0.000505 0.394635 0.087984 0.006362
0.073694 0.000010 0.021919 0.051338 0.000010 0.099218 0.056196 0.000010 0.032145 0.618040 0.000010 0.047410
0.131961 0.023972 0.004000 0.056905 0.000010 0.122246 0.080352 0.000078 0.041422 0.512569 0.000010 0.026474
0.000010 0.000010 0.000010 0.000010 0.000010 0.000010 0.000010 0.000010 0.000010 0.999890 0.000010 0.000010
0.000010 0.000010 0.000010 0.000010 0.000010 0.000010 0.000010 0.000010 0.024177 0.975723 0.000010 0.000010
0.159107 0.011129 0.012669 0.037304 0.000010 0.086281 0.055783 0.000010 0.029292 0.540884 0.000010 0.067520
0.000010 0.000010 0.000010 0.000010 0.000010 0.000010 0.000010 0.000010 0.000010 0.999890 0.000010 0.000010
0.064087 0.000010 0.000010 0.000010 0.000010 0.014033 0.028074 0.000010 0.007396 0.886339 0.000010 0.000010
0.093812 0.006569 0.000010 0.018723 0.000010 0.092892 0.027388 0.000010 0.037262 0.698588 0.000010 0.024726
0.708524 0.000010 0.000010 0.000010 0.000010 0.051616 0.000010 0.000010 0.012549 0.227231 0.000010 0.000010
0.063013 0.000010 0.000010 0.000010 0.000010 0.000010 0.000010 0.000010 0.701343 0.235554 0.000010 0.000010
0.136512 0.013817 0.020066 0.003787 0.011476 0.049809 0.079944 0.000010 0.000010 0.651366 0.000010 0.033194
0.130548 0.034154 0.026966 0.000010 0.012462 0.031007 0.069692 0.000010 0.015566 0.656407 0.000010 0.023170
0.161572 0.020488 0.012351 0.014236 0.000010 0.040746 0.099870 0.000010 0.017567 0.621722 0.000010 0.011417
0.148155 0.013581 0.000010 0.031659 0.000010 0.082056 0.082841 0.002366 0.019898 0.564575 0.000010 0.054839
0.143350 0.043897 0.018940 0.013483 0.001053 0.058042 0.074077 0.000010 0.014912 0.582622 0.000010 0.049604
0.000010 0.000010 0.000010 0.000010 0.000010 0.000010 0.000010 0.000010 0.000307 0.999593 0.000010 0.000010
0.000010 0.000010 0.000010 0.000010 0.000010 0.000010 0.000010 0.000010 0.002870 0.997030 0.000010 0.000010
0.094066 0.019094 0.035039 0.041804 0.007062 0.112220 0.061160 0.020482 0.015292 0.534069 0.012201 0.047512
0.075256 0.010555 0.000010 0.015856 0.000010 0.000010 0.083334 0.000010 0.000010 0.778545 0.000010 0.036395
0.073050 0.001537 0.000010 0.039541 0.000010 0.036131 0.082833 0.000010 0.004705 0.762152 0.000010 0.000010
0.098817 0.054422 0.052151 0.000010 0.000010 0.016515 0.062259 0.000010 0.011129 0.670378 0.026618 0.007681
0.141036 0.032080 0.006419 0.013327 0.000010 0.076473 0.061975 0.000017 0.032289 0.584872 0.000010 0.051491
0.143623 0.013114 0.042775 0.023357 0.000010 0.046420 0.072329 0.001005 0.020555 0.612634 0.000010 0.024170
0.113672 0.000010 0.000010 0.001971 0.000010 0.000010 0.059645 0.000010 0.000010 0.806700 0.000010 0.017942
0.100170 0.000010 0.000010 0.000010 0.000010 0.000010 0.050590 0.000010 0.000010 0.849150 0.000010 0.000010
0.155704 0.027153 0.012213 0.014830 0.003744 0.101568 0.037535 0.000010 0.011197 0.577328 0.000010 0.058708
0.106536 0.021217 0.000010 0.038018 0.000010 0.075829 0.076739 0.003729 0.000010 0.614298 0.000010 0.063594
0.137473 0.040647 0.017072 0.023547 0.000010 0.147292 0.049018 0.000010 0.008324 0.522207 0.000010 0.054391
0.181921 0.000010 0.025922 0.000010 0.006223 0.057842 0.049373 0.000010 0.016213 0.624467 0.000010 0.037999
0.115587 0.026633 0.035339 0.003484 0.000010 0.053588 0.081916 0.007303 0.023366 0.587387 0.000010 0.065378
0.075031 0.009784 0.000010 0.332022 0.074447 0.060425 0.064354 0.032694 0.022322 0.267143 0.000010 0.061757
0.008805 0.037777 0.000010 0.816920 0.001343 0.028738 0.044000 0.000010 0.010352 0.012116 0.039918 0.000010
0.044264 0.000010 0.000010 0.955636 0.000010 0.000010 0.000010 0.000010 0.000010 0.000010 0.000010 0.000010
0.000010 0.000010 0.000010 0.803303 0.000010 0.000010 0.035627 0.032799 0.013215 0.111292 0.000010 0.003704
0.000010 0.000010 0.000010 0.999890 0.000010 0.000010 0.000010 0.000010 0.000010 0.000010 0.000010 0.000010
0.000010 0.000010 0.000010 0.899426 0.000010 0.000783 0.016217 0.000010 0.000010 0.066530 0.000010 0.016975
0.000010 0.000010 0.000010 0.919233 0.000010 0.000010 0.065651 0.000010 0.000010 0.015026 0.000010 0.000010
0.000010 0.000010 0.000010 0.999890 0.000010 0.000010 0.000010 0.000010 0.000010 0.000010 0.000010 0.000010
0.000010 0.000010 0.000010 0.916968 0.000010 0.000010 0.071662 0.000010 0.010507 0.000783 0.000010 0.000010
0.000010 0.000010 0.000010 0.999890 0.000010 0.000010 0.000010 0.000010 0.000010 0.000010 0.000010 0.000010
0.000010 0.000010 0.000010 0.880732 0.000010 0.000010 0.038704 0.000010 0.000010 0.080474 0.000010 0.000010
0.022596 0.000010 0.000010 0.817502 0.000010 0.025450 0.021484 0.000010 0.000010 0.069416 0.000010 0.043492
0.000010 0.000010 0.000010 0.972399 0.000010 0.000010 0.027501 0.000010 0.000010 0.000010 0.000010 0.000010
0.000010 0.000011 0.000010 0.999889 0.000010 0.000010 0.000010 0.000010 0.000010 0.000010 0.000010 0.000010
0.000010 0.000010 0.000010 0.999890 0.000010 0.000010 0.000010 0.000010 0.000010 0.000010 0.000010 0.000010
0.000010 0.000010 0.000010 0.999890 0.000010 0.000010 0.000010 0.000010 0.000010 0.000010 0.000010 0.000010
0.000010 0.000010 0.000010 0.999890 0.000010 0.000010 0.000010 0.000010 0.000010 0.000010 0.000010 0.000010
0.000010 0.000010 0.000010 0.999890 0.000010 0.000010 0.000010 0.000010 0.000010 0.000010 0.000010 0.000010
0.000013 0.000010 0.000010 0.999887 0.000010 0.000010 0.000010 0.000010 0.000010 0.000010 0.000010 0.000010
0.000010 0.000010 0.000010 0.000010 0.999890 0.000010 0.000010 0.000010 0.000010 0.000010 0.000010 0.000010
0.000010 0.000010 0.000010 0.000010 0.999890 0.000010 0.000010 0.000010 0.000010 0.000010 0.000010 0.000010
0.000010 0.000010 0.000010 0.000010 0.999888 0.000010 0.000010 0.000010 0.000010 0.000010 0.000012 0.000010
0.000010 0.000010 0.000010 0.000010 0.999890 0.000010 0.000010 0.000010 0.000010 0.000010 0.000010 0.000010
0.000010 0.000010 0.000010 0.000010 0.999889 0.000010 0.000010 0.000010 0.000011 0.000010 0.000010 0.000010
0.000010 0.000010 0.000010 0.000010 0.999885 0.000015 0.000010 0.000010 0.000010 0.000010 0.000010 0.000010
0.000010 0.000010 0.000010 0.000010 0.999890 0.000010 0.000010 0.000010 0.000010 0.000010 0.000010 0.000010
0.048263 0.000010 0.000010 0.012313 0.772030 0.000010 0.000010 0.000010 0.000010 0.116189 0.000010 0.051135
0.008934 0.000010 0.000010 0.031207 0.533361 0.027701 0.043184 0.000010 0.014619 0.199110 0.000010 0.141844
0.007139 0.000010 0.000010 0.019252 0.804206 0.057178 0.000010 0.000010 0.000010 0.087024 0.000010 0.025141
0.016586 0.000010 0.000010 0.033351 0.727997 0.000010 0.000010 0.000010 0.004888 0.117892 0.000010 0.099227
0.000010 0.000010 0.000012 0.000013 0.999886 0.000010 0.000010 0.000010 0.000010 0.000010 0.000010 0.000010
0.000010 0.000010 0.000010 0.000010 0.999890 0.000010 0.000010 0.000010 0.000010 0.000010 0.000010 0.000010
0.073522 0.030778 0.000010 0.008079 0.768098 0.023494 0.001034 0.000010 0.000010 0.088653 0.000010 0.006303
0.000010 0.000010 0.000010 0.000010 0.852715 0.000010 0.042514 0.000010 0.016723 0.087969 0.000010 0.000010
0.014432 0.000010 0.000010 0.068542 0.743012 0.000010 0.018226 0.000010 0.000010 0.097834 0.000010 0.057895
0.000010 0.000010 0.000010 0.007667 0.169686 0.025272 0.045117 0.000010 0.000010 0.358741 0.000010 0.393455
0.007731 0.016888 0.001862 0.038542 0.181695 0.008085 0.015377 0.047910 0.000010 0.280733 0.000010 0.401158
0.050902 0.000010 0.000010 0.051236 0.153589 0.072253 0.045031 0.000010 0.017141 0.231786 0.000010 0.378022
0.064632 0.000010 0.000010 0.013956 0.201371 0.000010 0.036446 0.000010 0.000010 0.315001 0.000010 0.368534
0.037286 0.043757 0.000010 0.014192 0.192192 0.029347 0.012429 0.031090 0.000010 0.280204 0.025875 0.333606
0.030919 0.000010 0.000010 0.026778 0.551109 0.000010 0.017214 0.000010 0.000010 0.056854 0.149589 0.167487
0.000011 0.000010 0.000010 0.000019 0.000010 0.000010 0.000010 0.000010 0.000010 0.000010 0.999880 0.000010
0.000010 0.000010 0.000011 0.000015 0.000019 0.000010 0.000010 0.000010 0.000010 0.000010 0.999875 0.000010
0.000010 0.000010 0.000010 0.000015 0.000017 0.000010 0.000010 0.000010 0.000010 0.000013 0.999875 0.000010
0.000010 0.077802 0.165996 0.000010 0.000010 0.000010 0.000010 0.000010 0.000010 0.000010 0.682230 0.073892
0.000010 0.080910 0.163423 0.000010 0.000010 0.000010 0.000010 0.000010 0.000010 0.000010 0.681559 0.074028
0.074024 0.000010 0.001501 0.045883 0.271992 0.047740 0.017570 0.000010 0.000773 0.259072 0.000463 0.280962
0.000010 0.116699 0.145022 0.000010 0.160400 0.009591 0.000010 0.168349 0.000010 0.000010 0.386209 0.013680
0.033513 0.087694 0.045746 0.040242 0.404570 0.023700 0.026681 0.083365 0.005839 0.043467 0.090001 0.115182
0.068558 0.016365 0.000010 0.040298 0.262868 0.010205 0.028795 0.000010 0.000010 0.199267 0.000010 0.373604
0.056771 0.008127 0.000010 0.033351 0.267878 0.041530 0.001305 0.002674 0.000010 0.252284 0.000010 0.336051
0.031310 0.031424 0.000010 0.044072 0.131290 0.000010 0.000010 0.000010 0.000010 0.407401 0.000010 0.354443
0.017032 0.046300 0.000010 0.041893 0.113407 0.019634 0.000010 0.000010 0.006556 0.396675 0.000010 0.358462
0.045388 0.000010 0.000010 0.020726 0.232065 0.000010 0.037803 0.000010 0.011497 0.320039 0.000010 0.332432
0.039340 0.000010 0.000010 0.032814 0.287650 0.000010 0.026021 0.000010 0.000010 0.290157 0.000010 0.323958
