# Supplementary material for: Genetic analysis of Thai cattle reveals a Southeast Asian indicine ancestry
Source: PeerJ. 2015 Oct 27;3:e1318. doi: 10.7717/peerj.1318 (PMC4627918; doi:10.7717/peerj.1318)
Supplement: Dataset S2 — The Q values inferred by ADMIXTURE for each modeled K are shown for each individual, which are labeled according to breed information. The data are organized into three folders, each of which represents the ADMIXTURE experiments described in Fig. S5. [file peerj-03-1318-s007.zip › SupplementDataS7/28experiments/experiment_12/13.Q]

0.000010 0.000010 0.000010 0.000010 0.000010 0.000010 0.000010 0.000010 0.000010 0.000010 0.000011 0.999879 0.000010
0.000013 0.000013 0.000010 0.000010 0.000011 0.000010 0.000010 0.000015 0.000010 0.000010 0.000010 0.999867 0.000010
0.000010 0.000011 0.000010 0.000010 0.000010 0.000010 0.000010 0.000010 0.000010 0.000010 0.000010 0.999879 0.000010
0.000010 0.000010 0.000010 0.000010 0.000010 0.000010 0.000010 0.000010 0.000010 0.000010 0.000010 0.999880 0.000010
0.000010 0.000010 0.000010 0.000010 0.000010 0.000010 0.000010 0.000012 0.000010 0.000010 0.000010 0.999878 0.000010
0.000010 0.000010 0.000019 0.000010 0.000010 0.000010 0.000010 0.000010 0.000010 0.000010 0.000011 0.999870 0.000010
0.000010 0.000010 0.000010 0.000010 0.000010 0.000010 0.000010 0.000020 0.000010 0.000010 0.000010 0.999870 0.000010
0.000010 0.000010 0.000011 0.000010 0.000010 0.000010 0.000010 0.000010 0.000010 0.000010 0.000010 0.999879 0.000010
0.000010 0.000010 0.000010 0.000010 0.000010 0.070885 0.574698 0.074171 0.086591 0.000010 0.000010 0.193575 0.000010
0.000010 0.000010 0.000010 0.000010 0.000010 0.078024 0.572164 0.061733 0.100320 0.000010 0.000010 0.187680 0.000010
0.000010 0.000010 0.000010 0.026286 0.000010 0.028441 0.130858 0.038942 0.084193 0.000010 0.000010 0.000010 0.691210
0.000010 0.000010 0.000010 0.000010 0.000010 0.000010 0.000010 0.000010 0.000010 0.000010 0.000010 0.000010 0.999880
0.000010 0.000010 0.000010 0.000010 0.000010 0.000010 0.000010 0.000010 0.000010 0.000010 0.000010 0.000010 0.999880
0.000010 0.000010 0.000010 0.000010 0.000010 0.000015 0.000010 0.000010 0.000010 0.000010 0.000010 0.000010 0.999875
0.000010 0.000010 0.000010 0.000010 0.000010 0.000010 0.000010 0.000010 0.000010 0.000010 0.000010 0.000010 0.999880
0.000010 0.000010 0.000010 0.000010 0.000010 0.000010 0.105278 0.000010 0.035675 0.000010 0.000010 0.000010 0.858947
0.000010 0.000010 0.000010 0.000010 0.000010 0.000010 0.000010 0.000010 0.000010 0.000010 0.000010 0.000010 0.999880
0.000010 0.000010 0.000010 0.000010 0.000010 0.000010 0.000010 0.000010 0.000010 0.062069 0.000010 0.012820 0.925011
0.000010 0.000010 0.000010 0.000010 0.000010 0.000010 0.000010 0.000010 0.000010 0.000010 0.000010 0.000010 0.999880
0.000010 0.000010 0.000010 0.000010 0.000010 0.000010 0.000010 0.000010 0.000010 0.000010 0.000010 0.000010 0.999880
0.000010 0.000010 0.000010 0.000010 0.000010 0.000010 0.000010 0.000010 0.000010 0.000010 0.000010 0.000010 0.999880
0.000010 0.000010 0.000010 0.000010 0.000010 0.009692 0.000010 0.000010 0.000010 0.000010 0.000010 0.000010 0.990198
0.000010 0.000010 0.000010 0.000010 0.000010 0.000010 0.000010 0.000010 0.000010 0.000010 0.000010 0.000010 0.999880
0.000010 0.000010 0.000010 0.000010 0.000010 0.000010 0.000010 0.000010 0.000010 0.000010 0.000010 0.000010 0.999880
0.000011 0.001653 0.000010 0.053411 0.000010 0.035016 0.164463 0.000010 0.011135 0.014279 0.000496 0.000010 0.719494
0.000010 0.000010 0.000010 0.000010 0.000010 0.000010 0.000010 0.000010 0.000010 0.000010 0.000010 0.000010 0.999880
0.000010 0.000010 0.000010 0.000010 0.000010 0.000010 0.000010 0.000010 0.000010 0.000010 0.000010 0.000010 0.999880
0.000010 0.000010 0.000010 0.000010 0.000010 0.000010 0.000010 0.000010 0.000010 0.000010 0.000010 0.000010 0.999880
0.000010 0.000010 0.000010 0.000010 0.000010 0.000010 0.000010 0.000010 0.000010 0.000010 0.000010 0.000010 0.999880
0.000010 0.000011 0.000010 0.000010 0.000010 0.000010 0.000010 0.000010 0.000010 0.000010 0.000010 0.000010 0.999879
0.008582 0.000698 0.000010 0.049363 0.029394 0.047557 0.402636 0.047321 0.296481 0.084401 0.010413 0.001806 0.021338
0.000010 0.000010 0.000010 0.005936 0.038630 0.048837 0.228214 0.018946 0.408662 0.142548 0.027409 0.014458 0.066330
0.000010 0.000010 0.000010 0.000010 0.000010 0.071804 0.101128 0.000010 0.095076 0.628342 0.050176 0.002645 0.050770
0.000010 0.000010 0.000010 0.000011 0.000012 0.000010 0.000010 0.000010 0.000016 0.999872 0.000010 0.000010 0.000010
0.000010 0.000010 0.000010 0.000010 0.000010 0.000010 0.000010 0.000010 0.000010 0.999880 0.000010 0.000010 0.000010
0.000010 0.000010 0.000010 0.000010 0.000010 0.047652 0.131375 0.000010 0.125201 0.665299 0.000010 0.007872 0.022532
0.002216 0.000010 0.000010 0.000010 0.000010 0.034207 0.228791 0.000010 0.328647 0.307827 0.019859 0.023104 0.055299
0.000010 0.000010 0.000010 0.000010 0.000010 0.000010 0.000010 0.000010 0.000010 0.999880 0.000010 0.000010 0.000010
0.022160 0.000010 0.026754 0.011111 0.056804 0.000010 0.086550 0.002955 0.076613 0.649325 0.008412 0.016332 0.042964
0.001952 0.000010 0.048876 0.018083 0.111755 0.011187 0.148912 0.000010 0.050248 0.586557 0.021345 0.001054 0.000010
0.000010 0.000010 0.017013 0.000010 0.081168 0.046506 0.024570 0.016539 0.230072 0.548135 0.000010 0.000010 0.035947
0.000010 0.000010 0.000010 0.000010 0.000010 0.000010 0.000010 0.000010 0.000010 0.999880 0.000010 0.000010 0.000010
0.000010 0.000010 0.018988 0.008378 0.012610 0.051520 0.280617 0.011071 0.350884 0.187384 0.004698 0.016637 0.057194
0.000010 0.000010 0.000010 0.000010 0.000010 0.000010 0.000010 0.000010 0.093470 0.864167 0.000010 0.000010 0.042263
0.000010 0.000010 0.000010 0.041312 0.040062 0.049823 0.131974 0.017116 0.368649 0.315426 0.027191 0.005369 0.003047
0.000010 0.000010 0.048586 0.055051 0.057542 0.053643 0.100388 0.005698 0.239130 0.431803 0.000010 0.000010 0.008119
0.000010 0.000010 0.000010 0.082513 0.045500 0.026404 0.021890 0.000010 0.309003 0.479520 0.027725 0.007396 0.000010
0.000010 0.000010 0.000010 0.000010 0.000010 0.002357 0.000010 0.000010 0.012722 0.984821 0.000010 0.000010 0.000010
0.000010 0.000010 0.000011 0.000010 0.000010 0.000010 0.000010 0.000010 0.000010 0.999879 0.000010 0.000010 0.000010
0.000010 0.000011 0.000010 0.000010 0.000010 0.000010 0.000010 0.000010 0.000010 0.999879 0.000010 0.000010 0.000010
0.000010 0.000010 0.000010 0.000010 0.000010 0.000010 0.000010 0.000010 0.999880 0.000010 0.000010 0.000010 0.000010
0.000010 0.000010 0.000010 0.000010 0.000010 0.000010 0.000010 0.000010 0.999880 0.000010 0.000010 0.000010 0.000010
0.000010 0.000010 0.000010 0.000010 0.000010 0.000010 0.000010 0.000010 0.999880 0.000010 0.000010 0.000010 0.000010
0.000010 0.000010 0.000010 0.000010 0.000010 0.000010 0.000010 0.000010 0.999880 0.000010 0.000010 0.000010 0.000010
0.000010 0.000010 0.000010 0.000010 0.000010 0.000010 0.000010 0.000010 0.999880 0.000010 0.000010 0.000010 0.000010
0.000010 0.000010 0.000010 0.000010 0.000010 0.000010 0.000010 0.000010 0.999880 0.000010 0.000010 0.000010 0.000010
0.000010 0.000010 0.000010 0.000010 0.000010 0.000010 0.000010 0.000010 0.999880 0.000010 0.000010 0.000010 0.000010
0.000010 0.000010 0.000010 0.000010 0.000010 0.000010 0.000010 0.000010 0.999880 0.000010 0.000010 0.000010 0.000010
0.000010 0.000010 0.000010 0.000010 0.000010 0.000010 0.000010 0.000010 0.977969 0.000010 0.000010 0.002224 0.019707
0.000010 0.000010 0.000010 0.000010 0.000010 0.000010 0.000010 0.000010 0.999880 0.000010 0.000010 0.000010 0.000010
0.000010 0.000010 0.000010 0.000010 0.000010 0.000010 0.000010 0.000010 0.999880 0.000010 0.000010 0.000010 0.000010
0.000010 0.000010 0.000010 0.000010 0.000010 0.000010 0.000010 0.000010 0.999880 0.000010 0.000010 0.000010 0.000010
0.000010 0.000010 0.000010 0.000010 0.000010 0.000010 0.000010 0.000010 0.999880 0.000010 0.000010 0.000010 0.000010
0.000010 0.000010 0.000010 0.000010 0.000010 0.000010 0.000010 0.000010 0.999880 0.000010 0.000010 0.000010 0.000010
0.000010 0.000010 0.000010 0.000010 0.000010 0.000010 0.000010 0.000010 0.999880 0.000010 0.000010 0.000010 0.000010
0.000010 0.000010 0.000010 0.000010 0.000010 0.000010 0.000010 0.000010 0.999880 0.000010 0.000010 0.000010 0.000010
0.000010 0.000010 0.000010 0.000010 0.000010 0.000010 0.000010 0.000010 0.999880 0.000010 0.000010 0.000010 0.000010
0.000010 0.000010 0.000010 0.000010 0.000010 0.020470 0.000010 0.000010 0.979420 0.000010 0.000010 0.000010 0.000010
0.000010 0.000010 0.000010 0.000010 0.000010 0.000010 0.000010 0.000010 0.999880 0.000010 0.000010 0.000010 0.000010
0.000010 0.000010 0.000010 0.000010 0.000010 0.000010 0.000010 0.000010 0.999880 0.000010 0.000010 0.000010 0.000010
0.000010 0.000010 0.000010 0.000010 0.000010 0.000010 0.000010 0.000010 0.000010 0.000010 0.999880 0.000010 0.000010
0.000010 0.000010 0.000010 0.000010 0.000010 0.000010 0.000010 0.000010 0.000010 0.000014 0.999876 0.000010 0.000010
0.000010 0.000010 0.000010 0.000010 0.000010 0.000010 0.000010 0.000010 0.000010 0.000010 0.999880 0.000010 0.000010
0.000010 0.000010 0.000010 0.000010 0.000010 0.000010 0.000010 0.000010 0.000010 0.000010 0.999880 0.000010 0.000010
0.000010 0.000010 0.000010 0.000010 0.000010 0.000010 0.000010 0.000020 0.000010 0.000010 0.999870 0.000010 0.000010
0.000010 0.000010 0.000010 0.000010 0.000010 0.000010 0.000010 0.000010 0.000010 0.000010 0.999880 0.000010 0.000010
0.000010 0.000010 0.000010 0.000010 0.000010 0.000010 0.050972 0.000010 0.021804 0.000010 0.916533 0.000010 0.010601
0.000010 0.000010 0.000010 0.000010 0.000010 0.000010 0.000010 0.000020 0.000010 0.000010 0.999870 0.000010 0.000010
0.000010 0.000014 0.000010 0.000010 0.000010 0.000010 0.000010 0.000010 0.000010 0.000010 0.999876 0.000010 0.000010
0.000010 0.000017 0.000010 0.000010 0.000012 0.000010 0.000014 0.000010 0.000010 0.000014 0.999863 0.000010 0.000010
0.027227 0.000010 0.008512 0.041095 0.000010 0.035017 0.573787 0.138004 0.036830 0.000010 0.073574 0.029508 0.036416
0.000010 0.000010 0.000010 0.000010 0.000010 0.000010 0.201628 0.798262 0.000010 0.000010 0.000010 0.000010 0.000010
0.000010 0.000010 0.000010 0.000010 0.000010 0.000010 0.000010 0.999880 0.000010 0.000010 0.000010 0.000010 0.000010
0.000010 0.000010 0.000010 0.000010 0.000010 0.000010 0.000010 0.999880 0.000010 0.000010 0.000010 0.000010 0.000010
0.000010 0.000010 0.000010 0.000010 0.000010 0.000010 0.000010 0.999880 0.000010 0.000010 0.000010 0.000010 0.000010
0.000010 0.000010 0.000010 0.000010 0.000010 0.002903 0.175165 0.771925 0.028069 0.000010 0.021853 0.000015 0.000010
0.000010 0.000010 0.000010 0.000010 0.000014 0.000010 0.000010 0.999874 0.000010 0.000010 0.000012 0.000010 0.000010
0.000010 0.000010 0.000010 0.000010 0.000010 0.000010 0.177954 0.758184 0.015533 0.000010 0.042269 0.005981 0.000010
0.000010 0.000010 0.000010 0.000010 0.000010 0.000010 0.152854 0.834160 0.000010 0.000010 0.000010 0.012886 0.000010
0.000010 0.000010 0.000010 0.000010 0.000010 0.000010 0.118855 0.849295 0.031750 0.000010 0.000010 0.000010 0.000010
0.000010 0.000010 0.000010 0.000010 0.000010 0.000010 0.209152 0.785915 0.004833 0.000010 0.000010 0.000010 0.000010
0.000010 0.000010 0.000010 0.000010 0.000010 0.000010 0.000010 0.999879 0.000010 0.000010 0.000010 0.000011 0.000010
0.000010 0.000011 0.000010 0.000010 0.000010 0.000010 0.000010 0.999879 0.000010 0.000010 0.000010 0.000010 0.000010
0.000010 0.000010 0.000010 0.000010 0.000010 0.000010 0.000010 0.999880 0.000010 0.000010 0.000010 0.000010 0.000010
0.000010 0.000010 0.000010 0.000010 0.000010 0.000011 0.000010 0.999879 0.000010 0.000010 0.000010 0.000010 0.000010
0.000010 0.000010 0.000010 0.000010 0.000010 0.000010 0.345972 0.634911 0.000010 0.000010 0.019017 0.000010 0.000010
0.000010 0.000010 0.000010 0.000010 0.000010 0.000010 0.000010 0.999880 0.000010 0.000010 0.000010 0.000010 0.000010
0.000010 0.000010 0.000010 0.000010 0.000010 0.000010 0.000010 0.999880 0.000010 0.000010 0.000010 0.000010 0.000010
0.038330 0.000010 0.104180 0.057308 0.031543 0.018755 0.660880 0.035579 0.007115 0.008190 0.023879 0.008457 0.005774
0.000010 0.000010 0.000010 0.000010 0.000010 0.000010 0.000010 0.999880 0.000010 0.000010 0.000010 0.000010 0.000010
0.019362 0.000010 0.129038 0.036568 0.061522 0.043896 0.479187 0.055785 0.056081 0.050943 0.025195 0.002329 0.040085
0.000010 0.000010 0.000010 0.000010 0.000010 0.000013 0.000010 0.999877 0.000010 0.000010 0.000010 0.000010 0.000010
0.000010 0.000010 0.000010 0.000010 0.000010 0.000010 0.000010 0.999880 0.000010 0.000010 0.000010 0.000010 0.000010
0.018779 0.000010 0.137174 0.031908 0.046724 0.000010 0.600653 0.045783 0.038329 0.049602 0.006089 0.000010 0.024928
0.000010 0.000010 0.000010 0.000010 0.000010 0.000010 0.166774 0.833116 0.000010 0.000010 0.000010 0.000010 0.000010
0.001271 0.011464 0.225513 0.063171 0.108671 0.012677 0.539039 0.010356 0.000010 0.027798 0.000010 0.000010 0.000010
0.005717 0.000010 0.294982 0.021069 0.086084 0.000010 0.507034 0.022599 0.000010 0.056822 0.000986 0.004667 0.000010
0.000010 0.000010 0.303340 0.000010 0.092469 0.000010 0.493339 0.027904 0.000010 0.069143 0.000010 0.000010 0.013735
0.000010 0.000010 0.000010 0.999880 0.000010 0.000010 0.000010 0.000010 0.000010 0.000010 0.000010 0.000010 0.000010
0.000010 0.000010 0.000010 0.252799 0.000010 0.015569 0.545623 0.060931 0.055928 0.000010 0.063115 0.005975 0.000010
0.009945 0.000010 0.000010 0.296114 0.000010 0.009582 0.614875 0.016427 0.014042 0.000010 0.000010 0.024146 0.014819
0.000010 0.000010 0.000010 0.999880 0.000010 0.000010 0.000010 0.000010 0.000010 0.000010 0.000010 0.000010 0.000010
0.000010 0.000010 0.000010 0.999880 0.000010 0.000010 0.000010 0.000010 0.000010 0.000010 0.000010 0.000010 0.000010
0.000010 0.000010 0.000010 0.340286 0.000010 0.032415 0.549637 0.000010 0.036566 0.000010 0.000010 0.013224 0.027801
0.000010 0.000010 0.020654 0.857272 0.090063 0.000526 0.000010 0.000010 0.008596 0.000010 0.022819 0.000010 0.000010
0.000010 0.000010 0.000010 0.999880 0.000010 0.000010 0.000010 0.000010 0.000010 0.000010 0.000010 0.000010 0.000010
0.000010 0.000010 0.000010 0.999880 0.000010 0.000010 0.000010 0.000010 0.000010 0.000010 0.000010 0.000010 0.000010
0.000010 0.000010 0.000010 0.941921 0.000010 0.031585 0.000010 0.000010 0.000010 0.000010 0.026394 0.000010 0.000010
0.000010 0.000010 0.000010 0.000010 0.000010 0.534451 0.358929 0.000010 0.070845 0.000010 0.035684 0.000010 0.000010
0.000010 0.000010 0.000010 0.000010 0.000010 0.999880 0.000010 0.000010 0.000010 0.000010 0.000010 0.000010 0.000010
0.000013 0.000010 0.000010 0.000010 0.000010 0.301468 0.474099 0.019934 0.112023 0.000010 0.029475 0.024138 0.038800
0.000010 0.000010 0.000010 0.000010 0.000010 0.999880 0.000010 0.000010 0.000010 0.000010 0.000010 0.000010 0.000010
0.000010 0.000010 0.000010 0.000010 0.000010 0.999880 0.000010 0.000010 0.000010 0.000010 0.000010 0.000010 0.000010
0.000010 0.000010 0.000010 0.000010 0.000010 0.999880 0.000010 0.000010 0.000010 0.000010 0.000010 0.000010 0.000010
0.006133 0.000010 0.000010 0.000010 0.000010 0.497771 0.358188 0.005035 0.074700 0.000010 0.058103 0.000010 0.000010
0.000010 0.000010 0.000010 0.000010 0.000010 0.999880 0.000010 0.000010 0.000010 0.000010 0.000010 0.000010 0.000010
0.000010 0.000010 0.000010 0.000010 0.000010 0.999880 0.000010 0.000010 0.000010 0.000010 0.000010 0.000010 0.000010
0.015153 0.000010 0.003936 0.000010 0.000010 0.305333 0.424862 0.062053 0.098382 0.000010 0.066648 0.004759 0.018834
0.000010 0.000010 0.000010 0.000010 0.000010 0.042682 0.929553 0.000010 0.000010 0.000010 0.010903 0.016773 0.000010
0.000010 0.000010 0.000010 0.000010 0.000010 0.014487 0.959648 0.014479 0.000010 0.000010 0.011296 0.000010 0.000010
0.000010 0.000010 0.000010 0.000010 0.000010 0.000010 0.999877 0.000013 0.000010 0.000010 0.000010 0.000010 0.000010
0.029154 0.000010 0.010235 0.000010 0.000010 0.034262 0.766192 0.021975 0.025326 0.000010 0.057437 0.003973 0.051406
0.000010 0.000010 0.000010 0.000010 0.000010 0.000010 0.997594 0.000010 0.000010 0.000010 0.000010 0.002296 0.000010
0.000010 0.000010 0.000010 0.000010 0.000010 0.000010 0.999880 0.000010 0.000010 0.000010 0.000010 0.000010 0.000010
0.000010 0.000010 0.000010 0.000010 0.000010 0.000010 0.999880 0.000010 0.000010 0.000010 0.000010 0.000010 0.000010
0.000010 0.015937 0.000010 0.035499 0.000010 0.051285 0.706240 0.021820 0.025233 0.000010 0.033854 0.027390 0.082702
0.024834 0.001864 0.020478 0.000010 0.000010 0.025667 0.771448 0.019818 0.053637 0.000954 0.018305 0.003343 0.059632
0.054577 0.000010 0.004878 0.029645 0.000010 0.026395 0.737961 0.032164 0.017358 0.000010 0.025828 0.010731 0.060433
0.000010 0.000010 0.000010 0.000010 0.000010 0.017301 0.919522 0.007496 0.000010 0.000010 0.047312 0.002082 0.006217
0.018472 0.000010 0.015031 0.000010 0.000010 0.037417 0.894725 0.005540 0.000010 0.000010 0.028745 0.000010 0.000010
0.040905 0.002685 0.028697 0.000010 0.001977 0.030097 0.678539 0.057245 0.069070 0.000010 0.033266 0.023829 0.033669
0.026266 0.000010 0.008797 0.036847 0.000010 0.026168 0.752964 0.048098 0.040761 0.000010 0.015580 0.000010 0.044480
0.037940 0.000010 0.102596 0.039898 0.032555 0.030080 0.681598 0.046641 0.000010 0.000010 0.018776 0.007488 0.002397
0.000010 0.000010 0.015774 0.000010 0.000010 0.000670 0.980795 0.001310 0.000010 0.000010 0.000010 0.001371 0.000010
0.000010 0.000010 0.018762 0.000010 0.000010 0.000010 0.966094 0.004194 0.000010 0.000010 0.010860 0.000010 0.000010
0.028664 0.000010 0.001653 0.006309 0.000010 0.001010 0.938462 0.000010 0.000010 0.000010 0.007563 0.006106 0.010184
0.000010 0.000010 0.000010 0.000010 0.000010 0.033668 0.939428 0.000010 0.000010 0.000010 0.000010 0.014789 0.012025
0.015310 0.000010 0.032865 0.062237 0.000010 0.049792 0.675486 0.049505 0.071622 0.000010 0.018438 0.000010 0.024706
0.022018 0.000010 0.013107 0.000010 0.000010 0.032745 0.725456 0.035098 0.075432 0.000010 0.036178 0.018709 0.041216
0.006490 0.000010 0.015087 0.052184 0.000010 0.004975 0.712894 0.063106 0.038658 0.000010 0.042965 0.019359 0.044253
0.000010 0.000010 0.000010 0.000010 0.000010 0.029189 0.970701 0.000010 0.000010 0.000010 0.000010 0.000010 0.000010
0.000010 0.000010 0.000010 0.000010 0.000010 0.032205 0.931528 0.000010 0.036166 0.000010 0.000010 0.000010 0.000010
0.000010 0.000010 0.000010 0.000010 0.000010 0.051473 0.850671 0.000010 0.090349 0.000010 0.000010 0.007417 0.000010
0.000010 0.000010 0.000010 0.000010 0.000010 0.022984 0.871997 0.000010 0.101980 0.000010 0.000010 0.002950 0.000010
0.000010 0.000010 0.040524 0.000010 0.107939 0.041200 0.727990 0.000010 0.034910 0.041977 0.000010 0.005400 0.000010
0.000010 0.000010 0.000010 0.000010 0.000010 0.024934 0.946529 0.000010 0.019957 0.000010 0.000010 0.008490 0.000010
0.000010 0.000010 0.041004 0.019266 0.079620 0.037031 0.548417 0.039994 0.073935 0.084990 0.048040 0.022470 0.005214
0.041884 0.000010 0.000010 0.000010 0.000010 0.099116 0.602566 0.037500 0.125880 0.000010 0.058285 0.016161 0.018558
0.000010 0.000010 0.000010 0.000010 0.000010 0.030227 0.829796 0.013308 0.103393 0.000010 0.000010 0.023195 0.000010
0.015583 0.017585 0.020288 0.000010 0.000010 0.117779 0.562842 0.011568 0.149183 0.000010 0.024591 0.018869 0.061683
0.000010 0.000010 0.000010 0.000010 0.000010 0.059429 0.830903 0.000010 0.081328 0.000010 0.010814 0.017446 0.000010
0.000010 0.000010 0.000010 0.000010 0.000010 0.068079 0.766794 0.000010 0.095903 0.000010 0.051421 0.017723 0.000010
0.000010 0.003389 0.000010 0.000010 0.000010 0.021146 0.819572 0.039639 0.109974 0.000010 0.000194 0.000010 0.006026
0.004916 0.000010 0.000010 0.000010 0.000010 0.030065 0.773807 0.062001 0.103234 0.000010 0.023667 0.000010 0.002251
0.029606 0.000010 0.000010 0.021987 0.000010 0.035431 0.724972 0.057999 0.103892 0.000010 0.014497 0.011567 0.000010
0.000010 0.000010 0.000010 0.000010 0.000010 0.022788 0.805559 0.031629 0.115484 0.000010 0.024460 0.000010 0.000010
0.000010 0.000010 0.000010 0.000010 0.000010 0.020432 0.719825 0.078562 0.110632 0.000010 0.026735 0.008445 0.035310
0.006972 0.000010 0.000010 0.000010 0.000010 0.000010 0.225812 0.667719 0.069917 0.000010 0.010759 0.018752 0.000010
0.000010 0.000010 0.000010 0.000010 0.000010 0.000010 0.154410 0.835736 0.000010 0.000010 0.008760 0.001004 0.000010
0.000010 0.004009 0.000010 0.000010 0.000010 0.057533 0.643111 0.070119 0.123281 0.000010 0.028190 0.020511 0.053195
0.000010 0.000010 0.015197 0.000010 0.016487 0.000010 0.513438 0.328025 0.097922 0.000010 0.011811 0.017060 0.000010
0.000010 0.000010 0.000010 0.000010 0.000010 0.044147 0.427295 0.055097 0.037291 0.000010 0.014098 0.422001 0.000010
0.009974 0.000010 0.774877 0.000010 0.000010 0.000011 0.064150 0.053512 0.011711 0.000010 0.085704 0.000010 0.000010
0.000011 0.000010 0.999879 0.000010 0.000010 0.000010 0.000010 0.000010 0.000010 0.000010 0.000010 0.000010 0.000010
0.000010 0.000010 0.347224 0.000010 0.000010 0.019937 0.244640 0.361038 0.000010 0.000010 0.025887 0.001205 0.000010
0.000010 0.000010 0.999876 0.000010 0.000014 0.000010 0.000010 0.000010 0.000010 0.000010 0.000010 0.000010 0.000010
0.029464 0.002807 0.129330 0.046847 0.004174 0.006252 0.632498 0.022912 0.031464 0.021472 0.049575 0.006022 0.017184
0.029675 0.000010 0.202778 0.066373 0.093489 0.001957 0.550320 0.017754 0.000010 0.031519 0.001910 0.000010 0.004194
0.032465 0.003148 0.119261 0.061759 0.052863 0.034613 0.516353 0.067212 0.000010 0.058401 0.050214 0.003692 0.000010
0.000010 0.000010 0.999880 0.000010 0.000010 0.000010 0.000010 0.000010 0.000010 0.000010 0.000010 0.000010 0.000010
0.000010 0.000010 0.749291 0.000010 0.000010 0.000010 0.116397 0.034464 0.040878 0.000010 0.025578 0.000010 0.033323
0.000010 0.000010 0.999880 0.000010 0.000010 0.000010 0.000010 0.000010 0.000010 0.000010 0.000010 0.000010 0.000010
0.049706 0.000010 0.195425 0.050993 0.050474 0.029033 0.514947 0.071134 0.000010 0.003116 0.023237 0.000010 0.011907
0.000010 0.000010 0.199345 0.049438 0.091114 0.021944 0.510410 0.024316 0.060651 0.024519 0.018223 0.000010 0.000010
0.036723 0.000010 0.011197 0.030978 0.000010 0.073509 0.660031 0.018502 0.080381 0.000010 0.031904 0.032425 0.024321
0.045912 0.000010 0.000010 0.046378 0.000010 0.062672 0.538849 0.086795 0.107175 0.000010 0.062111 0.040484 0.009584
0.000010 0.000010 0.000010 0.999880 0.000010 0.000010 0.000010 0.000010 0.000010 0.000010 0.000010 0.000010 0.000010
0.000010 0.000010 0.000010 0.506393 0.000010 0.064041 0.368414 0.002974 0.000010 0.000010 0.024558 0.033550 0.000010
0.021714 0.000010 0.001618 0.035448 0.000010 0.033064 0.601508 0.109292 0.073760 0.000010 0.039296 0.030197 0.054074
0.000010 0.000010 0.000010 0.999880 0.000010 0.000010 0.000010 0.000010 0.000010 0.000010 0.000010 0.000010 0.000010
0.000010 0.000010 0.000010 0.363496 0.000010 0.045232 0.444735 0.052506 0.066921 0.000010 0.019223 0.007119 0.000718
0.012610 0.000013 0.000010 0.171767 0.000010 0.042885 0.534440 0.051219 0.109218 0.000010 0.019908 0.041735 0.016174
0.000010 0.000010 0.000010 0.000010 0.000010 0.000010 0.303877 0.664693 0.020912 0.000010 0.000010 0.010427 0.000010
0.000010 0.000010 0.000010 0.000010 0.000010 0.021863 0.248317 0.029759 0.000010 0.000010 0.000010 0.699971 0.000010
0.000010 0.002954 0.000010 0.014170 0.000010 0.000010 0.837715 0.062068 0.034977 0.000010 0.048045 0.000010 0.000010
0.000010 0.006497 0.015299 0.056598 0.000010 0.028816 0.754912 0.066177 0.012324 0.000010 0.045298 0.014039 0.000010
0.000010 0.000010 0.000010 0.002895 0.000010 0.007810 0.824661 0.078836 0.000010 0.000010 0.068760 0.016969 0.000010
0.012883 0.000010 0.000010 0.013865 0.000010 0.021479 0.691276 0.086148 0.064121 0.000010 0.061640 0.021484 0.027063
0.000010 0.000010 0.007319 0.047263 0.000010 0.029361 0.716727 0.078234 0.035212 0.000010 0.048968 0.013405 0.023470
0.000010 0.000010 0.000010 0.000010 0.000010 0.000010 0.999880 0.000010 0.000010 0.000010 0.000010 0.000010 0.000010
0.000010 0.000010 0.000010 0.000010 0.000010 0.000010 0.999880 0.000010 0.000010 0.000010 0.000010 0.000010 0.000010
0.023190 0.006110 0.018061 0.000010 0.015130 0.035854 0.686859 0.036637 0.090663 0.016325 0.033688 0.015194 0.022279
0.000010 0.000010 0.000010 0.000010 0.000010 0.000010 0.971311 0.000010 0.000010 0.000010 0.028579 0.000010 0.000010
0.000010 0.000010 0.000010 0.000010 0.000010 0.011423 0.948588 0.000010 0.000012 0.000010 0.039887 0.000010 0.000010
0.000010 0.000010 0.027180 0.058164 0.027097 0.000010 0.863756 0.000010 0.000010 0.000010 0.014812 0.008920 0.000010
0.000010 0.000010 0.000010 0.031710 0.000010 0.021198 0.732966 0.071699 0.044194 0.000010 0.040113 0.031742 0.026328
0.000010 0.000010 0.022589 0.000010 0.000010 0.033301 0.795301 0.074462 0.011180 0.000010 0.044425 0.018682 0.000010
0.000010 0.000010 0.000010 0.000010 0.000010 0.000010 0.999880 0.000010 0.000010 0.000010 0.000010 0.000010 0.000010
0.000010 0.000010 0.000010 0.000010 0.000010 0.000010 0.999880 0.000010 0.000010 0.000010 0.000010 0.000010 0.000010
0.000010 0.000010 0.000010 0.002160 0.000010 0.001673 0.811860 0.081400 0.059266 0.000010 0.005261 0.007562 0.030768
0.007742 0.000010 0.000010 0.000239 0.000010 0.013342 0.836665 0.029055 0.030473 0.000010 0.049881 0.000010 0.032553
0.010549 0.000010 0.000010 0.056404 0.000010 0.013362 0.660185 0.077171 0.123419 0.000010 0.019717 0.008365 0.030789
0.000010 0.000010 0.000010 0.000010 0.000010 0.032250 0.786408 0.103262 0.032452 0.000010 0.018075 0.017334 0.010159
0.000010 0.000010 0.020499 0.048307 0.000010 0.000010 0.735519 0.043376 0.026838 0.005442 0.056647 0.023220 0.040112
0.320333 0.073274 0.000010 0.006462 0.000010 0.015242 0.348792 0.041972 0.045164 0.030421 0.050108 0.022357 0.045854
0.815273 0.000010 0.000010 0.036189 0.041580 0.023456 0.000010 0.007493 0.022664 0.000010 0.042121 0.011176 0.000010
0.955509 0.000010 0.000010 0.000010 0.000010 0.001329 0.000010 0.043062 0.000010 0.000010 0.000010 0.000010 0.000010
0.785801 0.000010 0.000010 0.000010 0.000010 0.000010 0.158504 0.000010 0.000010 0.023896 0.020929 0.010790 0.000010
0.999879 0.000010 0.000010 0.000010 0.000010 0.000010 0.000010 0.000010 0.000010 0.000010 0.000010 0.000011 0.000010
0.904410 0.000010 0.000010 0.000010 0.000010 0.001857 0.023836 0.000010 0.020195 0.000010 0.022763 0.000010 0.026869
0.922925 0.000010 0.000010 0.000010 0.000010 0.000010 0.006266 0.002678 0.000010 0.000010 0.068041 0.000010 0.000010
0.999880 0.000010 0.000010 0.000010 0.000010 0.000010 0.000010 0.000010 0.000010 0.000010 0.000010 0.000010 0.000010
0.917586 0.000010 0.000010 0.000010 0.000010 0.000010 0.000010 0.000010 0.000010 0.000010 0.071196 0.011118 0.000010
0.999880 0.000010 0.000010 0.000010 0.000010 0.000010 0.000010 0.000010 0.000010 0.000010 0.000010 0.000010 0.000010
0.871948 0.000010 0.000010 0.000010 0.000010 0.000010 0.098636 0.000010 0.000010 0.000010 0.029316 0.000010 0.000010
0.812057 0.000010 0.000010 0.000010 0.000010 0.011956 0.087516 0.010815 0.021637 0.000010 0.015775 0.000010 0.040184
0.953833 0.000010 0.000010 0.000010 0.000010 0.028647 0.000010 0.000010 0.000010 0.000010 0.017419 0.000010 0.000010
0.999880 0.000010 0.000010 0.000010 0.000010 0.000010 0.000010 0.000010 0.000010 0.000010 0.000010 0.000010 0.000010
0.999879 0.000010 0.000010 0.000010 0.000010 0.000010 0.000011 0.000010 0.000010 0.000010 0.000010 0.000010 0.000010
0.999880 0.000010 0.000010 0.000010 0.000010 0.000010 0.000010 0.000010 0.000010 0.000010 0.000010 0.000010 0.000010
0.999880 0.000010 0.000010 0.000010 0.000010 0.000010 0.000010 0.000010 0.000010 0.000010 0.000010 0.000010 0.000010
0.999880 0.000010 0.000010 0.000010 0.000010 0.000010 0.000010 0.000010 0.000010 0.000010 0.000010 0.000010 0.000010
0.999880 0.000010 0.000010 0.000010 0.000010 0.000010 0.000010 0.000010 0.000010 0.000010 0.000010 0.000010 0.000010
0.000010 0.999880 0.000010 0.000010 0.000010 0.000010 0.000010 0.000010 0.000010 0.000010 0.000010 0.000010 0.000010
0.000010 0.999877 0.000010 0.000010 0.000010 0.000010 0.000010 0.000010 0.000010 0.000010 0.000013 0.000010 0.000010
0.000010 0.999867 0.000010 0.000020 0.000010 0.000013 0.000010 0.000010 0.000010 0.000010 0.000010 0.000010 0.000010
0.000010 0.999880 0.000010 0.000010 0.000010 0.000010 0.000010 0.000010 0.000010 0.000010 0.000010 0.000010 0.000010
0.000010 0.999880 0.000010 0.000010 0.000010 0.000010 0.000010 0.000010 0.000010 0.000010 0.000010 0.000010 0.000010
0.000010 0.999880 0.000010 0.000010 0.000010 0.000010 0.000010 0.000010 0.000010 0.000010 0.000010 0.000010 0.000010
0.000010 0.999880 0.000010 0.000010 0.000010 0.000010 0.000010 0.000010 0.000010 0.000010 0.000010 0.000010 0.000010
0.005313 0.772864 0.000010 0.000010 0.000010 0.013084 0.126846 0.036719 0.000010 0.000010 0.000010 0.000010 0.045104
0.024310 0.533032 0.000010 0.000010 0.000010 0.043373 0.196548 0.000010 0.020635 0.000010 0.036362 0.014237 0.131453
0.013418 0.804545 0.000010 0.000010 0.000010 0.000010 0.112778 0.000013 0.054240 0.000010 0.000010 0.000010 0.014936
0.021072 0.724273 0.000010 0.000010 0.000010 0.000010 0.175844 0.000010 0.000010 0.000010 0.000010 0.002779 0.075953
0.000015 0.999858 0.000017 0.000013 0.000010 0.000010 0.000010 0.000010 0.000010 0.000012 0.000014 0.000010 0.000010
0.000010 0.999877 0.000010 0.000010 0.000013 0.000010 0.000010 0.000010 0.000010 0.000010 0.000010 0.000010 0.000010
0.001155 0.770556 0.000010 0.064528 0.000010 0.002364 0.080819 0.059274 0.020738 0.000010 0.000010 0.000010 0.000514
0.000010 0.854792 0.000010 0.000010 0.000010 0.027091 0.055490 0.000010 0.000010 0.000010 0.044697 0.017850 0.000010
0.066240 0.743105 0.000010 0.000010 0.000010 0.009534 0.094854 0.011196 0.000010 0.000010 0.018649 0.000010 0.056362
0.000010 0.162939 0.000010 0.000010 0.000010 0.003966 0.463722 0.000010 0.000010 0.000010 0.019306 0.000010 0.349987
0.021109 0.178869 0.000010 0.000010 0.000010 0.000010 0.391147 0.000010 0.000010 0.044707 0.000010 0.000010 0.364089
0.037332 0.151817 0.000010 0.000010 0.000010 0.000010 0.342152 0.012401 0.050809 0.000010 0.028872 0.016372 0.360195
0.003679 0.199349 0.000010 0.000010 0.000010 0.023864 0.370712 0.032226 0.000010 0.000010 0.018932 0.000010 0.351179
0.008498 0.192059 0.000010 0.055762 0.026826 0.026285 0.294875 0.014781 0.027834 0.029800 0.000550 0.000010 0.322710
0.024800 0.554773 0.000010 0.000010 0.145476 0.017752 0.044250 0.025096 0.000010 0.000010 0.017241 0.000010 0.170561
0.000010 0.000010 0.000010 0.000010 0.999880 0.000010 0.000010 0.000010 0.000010 0.000010 0.000010 0.000010 0.000010
0.000010 0.000010 0.000010 0.000010 0.999880 0.000010 0.000010 0.000010 0.000010 0.000010 0.000010 0.000010 0.000010
0.000010 0.000010 0.000010 0.000010 0.999878 0.000012 0.000010 0.000010 0.000010 0.000010 0.000010 0.000010 0.000010
0.000010 0.000010 0.000010 0.280159 0.719059 0.000010 0.000010 0.000010 0.000010 0.000010 0.000010 0.000010 0.000682
0.000010 0.000010 0.000010 0.281471 0.718419 0.000010 0.000010 0.000010 0.000010 0.000010 0.000010 0.000010 0.000010
0.034545 0.268808 0.000010 0.000010 0.000010 0.000010 0.381445 0.029139 0.022232 0.000010 0.001861 0.000010 0.261910
0.000010 0.161338 0.115962 0.146927 0.397806 0.000010 0.000010 0.000010 0.009762 0.168011 0.000010 0.000010 0.000134
0.037694 0.402984 0.036338 0.102992 0.093947 0.000010 0.068699 0.025303 0.016658 0.083463 0.023165 0.004335 0.104410
0.026185 0.263475 0.000010 0.021999 0.000010 0.000010 0.282418 0.033741 0.000010 0.000010 0.020404 0.000010 0.351718
0.019671 0.267736 0.000010 0.012225 0.000010 0.000010 0.336369 0.021399 0.026995 0.000010 0.000010 0.000010 0.315546
0.032868 0.130384 0.000010 0.012505 0.000010 0.040198 0.450633 0.000010 0.000010 0.000010 0.000010 0.000010 0.333342
0.025039 0.112118 0.000010 0.034834 0.000010 0.031682 0.458234 0.000010 0.000010 0.000010 0.000010 0.006020 0.332013
0.007588 0.230949 0.000010 0.000010 0.000010 0.005208 0.405228 0.002384 0.000010 0.000010 0.026817 0.009365 0.312411
0.021727 0.285565 0.000010 0.000010 0.000010 0.000202 0.375250 0.000010 0.000010 0.000010 0.009555 0.000010 0.307631
