# Supplementary material for: Genetic analysis of Thai cattle reveals a Southeast Asian indicine ancestry
Source: PeerJ. 2015 Oct 27;3:e1318. doi: 10.7717/peerj.1318 (PMC4627918; doi:10.7717/peerj.1318)
Supplement: Dataset S2 — The Q values inferred by ADMIXTURE for each modeled K are shown for each individual, which are labeled according to breed information. The data are organized into three folders, each of which represents the ADMIXTURE experiments described in Fig. S5. [file peerj-03-1318-s007.zip › SupplementDataS7/28experiments/experiment_12/14.Q]

0.000010 0.000010 0.000010 0.000012 0.000010 0.000010 0.000010 0.000010 0.000010 0.000010 0.999868 0.000010 0.000010 0.000010
0.000010 0.000010 0.000010 0.000010 0.000010 0.000016 0.000010 0.000010 0.000010 0.000010 0.999864 0.000010 0.000010 0.000010
0.000010 0.000010 0.000010 0.000010 0.000010 0.000013 0.000010 0.000010 0.000010 0.000010 0.999867 0.000010 0.000010 0.000010
0.000010 0.000010 0.000013 0.000010 0.000010 0.000010 0.000010 0.000010 0.000010 0.000010 0.999867 0.000010 0.000010 0.000010
0.000010 0.000010 0.000013 0.000010 0.000010 0.000010 0.000010 0.000010 0.000010 0.000010 0.999867 0.000010 0.000010 0.000010
0.000010 0.000010 0.000010 0.000010 0.000010 0.000012 0.000010 0.000010 0.000010 0.000012 0.999866 0.000010 0.000010 0.000010
0.000010 0.000010 0.000010 0.000010 0.000010 0.000010 0.000010 0.000020 0.000010 0.000011 0.999859 0.000010 0.000010 0.000010
0.000010 0.000010 0.000010 0.000010 0.000010 0.000010 0.000010 0.000010 0.000010 0.000010 0.999870 0.000010 0.000010 0.000010
0.225785 0.000010 0.000010 0.000010 0.125867 0.000010 0.000010 0.088515 0.080940 0.000010 0.176731 0.000010 0.302082 0.000010
0.236486 0.000010 0.000010 0.000010 0.127265 0.000010 0.000010 0.086768 0.083535 0.000010 0.169842 0.000010 0.296023 0.000010
0.041167 0.000010 0.000010 0.000010 0.093565 0.695733 0.000010 0.037055 0.032028 0.000010 0.000010 0.000010 0.100372 0.000010
0.000010 0.000010 0.000010 0.000010 0.000010 0.999870 0.000010 0.000010 0.000010 0.000010 0.000010 0.000010 0.000010 0.000010
0.000010 0.000010 0.000010 0.000010 0.000010 0.999870 0.000010 0.000010 0.000010 0.000010 0.000010 0.000010 0.000010 0.000010
0.000010 0.000010 0.000010 0.000010 0.000010 0.999870 0.000010 0.000010 0.000010 0.000010 0.000010 0.000010 0.000010 0.000010
0.000010 0.000010 0.000010 0.000010 0.000010 0.999870 0.000010 0.000010 0.000010 0.000010 0.000010 0.000010 0.000010 0.000010
0.000010 0.000010 0.000010 0.000010 0.078407 0.892303 0.000010 0.012686 0.000010 0.000010 0.000010 0.000010 0.016504 0.000010
0.000010 0.000010 0.000010 0.000010 0.000010 0.999870 0.000010 0.000010 0.000010 0.000010 0.000010 0.000010 0.000010 0.000010
0.000010 0.000010 0.000010 0.059912 0.000010 0.911891 0.000010 0.000010 0.000010 0.000010 0.010542 0.000010 0.017555 0.000010
0.000010 0.000010 0.000010 0.000010 0.000010 0.999870 0.000010 0.000010 0.000010 0.000010 0.000010 0.000010 0.000010 0.000010
0.000010 0.000010 0.000010 0.000010 0.000010 0.999870 0.000010 0.000010 0.000010 0.000010 0.000010 0.000010 0.000010 0.000010
0.000010 0.000010 0.000010 0.000010 0.000010 0.999870 0.000010 0.000010 0.000010 0.000010 0.000010 0.000010 0.000010 0.000010
0.000010 0.000010 0.000010 0.000010 0.000010 0.992902 0.000010 0.000010 0.006978 0.000010 0.000010 0.000010 0.000010 0.000010
0.000010 0.000010 0.000010 0.000010 0.000010 0.999870 0.000010 0.000010 0.000010 0.000010 0.000010 0.000010 0.000010 0.000010
0.000010 0.000010 0.000010 0.000010 0.000010 0.999870 0.000010 0.000010 0.000010 0.000010 0.000010 0.000010 0.000010 0.000010
0.034932 0.000010 0.003914 0.015515 0.020479 0.726122 0.004521 0.000010 0.038979 0.000010 0.000506 0.002003 0.152217 0.000782
0.000010 0.000010 0.000010 0.000010 0.000010 0.999870 0.000010 0.000010 0.000010 0.000010 0.000010 0.000010 0.000010 0.000010
0.000010 0.000010 0.000010 0.000010 0.000010 0.999870 0.000010 0.000010 0.000010 0.000010 0.000010 0.000010 0.000010 0.000010
0.000010 0.000010 0.000010 0.000010 0.000010 0.999870 0.000010 0.000010 0.000010 0.000010 0.000010 0.000010 0.000010 0.000010
0.000010 0.000010 0.000010 0.000010 0.000010 0.999870 0.000010 0.000010 0.000010 0.000010 0.000010 0.000010 0.000010 0.000010
0.000010 0.000010 0.000010 0.000010 0.000010 0.999870 0.000010 0.000010 0.000010 0.000010 0.000010 0.000010 0.000010 0.000010
0.031378 0.014680 0.021365 0.082709 0.312819 0.032147 0.020627 0.064501 0.057070 0.000010 0.003638 0.000806 0.344512 0.013739
0.062489 0.018390 0.027764 0.140366 0.420847 0.075419 0.031379 0.032057 0.056761 0.000010 0.013975 0.000010 0.120522 0.000010
0.001939 0.000010 0.000010 0.631903 0.112350 0.059365 0.055153 0.000010 0.078698 0.000010 0.004052 0.000010 0.056431 0.000059
0.000010 0.000010 0.000010 0.999864 0.000010 0.000010 0.000010 0.000010 0.000010 0.000010 0.000010 0.000010 0.000016 0.000010
0.000010 0.000010 0.000010 0.999870 0.000010 0.000010 0.000010 0.000010 0.000010 0.000010 0.000010 0.000010 0.000010 0.000010
0.017177 0.000010 0.000010 0.668541 0.145013 0.031120 0.002758 0.000010 0.053238 0.000010 0.009618 0.000010 0.072475 0.000010
0.014921 0.000010 0.000010 0.306462 0.346796 0.064599 0.026402 0.000010 0.039373 0.002523 0.025158 0.000010 0.167034 0.006692
0.000010 0.000010 0.000010 0.999870 0.000010 0.000010 0.000010 0.000010 0.000010 0.000010 0.000010 0.000010 0.000010 0.000010
0.000010 0.018921 0.050094 0.641279 0.088808 0.045795 0.012689 0.013960 0.000010 0.025199 0.018126 0.000010 0.060157 0.024941
0.001726 0.047711 0.092490 0.568705 0.074671 0.000010 0.034577 0.000010 0.022880 0.043893 0.003588 0.000010 0.100128 0.009600
0.000010 0.040068 0.059974 0.534452 0.237322 0.041081 0.002950 0.021142 0.049849 0.013112 0.000010 0.000010 0.000010 0.000010
0.000010 0.000015 0.000010 0.999865 0.000010 0.000010 0.000010 0.000010 0.000010 0.000010 0.000010 0.000010 0.000010 0.000010
0.037970 0.000010 0.021025 0.181370 0.376409 0.065813 0.012848 0.030943 0.059138 0.016679 0.017782 0.000010 0.179993 0.000010
0.000010 0.000010 0.000010 0.863844 0.095076 0.040970 0.000010 0.000010 0.000010 0.000010 0.000010 0.000010 0.000010 0.000010
0.055524 0.021849 0.031568 0.304738 0.380847 0.011848 0.033067 0.021298 0.050485 0.000010 0.005051 0.000010 0.083693 0.000010
0.024212 0.016707 0.057370 0.423760 0.250856 0.016068 0.002797 0.012589 0.063245 0.044268 0.000010 0.000010 0.088097 0.000010
0.021831 0.018933 0.046696 0.466701 0.316500 0.000010 0.027426 0.000010 0.033497 0.000010 0.006805 0.000010 0.061562 0.000010
0.000010 0.000010 0.000010 0.984020 0.013643 0.000010 0.000010 0.000010 0.002227 0.000010 0.000010 0.000010 0.000010 0.000010
0.000010 0.000010 0.000010 0.999860 0.000010 0.000010 0.000010 0.000010 0.000010 0.000014 0.000010 0.000016 0.000010 0.000010
0.000010 0.000010 0.000010 0.999864 0.000010 0.000010 0.000010 0.000010 0.000011 0.000010 0.000010 0.000015 0.000010 0.000010
0.000010 0.000010 0.000010 0.000010 0.999870 0.000010 0.000010 0.000010 0.000010 0.000010 0.000010 0.000010 0.000010 0.000010
0.000010 0.000010 0.000010 0.000010 0.999870 0.000010 0.000010 0.000010 0.000010 0.000010 0.000010 0.000010 0.000010 0.000010
0.000010 0.000010 0.000010 0.000010 0.999870 0.000010 0.000010 0.000010 0.000010 0.000010 0.000010 0.000010 0.000010 0.000010
0.000010 0.000010 0.000010 0.000010 0.999870 0.000010 0.000010 0.000010 0.000010 0.000010 0.000010 0.000010 0.000010 0.000010
0.000010 0.000010 0.000010 0.000010 0.999870 0.000010 0.000010 0.000010 0.000010 0.000010 0.000010 0.000010 0.000010 0.000010
0.000010 0.000010 0.000010 0.000010 0.999870 0.000010 0.000010 0.000010 0.000010 0.000010 0.000010 0.000010 0.000010 0.000010
0.000010 0.000010 0.000010 0.000010 0.999870 0.000010 0.000010 0.000010 0.000010 0.000010 0.000010 0.000010 0.000010 0.000010
0.000010 0.000010 0.000010 0.000010 0.999870 0.000010 0.000010 0.000010 0.000010 0.000010 0.000010 0.000010 0.000010 0.000010
0.000010 0.000010 0.000010 0.000010 0.977604 0.020107 0.000010 0.000010 0.000010 0.000010 0.002179 0.000010 0.000010 0.000010
0.000010 0.000010 0.000010 0.000010 0.999870 0.000010 0.000010 0.000010 0.000010 0.000010 0.000010 0.000010 0.000010 0.000010
0.000010 0.000010 0.000010 0.000010 0.999870 0.000010 0.000010 0.000010 0.000010 0.000010 0.000010 0.000010 0.000010 0.000010
0.000010 0.000010 0.000010 0.000010 0.999870 0.000010 0.000010 0.000010 0.000010 0.000010 0.000010 0.000010 0.000010 0.000010
0.000010 0.000010 0.000010 0.000010 0.999870 0.000010 0.000010 0.000010 0.000010 0.000010 0.000010 0.000010 0.000010 0.000010
0.000010 0.000010 0.000010 0.000010 0.999870 0.000010 0.000010 0.000010 0.000010 0.000010 0.000010 0.000010 0.000010 0.000010
0.000010 0.000010 0.000010 0.000010 0.999870 0.000010 0.000010 0.000010 0.000010 0.000010 0.000010 0.000010 0.000010 0.000010
0.000010 0.000010 0.000010 0.000010 0.999870 0.000010 0.000010 0.000010 0.000010 0.000010 0.000010 0.000010 0.000010 0.000010
0.000010 0.000010 0.000010 0.000010 0.999870 0.000010 0.000010 0.000010 0.000010 0.000010 0.000010 0.000010 0.000010 0.000010
0.000010 0.000010 0.000010 0.000010 0.980039 0.000010 0.000010 0.000010 0.019841 0.000010 0.000010 0.000010 0.000010 0.000010
0.000010 0.000010 0.000010 0.000010 0.999870 0.000010 0.000010 0.000010 0.000010 0.000010 0.000010 0.000010 0.000010 0.000010
0.000010 0.000010 0.000010 0.000010 0.999870 0.000010 0.000010 0.000010 0.000010 0.000010 0.000010 0.000010 0.000010 0.000010
0.000010 0.000010 0.000010 0.000010 0.000010 0.000010 0.999870 0.000010 0.000010 0.000010 0.000010 0.000010 0.000010 0.000010
0.000010 0.000010 0.000010 0.000010 0.000010 0.000010 0.999870 0.000010 0.000010 0.000010 0.000010 0.000010 0.000010 0.000010
0.000012 0.000010 0.000010 0.000010 0.000010 0.000010 0.999868 0.000010 0.000010 0.000010 0.000010 0.000010 0.000010 0.000010
0.000010 0.000010 0.000010 0.000010 0.000010 0.000010 0.999870 0.000010 0.000010 0.000010 0.000010 0.000010 0.000010 0.000010
0.000010 0.000010 0.000010 0.000015 0.000010 0.000010 0.999865 0.000010 0.000010 0.000010 0.000010 0.000010 0.000010 0.000010
0.000010 0.000010 0.000010 0.000010 0.000010 0.000010 0.999870 0.000010 0.000010 0.000010 0.000010 0.000010 0.000010 0.000010
0.000010 0.000010 0.000010 0.000010 0.022926 0.003879 0.910769 0.000010 0.000010 0.000010 0.000010 0.000010 0.062326 0.000010
0.000010 0.000010 0.000010 0.000010 0.000010 0.000010 0.999870 0.000010 0.000010 0.000010 0.000010 0.000010 0.000010 0.000010
0.000010 0.000010 0.000010 0.000010 0.000010 0.000010 0.999870 0.000010 0.000010 0.000010 0.000010 0.000010 0.000010 0.000010
0.000010 0.000010 0.000010 0.000010 0.000010 0.000010 0.999870 0.000010 0.000010 0.000010 0.000010 0.000010 0.000010 0.000010
0.088608 0.000010 0.000010 0.000010 0.059839 0.037123 0.082113 0.161772 0.045780 0.013880 0.029392 0.000010 0.447502 0.033950
0.016047 0.000010 0.000010 0.000010 0.000010 0.000010 0.006165 0.841196 0.000010 0.000010 0.000010 0.000010 0.136492 0.000010
0.000010 0.000010 0.000010 0.000010 0.000010 0.000010 0.000010 0.999870 0.000010 0.000010 0.000010 0.000010 0.000010 0.000010
0.000010 0.000010 0.000010 0.000010 0.000010 0.000010 0.000010 0.999870 0.000010 0.000010 0.000010 0.000010 0.000010 0.000010
0.000010 0.000010 0.000010 0.000010 0.000010 0.000010 0.000010 0.999870 0.000010 0.000010 0.000010 0.000010 0.000010 0.000010
0.000010 0.000010 0.000010 0.000010 0.043845 0.000010 0.029841 0.802265 0.013265 0.000010 0.000010 0.000010 0.110694 0.000010
0.000010 0.000010 0.000010 0.000010 0.000010 0.000010 0.000010 0.999870 0.000010 0.000010 0.000010 0.000010 0.000010 0.000010
0.009804 0.000010 0.000010 0.000010 0.034408 0.000010 0.051154 0.788313 0.000010 0.000010 0.006995 0.000010 0.109246 0.000010
0.045882 0.000010 0.000010 0.000010 0.017755 0.000010 0.002827 0.866086 0.000010 0.000010 0.013482 0.000010 0.049322 0.004576
0.069524 0.000010 0.000010 0.000010 0.038778 0.000010 0.000010 0.889365 0.000010 0.000010 0.000010 0.000010 0.002234 0.000010
0.000010 0.000010 0.000010 0.000010 0.034743 0.000010 0.000010 0.819926 0.002917 0.000010 0.000010 0.000010 0.142313 0.000010
0.000010 0.000010 0.000010 0.000010 0.000010 0.000010 0.000010 0.999870 0.000010 0.000010 0.000010 0.000010 0.000010 0.000010
0.000010 0.000010 0.000010 0.000010 0.000010 0.000010 0.000010 0.999870 0.000010 0.000010 0.000010 0.000010 0.000010 0.000010
0.000010 0.000010 0.000010 0.000010 0.000010 0.000010 0.000010 0.999870 0.000010 0.000010 0.000010 0.000010 0.000010 0.000010
0.000010 0.000010 0.000010 0.000010 0.000010 0.000010 0.000010 0.999870 0.000010 0.000010 0.000010 0.000010 0.000010 0.000010
0.047275 0.000010 0.000010 0.000010 0.000010 0.000010 0.036002 0.671579 0.014163 0.000010 0.000010 0.000010 0.230891 0.000010
0.000010 0.000010 0.000010 0.000010 0.000010 0.000010 0.000010 0.999870 0.000010 0.000010 0.000010 0.000010 0.000010 0.000010
0.000010 0.000010 0.000010 0.000010 0.000010 0.000010 0.000010 0.999870 0.000010 0.000010 0.000010 0.000010 0.000010 0.000010
0.056787 0.015670 0.026322 0.006163 0.042913 0.016530 0.039424 0.063705 0.038550 0.102222 0.008252 0.000010 0.535870 0.047581
0.000010 0.000010 0.000010 0.000010 0.000010 0.000010 0.000010 0.999870 0.000010 0.000010 0.000010 0.000010 0.000010 0.000010
0.033381 0.040952 0.030014 0.053276 0.075125 0.049003 0.035156 0.074905 0.056569 0.129384 0.003336 0.000010 0.393419 0.025471
0.000010 0.000010 0.000010 0.000010 0.000010 0.000010 0.000010 0.999870 0.000010 0.000010 0.000010 0.000010 0.000010 0.000010
0.000010 0.000010 0.000010 0.000010 0.000010 0.000010 0.000010 0.999870 0.000010 0.000010 0.000010 0.000010 0.000010 0.000010
0.021931 0.026729 0.029192 0.054299 0.067792 0.041916 0.023285 0.077528 0.012050 0.135471 0.000010 0.000010 0.483389 0.026397
0.033562 0.000010 0.000010 0.000010 0.000010 0.000010 0.005939 0.852737 0.003617 0.000010 0.000010 0.000010 0.104055 0.000010
0.039810 0.048156 0.102058 0.018298 0.000010 0.000010 0.019762 0.055439 0.036705 0.183152 0.003600 0.011045 0.462941 0.019013
0.007734 0.032088 0.077674 0.054058 0.000010 0.022878 0.016411 0.059576 0.008699 0.281799 0.008045 0.000010 0.411983 0.019034
0.000010 0.040000 0.075600 0.069258 0.000010 0.041680 0.015892 0.065673 0.009368 0.289965 0.000010 0.000010 0.388386 0.004138
0.000010 0.000010 0.000010 0.000010 0.000010 0.000010 0.000010 0.000010 0.000010 0.000010 0.000010 0.000010 0.999870 0.000010
0.021765 0.000010 0.000010 0.000010 0.047066 0.000010 0.061988 0.057893 0.025288 0.000010 0.007567 0.000010 0.778362 0.000010
0.044952 0.000010 0.000010 0.000010 0.000010 0.007307 0.000010 0.010992 0.017169 0.000010 0.023965 0.000010 0.893616 0.001928
0.000010 0.000011 0.219295 0.000010 0.000010 0.000010 0.000010 0.000010 0.000010 0.000010 0.000010 0.000010 0.780585 0.000010
0.000010 0.000010 0.000010 0.000010 0.000010 0.000010 0.000010 0.000010 0.000010 0.000010 0.000010 0.000010 0.999870 0.000010
0.028756 0.000010 0.000010 0.000010 0.004789 0.021459 0.000010 0.000010 0.028870 0.000010 0.011834 0.000010 0.904213 0.000010
0.000010 0.029298 0.128591 0.000010 0.000010 0.000010 0.000010 0.000010 0.000010 0.000010 0.000010 0.000010 0.842001 0.000010
0.000010 0.000011 0.219240 0.000010 0.000010 0.000010 0.000010 0.000010 0.000010 0.000010 0.000010 0.000010 0.780640 0.000010
0.000010 0.000010 0.000010 0.000010 0.000010 0.000010 0.000010 0.000010 0.000010 0.000010 0.000010 0.000010 0.999870 0.000010
0.000010 0.000010 0.000010 0.000010 0.000010 0.000010 0.000010 0.000010 0.000010 0.000010 0.000010 0.000010 0.999870 0.000010
0.016476 0.000010 0.000010 0.000010 0.108862 0.000010 0.051875 0.022458 0.561414 0.000010 0.000010 0.000010 0.238834 0.000010
0.000010 0.000015 0.000010 0.000010 0.000010 0.000010 0.000010 0.000010 0.999865 0.000010 0.000010 0.000010 0.000010 0.000010
0.004160 0.000010 0.000010 0.000010 0.140022 0.050831 0.038519 0.036682 0.321791 0.000010 0.027466 0.000010 0.380467 0.000010
0.000010 0.000010 0.000010 0.000010 0.000010 0.000010 0.000010 0.000010 0.999870 0.000010 0.000010 0.000010 0.000010 0.000010
0.000010 0.000010 0.000010 0.000010 0.000010 0.000010 0.000010 0.000010 0.999870 0.000010 0.000010 0.000010 0.000010 0.000010
0.000010 0.000010 0.000010 0.000010 0.000010 0.000010 0.000010 0.000010 0.999870 0.000010 0.000010 0.000010 0.000010 0.000010
0.000010 0.000010 0.000010 0.000010 0.110577 0.005102 0.075442 0.030667 0.523566 0.000010 0.000010 0.000010 0.239167 0.015408
0.000010 0.000010 0.000010 0.000010 0.000010 0.000010 0.000010 0.000010 0.999870 0.000010 0.000010 0.000010 0.000010 0.000010
0.000011 0.000010 0.000010 0.000010 0.000010 0.000010 0.000010 0.000010 0.999869 0.000010 0.000010 0.000010 0.000010 0.000010
0.050757 0.000010 0.000010 0.000166 0.124185 0.031409 0.076298 0.078898 0.316355 0.007054 0.005699 0.000010 0.290017 0.019132
0.022120 0.000010 0.000010 0.000010 0.017121 0.032390 0.047053 0.048637 0.067804 0.000010 0.021796 0.000010 0.743020 0.000010
0.045194 0.000010 0.000010 0.000010 0.045680 0.007622 0.034661 0.072036 0.048386 0.000010 0.000010 0.002338 0.744022 0.000010
0.028921 0.000010 0.000010 0.000010 0.000010 0.027850 0.015544 0.057544 0.028192 0.000010 0.003459 0.000010 0.831343 0.007087
0.030447 0.000010 0.000010 0.000010 0.064891 0.072787 0.074263 0.047580 0.054852 0.016362 0.001141 0.000010 0.600491 0.037145
0.041671 0.000010 0.000010 0.000010 0.000010 0.002338 0.000010 0.052458 0.000010 0.000010 0.013396 0.000010 0.890048 0.000010
0.059943 0.000010 0.000010 0.000010 0.000010 0.027488 0.000010 0.051540 0.000010 0.000010 0.000010 0.000010 0.860929 0.000010
0.031435 0.000010 0.000010 0.000010 0.000010 0.004401 0.039444 0.024920 0.008312 0.000010 0.006388 0.000010 0.885030 0.000010
0.047762 0.000010 0.000010 0.000010 0.050071 0.093212 0.048952 0.042188 0.071508 0.003595 0.031073 0.018209 0.593390 0.000010
0.056348 0.000010 0.000010 0.005484 0.088712 0.075674 0.034709 0.051589 0.046732 0.024757 0.004247 0.006945 0.573967 0.030815
0.042035 0.000010 0.000010 0.000010 0.052912 0.072945 0.035774 0.064076 0.040672 0.013868 0.009919 0.000010 0.607348 0.060411
0.055205 0.000010 0.000010 0.000010 0.000920 0.037951 0.065518 0.076433 0.056670 0.000010 0.008836 0.000010 0.681008 0.017409
0.038750 0.000010 0.000010 0.000010 0.007529 0.000010 0.059490 0.065015 0.067501 0.022097 0.000010 0.000010 0.701629 0.037929
0.027194 0.003348 0.000010 0.000010 0.087596 0.052073 0.047501 0.087958 0.046565 0.030862 0.026081 0.002026 0.546539 0.042238
0.055522 0.000010 0.000010 0.000010 0.073562 0.073351 0.032478 0.083423 0.044971 0.019896 0.000010 0.000010 0.581600 0.035146
0.057920 0.016407 0.022666 0.004076 0.006604 0.019106 0.038072 0.080335 0.053050 0.102810 0.011642 0.000010 0.539889 0.047412
0.049787 0.000010 0.000010 0.000010 0.067932 0.014634 0.028484 0.076404 0.029772 0.040017 0.007849 0.000010 0.680568 0.004514
0.043141 0.000010 0.000010 0.000010 0.082459 0.010862 0.048042 0.073293 0.028852 0.039956 0.000010 0.000010 0.672548 0.000797
0.066376 0.000010 0.000010 0.000010 0.000010 0.051036 0.037861 0.068134 0.035539 0.025225 0.012675 0.000010 0.655092 0.048013
0.061841 0.000010 0.000010 0.000010 0.031258 0.049214 0.029634 0.055943 0.061665 0.000010 0.018808 0.000010 0.691577 0.000010
0.045419 0.000010 0.000010 0.000010 0.091516 0.044449 0.029135 0.076433 0.066923 0.039288 0.000010 0.000010 0.589077 0.017710
0.044739 0.000010 0.000010 0.000010 0.098436 0.063083 0.051220 0.065216 0.049732 0.017993 0.019382 0.003491 0.558868 0.027811
0.044709 0.000010 0.000010 0.000010 0.058828 0.059714 0.058512 0.091799 0.014718 0.017423 0.020451 0.000010 0.621928 0.011878
0.044767 0.000010 0.000010 0.000010 0.116666 0.000010 0.005118 0.000010 0.067870 0.000010 0.000010 0.000010 0.765489 0.000010
0.000010 0.000010 0.000010 0.000010 0.131236 0.000010 0.000010 0.029269 0.073591 0.000010 0.002811 0.000010 0.763003 0.000010
0.032045 0.000010 0.000010 0.000010 0.154690 0.017945 0.010131 0.016914 0.085887 0.000010 0.011747 0.000010 0.670581 0.000010
0.030022 0.000010 0.000010 0.000010 0.176165 0.015617 0.018040 0.004903 0.060645 0.000010 0.011275 0.000010 0.683273 0.000010
0.000010 0.033310 0.091376 0.023297 0.100081 0.010832 0.002140 0.000010 0.081497 0.046052 0.012713 0.000010 0.598662 0.000010
0.003889 0.000010 0.000010 0.000010 0.110553 0.000010 0.038279 0.000010 0.068859 0.000010 0.012894 0.000010 0.765446 0.000010
0.027600 0.025761 0.073156 0.072148 0.110468 0.027913 0.066566 0.089041 0.057395 0.033876 0.023626 0.000010 0.392429 0.000010
0.025880 0.000010 0.000010 0.000010 0.150541 0.037414 0.071112 0.065287 0.123711 0.000010 0.016372 0.000010 0.464069 0.045563
0.013406 0.000010 0.000010 0.000010 0.157258 0.000020 0.021473 0.050384 0.064861 0.000010 0.026761 0.000010 0.665776 0.000010
0.020637 0.000010 0.000010 0.000010 0.185931 0.078492 0.040136 0.030021 0.137502 0.023680 0.019993 0.017610 0.422412 0.023558
0.019058 0.000010 0.000010 0.000010 0.139767 0.000010 0.031598 0.036540 0.092840 0.001533 0.023125 0.000010 0.655478 0.000010
0.027926 0.000010 0.000010 0.000010 0.158898 0.000010 0.076016 0.000010 0.100818 0.000010 0.023740 0.000010 0.612523 0.000010
0.049512 0.000010 0.000010 0.000010 0.147492 0.037439 0.020427 0.086111 0.049661 0.000010 0.000010 0.008024 0.584826 0.016457
0.048997 0.000010 0.000010 0.000010 0.143851 0.034808 0.044277 0.111695 0.053484 0.000010 0.001431 0.000010 0.538928 0.022479
0.053259 0.000010 0.000010 0.000010 0.137189 0.014653 0.037555 0.099229 0.057045 0.000010 0.011783 0.000010 0.545644 0.043593
0.044116 0.000010 0.000010 0.000010 0.163451 0.000010 0.045907 0.079786 0.051785 0.014979 0.000010 0.000010 0.578724 0.021191
0.036549 0.000010 0.000010 0.000010 0.152358 0.060477 0.043889 0.123234 0.044402 0.000010 0.013227 0.000010 0.505842 0.019973
0.024642 0.000010 0.000010 0.000010 0.101661 0.000010 0.020273 0.710687 0.006823 0.000010 0.022282 0.000010 0.098008 0.015565
0.018305 0.000010 0.000010 0.000010 0.013607 0.000010 0.021550 0.891770 0.006466 0.000010 0.009072 0.000010 0.039159 0.000010
0.010995 0.005685 0.000010 0.000010 0.153426 0.076712 0.047034 0.095509 0.075372 0.000010 0.023055 0.000988 0.505485 0.005710
0.023316 0.014816 0.000010 0.000011 0.134145 0.000010 0.028424 0.366103 0.009132 0.023908 0.019323 0.000010 0.380782 0.000010
0.057859 0.000010 0.000010 0.000010 0.065169 0.004645 0.025039 0.084786 0.056222 0.000010 0.422767 0.000010 0.274127 0.009335
0.000010 0.000010 0.000010 0.000010 0.000010 0.000010 0.082415 0.050663 0.000010 0.773079 0.000010 0.000010 0.090499 0.003254
0.000010 0.000010 0.000010 0.000010 0.000010 0.000010 0.000010 0.000010 0.000010 0.999870 0.000010 0.000010 0.000010 0.000010
0.041764 0.000010 0.000010 0.000010 0.000010 0.000010 0.033657 0.383344 0.024870 0.354093 0.000559 0.000010 0.161642 0.000010
0.000010 0.000010 0.000010 0.000010 0.000010 0.000010 0.000011 0.000010 0.000010 0.999869 0.000010 0.000010 0.000010 0.000010
0.047416 0.000010 0.014576 0.017719 0.060885 0.033686 0.066890 0.059568 0.020439 0.127757 0.005951 0.000010 0.504850 0.040244
0.026166 0.037650 0.092511 0.023267 0.008020 0.019390 0.019679 0.051950 0.026133 0.170894 0.004937 0.000010 0.476507 0.042887
0.033037 0.016186 0.057908 0.053395 0.022029 0.008699 0.062720 0.094367 0.049597 0.090734 0.006162 0.001022 0.459864 0.044279
0.000010 0.000010 0.000012 0.000010 0.000010 0.000010 0.000010 0.000010 0.000010 0.999868 0.000010 0.000010 0.000010 0.000010
0.000010 0.000010 0.000010 0.000010 0.026600 0.031269 0.025528 0.031862 0.000010 0.749529 0.000010 0.000010 0.135133 0.000010
0.000010 0.000010 0.000012 0.000010 0.000010 0.000010 0.000010 0.000011 0.000010 0.999866 0.000010 0.000010 0.000010 0.000010
0.021148 0.022949 0.041232 0.000072 0.012874 0.025015 0.037406 0.092617 0.042346 0.191164 0.000010 0.000010 0.456315 0.056842
0.016639 0.041895 0.069908 0.021864 0.085509 0.000010 0.038599 0.063845 0.042786 0.193889 0.001345 0.000010 0.423693 0.000010
0.097649 0.000010 0.000010 0.000010 0.117872 0.043910 0.053116 0.050463 0.088254 0.018152 0.030702 0.000010 0.454361 0.045481
0.100818 0.000010 0.000010 0.000010 0.132177 0.020439 0.071805 0.107657 0.074765 0.003408 0.040495 0.000010 0.395793 0.052602
0.999870 0.000010 0.000010 0.000010 0.000010 0.000010 0.000010 0.000010 0.000010 0.000010 0.000010 0.000010 0.000010 0.000010
0.999870 0.000010 0.000010 0.000010 0.000010 0.000010 0.000010 0.000010 0.000010 0.000010 0.000010 0.000010 0.000010 0.000010
0.113559 0.000010 0.000010 0.000010 0.093214 0.065004 0.051046 0.130153 0.048787 0.008664 0.031070 0.000010 0.427233 0.031229
0.999870 0.000010 0.000010 0.000010 0.000010 0.000010 0.000010 0.000010 0.000010 0.000010 0.000010 0.000010 0.000010 0.000010
0.999870 0.000010 0.000010 0.000010 0.000010 0.000010 0.000010 0.000010 0.000010 0.000010 0.000010 0.000010 0.000010 0.000010
0.424959 0.000010 0.000010 0.000010 0.123424 0.000010 0.028507 0.055278 0.019480 0.000010 0.038821 0.000010 0.309462 0.000010
0.000010 0.000010 0.000010 0.000010 0.060850 0.000010 0.000010 0.709895 0.000010 0.000010 0.013452 0.000010 0.215702 0.000010
0.037109 0.000010 0.000010 0.000010 0.007770 0.000010 0.000012 0.052154 0.031415 0.000010 0.700149 0.000010 0.171321 0.000010
0.057295 0.000010 0.000010 0.000010 0.062294 0.011591 0.065960 0.093749 0.024187 0.011197 0.000010 0.007781 0.665896 0.000010
0.072549 0.000010 0.000010 0.000010 0.039264 0.011717 0.057179 0.091515 0.037908 0.024686 0.015555 0.006294 0.643293 0.000010
0.044917 0.000010 0.000010 0.000010 0.046122 0.002845 0.086017 0.118526 0.028114 0.000010 0.020313 0.000010 0.650890 0.002205
0.030554 0.000010 0.000010 0.000010 0.090261 0.035382 0.069569 0.108323 0.034101 0.000010 0.021724 0.000010 0.590893 0.019141
0.044376 0.000010 0.000010 0.000010 0.067398 0.039413 0.062270 0.104045 0.038972 0.013375 0.014671 0.000010 0.614907 0.000533
0.000010 0.000010 0.000010 0.000010 0.000010 0.000010 0.000010 0.000010 0.000010 0.000010 0.000010 0.000010 0.999870 0.000010
0.000010 0.000010 0.000010 0.000010 0.000010 0.000010 0.000010 0.000010 0.000010 0.000010 0.000010 0.000010 0.999870 0.000010
0.027505 0.002597 0.012162 0.015845 0.118173 0.042197 0.050355 0.069309 0.056400 0.023764 0.016168 0.005903 0.524995 0.034628
0.000010 0.000010 0.000010 0.000010 0.000010 0.000010 0.067653 0.002157 0.024251 0.000010 0.000010 0.000010 0.905839 0.000010
0.000010 0.000010 0.000010 0.000010 0.007065 0.000010 0.075476 0.011905 0.045106 0.000010 0.005641 0.000010 0.852690 0.002048
0.021719 0.004343 0.031497 0.000010 0.001963 0.000010 0.046239 0.048667 0.000010 0.034185 0.010315 0.000010 0.801022 0.000010
0.051531 0.000010 0.000010 0.000010 0.070359 0.044169 0.055690 0.106839 0.037386 0.000010 0.033621 0.000010 0.600346 0.000010
0.049689 0.000010 0.000010 0.000010 0.053295 0.015222 0.056264 0.109029 0.053729 0.031407 0.021443 0.000010 0.599083 0.010800
0.000010 0.000010 0.000010 0.000010 0.000010 0.000010 0.029204 0.027147 0.000010 0.000010 0.000010 0.000010 0.943539 0.000010
0.000827 0.000010 0.000010 0.000010 0.000010 0.000010 0.022021 0.031533 0.038908 0.000010 0.000010 0.000010 0.906620 0.000010
0.043880 0.000010 0.000010 0.000010 0.100050 0.045147 0.023979 0.116476 0.020145 0.000010 0.012440 0.000010 0.637823 0.000010
0.047425 0.000010 0.000010 0.000010 0.075469 0.051233 0.062007 0.073750 0.031492 0.000010 0.000010 0.000010 0.636296 0.022267
0.047612 0.000010 0.000010 0.000010 0.148430 0.046587 0.037563 0.103162 0.023378 0.009096 0.009104 0.000010 0.560281 0.014746
0.051961 0.000010 0.000010 0.000010 0.073535 0.034569 0.038842 0.146143 0.047732 0.014896 0.014244 0.000824 0.577215 0.000010
0.107485 0.000014 0.000010 0.009438 0.060521 0.059605 0.073097 0.077853 0.012064 0.028246 0.025005 0.000010 0.546642 0.000010
0.033191 0.000010 0.000010 0.031579 0.057248 0.054657 0.056889 0.058349 0.022095 0.000010 0.022048 0.075609 0.266231 0.322072
0.006084 0.022127 0.024401 0.000010 0.029948 0.000010 0.040770 0.010106 0.026549 0.000010 0.010904 0.004410 0.013750 0.810919
0.000010 0.000010 0.000010 0.000010 0.000010 0.000010 0.000010 0.046010 0.003884 0.000010 0.000484 0.000010 0.000010 0.949522
0.013183 0.000010 0.000010 0.030167 0.000010 0.000010 0.028335 0.000010 0.000010 0.000010 0.012075 0.000010 0.126502 0.789658
0.000010 0.000010 0.000010 0.000010 0.000010 0.000010 0.000010 0.000010 0.000010 0.000010 0.000010 0.000010 0.000010 0.999870
0.020703 0.000010 0.000010 0.000010 0.019483 0.022043 0.017306 0.000010 0.000016 0.000010 0.000010 0.000010 0.023517 0.896862
0.017043 0.000010 0.000010 0.000010 0.000010 0.000010 0.058417 0.000010 0.000010 0.000010 0.000010 0.002907 0.019856 0.901687
0.000010 0.000010 0.000010 0.000010 0.000010 0.000010 0.000010 0.000010 0.000010 0.000010 0.000010 0.000010 0.000010 0.999870
0.024006 0.000010 0.000010 0.000010 0.000010 0.000010 0.061226 0.000010 0.000010 0.000010 0.009711 0.000010 0.000010 0.904957
0.000010 0.000010 0.000010 0.000010 0.000010 0.000010 0.000010 0.000010 0.000010 0.000010 0.000010 0.000010 0.000010 0.999870
0.017550 0.000010 0.000010 0.000010 0.000010 0.000010 0.030636 0.000010 0.003337 0.000010 0.000010 0.000010 0.078531 0.869856
0.010397 0.000010 0.000010 0.000010 0.034624 0.049741 0.019895 0.023125 0.020017 0.000010 0.000010 0.000010 0.025567 0.816574
0.000010 0.000010 0.000010 0.000010 0.000010 0.000010 0.016662 0.000010 0.032943 0.000010 0.000010 0.000010 0.000010 0.950285
0.000010 0.000010 0.000019 0.000010 0.000010 0.000010 0.000010 0.000010 0.000010 0.000010 0.000010 0.000010 0.000010 0.999861
0.000010 0.000010 0.000010 0.000010 0.000010 0.000010 0.000010 0.000010 0.000010 0.000010 0.000010 0.000010 0.000010 0.999870
0.000010 0.000010 0.000010 0.000010 0.000010 0.000010 0.000010 0.000010 0.000010 0.000010 0.000010 0.000010 0.000010 0.999870
0.000010 0.000010 0.000010 0.000010 0.000010 0.000010 0.000010 0.000010 0.000010 0.000010 0.000010 0.000010 0.000010 0.999870
0.000010 0.000010 0.000010 0.000010 0.000010 0.000010 0.000010 0.000010 0.000010 0.000010 0.000010 0.000010 0.000010 0.999870
0.000010 0.000010 0.000010 0.000010 0.000010 0.000010 0.000010 0.000010 0.000010 0.000010 0.000010 0.000010 0.000010 0.999870
0.000010 0.000010 0.000010 0.000010 0.000010 0.000010 0.000010 0.000010 0.000010 0.000010 0.000012 0.999868 0.000010 0.000010
0.000010 0.000010 0.000010 0.000010 0.000010 0.000010 0.000010 0.000010 0.000010 0.000010 0.000010 0.999870 0.000010 0.000010
0.000010 0.000010 0.000010 0.000010 0.000010 0.000010 0.000010 0.000010 0.000010 0.000010 0.000010 0.999870 0.000010 0.000010
0.000010 0.000010 0.000010 0.000010 0.000010 0.000010 0.000010 0.000010 0.000010 0.000010 0.000010 0.999870 0.000010 0.000010
0.000010 0.000010 0.000010 0.000010 0.000010 0.000010 0.000010 0.000010 0.000010 0.000010 0.000010 0.999870 0.000010 0.000010
0.000010 0.000010 0.000010 0.000010 0.000010 0.000017 0.000010 0.000010 0.000010 0.000010 0.000010 0.999863 0.000010 0.000010
0.000010 0.000010 0.000010 0.000011 0.000010 0.000010 0.000010 0.000010 0.000010 0.000010 0.000010 0.999869 0.000010 0.000010
0.000010 0.000010 0.000010 0.000010 0.000010 0.053188 0.000010 0.046189 0.019454 0.000010 0.000010 0.776477 0.094314 0.010299
0.009036 0.000010 0.000010 0.000010 0.037506 0.142839 0.041111 0.003077 0.050829 0.000010 0.014364 0.535485 0.136383 0.029328
0.033860 0.000010 0.000010 0.000010 0.069342 0.027937 0.001389 0.010204 0.000010 0.000010 0.000010 0.808967 0.026661 0.021580
0.000010 0.000010 0.000010 0.000010 0.000010 0.090744 0.000010 0.001681 0.000010 0.000010 0.006645 0.730803 0.142438 0.027609
0.000010 0.000010 0.000010 0.000010 0.000010 0.000010 0.000010 0.000010 0.000010 0.000010 0.000010 0.999870 0.000010 0.000010
0.000010 0.000010 0.000010 0.000010 0.000010 0.000010 0.000010 0.000010 0.000010 0.000010 0.000010 0.999870 0.000010 0.000010
0.035286 0.000010 0.000010 0.000010 0.011236 0.000010 0.000010 0.062234 0.000766 0.000010 0.000010 0.770988 0.119409 0.000010
0.025605 0.000010 0.000010 0.000010 0.000010 0.000010 0.051239 0.000010 0.032786 0.000010 0.018973 0.863754 0.004180 0.003392
0.027017 0.000010 0.000010 0.000010 0.000016 0.060323 0.021474 0.016875 0.010998 0.000010 0.000010 0.746684 0.047330 0.069233
0.000010 0.000010 0.000010 0.000010 0.015377 0.379536 0.037481 0.000010 0.024130 0.000010 0.000010 0.167521 0.375875 0.000010
0.000010 0.000010 0.001477 0.046823 0.007852 0.393070 0.007817 0.000010 0.000010 0.000010 0.000010 0.179547 0.329151 0.034202
0.019352 0.000010 0.000010 0.000010 0.071955 0.377034 0.040072 0.037517 0.008171 0.000010 0.016945 0.154844 0.228653 0.045417
0.026224 0.000010 0.000010 0.000010 0.013134 0.366516 0.032186 0.050571 0.028310 0.000010 0.000010 0.200952 0.270824 0.011234
0.020457 0.000010 0.041177 0.008446 0.043238 0.336097 0.010972 0.028432 0.039371 0.000010 0.001254 0.194127 0.263381 0.013025
0.000010 0.222486 0.000010 0.000010 0.000010 0.160260 0.015846 0.011357 0.014405 0.000010 0.000010 0.523878 0.022458 0.029250
0.000010 0.999861 0.000010 0.000010 0.000010 0.000010 0.000010 0.000010 0.000010 0.000010 0.000010 0.000019 0.000010 0.000010
0.000010 0.999857 0.000010 0.000010 0.000017 0.000010 0.000010 0.000010 0.000013 0.000014 0.000010 0.000010 0.000010 0.000010
0.000010 0.999868 0.000010 0.000010 0.000012 0.000010 0.000010 0.000010 0.000010 0.000010 0.000010 0.000010 0.000010 0.000010
0.000010 0.000010 0.999870 0.000010 0.000010 0.000010 0.000010 0.000010 0.000010 0.000010 0.000010 0.000010 0.000010 0.000010
0.000010 0.000010 0.999870 0.000010 0.000010 0.000010 0.000010 0.000010 0.000010 0.000010 0.000010 0.000010 0.000010 0.000010
0.002459 0.003893 0.000010 0.000010 0.054401 0.284410 0.014949 0.062113 0.001830 0.000010 0.002747 0.266490 0.262378 0.044302
0.009901 0.148472 0.357462 0.132078 0.044196 0.018932 0.000010 0.022266 0.000010 0.082140 0.000375 0.167755 0.000010 0.016393
0.003625 0.029224 0.115526 0.050905 0.037935 0.115757 0.027883 0.038180 0.006886 0.012635 0.010204 0.376021 0.112541 0.062679
0.022453 0.000010 0.000010 0.000010 0.007515 0.361905 0.023293 0.046168 0.005668 0.000010 0.000174 0.263642 0.236925 0.032215
0.025395 0.000010 0.000010 0.000049 0.044099 0.326693 0.000010 0.037450 0.002704 0.000010 0.000010 0.268386 0.269244 0.025930
0.007492 0.000010 0.000010 0.000010 0.000010 0.356685 0.000010 0.012354 0.061053 0.000010 0.000010 0.131655 0.395195 0.035495
0.000010 0.000010 0.000010 0.000010 0.021157 0.357810 0.000010 0.000010 0.052999 0.000010 0.007766 0.116988 0.415903 0.027307
0.021741 0.000010 0.000010 0.000010 0.000010 0.332687 0.032766 0.026759 0.027486 0.000010 0.011680 0.233586 0.299370 0.013875
0.011957 0.000010 0.000010 0.000010 0.000013 0.324232 0.021648 0.022893 0.022966 0.000010 0.000010 0.289713 0.281043 0.025485
