# Supplementary material for: Genetic analysis of Thai cattle reveals a Southeast Asian indicine ancestry
Source: PeerJ. 2015 Oct 27;3:e1318. doi: 10.7717/peerj.1318 (PMC4627918; doi:10.7717/peerj.1318)
Supplement: Dataset S2 — The Q values inferred by ADMIXTURE for each modeled K are shown for each individual, which are labeled according to breed information. The data are organized into three folders, each of which represents the ADMIXTURE experiments described in Fig. S5. [file peerj-03-1318-s007.zip › SupplementDataS7/28experiments/experiment_12/15.Q]

0.000010 0.999858 0.000012 0.000010 0.000010 0.000010 0.000010 0.000010 0.000010 0.000010 0.000010 0.000010 0.000010 0.000010 0.000010
0.000010 0.999858 0.000010 0.000010 0.000010 0.000010 0.000012 0.000010 0.000010 0.000010 0.000010 0.000010 0.000010 0.000010 0.000010
0.000014 0.999854 0.000010 0.000010 0.000010 0.000010 0.000012 0.000010 0.000010 0.000010 0.000010 0.000010 0.000010 0.000010 0.000010
0.000010 0.999860 0.000010 0.000010 0.000010 0.000010 0.000010 0.000010 0.000010 0.000010 0.000010 0.000010 0.000010 0.000010 0.000010
0.000010 0.999859 0.000010 0.000010 0.000010 0.000010 0.000010 0.000010 0.000010 0.000011 0.000010 0.000010 0.000010 0.000010 0.000010
0.000010 0.999857 0.000013 0.000010 0.000010 0.000010 0.000010 0.000010 0.000010 0.000010 0.000010 0.000010 0.000010 0.000010 0.000010
0.000010 0.999853 0.000010 0.000012 0.000010 0.000010 0.000013 0.000010 0.000010 0.000010 0.000012 0.000010 0.000010 0.000010 0.000010
0.000010 0.999858 0.000010 0.000010 0.000012 0.000010 0.000010 0.000010 0.000010 0.000010 0.000010 0.000010 0.000010 0.000010 0.000010
0.093831 0.173648 0.000010 0.000010 0.000010 0.000010 0.000010 0.000010 0.000010 0.000010 0.067702 0.000010 0.068188 0.402717 0.193824
0.102220 0.165730 0.000010 0.000010 0.000010 0.000010 0.000010 0.000010 0.000010 0.000010 0.070672 0.000010 0.062733 0.395785 0.202770
0.088768 0.000010 0.000010 0.692904 0.000010 0.000010 0.000010 0.000010 0.000010 0.006854 0.027996 0.000010 0.036342 0.104038 0.043019
0.000010 0.000010 0.000010 0.999860 0.000010 0.000010 0.000010 0.000010 0.000010 0.000010 0.000010 0.000010 0.000010 0.000010 0.000010
0.000010 0.000010 0.000010 0.999860 0.000010 0.000010 0.000010 0.000010 0.000010 0.000010 0.000010 0.000010 0.000010 0.000010 0.000010
0.000010 0.000010 0.000010 0.999860 0.000010 0.000010 0.000010 0.000010 0.000010 0.000010 0.000010 0.000010 0.000010 0.000010 0.000010
0.000010 0.000010 0.000010 0.999853 0.000010 0.000010 0.000010 0.000010 0.000010 0.000010 0.000010 0.000017 0.000010 0.000010 0.000010
0.040220 0.000010 0.000010 0.864667 0.000010 0.000010 0.000010 0.000010 0.000010 0.000010 0.000010 0.000010 0.000010 0.094993 0.000010
0.000010 0.000010 0.000010 0.999855 0.000010 0.000010 0.000010 0.000015 0.000010 0.000010 0.000010 0.000010 0.000010 0.000010 0.000010
0.000010 0.012822 0.000010 0.925197 0.000010 0.000010 0.000010 0.061861 0.000010 0.000010 0.000010 0.000010 0.000010 0.000010 0.000010
0.000010 0.000010 0.000010 0.999860 0.000010 0.000010 0.000010 0.000010 0.000010 0.000010 0.000010 0.000010 0.000010 0.000010 0.000010
0.000010 0.000010 0.000010 0.999860 0.000010 0.000010 0.000010 0.000010 0.000010 0.000010 0.000010 0.000010 0.000010 0.000010 0.000010
0.000010 0.000010 0.000010 0.999858 0.000010 0.000010 0.000010 0.000010 0.000010 0.000012 0.000010 0.000010 0.000010 0.000010 0.000010
0.000010 0.000010 0.000010 0.990747 0.000010 0.000010 0.000010 0.000010 0.000010 0.000010 0.009123 0.000010 0.000010 0.000010 0.000010
0.000010 0.000010 0.000010 0.999860 0.000010 0.000010 0.000010 0.000010 0.000010 0.000010 0.000010 0.000010 0.000010 0.000010 0.000010
0.000010 0.000010 0.000010 0.999860 0.000010 0.000010 0.000010 0.000010 0.000010 0.000010 0.000010 0.000010 0.000010 0.000010 0.000010
0.010008 0.000010 0.000010 0.718902 0.000010 0.009878 0.000010 0.013409 0.000010 0.040936 0.033800 0.000010 0.000010 0.133750 0.039247
0.000010 0.000010 0.000010 0.999860 0.000010 0.000010 0.000010 0.000010 0.000010 0.000010 0.000010 0.000010 0.000010 0.000010 0.000010
0.000010 0.000010 0.000020 0.999850 0.000010 0.000010 0.000010 0.000010 0.000010 0.000010 0.000010 0.000010 0.000010 0.000010 0.000010
0.000010 0.000010 0.000010 0.999856 0.000010 0.000010 0.000010 0.000010 0.000014 0.000010 0.000010 0.000010 0.000010 0.000010 0.000010
0.000010 0.000010 0.000010 0.999860 0.000010 0.000010 0.000010 0.000010 0.000010 0.000010 0.000010 0.000010 0.000010 0.000010 0.000010
0.000010 0.000010 0.000010 0.999860 0.000010 0.000010 0.000010 0.000010 0.000010 0.000010 0.000010 0.000010 0.000010 0.000010 0.000010
0.292529 0.003365 0.007498 0.022358 0.000010 0.000122 0.010459 0.084036 0.027329 0.048781 0.044532 0.000212 0.047696 0.405306 0.005767
0.406227 0.013708 0.000010 0.063793 0.000010 0.000010 0.024473 0.141875 0.038416 0.000010 0.044742 0.000010 0.016426 0.193261 0.057028
0.092240 0.003128 0.000010 0.049513 0.000010 0.000010 0.049339 0.626463 0.000010 0.000010 0.069808 0.000010 0.000010 0.109430 0.000010
0.000010 0.000010 0.000010 0.000010 0.000010 0.000010 0.000010 0.999860 0.000010 0.000010 0.000010 0.000010 0.000010 0.000010 0.000010
0.000010 0.000010 0.000010 0.000010 0.000010 0.000010 0.000010 0.999860 0.000010 0.000010 0.000010 0.000010 0.000010 0.000010 0.000010
0.127485 0.008745 0.000010 0.023399 0.000010 0.000010 0.000010 0.666949 0.000010 0.000010 0.047421 0.000010 0.000010 0.089286 0.036635
0.330902 0.023678 0.002855 0.055262 0.000010 0.000010 0.020028 0.308595 0.000010 0.000010 0.033516 0.000010 0.000010 0.215710 0.009393
0.000010 0.000010 0.000010 0.000010 0.000010 0.000010 0.000010 0.999860 0.000010 0.000010 0.000010 0.000010 0.000010 0.000010 0.000010
0.075589 0.016121 0.015703 0.042103 0.030182 0.010840 0.007706 0.646578 0.055119 0.013646 0.000010 0.000010 0.001396 0.084987 0.000010
0.050800 0.001066 0.002015 0.000010 0.055099 0.000010 0.022489 0.585522 0.110043 0.016048 0.010871 0.000010 0.000010 0.138120 0.007887
0.233236 0.000010 0.000010 0.040233 0.024342 0.000010 0.001384 0.548382 0.079515 0.000010 0.047697 0.000010 0.018198 0.006952 0.000010
0.000010 0.000010 0.000010 0.000010 0.000010 0.000010 0.000010 0.999860 0.000010 0.000010 0.000010 0.000010 0.000010 0.000010 0.000010
0.375088 0.015567 0.000010 0.055649 0.020023 0.006377 0.004894 0.166757 0.014126 0.000010 0.047819 0.000010 0.007623 0.249235 0.036813
0.093799 0.000010 0.000010 0.042059 0.000010 0.000010 0.000010 0.864022 0.000010 0.000010 0.000010 0.000010 0.000010 0.000010 0.000010
0.367440 0.005888 0.000010 0.000699 0.000010 0.015904 0.026686 0.312014 0.039810 0.011753 0.046414 0.000010 0.011603 0.123460 0.038298
0.236961 0.000010 0.000010 0.009692 0.050667 0.000010 0.000010 0.430501 0.056005 0.039180 0.051632 0.000010 0.003977 0.110322 0.011012
0.308460 0.006976 0.000010 0.000010 0.000010 0.000010 0.027465 0.477826 0.044527 0.060275 0.026650 0.000010 0.000010 0.038520 0.009240
0.012228 0.000010 0.000010 0.000010 0.000010 0.000010 0.000010 0.984293 0.000010 0.000010 0.003360 0.000010 0.000010 0.000010 0.000010
0.000010 0.000010 0.000010 0.000010 0.000010 0.000010 0.000010 0.999860 0.000010 0.000010 0.000010 0.000010 0.000010 0.000010 0.000010
0.000010 0.000010 0.000010 0.000010 0.000010 0.000010 0.000010 0.999860 0.000010 0.000010 0.000010 0.000010 0.000010 0.000010 0.000010
0.999860 0.000010 0.000010 0.000010 0.000010 0.000010 0.000010 0.000010 0.000010 0.000010 0.000010 0.000010 0.000010 0.000010 0.000010
0.999859 0.000010 0.000010 0.000010 0.000010 0.000010 0.000011 0.000010 0.000010 0.000010 0.000010 0.000010 0.000010 0.000010 0.000010
0.999860 0.000010 0.000010 0.000010 0.000010 0.000010 0.000010 0.000010 0.000010 0.000010 0.000010 0.000010 0.000010 0.000010 0.000010
0.999860 0.000010 0.000010 0.000010 0.000010 0.000010 0.000010 0.000010 0.000010 0.000010 0.000010 0.000010 0.000010 0.000010 0.000010
0.999860 0.000010 0.000010 0.000010 0.000010 0.000010 0.000010 0.000010 0.000010 0.000010 0.000010 0.000010 0.000010 0.000010 0.000010
0.999860 0.000010 0.000010 0.000010 0.000010 0.000010 0.000010 0.000010 0.000010 0.000010 0.000010 0.000010 0.000010 0.000010 0.000010
0.999858 0.000010 0.000012 0.000010 0.000010 0.000010 0.000010 0.000010 0.000010 0.000010 0.000010 0.000010 0.000010 0.000010 0.000010
0.999860 0.000010 0.000010 0.000010 0.000010 0.000010 0.000010 0.000010 0.000010 0.000010 0.000010 0.000010 0.000010 0.000010 0.000010
0.975611 0.002735 0.000010 0.021535 0.000010 0.000010 0.000010 0.000010 0.000010 0.000010 0.000010 0.000010 0.000010 0.000010 0.000010
0.999860 0.000010 0.000010 0.000010 0.000010 0.000010 0.000010 0.000010 0.000010 0.000010 0.000010 0.000010 0.000010 0.000010 0.000010
0.999860 0.000010 0.000010 0.000010 0.000010 0.000010 0.000010 0.000010 0.000010 0.000010 0.000010 0.000010 0.000010 0.000010 0.000010
0.999860 0.000010 0.000010 0.000010 0.000010 0.000010 0.000010 0.000010 0.000010 0.000010 0.000010 0.000010 0.000010 0.000010 0.000010
0.999858 0.000010 0.000010 0.000010 0.000010 0.000010 0.000010 0.000010 0.000010 0.000012 0.000010 0.000010 0.000010 0.000010 0.000010
0.999857 0.000010 0.000010 0.000010 0.000010 0.000010 0.000010 0.000010 0.000010 0.000010 0.000013 0.000010 0.000010 0.000010 0.000010
0.999860 0.000010 0.000010 0.000010 0.000010 0.000010 0.000010 0.000010 0.000010 0.000010 0.000010 0.000010 0.000010 0.000010 0.000010
0.999860 0.000010 0.000010 0.000010 0.000010 0.000010 0.000010 0.000010 0.000010 0.000010 0.000010 0.000010 0.000010 0.000010 0.000010
0.999860 0.000010 0.000010 0.000010 0.000010 0.000010 0.000010 0.000010 0.000010 0.000010 0.000010 0.000010 0.000010 0.000010 0.000010
0.979366 0.000010 0.000010 0.000010 0.000010 0.000010 0.000010 0.000010 0.000010 0.000010 0.020504 0.000010 0.000010 0.000010 0.000010
0.999860 0.000010 0.000010 0.000010 0.000010 0.000010 0.000010 0.000010 0.000010 0.000010 0.000010 0.000010 0.000010 0.000010 0.000010
0.999860 0.000010 0.000010 0.000010 0.000010 0.000010 0.000010 0.000010 0.000010 0.000010 0.000010 0.000010 0.000010 0.000010 0.000010
0.000010 0.000010 0.000010 0.000010 0.000010 0.000010 0.999860 0.000010 0.000010 0.000010 0.000010 0.000010 0.000010 0.000010 0.000010
0.000010 0.000010 0.000010 0.000010 0.000010 0.000010 0.999860 0.000010 0.000010 0.000010 0.000010 0.000010 0.000010 0.000010 0.000010
0.000010 0.000010 0.000012 0.000010 0.000010 0.000010 0.999858 0.000010 0.000010 0.000010 0.000010 0.000010 0.000010 0.000010 0.000010
0.000010 0.000010 0.000010 0.000010 0.000010 0.000010 0.999860 0.000010 0.000010 0.000010 0.000010 0.000010 0.000010 0.000010 0.000010
0.000010 0.000010 0.000010 0.000010 0.000010 0.000010 0.999860 0.000010 0.000010 0.000010 0.000010 0.000010 0.000010 0.000010 0.000010
0.000010 0.000010 0.000010 0.000010 0.000010 0.000010 0.999860 0.000010 0.000010 0.000010 0.000010 0.000010 0.000010 0.000010 0.000010
0.007771 0.000010 0.000010 0.003838 0.000010 0.000010 0.889860 0.000010 0.000010 0.000010 0.000010 0.000010 0.000010 0.098421 0.000010
0.000010 0.000010 0.000010 0.000010 0.000010 0.000010 0.999860 0.000010 0.000010 0.000010 0.000010 0.000010 0.000010 0.000010 0.000010
0.000010 0.000010 0.000010 0.000010 0.000010 0.000010 0.999860 0.000010 0.000010 0.000010 0.000010 0.000010 0.000010 0.000010 0.000010
0.000010 0.000010 0.000010 0.000010 0.000010 0.000010 0.999860 0.000010 0.000010 0.000010 0.000010 0.000010 0.000010 0.000010 0.000010
0.031898 0.028593 0.027531 0.031957 0.007537 0.000010 0.073205 0.000010 0.000010 0.009725 0.027887 0.000010 0.133969 0.549786 0.077871
0.000010 0.000010 0.000010 0.000010 0.000010 0.000010 0.000010 0.000010 0.000010 0.000010 0.000010 0.000010 0.801630 0.197830 0.000420
0.000010 0.000010 0.000010 0.000010 0.000010 0.000010 0.000010 0.000010 0.000010 0.000010 0.000010 0.000010 0.999860 0.000010 0.000010
0.000010 0.000010 0.000010 0.000010 0.000010 0.000010 0.000010 0.000010 0.000010 0.000010 0.000010 0.000010 0.999860 0.000010 0.000010
0.000010 0.000010 0.000010 0.000010 0.000010 0.000010 0.000010 0.000010 0.000010 0.000010 0.000010 0.000010 0.999860 0.000010 0.000010
0.033539 0.000010 0.000010 0.000010 0.000010 0.000010 0.024079 0.000010 0.000010 0.000010 0.004886 0.000010 0.777446 0.159949 0.000010
0.000010 0.000010 0.000010 0.000010 0.000010 0.000010 0.000010 0.000010 0.000010 0.000010 0.000010 0.000010 0.999860 0.000010 0.000010
0.016100 0.005922 0.000010 0.000010 0.000010 0.000010 0.042856 0.000010 0.000010 0.000010 0.000010 0.000010 0.760697 0.169980 0.004355
0.000010 0.012007 0.000484 0.000010 0.000010 0.000010 0.000010 0.000010 0.000010 0.000010 0.000010 0.000010 0.836630 0.106153 0.044627
0.028592 0.000010 0.000010 0.000010 0.000010 0.000010 0.000010 0.000010 0.000010 0.000010 0.000010 0.000010 0.862425 0.037771 0.071102
0.001707 0.000010 0.000010 0.000010 0.000010 0.000010 0.000010 0.000010 0.000010 0.000010 0.000010 0.000010 0.785759 0.212414 0.000010
0.000010 0.000010 0.000010 0.000010 0.000010 0.000010 0.000010 0.000011 0.000010 0.000010 0.000010 0.000010 0.999859 0.000010 0.000010
0.000010 0.000010 0.000011 0.000010 0.000010 0.000010 0.000010 0.000010 0.000010 0.000010 0.000010 0.000010 0.999859 0.000010 0.000010
0.000010 0.000010 0.000010 0.000010 0.000010 0.000010 0.000010 0.000010 0.000010 0.000010 0.000010 0.000010 0.999860 0.000010 0.000010
0.000010 0.000010 0.000010 0.000010 0.000010 0.000010 0.000015 0.000010 0.000010 0.000010 0.000010 0.000010 0.999855 0.000010 0.000010
0.000010 0.000010 0.000010 0.000010 0.000010 0.003999 0.017362 0.000010 0.000010 0.000010 0.000010 0.000010 0.630599 0.316132 0.031807
0.000010 0.000010 0.000010 0.000010 0.000010 0.000010 0.000010 0.000010 0.000010 0.000010 0.000010 0.000010 0.999859 0.000010 0.000010
0.000010 0.000010 0.000010 0.000010 0.000010 0.000010 0.000010 0.000010 0.000010 0.000010 0.000010 0.000010 0.999860 0.000010 0.000010
0.002469 0.008569 0.037294 0.004574 0.107328 0.000010 0.022711 0.007257 0.030029 0.035254 0.012394 0.000010 0.032246 0.651923 0.047932
0.000010 0.000010 0.000010 0.000010 0.000010 0.000010 0.000010 0.000010 0.000010 0.000010 0.000010 0.000010 0.999860 0.000010 0.000010
0.053423 0.002632 0.016494 0.041045 0.129121 0.004469 0.025009 0.049779 0.059976 0.026629 0.037573 0.000010 0.054463 0.468911 0.030465
0.000010 0.000010 0.000010 0.000010 0.000010 0.000010 0.000010 0.000010 0.000010 0.000010 0.000010 0.000010 0.999860 0.000010 0.000010
0.000010 0.000010 0.000010 0.000010 0.000010 0.000010 0.000010 0.000010 0.000010 0.000010 0.000010 0.000010 0.999860 0.000010 0.000010
0.034678 0.000010 0.017367 0.023695 0.137817 0.000010 0.007860 0.050105 0.045703 0.027194 0.000010 0.000010 0.045239 0.603834 0.006469
0.000010 0.000010 0.000010 0.000010 0.000010 0.000010 0.000010 0.000010 0.000010 0.000010 0.000010 0.000010 0.831137 0.135908 0.032836
0.000010 0.000010 0.000010 0.000010 0.229861 0.001803 0.000010 0.025509 0.106551 0.043420 0.008485 0.011718 0.008599 0.552607 0.011396
0.000010 0.003808 0.005865 0.000010 0.303614 0.000010 0.000010 0.055463 0.081603 0.020776 0.000010 0.000010 0.019725 0.509075 0.000010
0.000010 0.000010 0.000010 0.010206 0.312084 0.000010 0.000010 0.066898 0.088403 0.000010 0.000010 0.000010 0.022263 0.500056 0.000010
0.000010 0.004573 0.000010 0.000010 0.000010 0.000010 0.000010 0.000010 0.000010 0.995297 0.000010 0.000010 0.000010 0.000010 0.000010
0.049740 0.007595 0.000010 0.000010 0.000010 0.000016 0.062371 0.000010 0.000010 0.206153 0.014333 0.000010 0.063850 0.537758 0.058126
0.007592 0.025216 0.004535 0.014312 0.000010 0.000010 0.000014 0.000010 0.000010 0.245912 0.007474 0.000010 0.015156 0.631272 0.048467
0.000010 0.000010 0.000010 0.000010 0.000010 0.000010 0.000010 0.000010 0.000010 0.999860 0.000010 0.000010 0.000010 0.000010 0.000010
0.000010 0.000015 0.000010 0.000010 0.000010 0.000010 0.000010 0.000010 0.000010 0.999855 0.000010 0.000010 0.000010 0.000010 0.000010
0.032835 0.015133 0.000010 0.032723 0.000010 0.000010 0.000010 0.000010 0.000010 0.272501 0.029775 0.000010 0.004637 0.559744 0.052582
0.000010 0.000010 0.000010 0.000010 0.000010 0.000010 0.000010 0.000010 0.000010 0.999860 0.000010 0.000010 0.000010 0.000010 0.000010
0.000010 0.000010 0.000010 0.000010 0.000010 0.000010 0.000010 0.000010 0.000010 0.999860 0.000010 0.000010 0.000010 0.000010 0.000010
0.000010 0.000010 0.000010 0.000010 0.000010 0.000010 0.000010 0.000010 0.000010 0.999860 0.000010 0.000010 0.000010 0.000010 0.000010
0.000010 0.005649 0.000010 0.000010 0.000010 0.000010 0.014538 0.000010 0.000010 0.791090 0.031435 0.000010 0.000010 0.130281 0.026916
0.069557 0.000010 0.000010 0.000010 0.000010 0.000010 0.034391 0.000010 0.000010 0.000010 0.529474 0.000010 0.000010 0.340414 0.026063
0.000010 0.000010 0.000010 0.000010 0.000010 0.000010 0.000010 0.000010 0.000010 0.000010 0.999860 0.000010 0.000010 0.000010 0.000010
0.113942 0.024284 0.000010 0.040184 0.000010 0.000010 0.028439 0.000010 0.000010 0.000010 0.297156 0.000010 0.019997 0.451222 0.024703
0.000010 0.000010 0.000010 0.000010 0.000010 0.000010 0.000010 0.000010 0.000010 0.000010 0.999860 0.000010 0.000010 0.000010 0.000010
0.000010 0.000010 0.000010 0.000010 0.000010 0.000010 0.000010 0.000010 0.000010 0.000010 0.999860 0.000010 0.000010 0.000010 0.000010
0.000010 0.000010 0.000010 0.000010 0.000010 0.000010 0.000010 0.000010 0.000010 0.000010 0.999860 0.000010 0.000010 0.000010 0.000010
0.070489 0.000010 0.005815 0.000014 0.000010 0.003025 0.056281 0.000010 0.000010 0.000010 0.494381 0.000010 0.003295 0.366631 0.000010
0.000011 0.000018 0.000010 0.000010 0.000010 0.000010 0.000010 0.000010 0.000010 0.000010 0.999851 0.000010 0.000010 0.000010 0.000010
0.000010 0.000010 0.000012 0.000010 0.000010 0.000010 0.000010 0.000010 0.000010 0.000010 0.999852 0.000015 0.000010 0.000010 0.000010
0.093540 0.003540 0.014959 0.018400 0.003218 0.000010 0.064297 0.000010 0.000010 0.000010 0.297582 0.000010 0.060444 0.381305 0.062666
0.000010 0.018947 0.000010 0.000010 0.000010 0.000188 0.007743 0.000010 0.000010 0.000010 0.035629 0.000010 0.000010 0.937393 0.000010
0.000010 0.000010 0.000010 0.000010 0.000010 0.000968 0.007767 0.000010 0.000010 0.000010 0.000033 0.000010 0.001398 0.989735 0.000010
0.000010 0.000010 0.000010 0.000010 0.000010 0.000010 0.000010 0.000010 0.000010 0.000010 0.000010 0.000010 0.000010 0.999860 0.000010
0.020109 0.005634 0.027099 0.050790 0.002716 0.000010 0.056950 0.000010 0.000010 0.000010 0.028114 0.000010 0.020158 0.786488 0.001892
0.000010 0.000010 0.000010 0.000010 0.000010 0.000010 0.000010 0.000010 0.000010 0.000010 0.000010 0.000010 0.000010 0.999859 0.000010
0.000010 0.000010 0.000010 0.000010 0.000010 0.000010 0.000010 0.000010 0.000010 0.000010 0.000010 0.000010 0.000010 0.999860 0.000010
0.000010 0.000010 0.000010 0.000010 0.000010 0.000010 0.000010 0.000010 0.000010 0.000010 0.000010 0.000010 0.000010 0.990498 0.009372
0.017801 0.027042 0.000010 0.083610 0.000010 0.013696 0.032742 0.000010 0.000010 0.024432 0.043680 0.000010 0.018098 0.708436 0.030412
0.042597 0.005114 0.022051 0.057291 0.018102 0.000010 0.014689 0.000010 0.000010 0.000010 0.014402 0.001208 0.013455 0.765468 0.045584
0.013489 0.010130 0.052572 0.058311 0.000012 0.000010 0.022333 0.000010 0.000010 0.022990 0.017440 0.000010 0.029167 0.735136 0.038381
0.000010 0.003919 0.000010 0.000010 0.000010 0.000010 0.039355 0.000010 0.000010 0.000010 0.001862 0.000010 0.000010 0.954755 0.000010
0.000010 0.000010 0.009391 0.000010 0.004432 0.000010 0.022768 0.000010 0.000010 0.000010 0.018333 0.000010 0.000010 0.944975 0.000010
0.068911 0.023264 0.037764 0.031029 0.026015 0.000010 0.032673 0.000010 0.000572 0.000010 0.025789 0.006798 0.057558 0.624681 0.064916
0.035772 0.000010 0.025786 0.043574 0.006779 0.000010 0.017381 0.000010 0.000010 0.016021 0.019402 0.000010 0.044427 0.746131 0.044678
0.000010 0.007230 0.036003 0.002826 0.103578 0.000010 0.017696 0.000012 0.032856 0.007072 0.027098 0.000010 0.041705 0.651536 0.072357
0.000010 0.000010 0.000010 0.000010 0.000013 0.000010 0.000010 0.000010 0.000010 0.000010 0.000010 0.000010 0.000010 0.999857 0.000010
0.000010 0.000010 0.000010 0.000010 0.000973 0.000010 0.005946 0.000010 0.000010 0.000010 0.000010 0.000010 0.000010 0.992961 0.000010
0.000010 0.004873 0.029079 0.008826 0.000010 0.000010 0.004903 0.000010 0.000010 0.000010 0.000010 0.000010 0.000010 0.871254 0.080975
0.000010 0.015142 0.000010 0.010949 0.000010 0.000010 0.000010 0.000010 0.000010 0.000010 0.026122 0.000010 0.000010 0.876864 0.070824
0.063082 0.000010 0.014000 0.025036 0.031626 0.001200 0.017389 0.000010 0.000010 0.043869 0.045022 0.000010 0.048279 0.652658 0.057799
0.072069 0.017966 0.017386 0.038038 0.009500 0.000010 0.033937 0.000010 0.000010 0.000010 0.025925 0.006766 0.032113 0.720135 0.026125
0.029154 0.019903 0.005161 0.041789 0.012257 0.000010 0.042581 0.000010 0.000010 0.028945 0.000010 0.000010 0.061773 0.728213 0.030174
0.000010 0.000010 0.000010 0.000010 0.000010 0.000010 0.000010 0.000010 0.000010 0.000010 0.010666 0.000010 0.000010 0.989204 0.000010
0.005005 0.000010 0.000010 0.000010 0.000010 0.000010 0.000010 0.000010 0.000010 0.000010 0.014136 0.000010 0.000010 0.980739 0.000010
0.063880 0.004981 0.000010 0.000010 0.000010 0.000010 0.000010 0.000010 0.000010 0.000010 0.030747 0.000010 0.000010 0.900281 0.000010
0.086267 0.002018 0.000010 0.000010 0.000010 0.000010 0.000010 0.000010 0.000010 0.000010 0.002911 0.000010 0.000010 0.908694 0.000010
0.014347 0.005344 0.000010 0.000010 0.039286 0.000010 0.000010 0.037566 0.106735 0.000010 0.029377 0.000015 0.000010 0.767260 0.000010
0.000010 0.005585 0.000010 0.000010 0.000010 0.000010 0.000010 0.000010 0.000010 0.000010 0.010967 0.000010 0.000010 0.983328 0.000010
0.067745 0.022387 0.000010 0.007786 0.042440 0.000010 0.048778 0.085188 0.077548 0.015378 0.032510 0.000010 0.037950 0.556389 0.005870
0.122687 0.016592 0.041555 0.019125 0.000010 0.000010 0.057235 0.000010 0.000010 0.000010 0.095356 0.000010 0.039372 0.569452 0.038565
0.089034 0.023502 0.000010 0.000010 0.000010 0.000010 0.000013 0.000010 0.000010 0.000010 0.019861 0.000010 0.006367 0.861133 0.000010
0.144496 0.018727 0.011694 0.060047 0.019705 0.006121 0.024117 0.000010 0.000010 0.000010 0.114454 0.013963 0.007009 0.551010 0.028627
0.069324 0.017569 0.000010 0.000010 0.000010 0.000010 0.004792 0.000010 0.000010 0.000010 0.048913 0.000010 0.000010 0.859302 0.000010
0.086116 0.016870 0.000010 0.000010 0.000010 0.000136 0.048563 0.000010 0.000010 0.000010 0.057926 0.000010 0.000010 0.790299 0.000010
0.104195 0.000010 0.000010 0.001006 0.000010 0.004129 0.000010 0.000010 0.000010 0.000010 0.010829 0.000010 0.029322 0.834813 0.015625
0.097848 0.000010 0.001123 0.001313 0.000010 0.003150 0.020993 0.000010 0.000010 0.000010 0.023267 0.000010 0.057715 0.788306 0.006225
0.094135 0.011556 0.025627 0.000010 0.000010 0.000010 0.013503 0.000010 0.000010 0.009731 0.030336 0.000010 0.052968 0.744972 0.017112
0.109202 0.000010 0.000010 0.000010 0.000010 0.000010 0.022703 0.000010 0.000010 0.000010 0.014793 0.000010 0.026146 0.800078 0.026987
0.106749 0.008526 0.000010 0.034856 0.000010 0.000010 0.026267 0.000010 0.000010 0.000010 0.014589 0.000010 0.076631 0.718423 0.013888
0.066552 0.018874 0.006126 0.000010 0.000010 0.000010 0.009869 0.000010 0.000010 0.000010 0.000010 0.000010 0.666468 0.230360 0.001671
0.000010 0.001041 0.000010 0.000010 0.000010 0.000010 0.006827 0.000010 0.000010 0.000010 0.000010 0.000010 0.833437 0.158585 0.000010
0.123123 0.021673 0.000010 0.054312 0.000010 0.000010 0.029669 0.000010 0.000010 0.000010 0.053097 0.002711 0.071481 0.643865 0.000010
0.093571 0.016594 0.000010 0.000010 0.016331 0.000012 0.010680 0.000010 0.015653 0.000010 0.000010 0.000010 0.329913 0.508419 0.008766
0.035284 0.422380 0.000416 0.000010 0.000010 0.000010 0.014098 0.000010 0.000010 0.000010 0.041463 0.000010 0.056497 0.382586 0.047205
0.010129 0.000010 0.004961 0.000010 0.773822 0.000010 0.079759 0.000010 0.000010 0.000010 0.000010 0.000010 0.050469 0.080769 0.000010
0.000010 0.000010 0.000010 0.000010 0.999860 0.000010 0.000010 0.000010 0.000010 0.000010 0.000010 0.000010 0.000010 0.000010 0.000010
0.000011 0.000010 0.000010 0.000010 0.347214 0.000010 0.025993 0.000010 0.000010 0.000010 0.015689 0.000010 0.361690 0.190835 0.058487
0.000010 0.000010 0.000010 0.000010 0.999860 0.000010 0.000010 0.000010 0.000010 0.000010 0.000010 0.000010 0.000010 0.000010 0.000010
0.026500 0.007041 0.021605 0.017646 0.129564 0.000010 0.045689 0.021014 0.002379 0.028913 0.000010 0.009993 0.021922 0.626005 0.041710
0.000010 0.000010 0.029583 0.005580 0.206111 0.000012 0.001498 0.030224 0.090418 0.058530 0.000010 0.000010 0.015882 0.559267 0.002857
0.000010 0.003328 0.031114 0.000010 0.121951 0.004238 0.048727 0.057717 0.050499 0.048496 0.030381 0.000010 0.065805 0.505873 0.031843
0.000010 0.000010 0.000010 0.000010 0.999860 0.000010 0.000010 0.000010 0.000010 0.000010 0.000010 0.000010 0.000010 0.000010 0.000010
0.040713 0.000010 0.000010 0.032329 0.751856 0.000010 0.022168 0.000010 0.000010 0.000010 0.000010 0.000010 0.032739 0.120106 0.000010
0.000010 0.000010 0.000010 0.000010 0.999859 0.000010 0.000010 0.000010 0.000010 0.000010 0.000011 0.000010 0.000010 0.000010 0.000010
0.000010 0.000010 0.049237 0.012107 0.199702 0.000010 0.023906 0.002756 0.047644 0.038417 0.024790 0.000010 0.069118 0.516142 0.016142
0.060936 0.000010 0.000010 0.000010 0.202102 0.000014 0.019558 0.024468 0.089209 0.039952 0.018281 0.000010 0.024567 0.511910 0.008962
0.074343 0.029552 0.034362 0.019075 0.006292 0.000010 0.028546 0.000010 0.000010 0.000010 0.063373 0.000010 0.013292 0.650024 0.081091
0.102985 0.039351 0.046046 0.009097 0.000010 0.000010 0.060221 0.000010 0.000011 0.016773 0.055824 0.000010 0.081942 0.525731 0.061978
0.000010 0.000010 0.000010 0.000010 0.000010 0.000010 0.000010 0.000010 0.000010 0.000010 0.000010 0.000010 0.000010 0.000010 0.999860
0.000010 0.000010 0.000010 0.000010 0.000010 0.000010 0.000010 0.000010 0.000010 0.000010 0.000010 0.000010 0.000010 0.000010 0.999860
0.067820 0.029783 0.018553 0.052277 0.002657 0.004828 0.037694 0.000010 0.000010 0.000018 0.026470 0.000010 0.104068 0.526683 0.129119
0.000010 0.000010 0.000010 0.000010 0.000010 0.000010 0.000010 0.000010 0.000010 0.000010 0.000010 0.000010 0.000010 0.000010 0.999860
0.000010 0.000010 0.000010 0.000010 0.000010 0.000010 0.000010 0.000010 0.000010 0.000010 0.000010 0.000010 0.000010 0.000010 0.999860
0.101214 0.039161 0.000010 0.000336 0.000010 0.000010 0.009167 0.000010 0.000010 0.000010 0.016307 0.000010 0.038951 0.382154 0.412639
0.019252 0.010499 0.000010 0.000010 0.000010 0.000010 0.000010 0.000010 0.000010 0.000010 0.000010 0.000010 0.668214 0.301925 0.000010
0.000010 0.700852 0.000010 0.000010 0.000010 0.000010 0.000010 0.000010 0.000010 0.000010 0.018355 0.000010 0.028804 0.251879 0.000010
0.029452 0.000010 0.000010 0.000010 0.000010 0.001169 0.050443 0.000010 0.000010 0.000010 0.000010 0.000010 0.062539 0.711158 0.145149
0.014500 0.013978 0.000010 0.000010 0.010869 0.000010 0.044874 0.000010 0.000010 0.028138 0.021475 0.006878 0.065518 0.632389 0.161332
0.000010 0.017508 0.000010 0.000010 0.000010 0.000010 0.067049 0.000010 0.000010 0.000010 0.005261 0.000010 0.080088 0.728847 0.101157
0.065119 0.021559 0.012370 0.024372 0.000010 0.000010 0.059860 0.000010 0.000010 0.000010 0.015015 0.000010 0.087422 0.667520 0.046703
0.033507 0.013741 0.000020 0.024142 0.009452 0.014981 0.050362 0.000010 0.000010 0.030214 0.025109 0.000010 0.080102 0.600230 0.118111
0.000010 0.000010 0.000010 0.000010 0.000010 0.000010 0.000010 0.000010 0.000010 0.000010 0.000010 0.000010 0.000010 0.000010 0.999860
0.000010 0.000010 0.000010 0.000010 0.000010 0.000010 0.000010 0.000010 0.000010 0.000010 0.000010 0.000010 0.000010 0.000010 0.999860
0.089832 0.015118 0.026529 0.023871 0.015005 0.002713 0.036631 0.015620 0.014710 0.000300 0.031550 0.004197 0.038468 0.653401 0.032056
0.000010 0.000010 0.000010 0.000010 0.000010 0.004782 0.033468 0.000010 0.000010 0.000010 0.000010 0.000010 0.000010 0.912463 0.049177
0.000010 0.000010 0.000010 0.000010 0.000010 0.000010 0.043175 0.000010 0.000010 0.000010 0.007225 0.000010 0.000010 0.903785 0.045705
0.000010 0.008198 0.000010 0.000010 0.023526 0.000010 0.012655 0.000010 0.026015 0.040361 0.000010 0.000010 0.000010 0.889155 0.000010
0.040799 0.030307 0.000010 0.028392 0.000010 0.000011 0.039417 0.000010 0.000010 0.015568 0.015463 0.000010 0.069778 0.712431 0.047784
0.006067 0.017907 0.000011 0.000010 0.020341 0.000010 0.041115 0.000010 0.000010 0.000010 0.023884 0.000010 0.070390 0.747844 0.072380
0.000010 0.000010 0.000010 0.000010 0.000010 0.000010 0.000010 0.000010 0.000010 0.000010 0.000010 0.000010 0.000010 0.999860 0.000010
0.000010 0.000010 0.000010 0.000010 0.000010 0.000010 0.000010 0.000010 0.000010 0.000010 0.000010 0.000010 0.000010 0.999860 0.000010
0.052160 0.006379 0.000010 0.027819 0.000010 0.000010 0.000434 0.000010 0.000010 0.007231 0.000010 0.000010 0.079155 0.778714 0.048038
0.021415 0.000010 0.009601 0.032902 0.000010 0.000010 0.047297 0.000010 0.000010 0.000010 0.004351 0.000010 0.023928 0.815412 0.045024
0.122447 0.008162 0.000010 0.027459 0.000010 0.029145 0.020780 0.000010 0.000010 0.033523 0.007979 0.000010 0.075240 0.612042 0.063173
0.029636 0.016848 0.000010 0.009980 0.000010 0.007620 0.016079 0.000010 0.000010 0.000010 0.022436 0.000010 0.097781 0.746992 0.052569
0.027754 0.020271 0.000010 0.041759 0.022489 0.000010 0.055707 0.004175 0.000010 0.014291 0.000010 0.000010 0.043228 0.638259 0.132017
0.042605 0.021776 0.313524 0.046595 0.000010 0.014293 0.048315 0.030102 0.000010 0.001542 0.011947 0.065553 0.041126 0.328528 0.034075
0.027088 0.009257 0.797070 0.000010 0.000010 0.024577 0.038111 0.000010 0.036447 0.035523 0.023336 0.000010 0.008530 0.000010 0.000010
0.000010 0.001438 0.946944 0.000010 0.000010 0.000010 0.000010 0.000010 0.000010 0.000010 0.004564 0.000010 0.046943 0.000010 0.000010
0.000010 0.011205 0.780755 0.000010 0.000010 0.000010 0.017700 0.023704 0.000010 0.000010 0.000010 0.000010 0.000010 0.158305 0.008241
0.000010 0.000010 0.999860 0.000010 0.000010 0.000010 0.000010 0.000010 0.000010 0.000010 0.000010 0.000010 0.000010 0.000010 0.000010
0.014832 0.000010 0.893175 0.025202 0.000010 0.000010 0.015537 0.000010 0.000010 0.000010 0.000010 0.000010 0.000010 0.032762 0.018400
0.000010 0.000010 0.888107 0.000010 0.000010 0.000010 0.049312 0.000010 0.000010 0.000010 0.000010 0.004215 0.000010 0.000010 0.058257
0.000010 0.000010 0.999860 0.000010 0.000010 0.000010 0.000010 0.000010 0.000010 0.000010 0.000010 0.000010 0.000010 0.000010 0.000010
0.000010 0.009496 0.893886 0.000010 0.000010 0.000010 0.053129 0.000010 0.000010 0.000010 0.000010 0.000010 0.000010 0.000010 0.043380
0.000010 0.000010 0.999860 0.000010 0.000010 0.000010 0.000010 0.000010 0.000010 0.000010 0.000010 0.000010 0.000010 0.000010 0.000010
0.000010 0.000010 0.867758 0.000019 0.000010 0.000010 0.027558 0.000010 0.000010 0.000010 0.000010 0.000010 0.000010 0.068638 0.035927
0.016396 0.000010 0.804875 0.038316 0.000010 0.000010 0.009074 0.000010 0.000010 0.000010 0.007743 0.000010 0.009960 0.113555 0.000010
0.000010 0.000010 0.924847 0.000010 0.000010 0.030268 0.015143 0.000010 0.000010 0.000010 0.029633 0.000010 0.000010 0.000010 0.000010
0.000010 0.000019 0.999851 0.000010 0.000010 0.000010 0.000010 0.000010 0.000010 0.000010 0.000010 0.000010 0.000010 0.000010 0.000010
0.000010 0.000010 0.999860 0.000010 0.000010 0.000010 0.000010 0.000010 0.000010 0.000010 0.000010 0.000010 0.000010 0.000010 0.000010
0.000010 0.000010 0.999855 0.000010 0.000010 0.000010 0.000010 0.000010 0.000010 0.000010 0.000010 0.000010 0.000010 0.000015 0.000010
0.000010 0.000010 0.999853 0.000010 0.000010 0.000010 0.000010 0.000016 0.000010 0.000010 0.000010 0.000010 0.000010 0.000010 0.000010
0.000010 0.000010 0.999856 0.000010 0.000010 0.000010 0.000010 0.000014 0.000010 0.000010 0.000010 0.000010 0.000010 0.000010 0.000010
0.000010 0.000010 0.999856 0.000010 0.000010 0.000010 0.000010 0.000014 0.000010 0.000010 0.000010 0.000010 0.000010 0.000010 0.000010
0.000011 0.000010 0.000010 0.000010 0.000010 0.000010 0.000010 0.000010 0.000010 0.000010 0.000010 0.999859 0.000010 0.000010 0.000010
0.000010 0.000010 0.000010 0.000010 0.000010 0.000010 0.000010 0.000010 0.000010 0.000010 0.000010 0.999860 0.000010 0.000010 0.000010
0.000010 0.000010 0.000010 0.000010 0.000010 0.000010 0.000010 0.000011 0.000010 0.000010 0.000010 0.999859 0.000010 0.000010 0.000010
0.000010 0.000010 0.000010 0.000010 0.000010 0.000010 0.000010 0.000010 0.000010 0.000011 0.000010 0.999859 0.000010 0.000010 0.000010
0.000010 0.000010 0.000010 0.000010 0.000010 0.000010 0.000010 0.000010 0.000010 0.000010 0.000010 0.999859 0.000010 0.000010 0.000010
0.000010 0.000010 0.000010 0.000010 0.000010 0.000010 0.000010 0.000010 0.000010 0.000010 0.000010 0.999860 0.000010 0.000010 0.000010
0.000010 0.000010 0.000010 0.000010 0.000010 0.000010 0.000010 0.000010 0.000010 0.000010 0.000010 0.999860 0.000010 0.000010 0.000010
0.000010 0.000010 0.000010 0.046500 0.000010 0.015642 0.000010 0.000010 0.000010 0.000010 0.013636 0.784166 0.036187 0.071934 0.031854
0.025464 0.015927 0.000010 0.137886 0.000010 0.000010 0.033958 0.000010 0.000010 0.000010 0.042124 0.565910 0.000010 0.178651 0.000010
0.069223 0.000010 0.000010 0.018798 0.000010 0.026124 0.000010 0.000010 0.000010 0.000010 0.000010 0.813011 0.000010 0.063941 0.008812
0.000010 0.001492 0.000010 0.072923 0.000010 0.000010 0.000010 0.000010 0.000010 0.000010 0.000010 0.762499 0.000010 0.162976 0.000010
0.000010 0.000010 0.000010 0.000010 0.000010 0.999847 0.000010 0.000018 0.000010 0.000010 0.000016 0.000010 0.000010 0.000010 0.000010
0.000010 0.000010 0.000010 0.000010 0.000010 0.999860 0.000010 0.000010 0.000010 0.000010 0.000010 0.000010 0.000010 0.000010 0.000010
0.019752 0.000010 0.000010 0.007422 0.000010 0.022261 0.000010 0.000010 0.000010 0.021320 0.000013 0.780736 0.073664 0.000010 0.074763
0.000010 0.014706 0.000010 0.000010 0.000010 0.074994 0.044286 0.000010 0.000010 0.000010 0.028615 0.801471 0.000010 0.000010 0.035838
0.000010 0.000010 0.038387 0.065571 0.000010 0.017601 0.022666 0.000010 0.000010 0.000010 0.013164 0.762931 0.000010 0.051735 0.027876
0.000010 0.000724 0.000010 0.342342 0.000010 0.012302 0.018674 0.000010 0.000010 0.000010 0.002381 0.154745 0.000010 0.468753 0.000010
0.000010 0.000010 0.008612 0.337434 0.000010 0.041465 0.000016 0.042864 0.000010 0.000010 0.000010 0.162990 0.000010 0.406538 0.000010
0.047320 0.016412 0.025997 0.359309 0.000010 0.000010 0.027555 0.000010 0.000010 0.000010 0.000010 0.164706 0.015207 0.343423 0.000010
0.000010 0.000010 0.000010 0.346864 0.000010 0.000010 0.014810 0.000010 0.000010 0.000010 0.017916 0.209448 0.033187 0.356667 0.021029
0.027283 0.000010 0.000010 0.300777 0.000010 0.000010 0.000010 0.026406 0.023038 0.040784 0.026272 0.220797 0.020936 0.295696 0.017962
0.000010 0.000010 0.009115 0.176839 0.000010 0.006101 0.017041 0.000010 0.145420 0.000010 0.020005 0.563843 0.026650 0.032000 0.002937
0.000012 0.000010 0.000010 0.000011 0.000010 0.000010 0.000010 0.000010 0.999853 0.000010 0.000011 0.000010 0.000013 0.000010 0.000010
0.000010 0.000010 0.000010 0.000010 0.000010 0.000010 0.000010 0.000010 0.999858 0.000010 0.000011 0.000010 0.000011 0.000010 0.000010
0.000010 0.000010 0.000010 0.000010 0.000010 0.000010 0.000010 0.000010 0.999860 0.000010 0.000010 0.000010 0.000010 0.000010 0.000010
0.000010 0.000010 0.000010 0.075361 0.153948 0.000010 0.000010 0.000010 0.684532 0.086049 0.000010 0.000010 0.000010 0.000010 0.000010
0.000010 0.000010 0.000010 0.075585 0.151154 0.000011 0.000010 0.000010 0.683891 0.089259 0.000010 0.000010 0.000010 0.000010 0.000010
0.018040 0.000010 0.033934 0.262429 0.000010 0.053905 0.002452 0.000010 0.000010 0.000010 0.000010 0.217244 0.027292 0.384633 0.000010
0.012568 0.000010 0.000010 0.012585 0.136342 0.012520 0.000010 0.168878 0.386347 0.116519 0.000010 0.154169 0.000010 0.000010 0.000010
0.012992 0.006210 0.020994 0.109051 0.037839 0.000010 0.019335 0.078399 0.088235 0.083880 0.000010 0.417995 0.025170 0.099870 0.000010
0.000010 0.000015 0.000010 0.344203 0.000010 0.000010 0.017404 0.000010 0.000010 0.000010 0.000010 0.285821 0.024061 0.328407 0.000010
0.014898 0.000010 0.000010 0.309766 0.000010 0.000010 0.000010 0.000010 0.000010 0.000010 0.000010 0.284772 0.008602 0.381862 0.000010
0.000010 0.000010 0.017991 0.326156 0.000010 0.000010 0.000010 0.000010 0.000010 0.004941 0.033939 0.143177 0.000010 0.473706 0.000010
0.000010 0.007756 0.011803 0.324053 0.000010 0.000010 0.000010 0.000010 0.000010 0.026582 0.023987 0.122380 0.000010 0.483360 0.000010
0.000010 0.008397 0.000010 0.308481 0.000010 0.000010 0.022302 0.000010 0.000010 0.000010 0.000426 0.243736 0.000010 0.405265 0.011313
0.000010 0.000010 0.001839 0.307367 0.000010 0.000010 0.005061 0.000010 0.000010 0.000010 0.000010 0.303031 0.000010 0.382601 0.000010
