# Supplementary material for: Genetic analysis of Thai cattle reveals a Southeast Asian indicine ancestry
Source: PeerJ. 2015 Oct 27;3:e1318. doi: 10.7717/peerj.1318 (PMC4627918; doi:10.7717/peerj.1318)
Supplement: Dataset S2 — The Q values inferred by ADMIXTURE for each modeled K are shown for each individual, which are labeled according to breed information. The data are organized into three folders, each of which represents the ADMIXTURE experiments described in Fig. S5. [file peerj-03-1318-s007.zip › SupplementDataS7/28experiments/experiment_12/16.Q]

0.000010 0.000010 0.000010 0.000011 0.000010 0.000010 0.000010 0.999849 0.000010 0.000010 0.000010 0.000010 0.000010 0.000010 0.000010 0.000010
0.000010 0.000010 0.000010 0.000010 0.000010 0.000010 0.000010 0.999850 0.000010 0.000010 0.000010 0.000010 0.000010 0.000010 0.000010 0.000010
0.000010 0.000010 0.000010 0.000010 0.000010 0.000010 0.000010 0.999850 0.000010 0.000010 0.000010 0.000010 0.000010 0.000010 0.000010 0.000010
0.000010 0.000010 0.000010 0.000010 0.000010 0.000010 0.000010 0.999850 0.000010 0.000010 0.000010 0.000010 0.000010 0.000010 0.000010 0.000010
0.000010 0.000010 0.000010 0.000010 0.000010 0.000010 0.000010 0.999847 0.000010 0.000010 0.000013 0.000010 0.000010 0.000010 0.000010 0.000010
0.000010 0.000010 0.000010 0.000010 0.000010 0.000010 0.000010 0.999850 0.000010 0.000010 0.000010 0.000010 0.000010 0.000010 0.000010 0.000010
0.000010 0.000010 0.000010 0.000010 0.000010 0.000010 0.000010 0.999850 0.000010 0.000010 0.000010 0.000010 0.000010 0.000010 0.000010 0.000010
0.000010 0.000010 0.000010 0.000010 0.000010 0.000010 0.000011 0.999849 0.000010 0.000010 0.000010 0.000010 0.000010 0.000010 0.000010 0.000010
0.000010 0.000010 0.000010 0.066378 0.000010 0.000010 0.050941 0.171766 0.020050 0.433279 0.000010 0.257486 0.000010 0.000010 0.000010 0.000010
0.000010 0.000010 0.000010 0.076023 0.000010 0.000010 0.050271 0.163426 0.000010 0.436118 0.000010 0.274052 0.000010 0.000010 0.000010 0.000010
0.000010 0.121189 0.000010 0.030918 0.000010 0.691879 0.028592 0.000010 0.087509 0.000010 0.002683 0.037139 0.000010 0.000010 0.000010 0.000010
0.000010 0.000010 0.000010 0.000010 0.000010 0.999850 0.000010 0.000010 0.000010 0.000010 0.000010 0.000010 0.000010 0.000010 0.000010 0.000010
0.000010 0.000010 0.000010 0.000010 0.000010 0.999850 0.000010 0.000010 0.000010 0.000010 0.000010 0.000010 0.000010 0.000010 0.000010 0.000010
0.000010 0.000010 0.000010 0.000010 0.000010 0.999850 0.000010 0.000010 0.000010 0.000010 0.000010 0.000010 0.000010 0.000010 0.000010 0.000010
0.000010 0.000010 0.000010 0.000010 0.000010 0.999850 0.000010 0.000010 0.000010 0.000010 0.000010 0.000010 0.000010 0.000010 0.000010 0.000010
0.000010 0.000010 0.000010 0.000010 0.000010 0.865791 0.000010 0.000010 0.008462 0.125617 0.000010 0.000010 0.000010 0.000010 0.000010 0.000010
0.000010 0.000010 0.000010 0.000010 0.000010 0.999850 0.000010 0.000010 0.000010 0.000010 0.000010 0.000010 0.000010 0.000010 0.000010 0.000010
0.060210 0.000010 0.000010 0.000010 0.000010 0.911525 0.000010 0.012009 0.000010 0.016136 0.000010 0.000010 0.000010 0.000010 0.000010 0.000010
0.000010 0.000010 0.000010 0.000010 0.000010 0.999850 0.000010 0.000010 0.000010 0.000010 0.000010 0.000010 0.000010 0.000010 0.000010 0.000010
0.000010 0.000010 0.000010 0.000010 0.000010 0.999850 0.000010 0.000010 0.000010 0.000010 0.000010 0.000010 0.000010 0.000010 0.000010 0.000010
0.000010 0.000010 0.000010 0.000010 0.000010 0.999850 0.000010 0.000010 0.000010 0.000010 0.000010 0.000010 0.000010 0.000010 0.000010 0.000010
0.000010 0.000010 0.000010 0.000010 0.000010 0.990900 0.008960 0.000010 0.000010 0.000010 0.000010 0.000010 0.000010 0.000010 0.000010 0.000010
0.000010 0.000010 0.000010 0.000010 0.000010 0.999850 0.000010 0.000010 0.000010 0.000010 0.000010 0.000010 0.000010 0.000010 0.000010 0.000010
0.000010 0.000010 0.000010 0.000010 0.000010 0.999850 0.000010 0.000010 0.000010 0.000010 0.000010 0.000010 0.000010 0.000010 0.000010 0.000010
0.015093 0.115661 0.000010 0.000010 0.000010 0.720811 0.033810 0.000010 0.010413 0.035720 0.036126 0.029697 0.000010 0.000010 0.001385 0.001223
0.000010 0.000010 0.000010 0.000010 0.000010 0.999850 0.000010 0.000010 0.000010 0.000010 0.000010 0.000010 0.000010 0.000010 0.000010 0.000010
0.000010 0.000010 0.000010 0.000010 0.000010 0.999848 0.000010 0.000010 0.000010 0.000010 0.000011 0.000010 0.000010 0.000012 0.000010 0.000010
0.000010 0.000010 0.000010 0.000010 0.000010 0.999850 0.000010 0.000010 0.000010 0.000010 0.000010 0.000010 0.000010 0.000010 0.000010 0.000010
0.000010 0.000010 0.000010 0.000010 0.000010 0.999850 0.000010 0.000010 0.000010 0.000010 0.000010 0.000010 0.000010 0.000010 0.000010 0.000010
0.000010 0.000010 0.000010 0.000010 0.000010 0.999850 0.000010 0.000010 0.000010 0.000010 0.000010 0.000010 0.000010 0.000010 0.000010 0.000010
0.080589 0.329211 0.013588 0.042462 0.000010 0.020103 0.046073 0.001422 0.289688 0.093510 0.038754 0.012932 0.018609 0.007073 0.001279 0.004698
0.136256 0.078487 0.017536 0.019218 0.000010 0.066484 0.043571 0.012490 0.391999 0.132377 0.000010 0.053606 0.029426 0.018510 0.000010 0.000010
0.626906 0.068534 0.000010 0.000010 0.000010 0.050115 0.068467 0.003192 0.092752 0.041800 0.000010 0.000010 0.000010 0.048154 0.000010 0.000010
0.999850 0.000010 0.000010 0.000010 0.000010 0.000010 0.000010 0.000010 0.000010 0.000010 0.000010 0.000010 0.000010 0.000010 0.000010 0.000010
0.999850 0.000010 0.000010 0.000010 0.000010 0.000010 0.000010 0.000010 0.000010 0.000010 0.000010 0.000010 0.000010 0.000010 0.000010 0.000010
0.667206 0.006992 0.000010 0.000010 0.000010 0.027720 0.045668 0.007146 0.127561 0.104080 0.000010 0.013546 0.000010 0.000010 0.000010 0.000010
0.304368 0.233240 0.000010 0.000010 0.000010 0.050442 0.033575 0.024869 0.330468 0.000010 0.000010 0.005183 0.000010 0.016591 0.000010 0.001194
0.999850 0.000010 0.000010 0.000010 0.000010 0.000010 0.000010 0.000010 0.000010 0.000010 0.000010 0.000010 0.000010 0.000010 0.000010 0.000010
0.639087 0.052344 0.020688 0.006673 0.024319 0.038331 0.000010 0.016581 0.076044 0.037820 0.010856 0.000010 0.047885 0.007606 0.000010 0.021737
0.568685 0.105888 0.049199 0.000010 0.038337 0.000010 0.010235 0.002332 0.051502 0.052564 0.005318 0.000010 0.087344 0.024091 0.000010 0.004465
0.531779 0.000010 0.039904 0.014226 0.009764 0.033366 0.042714 0.000010 0.228114 0.038733 0.000010 0.000010 0.061264 0.000077 0.000010 0.000010
0.999850 0.000010 0.000010 0.000010 0.000010 0.000010 0.000010 0.000010 0.000010 0.000010 0.000010 0.000010 0.000010 0.000010 0.000010 0.000010
0.159968 0.207593 0.000010 0.008516 0.011257 0.054103 0.049295 0.016026 0.377714 0.064392 0.000010 0.027467 0.023619 0.000010 0.000010 0.000010
0.863569 0.000010 0.000010 0.000010 0.000010 0.040658 0.000010 0.000010 0.095643 0.000010 0.000010 0.000010 0.000010 0.000010 0.000010 0.000010
0.302914 0.047993 0.021708 0.015931 0.000010 0.004780 0.046181 0.002828 0.360770 0.079958 0.007753 0.050842 0.031459 0.026853 0.000010 0.000010
0.421181 0.065073 0.017837 0.008232 0.037862 0.011042 0.054091 0.000010 0.234714 0.045619 0.032069 0.017939 0.054301 0.000010 0.000010 0.000010
0.465283 0.000010 0.021719 0.000010 0.000010 0.000010 0.023911 0.005788 0.302421 0.051200 0.046561 0.021154 0.037200 0.024701 0.000010 0.000010
0.983117 0.000010 0.000010 0.000010 0.000010 0.000010 0.000470 0.000010 0.010389 0.005905 0.000010 0.000010 0.000010 0.000010 0.000010 0.000010
0.999850 0.000010 0.000010 0.000010 0.000010 0.000010 0.000010 0.000010 0.000010 0.000010 0.000010 0.000010 0.000010 0.000010 0.000010 0.000010
0.999850 0.000010 0.000010 0.000010 0.000010 0.000010 0.000010 0.000010 0.000010 0.000010 0.000010 0.000010 0.000010 0.000010 0.000010 0.000010
0.000010 0.000010 0.000010 0.000010 0.000010 0.000010 0.000010 0.000010 0.999850 0.000010 0.000010 0.000010 0.000010 0.000010 0.000010 0.000010
0.000010 0.000010 0.000010 0.000010 0.000010 0.000010 0.000010 0.000010 0.999850 0.000010 0.000010 0.000010 0.000010 0.000010 0.000010 0.000010
0.000010 0.000010 0.000010 0.000010 0.000010 0.000010 0.000010 0.000010 0.999850 0.000010 0.000010 0.000010 0.000010 0.000010 0.000010 0.000010
0.000010 0.000010 0.000010 0.000010 0.000010 0.000010 0.000010 0.000010 0.999850 0.000010 0.000010 0.000010 0.000010 0.000010 0.000010 0.000010
0.000010 0.000010 0.000010 0.000010 0.000010 0.000010 0.000010 0.000010 0.999850 0.000010 0.000010 0.000010 0.000010 0.000010 0.000010 0.000010
0.000010 0.000010 0.000010 0.000010 0.000010 0.000010 0.000010 0.000010 0.999850 0.000010 0.000010 0.000010 0.000010 0.000010 0.000010 0.000010
0.000010 0.000010 0.000010 0.000010 0.000010 0.000010 0.000010 0.000010 0.999850 0.000010 0.000010 0.000010 0.000010 0.000010 0.000010 0.000010
0.000010 0.000010 0.000010 0.000010 0.000010 0.000010 0.000010 0.000010 0.999850 0.000010 0.000010 0.000010 0.000010 0.000010 0.000010 0.000010
0.000010 0.000010 0.000010 0.000010 0.000010 0.020818 0.000010 0.002913 0.976139 0.000010 0.000010 0.000010 0.000010 0.000010 0.000010 0.000010
0.000010 0.000010 0.000010 0.000010 0.000010 0.000010 0.000010 0.000010 0.999850 0.000010 0.000010 0.000010 0.000010 0.000010 0.000010 0.000010
0.000010 0.000010 0.000010 0.000010 0.000010 0.000010 0.000010 0.000010 0.999850 0.000010 0.000010 0.000010 0.000010 0.000010 0.000010 0.000010
0.000010 0.000010 0.000010 0.000010 0.000010 0.000010 0.000010 0.000010 0.999850 0.000010 0.000010 0.000010 0.000010 0.000010 0.000010 0.000010
0.000010 0.000010 0.000010 0.000010 0.000010 0.000010 0.000010 0.000010 0.999850 0.000010 0.000010 0.000010 0.000010 0.000010 0.000010 0.000010
0.000010 0.000010 0.000010 0.000010 0.000010 0.000010 0.000010 0.000010 0.999850 0.000010 0.000010 0.000010 0.000010 0.000010 0.000010 0.000010
0.000010 0.000010 0.000010 0.000010 0.000010 0.000010 0.000010 0.000010 0.999850 0.000010 0.000010 0.000010 0.000010 0.000010 0.000010 0.000010
0.000010 0.000010 0.000010 0.000010 0.000010 0.000010 0.000010 0.000010 0.999850 0.000010 0.000010 0.000010 0.000010 0.000010 0.000010 0.000010
0.000010 0.000010 0.000010 0.000010 0.000010 0.000010 0.000010 0.000010 0.999850 0.000010 0.000010 0.000010 0.000010 0.000010 0.000010 0.000010
0.000010 0.000010 0.000010 0.000010 0.000010 0.000010 0.020586 0.000010 0.979274 0.000010 0.000010 0.000010 0.000010 0.000010 0.000010 0.000010
0.000010 0.000010 0.000010 0.000010 0.000010 0.000010 0.000010 0.000010 0.999850 0.000010 0.000010 0.000010 0.000010 0.000010 0.000010 0.000010
0.000010 0.000010 0.000010 0.000010 0.000010 0.000010 0.000010 0.000010 0.999850 0.000010 0.000010 0.000010 0.000010 0.000010 0.000010 0.000010
0.000010 0.000010 0.000010 0.000010 0.000010 0.000010 0.000011 0.000010 0.000010 0.000010 0.000010 0.000010 0.000010 0.999849 0.000010 0.000010
0.000010 0.000010 0.000010 0.000010 0.000010 0.000010 0.000010 0.000010 0.000010 0.000010 0.000010 0.000010 0.000010 0.999850 0.000010 0.000010
0.000010 0.000010 0.000010 0.000010 0.000010 0.000010 0.000010 0.000010 0.000010 0.000010 0.000010 0.000010 0.000010 0.999850 0.000010 0.000010
0.000010 0.000010 0.000010 0.000010 0.000010 0.000010 0.000010 0.000010 0.000010 0.000010 0.000010 0.000010 0.000010 0.999850 0.000010 0.000010
0.000010 0.000010 0.000010 0.000010 0.000010 0.000010 0.000010 0.000010 0.000010 0.000010 0.000010 0.000010 0.000010 0.999850 0.000010 0.000010
0.000010 0.000010 0.000010 0.000010 0.000010 0.000010 0.000010 0.000010 0.000010 0.000010 0.000010 0.000010 0.000010 0.999850 0.000010 0.000010
0.000010 0.000010 0.000010 0.000010 0.000010 0.010323 0.000010 0.000010 0.022001 0.034892 0.000010 0.000010 0.000010 0.932665 0.000010 0.000010
0.000010 0.000010 0.000010 0.000010 0.000010 0.000010 0.000010 0.000010 0.000010 0.000010 0.000010 0.000010 0.000010 0.999850 0.000010 0.000010
0.000010 0.000010 0.000010 0.000010 0.000010 0.000010 0.000010 0.000010 0.000010 0.000010 0.000010 0.000010 0.000010 0.999850 0.000010 0.000010
0.000010 0.000010 0.000010 0.000010 0.000010 0.000011 0.000010 0.000010 0.000010 0.000010 0.000010 0.000010 0.000010 0.999848 0.000011 0.000010
0.000010 0.465825 0.000010 0.128299 0.005771 0.022826 0.025556 0.027424 0.031287 0.121123 0.009023 0.069413 0.000010 0.069385 0.000010 0.024028
0.000010 0.098942 0.000010 0.812256 0.000010 0.000010 0.000010 0.000010 0.000010 0.085250 0.000010 0.003431 0.000010 0.000010 0.000010 0.000010
0.000010 0.000010 0.000010 0.999850 0.000010 0.000010 0.000010 0.000010 0.000010 0.000010 0.000010 0.000010 0.000010 0.000010 0.000010 0.000010
0.000010 0.000010 0.000010 0.999850 0.000010 0.000010 0.000010 0.000010 0.000010 0.000010 0.000010 0.000010 0.000010 0.000010 0.000010 0.000010
0.000010 0.000010 0.000010 0.999850 0.000010 0.000010 0.000010 0.000010 0.000010 0.000010 0.000010 0.000010 0.000010 0.000010 0.000010 0.000010
0.000010 0.127207 0.000010 0.773446 0.000010 0.000010 0.004717 0.000010 0.030712 0.043784 0.000010 0.000010 0.000010 0.020034 0.000010 0.000010
0.000010 0.000010 0.000010 0.999850 0.000010 0.000010 0.000010 0.000010 0.000010 0.000010 0.000010 0.000010 0.000010 0.000010 0.000010 0.000010
0.000010 0.064763 0.000010 0.769385 0.000010 0.000010 0.000010 0.004705 0.021226 0.097184 0.000010 0.000010 0.000010 0.042636 0.000010 0.000010
0.000010 0.032269 0.000010 0.845947 0.000010 0.000010 0.000010 0.012206 0.000016 0.067488 0.000010 0.038747 0.000010 0.000010 0.000010 0.003237
0.000010 0.027312 0.000010 0.874847 0.000010 0.000010 0.000010 0.000010 0.032707 0.000010 0.000010 0.065014 0.000010 0.000010 0.000010 0.000010
0.000010 0.071329 0.000010 0.804964 0.000010 0.000010 0.000010 0.000010 0.013709 0.109877 0.000010 0.000010 0.000010 0.000010 0.000010 0.000010
0.000010 0.000010 0.000010 0.999850 0.000010 0.000010 0.000010 0.000010 0.000010 0.000010 0.000010 0.000010 0.000010 0.000010 0.000010 0.000010
0.000010 0.000010 0.000010 0.999850 0.000010 0.000010 0.000010 0.000010 0.000010 0.000010 0.000010 0.000010 0.000010 0.000010 0.000010 0.000010
0.000010 0.000010 0.000010 0.999850 0.000010 0.000010 0.000010 0.000010 0.000010 0.000010 0.000010 0.000010 0.000010 0.000010 0.000010 0.000010
0.000010 0.000010 0.000010 0.999850 0.000010 0.000010 0.000010 0.000010 0.000010 0.000010 0.000010 0.000010 0.000010 0.000010 0.000010 0.000010
0.000010 0.342441 0.000010 0.627990 0.000010 0.000010 0.000010 0.000010 0.000010 0.000010 0.000010 0.021871 0.000010 0.007577 0.000010 0.000010
0.000010 0.000010 0.000010 0.999846 0.000010 0.000010 0.000010 0.000014 0.000010 0.000010 0.000010 0.000010 0.000010 0.000010 0.000010 0.000010
0.000010 0.000010 0.000010 0.999850 0.000010 0.000010 0.000010 0.000010 0.000010 0.000010 0.000010 0.000010 0.000010 0.000010 0.000010 0.000010
0.000010 0.648234 0.013141 0.021642 0.057244 0.000010 0.013081 0.007241 0.000010 0.086737 0.029495 0.041185 0.033925 0.018067 0.000010 0.029969
0.000010 0.000016 0.000010 0.999837 0.000010 0.000010 0.000010 0.000017 0.000010 0.000010 0.000010 0.000010 0.000010 0.000010 0.000010 0.000010
0.040460 0.456080 0.039410 0.043783 0.109064 0.033412 0.037352 0.002270 0.056117 0.076277 0.019689 0.016769 0.035516 0.020741 0.000010 0.013048
0.000010 0.000010 0.000010 0.999850 0.000010 0.000010 0.000010 0.000010 0.000010 0.000010 0.000010 0.000010 0.000010 0.000010 0.000010 0.000010
0.000010 0.000010 0.000010 0.999844 0.000010 0.000013 0.000010 0.000013 0.000010 0.000010 0.000010 0.000010 0.000010 0.000010 0.000010 0.000010
0.044728 0.641809 0.023726 0.033297 0.105611 0.013189 0.000010 0.000010 0.037801 0.036517 0.014140 0.002634 0.037687 0.001316 0.000010 0.007515
0.000010 0.105312 0.000010 0.831252 0.000010 0.000010 0.000010 0.000010 0.000010 0.044534 0.000010 0.018773 0.000010 0.000019 0.000010 0.000010
0.000010 0.628961 0.047140 0.000010 0.137377 0.000010 0.010859 0.001395 0.000010 0.010618 0.021775 0.024231 0.116358 0.000010 0.001227 0.000010
0.009004 0.676043 0.000010 0.000010 0.163420 0.000010 0.000010 0.000168 0.000010 0.000010 0.000010 0.000010 0.151255 0.000010 0.000010 0.000010
0.021961 0.655572 0.011271 0.000010 0.165171 0.000010 0.000010 0.000010 0.000010 0.000010 0.000010 0.000010 0.145914 0.000010 0.000010 0.000010
0.000010 0.000010 0.000010 0.000010 0.000010 0.000010 0.000010 0.000010 0.000010 0.000010 0.999850 0.000010 0.000010 0.000010 0.000010 0.000010
0.000010 0.464151 0.000010 0.058526 0.000010 0.000010 0.016358 0.006674 0.045457 0.131643 0.200162 0.017858 0.000010 0.059101 0.000010 0.000010
0.000010 0.536161 0.000010 0.008723 0.000010 0.009871 0.008709 0.024839 0.007028 0.140271 0.228732 0.035596 0.000010 0.000010 0.000010 0.000010
0.000010 0.000010 0.000010 0.000010 0.000010 0.000010 0.000010 0.000012 0.000010 0.000010 0.999847 0.000010 0.000010 0.000010 0.000011 0.000010
0.000010 0.000010 0.000010 0.000010 0.000010 0.000010 0.000010 0.000010 0.000010 0.000010 0.999850 0.000010 0.000010 0.000010 0.000010 0.000010
0.000010 0.512064 0.000010 0.000010 0.000010 0.030008 0.029544 0.015612 0.034961 0.077710 0.266153 0.033868 0.000010 0.000010 0.000010 0.000010
0.000010 0.000010 0.000010 0.000010 0.000010 0.000010 0.007715 0.000010 0.000010 0.131315 0.774003 0.000010 0.059785 0.027072 0.000010 0.000010
0.000010 0.000010 0.000010 0.000010 0.000010 0.000010 0.000010 0.000012 0.000010 0.000010 0.999847 0.000010 0.000010 0.000010 0.000011 0.000010
0.000010 0.000010 0.000010 0.000010 0.000010 0.000010 0.000010 0.000010 0.000010 0.000010 0.999850 0.000010 0.000010 0.000010 0.000010 0.000010
0.000010 0.007563 0.000010 0.000010 0.000010 0.000010 0.032441 0.005526 0.000010 0.155063 0.759304 0.012731 0.000010 0.027280 0.000010 0.000010
0.000010 0.148286 0.000010 0.002817 0.000010 0.000010 0.533897 0.000010 0.067145 0.199371 0.000010 0.010392 0.000010 0.038001 0.000010 0.000010
0.000010 0.000010 0.000010 0.000010 0.000010 0.000010 0.999850 0.000010 0.000010 0.000010 0.000010 0.000010 0.000010 0.000010 0.000010 0.000010
0.000010 0.276507 0.000010 0.022792 0.000010 0.039541 0.296118 0.021864 0.102884 0.212369 0.000010 0.000010 0.000010 0.027845 0.000010 0.000010
0.000011 0.000010 0.000010 0.000010 0.000010 0.000010 0.999849 0.000010 0.000010 0.000010 0.000010 0.000010 0.000010 0.000010 0.000010 0.000010
0.000010 0.000010 0.000010 0.000010 0.000010 0.000010 0.999845 0.000010 0.000010 0.000010 0.000010 0.000010 0.000010 0.000015 0.000010 0.000010
0.000010 0.000010 0.000010 0.000010 0.000010 0.000010 0.999850 0.000010 0.000010 0.000010 0.000010 0.000010 0.000010 0.000010 0.000010 0.000010
0.000010 0.167839 0.000010 0.014078 0.000010 0.000014 0.496092 0.000010 0.072229 0.177106 0.000010 0.000010 0.000010 0.061567 0.000010 0.010997
0.000010 0.000010 0.000010 0.000010 0.000010 0.000010 0.999850 0.000010 0.000010 0.000010 0.000010 0.000010 0.000010 0.000010 0.000010 0.000010
0.000010 0.000010 0.000010 0.000010 0.000010 0.000010 0.999850 0.000010 0.000010 0.000010 0.000010 0.000010 0.000010 0.000010 0.000010 0.000010
0.000010 0.266745 0.000010 0.060236 0.009195 0.019290 0.294989 0.002181 0.090899 0.146200 0.000010 0.037647 0.000010 0.060783 0.000010 0.011784
0.000010 0.912533 0.000010 0.000010 0.000010 0.000010 0.039656 0.021825 0.000010 0.025866 0.000010 0.000010 0.000010 0.000010 0.000010 0.000010
0.000010 0.995403 0.000010 0.000010 0.000010 0.000010 0.004457 0.000010 0.000010 0.000010 0.000010 0.000010 0.000010 0.000010 0.000010 0.000010
0.000010 0.952192 0.000010 0.000010 0.000010 0.000010 0.000010 0.000010 0.000010 0.047668 0.000010 0.000010 0.000010 0.000010 0.000010 0.000010
0.000010 0.766491 0.000010 0.002661 0.000010 0.045251 0.030195 0.003306 0.019374 0.070358 0.000010 0.001656 0.000010 0.049524 0.000010 0.011126
0.000010 0.999850 0.000010 0.000010 0.000010 0.000010 0.000010 0.000010 0.000010 0.000010 0.000010 0.000010 0.000010 0.000010 0.000010 0.000010
0.000010 0.999850 0.000010 0.000010 0.000010 0.000010 0.000010 0.000010 0.000010 0.000010 0.000010 0.000010 0.000010 0.000010 0.000010 0.000010
0.000010 0.908664 0.000010 0.000010 0.000010 0.000010 0.000010 0.000010 0.000010 0.091196 0.000010 0.000010 0.000010 0.000010 0.000010 0.000010
0.000010 0.609299 0.000010 0.006389 0.000010 0.079303 0.045217 0.027414 0.013634 0.139248 0.019088 0.025654 0.000010 0.026938 0.007767 0.000010
0.000010 0.775317 0.000010 0.000019 0.002507 0.049547 0.016375 0.001427 0.039260 0.066177 0.000010 0.032727 0.000010 0.008551 0.000010 0.008043
0.000010 0.679013 0.000010 0.015497 0.000010 0.050030 0.021979 0.009488 0.014299 0.115032 0.017370 0.015204 0.000010 0.018469 0.000010 0.043569
0.000010 0.961419 0.000010 0.000010 0.000010 0.000010 0.001246 0.000010 0.000010 0.000010 0.000010 0.007430 0.000010 0.029785 0.000010 0.000010
0.000010 0.981747 0.000010 0.000010 0.000010 0.000010 0.017895 0.000010 0.000010 0.000010 0.000010 0.000013 0.000010 0.000226 0.000010 0.000010
0.000010 0.684261 0.000010 0.042847 0.017492 0.023400 0.028350 0.024060 0.063120 0.054237 0.000010 0.000010 0.000010 0.029540 0.000010 0.032634
0.000010 0.757495 0.000010 0.035451 0.000010 0.035970 0.019122 0.000010 0.037472 0.064607 0.000010 0.031169 0.000010 0.007899 0.000010 0.010745
0.000010 0.643375 0.013605 0.028676 0.056998 0.000010 0.026080 0.006218 0.000010 0.109266 0.000010 0.040031 0.036507 0.011172 0.000010 0.028022
0.000010 0.999850 0.000010 0.000010 0.000010 0.000010 0.000010 0.000010 0.000010 0.000010 0.000010 0.000010 0.000010 0.000010 0.000010 0.000010
0.000010 0.999850 0.000010 0.000010 0.000010 0.000010 0.000010 0.000010 0.000010 0.000010 0.000010 0.000010 0.000010 0.000010 0.000010 0.000010
0.000010 0.949405 0.000010 0.000010 0.000010 0.000010 0.010906 0.006643 0.000010 0.000010 0.000010 0.032927 0.000010 0.000010 0.000010 0.000010
0.000010 0.905829 0.000010 0.000010 0.000010 0.000010 0.035815 0.014474 0.000010 0.020822 0.000010 0.022950 0.000010 0.000010 0.000010 0.000010
0.000010 0.595625 0.000010 0.043295 0.029033 0.020008 0.048105 0.000018 0.060622 0.118442 0.040238 0.025629 0.000010 0.012647 0.000010 0.006297
0.000010 0.667133 0.000010 0.024312 0.007735 0.039395 0.027641 0.017626 0.076356 0.064885 0.000010 0.023969 0.000010 0.030476 0.000010 0.020421
0.000010 0.696093 0.000010 0.049883 0.000010 0.034305 0.000010 0.019322 0.032206 0.080876 0.027829 0.019248 0.000010 0.040167 0.000010 0.000010
0.000010 0.000010 0.000010 0.000010 0.000010 0.000010 0.000010 0.000010 0.000010 0.999850 0.000010 0.000010 0.000010 0.000010 0.000010 0.000010
0.000010 0.000010 0.000010 0.000010 0.000010 0.000010 0.000010 0.000010 0.000010 0.999850 0.000010 0.000010 0.000010 0.000010 0.000010 0.000010
0.000010 0.000010 0.000010 0.000010 0.000010 0.000010 0.000010 0.000010 0.000010 0.999850 0.000010 0.000010 0.000010 0.000010 0.000010 0.000010
0.000010 0.000010 0.000010 0.000010 0.000010 0.000010 0.000010 0.000010 0.000010 0.999850 0.000010 0.000010 0.000010 0.000010 0.000010 0.000010
0.000010 0.000010 0.032786 0.000010 0.000010 0.000010 0.000010 0.000010 0.000010 0.882378 0.000010 0.000010 0.084706 0.000010 0.000010 0.000010
0.000010 0.000010 0.000010 0.000010 0.000010 0.000010 0.000010 0.000010 0.000010 0.999850 0.000010 0.000010 0.000010 0.000010 0.000010 0.000010
0.068904 0.563730 0.021656 0.030913 0.014318 0.000010 0.035921 0.021355 0.068749 0.048322 0.000010 0.004511 0.079440 0.042142 0.000010 0.000010
0.000010 0.428296 0.000010 0.034469 0.000010 0.017544 0.077791 0.015782 0.112955 0.223561 0.000010 0.000010 0.000010 0.053906 0.000010 0.035626
0.000010 0.000010 0.000010 0.000010 0.000010 0.000010 0.000010 0.000010 0.000010 0.999850 0.000010 0.000010 0.000010 0.000010 0.000010 0.000010
0.000010 0.418052 0.000010 0.002727 0.013733 0.061063 0.116602 0.017258 0.138748 0.176675 0.000010 0.005340 0.000010 0.020576 0.017469 0.011717
0.000010 0.000010 0.000010 0.000010 0.000010 0.000010 0.000010 0.000010 0.000010 0.999850 0.000010 0.000010 0.000010 0.000010 0.000010 0.000010
0.000010 0.000010 0.000010 0.000010 0.000010 0.000010 0.000010 0.000010 0.000010 0.999850 0.000010 0.000010 0.000010 0.000010 0.000010 0.000010
0.000010 0.861446 0.000010 0.000010 0.000010 0.000010 0.018572 0.000010 0.101978 0.000010 0.000010 0.017884 0.000010 0.000010 0.000010 0.000010
0.000010 0.728128 0.000010 0.047420 0.000010 0.000019 0.026604 0.000010 0.101073 0.062099 0.000010 0.015548 0.000010 0.019029 0.000010 0.000010
0.000010 0.744880 0.000010 0.034566 0.000010 0.000010 0.039046 0.009749 0.100314 0.019365 0.007115 0.027720 0.000010 0.001508 0.000010 0.015678
0.000010 0.855184 0.000010 0.000010 0.000010 0.000010 0.015247 0.000010 0.122069 0.000010 0.000010 0.002678 0.000010 0.004713 0.000010 0.000010
0.000010 0.640140 0.000010 0.066071 0.000010 0.033728 0.018844 0.009251 0.113887 0.088491 0.000010 0.011635 0.000010 0.017883 0.000010 0.000010
0.000010 0.084948 0.000010 0.678830 0.000010 0.000010 0.000010 0.020099 0.071196 0.123444 0.000010 0.006344 0.000010 0.008194 0.000010 0.006865
0.000010 0.000010 0.000010 0.851927 0.000010 0.000010 0.000010 0.000010 0.000010 0.147933 0.000010 0.000010 0.000010 0.000010 0.000010 0.000010
0.000010 0.541247 0.000010 0.065992 0.000010 0.049973 0.051329 0.019452 0.117579 0.131789 0.000010 0.000010 0.000010 0.022559 0.000010 0.000010
0.000010 0.170819 0.010843 0.324841 0.015310 0.000010 0.000010 0.012480 0.058474 0.396636 0.000010 0.000010 0.000010 0.010517 0.000010 0.000010
0.000010 0.060610 0.000010 0.082542 0.000010 0.000010 0.037038 0.419235 0.017301 0.298926 0.000010 0.060191 0.000010 0.018094 0.000010 0.005993
0.000010 0.123898 0.000010 0.031731 0.763461 0.000010 0.000010 0.000010 0.000010 0.000010 0.000010 0.000010 0.000010 0.080790 0.000010 0.000010
0.000011 0.000010 0.000010 0.000010 0.999848 0.000010 0.000010 0.000010 0.000010 0.000010 0.000010 0.000010 0.000010 0.000010 0.000011 0.000010
0.000010 0.242774 0.000010 0.352735 0.340534 0.000010 0.016204 0.000415 0.000010 0.000010 0.000010 0.027618 0.000010 0.019630 0.000010 0.000010
0.000010 0.000010 0.000010 0.000010 0.999850 0.000010 0.000010 0.000010 0.000010 0.000010 0.000010 0.000010 0.000010 0.000010 0.000010 0.000010
0.014205 0.631113 0.000010 0.007559 0.099771 0.010078 0.001089 0.004007 0.028946 0.077528 0.018418 0.029358 0.018974 0.040858 0.000010 0.018076
0.013726 0.615078 0.036466 0.005785 0.137330 0.000010 0.000016 0.000507 0.000010 0.033435 0.038682 0.000010 0.098257 0.000010 0.000010 0.020668
0.042475 0.509098 0.013444 0.056182 0.072102 0.000010 0.033120 0.005197 0.000010 0.079326 0.038745 0.015980 0.062786 0.043561 0.000010 0.027952
0.000010 0.000010 0.000010 0.000010 0.999850 0.000010 0.000010 0.000010 0.000010 0.000010 0.000010 0.000010 0.000010 0.000010 0.000010 0.000010
0.000010 0.068352 0.000010 0.034259 0.747626 0.037406 0.000010 0.000010 0.023521 0.064940 0.000010 0.000010 0.000010 0.023806 0.000010 0.000010
0.000010 0.000010 0.000010 0.000010 0.999847 0.000010 0.000010 0.000010 0.000010 0.000010 0.000010 0.000010 0.000013 0.000010 0.000010 0.000010
0.000010 0.585921 0.019123 0.056556 0.160380 0.002206 0.027650 0.000010 0.000010 0.003581 0.031407 0.000793 0.052346 0.016808 0.000010 0.043189
0.010332 0.604061 0.034724 0.008031 0.127636 0.000010 0.019069 0.000010 0.059305 0.000010 0.027314 0.000010 0.093048 0.016420 0.000010 0.000010
0.000010 0.452054 0.000010 0.011050 0.004897 0.020491 0.058642 0.027634 0.062851 0.246813 0.000010 0.057554 0.000010 0.027177 0.000010 0.030787
0.000010 0.416380 0.000010 0.077443 0.000017 0.005358 0.054989 0.038521 0.097897 0.112344 0.014822 0.082666 0.000010 0.058366 0.000010 0.041157
0.000010 0.000010 0.000010 0.000010 0.000010 0.000010 0.000010 0.000010 0.000010 0.000010 0.000010 0.999850 0.000010 0.000010 0.000010 0.000010
0.000010 0.000010 0.000010 0.000010 0.000010 0.000010 0.000010 0.000010 0.000010 0.000010 0.000010 0.999850 0.000010 0.000010 0.000010 0.000010
0.000010 0.465274 0.000010 0.095779 0.000010 0.050607 0.025736 0.029602 0.059494 0.128124 0.000010 0.094180 0.000010 0.034161 0.000010 0.016984
0.000010 0.000010 0.000010 0.000010 0.000010 0.000010 0.000010 0.000010 0.000010 0.000010 0.000010 0.999850 0.000010 0.000010 0.000010 0.000010
0.000010 0.000010 0.000010 0.000010 0.000010 0.000010 0.000010 0.000010 0.000010 0.000010 0.000010 0.999845 0.000010 0.000015 0.000010 0.000010
0.000010 0.360903 0.000010 0.028551 0.000010 0.000010 0.004970 0.039318 0.101988 0.040405 0.000010 0.409842 0.000010 0.013943 0.000010 0.000010
0.000010 0.000010 0.000010 0.713128 0.000010 0.000010 0.000010 0.004425 0.000010 0.282318 0.000010 0.000010 0.000010 0.000010 0.000010 0.000010
0.000010 0.000010 0.000010 0.041741 0.000010 0.000010 0.014502 0.697423 0.000010 0.204946 0.000010 0.041278 0.000010 0.000010 0.000010 0.000010
0.000010 0.648505 0.000010 0.051840 0.000010 0.000010 0.000010 0.000010 0.023945 0.201266 0.000010 0.033182 0.000010 0.041162 0.000010 0.000010
0.000010 0.581725 0.000010 0.055421 0.012772 0.000010 0.025152 0.012867 0.000623 0.189709 0.026230 0.052033 0.000010 0.040042 0.003375 0.000010
0.000017 0.673967 0.000010 0.070070 0.000010 0.000010 0.004475 0.015988 0.000010 0.160043 0.000010 0.015057 0.000010 0.060303 0.000010 0.000010
0.000010 0.592505 0.000010 0.079638 0.000010 0.013714 0.014002 0.021645 0.062308 0.140692 0.000010 0.014539 0.000010 0.054867 0.000010 0.006029
0.000010 0.544406 0.000010 0.072045 0.001420 0.021941 0.025592 0.012296 0.031317 0.194987 0.026724 0.023748 0.000010 0.045473 0.000010 0.000010
0.000010 0.000010 0.000010 0.000010 0.000010 0.000010 0.000010 0.000010 0.000010 0.999845 0.000010 0.000010 0.000015 0.000010 0.000010 0.000010
0.000010 0.000010 0.000010 0.000010 0.000010 0.000010 0.000010 0.000010 0.000010 0.999845 0.000010 0.000010 0.000015 0.000010 0.000010 0.000010
0.014181 0.599154 0.001545 0.025595 0.000010 0.016972 0.032292 0.014226 0.088609 0.137562 0.000010 0.000777 0.016665 0.030031 0.000010 0.022360
0.000010 0.776831 0.000010 0.000010 0.000010 0.000010 0.000010 0.000010 0.000010 0.202076 0.000010 0.000010 0.000010 0.020963 0.000010 0.000010
0.000010 0.796526 0.000010 0.000010 0.000010 0.000010 0.005692 0.000121 0.000010 0.167941 0.000010 0.000010 0.000010 0.029610 0.000010 0.000010
0.000010 0.944811 0.000010 0.000010 0.001944 0.000010 0.000010 0.006289 0.000010 0.000010 0.021010 0.000010 0.025836 0.000010 0.000010 0.000010
0.000010 0.619641 0.000010 0.059157 0.000010 0.021767 0.013538 0.029546 0.038055 0.142231 0.014217 0.029774 0.000010 0.032014 0.000010 0.000010
0.000010 0.629788 0.000010 0.059089 0.019345 0.000010 0.020714 0.015868 0.001010 0.190913 0.000010 0.030395 0.000010 0.032809 0.000010 0.000010
0.000010 0.999850 0.000010 0.000010 0.000010 0.000010 0.000010 0.000010 0.000010 0.000010 0.000010 0.000010 0.000010 0.000010 0.000010 0.000010
0.000010 0.999850 0.000010 0.000010 0.000010 0.000010 0.000010 0.000010 0.000010 0.000010 0.000010 0.000010 0.000010 0.000010 0.000010 0.000010
0.000010 0.719626 0.000010 0.065448 0.000010 0.016977 0.000010 0.006134 0.053841 0.122162 0.000517 0.015213 0.000010 0.000010 0.000010 0.000010
0.000010 0.749602 0.000010 0.014991 0.000010 0.023906 0.008111 0.000010 0.017987 0.133625 0.000010 0.018325 0.000010 0.033372 0.000010 0.000010
0.000010 0.575677 0.000010 0.072470 0.000010 0.026146 0.009785 0.007473 0.117951 0.124285 0.027988 0.028109 0.000010 0.010056 0.000010 0.000010
0.000010 0.693796 0.000010 0.086400 0.000010 0.002922 0.025091 0.015928 0.037077 0.103274 0.000010 0.029073 0.000010 0.006370 0.000010 0.000010
0.006274 0.639116 0.000010 0.028190 0.016733 0.031548 0.000010 0.021141 0.016583 0.133337 0.008965 0.046125 0.000010 0.051939 0.000010 0.000010
0.029271 0.353716 0.000010 0.033188 0.000010 0.043039 0.015037 0.021432 0.047636 0.006464 0.001175 0.019069 0.000010 0.043735 0.072815 0.313393
0.000010 0.003828 0.023187 0.008767 0.000010 0.000010 0.024358 0.010452 0.023366 0.000010 0.030365 0.005119 0.019541 0.038119 0.002657 0.810202
0.000010 0.000010 0.000010 0.043719 0.000010 0.000010 0.005784 0.001668 0.000010 0.000010 0.000010 0.000010 0.000010 0.000010 0.000010 0.948709
0.024550 0.119592 0.000010 0.000010 0.000010 0.000010 0.000010 0.010834 0.000010 0.042924 0.000010 0.001418 0.000010 0.017962 0.000010 0.782630
0.000010 0.000010 0.000010 0.000010 0.000010 0.000010 0.000010 0.000010 0.000010 0.000010 0.000010 0.000010 0.000010 0.000010 0.000010 0.999850
0.000010 0.000010 0.000010 0.000010 0.000010 0.003339 0.000010 0.000010 0.000010 0.090897 0.000010 0.015483 0.000010 0.003998 0.000010 0.886173
0.000010 0.000010 0.000010 0.000010 0.000010 0.000010 0.000010 0.000010 0.000010 0.018888 0.000010 0.017919 0.000010 0.057568 0.002668 0.902847
0.000010 0.000010 0.000010 0.000010 0.000010 0.000010 0.000010 0.000010 0.000010 0.000010 0.000010 0.000010 0.000010 0.000010 0.000010 0.999850
0.000010 0.000010 0.000010 0.000010 0.000010 0.000010 0.000010 0.010607 0.000010 0.000010 0.000010 0.019735 0.000010 0.062208 0.000010 0.907330
0.000010 0.000010 0.000010 0.000010 0.000010 0.000010 0.000010 0.000010 0.000010 0.000010 0.000010 0.000010 0.000010 0.000010 0.000010 0.999850
0.000010 0.000010 0.000010 0.000010 0.000010 0.000010 0.000010 0.000010 0.000010 0.091460 0.000010 0.010037 0.000010 0.023754 0.000010 0.874629
0.000010 0.077658 0.000010 0.009868 0.000010 0.038305 0.011858 0.000010 0.022335 0.013689 0.000010 0.005425 0.000010 0.012733 0.000010 0.808060
0.000010 0.000010 0.000010 0.000010 0.000010 0.000010 0.032994 0.000010 0.000010 0.000010 0.000010 0.000010 0.000010 0.016931 0.000010 0.949945
0.000010 0.000010 0.000010 0.000010 0.000010 0.000010 0.000010 0.000010 0.000010 0.000010 0.000010 0.000010 0.000010 0.000010 0.000010 0.999850
0.000010 0.000010 0.000010 0.000010 0.000010 0.000010 0.000010 0.000010 0.000010 0.000010 0.000010 0.000010 0.000010 0.000010 0.000010 0.999850
0.000019 0.000010 0.000010 0.000010 0.000010 0.000010 0.000010 0.000010 0.000010 0.000010 0.000010 0.000010 0.000010 0.000010 0.000010 0.999841
0.000016 0.000010 0.000010 0.000010 0.000010 0.000010 0.000010 0.000010 0.000010 0.000010 0.000010 0.000010 0.000010 0.000010 0.000010 0.999844
0.000010 0.000010 0.000010 0.000010 0.000010 0.000010 0.000010 0.000010 0.000010 0.000010 0.000010 0.000010 0.000010 0.000010 0.000010 0.999850
0.000010 0.000010 0.000010 0.000010 0.000010 0.000010 0.000010 0.000010 0.000010 0.000010 0.000010 0.000010 0.000010 0.000010 0.000010 0.999850
0.000010 0.000010 0.000010 0.000010 0.000010 0.000010 0.000010 0.000010 0.000010 0.000010 0.000010 0.000010 0.000010 0.000010 0.999850 0.000010
0.000010 0.000011 0.000010 0.000010 0.000010 0.000010 0.000010 0.000010 0.000010 0.000010 0.000010 0.000010 0.000010 0.000010 0.999849 0.000010
0.000010 0.000010 0.000010 0.000010 0.000010 0.000010 0.000010 0.000010 0.000010 0.000010 0.000010 0.000010 0.000010 0.000010 0.999850 0.000010
0.000010 0.000010 0.000010 0.000010 0.000010 0.000010 0.000010 0.000010 0.000010 0.000010 0.000010 0.000010 0.000010 0.000010 0.999850 0.000010
0.000010 0.000010 0.000010 0.000010 0.000010 0.000010 0.000010 0.000010 0.000010 0.000010 0.000010 0.000010 0.000010 0.000010 0.999850 0.000010
0.000010 0.000010 0.000010 0.000010 0.000010 0.000010 0.000010 0.000010 0.000010 0.000010 0.000010 0.000010 0.000010 0.000010 0.999850 0.000010
0.000010 0.000010 0.000010 0.000010 0.000010 0.000010 0.000010 0.000010 0.000010 0.000010 0.000010 0.000010 0.000010 0.000010 0.999850 0.000010
0.000010 0.096965 0.000010 0.037259 0.000010 0.047783 0.017393 0.000010 0.000010 0.021241 0.000010 0.000010 0.000010 0.000010 0.774202 0.005067
0.000010 0.163850 0.000010 0.000010 0.000010 0.128709 0.042019 0.014133 0.018673 0.040496 0.000010 0.001386 0.000010 0.034465 0.532976 0.023233
0.000010 0.083602 0.000010 0.000010 0.000010 0.013723 0.000010 0.000010 0.054393 0.001807 0.000010 0.026306 0.000010 0.000010 0.806476 0.013601
0.000010 0.157380 0.000010 0.000010 0.000010 0.073979 0.000010 0.003254 0.000010 0.021591 0.000010 0.000010 0.000010 0.000010 0.723489 0.020206
0.000010 0.000010 0.000010 0.000010 0.000010 0.000010 0.000010 0.000010 0.000010 0.000010 0.000010 0.000010 0.000010 0.000010 0.999850 0.000010
0.000011 0.000010 0.000010 0.000010 0.000010 0.000010 0.000010 0.000010 0.000010 0.000010 0.000010 0.000010 0.000010 0.000010 0.999849 0.000010
0.000010 0.048083 0.000010 0.062374 0.000010 0.000444 0.001037 0.000010 0.021494 0.029272 0.030530 0.035925 0.000010 0.000010 0.770441 0.000340
0.000010 0.035498 0.000010 0.000010 0.000010 0.000010 0.027085 0.018143 0.000010 0.000010 0.000010 0.021000 0.000010 0.043354 0.854820 0.000010
0.000010 0.000010 0.000010 0.017237 0.000010 0.054542 0.004214 0.000010 0.000010 0.070518 0.000010 0.022270 0.000010 0.016196 0.747497 0.067445
0.000010 0.483803 0.000010 0.000010 0.000010 0.339693 0.000668 0.000010 0.000010 0.000010 0.000010 0.000010 0.000010 0.016786 0.158941 0.000010
0.041299 0.419438 0.000010 0.000010 0.000010 0.349250 0.000010 0.000010 0.000010 0.000010 0.000010 0.000010 0.000010 0.000010 0.177063 0.012840
0.000010 0.357157 0.000010 0.004738 0.000010 0.352923 0.000010 0.017945 0.051458 0.000010 0.000010 0.006784 0.000010 0.025812 0.150475 0.032638
0.000010 0.385546 0.000010 0.027893 0.000010 0.344188 0.018540 0.000010 0.000010 0.000960 0.000010 0.009304 0.000010 0.015397 0.197838 0.000265
0.021988 0.320328 0.006216 0.012174 0.000010 0.320908 0.024337 0.000010 0.027670 0.000010 0.038714 0.006450 0.025706 0.000010 0.192286 0.003182
0.000010 0.027181 0.223098 0.010692 0.000010 0.157525 0.013630 0.000010 0.000010 0.000010 0.000010 0.000010 0.000010 0.016272 0.522623 0.028898
0.000010 0.000010 0.999850 0.000010 0.000010 0.000010 0.000010 0.000010 0.000010 0.000010 0.000010 0.000010 0.000010 0.000010 0.000010 0.000010
0.000010 0.000010 0.999850 0.000010 0.000010 0.000010 0.000010 0.000010 0.000010 0.000010 0.000010 0.000010 0.000010 0.000010 0.000010 0.000010
0.000010 0.000010 0.999849 0.000010 0.000011 0.000010 0.000010 0.000010 0.000010 0.000010 0.000010 0.000010 0.000010 0.000010 0.000010 0.000010
0.000010 0.000010 0.000010 0.000010 0.000010 0.000010 0.000010 0.000018 0.000015 0.000010 0.000010 0.000010 0.999838 0.000010 0.000010 0.000010
0.000010 0.000010 0.000010 0.000010 0.000010 0.000010 0.000010 0.000010 0.000010 0.000010 0.000010 0.000010 0.999850 0.000010 0.000010 0.000010
0.000010 0.381450 0.003015 0.022284 0.000010 0.256522 0.000010 0.000739 0.023680 0.018486 0.000010 0.000010 0.000010 0.000010 0.261804 0.031950
0.125408 0.034749 0.151361 0.001507 0.074410 0.003880 0.000010 0.000010 0.018779 0.000010 0.071615 0.000429 0.346220 0.000010 0.163753 0.007848
0.061795 0.063028 0.034785 0.023888 0.020535 0.105366 0.000010 0.006546 0.020852 0.037204 0.073311 0.000010 0.085934 0.024431 0.400112 0.042194
0.000010 0.355575 0.000010 0.009641 0.000010 0.335977 0.000010 0.000010 0.000010 0.000010 0.002122 0.008895 0.000010 0.011847 0.262785 0.013077
0.000016 0.405243 0.000010 0.000010 0.000010 0.299171 0.000010 0.000010 0.018024 0.000010 0.000010 0.004287 0.000013 0.000010 0.265781 0.007386
0.000010 0.503426 0.000010 0.000010 0.000010 0.308636 0.036339 0.000010 0.000010 0.000010 0.000010 0.000010 0.000010 0.000010 0.128013 0.023476
0.000010 0.527684 0.000010 0.000010 0.000010 0.303370 0.026536 0.008667 0.000010 0.000010 0.014941 0.000010 0.000010 0.000010 0.107219 0.011493
0.000010 0.455863 0.000010 0.000010 0.000010 0.296663 0.000010 0.009681 0.000010 0.000010 0.000010 0.001860 0.000010 0.011333 0.224499 0.000010
0.000010 0.412633 0.000010 0.000010 0.000010 0.293713 0.000010 0.000010 0.000010 0.000010 0.000010 0.000010 0.000010 0.000010 0.283145 0.010389
