# Supplementary material for: Genetic analysis of Thai cattle reveals a Southeast Asian indicine ancestry
Source: PeerJ. 2015 Oct 27;3:e1318. doi: 10.7717/peerj.1318 (PMC4627918; doi:10.7717/peerj.1318)
Supplement: Dataset S2 — The Q values inferred by ADMIXTURE for each modeled K are shown for each individual, which are labeled according to breed information. The data are organized into three folders, each of which represents the ADMIXTURE experiments described in Fig. S5. [file peerj-03-1318-s007.zip › SupplementDataS7/28experiments/experiment_12/17.Q]

0.000010 0.999839 0.000010 0.000010 0.000010 0.000011 0.000010 0.000010 0.000010 0.000010 0.000010 0.000010 0.000010 0.000010 0.000010 0.000010 0.000010
0.000010 0.999840 0.000010 0.000010 0.000010 0.000010 0.000010 0.000010 0.000010 0.000010 0.000010 0.000010 0.000010 0.000010 0.000010 0.000010 0.000010
0.000010 0.999840 0.000010 0.000010 0.000010 0.000010 0.000010 0.000010 0.000010 0.000010 0.000010 0.000010 0.000010 0.000010 0.000010 0.000010 0.000010
0.000010 0.999840 0.000010 0.000010 0.000010 0.000010 0.000010 0.000010 0.000010 0.000010 0.000010 0.000010 0.000010 0.000010 0.000010 0.000010 0.000010
0.000010 0.999840 0.000010 0.000010 0.000010 0.000010 0.000010 0.000010 0.000010 0.000010 0.000010 0.000010 0.000010 0.000010 0.000010 0.000010 0.000010
0.000010 0.999836 0.000010 0.000010 0.000010 0.000010 0.000010 0.000010 0.000010 0.000010 0.000010 0.000014 0.000010 0.000010 0.000010 0.000010 0.000010
0.000010 0.999834 0.000010 0.000010 0.000014 0.000010 0.000010 0.000010 0.000011 0.000010 0.000010 0.000010 0.000010 0.000010 0.000010 0.000010 0.000010
0.000010 0.999840 0.000010 0.000010 0.000010 0.000010 0.000010 0.000010 0.000010 0.000010 0.000010 0.000010 0.000010 0.000010 0.000010 0.000010 0.000010
0.000010 0.186954 0.000010 0.000010 0.518237 0.000010 0.000010 0.000010 0.071723 0.000010 0.000010 0.000010 0.000010 0.000010 0.055994 0.058112 0.108869
0.000010 0.180690 0.000010 0.000010 0.529269 0.000010 0.000010 0.000010 0.080302 0.000010 0.000010 0.000010 0.000010 0.000010 0.053257 0.062583 0.093788
0.000010 0.000010 0.000010 0.000010 0.131319 0.000010 0.000010 0.000010 0.087037 0.000010 0.004545 0.034040 0.000010 0.687738 0.029525 0.025696 0.000010
0.000010 0.000010 0.000010 0.000010 0.000010 0.000010 0.000010 0.000010 0.000010 0.000010 0.000010 0.000010 0.000010 0.999840 0.000010 0.000010 0.000010
0.000010 0.000010 0.000010 0.000010 0.000010 0.000010 0.000010 0.000010 0.000010 0.000010 0.000010 0.000010 0.000010 0.999840 0.000010 0.000010 0.000010
0.000010 0.000010 0.000010 0.000010 0.000010 0.000010 0.000010 0.000010 0.000010 0.000010 0.000010 0.000010 0.000010 0.999840 0.000010 0.000010 0.000010
0.000010 0.000010 0.000010 0.000010 0.000010 0.000010 0.000010 0.000010 0.000010 0.000010 0.000010 0.000010 0.000010 0.999840 0.000010 0.000010 0.000010
0.048069 0.000010 0.000010 0.000010 0.014648 0.000010 0.000010 0.000010 0.043412 0.000010 0.000010 0.000010 0.000010 0.866247 0.000010 0.000010 0.027503
0.000010 0.000010 0.000010 0.000010 0.000010 0.000010 0.000010 0.000010 0.000010 0.000010 0.000010 0.000010 0.000010 0.999840 0.000010 0.000010 0.000010
0.005754 0.012795 0.000010 0.061179 0.000010 0.000010 0.000010 0.000010 0.000010 0.000010 0.000010 0.000010 0.000010 0.920142 0.000010 0.000010 0.000010
0.000010 0.000010 0.000010 0.000010 0.000010 0.000010 0.000010 0.000012 0.000010 0.000010 0.000010 0.000010 0.000010 0.999838 0.000010 0.000010 0.000010
0.000010 0.000010 0.000010 0.000010 0.000010 0.000010 0.000010 0.000010 0.000010 0.000010 0.000010 0.000010 0.000010 0.999840 0.000010 0.000010 0.000010
0.000010 0.000010 0.000010 0.000010 0.000010 0.000010 0.000010 0.000010 0.000010 0.000010 0.000010 0.000010 0.000010 0.999840 0.000010 0.000010 0.000010
0.000010 0.000010 0.000010 0.000010 0.000010 0.000010 0.000010 0.000010 0.000010 0.000010 0.000010 0.000010 0.000010 0.990323 0.000010 0.009527 0.000010
0.000010 0.000010 0.000010 0.000010 0.000010 0.000010 0.000010 0.000010 0.000010 0.000010 0.000010 0.000010 0.000010 0.999840 0.000010 0.000010 0.000010
0.000010 0.000010 0.000010 0.000010 0.000010 0.000010 0.000010 0.000010 0.000010 0.000010 0.000010 0.000010 0.000010 0.999840 0.000010 0.000010 0.000010
0.001263 0.000541 0.000010 0.014690 0.146895 0.000010 0.000010 0.000010 0.012982 0.011895 0.034779 0.000010 0.000010 0.717347 0.024642 0.034896 0.000010
0.000010 0.000010 0.000010 0.000010 0.000010 0.000010 0.000010 0.000010 0.000010 0.000010 0.000010 0.000010 0.000010 0.999840 0.000010 0.000010 0.000010
0.000010 0.000010 0.000010 0.000010 0.000010 0.000010 0.000010 0.000010 0.000010 0.000010 0.000010 0.000010 0.000010 0.999840 0.000010 0.000010 0.000010
0.000010 0.000010 0.000010 0.000010 0.000010 0.000010 0.000010 0.000010 0.000010 0.000010 0.000010 0.000010 0.000010 0.999840 0.000010 0.000010 0.000010
0.000010 0.000010 0.000010 0.000010 0.000010 0.000010 0.000010 0.000010 0.000010 0.000010 0.000010 0.000010 0.000010 0.999840 0.000010 0.000010 0.000010
0.000010 0.000010 0.000010 0.000010 0.000010 0.000010 0.000010 0.000010 0.000010 0.000010 0.000010 0.000010 0.000010 0.999840 0.000010 0.000010 0.000010
0.075449 0.001277 0.025787 0.085171 0.327652 0.000010 0.000010 0.008474 0.291473 0.020063 0.039749 0.025029 0.000010 0.017012 0.014381 0.044286 0.024167
0.144869 0.012465 0.037780 0.141022 0.058117 0.000010 0.000010 0.018144 0.397247 0.000010 0.000010 0.033536 0.000010 0.065262 0.049406 0.042093 0.000010
0.041598 0.001661 0.000010 0.627898 0.023572 0.000010 0.000010 0.048156 0.092299 0.000010 0.000010 0.025582 0.018357 0.050618 0.000010 0.070189 0.000010
0.000010 0.000010 0.000010 0.999840 0.000010 0.000010 0.000010 0.000010 0.000010 0.000010 0.000010 0.000010 0.000010 0.000010 0.000010 0.000010 0.000010
0.000010 0.000010 0.000010 0.999840 0.000010 0.000010 0.000010 0.000010 0.000010 0.000010 0.000010 0.000010 0.000010 0.000010 0.000010 0.000010 0.000010
0.000010 0.008237 0.000010 0.665436 0.107938 0.000010 0.000010 0.000010 0.126214 0.000010 0.000010 0.018168 0.000010 0.020001 0.006065 0.047852 0.000010
0.009023 0.023262 0.000010 0.306945 0.207417 0.000010 0.000010 0.020571 0.332387 0.017766 0.000010 0.000010 0.000010 0.050878 0.000010 0.031672 0.000010
0.000010 0.000010 0.000010 0.999840 0.000010 0.000010 0.000010 0.000010 0.000010 0.000010 0.000010 0.000010 0.000010 0.000010 0.000010 0.000010 0.000010
0.016217 0.016956 0.057280 0.648709 0.071792 0.000010 0.021323 0.007381 0.073917 0.028854 0.010315 0.007405 0.000010 0.039245 0.000010 0.000010 0.000566
0.051019 0.000593 0.111694 0.586950 0.101770 0.000010 0.044390 0.020055 0.047565 0.000010 0.012148 0.000010 0.008207 0.000010 0.006332 0.009228 0.000010
0.000010 0.000010 0.080484 0.546981 0.029008 0.000010 0.012883 0.000010 0.224972 0.003254 0.000010 0.026898 0.000010 0.031744 0.000010 0.043696 0.000010
0.000010 0.000010 0.000010 0.999840 0.000010 0.000010 0.000010 0.000010 0.000010 0.000010 0.000010 0.000010 0.000010 0.000010 0.000010 0.000010 0.000010
0.082378 0.015165 0.015454 0.164105 0.185394 0.000010 0.017124 0.000582 0.374537 0.000010 0.000010 0.000010 0.000010 0.053696 0.020286 0.046379 0.024849
0.000010 0.000010 0.000010 0.862956 0.000010 0.000010 0.000010 0.000010 0.094205 0.000010 0.000010 0.000010 0.000010 0.040596 0.000010 0.000010 0.002113
0.063929 0.004471 0.040847 0.314175 0.012478 0.000010 0.000010 0.023320 0.361887 0.000010 0.009968 0.055805 0.014532 0.003254 0.052308 0.042987 0.000010
0.076870 0.000010 0.058122 0.432675 0.019907 0.000010 0.047100 0.000010 0.235907 0.000010 0.034637 0.012699 0.000010 0.008489 0.022775 0.050761 0.000010
0.052853 0.005323 0.044744 0.476430 0.000010 0.000010 0.000010 0.023817 0.299491 0.003773 0.051981 0.000010 0.000010 0.000010 0.020024 0.021494 0.000010
0.000010 0.000010 0.000010 0.982917 0.000010 0.000010 0.000010 0.000010 0.012179 0.000010 0.000010 0.000010 0.000010 0.000010 0.000010 0.004765 0.000010
0.000010 0.000010 0.000010 0.999840 0.000010 0.000010 0.000010 0.000010 0.000010 0.000010 0.000010 0.000010 0.000010 0.000010 0.000010 0.000010 0.000010
0.000010 0.000010 0.000010 0.999840 0.000010 0.000010 0.000010 0.000010 0.000010 0.000010 0.000010 0.000010 0.000010 0.000010 0.000010 0.000010 0.000010
0.000010 0.000010 0.000010 0.000010 0.000010 0.000010 0.000010 0.000010 0.999840 0.000010 0.000010 0.000010 0.000010 0.000010 0.000010 0.000010 0.000010
0.000010 0.000010 0.000010 0.000010 0.000010 0.000010 0.000010 0.000010 0.999840 0.000010 0.000010 0.000010 0.000010 0.000010 0.000010 0.000010 0.000010
0.000010 0.000010 0.000011 0.000010 0.000010 0.000010 0.000010 0.000010 0.999839 0.000010 0.000010 0.000010 0.000010 0.000010 0.000010 0.000010 0.000010
0.000010 0.000010 0.000010 0.000010 0.000010 0.000010 0.000010 0.000010 0.999840 0.000010 0.000010 0.000010 0.000010 0.000010 0.000010 0.000010 0.000010
0.000010 0.000010 0.000010 0.000010 0.000010 0.000010 0.000010 0.000010 0.999840 0.000010 0.000010 0.000010 0.000010 0.000010 0.000010 0.000010 0.000010
0.000010 0.000010 0.000010 0.000010 0.000010 0.000010 0.000010 0.000010 0.999840 0.000010 0.000010 0.000010 0.000010 0.000010 0.000010 0.000010 0.000010
0.000010 0.000010 0.000010 0.000010 0.000010 0.000010 0.000010 0.000010 0.999840 0.000010 0.000010 0.000010 0.000010 0.000010 0.000010 0.000010 0.000010
0.000010 0.000010 0.000010 0.000010 0.000010 0.000010 0.000010 0.000010 0.999834 0.000010 0.000010 0.000010 0.000010 0.000010 0.000016 0.000010 0.000010
0.000010 0.002392 0.000010 0.000010 0.000010 0.000010 0.000010 0.000010 0.976774 0.000010 0.000010 0.000010 0.000010 0.020693 0.000010 0.000010 0.000010
0.000010 0.000010 0.000010 0.000010 0.000010 0.000010 0.000010 0.000010 0.999840 0.000010 0.000010 0.000010 0.000010 0.000010 0.000010 0.000010 0.000010
0.000010 0.000010 0.000010 0.000010 0.000010 0.000010 0.000010 0.000010 0.999840 0.000010 0.000010 0.000010 0.000010 0.000010 0.000010 0.000010 0.000010
0.000010 0.000010 0.000010 0.000010 0.000010 0.000010 0.000010 0.000010 0.999840 0.000010 0.000010 0.000010 0.000010 0.000010 0.000010 0.000010 0.000010
0.000010 0.000010 0.000010 0.000010 0.000010 0.000010 0.000010 0.000010 0.999840 0.000010 0.000010 0.000010 0.000010 0.000010 0.000010 0.000010 0.000010
0.000010 0.000010 0.000010 0.000010 0.000010 0.000010 0.000010 0.000010 0.999840 0.000010 0.000010 0.000010 0.000010 0.000010 0.000010 0.000010 0.000010
0.000010 0.000010 0.000010 0.000010 0.000010 0.000010 0.000010 0.000010 0.999840 0.000010 0.000010 0.000010 0.000010 0.000010 0.000010 0.000010 0.000010
0.000010 0.000010 0.000010 0.000010 0.000010 0.000010 0.000010 0.000010 0.999840 0.000010 0.000010 0.000010 0.000010 0.000010 0.000010 0.000010 0.000010
0.000010 0.000010 0.000010 0.000010 0.000010 0.000010 0.000010 0.000010 0.999840 0.000010 0.000010 0.000010 0.000010 0.000010 0.000010 0.000010 0.000010
0.000010 0.000010 0.000010 0.000010 0.000010 0.000010 0.000010 0.000010 0.979257 0.000010 0.000010 0.000010 0.000010 0.000010 0.000010 0.020593 0.000010
0.000010 0.000010 0.000010 0.000010 0.000010 0.000010 0.000010 0.000010 0.999840 0.000010 0.000010 0.000010 0.000010 0.000010 0.000010 0.000010 0.000010
0.000010 0.000010 0.000010 0.000010 0.000010 0.000010 0.000010 0.000010 0.999840 0.000010 0.000010 0.000010 0.000010 0.000010 0.000010 0.000010 0.000010
0.000011 0.000010 0.000010 0.000010 0.000010 0.000010 0.000010 0.999839 0.000010 0.000010 0.000010 0.000010 0.000010 0.000010 0.000010 0.000010 0.000010
0.000010 0.000010 0.000010 0.000010 0.000010 0.000010 0.000010 0.999830 0.000010 0.000010 0.000010 0.000010 0.000018 0.000010 0.000010 0.000012 0.000010
0.000010 0.000010 0.000010 0.000010 0.000010 0.000010 0.000010 0.999836 0.000010 0.000010 0.000010 0.000010 0.000010 0.000014 0.000010 0.000010 0.000010
0.000010 0.000010 0.000010 0.000010 0.000010 0.000010 0.000010 0.999840 0.000010 0.000010 0.000010 0.000010 0.000010 0.000010 0.000010 0.000010 0.000010
0.000010 0.000016 0.000010 0.000010 0.000010 0.000010 0.000010 0.999834 0.000010 0.000010 0.000010 0.000010 0.000010 0.000010 0.000010 0.000010 0.000010
0.000010 0.000010 0.000010 0.000010 0.000010 0.000010 0.000010 0.999840 0.000010 0.000010 0.000010 0.000010 0.000010 0.000010 0.000010 0.000010 0.000010
0.042960 0.000010 0.000010 0.000010 0.000010 0.000010 0.000010 0.910157 0.013546 0.000010 0.000010 0.023275 0.000010 0.009942 0.000010 0.000010 0.000010
0.000010 0.000010 0.000010 0.000010 0.000010 0.000010 0.000010 0.999840 0.000010 0.000010 0.000010 0.000010 0.000010 0.000010 0.000010 0.000010 0.000010
0.000010 0.000010 0.000010 0.000010 0.000010 0.000010 0.000010 0.999840 0.000010 0.000010 0.000010 0.000010 0.000010 0.000010 0.000010 0.000010 0.000010
0.000010 0.000010 0.000010 0.000010 0.000010 0.000010 0.000010 0.999839 0.000010 0.000010 0.000011 0.000010 0.000010 0.000010 0.000010 0.000010 0.000010
0.138684 0.026645 0.000010 0.000010 0.421871 0.000010 0.000010 0.071686 0.029349 0.000010 0.009104 0.097854 0.045251 0.019525 0.073148 0.023177 0.043656
0.000010 0.000010 0.000010 0.000010 0.154869 0.000010 0.000010 0.000010 0.000010 0.000010 0.000010 0.453817 0.000010 0.000010 0.000010 0.000010 0.391174
0.000010 0.000010 0.000010 0.000010 0.000010 0.000010 0.000010 0.000010 0.000010 0.000010 0.000010 0.810975 0.000010 0.000010 0.000010 0.000010 0.188875
0.000010 0.000010 0.000010 0.000010 0.000010 0.000010 0.000010 0.000010 0.000010 0.000010 0.000010 0.830819 0.000010 0.000010 0.000010 0.000010 0.169031
0.000010 0.000010 0.000010 0.000010 0.000010 0.000010 0.000010 0.000014 0.000010 0.000010 0.000010 0.569133 0.000010 0.000010 0.000010 0.000010 0.430714
0.000010 0.000010 0.000010 0.000010 0.127801 0.000010 0.000010 0.021233 0.030702 0.000010 0.000010 0.475516 0.000010 0.000010 0.000010 0.009213 0.335425
0.000010 0.000010 0.000010 0.000010 0.000010 0.000010 0.000010 0.000010 0.000010 0.000010 0.000010 0.000010 0.000010 0.000010 0.000010 0.000010 0.999840
0.081944 0.005719 0.000010 0.000010 0.045768 0.000010 0.000010 0.046437 0.018466 0.000010 0.000010 0.490081 0.000010 0.000010 0.000010 0.000010 0.311486
0.026746 0.013928 0.000010 0.000010 0.043756 0.000010 0.000010 0.000054 0.001119 0.000010 0.000010 0.419714 0.003174 0.000010 0.029051 0.000010 0.462380
0.000010 0.000010 0.000010 0.000010 0.007549 0.000010 0.000010 0.000010 0.010711 0.000010 0.000010 0.436965 0.000010 0.000010 0.060086 0.000010 0.484569
0.058815 0.000010 0.000010 0.000010 0.083451 0.000010 0.000010 0.000010 0.000016 0.000010 0.000010 0.658327 0.000010 0.000010 0.000010 0.000010 0.199272
0.000010 0.000010 0.000010 0.000010 0.000010 0.000010 0.000010 0.000010 0.000010 0.000010 0.000010 0.000010 0.000010 0.000010 0.000010 0.000010 0.999840
0.000010 0.000010 0.000010 0.000010 0.000010 0.000010 0.000010 0.000010 0.000010 0.000010 0.000010 0.000010 0.000010 0.000010 0.000010 0.000010 0.999840
0.000010 0.000010 0.000010 0.000010 0.000010 0.000010 0.000010 0.000010 0.000010 0.000010 0.000010 0.999840 0.000010 0.000010 0.000010 0.000010 0.000010
0.000010 0.000010 0.000010 0.000010 0.000010 0.000010 0.000010 0.000010 0.000010 0.000010 0.000010 0.999840 0.000010 0.000010 0.000010 0.000010 0.000010
0.000010 0.000010 0.000010 0.000010 0.305687 0.000010 0.000010 0.010385 0.000010 0.000010 0.000010 0.339393 0.000010 0.000010 0.016837 0.000010 0.327578
0.000010 0.000013 0.000010 0.000013 0.000010 0.000013 0.000010 0.000010 0.000010 0.000010 0.000010 0.000010 0.000010 0.000010 0.000010 0.000010 0.999831
0.000010 0.000010 0.000010 0.000010 0.000010 0.000010 0.000010 0.000010 0.000010 0.000010 0.000010 0.999840 0.000010 0.000010 0.000010 0.000010 0.000010
0.094667 0.006670 0.033511 0.003088 0.639518 0.000010 0.074381 0.017284 0.000010 0.011057 0.030982 0.000010 0.023591 0.000010 0.027652 0.011307 0.026251
0.000010 0.000010 0.000010 0.000017 0.000010 0.000010 0.000010 0.000010 0.000010 0.000010 0.000010 0.000010 0.000010 0.000010 0.000010 0.000010 0.999833
0.052037 0.000834 0.061694 0.045372 0.472364 0.000010 0.119114 0.020118 0.055135 0.000010 0.018339 0.005554 0.028762 0.031539 0.011426 0.035980 0.041712
0.000010 0.000010 0.000010 0.000010 0.000010 0.000010 0.000010 0.000010 0.000010 0.000010 0.000010 0.999840 0.000010 0.000010 0.000010 0.000010 0.000010
0.000010 0.000010 0.000010 0.000010 0.000010 0.000010 0.000010 0.000010 0.000010 0.000010 0.000010 0.999840 0.000010 0.000010 0.000010 0.000010 0.000010
0.000010 0.000010 0.049004 0.051338 0.707765 0.000010 0.097146 0.000012 0.020898 0.007929 0.018472 0.008512 0.000010 0.009596 0.000010 0.000010 0.029269
0.000010 0.000010 0.000010 0.000010 0.000010 0.000010 0.000010 0.000010 0.000010 0.000010 0.000010 0.999840 0.000010 0.000010 0.000010 0.000010 0.000010
0.000010 0.000010 0.110239 0.016717 0.573057 0.001075 0.213367 0.000010 0.000010 0.007796 0.029260 0.000010 0.000010 0.000010 0.029830 0.007613 0.010976
0.000010 0.000010 0.088315 0.042806 0.598149 0.000010 0.270600 0.000010 0.000010 0.000010 0.000010 0.000010 0.000010 0.000010 0.000010 0.000010 0.000010
0.000010 0.000010 0.093660 0.053720 0.572275 0.000010 0.280215 0.000010 0.000010 0.000010 0.000010 0.000010 0.000010 0.000010 0.000010 0.000010 0.000010
0.000010 0.000509 0.000010 0.000010 0.000010 0.000010 0.000010 0.000010 0.000010 0.000010 0.999341 0.000010 0.000010 0.000010 0.000010 0.000010 0.000010
0.089521 0.007191 0.000010 0.000010 0.506814 0.000010 0.000010 0.061387 0.045213 0.000010 0.197446 0.046249 0.000010 0.000010 0.015041 0.016365 0.014703
0.046858 0.023797 0.000010 0.000010 0.617889 0.000010 0.000010 0.000010 0.000010 0.000010 0.222336 0.040102 0.012420 0.002293 0.029356 0.004870 0.000010
0.000010 0.000010 0.000010 0.000010 0.000010 0.000010 0.000010 0.000010 0.000010 0.000010 0.999840 0.000010 0.000010 0.000010 0.000010 0.000010 0.000010
0.000010 0.000010 0.000010 0.000010 0.000010 0.000010 0.000010 0.000010 0.000010 0.000010 0.999840 0.000010 0.000010 0.000010 0.000010 0.000010 0.000010
0.051232 0.015677 0.000010 0.000010 0.541401 0.000010 0.000010 0.000010 0.031510 0.000010 0.262778 0.015157 0.000010 0.026315 0.024806 0.031045 0.000010
0.000010 0.000010 0.043052 0.000010 0.120902 0.000010 0.000010 0.032026 0.000010 0.000010 0.784842 0.000010 0.000010 0.000010 0.008060 0.011008 0.000010
0.000010 0.000010 0.000010 0.000010 0.000010 0.000010 0.000010 0.000010 0.000010 0.000010 0.999840 0.000010 0.000010 0.000010 0.000010 0.000010 0.000010
0.000010 0.000010 0.000010 0.000010 0.000010 0.000010 0.000010 0.000010 0.000010 0.000010 0.999840 0.000010 0.000010 0.000010 0.000010 0.000010 0.000010
0.014643 0.008266 0.000010 0.000010 0.146059 0.000010 0.000010 0.030037 0.000010 0.000010 0.746521 0.000010 0.000010 0.000010 0.015821 0.038553 0.000010
0.158419 0.000010 0.000010 0.000010 0.176779 0.000010 0.000010 0.035803 0.072845 0.000010 0.000010 0.010553 0.001629 0.000010 0.014761 0.528900 0.000231
0.000010 0.000010 0.000010 0.000012 0.000010 0.000010 0.000010 0.000010 0.000010 0.000010 0.000010 0.000010 0.000010 0.000010 0.000010 0.999838 0.000010
0.209651 0.022133 0.000010 0.000010 0.265571 0.000010 0.000010 0.027052 0.106406 0.000010 0.000010 0.037485 0.000010 0.036744 0.000010 0.294869 0.000010
0.000010 0.000010 0.000010 0.000010 0.000010 0.000010 0.000010 0.000010 0.000010 0.000010 0.000010 0.000010 0.000010 0.000010 0.000010 0.999840 0.000010
0.000010 0.000010 0.000010 0.000010 0.000010 0.000010 0.000010 0.000010 0.000010 0.000010 0.000013 0.000010 0.000010 0.000010 0.000010 0.999837 0.000010
0.000010 0.000010 0.000012 0.000010 0.000010 0.000013 0.000010 0.000010 0.000010 0.000010 0.000010 0.000010 0.000012 0.000010 0.000010 0.999834 0.000010
0.128446 0.000010 0.000010 0.000010 0.202455 0.000010 0.000010 0.056980 0.074669 0.000010 0.000010 0.032289 0.012713 0.000013 0.000010 0.492345 0.000010
0.000010 0.000010 0.000010 0.000012 0.000010 0.000010 0.000010 0.000012 0.000010 0.000010 0.000010 0.000013 0.000010 0.000010 0.000010 0.999834 0.000010
0.000010 0.000014 0.000010 0.000011 0.000010 0.000010 0.000010 0.000011 0.000010 0.000010 0.000010 0.000010 0.000010 0.000010 0.000010 0.999834 0.000010
0.141943 0.002523 0.000010 0.000010 0.259076 0.000010 0.004328 0.062009 0.091852 0.000010 0.000010 0.048186 0.018933 0.019692 0.034095 0.296159 0.021154
0.000010 0.015697 0.000010 0.000010 0.950583 0.000010 0.000010 0.000010 0.000010 0.000010 0.000010 0.000010 0.000010 0.000010 0.000010 0.033580 0.000010
0.000010 0.000010 0.000010 0.000010 0.999840 0.000010 0.000010 0.000010 0.000010 0.000010 0.000010 0.000010 0.000010 0.000010 0.000010 0.000010 0.000010
0.000010 0.000010 0.000010 0.000010 0.999840 0.000010 0.000010 0.000010 0.000010 0.000010 0.000010 0.000010 0.000010 0.000010 0.000010 0.000010 0.000010
0.042723 0.001908 0.000010 0.000010 0.789187 0.000010 0.000010 0.048667 0.010725 0.000010 0.000010 0.000010 0.023893 0.037641 0.000010 0.022105 0.023071
0.000010 0.000010 0.000010 0.000010 0.999840 0.000010 0.000010 0.000010 0.000010 0.000010 0.000010 0.000010 0.000010 0.000010 0.000010 0.000010 0.000010
0.000010 0.000010 0.000010 0.000010 0.999840 0.000010 0.000010 0.000010 0.000010 0.000010 0.000010 0.000010 0.000010 0.000010 0.000010 0.000010 0.000010
0.000010 0.000010 0.000010 0.000010 0.999840 0.000010 0.000010 0.000010 0.000010 0.000010 0.000010 0.000010 0.000010 0.000010 0.000010 0.000010 0.000010
0.150238 0.025596 0.000010 0.000010 0.593733 0.002551 0.000010 0.025787 0.005540 0.000010 0.017469 0.042621 0.006958 0.076272 0.011158 0.042028 0.000010
0.062515 0.000010 0.000010 0.000010 0.796247 0.000010 0.000094 0.012429 0.028606 0.007924 0.000010 0.000010 0.003616 0.047152 0.030043 0.009802 0.001510
0.063021 0.008745 0.000010 0.000010 0.735982 0.000010 0.000010 0.014128 0.011150 0.001149 0.013985 0.038982 0.043474 0.042455 0.007086 0.019792 0.000010
0.000010 0.000010 0.000010 0.000010 0.975095 0.000010 0.000010 0.018159 0.000010 0.000010 0.000010 0.000010 0.000010 0.000010 0.006606 0.000010 0.000010
0.000010 0.000010 0.000010 0.000010 0.988854 0.000010 0.000010 0.000010 0.000010 0.000010 0.000010 0.000010 0.000010 0.000010 0.000010 0.010996 0.000010
0.098397 0.021885 0.000010 0.000010 0.630207 0.000013 0.014855 0.031626 0.063000 0.034334 0.000010 0.057317 0.000010 0.023952 0.000010 0.024354 0.000010
0.075323 0.000010 0.000010 0.000010 0.744200 0.000010 0.000010 0.005740 0.024929 0.021118 0.000010 0.064955 0.000010 0.019710 0.029029 0.014917 0.000010
0.095028 0.006031 0.034170 0.000010 0.654724 0.000010 0.074899 0.011788 0.000010 0.024972 0.000010 0.000010 0.000010 0.000010 0.037059 0.021147 0.040111
0.000010 0.000010 0.000010 0.000010 0.999840 0.000010 0.000010 0.000010 0.000010 0.000010 0.000010 0.000010 0.000010 0.000010 0.000010 0.000010 0.000010
0.000010 0.000010 0.000010 0.000010 0.999834 0.000010 0.000010 0.000010 0.000016 0.000010 0.000010 0.000010 0.000010 0.000010 0.000010 0.000010 0.000010
0.000010 0.007195 0.000010 0.000010 0.955501 0.000010 0.000010 0.000010 0.000010 0.000010 0.000010 0.000010 0.011250 0.000010 0.025923 0.000010 0.000010
0.000010 0.011863 0.000010 0.000010 0.936796 0.000010 0.000010 0.000010 0.000010 0.000010 0.000010 0.000010 0.000010 0.000010 0.022278 0.028934 0.000010
0.139310 0.000010 0.000010 0.000010 0.568044 0.000010 0.025918 0.012520 0.054492 0.000010 0.039983 0.063088 0.015247 0.017568 0.018857 0.044913 0.000010
0.113740 0.016907 0.000010 0.000010 0.628610 0.000010 0.002027 0.030849 0.073371 0.000010 0.000010 0.028128 0.036353 0.035815 0.013493 0.020646 0.000010
0.077652 0.019462 0.000010 0.000010 0.695687 0.000010 0.000010 0.042176 0.015196 0.000010 0.023110 0.072301 0.010826 0.027127 0.016395 0.000010 0.000010
0.999840 0.000010 0.000010 0.000010 0.000010 0.000010 0.000010 0.000010 0.000010 0.000010 0.000010 0.000010 0.000010 0.000010 0.000010 0.000010 0.000010
0.999840 0.000010 0.000010 0.000010 0.000010 0.000010 0.000010 0.000010 0.000010 0.000010 0.000010 0.000010 0.000010 0.000010 0.000010 0.000010 0.000010
0.999840 0.000010 0.000010 0.000010 0.000010 0.000010 0.000010 0.000010 0.000010 0.000010 0.000010 0.000010 0.000010 0.000010 0.000010 0.000010 0.000010
0.999840 0.000010 0.000010 0.000010 0.000010 0.000010 0.000010 0.000010 0.000010 0.000010 0.000010 0.000010 0.000010 0.000010 0.000010 0.000010 0.000010
0.907536 0.000010 0.092314 0.000010 0.000010 0.000010 0.000010 0.000010 0.000010 0.000010 0.000010 0.000010 0.000010 0.000010 0.000010 0.000010 0.000010
0.999840 0.000010 0.000010 0.000010 0.000010 0.000010 0.000010 0.000010 0.000010 0.000010 0.000010 0.000010 0.000010 0.000010 0.000010 0.000010 0.000010
0.000010 0.022074 0.068167 0.092546 0.643840 0.000010 0.034953 0.032990 0.051011 0.000010 0.005024 0.002201 0.000010 0.000010 0.000067 0.025335 0.021739
0.203787 0.015894 0.000010 0.000010 0.440119 0.000010 0.000010 0.054283 0.114693 0.011580 0.000010 0.013736 0.025485 0.015440 0.000010 0.078783 0.026140
0.986286 0.013564 0.000010 0.000010 0.000010 0.000010 0.000010 0.000010 0.000010 0.000010 0.000010 0.000010 0.000010 0.000010 0.000010 0.000010 0.000010
0.174676 0.016492 0.000010 0.000010 0.405557 0.014293 0.015633 0.020275 0.136846 0.000010 0.000010 0.000010 0.023803 0.056579 0.004872 0.111759 0.019165
0.960927 0.006442 0.000010 0.000010 0.000010 0.000010 0.000010 0.000010 0.000010 0.000010 0.000010 0.000010 0.000010 0.000010 0.000010 0.032491 0.000010
0.908436 0.001740 0.000010 0.000010 0.000010 0.000010 0.000010 0.027275 0.018249 0.000010 0.000010 0.000010 0.000010 0.000010 0.000010 0.044181 0.000010
0.000010 0.000010 0.000010 0.000010 0.871045 0.000010 0.000010 0.000010 0.081547 0.000010 0.000010 0.025473 0.000010 0.000010 0.011643 0.010173 0.000010
0.000010 0.000010 0.000010 0.000010 0.807417 0.000010 0.000010 0.023061 0.097139 0.002652 0.000010 0.044476 0.000010 0.000010 0.000010 0.020812 0.004341
0.003628 0.010972 0.000010 0.000010 0.757506 0.000010 0.000010 0.008011 0.093340 0.013078 0.003512 0.048452 0.000010 0.000010 0.021697 0.037828 0.001916
0.008517 0.000010 0.000010 0.000010 0.824465 0.000010 0.000010 0.010339 0.112908 0.000010 0.000010 0.006241 0.000010 0.000010 0.011369 0.009805 0.016267
0.121391 0.007962 0.000010 0.000010 0.602066 0.000010 0.000010 0.020152 0.107432 0.000010 0.000010 0.040912 0.001967 0.032907 0.008604 0.016089 0.040459
0.000010 0.000010 0.000010 0.000010 0.000010 0.000010 0.000010 0.000010 0.000010 0.000010 0.000010 0.999840 0.000010 0.000010 0.000010 0.000010 0.000010
0.000010 0.000010 0.000010 0.000010 0.000010 0.000010 0.000010 0.000010 0.000010 0.000010 0.000010 0.999840 0.000010 0.000010 0.000010 0.000010 0.000010
0.146781 0.020106 0.000010 0.000010 0.517819 0.000010 0.000010 0.021095 0.114707 0.006649 0.000010 0.068245 0.000015 0.045631 0.000010 0.050185 0.008707
0.265755 0.018438 0.000019 0.000010 0.155362 0.000010 0.000010 0.000010 0.071417 0.000010 0.000010 0.485425 0.000010 0.000010 0.003484 0.000010 0.000010
0.000010 0.423250 0.000010 0.000010 0.424718 0.000010 0.000010 0.009163 0.025135 0.001150 0.000010 0.000010 0.000010 0.000010 0.016886 0.037700 0.061908
0.000010 0.000010 0.000010 0.000010 0.111946 0.000010 0.755977 0.073407 0.000010 0.000010 0.000010 0.047016 0.011534 0.000010 0.000010 0.000010 0.000010
0.000010 0.000010 0.000010 0.000010 0.000010 0.000010 0.999840 0.000010 0.000010 0.000010 0.000010 0.000010 0.000010 0.000010 0.000010 0.000010 0.000010
0.000010 0.000513 0.000010 0.000010 0.215071 0.000010 0.342335 0.022781 0.000010 0.000010 0.000010 0.223685 0.000010 0.000010 0.025264 0.018085 0.152176
0.000010 0.000010 0.000010 0.000017 0.000010 0.000010 0.999833 0.000010 0.000010 0.000010 0.000010 0.000010 0.000010 0.000010 0.000010 0.000010 0.000010
0.036982 0.004410 0.010347 0.018558 0.700123 0.000010 0.090769 0.037629 0.030473 0.009350 0.024341 0.000010 0.004353 0.003237 0.020423 0.000010 0.008974
0.022152 0.000010 0.092915 0.026843 0.564516 0.000010 0.189350 0.000010 0.000010 0.024044 0.045279 0.000010 0.000010 0.000010 0.005897 0.000010 0.028923
0.092677 0.002515 0.052782 0.056610 0.462490 0.000010 0.108326 0.044524 0.000010 0.000010 0.038878 0.000011 0.041057 0.000010 0.012710 0.027646 0.059735
0.000010 0.000010 0.000010 0.000010 0.000010 0.000010 0.999840 0.000010 0.000010 0.000010 0.000010 0.000010 0.000010 0.000010 0.000010 0.000010 0.000010
0.000010 0.000010 0.000010 0.000010 0.127486 0.000010 0.741973 0.020541 0.039687 0.000010 0.000010 0.000010 0.000010 0.030738 0.000010 0.000010 0.039465
0.000010 0.000010 0.000010 0.000013 0.000010 0.000010 0.999837 0.000010 0.000010 0.000010 0.000010 0.000010 0.000010 0.000010 0.000010 0.000010 0.000010
0.009485 0.000010 0.049621 0.000010 0.571456 0.000010 0.187582 0.012864 0.000010 0.021057 0.033049 0.032047 0.025239 0.000010 0.000010 0.026964 0.030576
0.000010 0.000010 0.090322 0.022488 0.574743 0.000010 0.182098 0.012126 0.055967 0.000010 0.033972 0.014386 0.000010 0.000010 0.000010 0.013817 0.000010
0.229185 0.028345 0.000010 0.000010 0.454550 0.000010 0.002088 0.026962 0.067959 0.000010 0.000010 0.022035 0.048359 0.013959 0.045683 0.060815 0.000010
0.096882 0.039286 0.000010 0.000010 0.438539 0.000010 0.000010 0.058607 0.101223 0.027002 0.012441 0.094077 0.006580 0.002232 0.068451 0.054631 0.000010
0.000010 0.000010 0.000010 0.000010 0.000010 0.000010 0.000013 0.000014 0.000010 0.000010 0.000010 0.000010 0.000010 0.000010 0.999833 0.000010 0.000010
0.000010 0.000010 0.000013 0.000010 0.000010 0.000010 0.000010 0.000011 0.000010 0.000010 0.000010 0.000010 0.000010 0.000010 0.999837 0.000010 0.000010
0.117979 0.029793 0.000010 0.000010 0.484132 0.000010 0.000010 0.036159 0.058317 0.007381 0.000010 0.043491 0.009014 0.049746 0.084672 0.022391 0.056874
0.000010 0.000010 0.000010 0.000010 0.000010 0.000010 0.000013 0.000014 0.000010 0.000010 0.000010 0.000010 0.000010 0.000010 0.999833 0.000010 0.000010
0.000010 0.000010 0.000010 0.000010 0.000010 0.000010 0.000010 0.000010 0.000010 0.000010 0.000010 0.000010 0.000010 0.000010 0.999840 0.000010 0.000010
0.011075 0.041255 0.000010 0.000010 0.376111 0.000010 0.000010 0.013737 0.104039 0.007807 0.000010 0.000010 0.000010 0.000010 0.398978 0.008941 0.037978
0.188397 0.002168 0.000010 0.000010 0.000010 0.000010 0.000010 0.000010 0.000010 0.000010 0.000010 0.753162 0.000010 0.000010 0.000010 0.000010 0.056143
0.000012 0.700541 0.000010 0.000010 0.247188 0.000010 0.000010 0.000010 0.000010 0.000010 0.000010 0.000010 0.000010 0.000010 0.011091 0.013613 0.027446
0.213667 0.000010 0.000010 0.000010 0.638359 0.000010 0.000010 0.042761 0.016669 0.008573 0.000010 0.000500 0.000010 0.000010 0.029977 0.000010 0.049405
0.257134 0.011906 0.000010 0.000010 0.507704 0.005835 0.011011 0.039885 0.000010 0.000010 0.026078 0.033866 0.000010 0.000010 0.052023 0.022675 0.031824
0.170402 0.014651 0.000010 0.000010 0.661945 0.000010 0.000010 0.060124 0.000010 0.000010 0.000010 0.078643 0.000010 0.000010 0.013983 0.000151 0.000010
0.116590 0.021035 0.000010 0.000010 0.627149 0.000010 0.000010 0.055122 0.055371 0.004817 0.000010 0.029184 0.000112 0.007460 0.014872 0.011358 0.056881
0.178297 0.013444 0.000010 0.000010 0.552643 0.000010 0.000010 0.046907 0.025930 0.008397 0.025773 0.065758 0.000010 0.019129 0.023109 0.024442 0.016122
0.999840 0.000010 0.000010 0.000010 0.000010 0.000010 0.000010 0.000010 0.000010 0.000010 0.000010 0.000010 0.000010 0.000010 0.000010 0.000010 0.000010
0.999840 0.000010 0.000010 0.000010 0.000010 0.000010 0.000010 0.000010 0.000010 0.000010 0.000010 0.000010 0.000010 0.000010 0.000010 0.000010 0.000010
0.154538 0.012424 0.014321 0.015543 0.583145 0.000010 0.004056 0.029507 0.082965 0.000010 0.000010 0.019575 0.030886 0.015566 0.000010 0.028978 0.008457
0.239205 0.000010 0.000010 0.000010 0.736145 0.000010 0.000010 0.024510 0.000010 0.000010 0.000010 0.000010 0.000010 0.000010 0.000010 0.000010 0.000010
0.166206 0.000014 0.000010 0.000010 0.796955 0.000010 0.000010 0.033434 0.000010 0.000010 0.000010 0.000010 0.000010 0.000010 0.000010 0.003270 0.000010
0.849622 0.000010 0.000010 0.000010 0.000010 0.000010 0.022770 0.034897 0.000010 0.000010 0.047434 0.024848 0.000010 0.000010 0.020319 0.000010 0.000010
0.155724 0.030594 0.000010 0.000010 0.608011 0.000010 0.000010 0.033676 0.034442 0.000010 0.014412 0.033075 0.000010 0.023488 0.020175 0.012835 0.033509
0.235144 0.015813 0.000010 0.000010 0.568267 0.000010 0.015741 0.031659 0.000010 0.000010 0.000010 0.077660 0.013145 0.000010 0.023462 0.019029 0.000010
0.999840 0.000010 0.000010 0.000010 0.000010 0.000010 0.000010 0.000010 0.000010 0.000010 0.000010 0.000010 0.000010 0.000010 0.000010 0.000010 0.000010
0.999840 0.000010 0.000010 0.000010 0.000010 0.000010 0.000010 0.000010 0.000010 0.000010 0.000010 0.000010 0.000010 0.000010 0.000010 0.000010 0.000010
0.130425 0.005107 0.000010 0.000010 0.708806 0.000010 0.000010 0.000010 0.051134 0.000010 0.000010 0.039900 0.001377 0.015997 0.007002 0.000010 0.040172
0.194953 0.000010 0.000010 0.000010 0.688366 0.000010 0.000010 0.038023 0.014611 0.001893 0.000010 0.002817 0.000010 0.020626 0.017305 0.004458 0.016877
0.152183 0.006776 0.000010 0.000010 0.552128 0.000010 0.000010 0.011580 0.113489 0.002138 0.027884 0.054491 0.000010 0.024141 0.023861 0.006202 0.025079
0.148096 0.016206 0.000010 0.000010 0.637563 0.000010 0.000010 0.009293 0.028017 0.000010 0.000010 0.077762 0.000010 0.004891 0.026349 0.022628 0.029125
0.202499 0.019263 0.000010 0.003091 0.501407 0.000010 0.016276 0.053340 0.018766 0.000010 0.011016 0.047822 0.000010 0.036563 0.089898 0.000010 0.000010
0.000010 0.019119 0.000010 0.021239 0.349140 0.059561 0.000010 0.039701 0.029570 0.000010 0.000010 0.028167 0.391325 0.034453 0.009820 0.010538 0.007317
0.000010 0.000010 0.000010 0.000010 0.000010 0.000010 0.000010 0.000010 0.000010 0.000010 0.000010 0.000010 0.999840 0.000010 0.000010 0.000010 0.000010
0.000010 0.000010 0.000010 0.000010 0.000010 0.000010 0.000010 0.000010 0.000010 0.000010 0.000010 0.000010 0.999840 0.000010 0.000010 0.000010 0.000010
0.000010 0.000010 0.000010 0.000010 0.000010 0.000010 0.000010 0.000010 0.000010 0.000010 0.000010 0.000010 0.999840 0.000010 0.000010 0.000010 0.000010
0.000010 0.000010 0.000010 0.000010 0.000010 0.000010 0.000010 0.000010 0.000010 0.000010 0.000010 0.000010 0.999840 0.000010 0.000010 0.000010 0.000010
0.000010 0.000010 0.000010 0.000010 0.000010 0.000010 0.000010 0.000010 0.000010 0.000010 0.000010 0.000010 0.999840 0.000010 0.000010 0.000010 0.000010
0.000010 0.000010 0.000010 0.000010 0.000010 0.000010 0.000010 0.000010 0.000010 0.000010 0.000010 0.000010 0.999840 0.000010 0.000010 0.000010 0.000010
0.000010 0.000010 0.000010 0.000010 0.000010 0.000010 0.000010 0.000010 0.000010 0.000010 0.000010 0.000010 0.999840 0.000010 0.000010 0.000010 0.000010
0.000010 0.000015 0.000010 0.000010 0.000010 0.000010 0.000010 0.000010 0.000010 0.000010 0.000010 0.000010 0.999835 0.000010 0.000010 0.000010 0.000010
0.000010 0.000010 0.000010 0.000010 0.000010 0.000010 0.000010 0.000010 0.000010 0.000010 0.000010 0.000010 0.999840 0.000010 0.000010 0.000010 0.000010
0.000010 0.000010 0.000010 0.000010 0.000010 0.000010 0.000010 0.000010 0.000010 0.000010 0.000010 0.000010 0.999840 0.000010 0.000010 0.000010 0.000010
0.000010 0.000010 0.000010 0.000010 0.000010 0.000010 0.000010 0.000010 0.000010 0.000010 0.000010 0.000010 0.999840 0.000010 0.000010 0.000010 0.000010
0.000010 0.000010 0.000010 0.000010 0.000010 0.000010 0.000010 0.000010 0.000010 0.000010 0.000011 0.000010 0.999839 0.000010 0.000010 0.000010 0.000010
0.000010 0.000010 0.000010 0.000010 0.000010 0.000010 0.000010 0.000010 0.000010 0.582812 0.000010 0.000010 0.417038 0.000010 0.000010 0.000010 0.000010
0.000010 0.000010 0.000010 0.000010 0.000010 0.000010 0.000010 0.000010 0.000010 0.683117 0.000010 0.000010 0.316726 0.000017 0.000010 0.000010 0.000010
0.000010 0.000010 0.000010 0.000010 0.000010 0.000010 0.000011 0.000010 0.000010 0.999832 0.000010 0.000012 0.000015 0.000010 0.000010 0.000010 0.000010
0.000010 0.000010 0.000010 0.000010 0.000010 0.000010 0.000011 0.000010 0.000010 0.999838 0.000010 0.000010 0.000010 0.000010 0.000010 0.000010 0.000010
0.000010 0.000010 0.000010 0.000010 0.000010 0.000010 0.000010 0.000010 0.000010 0.999840 0.000010 0.000010 0.000010 0.000010 0.000010 0.000010 0.000010
0.000010 0.000010 0.000010 0.000010 0.000010 0.000010 0.000010 0.000010 0.000010 0.999840 0.000010 0.000010 0.000010 0.000010 0.000010 0.000010 0.000010
0.000010 0.000010 0.000010 0.000010 0.000010 0.999836 0.000010 0.000010 0.000012 0.000011 0.000010 0.000010 0.000010 0.000010 0.000010 0.000010 0.000010
0.000010 0.000010 0.000010 0.000010 0.000010 0.999840 0.000010 0.000010 0.000010 0.000010 0.000010 0.000010 0.000010 0.000010 0.000010 0.000010 0.000010
0.000010 0.000010 0.000010 0.000010 0.000010 0.999838 0.000012 0.000010 0.000010 0.000010 0.000010 0.000010 0.000010 0.000010 0.000010 0.000010 0.000010
0.000010 0.000012 0.000010 0.000012 0.000010 0.999836 0.000010 0.000010 0.000010 0.000010 0.000010 0.000010 0.000010 0.000010 0.000010 0.000010 0.000010
0.000010 0.000010 0.000010 0.000010 0.000010 0.999840 0.000010 0.000010 0.000010 0.000010 0.000010 0.000010 0.000010 0.000010 0.000010 0.000010 0.000010
0.000010 0.000010 0.000010 0.000010 0.000010 0.999840 0.000010 0.000010 0.000010 0.000010 0.000010 0.000010 0.000010 0.000010 0.000010 0.000010 0.000010
0.000010 0.000010 0.000010 0.000010 0.000011 0.999839 0.000010 0.000010 0.000010 0.000010 0.000010 0.000010 0.000010 0.000010 0.000010 0.000010 0.000010
0.000010 0.000010 0.000010 0.000010 0.117745 0.761032 0.000010 0.000010 0.000010 0.000010 0.000010 0.036560 0.030256 0.040114 0.000010 0.014183 0.000010
0.000010 0.013548 0.000010 0.000010 0.213683 0.527674 0.000010 0.033215 0.015695 0.001435 0.000010 0.000010 0.029412 0.125580 0.000010 0.039678 0.000010
0.000010 0.000010 0.000010 0.000010 0.098622 0.798178 0.000010 0.000010 0.046476 0.021169 0.000010 0.000010 0.000010 0.005355 0.030089 0.000010 0.000010
0.000010 0.002531 0.000010 0.000010 0.181003 0.717414 0.000010 0.000010 0.000010 0.000010 0.000010 0.000010 0.028931 0.070001 0.000010 0.000010 0.000010
0.000010 0.000010 0.000010 0.000010 0.000010 0.999840 0.000010 0.000010 0.000010 0.000010 0.000010 0.000010 0.000010 0.000010 0.000010 0.000010 0.000010
0.000010 0.000010 0.000010 0.000010 0.000010 0.999840 0.000010 0.000010 0.000010 0.000010 0.000010 0.000010 0.000010 0.000010 0.000010 0.000010 0.000010
0.000010 0.000010 0.000010 0.000010 0.066075 0.760136 0.000010 0.000010 0.020546 0.000010 0.031086 0.028527 0.022856 0.000010 0.032538 0.003350 0.034805
0.000010 0.017224 0.000010 0.000010 0.029366 0.848873 0.000010 0.043039 0.000010 0.000010 0.000010 0.000010 0.013752 0.000010 0.019639 0.028007 0.000010
0.053412 0.000010 0.000010 0.000010 0.000010 0.739955 0.000010 0.010671 0.000010 0.000010 0.000010 0.027303 0.089454 0.050638 0.023678 0.004798 0.000010
0.000010 0.000010 0.000010 0.000010 0.520487 0.152872 0.000010 0.006932 0.000010 0.000010 0.000010 0.000010 0.000010 0.319579 0.000010 0.000010 0.000010
0.000010 0.000010 0.000010 0.036655 0.454579 0.173322 0.000010 0.000010 0.000010 0.007521 0.000010 0.000010 0.000010 0.327802 0.000010 0.000010 0.000010
0.000010 0.014852 0.000010 0.000010 0.400439 0.146742 0.000010 0.020805 0.038952 0.010104 0.000010 0.001598 0.024712 0.341716 0.000010 0.000010 0.000010
0.000010 0.000010 0.000010 0.000010 0.409536 0.190087 0.000010 0.011224 0.000010 0.012780 0.000010 0.000010 0.000010 0.336622 0.000672 0.012907 0.026082
0.000010 0.000010 0.026192 0.024151 0.338098 0.183870 0.000010 0.000010 0.017808 0.016253 0.037362 0.012908 0.000010 0.315071 0.006296 0.021932 0.000010
0.000010 0.000010 0.145095 0.000010 0.005183 0.548640 0.000010 0.018071 0.000010 0.000010 0.000010 0.010912 0.055951 0.173314 0.000010 0.021739 0.021015
0.000010 0.000010 0.999838 0.000010 0.000012 0.000010 0.000010 0.000010 0.000010 0.000010 0.000010 0.000010 0.000010 0.000010 0.000010 0.000010 0.000010
0.000010 0.000010 0.999834 0.000012 0.000012 0.000010 0.000010 0.000010 0.000010 0.000010 0.000010 0.000012 0.000010 0.000010 0.000010 0.000010 0.000010
0.000010 0.000010 0.999834 0.000012 0.000011 0.000010 0.000010 0.000010 0.000010 0.000011 0.000010 0.000012 0.000010 0.000010 0.000010 0.000010 0.000010
0.000010 0.000010 0.744482 0.000010 0.000010 0.000010 0.000010 0.000010 0.000010 0.011995 0.000010 0.000010 0.000010 0.000010 0.243382 0.000010 0.000010
0.000010 0.000010 0.744154 0.000010 0.000010 0.000010 0.000010 0.000010 0.000010 0.011768 0.000010 0.000010 0.000010 0.000010 0.243938 0.000010 0.000010
0.011392 0.000010 0.000010 0.000010 0.401950 0.257382 0.000010 0.000010 0.015554 0.000010 0.000010 0.004278 0.043311 0.250236 0.000010 0.000010 0.015804
0.000010 0.000010 0.399623 0.166638 0.008891 0.148506 0.108450 0.000010 0.011433 0.030845 0.095049 0.000010 0.000010 0.000010 0.030485 0.000010 0.000010
0.020683 0.004293 0.093636 0.079317 0.055091 0.397580 0.030822 0.019960 0.013688 0.000010 0.078022 0.000010 0.056312 0.100628 0.004459 0.000010 0.045480
0.000010 0.000010 0.000010 0.000010 0.343877 0.255689 0.000010 0.013669 0.000010 0.025455 0.002253 0.022649 0.000010 0.330587 0.005730 0.000010 0.000010
0.000010 0.000010 0.000010 0.000010 0.400847 0.260266 0.000010 0.000010 0.012204 0.017202 0.000010 0.000016 0.000010 0.295436 0.008837 0.000010 0.005102
0.000010 0.000010 0.000010 0.000010 0.521030 0.124200 0.000010 0.000010 0.000010 0.000010 0.000010 0.000010 0.028733 0.292946 0.000010 0.028242 0.004739
0.000010 0.008645 0.000010 0.000010 0.551113 0.101928 0.000010 0.000010 0.000010 0.000010 0.010214 0.000010 0.022495 0.289448 0.000010 0.016057 0.000010
0.000010 0.009410 0.000010 0.000010 0.445937 0.219222 0.000010 0.012800 0.000010 0.009400 0.000010 0.000862 0.000010 0.292541 0.009738 0.000010 0.000010
0.000010 0.000010 0.000012 0.000010 0.426418 0.276506 0.000010 0.000010 0.000010 0.014422 0.000010 0.000010 0.000010 0.282522 0.000010 0.000010 0.000010
