# Supplementary material for: Genetic analysis of Thai cattle reveals a Southeast Asian indicine ancestry
Source: PeerJ. 2015 Oct 27;3:e1318. doi: 10.7717/peerj.1318 (PMC4627918; doi:10.7717/peerj.1318)
Supplement: Dataset S2 — The Q values inferred by ADMIXTURE for each modeled K are shown for each individual, which are labeled according to breed information. The data are organized into three folders, each of which represents the ADMIXTURE experiments described in Fig. S5. [file peerj-03-1318-s007.zip › SupplementDataS7/28experiments/experiment_12/18.Q]

0.000010 0.000010 0.000010 0.000010 0.999830 0.000010 0.000010 0.000010 0.000010 0.000010 0.000010 0.000010 0.000010 0.000010 0.000010 0.000010 0.000010 0.000010
0.000010 0.000010 0.000012 0.000010 0.999828 0.000010 0.000010 0.000010 0.000010 0.000010 0.000010 0.000010 0.000010 0.000010 0.000010 0.000010 0.000010 0.000010
0.000010 0.000010 0.000010 0.000010 0.999830 0.000010 0.000010 0.000010 0.000010 0.000010 0.000010 0.000010 0.000010 0.000010 0.000010 0.000010 0.000010 0.000010
0.000010 0.000010 0.000010 0.000010 0.999830 0.000010 0.000010 0.000010 0.000010 0.000010 0.000010 0.000010 0.000010 0.000010 0.000010 0.000010 0.000010 0.000010
0.000010 0.000010 0.000010 0.000010 0.999830 0.000010 0.000010 0.000010 0.000010 0.000010 0.000010 0.000010 0.000010 0.000010 0.000010 0.000010 0.000010 0.000010
0.000010 0.000010 0.000010 0.000010 0.999820 0.000010 0.000010 0.000010 0.000010 0.000010 0.000010 0.000010 0.000020 0.000010 0.000010 0.000010 0.000010 0.000010
0.000010 0.000010 0.000010 0.000010 0.999830 0.000010 0.000010 0.000010 0.000010 0.000010 0.000010 0.000010 0.000010 0.000010 0.000010 0.000010 0.000010 0.000010
0.000010 0.000010 0.000010 0.000010 0.999830 0.000010 0.000010 0.000010 0.000010 0.000010 0.000010 0.000010 0.000010 0.000010 0.000010 0.000010 0.000010 0.000010
0.000010 0.000010 0.000010 0.000010 0.000010 0.000010 0.000010 0.000010 0.999830 0.000010 0.000010 0.000010 0.000010 0.000010 0.000010 0.000010 0.000010 0.000010
0.000010 0.000010 0.000010 0.000010 0.000010 0.000010 0.000010 0.000010 0.999830 0.000010 0.000010 0.000010 0.000010 0.000010 0.000010 0.000010 0.000010 0.000010
0.030132 0.000253 0.026960 0.084865 0.000010 0.000010 0.000057 0.000010 0.021621 0.000010 0.000010 0.000010 0.115321 0.030118 0.000010 0.000010 0.690584 0.000010
0.000010 0.000010 0.000010 0.000010 0.000010 0.000010 0.000010 0.000010 0.000010 0.000010 0.000010 0.000010 0.000010 0.000010 0.000010 0.000010 0.999830 0.000010
0.000010 0.000010 0.000010 0.000010 0.000010 0.000010 0.000010 0.000010 0.000010 0.000010 0.000010 0.000010 0.000010 0.000010 0.000010 0.000010 0.999830 0.000010
0.000010 0.000010 0.000010 0.000010 0.000010 0.000010 0.000010 0.000010 0.000010 0.000010 0.000010 0.000010 0.000010 0.000010 0.000010 0.000010 0.999830 0.000010
0.000010 0.000010 0.000010 0.000010 0.000010 0.000010 0.000010 0.000010 0.000010 0.000010 0.000010 0.000010 0.000010 0.000010 0.000010 0.000010 0.999830 0.000010
0.003232 0.000010 0.000010 0.013800 0.000010 0.000010 0.000010 0.000010 0.045468 0.000010 0.000010 0.071147 0.000010 0.000010 0.000010 0.000010 0.866223 0.000010
0.000010 0.000010 0.000010 0.000010 0.000010 0.000010 0.000010 0.000010 0.000010 0.000010 0.000010 0.000010 0.000010 0.000010 0.000010 0.000010 0.999830 0.000010
0.000010 0.000010 0.000010 0.000010 0.014356 0.061696 0.000016 0.000010 0.000010 0.000010 0.000010 0.007783 0.000010 0.000010 0.000010 0.000010 0.916020 0.000010
0.000010 0.000010 0.000010 0.000010 0.000010 0.000010 0.000010 0.000010 0.000010 0.000010 0.000010 0.000010 0.000010 0.000010 0.000010 0.000010 0.999830 0.000010
0.000010 0.000010 0.000010 0.000010 0.000010 0.000010 0.000010 0.000010 0.000010 0.000010 0.000010 0.000010 0.000010 0.000010 0.000010 0.000010 0.999830 0.000010
0.000010 0.000010 0.000010 0.000010 0.000010 0.000010 0.000010 0.000010 0.000010 0.000010 0.000010 0.000010 0.000010 0.000010 0.000010 0.000010 0.999830 0.000010
0.000010 0.000010 0.009074 0.000010 0.000010 0.000010 0.003605 0.000010 0.000010 0.000010 0.000010 0.000010 0.000010 0.000010 0.000010 0.000010 0.987171 0.000010
0.000010 0.000010 0.000010 0.000010 0.000010 0.000010 0.000010 0.000010 0.000010 0.000010 0.000010 0.000010 0.000010 0.000010 0.000010 0.000010 0.999830 0.000010
0.000010 0.000010 0.000010 0.000010 0.000010 0.000010 0.000010 0.000010 0.000010 0.000010 0.000010 0.000010 0.000010 0.000010 0.000010 0.000010 0.999830 0.000010
0.000010 0.040427 0.036154 0.004123 0.000010 0.012367 0.008281 0.000010 0.040611 0.000010 0.000010 0.000010 0.112610 0.021367 0.000711 0.000010 0.723269 0.000010
0.000010 0.000010 0.000010 0.000010 0.000010 0.000010 0.000010 0.000010 0.000010 0.000010 0.000010 0.000010 0.000010 0.000010 0.000010 0.000010 0.999830 0.000010
0.000010 0.000010 0.000010 0.000010 0.000010 0.000010 0.000010 0.000010 0.000010 0.000010 0.000010 0.000010 0.000010 0.000010 0.000010 0.000010 0.999830 0.000010
0.000010 0.000010 0.000010 0.000010 0.000010 0.000010 0.000010 0.000010 0.000010 0.000010 0.000010 0.000010 0.000010 0.000010 0.000010 0.000010 0.999830 0.000010
0.000010 0.000010 0.000010 0.000010 0.000010 0.000010 0.000010 0.000010 0.000010 0.000010 0.000010 0.000010 0.000010 0.000010 0.000010 0.000010 0.999830 0.000010
0.000010 0.000010 0.000010 0.000010 0.000010 0.000010 0.000010 0.000010 0.000010 0.000010 0.000010 0.000010 0.000010 0.000010 0.000010 0.000010 0.999830 0.000010
0.050356 0.043343 0.041096 0.281911 0.000010 0.079892 0.000010 0.015961 0.063820 0.000010 0.013956 0.059805 0.304171 0.011328 0.005362 0.001897 0.018585 0.008487
0.023268 0.000010 0.042848 0.389666 0.009214 0.135743 0.000344 0.029192 0.036139 0.000010 0.016954 0.108866 0.078241 0.042488 0.000010 0.000010 0.067168 0.019828
0.000010 0.000010 0.067537 0.093457 0.002514 0.627559 0.000599 0.000010 0.023041 0.000010 0.000010 0.018995 0.066257 0.000010 0.000010 0.000010 0.050740 0.049221
0.000010 0.000010 0.000010 0.000010 0.000010 0.999823 0.000010 0.000017 0.000010 0.000010 0.000010 0.000010 0.000010 0.000010 0.000010 0.000010 0.000010 0.000010
0.000010 0.000010 0.000010 0.000010 0.000010 0.999830 0.000010 0.000010 0.000010 0.000010 0.000010 0.000010 0.000010 0.000010 0.000010 0.000010 0.000010 0.000010
0.000010 0.000010 0.046342 0.127949 0.007755 0.665175 0.000010 0.000010 0.018222 0.000010 0.000010 0.068290 0.028166 0.011097 0.000010 0.000010 0.026916 0.000010
0.000010 0.000010 0.030621 0.324346 0.021751 0.303539 0.010170 0.000010 0.022324 0.000010 0.000010 0.000010 0.220276 0.002365 0.000342 0.000010 0.049355 0.014842
0.000010 0.000010 0.000010 0.000010 0.000010 0.999830 0.000010 0.000010 0.000010 0.000010 0.000010 0.000010 0.000010 0.000010 0.000010 0.000010 0.000010 0.000010
0.016198 0.009979 0.000010 0.074890 0.018198 0.637637 0.000010 0.047616 0.000010 0.025745 0.020841 0.033536 0.049917 0.000010 0.021063 0.000010 0.038252 0.006079
0.000010 0.008024 0.009482 0.048752 0.000010 0.568703 0.000010 0.086432 0.025388 0.038708 0.048799 0.040042 0.097886 0.000010 0.003917 0.000010 0.000010 0.023807
0.000010 0.000010 0.035535 0.217571 0.000010 0.528011 0.009527 0.059895 0.075888 0.008071 0.039061 0.000010 0.000010 0.000010 0.000010 0.000010 0.025441 0.000921
0.000010 0.000010 0.000010 0.000010 0.000010 0.999830 0.000010 0.000010 0.000010 0.000010 0.000010 0.000010 0.000010 0.000010 0.000010 0.000010 0.000010 0.000010
0.017097 0.000010 0.045381 0.371543 0.008602 0.158078 0.000010 0.023739 0.041990 0.009798 0.000010 0.058421 0.192941 0.018123 0.000010 0.000010 0.054226 0.000010
0.000010 0.000010 0.000010 0.087157 0.000010 0.861408 0.015229 0.000010 0.000010 0.000010 0.000010 0.000010 0.000010 0.000010 0.000010 0.000010 0.036066 0.000010
0.000010 0.008275 0.044705 0.357984 0.000010 0.301048 0.013160 0.031174 0.058240 0.000010 0.019260 0.023607 0.061431 0.045761 0.000010 0.000010 0.005418 0.029887
0.000010 0.031457 0.053708 0.233526 0.000010 0.420853 0.015282 0.054338 0.000010 0.037847 0.017491 0.042775 0.064374 0.020420 0.000010 0.000010 0.007869 0.000010
0.000010 0.048922 0.022228 0.298860 0.000011 0.461223 0.000010 0.036167 0.045183 0.000010 0.021202 0.026973 0.000010 0.014051 0.000010 0.000010 0.000010 0.025111
0.000010 0.000010 0.003749 0.011813 0.000010 0.984288 0.000010 0.000010 0.000010 0.000010 0.000010 0.000010 0.000010 0.000010 0.000010 0.000010 0.000010 0.000010
0.000010 0.000010 0.000010 0.000010 0.000010 0.999830 0.000010 0.000010 0.000010 0.000010 0.000010 0.000010 0.000010 0.000010 0.000010 0.000010 0.000010 0.000010
0.000010 0.000010 0.000010 0.000010 0.000010 0.999830 0.000010 0.000010 0.000010 0.000010 0.000010 0.000010 0.000010 0.000010 0.000010 0.000010 0.000010 0.000010
0.000010 0.000010 0.000010 0.999830 0.000010 0.000010 0.000010 0.000010 0.000010 0.000010 0.000010 0.000010 0.000010 0.000010 0.000010 0.000010 0.000010 0.000010
0.000010 0.000010 0.000010 0.999830 0.000010 0.000010 0.000010 0.000010 0.000010 0.000010 0.000010 0.000010 0.000010 0.000010 0.000010 0.000010 0.000010 0.000010
0.000010 0.000010 0.000010 0.999830 0.000010 0.000010 0.000010 0.000010 0.000010 0.000010 0.000010 0.000010 0.000010 0.000010 0.000010 0.000010 0.000010 0.000010
0.000010 0.000010 0.000010 0.999830 0.000010 0.000010 0.000010 0.000010 0.000010 0.000010 0.000010 0.000010 0.000010 0.000010 0.000010 0.000010 0.000010 0.000010
0.000010 0.000010 0.000010 0.999830 0.000010 0.000010 0.000010 0.000010 0.000010 0.000010 0.000010 0.000010 0.000010 0.000010 0.000010 0.000010 0.000010 0.000010
0.000010 0.000010 0.000010 0.999830 0.000010 0.000010 0.000010 0.000010 0.000010 0.000010 0.000010 0.000010 0.000010 0.000010 0.000010 0.000010 0.000010 0.000010
0.000010 0.000010 0.000010 0.999830 0.000010 0.000010 0.000010 0.000010 0.000010 0.000010 0.000010 0.000010 0.000010 0.000010 0.000010 0.000010 0.000010 0.000010
0.000010 0.000010 0.000010 0.999830 0.000010 0.000010 0.000010 0.000010 0.000010 0.000010 0.000010 0.000010 0.000010 0.000010 0.000010 0.000010 0.000010 0.000010
0.000010 0.000010 0.000010 0.970455 0.001294 0.000010 0.000010 0.000010 0.008247 0.000010 0.000010 0.000010 0.000010 0.000010 0.000010 0.000010 0.019865 0.000010
0.000010 0.000010 0.000010 0.999830 0.000010 0.000010 0.000010 0.000010 0.000010 0.000010 0.000010 0.000010 0.000010 0.000010 0.000010 0.000010 0.000010 0.000010
0.000010 0.000010 0.000010 0.999824 0.000010 0.000010 0.000010 0.000010 0.000010 0.000010 0.000010 0.000010 0.000010 0.000016 0.000010 0.000010 0.000010 0.000010
0.000010 0.000010 0.000010 0.999830 0.000010 0.000010 0.000010 0.000010 0.000010 0.000010 0.000010 0.000010 0.000010 0.000010 0.000010 0.000010 0.000010 0.000010
0.000010 0.000010 0.000010 0.999830 0.000010 0.000010 0.000010 0.000010 0.000010 0.000010 0.000010 0.000010 0.000010 0.000010 0.000010 0.000010 0.000010 0.000010
0.000010 0.000010 0.000010 0.999830 0.000010 0.000010 0.000010 0.000010 0.000010 0.000010 0.000010 0.000010 0.000010 0.000010 0.000010 0.000010 0.000010 0.000010
0.000010 0.000010 0.000010 0.999830 0.000010 0.000010 0.000010 0.000010 0.000010 0.000010 0.000010 0.000010 0.000010 0.000010 0.000010 0.000010 0.000010 0.000010
0.000010 0.000010 0.000010 0.999830 0.000010 0.000010 0.000010 0.000010 0.000010 0.000010 0.000010 0.000010 0.000010 0.000010 0.000010 0.000010 0.000010 0.000010
0.000010 0.000010 0.000010 0.999830 0.000010 0.000010 0.000010 0.000010 0.000010 0.000010 0.000010 0.000010 0.000010 0.000010 0.000010 0.000010 0.000010 0.000010
0.000010 0.000010 0.020063 0.979777 0.000010 0.000010 0.000010 0.000010 0.000010 0.000010 0.000010 0.000010 0.000010 0.000010 0.000010 0.000010 0.000010 0.000010
0.000010 0.000010 0.000010 0.999830 0.000010 0.000010 0.000010 0.000010 0.000010 0.000010 0.000010 0.000010 0.000010 0.000010 0.000010 0.000010 0.000010 0.000010
0.000010 0.000010 0.000010 0.999830 0.000010 0.000010 0.000010 0.000010 0.000010 0.000010 0.000010 0.000010 0.000010 0.000010 0.000010 0.000010 0.000010 0.000010
0.000010 0.000010 0.000010 0.000010 0.000010 0.000010 0.000010 0.000010 0.000010 0.000010 0.000010 0.000010 0.000010 0.000010 0.000010 0.000010 0.000010 0.999830
0.000010 0.000010 0.000010 0.000010 0.000010 0.000010 0.000010 0.000010 0.000010 0.000010 0.000010 0.000010 0.000010 0.000010 0.000010 0.000010 0.000010 0.999830
0.000010 0.000010 0.000010 0.000010 0.000010 0.000010 0.000010 0.000010 0.000010 0.000010 0.000010 0.000010 0.000010 0.000010 0.000010 0.000010 0.000010 0.999830
0.000010 0.000010 0.000010 0.000010 0.000010 0.000010 0.000010 0.000010 0.000010 0.000010 0.000010 0.000010 0.000010 0.000010 0.000010 0.000010 0.000010 0.999830
0.000010 0.000010 0.000010 0.000010 0.000010 0.000010 0.000010 0.000010 0.000010 0.000010 0.000010 0.000010 0.000010 0.000010 0.000010 0.000010 0.000010 0.999830
0.000010 0.000010 0.000010 0.000010 0.000010 0.000010 0.000010 0.000010 0.000010 0.000010 0.000010 0.000010 0.000010 0.000010 0.000010 0.000010 0.000010 0.999830
0.000010 0.000010 0.000010 0.023742 0.000010 0.000010 0.000010 0.000010 0.000010 0.000010 0.000010 0.031993 0.000010 0.003261 0.000010 0.000010 0.012460 0.928414
0.000010 0.000010 0.000010 0.000010 0.000010 0.000010 0.000010 0.000010 0.000010 0.000010 0.000010 0.000010 0.000010 0.000010 0.000010 0.000010 0.000010 0.999830
0.000010 0.000010 0.000010 0.000010 0.000010 0.000010 0.000010 0.000010 0.000010 0.000010 0.000010 0.000010 0.000010 0.000010 0.000010 0.000010 0.000010 0.999830
0.000010 0.000010 0.000010 0.000010 0.000011 0.000010 0.000010 0.000010 0.000010 0.000010 0.000010 0.000010 0.000010 0.000010 0.000010 0.000010 0.000010 0.999829
0.116182 0.008564 0.025529 0.037544 0.028477 0.000010 0.024176 0.000010 0.000010 0.006066 0.000010 0.114180 0.446003 0.077708 0.023024 0.000010 0.020818 0.071678
0.891716 0.000010 0.000010 0.000010 0.000010 0.000010 0.022545 0.000010 0.061872 0.000010 0.000010 0.000010 0.023420 0.000010 0.000010 0.000010 0.000010 0.000317
0.907008 0.000010 0.000010 0.000010 0.000010 0.000010 0.092832 0.000010 0.000010 0.000010 0.000010 0.000010 0.000010 0.000010 0.000010 0.000010 0.000010 0.000010
0.805438 0.000010 0.000010 0.000010 0.000010 0.000010 0.194402 0.000010 0.000010 0.000010 0.000010 0.000010 0.000010 0.000010 0.000010 0.000010 0.000010 0.000010
0.939245 0.000010 0.000010 0.000010 0.000010 0.000010 0.060595 0.000010 0.000010 0.000010 0.000010 0.000010 0.000010 0.000010 0.000010 0.000010 0.000010 0.000010
0.791691 0.000010 0.009390 0.044395 0.000010 0.000010 0.065844 0.000010 0.006798 0.000010 0.000010 0.000010 0.061211 0.000010 0.000010 0.000010 0.000010 0.020560
0.999825 0.000010 0.000010 0.000010 0.000010 0.000010 0.000010 0.000010 0.000010 0.000010 0.000010 0.000015 0.000010 0.000010 0.000010 0.000010 0.000010 0.000010
0.786111 0.000010 0.000010 0.015125 0.008072 0.000010 0.057533 0.000010 0.000010 0.000010 0.000010 0.085060 0.000954 0.000010 0.000010 0.000010 0.000010 0.047034
0.901785 0.000010 0.000010 0.000010 0.006615 0.000010 0.028414 0.000010 0.041398 0.000010 0.000010 0.000010 0.000010 0.021659 0.000010 0.000010 0.000010 0.000010
0.820861 0.000010 0.000010 0.000010 0.000010 0.000010 0.085352 0.000010 0.042386 0.000010 0.000010 0.000010 0.000010 0.051261 0.000010 0.000010 0.000010 0.000010
0.745784 0.000010 0.000010 0.013966 0.000010 0.000010 0.110259 0.000010 0.000010 0.000010 0.000010 0.098276 0.031586 0.000010 0.000010 0.000010 0.000010 0.000010
0.999830 0.000010 0.000010 0.000010 0.000010 0.000010 0.000010 0.000010 0.000010 0.000010 0.000010 0.000010 0.000010 0.000010 0.000010 0.000010 0.000010 0.000010
0.999829 0.000010 0.000010 0.000010 0.000011 0.000010 0.000010 0.000010 0.000010 0.000010 0.000010 0.000010 0.000010 0.000010 0.000010 0.000010 0.000010 0.000010
0.510816 0.000010 0.000010 0.000010 0.000010 0.000010 0.489024 0.000010 0.000010 0.000010 0.000010 0.000010 0.000010 0.000010 0.000010 0.000010 0.000010 0.000010
0.000010 0.000010 0.000010 0.000010 0.000010 0.000010 0.999830 0.000010 0.000010 0.000010 0.000010 0.000010 0.000010 0.000010 0.000010 0.000010 0.000010 0.000010
0.733639 0.000010 0.000010 0.000010 0.000010 0.000010 0.000010 0.000010 0.000010 0.000010 0.000010 0.000010 0.233580 0.025002 0.000010 0.000010 0.000010 0.007640
0.999830 0.000010 0.000010 0.000010 0.000010 0.000010 0.000010 0.000010 0.000010 0.000010 0.000010 0.000010 0.000010 0.000010 0.000010 0.000010 0.000010 0.000010
0.958182 0.000010 0.000010 0.000010 0.000010 0.000010 0.041645 0.000010 0.000010 0.000013 0.000010 0.000020 0.000010 0.000010 0.000010 0.000010 0.000010 0.000010
0.018595 0.026779 0.010350 0.000010 0.001607 0.000010 0.006733 0.033717 0.046299 0.056296 0.012725 0.071220 0.638383 0.029180 0.030113 0.000010 0.000010 0.017962
0.999830 0.000010 0.000010 0.000010 0.000010 0.000010 0.000010 0.000010 0.000010 0.000010 0.000010 0.000010 0.000010 0.000010 0.000010 0.000010 0.000010 0.000010
0.058859 0.016422 0.038542 0.053691 0.002321 0.031578 0.000010 0.054958 0.021281 0.070179 0.036018 0.072119 0.465346 0.014323 0.011228 0.000010 0.030942 0.022173
0.000010 0.000010 0.000010 0.000010 0.000010 0.000010 0.999830 0.000010 0.000010 0.000010 0.000010 0.000010 0.000010 0.000010 0.000010 0.000010 0.000010 0.000010
0.970082 0.000010 0.000010 0.000010 0.000010 0.000010 0.029758 0.000010 0.000010 0.000010 0.000010 0.000010 0.000010 0.000010 0.000010 0.000010 0.000010 0.000010
0.006362 0.011325 0.000010 0.020255 0.000010 0.032208 0.022316 0.041949 0.116971 0.076844 0.023265 0.000010 0.624252 0.000010 0.006846 0.000010 0.014307 0.003051
0.990445 0.000010 0.000010 0.000010 0.000010 0.000010 0.000010 0.000010 0.000010 0.000010 0.000010 0.000010 0.000010 0.009395 0.000010 0.000010 0.000010 0.000010
0.000010 0.020767 0.002949 0.000010 0.000010 0.000010 0.003939 0.115993 0.072285 0.134036 0.046355 0.000010 0.586849 0.015940 0.000010 0.000807 0.000010 0.000010
0.005218 0.000010 0.000010 0.000010 0.000971 0.009615 0.000010 0.151535 0.000010 0.163364 0.000019 0.000010 0.669168 0.000010 0.000010 0.000010 0.000010 0.000010
0.000010 0.000010 0.000010 0.000010 0.000010 0.022509 0.000010 0.148112 0.000010 0.164731 0.009886 0.000010 0.654632 0.000010 0.000010 0.000010 0.000010 0.000010
0.000010 0.983578 0.000010 0.000010 0.016262 0.000010 0.000010 0.000010 0.000010 0.000010 0.000010 0.000010 0.000010 0.000010 0.000010 0.000010 0.000010 0.000010
0.068754 0.196574 0.015834 0.046246 0.007726 0.000010 0.000010 0.000010 0.008056 0.000010 0.000010 0.105249 0.473377 0.020127 0.000010 0.000010 0.000010 0.057976
0.001452 0.229960 0.004744 0.005541 0.020256 0.000010 0.006671 0.000010 0.048307 0.000010 0.000010 0.091391 0.549479 0.034031 0.000012 0.000010 0.008093 0.000010
0.000010 0.999830 0.000010 0.000010 0.000010 0.000010 0.000010 0.000010 0.000010 0.000010 0.000010 0.000010 0.000010 0.000010 0.000010 0.000010 0.000010 0.000010
0.000010 0.999830 0.000010 0.000010 0.000010 0.000010 0.000010 0.000010 0.000010 0.000010 0.000010 0.000010 0.000010 0.000010 0.000010 0.000010 0.000010 0.000010
0.005859 0.261523 0.029382 0.036564 0.016122 0.000010 0.001596 0.000010 0.021432 0.000010 0.000010 0.049799 0.517146 0.030665 0.000010 0.000010 0.029842 0.000010
0.000010 0.878720 0.000010 0.000010 0.000010 0.000010 0.000010 0.000010 0.121120 0.000010 0.000010 0.000010 0.000010 0.000010 0.000010 0.000010 0.000010 0.000010
0.000010 0.999830 0.000010 0.000010 0.000010 0.000010 0.000010 0.000010 0.000010 0.000010 0.000010 0.000010 0.000010 0.000010 0.000010 0.000010 0.000010 0.000010
0.000010 0.999830 0.000010 0.000010 0.000010 0.000010 0.000010 0.000010 0.000010 0.000010 0.000010 0.000010 0.000010 0.000010 0.000010 0.000010 0.000010 0.000010
0.014063 0.765340 0.034682 0.000010 0.012384 0.000010 0.000010 0.000010 0.000010 0.000010 0.000010 0.076544 0.057690 0.019497 0.000010 0.000010 0.000010 0.019701
0.000010 0.000010 0.529672 0.070754 0.000010 0.000010 0.023232 0.000010 0.000010 0.000010 0.000010 0.158632 0.169933 0.013186 0.000010 0.000010 0.000010 0.034480
0.000010 0.000010 0.999830 0.000010 0.000010 0.000010 0.000010 0.000010 0.000010 0.000010 0.000010 0.000010 0.000010 0.000010 0.000010 0.000010 0.000010 0.000010
0.000010 0.000010 0.291413 0.099157 0.018082 0.000010 0.022163 0.000010 0.044002 0.000010 0.000010 0.179364 0.279180 0.000010 0.000010 0.000010 0.038979 0.027571
0.000011 0.000010 0.999829 0.000010 0.000010 0.000010 0.000010 0.000010 0.000010 0.000010 0.000010 0.000010 0.000010 0.000010 0.000010 0.000010 0.000010 0.000010
0.000010 0.000010 0.999830 0.000010 0.000010 0.000010 0.000010 0.000010 0.000010 0.000010 0.000010 0.000010 0.000010 0.000010 0.000010 0.000010 0.000010 0.000010
0.000010 0.000010 0.999830 0.000010 0.000010 0.000010 0.000010 0.000010 0.000010 0.000010 0.000010 0.000010 0.000010 0.000010 0.000010 0.000010 0.000010 0.000010
0.000010 0.000010 0.494101 0.077433 0.000010 0.000010 0.021999 0.000010 0.000129 0.000010 0.000010 0.136810 0.197998 0.000010 0.010615 0.000010 0.001128 0.059698
0.000012 0.000010 0.999828 0.000010 0.000010 0.000010 0.000010 0.000010 0.000010 0.000010 0.000010 0.000010 0.000010 0.000010 0.000010 0.000010 0.000010 0.000010
0.000010 0.000010 0.999830 0.000010 0.000010 0.000010 0.000010 0.000010 0.000010 0.000010 0.000010 0.000010 0.000010 0.000010 0.000010 0.000010 0.000010 0.000010
0.068214 0.000010 0.294536 0.094562 0.002457 0.000010 0.000010 0.000010 0.003472 0.009635 0.000010 0.123614 0.269080 0.040183 0.011500 0.000010 0.022651 0.060036
0.000010 0.000010 0.037889 0.000010 0.023774 0.000010 0.010328 0.000010 0.000010 0.000010 0.000010 0.020081 0.907799 0.000010 0.000010 0.000010 0.000010 0.000010
0.000010 0.000010 0.003027 0.000010 0.000010 0.000010 0.016815 0.000010 0.000010 0.000010 0.000010 0.000010 0.980008 0.000010 0.000010 0.000010 0.000010 0.000010
0.000010 0.000010 0.000010 0.000010 0.000010 0.000010 0.003150 0.000010 0.000010 0.000010 0.000010 0.044421 0.952279 0.000010 0.000010 0.000010 0.000010 0.000010
0.023484 0.000010 0.025213 0.016180 0.000010 0.000010 0.000010 0.000010 0.050561 0.000010 0.000010 0.027994 0.752465 0.000010 0.010064 0.000010 0.045416 0.048532
0.000010 0.000010 0.000010 0.000010 0.000010 0.000010 0.000010 0.000010 0.000010 0.000010 0.000010 0.000010 0.999830 0.000010 0.000010 0.000010 0.000010 0.000010
0.000010 0.000010 0.000010 0.000010 0.000010 0.000010 0.000010 0.000010 0.000010 0.000010 0.000010 0.000010 0.999830 0.000010 0.000010 0.000010 0.000010 0.000010
0.000010 0.000010 0.000010 0.000010 0.000790 0.000010 0.000010 0.000010 0.000010 0.000010 0.000010 0.091452 0.907608 0.000010 0.000010 0.000010 0.000010 0.000010
0.002816 0.019913 0.042524 0.009996 0.022306 0.000010 0.000010 0.000010 0.052693 0.000010 0.000010 0.110277 0.612697 0.015113 0.000010 0.004111 0.078968 0.028526
0.001109 0.000010 0.015584 0.038389 0.001295 0.000010 0.000010 0.000010 0.019192 0.002896 0.000010 0.050611 0.774471 0.033113 0.006486 0.000010 0.048365 0.008429
0.000010 0.011645 0.012286 0.007114 0.000010 0.000010 0.023005 0.000010 0.097920 0.000010 0.000010 0.087716 0.656899 0.000010 0.039638 0.000010 0.046560 0.017135
0.000010 0.000010 0.000915 0.000010 0.003196 0.000010 0.000010 0.000010 0.000010 0.000010 0.000010 0.000010 0.951099 0.013382 0.000010 0.000010 0.000010 0.031278
0.000010 0.000010 0.016597 0.000010 0.000010 0.000010 0.001754 0.000010 0.000010 0.000010 0.000010 0.000010 0.981499 0.000010 0.000010 0.000010 0.000010 0.000010
0.017928 0.000010 0.026690 0.060235 0.025122 0.000010 0.023727 0.000010 0.000010 0.016743 0.000010 0.069004 0.671385 0.005034 0.031495 0.000010 0.023615 0.028963
0.028367 0.000010 0.020110 0.037217 0.000010 0.000010 0.012196 0.000010 0.000010 0.000010 0.000010 0.059401 0.757257 0.029024 0.010186 0.000010 0.035486 0.010675
0.023038 0.000010 0.023712 0.000010 0.004849 0.000010 0.007080 0.035100 0.026387 0.057597 0.013949 0.091433 0.641595 0.037320 0.027681 0.000010 0.000010 0.010208
0.000010 0.000010 0.000010 0.000010 0.000010 0.000010 0.010622 0.000010 0.000010 0.000010 0.000010 0.000010 0.989218 0.000010 0.000010 0.000010 0.000010 0.000010
0.000010 0.000010 0.000010 0.000010 0.000010 0.000010 0.011479 0.000010 0.000010 0.000010 0.000010 0.000010 0.988361 0.000010 0.000010 0.000010 0.000010 0.000010
0.000010 0.000010 0.003457 0.000010 0.002036 0.000010 0.000010 0.000010 0.032802 0.000010 0.000010 0.000010 0.928202 0.033373 0.000010 0.000010 0.000010 0.000010
0.000010 0.000010 0.032919 0.000010 0.012863 0.000010 0.000010 0.000010 0.022737 0.000010 0.000010 0.004874 0.902743 0.023744 0.000010 0.000010 0.000010 0.000010
0.032960 0.038885 0.046517 0.056220 0.000010 0.000010 0.013653 0.000010 0.033905 0.028809 0.000010 0.101199 0.590439 0.021926 0.004072 0.000010 0.018984 0.012383
0.001525 0.000010 0.025816 0.076910 0.017188 0.000010 0.016505 0.000010 0.015148 0.006897 0.000010 0.062255 0.669871 0.019539 0.019334 0.000010 0.038370 0.030594
0.037479 0.023552 0.000010 0.032957 0.021113 0.000010 0.018505 0.000010 0.000010 0.000010 0.000010 0.079901 0.694146 0.019282 0.000010 0.000010 0.034220 0.038766
0.000010 0.000010 0.000010 0.000010 0.000010 0.000010 0.000010 0.000010 0.000010 0.000010 0.000010 0.999830 0.000010 0.000010 0.000010 0.000010 0.000010 0.000010
0.000010 0.000010 0.000010 0.000010 0.000010 0.000010 0.000010 0.000010 0.000010 0.000010 0.000010 0.999830 0.000010 0.000010 0.000010 0.000010 0.000010 0.000010
0.000010 0.000010 0.000010 0.000010 0.000010 0.000010 0.000010 0.000010 0.000010 0.000010 0.000010 0.999830 0.000010 0.000010 0.000010 0.000010 0.000010 0.000010
0.000010 0.000010 0.000010 0.000010 0.000010 0.000010 0.000010 0.000010 0.000010 0.000010 0.000010 0.999830 0.000010 0.000010 0.000010 0.000010 0.000010 0.000010
0.000010 0.000010 0.000010 0.000010 0.000010 0.000010 0.000010 0.083751 0.000010 0.000010 0.024310 0.891789 0.000010 0.000010 0.000010 0.000010 0.000010 0.000010
0.000010 0.000010 0.000010 0.000010 0.000010 0.000010 0.000010 0.000010 0.000010 0.000010 0.000010 0.999830 0.000010 0.000010 0.000010 0.000010 0.000010 0.000010
0.046281 0.000010 0.035748 0.069229 0.023044 0.070096 0.000010 0.078493 0.000010 0.017024 0.021724 0.041223 0.548862 0.006405 0.000010 0.000010 0.000010 0.041813
0.044963 0.000010 0.073502 0.111879 0.012521 0.000010 0.000010 0.000010 0.035845 0.000010 0.000010 0.202821 0.414015 0.000813 0.033586 0.000010 0.016836 0.053149
0.000010 0.000010 0.000010 0.000010 0.000010 0.000010 0.000010 0.000010 0.000010 0.000010 0.000010 0.999830 0.000010 0.000010 0.000010 0.000010 0.000010 0.000010
0.000010 0.000010 0.077050 0.133098 0.013263 0.000010 0.009306 0.000010 0.033332 0.009463 0.000010 0.214790 0.398407 0.003833 0.009705 0.019862 0.058429 0.019412
0.000010 0.000010 0.008947 0.000010 0.000010 0.000010 0.000010 0.000010 0.000010 0.000010 0.000010 0.990893 0.000010 0.000010 0.000010 0.000010 0.000010 0.000010
0.000010 0.000010 0.000010 0.000010 0.000010 0.000010 0.000010 0.000010 0.000010 0.000010 0.000010 0.999830 0.000010 0.000010 0.000010 0.000010 0.000010 0.000010
0.029601 0.000010 0.016282 0.094883 0.000010 0.000010 0.000010 0.000010 0.035460 0.000010 0.000010 0.000010 0.812451 0.011194 0.000010 0.000010 0.000018 0.000010
0.053627 0.000010 0.023475 0.103093 0.000010 0.000010 0.010159 0.000010 0.060403 0.000010 0.000010 0.011376 0.717390 0.002298 0.000010 0.000010 0.000010 0.018091
0.053395 0.006563 0.037977 0.097035 0.007768 0.000010 0.000010 0.000010 0.031853 0.000010 0.000010 0.000010 0.722963 0.024111 0.016317 0.000010 0.000010 0.001939
0.045093 0.000010 0.015496 0.122740 0.000010 0.000010 0.000010 0.000010 0.000010 0.000010 0.000010 0.000010 0.803461 0.007103 0.000010 0.000010 0.000010 0.005987
0.089650 0.000010 0.018356 0.112439 0.008070 0.000010 0.000010 0.000010 0.034741 0.000010 0.000010 0.060786 0.612475 0.008745 0.000010 0.000010 0.034942 0.019716
0.826248 0.000010 0.000010 0.101390 0.020481 0.000010 0.000010 0.000010 0.026380 0.000010 0.000010 0.000010 0.000010 0.005560 0.007184 0.000010 0.000010 0.012647
0.993504 0.000010 0.000010 0.000010 0.006336 0.000010 0.000010 0.000010 0.000010 0.000010 0.000010 0.000010 0.000010 0.000010 0.000010 0.000010 0.000010 0.000010
0.053651 0.000010 0.050184 0.115704 0.017606 0.000010 0.016528 0.000010 0.024762 0.000010 0.000010 0.108685 0.540262 0.000010 0.000010 0.000010 0.050264 0.022274
0.454663 0.000010 0.000010 0.023528 0.000010 0.000010 0.000010 0.000010 0.456050 0.000010 0.000010 0.065489 0.000010 0.000010 0.000010 0.000010 0.000010 0.000140
0.000010 0.000010 0.000010 0.000010 0.336743 0.000010 0.000010 0.000010 0.663097 0.000010 0.000010 0.000010 0.000010 0.000010 0.000010 0.000010 0.000010 0.000010
0.010710 0.000010 0.000010 0.000010 0.000010 0.000010 0.016738 0.000010 0.000010 0.763602 0.000010 0.000010 0.128315 0.000010 0.000010 0.000010 0.000010 0.080505
0.000010 0.000010 0.000010 0.000010 0.000010 0.000010 0.000010 0.000010 0.000010 0.999830 0.000010 0.000010 0.000010 0.000010 0.000010 0.000010 0.000010 0.000010
0.410457 0.000010 0.014873 0.000010 0.002075 0.000010 0.000010 0.000010 0.000010 0.346449 0.000010 0.000010 0.176855 0.027919 0.000010 0.000010 0.000010 0.021263
0.000010 0.000010 0.000010 0.000010 0.000010 0.000010 0.000010 0.000010 0.000010 0.999830 0.000010 0.000010 0.000010 0.000010 0.000010 0.000010 0.000010 0.000010
0.000010 0.014119 0.000010 0.023888 0.000010 0.011068 0.010346 0.018731 0.059635 0.098214 0.000010 0.043574 0.634282 0.018915 0.016618 0.000010 0.009430 0.041131
0.009775 0.040286 0.000010 0.000010 0.001222 0.012946 0.002356 0.098854 0.000010 0.134941 0.036236 0.041035 0.601355 0.000010 0.020924 0.000010 0.000010 0.000010
0.055206 0.037946 0.032229 0.000010 0.003640 0.042491 0.007061 0.062632 0.017452 0.070422 0.013191 0.067265 0.507339 0.013530 0.026708 0.000010 0.000010 0.042859
0.000010 0.000010 0.000010 0.000010 0.000011 0.000010 0.000010 0.000010 0.000010 0.999829 0.000010 0.000010 0.000010 0.000010 0.000010 0.000010 0.000010 0.000010
0.048407 0.000010 0.000010 0.023837 0.000010 0.000010 0.000010 0.000010 0.000010 0.747382 0.000010 0.058217 0.065416 0.000010 0.000010 0.000010 0.034712 0.021919
0.000010 0.000010 0.000010 0.000010 0.000010 0.000010 0.000010 0.000010 0.000010 0.999824 0.000010 0.000010 0.000010 0.000015 0.000010 0.000010 0.000010 0.000010
0.059104 0.031204 0.026335 0.000010 0.000010 0.000010 0.005528 0.052585 0.001292 0.160001 0.019070 0.008737 0.572089 0.002218 0.042808 0.000010 0.001773 0.017216
0.000010 0.026177 0.016275 0.054879 0.000010 0.010628 0.013233 0.092894 0.027010 0.127136 0.034755 0.000010 0.580706 0.000010 0.000010 0.000010 0.000010 0.016238
0.004607 0.000010 0.058767 0.076075 0.013353 0.000010 0.000010 0.000010 0.139058 0.000010 0.000010 0.148312 0.441884 0.042345 0.029912 0.000010 0.015808 0.029809
0.084093 0.011723 0.051813 0.097028 0.029374 0.000010 0.000010 0.000010 0.084546 0.000010 0.000010 0.069443 0.403729 0.059281 0.039571 0.000010 0.009111 0.060229
0.000010 0.000010 0.000010 0.000010 0.000010 0.000010 0.000010 0.000010 0.000010 0.000010 0.000010 0.000010 0.000010 0.999830 0.000010 0.000010 0.000010 0.000010
0.000010 0.000010 0.000010 0.000010 0.000010 0.000010 0.000010 0.000010 0.000010 0.000010 0.000010 0.000010 0.000010 0.999830 0.000010 0.000010 0.000010 0.000010
0.107493 0.000010 0.022105 0.055406 0.018446 0.000010 0.001489 0.000010 0.097697 0.000010 0.000010 0.091239 0.435069 0.067864 0.012922 0.000010 0.054067 0.036143
0.000010 0.000010 0.000010 0.000010 0.000010 0.000010 0.000010 0.000010 0.000010 0.000010 0.000010 0.000010 0.000010 0.999830 0.000010 0.000010 0.000010 0.000010
0.000010 0.000010 0.000010 0.000010 0.000010 0.000010 0.000010 0.000010 0.000010 0.000010 0.000010 0.000010 0.000010 0.999830 0.000010 0.000010 0.000010 0.000010
0.055225 0.000010 0.005192 0.102687 0.035718 0.000010 0.000010 0.000010 0.039513 0.000010 0.000010 0.006247 0.347820 0.394554 0.000010 0.000010 0.000010 0.012955
0.770569 0.000010 0.000010 0.000010 0.000010 0.000010 0.000010 0.000010 0.229271 0.000010 0.000010 0.000010 0.000010 0.000010 0.000010 0.000010 0.000010 0.000010
0.000010 0.000010 0.000010 0.000010 0.611336 0.000010 0.000010 0.000010 0.388504 0.000010 0.000010 0.000010 0.000010 0.000010 0.000010 0.000010 0.000010 0.000010
0.063465 0.000010 0.000010 0.019480 0.000010 0.000010 0.000010 0.000010 0.024212 0.000010 0.000010 0.167206 0.652711 0.032411 0.000010 0.000010 0.000010 0.040406
0.032941 0.024634 0.023638 0.000010 0.008683 0.000010 0.018692 0.000010 0.034258 0.014003 0.000010 0.169049 0.587672 0.045307 0.000010 0.002322 0.000010 0.038741
0.049315 0.000010 0.005058 0.000010 0.015876 0.000010 0.025355 0.000010 0.012089 0.000010 0.000010 0.141747 0.674471 0.016085 0.000010 0.000010 0.000010 0.059914
0.090833 0.000010 0.011292 0.060337 0.018920 0.000010 0.000010 0.000010 0.029671 0.000010 0.000010 0.108206 0.595023 0.013490 0.004593 0.000010 0.012743 0.054823
0.050504 0.025445 0.023968 0.030194 0.011869 0.000010 0.025878 0.000010 0.020384 0.002192 0.000010 0.196682 0.520413 0.027366 0.000010 0.000010 0.021259 0.043797
0.000010 0.000010 0.000010 0.000010 0.000010 0.000010 0.000010 0.000010 0.000010 0.000010 0.000010 0.999830 0.000010 0.000010 0.000010 0.000010 0.000010 0.000010
0.000010 0.000010 0.000010 0.000010 0.000010 0.000010 0.000010 0.000010 0.000010 0.000010 0.000010 0.999830 0.000010 0.000010 0.000010 0.000010 0.000010 0.000010
0.010085 0.000010 0.029675 0.085893 0.008790 0.014465 0.014227 0.016592 0.040791 0.000010 0.000532 0.119661 0.593595 0.000010 0.020909 0.000264 0.015694 0.028798
0.000010 0.000010 0.000010 0.000010 0.000010 0.000010 0.000010 0.000010 0.000010 0.000010 0.000010 0.188310 0.792666 0.000010 0.000010 0.000010 0.000010 0.018874
0.000010 0.000010 0.008172 0.000010 0.003037 0.000010 0.000010 0.000010 0.000010 0.000010 0.000010 0.145981 0.812437 0.000010 0.000010 0.000010 0.000010 0.030242
0.000010 0.020401 0.000010 0.000010 0.006915 0.000010 0.011099 0.025368 0.000010 0.002879 0.000010 0.000010 0.933219 0.000010 0.000010 0.000010 0.000010 0.000010
0.038016 0.013100 0.009772 0.038769 0.025794 0.000010 0.020218 0.000010 0.047723 0.000010 0.000010 0.116542 0.618627 0.019707 0.000010 0.000010 0.019884 0.031789
0.057240 0.000010 0.018077 0.001385 0.015955 0.000010 0.009426 0.000010 0.000010 0.019362 0.000010 0.184142 0.632923 0.030485 0.000010 0.000010 0.000010 0.030923
0.000010 0.000010 0.000010 0.000010 0.000010 0.000010 0.000010 0.000010 0.000010 0.000010 0.000010 0.000010 0.999830 0.000010 0.000010 0.000010 0.000010 0.000010
0.000010 0.000010 0.000010 0.000010 0.000010 0.000010 0.000010 0.000010 0.000010 0.000010 0.000010 0.000010 0.999830 0.000010 0.000010 0.000010 0.000010 0.000010
0.068251 0.000212 0.000010 0.052725 0.002808 0.000010 0.009528 0.000010 0.033480 0.000010 0.000010 0.097561 0.706508 0.010391 0.000010 0.000010 0.018457 0.000010
0.018992 0.000010 0.007067 0.019363 0.000010 0.000010 0.001702 0.000010 0.000010 0.000010 0.000010 0.129493 0.751636 0.018943 0.000010 0.000010 0.021628 0.031085
0.032912 0.025668 0.007526 0.117072 0.006262 0.000010 0.033511 0.000010 0.018163 0.000010 0.000010 0.115142 0.582425 0.025318 0.000010 0.000010 0.026869 0.009072
0.104742 0.000010 0.024970 0.034690 0.017536 0.000010 0.000010 0.000010 0.000010 0.000010 0.000010 0.094756 0.684367 0.029734 0.000010 0.000010 0.002583 0.006532
0.048761 0.005045 0.000010 0.012893 0.020680 0.004445 0.000010 0.000010 0.000010 0.016618 0.000010 0.130601 0.631840 0.051059 0.000010 0.000010 0.028877 0.049111
0.003968 0.000542 0.016362 0.048799 0.023895 0.030474 0.024172 0.000010 0.000010 0.000010 0.000010 0.000010 0.363970 0.015172 0.311472 0.073156 0.043854 0.044116
0.009876 0.033625 0.022879 0.020586 0.008007 0.000010 0.000010 0.012238 0.020841 0.000010 0.026771 0.000010 0.000011 0.000010 0.807058 0.002156 0.000010 0.035892
0.055530 0.000010 0.004454 0.000010 0.003703 0.000010 0.000010 0.000010 0.000010 0.000010 0.000010 0.000010 0.000010 0.000010 0.936173 0.000010 0.000010 0.000010
0.000012 0.000010 0.000010 0.000010 0.013992 0.025311 0.000010 0.000010 0.000010 0.000010 0.000010 0.014821 0.142647 0.007812 0.777085 0.000010 0.000010 0.018220
0.000010 0.000010 0.000010 0.000010 0.000010 0.000010 0.003790 0.000010 0.000010 0.000010 0.000010 0.000010 0.000010 0.000010 0.996050 0.000010 0.000010 0.000010
0.000010 0.000010 0.000010 0.000010 0.000010 0.000010 0.000010 0.000010 0.000010 0.000010 0.000010 0.068995 0.000010 0.022405 0.885197 0.000010 0.013851 0.009421
0.000010 0.000010 0.000010 0.000010 0.001425 0.000010 0.017729 0.000010 0.000010 0.000010 0.000010 0.000515 0.000010 0.026556 0.894501 0.004142 0.000010 0.055022
0.000010 0.000010 0.000010 0.000010 0.000010 0.000010 0.002624 0.000010 0.021908 0.000010 0.000010 0.000010 0.000010 0.000010 0.975319 0.000010 0.000010 0.000010
0.000010 0.000010 0.000010 0.000010 0.013658 0.000010 0.000010 0.000010 0.000010 0.000010 0.000010 0.000010 0.000010 0.029150 0.899532 0.000010 0.000010 0.057520
0.000010 0.000010 0.000010 0.000010 0.002869 0.000010 0.000010 0.000010 0.000010 0.000010 0.000010 0.000010 0.000010 0.000010 0.996971 0.000010 0.000010 0.000010
0.000010 0.000010 0.000010 0.000010 0.000014 0.000010 0.003289 0.000010 0.000010 0.000010 0.000010 0.079290 0.000010 0.018114 0.870864 0.000010 0.001765 0.026554
0.000010 0.000010 0.008821 0.016336 0.000010 0.000010 0.025366 0.000010 0.000010 0.000010 0.000010 0.016468 0.081854 0.002930 0.803030 0.000010 0.038617 0.006488
0.011332 0.000010 0.034011 0.000010 0.000010 0.000010 0.000010 0.000010 0.000010 0.000010 0.000010 0.000010 0.000010 0.000010 0.939114 0.000010 0.000010 0.015403
0.000010 0.000010 0.000010 0.000010 0.000010 0.000010 0.000010 0.000010 0.000010 0.000010 0.000010 0.000010 0.000010 0.000010 0.999830 0.000010 0.000010 0.000010
0.000010 0.000010 0.000010 0.000010 0.000010 0.000010 0.000010 0.000010 0.000010 0.000010 0.000010 0.000010 0.000010 0.000010 0.999830 0.000010 0.000010 0.000010
0.000010 0.000010 0.000010 0.000010 0.000010 0.000010 0.000010 0.000010 0.000010 0.000012 0.000010 0.000010 0.000010 0.000010 0.999828 0.000010 0.000010 0.000010
0.000010 0.000010 0.000010 0.000010 0.000010 0.000010 0.000010 0.000010 0.000010 0.000010 0.000010 0.000010 0.000010 0.000010 0.999830 0.000010 0.000010 0.000010
0.000010 0.000010 0.000010 0.000010 0.000010 0.000010 0.000010 0.000010 0.000010 0.000010 0.000010 0.000010 0.000010 0.000010 0.999830 0.000010 0.000010 0.000010
0.000010 0.000010 0.000010 0.000010 0.000010 0.000010 0.000010 0.000010 0.000010 0.000010 0.000010 0.000010 0.000010 0.000010 0.999830 0.000010 0.000010 0.000010
0.000010 0.000010 0.000010 0.000010 0.000010 0.000010 0.000010 0.000010 0.000010 0.000010 0.000010 0.000010 0.000010 0.000010 0.000010 0.999830 0.000010 0.000010
0.000010 0.000010 0.000010 0.000010 0.000010 0.000010 0.000010 0.000010 0.000010 0.000010 0.000010 0.000010 0.000010 0.000010 0.000010 0.999830 0.000010 0.000010
0.000010 0.000010 0.000010 0.000010 0.000010 0.000010 0.000010 0.000010 0.000010 0.000011 0.000010 0.000010 0.000010 0.000010 0.000010 0.999829 0.000010 0.000010
0.000011 0.000010 0.000010 0.000010 0.000010 0.000010 0.000010 0.000010 0.000010 0.000010 0.000010 0.000010 0.000010 0.000010 0.000010 0.999829 0.000010 0.000010
0.000010 0.000010 0.000010 0.000010 0.000010 0.000010 0.000010 0.000010 0.000010 0.000010 0.000010 0.000010 0.000010 0.000010 0.000010 0.999830 0.000010 0.000010
0.000010 0.000010 0.000010 0.000010 0.000010 0.000010 0.000010 0.000010 0.000010 0.000010 0.000010 0.000010 0.000010 0.000010 0.000010 0.999830 0.000010 0.000010
0.000010 0.000010 0.000010 0.000010 0.000010 0.000010 0.000010 0.000010 0.000010 0.000010 0.000010 0.000010 0.000010 0.000010 0.000010 0.999830 0.000010 0.000010
0.027796 0.000010 0.018769 0.000010 0.000010 0.000010 0.009169 0.000010 0.000010 0.000010 0.000010 0.000010 0.119585 0.000010 0.002324 0.775273 0.046974 0.000010
0.000010 0.000010 0.038343 0.015994 0.007478 0.000010 0.000010 0.000010 0.045117 0.000010 0.000010 0.007480 0.168497 0.000010 0.021776 0.533222 0.128372 0.033641
0.004854 0.000010 0.000010 0.050885 0.000010 0.000010 0.000010 0.000010 0.008944 0.000010 0.000010 0.000010 0.078111 0.025199 0.012992 0.805968 0.012948 0.000010
0.000010 0.000010 0.000010 0.000010 0.002886 0.000010 0.000010 0.000010 0.006413 0.000010 0.000010 0.000010 0.170898 0.000010 0.019123 0.724978 0.075583 0.000010
0.000010 0.000010 0.000010 0.000010 0.000010 0.000010 0.000010 0.000011 0.000010 0.000010 0.000010 0.000010 0.000010 0.000010 0.000010 0.999829 0.000010 0.000010
0.000010 0.000010 0.000010 0.000010 0.000010 0.000010 0.000010 0.000010 0.000010 0.000010 0.000010 0.000010 0.000010 0.000010 0.000010 0.999830 0.000010 0.000010
0.066477 0.032230 0.004335 0.021996 0.000010 0.000010 0.003584 0.000010 0.000013 0.000010 0.000010 0.000010 0.062810 0.036129 0.000014 0.771211 0.001131 0.000010
0.000010 0.000010 0.026148 0.000010 0.020222 0.000010 0.020950 0.000010 0.000010 0.000010 0.000010 0.000010 0.017077 0.017669 0.000010 0.858619 0.000010 0.039204
0.015430 0.000010 0.005345 0.000010 0.000010 0.000010 0.007077 0.000010 0.000010 0.000010 0.000010 0.059642 0.000010 0.024649 0.067422 0.748548 0.055676 0.016121
0.000010 0.000010 0.000330 0.000010 0.000010 0.000010 0.000010 0.000010 0.000526 0.000010 0.000010 0.000010 0.484931 0.000010 0.000010 0.159228 0.337809 0.017056
0.000010 0.000010 0.000010 0.000010 0.000010 0.040431 0.000010 0.000010 0.000010 0.000010 0.000010 0.000010 0.424092 0.000010 0.010812 0.177928 0.346607 0.000010
0.007144 0.000010 0.000010 0.047342 0.012904 0.000010 0.000010 0.000010 0.028762 0.000010 0.000010 0.000010 0.342545 0.000964 0.030703 0.151030 0.352789 0.025737
0.016023 0.000010 0.020094 0.000010 0.000010 0.000010 0.013968 0.000010 0.000053 0.000010 0.000010 0.000010 0.386771 0.005647 0.000010 0.197801 0.344423 0.015130
0.000010 0.037178 0.024581 0.025555 0.000010 0.020438 0.009317 0.025823 0.009411 0.000010 0.006820 0.000010 0.322159 0.003001 0.003358 0.191346 0.320965 0.000010
0.032571 0.000010 0.012407 0.000010 0.000010 0.000010 0.000010 0.000010 0.000010 0.000010 0.223126 0.000010 0.018888 0.000010 0.024623 0.522960 0.153366 0.011959
0.000010 0.000013 0.000010 0.000010 0.000010 0.000010 0.000010 0.000010 0.000010 0.000010 0.999827 0.000010 0.000010 0.000010 0.000010 0.000010 0.000010 0.000010
0.000010 0.000010 0.000011 0.000013 0.000010 0.000010 0.000010 0.000010 0.000010 0.000010 0.999826 0.000010 0.000010 0.000010 0.000010 0.000010 0.000010 0.000010
0.000010 0.000010 0.000011 0.000010 0.000010 0.000010 0.000010 0.000010 0.000011 0.000010 0.999827 0.000010 0.000010 0.000010 0.000010 0.000010 0.000010 0.000010
0.000010 0.000010 0.000010 0.000010 0.000010 0.000010 0.000012 0.999826 0.000010 0.000012 0.000010 0.000010 0.000010 0.000010 0.000010 0.000010 0.000010 0.000010
0.000010 0.000010 0.000010 0.000010 0.000010 0.000010 0.000011 0.999829 0.000010 0.000010 0.000010 0.000010 0.000010 0.000010 0.000010 0.000010 0.000010 0.000010
0.008707 0.000010 0.000010 0.020328 0.000010 0.000010 0.013935 0.000010 0.035602 0.000010 0.002444 0.007257 0.361119 0.000010 0.032963 0.260995 0.256570 0.000010
0.000010 0.075276 0.000010 0.004233 0.000010 0.120645 0.008413 0.344775 0.051673 0.073006 0.151402 0.000010 0.000014 0.000010 0.007245 0.163248 0.000010 0.000010
0.034285 0.071074 0.000010 0.016962 0.004949 0.051462 0.000010 0.101591 0.028275 0.017632 0.031792 0.030066 0.052673 0.000010 0.056917 0.374807 0.105355 0.022128
0.000010 0.000010 0.000010 0.000010 0.000010 0.000010 0.012311 0.000010 0.000010 0.000010 0.000010 0.000010 0.355911 0.009595 0.011893 0.263812 0.335483 0.010885
0.006962 0.000010 0.000010 0.016831 0.000010 0.000010 0.000010 0.000010 0.000010 0.000010 0.000010 0.000010 0.395860 0.010059 0.005674 0.266640 0.297863 0.000010
0.000010 0.000010 0.034919 0.000010 0.000821 0.000010 0.000010 0.000010 0.000010 0.000010 0.000010 0.000010 0.509761 0.000010 0.020111 0.128549 0.305719 0.000010
0.000010 0.013875 0.024544 0.000010 0.010370 0.000010 0.000018 0.000010 0.000010 0.000010 0.000010 0.000010 0.534660 0.000010 0.008469 0.107624 0.300339 0.000010
0.000010 0.000010 0.000010 0.000010 0.011300 0.000010 0.008111 0.000010 0.000010 0.000010 0.000010 0.000010 0.441710 0.013394 0.000010 0.222666 0.293209 0.009500
0.000010 0.000010 0.000010 0.000010 0.000010 0.000010 0.003722 0.000010 0.000010 0.000010 0.000010 0.000010 0.409886 0.000010 0.009694 0.283709 0.292860 0.000010
