# Supplementary material for: Genetic analysis of Thai cattle reveals a Southeast Asian indicine ancestry
Source: PeerJ. 2015 Oct 27;3:e1318. doi: 10.7717/peerj.1318 (PMC4627918; doi:10.7717/peerj.1318)
Supplement: Dataset S2 — The Q values inferred by ADMIXTURE for each modeled K are shown for each individual, which are labeled according to breed information. The data are organized into three folders, each of which represents the ADMIXTURE experiments described in Fig. S5. [file peerj-03-1318-s007.zip › SupplementDataS7/28experiments/experiment_12/19.Q]

0.000010 0.000010 0.000010 0.000010 0.000010 0.000010 0.000010 0.000010 0.000010 0.000010 0.000010 0.000010 0.000010 0.000010 0.000010 0.000010 0.000010 0.000010 0.999820
0.000010 0.000010 0.000010 0.000010 0.000010 0.000010 0.000010 0.000010 0.000010 0.000010 0.000011 0.000010 0.000011 0.000010 0.000010 0.000010 0.000010 0.000010 0.999817
0.000010 0.000010 0.000012 0.000010 0.000010 0.000010 0.000010 0.000010 0.000012 0.000010 0.000010 0.000010 0.000010 0.000010 0.000010 0.000010 0.000010 0.000010 0.999816
0.000010 0.000010 0.000015 0.000010 0.000010 0.000012 0.000010 0.000010 0.000010 0.000010 0.000012 0.000010 0.000010 0.000010 0.000017 0.000010 0.000010 0.000010 0.999804
0.000010 0.000010 0.000010 0.000010 0.000010 0.000010 0.000010 0.000010 0.000010 0.000010 0.000010 0.000010 0.000011 0.000010 0.000010 0.000010 0.000010 0.000010 0.999819
0.000010 0.000010 0.000010 0.000010 0.000010 0.000010 0.000010 0.000010 0.000010 0.000010 0.000010 0.000010 0.000011 0.000010 0.000010 0.000010 0.000010 0.000010 0.999819
0.000010 0.000010 0.000010 0.000010 0.000010 0.000010 0.000011 0.000011 0.000012 0.000010 0.000010 0.000010 0.000010 0.000010 0.000010 0.000010 0.000010 0.000010 0.999815
0.000011 0.000010 0.000010 0.000010 0.000010 0.000010 0.000019 0.000010 0.000010 0.000011 0.000010 0.000010 0.000010 0.000010 0.000010 0.000010 0.000010 0.000010 0.999808
0.000010 0.000010 0.000010 0.000010 0.000010 0.000010 0.000010 0.000010 0.000010 0.000010 0.000010 0.000010 0.000010 0.000010 0.000010 0.000010 0.846404 0.000010 0.153426
0.000010 0.000010 0.000010 0.000010 0.000010 0.000010 0.000010 0.000010 0.000010 0.000010 0.000010 0.000010 0.000010 0.000010 0.000010 0.000010 0.857861 0.000010 0.141969
0.000010 0.001135 0.026989 0.063602 0.000010 0.000010 0.000010 0.000010 0.038955 0.000010 0.000010 0.088858 0.000010 0.031765 0.080796 0.000010 0.000010 0.667791 0.000010
0.000010 0.000010 0.000010 0.000010 0.000010 0.000010 0.000010 0.000010 0.000010 0.000010 0.000010 0.000010 0.000010 0.000010 0.000010 0.000010 0.000010 0.999820 0.000010
0.000010 0.000010 0.000010 0.000010 0.000010 0.000010 0.000010 0.000010 0.000010 0.000010 0.000010 0.000010 0.000010 0.000010 0.000010 0.000010 0.000010 0.999820 0.000010
0.000010 0.000010 0.000010 0.000010 0.000010 0.000010 0.000010 0.000010 0.000010 0.000010 0.000010 0.000010 0.000010 0.000010 0.000010 0.000010 0.000010 0.999820 0.000010
0.000010 0.000010 0.000010 0.000010 0.000010 0.000010 0.000010 0.000010 0.000010 0.000010 0.000010 0.000010 0.000010 0.000010 0.000010 0.000010 0.000010 0.999820 0.000010
0.000010 0.000010 0.000010 0.000010 0.000010 0.000010 0.000010 0.000010 0.000010 0.000010 0.000010 0.004300 0.000010 0.000010 0.000010 0.000010 0.138170 0.857370 0.000010
0.000010 0.000010 0.000010 0.000010 0.000010 0.000010 0.000010 0.000010 0.000010 0.000010 0.000010 0.000010 0.000010 0.000010 0.000010 0.000010 0.000010 0.999820 0.000010
0.000010 0.000010 0.000010 0.041100 0.000010 0.056702 0.000010 0.000010 0.000010 0.000010 0.000010 0.000010 0.000010 0.000010 0.000010 0.000010 0.000010 0.889034 0.013015
0.000010 0.000010 0.000010 0.000010 0.000010 0.000010 0.005627 0.000010 0.000010 0.000010 0.000010 0.000010 0.000010 0.000010 0.000010 0.000010 0.000014 0.994199 0.000010
0.000010 0.000010 0.000010 0.000010 0.000010 0.000010 0.000010 0.000010 0.000010 0.000010 0.000010 0.000010 0.000010 0.000010 0.000010 0.000010 0.000010 0.999820 0.000010
0.000010 0.000010 0.000010 0.000010 0.000010 0.000010 0.000010 0.000010 0.000010 0.000010 0.000010 0.000010 0.000010 0.000010 0.000010 0.000010 0.000010 0.999820 0.000010
0.000010 0.000010 0.000852 0.000010 0.000010 0.000010 0.000010 0.000010 0.000010 0.000010 0.000010 0.000010 0.000010 0.000010 0.000010 0.000010 0.000010 0.998978 0.000010
0.000010 0.000010 0.000010 0.000010 0.000010 0.000010 0.000010 0.000010 0.000010 0.000010 0.000010 0.000010 0.000010 0.000010 0.000010 0.000010 0.000010 0.999820 0.000010
0.000010 0.000010 0.000010 0.000010 0.000010 0.000010 0.000010 0.000010 0.000010 0.000010 0.000010 0.000010 0.000010 0.000010 0.000010 0.000010 0.000010 0.999820 0.000010
0.000010 0.037701 0.033812 0.127353 0.001990 0.009089 0.000012 0.007016 0.000010 0.000010 0.000010 0.011593 0.000010 0.023434 0.000010 0.000010 0.068647 0.679095 0.000189
0.000010 0.000010 0.000010 0.000010 0.000010 0.000010 0.000010 0.000010 0.000010 0.000010 0.000010 0.000010 0.000010 0.000010 0.000010 0.000010 0.000010 0.999820 0.000010
0.000010 0.000010 0.000010 0.000010 0.000010 0.000010 0.000010 0.000010 0.000010 0.000010 0.000010 0.000010 0.000010 0.000010 0.000010 0.000010 0.000010 0.999820 0.000010
0.000010 0.000010 0.000010 0.000010 0.000010 0.000010 0.000010 0.000010 0.000010 0.000010 0.000010 0.000010 0.000010 0.000010 0.000010 0.000010 0.000010 0.999820 0.000010
0.000010 0.000010 0.000010 0.000010 0.000010 0.000010 0.000010 0.000010 0.000010 0.000010 0.000010 0.000010 0.000010 0.000010 0.000010 0.000010 0.000010 0.999820 0.000010
0.000010 0.000010 0.000010 0.000010 0.000010 0.000010 0.000010 0.000010 0.000010 0.000010 0.000010 0.000010 0.000010 0.000010 0.000010 0.000010 0.000010 0.999820 0.000010
0.016756 0.037241 0.045501 0.063567 0.015169 0.080473 0.008536 0.000010 0.050986 0.000010 0.000010 0.288610 0.012817 0.016271 0.211572 0.000010 0.152263 0.000010 0.000189
0.030181 0.000010 0.045110 0.000010 0.000010 0.138994 0.019571 0.000127 0.024327 0.000010 0.000010 0.389350 0.017543 0.043844 0.034223 0.000010 0.176718 0.068345 0.011607
0.000010 0.000010 0.067911 0.000011 0.000010 0.626752 0.050952 0.000648 0.000010 0.015729 0.000010 0.094959 0.000010 0.000166 0.028729 0.000010 0.056447 0.054374 0.003250
0.000010 0.000010 0.000010 0.000010 0.000010 0.999820 0.000010 0.000010 0.000010 0.000010 0.000010 0.000010 0.000010 0.000010 0.000010 0.000010 0.000010 0.000010 0.000010
0.000010 0.000010 0.000010 0.000010 0.000010 0.999820 0.000010 0.000010 0.000010 0.000010 0.000010 0.000010 0.000010 0.000010 0.000010 0.000010 0.000010 0.000010 0.000010
0.000010 0.000010 0.046682 0.012653 0.000010 0.665211 0.000010 0.000010 0.000010 0.000010 0.000010 0.130151 0.000010 0.009259 0.034880 0.000010 0.073149 0.019916 0.007997
0.000010 0.000010 0.031110 0.000010 0.016213 0.301504 0.014874 0.010135 0.000010 0.000010 0.000010 0.325180 0.000010 0.004568 0.164620 0.000010 0.056636 0.051990 0.023089
0.000010 0.000010 0.000010 0.000010 0.000010 0.999820 0.000010 0.000010 0.000010 0.000010 0.000010 0.000010 0.000010 0.000010 0.000010 0.000010 0.000010 0.000010 0.000010
0.047435 0.011534 0.000010 0.000010 0.027944 0.640377 0.008070 0.000010 0.019157 0.000010 0.000010 0.080680 0.019814 0.000010 0.048788 0.023229 0.010667 0.044462 0.017783
0.086290 0.003322 0.013154 0.054698 0.000010 0.565060 0.023759 0.000010 0.000010 0.000146 0.000010 0.051897 0.047951 0.000010 0.108237 0.036542 0.006058 0.000010 0.002825
0.060945 0.000010 0.044126 0.000010 0.006481 0.531080 0.001165 0.011765 0.000010 0.000010 0.000010 0.227624 0.039396 0.000010 0.003101 0.009411 0.029562 0.035276 0.000010
0.000010 0.000010 0.000010 0.000010 0.000010 0.999820 0.000010 0.000010 0.000010 0.000010 0.000010 0.000010 0.000010 0.000010 0.000010 0.000010 0.000010 0.000010 0.000010
0.022266 0.000010 0.047641 0.000010 0.000010 0.159861 0.000010 0.000010 0.015472 0.000010 0.000010 0.371348 0.000010 0.020846 0.194740 0.009682 0.087768 0.056154 0.014142
0.000010 0.000010 0.000010 0.000010 0.000010 0.859434 0.000010 0.012880 0.000010 0.000010 0.000010 0.082098 0.000010 0.000010 0.000010 0.000010 0.000010 0.045437 0.000010
0.030581 0.003395 0.042572 0.015891 0.000010 0.302037 0.028961 0.012436 0.004173 0.011023 0.000010 0.358399 0.022154 0.047972 0.000010 0.000010 0.119172 0.000513 0.000680
0.052928 0.029561 0.053020 0.000010 0.000010 0.422658 0.000010 0.015882 0.000010 0.000010 0.000010 0.233382 0.018031 0.019760 0.071780 0.036921 0.034008 0.011999 0.000010
0.034803 0.046456 0.021976 0.000010 0.001162 0.464434 0.024591 0.000010 0.000010 0.000010 0.000010 0.297339 0.022784 0.014673 0.000010 0.000010 0.066571 0.000010 0.005130
0.000010 0.000010 0.002052 0.000010 0.000010 0.984597 0.000010 0.000010 0.000010 0.000010 0.000010 0.013191 0.000010 0.000010 0.000010 0.000010 0.000010 0.000010 0.000010
0.000010 0.000010 0.000010 0.000010 0.000010 0.999820 0.000010 0.000010 0.000010 0.000010 0.000010 0.000010 0.000010 0.000010 0.000010 0.000010 0.000010 0.000010 0.000010
0.000010 0.000010 0.000010 0.000010 0.000010 0.999820 0.000010 0.000010 0.000010 0.000010 0.000010 0.000010 0.000010 0.000010 0.000010 0.000010 0.000010 0.000010 0.000010
0.000010 0.000010 0.000010 0.000010 0.000010 0.000010 0.000010 0.000010 0.000010 0.000010 0.000010 0.999820 0.000010 0.000010 0.000010 0.000010 0.000010 0.000010 0.000010
0.000010 0.000010 0.000010 0.000010 0.000010 0.000010 0.000010 0.000010 0.000010 0.000010 0.000010 0.999820 0.000010 0.000010 0.000010 0.000010 0.000010 0.000010 0.000010
0.000010 0.000010 0.000010 0.000010 0.000010 0.000010 0.000010 0.000010 0.000010 0.000010 0.000010 0.999820 0.000010 0.000010 0.000010 0.000010 0.000010 0.000010 0.000010
0.000010 0.000010 0.000010 0.000010 0.000010 0.000010 0.000010 0.000010 0.000010 0.000010 0.000010 0.999820 0.000010 0.000010 0.000010 0.000010 0.000010 0.000010 0.000010
0.000010 0.000010 0.000010 0.000010 0.000010 0.000010 0.000010 0.000010 0.000010 0.000010 0.000010 0.999820 0.000010 0.000010 0.000010 0.000010 0.000010 0.000010 0.000010
0.000010 0.000010 0.000010 0.000010 0.000010 0.000010 0.000010 0.000010 0.000010 0.000010 0.000010 0.999820 0.000010 0.000010 0.000010 0.000010 0.000010 0.000010 0.000010
0.000010 0.000010 0.000010 0.000010 0.000010 0.000010 0.000010 0.000010 0.000010 0.000010 0.000010 0.999820 0.000010 0.000010 0.000010 0.000010 0.000010 0.000010 0.000010
0.000010 0.000010 0.000010 0.000010 0.000010 0.000010 0.000010 0.000010 0.000010 0.000010 0.000010 0.998382 0.000010 0.001448 0.000010 0.000010 0.000010 0.000010 0.000010
0.000010 0.000010 0.000010 0.000010 0.000010 0.000010 0.000010 0.000010 0.000010 0.000010 0.000010 0.965789 0.000010 0.000010 0.000010 0.000010 0.011605 0.020253 0.002203
0.000010 0.000010 0.000010 0.000010 0.000010 0.000010 0.000010 0.000010 0.000010 0.000010 0.000010 0.997728 0.000010 0.000010 0.000010 0.000010 0.002102 0.000010 0.000010
0.000010 0.000010 0.000010 0.000010 0.000010 0.000010 0.000010 0.000010 0.000010 0.000010 0.000010 0.999820 0.000010 0.000010 0.000010 0.000010 0.000010 0.000010 0.000010
0.000010 0.000010 0.000010 0.000010 0.000010 0.000010 0.000010 0.000010 0.000010 0.000010 0.000010 0.999820 0.000010 0.000010 0.000010 0.000010 0.000010 0.000010 0.000010
0.000010 0.000010 0.000010 0.000010 0.000010 0.000010 0.000010 0.000010 0.000010 0.000010 0.000010 0.999820 0.000010 0.000010 0.000010 0.000010 0.000010 0.000010 0.000010
0.000010 0.000010 0.000010 0.000010 0.000010 0.000010 0.000010 0.000010 0.000010 0.000010 0.000010 0.999820 0.000010 0.000010 0.000010 0.000010 0.000010 0.000010 0.000010
0.000010 0.000010 0.000010 0.000010 0.000010 0.000010 0.000010 0.000010 0.000010 0.000010 0.000010 0.999820 0.000010 0.000010 0.000010 0.000010 0.000010 0.000010 0.000010
0.000010 0.000010 0.000010 0.000010 0.000010 0.000010 0.000010 0.000010 0.000010 0.000010 0.000010 0.999820 0.000010 0.000010 0.000010 0.000010 0.000010 0.000010 0.000010
0.000010 0.000010 0.000010 0.000010 0.000010 0.000010 0.000010 0.000010 0.000010 0.000010 0.000010 0.999820 0.000010 0.000010 0.000010 0.000010 0.000010 0.000010 0.000010
0.000010 0.000010 0.018859 0.000010 0.000010 0.000010 0.000010 0.000010 0.000010 0.000010 0.000010 0.980971 0.000010 0.000010 0.000010 0.000010 0.000010 0.000010 0.000010
0.000010 0.000010 0.000010 0.000010 0.000010 0.000010 0.000010 0.000010 0.000010 0.000010 0.000010 0.999820 0.000010 0.000010 0.000010 0.000010 0.000010 0.000010 0.000010
0.000010 0.000010 0.000010 0.000010 0.000010 0.000010 0.000010 0.000010 0.000010 0.000010 0.000010 0.999820 0.000010 0.000010 0.000010 0.000010 0.000010 0.000010 0.000010
0.000010 0.000010 0.000010 0.000010 0.000010 0.000010 0.999817 0.000013 0.000010 0.000010 0.000010 0.000010 0.000010 0.000010 0.000010 0.000010 0.000010 0.000010 0.000010
0.000010 0.000010 0.000010 0.000010 0.000010 0.000010 0.999820 0.000010 0.000010 0.000010 0.000010 0.000010 0.000010 0.000010 0.000010 0.000010 0.000010 0.000010 0.000010
0.000010 0.000010 0.000010 0.000010 0.000010 0.000010 0.999820 0.000010 0.000010 0.000010 0.000010 0.000010 0.000010 0.000010 0.000010 0.000010 0.000010 0.000010 0.000010
0.000010 0.000010 0.000010 0.000010 0.000010 0.000010 0.999820 0.000010 0.000010 0.000010 0.000010 0.000010 0.000010 0.000010 0.000010 0.000010 0.000010 0.000010 0.000010
0.000010 0.000010 0.000010 0.000010 0.000010 0.000010 0.999818 0.000010 0.000010 0.000010 0.000010 0.000012 0.000010 0.000010 0.000010 0.000010 0.000010 0.000010 0.000010
0.000010 0.000010 0.000010 0.000010 0.000010 0.000010 0.999820 0.000010 0.000010 0.000010 0.000010 0.000010 0.000010 0.000010 0.000010 0.000010 0.000010 0.000010 0.000010
0.000010 0.000010 0.000010 0.000010 0.000010 0.000010 0.889685 0.000010 0.000010 0.000010 0.000010 0.000010 0.000010 0.000010 0.000010 0.000010 0.106965 0.003190 0.000010
0.000010 0.000010 0.000010 0.000010 0.000010 0.000010 0.999820 0.000010 0.000010 0.000010 0.000010 0.000010 0.000010 0.000010 0.000010 0.000010 0.000010 0.000010 0.000010
0.000010 0.000010 0.000010 0.000010 0.000010 0.000010 0.999820 0.000010 0.000010 0.000010 0.000010 0.000010 0.000010 0.000010 0.000010 0.000010 0.000010 0.000010 0.000010
0.000010 0.000010 0.000011 0.000010 0.000010 0.000010 0.999819 0.000010 0.000010 0.000010 0.000010 0.000010 0.000010 0.000010 0.000010 0.000010 0.000010 0.000010 0.000010
0.000010 0.006423 0.028109 0.000010 0.000010 0.000010 0.066379 0.025874 0.119940 0.044649 0.000010 0.035629 0.000010 0.051864 0.433163 0.001579 0.134330 0.025145 0.026857
0.000010 0.000010 0.000010 0.000010 0.000010 0.000010 0.000010 0.024657 0.862887 0.000010 0.000010 0.000010 0.000010 0.000010 0.000010 0.000010 0.112296 0.000010 0.000010
0.000010 0.000010 0.000010 0.000010 0.000010 0.000010 0.000010 0.094475 0.905355 0.000010 0.000010 0.000010 0.000010 0.000010 0.000010 0.000010 0.000010 0.000010 0.000010
0.000010 0.000010 0.000010 0.000010 0.000010 0.000010 0.000010 0.196214 0.803616 0.000010 0.000010 0.000010 0.000010 0.000010 0.000010 0.000010 0.000010 0.000010 0.000010
0.000010 0.000010 0.000010 0.000010 0.000010 0.000010 0.000010 0.061768 0.938062 0.000010 0.000010 0.000010 0.000010 0.000010 0.000010 0.000010 0.000010 0.000010 0.000010
0.000010 0.000010 0.005867 0.000010 0.000010 0.000010 0.017241 0.067238 0.773945 0.000010 0.000010 0.040876 0.000010 0.000010 0.094702 0.000010 0.000010 0.000010 0.000010
0.000010 0.000010 0.000010 0.000010 0.000010 0.000010 0.000010 0.001490 0.998340 0.000010 0.000010 0.000010 0.000010 0.000010 0.000010 0.000010 0.000010 0.000010 0.000010
0.000010 0.000010 0.000010 0.000010 0.000010 0.000010 0.050669 0.060665 0.777204 0.000010 0.000010 0.014371 0.000010 0.000010 0.000010 0.000010 0.094334 0.000010 0.002627
0.000010 0.000010 0.000010 0.000010 0.000010 0.000010 0.000010 0.033552 0.882427 0.000018 0.000010 0.000010 0.000010 0.024368 0.000010 0.000010 0.053883 0.000010 0.005621
0.000010 0.000010 0.000010 0.000010 0.000010 0.000010 0.000010 0.088408 0.832156 0.000010 0.000010 0.019174 0.000010 0.060113 0.000010 0.000010 0.000010 0.000010 0.000010
0.000010 0.000010 0.000010 0.000010 0.000010 0.000010 0.000010 0.152938 0.678901 0.000010 0.000010 0.006028 0.000010 0.000010 0.039011 0.000010 0.122983 0.000010 0.000010
0.000010 0.000010 0.000010 0.000010 0.000010 0.000010 0.000010 0.000010 0.999820 0.000010 0.000010 0.000010 0.000010 0.000010 0.000010 0.000010 0.000010 0.000010 0.000010
0.000010 0.000010 0.000010 0.000010 0.000010 0.000010 0.000010 0.000010 0.999820 0.000010 0.000010 0.000010 0.000010 0.000010 0.000010 0.000010 0.000010 0.000010 0.000010
0.000010 0.000010 0.000010 0.000010 0.000010 0.000010 0.000010 0.491353 0.508477 0.000010 0.000010 0.000010 0.000010 0.000010 0.000010 0.000010 0.000010 0.000010 0.000010
0.000010 0.000010 0.000010 0.000010 0.000010 0.000010 0.000010 0.999820 0.000010 0.000010 0.000010 0.000010 0.000010 0.000010 0.000010 0.000010 0.000010 0.000010 0.000010
0.000010 0.000010 0.000010 0.000010 0.000010 0.000010 0.012494 0.000010 0.745633 0.000010 0.000010 0.000010 0.000010 0.030672 0.211051 0.000010 0.000010 0.000010 0.000010
0.000010 0.000010 0.000010 0.000010 0.000010 0.000010 0.000010 0.000010 0.999819 0.000010 0.000010 0.000010 0.000010 0.000010 0.000010 0.000010 0.000010 0.000011 0.000010
0.000010 0.000010 0.000010 0.000010 0.000010 0.000010 0.000010 0.043730 0.956100 0.000010 0.000010 0.000010 0.000010 0.000010 0.000010 0.000010 0.000010 0.000010 0.000010
0.031378 0.029214 0.013195 0.000010 0.008933 0.000010 0.012155 0.008651 0.025350 0.034147 0.000010 0.000011 0.013478 0.031267 0.545788 0.055860 0.186355 0.000010 0.004178
0.000010 0.000010 0.000010 0.000010 0.000010 0.000010 0.000010 0.000010 0.999819 0.000010 0.000010 0.000010 0.000010 0.000010 0.000010 0.000010 0.000010 0.000011 0.000010
0.033803 0.019906 0.039425 0.001075 0.000010 0.042753 0.015640 0.000010 0.061948 0.033670 0.000010 0.054843 0.039521 0.013618 0.377151 0.107803 0.124890 0.032823 0.001100
0.000010 0.000010 0.000010 0.000010 0.000010 0.000010 0.000010 0.999820 0.000010 0.000010 0.000010 0.000010 0.000010 0.000010 0.000010 0.000010 0.000010 0.000010 0.000010
0.000010 0.000010 0.000010 0.000010 0.000010 0.000010 0.000010 0.033828 0.966002 0.000010 0.000010 0.000010 0.000010 0.000010 0.000010 0.000010 0.000010 0.000010 0.000010
0.036735 0.014469 0.000010 0.000010 0.015283 0.042165 0.000010 0.025734 0.011431 0.000010 0.000010 0.036940 0.023083 0.000010 0.537924 0.104453 0.137814 0.013898 0.000010
0.000010 0.000010 0.000010 0.000010 0.000010 0.000010 0.000010 0.000010 0.987189 0.000010 0.000010 0.000010 0.000010 0.012641 0.000010 0.000010 0.000010 0.000010 0.000010
0.116742 0.023583 0.008227 0.000010 0.006660 0.000015 0.000010 0.006136 0.005622 0.000010 0.006643 0.000010 0.045882 0.021328 0.506417 0.134573 0.118112 0.000010 0.000010
0.148443 0.000010 0.000010 0.000010 0.000010 0.009287 0.000010 0.000010 0.000377 0.000010 0.000010 0.000010 0.000010 0.000010 0.683236 0.158517 0.000010 0.000010 0.000010
0.145109 0.000010 0.000010 0.000010 0.000010 0.022238 0.000010 0.000010 0.000010 0.000010 0.000010 0.000010 0.010262 0.000010 0.662883 0.159369 0.000010 0.000010 0.000010
0.000010 0.999820 0.000010 0.000010 0.000010 0.000010 0.000010 0.000010 0.000010 0.000010 0.000010 0.000010 0.000010 0.000010 0.000010 0.000010 0.000010 0.000010 0.000010
0.000010 0.200612 0.018412 0.000017 0.000010 0.000010 0.060973 0.000016 0.074085 0.000010 0.000010 0.051364 0.000010 0.022845 0.413190 0.000010 0.152046 0.000010 0.006360
0.000010 0.232019 0.007774 0.000011 0.000010 0.000010 0.000010 0.008024 0.014530 0.019545 0.000010 0.007739 0.000010 0.039863 0.377744 0.000010 0.257546 0.012558 0.022577
0.000010 0.999811 0.000010 0.000010 0.000010 0.000010 0.000010 0.000010 0.000019 0.000010 0.000010 0.000010 0.000010 0.000010 0.000010 0.000010 0.000010 0.000010 0.000010
0.000010 0.999820 0.000010 0.000010 0.000010 0.000010 0.000010 0.000010 0.000010 0.000010 0.000010 0.000010 0.000010 0.000010 0.000010 0.000010 0.000010 0.000010 0.000010
0.000010 0.267291 0.030108 0.010696 0.000010 0.000010 0.000010 0.000846 0.012539 0.000010 0.000010 0.038274 0.000010 0.036803 0.397124 0.000010 0.162142 0.029590 0.014506
0.058935 0.772066 0.004258 0.000010 0.000010 0.000010 0.023713 0.000010 0.000010 0.000010 0.000010 0.000019 0.000010 0.000010 0.000010 0.000010 0.140878 0.000010 0.000010
0.000010 0.999814 0.000010 0.000010 0.000010 0.000010 0.000010 0.000010 0.000016 0.000010 0.000010 0.000010 0.000010 0.000010 0.000010 0.000010 0.000010 0.000010 0.000010
0.000010 0.999814 0.000010 0.000010 0.000010 0.000010 0.000010 0.000010 0.000010 0.000010 0.000010 0.000010 0.000010 0.000010 0.000016 0.000010 0.000010 0.000010 0.000010
0.000010 0.758671 0.034276 0.000010 0.000010 0.000010 0.029677 0.000010 0.009389 0.000010 0.000010 0.000010 0.000010 0.023876 0.000010 0.000010 0.136385 0.000010 0.007605
0.000010 0.000010 0.544504 0.000010 0.000010 0.000010 0.039233 0.022338 0.000010 0.012255 0.000010 0.069752 0.000010 0.012944 0.000010 0.000010 0.298854 0.000010 0.000010
0.000010 0.000010 0.999820 0.000010 0.000010 0.000010 0.000010 0.000010 0.000010 0.000010 0.000010 0.000010 0.000010 0.000010 0.000010 0.000010 0.000010 0.000010 0.000010
0.000010 0.000010 0.294062 0.044943 0.000010 0.000010 0.026680 0.021784 0.000010 0.000010 0.000010 0.102892 0.000010 0.000010 0.238489 0.000010 0.229515 0.019724 0.021811
0.000010 0.000010 0.999820 0.000010 0.000010 0.000010 0.000010 0.000010 0.000010 0.000010 0.000010 0.000010 0.000010 0.000010 0.000010 0.000010 0.000010 0.000010 0.000010
0.000010 0.000010 0.999820 0.000010 0.000010 0.000010 0.000010 0.000010 0.000010 0.000010 0.000010 0.000010 0.000010 0.000010 0.000010 0.000010 0.000010 0.000010 0.000010
0.000010 0.000010 0.999819 0.000010 0.000010 0.000010 0.000010 0.000010 0.000010 0.000010 0.000010 0.000011 0.000010 0.000010 0.000010 0.000010 0.000010 0.000010 0.000010
0.000010 0.000010 0.500981 0.039703 0.000010 0.000010 0.064321 0.018930 0.000010 0.012682 0.000010 0.070482 0.000010 0.000013 0.000010 0.000010 0.292778 0.000010 0.000010
0.000010 0.000010 0.999812 0.000010 0.000010 0.000014 0.000010 0.000010 0.000010 0.000013 0.000010 0.000010 0.000010 0.000010 0.000010 0.000010 0.000010 0.000010 0.000010
0.000010 0.000010 0.999820 0.000010 0.000010 0.000010 0.000010 0.000010 0.000010 0.000010 0.000010 0.000010 0.000010 0.000010 0.000010 0.000010 0.000010 0.000010 0.000010
0.000010 0.000010 0.297334 0.000021 0.000010 0.000010 0.060430 0.000010 0.071784 0.019205 0.000010 0.092908 0.000010 0.039796 0.221914 0.008035 0.165234 0.021128 0.002139
0.000010 0.000010 0.040194 0.000010 0.000010 0.000010 0.000020 0.015506 0.000010 0.000010 0.000010 0.000010 0.000010 0.000010 0.708099 0.000010 0.220187 0.000010 0.015863
0.000010 0.000010 0.008256 0.017329 0.000010 0.000010 0.000514 0.022999 0.000010 0.000010 0.000010 0.000010 0.000010 0.025302 0.636548 0.000010 0.288932 0.000010 0.000010
0.000010 0.000010 0.000010 0.000010 0.000010 0.000010 0.000010 0.005584 0.000010 0.000010 0.000010 0.000010 0.000010 0.000010 0.696360 0.000010 0.297896 0.000010 0.000010
0.000010 0.000013 0.028180 0.081533 0.000010 0.000010 0.049697 0.000010 0.033305 0.031693 0.000010 0.017368 0.000010 0.000010 0.434683 0.000223 0.299140 0.023177 0.000918
0.000010 0.000010 0.000010 0.000010 0.000010 0.000010 0.000010 0.000010 0.000010 0.000010 0.000010 0.000010 0.000010 0.000010 0.000010 0.000010 0.999820 0.000010 0.000010
0.000010 0.000010 0.000010 0.000010 0.000010 0.000010 0.000010 0.000010 0.000010 0.000010 0.000010 0.000010 0.000010 0.000010 0.000010 0.000010 0.999820 0.000010 0.000010
0.000010 0.000010 0.000010 0.000010 0.000010 0.000010 0.000010 0.000010 0.000010 0.000010 0.000010 0.000010 0.000010 0.000010 0.704893 0.000010 0.294937 0.000010 0.000010
0.000010 0.019395 0.041431 0.085225 0.000010 0.000010 0.027528 0.002786 0.016210 0.000779 0.000010 0.017425 0.000010 0.020563 0.443681 0.000010 0.248785 0.051721 0.024412
0.000010 0.000010 0.019364 0.000010 0.009381 0.000010 0.009898 0.000010 0.019701 0.013220 0.004890 0.043167 0.000010 0.034038 0.517824 0.010084 0.261585 0.056779 0.000010
0.000010 0.019138 0.015279 0.000010 0.005638 0.000010 0.014445 0.025502 0.007909 0.053616 0.000010 0.006734 0.000010 0.007440 0.530723 0.000010 0.252140 0.054337 0.007038
0.000010 0.000010 0.012727 0.000010 0.000010 0.000010 0.038496 0.011062 0.000010 0.000010 0.000010 0.000010 0.000010 0.019766 0.627622 0.000010 0.278126 0.009177 0.002914
0.000010 0.000010 0.034408 0.000010 0.000010 0.000010 0.021149 0.016561 0.000010 0.036575 0.000010 0.000010 0.000010 0.007454 0.680647 0.000010 0.203087 0.000010 0.000010
0.000010 0.000010 0.037239 0.004123 0.032868 0.000010 0.032324 0.021327 0.034926 0.000010 0.000010 0.065029 0.000010 0.007906 0.667975 0.004639 0.042530 0.025422 0.023632
0.000010 0.008289 0.018867 0.057913 0.017373 0.000010 0.003813 0.010186 0.046193 0.000010 0.000010 0.036424 0.000010 0.035131 0.555736 0.000010 0.186750 0.023255 0.000010
0.036820 0.000010 0.029564 0.000010 0.024489 0.000010 0.009065 0.004107 0.040492 0.006018 0.000010 0.000010 0.013098 0.039047 0.532090 0.055966 0.203208 0.000010 0.005976
0.000010 0.000010 0.000010 0.000010 0.000010 0.000010 0.000010 0.011509 0.000010 0.000010 0.000010 0.000010 0.000010 0.000010 0.988321 0.000010 0.000010 0.000010 0.000010
0.000010 0.000010 0.000010 0.000010 0.000010 0.000010 0.000010 0.013111 0.000010 0.000010 0.000010 0.000010 0.000010 0.000010 0.986719 0.000010 0.000010 0.000010 0.000010
0.000010 0.000010 0.014185 0.000010 0.000010 0.000010 0.000010 0.000010 0.000010 0.046989 0.000010 0.000010 0.000010 0.048345 0.883111 0.000010 0.000010 0.000010 0.007230
0.000010 0.000010 0.038649 0.000010 0.000010 0.000010 0.000010 0.002748 0.000010 0.000010 0.000010 0.000010 0.000010 0.038569 0.834618 0.000010 0.071509 0.002059 0.011728
0.000010 0.038873 0.047008 0.000440 0.000010 0.000010 0.009816 0.016277 0.033023 0.017849 0.000010 0.062315 0.000010 0.024184 0.501568 0.025795 0.201612 0.021181 0.000010
0.000010 0.000010 0.028201 0.059191 0.000010 0.000010 0.024787 0.012221 0.014003 0.032585 0.000010 0.071776 0.000010 0.022616 0.515206 0.000010 0.179831 0.024248 0.015266
0.000010 0.029532 0.003127 0.000010 0.000010 0.000010 0.037002 0.016313 0.051590 0.020543 0.000010 0.034260 0.000010 0.023533 0.531912 0.000010 0.194860 0.041032 0.016225
0.000010 0.000010 0.000010 0.000010 0.000010 0.000010 0.000010 0.000010 0.000010 0.000010 0.000010 0.000010 0.000010 0.000010 0.000010 0.000010 0.999820 0.000010 0.000010
0.000010 0.000010 0.000010 0.000010 0.000010 0.000010 0.000010 0.000010 0.000010 0.000010 0.000010 0.000010 0.000010 0.000010 0.000010 0.000010 0.999820 0.000010 0.000010
0.000010 0.000010 0.000010 0.000010 0.000010 0.000010 0.000010 0.000010 0.000010 0.000010 0.000010 0.000010 0.000010 0.000010 0.000010 0.000010 0.999820 0.000010 0.000010
0.000010 0.000010 0.000010 0.000010 0.000010 0.000010 0.000010 0.000010 0.000010 0.000010 0.000010 0.000010 0.000010 0.000010 0.000010 0.000010 0.999820 0.000010 0.000010
0.078513 0.000010 0.000010 0.000010 0.000010 0.000010 0.000010 0.000010 0.000010 0.000010 0.000010 0.000010 0.040189 0.000010 0.000010 0.000010 0.881138 0.000010 0.000010
0.000010 0.000010 0.000010 0.000010 0.000010 0.000010 0.000010 0.000010 0.000010 0.000010 0.000010 0.000010 0.000010 0.000010 0.000010 0.000010 0.999820 0.000010 0.000010
0.077469 0.000010 0.038793 0.000010 0.000010 0.069358 0.039830 0.000010 0.058870 0.000010 0.000010 0.073891 0.021916 0.009690 0.450528 0.017419 0.118995 0.004020 0.019161
0.000010 0.000010 0.079588 0.004657 0.012958 0.000010 0.052807 0.000010 0.048136 0.028215 0.000010 0.117832 0.000010 0.003518 0.363190 0.000010 0.257248 0.016481 0.015299
0.000010 0.000010 0.000010 0.000010 0.000010 0.000010 0.000010 0.000010 0.000010 0.000010 0.000010 0.000010 0.000010 0.000010 0.000010 0.000010 0.999820 0.000010 0.000010
0.000010 0.000010 0.119306 0.029499 0.000010 0.000010 0.022140 0.008004 0.002048 0.029283 0.010156 0.142542 0.000010 0.006553 0.336994 0.012353 0.214810 0.050902 0.015359
0.000010 0.000010 0.000010 0.000010 0.000010 0.000010 0.000010 0.000010 0.000010 0.000010 0.000010 0.000010 0.000010 0.000010 0.000010 0.000010 0.999820 0.000010 0.000010
0.000010 0.000010 0.000010 0.000010 0.000010 0.000010 0.000010 0.000010 0.000010 0.000010 0.000010 0.000010 0.000010 0.000010 0.000010 0.000010 0.999820 0.000010 0.000010
0.000010 0.000010 0.025276 0.043167 0.000010 0.000010 0.000010 0.000010 0.068933 0.000010 0.000010 0.115316 0.000010 0.021837 0.613605 0.000010 0.111746 0.000010 0.000010
0.000010 0.000010 0.029053 0.039517 0.000010 0.000010 0.014333 0.009542 0.064998 0.000010 0.000010 0.097250 0.000010 0.010381 0.525925 0.000010 0.208900 0.000010 0.000010
0.000010 0.012829 0.033437 0.023333 0.017791 0.000010 0.005867 0.000010 0.081033 0.006878 0.000010 0.095832 0.000010 0.033584 0.485821 0.000010 0.194308 0.000010 0.009217
0.000010 0.000010 0.024003 0.000010 0.000011 0.000010 0.009582 0.000010 0.050257 0.000010 0.000010 0.126305 0.000010 0.020813 0.654341 0.000010 0.114579 0.000010 0.000010
0.000010 0.000010 0.019220 0.000010 0.000010 0.000010 0.022033 0.000010 0.096713 0.019628 0.000010 0.116080 0.000010 0.012490 0.499025 0.000010 0.168630 0.037901 0.008190
0.000010 0.000010 0.000145 0.000010 0.000010 0.000010 0.010020 0.000010 0.837004 0.021966 0.000010 0.104375 0.000010 0.004509 0.000010 0.000010 0.000010 0.000010 0.021861
0.000010 0.000010 0.000010 0.000010 0.000010 0.000010 0.000010 0.000010 0.995986 0.000010 0.000010 0.000010 0.000010 0.000010 0.000010 0.000010 0.003844 0.000010 0.000010
0.000010 0.000010 0.055217 0.000010 0.006703 0.000010 0.019464 0.016879 0.056722 0.000010 0.000010 0.120248 0.000010 0.000010 0.476108 0.000010 0.179381 0.051641 0.017547
0.011728 0.000010 0.000010 0.000010 0.000010 0.000010 0.013502 0.000010 0.416558 0.000010 0.000010 0.071339 0.006656 0.000010 0.157352 0.004326 0.307302 0.000010 0.011136
0.000010 0.000010 0.022338 0.000010 0.007800 0.000010 0.016958 0.012920 0.056702 0.000010 0.000010 0.000316 0.000010 0.022756 0.000010 0.000010 0.442449 0.000010 0.417661
0.000010 0.000010 0.000010 0.000010 0.000010 0.000010 0.087292 0.015040 0.029129 0.022143 0.000010 0.006641 0.000010 0.000010 0.069099 0.770535 0.000010 0.000010 0.000010
0.000010 0.000010 0.000010 0.000010 0.000010 0.000010 0.000010 0.000016 0.000010 0.000010 0.000010 0.000010 0.000010 0.000010 0.000010 0.999814 0.000010 0.000010 0.000010
0.000010 0.000010 0.015976 0.000010 0.000010 0.000010 0.021690 0.000010 0.415676 0.000010 0.000010 0.000010 0.000010 0.029564 0.172636 0.344328 0.000010 0.000010 0.000010
0.000010 0.000010 0.000010 0.000010 0.000010 0.000010 0.000010 0.000010 0.000010 0.000010 0.000010 0.000010 0.000010 0.000010 0.000010 0.999820 0.000010 0.000010 0.000010
0.019618 0.015012 0.000019 0.029059 0.007477 0.012705 0.042842 0.011058 0.011094 0.016412 0.000010 0.026604 0.000010 0.024194 0.481439 0.098870 0.195184 0.004606 0.003783
0.095694 0.039391 0.006169 0.002385 0.020886 0.017318 0.000019 0.004119 0.017981 0.006276 0.000010 0.000010 0.036948 0.004377 0.518888 0.136051 0.091528 0.000010 0.001941
0.059172 0.039786 0.035101 0.025507 0.000010 0.045606 0.042907 0.007962 0.060618 0.043882 0.000010 0.000010 0.013817 0.016013 0.401070 0.071406 0.133420 0.000010 0.003694
0.000010 0.000010 0.000010 0.000010 0.000010 0.000010 0.000010 0.000010 0.000010 0.000010 0.000010 0.000010 0.000010 0.000010 0.000010 0.999820 0.000010 0.000010 0.000010
0.000010 0.000010 0.000010 0.000010 0.000010 0.000010 0.026646 0.000010 0.049728 0.004857 0.000010 0.026321 0.000010 0.000010 0.000010 0.753326 0.096373 0.042630 0.000010
0.000010 0.000010 0.000010 0.000010 0.000010 0.000010 0.000010 0.000010 0.000010 0.000010 0.000010 0.000010 0.000010 0.000010 0.000010 0.999820 0.000010 0.000010 0.000010
0.051557 0.030365 0.030407 0.000010 0.014133 0.000010 0.018486 0.004367 0.070784 0.039175 0.000010 0.000204 0.018203 0.008809 0.507336 0.158518 0.042273 0.005343 0.000010
0.092243 0.026806 0.027883 0.000010 0.000010 0.012997 0.009579 0.015043 0.010306 0.000010 0.000010 0.066601 0.035542 0.000010 0.535379 0.128500 0.039051 0.000010 0.000010
0.000010 0.000010 0.058824 0.000010 0.000010 0.000010 0.022716 0.000010 0.026104 0.053981 0.000010 0.065462 0.000010 0.044591 0.401073 0.002298 0.282836 0.015740 0.026295
0.000010 0.016084 0.055290 0.004726 0.027266 0.000010 0.058243 0.000249 0.094287 0.015903 0.000010 0.097974 0.000010 0.076933 0.290824 0.000010 0.215544 0.009594 0.037034
0.000010 0.000010 0.000010 0.000010 0.000010 0.000010 0.000010 0.000010 0.000010 0.000010 0.000015 0.000010 0.000010 0.999815 0.000010 0.000010 0.000010 0.000010 0.000010
0.000010 0.000010 0.000010 0.000010 0.000010 0.000010 0.000010 0.000010 0.000010 0.000010 0.000010 0.000010 0.000010 0.999820 0.000010 0.000010 0.000010 0.000010 0.000010
0.000010 0.000010 0.026607 0.024981 0.006853 0.000010 0.031265 0.001601 0.113587 0.010514 0.000010 0.063455 0.000010 0.087326 0.373159 0.000010 0.190632 0.042101 0.027858
0.000010 0.000010 0.000010 0.000010 0.000010 0.000010 0.000010 0.000010 0.000010 0.000010 0.000015 0.000010 0.000010 0.999815 0.000010 0.000010 0.000010 0.000010 0.000010
0.000010 0.000010 0.000010 0.000010 0.000010 0.000010 0.000010 0.000010 0.000010 0.000010 0.000010 0.000010 0.000010 0.999820 0.000010 0.000010 0.000010 0.000010 0.000010
0.000010 0.000010 0.007255 0.000010 0.006072 0.000010 0.012364 0.000010 0.059031 0.000010 0.000010 0.098831 0.000010 0.400291 0.216724 0.000010 0.162236 0.000010 0.037096
0.000010 0.000010 0.000010 0.000010 0.000010 0.000010 0.000010 0.000010 0.792015 0.000010 0.000010 0.000010 0.000010 0.000010 0.000010 0.000010 0.204911 0.000010 0.002914
0.000010 0.000010 0.000014 0.000010 0.000010 0.000010 0.000010 0.007955 0.000010 0.000010 0.000010 0.000010 0.000010 0.000010 0.000010 0.000010 0.297842 0.000010 0.694040
0.000010 0.000010 0.000010 0.000010 0.003801 0.000010 0.030853 0.000010 0.074433 0.000010 0.000010 0.025830 0.000010 0.035400 0.722510 0.000010 0.107053 0.000010 0.000010
0.000010 0.014533 0.026089 0.000010 0.000010 0.000010 0.034616 0.020256 0.040095 0.000010 0.000010 0.005176 0.000010 0.050898 0.659637 0.008947 0.129232 0.000010 0.010442
0.000010 0.000010 0.010588 0.000010 0.000010 0.000010 0.054494 0.028978 0.047972 0.000010 0.000010 0.000010 0.000010 0.019735 0.692130 0.000010 0.134358 0.000010 0.011635
0.000010 0.000010 0.014229 0.048691 0.004205 0.000010 0.052563 0.001875 0.092501 0.000010 0.000010 0.062955 0.000010 0.016361 0.495541 0.000010 0.188679 0.001322 0.021008
0.000010 0.023449 0.024241 0.000010 0.002442 0.000010 0.035991 0.027130 0.044820 0.000010 0.000010 0.039497 0.000010 0.029448 0.623561 0.000010 0.111462 0.026762 0.011128
0.000010 0.000010 0.000010 0.000010 0.000010 0.000010 0.000010 0.000010 0.000010 0.000010 0.000010 0.000010 0.000010 0.000010 0.999820 0.000010 0.000010 0.000010 0.000010
0.000010 0.000010 0.000010 0.000010 0.000010 0.000010 0.000010 0.000010 0.000010 0.000010 0.000010 0.000010 0.000010 0.000010 0.999820 0.000010 0.000010 0.000010 0.000010
0.015595 0.000010 0.032054 0.000010 0.000010 0.012676 0.023948 0.016143 0.015491 0.036336 0.001992 0.085625 0.000010 0.000010 0.522105 0.000010 0.211420 0.013692 0.012863
0.000010 0.000010 0.000010 0.000010 0.000010 0.000010 0.000010 0.000010 0.000010 0.000010 0.000010 0.000010 0.000010 0.000010 0.999820 0.000010 0.000010 0.000010 0.000010
0.000010 0.000010 0.000010 0.000010 0.000010 0.000010 0.008097 0.000010 0.000010 0.000010 0.000010 0.000010 0.000010 0.000010 0.991733 0.000010 0.000010 0.000010 0.000010
0.000010 0.000010 0.000010 0.000010 0.000010 0.000010 0.000010 0.005078 0.000010 0.000010 0.000010 0.000010 0.000010 0.000010 0.994752 0.000010 0.000010 0.000010 0.000010
0.000010 0.014206 0.008399 0.012237 0.000010 0.000010 0.031016 0.020148 0.045878 0.000010 0.000010 0.036020 0.000010 0.023316 0.529310 0.000010 0.233873 0.017004 0.028521
0.000010 0.000010 0.021962 0.000010 0.000010 0.000010 0.022967 0.010002 0.059170 0.011035 0.000010 0.000010 0.000010 0.031046 0.583383 0.017076 0.228637 0.000010 0.014631
0.000010 0.000010 0.000010 0.000010 0.000010 0.000010 0.000010 0.000010 0.000010 0.000010 0.000010 0.000010 0.000010 0.000017 0.999813 0.000010 0.000010 0.000010 0.000010
0.000010 0.000010 0.000010 0.000010 0.000010 0.000010 0.000010 0.000010 0.000010 0.000010 0.000010 0.000010 0.000010 0.000010 0.999820 0.000010 0.000010 0.000010 0.000010
0.000010 0.003780 0.000010 0.021689 0.000010 0.000010 0.000010 0.007120 0.079134 0.006637 0.000010 0.057095 0.000010 0.019114 0.563238 0.000010 0.217911 0.018751 0.005452
0.000010 0.000010 0.011239 0.018639 0.007300 0.000010 0.033796 0.001864 0.031573 0.000010 0.000010 0.020916 0.000010 0.021190 0.639676 0.000010 0.193485 0.020242 0.000010
0.000010 0.024068 0.012054 0.000010 0.003941 0.000010 0.006904 0.035231 0.040329 0.000014 0.000013 0.118525 0.000010 0.029735 0.532437 0.000010 0.162044 0.028447 0.006208
0.000010 0.000010 0.023567 0.000010 0.000010 0.000010 0.006325 0.000011 0.114401 0.000010 0.000010 0.027398 0.000010 0.033247 0.591473 0.000010 0.180344 0.009787 0.013358
0.000010 0.006830 0.000010 0.000010 0.000010 0.006203 0.050178 0.000010 0.058511 0.000010 0.000010 0.020991 0.000010 0.053602 0.550407 0.016421 0.179775 0.036359 0.020641
0.000010 0.000010 0.010107 0.112053 0.000010 0.021148 0.038763 0.022476 0.011220 0.391485 0.040454 0.044541 0.000010 0.019347 0.231490 0.000010 0.034972 0.002308 0.019585
0.000010 0.000010 0.000010 0.000010 0.000010 0.000010 0.000010 0.000010 0.000010 0.999820 0.000010 0.000010 0.000010 0.000010 0.000010 0.000010 0.000010 0.000010 0.000010
0.000010 0.000010 0.000010 0.000010 0.000010 0.000010 0.000010 0.000010 0.000010 0.999820 0.000010 0.000010 0.000010 0.000010 0.000010 0.000010 0.000010 0.000010 0.000010
0.000010 0.000010 0.000010 0.000010 0.000010 0.000010 0.000010 0.000010 0.000010 0.999820 0.000010 0.000010 0.000010 0.000010 0.000010 0.000010 0.000010 0.000010 0.000010
0.000010 0.000010 0.000010 0.000010 0.000010 0.000010 0.000010 0.000010 0.000010 0.999820 0.000010 0.000010 0.000010 0.000010 0.000010 0.000010 0.000010 0.000010 0.000010
0.000010 0.000010 0.000010 0.000010 0.000010 0.000010 0.000010 0.000010 0.000010 0.999820 0.000010 0.000010 0.000010 0.000010 0.000010 0.000010 0.000010 0.000010 0.000010
0.000010 0.000010 0.000010 0.000010 0.000010 0.000010 0.000010 0.000010 0.000010 0.999820 0.000010 0.000010 0.000010 0.000010 0.000010 0.000010 0.000010 0.000010 0.000010
0.000010 0.000010 0.000010 0.000010 0.000010 0.000010 0.000010 0.000010 0.000010 0.999820 0.000010 0.000010 0.000010 0.000010 0.000010 0.000010 0.000010 0.000010 0.000010
0.000010 0.000010 0.000010 0.000010 0.000010 0.000010 0.000010 0.000010 0.000010 0.999820 0.000010 0.000010 0.000010 0.000010 0.000010 0.000010 0.000010 0.000010 0.000010
0.000010 0.000010 0.000010 0.000010 0.000010 0.000010 0.000010 0.000010 0.000010 0.999820 0.000010 0.000010 0.000010 0.000010 0.000010 0.000010 0.000010 0.000010 0.000010
0.000010 0.000010 0.000010 0.000010 0.000010 0.000010 0.000010 0.000010 0.000010 0.999820 0.000010 0.000010 0.000010 0.000010 0.000010 0.000010 0.000010 0.000010 0.000010
0.000010 0.000010 0.000010 0.000010 0.000010 0.000010 0.000010 0.000010 0.000010 0.999820 0.000010 0.000010 0.000010 0.000010 0.000010 0.000010 0.000010 0.000010 0.000010
0.000010 0.000010 0.000010 0.000010 0.000010 0.000010 0.000010 0.000010 0.000010 0.999820 0.000010 0.000010 0.000010 0.000010 0.000010 0.000010 0.000010 0.000010 0.000010
0.000010 0.000010 0.000010 0.000010 0.583157 0.000010 0.000010 0.000010 0.000010 0.416673 0.000010 0.000010 0.000010 0.000010 0.000010 0.000010 0.000010 0.000010 0.000010
0.000010 0.000010 0.000010 0.000010 0.683565 0.000010 0.000010 0.000010 0.000010 0.316265 0.000010 0.000010 0.000010 0.000010 0.000010 0.000010 0.000010 0.000010 0.000010
0.000010 0.000010 0.000010 0.000010 0.999812 0.000010 0.000010 0.000010 0.000010 0.000010 0.000014 0.000010 0.000010 0.000010 0.000014 0.000010 0.000010 0.000010 0.000010
0.000010 0.000012 0.000010 0.000010 0.999818 0.000010 0.000010 0.000010 0.000010 0.000010 0.000010 0.000010 0.000010 0.000010 0.000010 0.000010 0.000010 0.000010 0.000010
0.000010 0.000010 0.000010 0.000010 0.999820 0.000010 0.000010 0.000010 0.000010 0.000010 0.000010 0.000010 0.000010 0.000010 0.000010 0.000010 0.000010 0.000010 0.000010
0.000010 0.000010 0.000010 0.000010 0.999820 0.000010 0.000010 0.000010 0.000010 0.000010 0.000010 0.000010 0.000010 0.000010 0.000010 0.000010 0.000010 0.000010 0.000010
0.000010 0.000010 0.000010 0.000010 0.000010 0.000010 0.000010 0.000010 0.000010 0.000010 0.999820 0.000010 0.000010 0.000010 0.000010 0.000010 0.000010 0.000010 0.000010
0.000010 0.000010 0.000010 0.000010 0.000010 0.000010 0.000010 0.000010 0.000019 0.000010 0.999811 0.000010 0.000010 0.000010 0.000010 0.000010 0.000010 0.000010 0.000010
0.000010 0.000010 0.000010 0.000010 0.000010 0.000010 0.000010 0.000010 0.000010 0.000010 0.999820 0.000010 0.000010 0.000010 0.000010 0.000010 0.000010 0.000010 0.000010
0.000010 0.000010 0.000010 0.000010 0.000010 0.000010 0.000010 0.000010 0.000010 0.000010 0.999812 0.000010 0.000010 0.000010 0.000010 0.000018 0.000010 0.000010 0.000010
0.000010 0.000010 0.000010 0.000010 0.000010 0.000010 0.000010 0.000016 0.000010 0.000010 0.999805 0.000010 0.000010 0.000010 0.000010 0.000019 0.000010 0.000010 0.000010
0.000010 0.000010 0.000010 0.000010 0.000010 0.000010 0.000010 0.000010 0.000010 0.000010 0.999820 0.000010 0.000010 0.000010 0.000010 0.000010 0.000010 0.000010 0.000010
0.000010 0.000010 0.000010 0.000010 0.000010 0.000010 0.000010 0.000010 0.000010 0.000010 0.999820 0.000010 0.000010 0.000010 0.000010 0.000010 0.000010 0.000010 0.000010
0.000010 0.000010 0.018836 0.019446 0.000010 0.000010 0.000010 0.006781 0.029337 0.043927 0.753735 0.000010 0.000010 0.000010 0.027481 0.000010 0.058570 0.041787 0.000010
0.000010 0.000010 0.038093 0.145417 0.000010 0.000010 0.037646 0.000010 0.000010 0.033403 0.506176 0.015625 0.000010 0.000010 0.000010 0.000010 0.116869 0.092934 0.013735
0.000010 0.000010 0.000010 0.104001 0.018776 0.000010 0.000010 0.000010 0.000010 0.000010 0.766167 0.004086 0.000010 0.012209 0.000010 0.000010 0.094630 0.000010 0.000010
0.000010 0.000010 0.000010 0.166789 0.000010 0.000010 0.000010 0.000010 0.000010 0.036243 0.689982 0.000010 0.000010 0.000010 0.011330 0.000010 0.063058 0.031361 0.001117
0.000010 0.000010 0.000010 0.000010 0.000010 0.000010 0.000010 0.000010 0.000010 0.000010 0.999820 0.000010 0.000010 0.000010 0.000010 0.000010 0.000010 0.000010 0.000010
0.000010 0.000010 0.000010 0.000010 0.000010 0.000010 0.000010 0.000010 0.000010 0.000010 0.999820 0.000010 0.000010 0.000010 0.000010 0.000010 0.000010 0.000010 0.000010
0.000010 0.034031 0.000010 0.042470 0.000010 0.000010 0.000010 0.001742 0.059347 0.026295 0.745907 0.006506 0.000010 0.029538 0.000010 0.000010 0.054063 0.000010 0.000010
0.000010 0.000010 0.018937 0.069076 0.000010 0.000010 0.029822 0.016735 0.000010 0.006347 0.828498 0.000010 0.000010 0.011958 0.000010 0.000010 0.000010 0.000010 0.018517
0.000010 0.000010 0.006018 0.059112 0.000010 0.000010 0.010420 0.006123 0.008755 0.085503 0.723571 0.000010 0.000010 0.021325 0.000010 0.000010 0.046809 0.032273 0.000010
0.000010 0.000010 0.000010 0.999820 0.000010 0.000010 0.000010 0.000010 0.000010 0.000010 0.000010 0.000010 0.000010 0.000010 0.000010 0.000010 0.000010 0.000010 0.000010
0.000010 0.000010 0.000010 0.999815 0.000010 0.000010 0.000010 0.000010 0.000010 0.000010 0.000015 0.000010 0.000010 0.000010 0.000010 0.000010 0.000010 0.000010 0.000010
0.000010 0.000010 0.000010 0.480687 0.004548 0.000010 0.033224 0.000010 0.017716 0.035130 0.059181 0.041734 0.000010 0.000675 0.019942 0.000010 0.093612 0.200125 0.013356
0.000010 0.000010 0.000010 0.999820 0.000010 0.000010 0.000010 0.000010 0.000010 0.000010 0.000010 0.000010 0.000010 0.000010 0.000010 0.000010 0.000010 0.000010 0.000010
0.000010 0.000010 0.000010 0.999820 0.000010 0.000010 0.000010 0.000010 0.000010 0.000010 0.000010 0.000010 0.000010 0.000010 0.000010 0.000010 0.000010 0.000010 0.000010
0.000010 0.000010 0.001641 0.125412 0.000010 0.000010 0.003508 0.000010 0.011579 0.049393 0.483774 0.000010 0.222554 0.000010 0.000010 0.000010 0.000012 0.102026 0.000010
0.000010 0.000010 0.000010 0.000010 0.000010 0.000010 0.000011 0.000010 0.000010 0.000010 0.000010 0.000010 0.999814 0.000010 0.000011 0.000010 0.000014 0.000010 0.000010
0.000010 0.000010 0.000010 0.000010 0.000010 0.000010 0.000010 0.000010 0.000010 0.000010 0.000013 0.000010 0.999817 0.000010 0.000010 0.000010 0.000010 0.000010 0.000010
0.000010 0.000010 0.000010 0.000010 0.000010 0.000010 0.000010 0.000016 0.000010 0.000010 0.000010 0.000010 0.999814 0.000010 0.000010 0.000010 0.000010 0.000010 0.000010
0.999820 0.000010 0.000010 0.000010 0.000010 0.000010 0.000010 0.000010 0.000010 0.000010 0.000010 0.000010 0.000010 0.000010 0.000010 0.000010 0.000010 0.000010 0.000010
0.999820 0.000010 0.000010 0.000010 0.000010 0.000010 0.000010 0.000010 0.000010 0.000010 0.000010 0.000010 0.000010 0.000010 0.000010 0.000010 0.000010 0.000010 0.000010
0.000010 0.000010 0.000010 0.412928 0.000010 0.000010 0.000251 0.013733 0.000010 0.044051 0.171250 0.005735 0.000010 0.000010 0.086623 0.000010 0.130754 0.134575 0.000010
0.345090 0.062913 0.000010 0.098874 0.023618 0.114385 0.000010 0.006246 0.000010 0.000010 0.126746 0.000010 0.151688 0.000010 0.000010 0.070339 0.000010 0.000010 0.000010
0.103877 0.065731 0.000010 0.161186 0.000010 0.050534 0.019504 0.000010 0.029089 0.074618 0.332649 0.008087 0.032015 0.000010 0.000010 0.015304 0.049017 0.051253 0.007089
0.000010 0.000010 0.000010 0.999820 0.000010 0.000010 0.000010 0.000010 0.000010 0.000010 0.000010 0.000010 0.000010 0.000010 0.000010 0.000010 0.000010 0.000010 0.000010
0.000010 0.000010 0.000010 0.999820 0.000010 0.000010 0.000010 0.000010 0.000010 0.000010 0.000010 0.000010 0.000010 0.000010 0.000010 0.000010 0.000010 0.000010 0.000010
0.000010 0.000010 0.000010 0.999820 0.000010 0.000010 0.000010 0.000010 0.000010 0.000010 0.000010 0.000010 0.000010 0.000010 0.000010 0.000010 0.000010 0.000010 0.000010
0.000010 0.000010 0.000010 0.999820 0.000010 0.000010 0.000010 0.000010 0.000010 0.000010 0.000010 0.000010 0.000010 0.000010 0.000010 0.000010 0.000010 0.000010 0.000010
0.000010 0.000010 0.000010 0.999820 0.000010 0.000010 0.000010 0.000010 0.000010 0.000010 0.000010 0.000010 0.000010 0.000010 0.000010 0.000010 0.000010 0.000010 0.000010
0.000010 0.000010 0.000010 0.999820 0.000010 0.000010 0.000010 0.000010 0.000010 0.000010 0.000010 0.000010 0.000010 0.000010 0.000010 0.000010 0.000010 0.000010 0.000010
