# Supplementary material for: Genetic analysis of Thai cattle reveals a Southeast Asian indicine ancestry
Source: PeerJ. 2015 Oct 27;3:e1318. doi: 10.7717/peerj.1318 (PMC4627918; doi:10.7717/peerj.1318)
Supplement: Dataset S2 — The Q values inferred by ADMIXTURE for each modeled K are shown for each individual, which are labeled according to breed information. The data are organized into three folders, each of which represents the ADMIXTURE experiments described in Fig. S5. [file peerj-03-1318-s007.zip › SupplementDataS7/28experiments/experiment_12/2.Q]

0.000010 0.999990
0.000010 0.999990
0.000010 0.999990
0.000010 0.999990
0.000010 0.999990
0.000010 0.999990
0.000010 0.999990
0.000010 0.999990
0.000010 0.999990
0.000010 0.999990
0.029063 0.970937
0.007595 0.992405
0.000010 0.999990
0.000010 0.999990
0.003217 0.996783
0.017574 0.982426
0.000010 0.999990
0.033782 0.966218
0.005960 0.994040
0.025066 0.974934
0.000010 0.999990
0.008042 0.991958
0.007534 0.992466
0.000010 0.999990
0.051404 0.948596
0.010581 0.989419
0.017157 0.982843
0.031203 0.968797
0.014255 0.985745
0.000010 0.999990
0.063854 0.936146
0.079594 0.920406
0.153781 0.846219
0.188572 0.811428
0.206201 0.793799
0.155926 0.844074
0.073490 0.926510
0.169803 0.830197
0.224195 0.775805
0.284078 0.715922
0.223128 0.776872
0.173099 0.826901
0.067470 0.932530
0.198215 0.801785
0.129707 0.870293
0.181357 0.818643
0.179840 0.820160
0.201133 0.798867
0.160775 0.839225
0.152774 0.847226
0.000010 0.999990
0.000010 0.999990
0.000010 0.999990
0.000010 0.999990
0.000010 0.999990
0.000010 0.999990
0.000010 0.999990
0.000010 0.999990
0.000010 0.999990
0.000010 0.999990
0.000010 0.999990
0.000010 0.999990
0.016578 0.983422
0.000010 0.999990
0.000010 0.999990
0.000010 0.999990
0.012899 0.987101
0.010122 0.989878
0.000010 0.999990
0.000010 0.999990
0.000010 0.999990
0.000010 0.999990
0.000010 0.999990
0.000010 0.999990
0.000010 0.999990
0.000010 0.999990
0.000010 0.999990
0.000010 0.999990
0.000010 0.999990
0.000010 0.999990
0.009465 0.990535
0.000010 0.999990
0.000010 0.999990
0.000010 0.999990
0.000010 0.999990
0.000010 0.999990
0.000010 0.999990
0.000010 0.999990
0.000010 0.999990
0.000010 0.999990
0.000010 0.999990
0.000010 0.999990
0.000010 0.999990
0.000010 0.999990
0.000010 0.999990
0.003652 0.996348
0.000010 0.999990
0.000010 0.999990
0.095494 0.904506
0.000010 0.999990
0.137286 0.862714
0.000010 0.999990
0.000010 0.999990
0.124729 0.875271
0.000010 0.999990
0.231478 0.768522
0.221667 0.778333
0.237582 0.762418
0.007037 0.992963
0.000010 0.999990
0.017205 0.982795
0.254232 0.745768
0.000010 0.999990
0.003617 0.996383
0.192241 0.807759
0.253822 0.746178
0.007938 0.992062
0.012209 0.987791
0.000010 0.999990
0.000010 0.999990
0.000010 0.999990
0.000010 0.999990
0.000010 0.999990
0.000010 0.999990
0.000010 0.999990
0.000010 0.999990
0.000010 0.999990
0.000010 0.999990
0.000010 0.999990
0.010750 0.989250
0.019433 0.980567
0.013568 0.986432
0.002576 0.997424
0.000010 0.999990
0.006996 0.993004
0.014853 0.985147
0.028363 0.971637
0.016447 0.983553
0.005829 0.994171
0.015248 0.984752
0.023264 0.976736
0.023426 0.976574
0.086928 0.913072
0.014444 0.985556
0.017588 0.982412
0.015832 0.984168
0.000010 0.999990
0.017876 0.982124
0.020967 0.979033
0.019212 0.980788
0.000010 0.999990
0.000010 0.999990
0.000010 0.999990
0.000010 0.999990
0.157903 0.842097
0.000010 0.999990
0.133320 0.866680
0.009082 0.990918
0.000010 0.999990
0.021735 0.978265
0.000010 0.999990
0.002022 0.997978
0.000010 0.999990
0.005056 0.994944
0.000010 0.999990
0.004361 0.995639
0.000010 0.999990
0.003139 0.996861
0.000010 0.999990
0.014329 0.985671
0.031275 0.968725
0.000010 0.999990
0.182910 0.817090
0.226726 0.773274
0.090759 0.909241
0.218959 0.781041
0.070820 0.929180
0.205255 0.794745
0.134698 0.865302
0.220081 0.779919
0.192173 0.807827
0.204537 0.795463
0.141897 0.858103
0.187555 0.812445
0.000328 0.999672
0.000010 0.999990
0.000010 0.999990
0.000010 0.999990
0.000010 0.999990
0.000010 0.999990
0.000010 0.999990
0.000010 0.999990
0.000010 0.999990
0.000010 0.999990
0.008309 0.991691
0.008545 0.991455
0.000010 0.999990
0.006103 0.993897
0.003705 0.996295
0.000010 0.999990
0.000010 0.999990
0.041262 0.958738
0.004463 0.995537
0.000010 0.999990
0.060123 0.939877
0.011262 0.988738
0.012356 0.987644
0.000010 0.999990
0.000010 0.999990
0.000010 0.999990
0.012374 0.987626
0.000010 0.999990
0.008753 0.991247
0.018257 0.981743
0.060975 0.939025
0.181369 0.818631
0.120083 0.879917
0.132036 0.867964
0.121934 0.878066
0.093708 0.906292
0.099911 0.900089
0.114557 0.885443
0.099665 0.900335
0.107432 0.892568
0.097958 0.902042
0.117484 0.882516
0.115524 0.884476
0.151528 0.848472
0.173319 0.826681
0.187729 0.812271
0.187179 0.812821
0.183990 0.816010
0.185495 0.814505
0.369375 0.630625
0.367389 0.632611
0.374025 0.625975
0.372127 0.627873
0.367372 0.632628
0.371160 0.628840
0.364482 0.635518
0.251950 0.748050
0.181376 0.818624
0.273324 0.726676
0.263835 0.736165
0.291256 0.708744
0.289112 0.710888
0.265165 0.734835
0.283979 0.716021
0.260958 0.739042
0.060227 0.939773
0.100513 0.899487
0.062190 0.937810
0.070083 0.929917
0.125070 0.874930
0.361060 0.638940
0.999990 0.000010
0.999990 0.000010
0.999990 0.000010
0.858789 0.141211
0.857505 0.142495
0.106266 0.893734
0.606871 0.393129
0.307070 0.692930
0.098921 0.901079
0.104079 0.895921
0.070007 0.929993
0.050242 0.949758
0.079094 0.920906
0.107531 0.892469
