# Supplementary material for: Genetic analysis of Thai cattle reveals a Southeast Asian indicine ancestry
Source: PeerJ. 2015 Oct 27;3:e1318. doi: 10.7717/peerj.1318 (PMC4627918; doi:10.7717/peerj.1318)
Supplement: Dataset S2 — The Q values inferred by ADMIXTURE for each modeled K are shown for each individual, which are labeled according to breed information. The data are organized into three folders, each of which represents the ADMIXTURE experiments described in Fig. S5. [file peerj-03-1318-s007.zip › SupplementDataS7/28experiments/experiment_12/20.Q]

0.000010 0.999810 0.000010 0.000010 0.000010 0.000010 0.000010 0.000010 0.000010 0.000010 0.000010 0.000010 0.000010 0.000010 0.000010 0.000010 0.000010 0.000010 0.000010 0.000010
0.000010 0.999810 0.000010 0.000010 0.000010 0.000010 0.000010 0.000010 0.000010 0.000010 0.000010 0.000010 0.000010 0.000010 0.000010 0.000010 0.000010 0.000010 0.000010 0.000010
0.000010 0.999810 0.000010 0.000010 0.000010 0.000010 0.000010 0.000010 0.000010 0.000010 0.000010 0.000010 0.000010 0.000010 0.000010 0.000010 0.000010 0.000010 0.000010 0.000010
0.000010 0.999810 0.000010 0.000010 0.000010 0.000010 0.000010 0.000010 0.000010 0.000010 0.000010 0.000010 0.000010 0.000010 0.000010 0.000010 0.000010 0.000010 0.000010 0.000010
0.000010 0.999810 0.000010 0.000010 0.000010 0.000010 0.000010 0.000010 0.000010 0.000010 0.000010 0.000010 0.000010 0.000010 0.000010 0.000010 0.000010 0.000010 0.000010 0.000010
0.000010 0.999810 0.000010 0.000010 0.000010 0.000010 0.000010 0.000010 0.000010 0.000010 0.000010 0.000010 0.000010 0.000010 0.000010 0.000010 0.000010 0.000010 0.000010 0.000010
0.000010 0.999810 0.000010 0.000010 0.000010 0.000010 0.000010 0.000010 0.000010 0.000010 0.000010 0.000010 0.000010 0.000010 0.000010 0.000010 0.000010 0.000010 0.000010 0.000010
0.000010 0.999810 0.000010 0.000010 0.000010 0.000010 0.000010 0.000010 0.000010 0.000010 0.000010 0.000010 0.000010 0.000010 0.000010 0.000010 0.000010 0.000010 0.000010 0.000010
0.000010 0.000010 0.000010 0.000010 0.000010 0.000010 0.000010 0.000010 0.000010 0.000010 0.000010 0.000010 0.000010 0.000010 0.000010 0.999810 0.000010 0.000010 0.000010 0.000010
0.000010 0.000010 0.000010 0.000010 0.000010 0.000010 0.000010 0.000010 0.000010 0.000010 0.000010 0.000010 0.000010 0.000010 0.000010 0.999810 0.000010 0.000010 0.000010 0.000010
0.028699 0.000010 0.065064 0.000010 0.000010 0.000010 0.000010 0.045939 0.056282 0.669369 0.000010 0.086877 0.000010 0.027772 0.000010 0.018654 0.000010 0.000010 0.001235 0.000010
0.000010 0.000010 0.000010 0.000010 0.000010 0.000010 0.000010 0.000010 0.000010 0.999810 0.000010 0.000010 0.000010 0.000010 0.000010 0.000010 0.000010 0.000010 0.000010 0.000010
0.000010 0.000010 0.000010 0.000010 0.000010 0.000010 0.000010 0.000010 0.000010 0.999810 0.000010 0.000010 0.000010 0.000010 0.000010 0.000010 0.000010 0.000010 0.000010 0.000010
0.000010 0.000010 0.000010 0.000010 0.000010 0.000010 0.000010 0.000010 0.000010 0.999810 0.000010 0.000010 0.000010 0.000010 0.000010 0.000010 0.000010 0.000010 0.000010 0.000010
0.000010 0.000010 0.000010 0.000010 0.000010 0.000010 0.000010 0.000010 0.000010 0.999810 0.000010 0.000010 0.000010 0.000010 0.000010 0.000010 0.000010 0.000010 0.000010 0.000010
0.000010 0.000010 0.000121 0.000010 0.000010 0.000010 0.000010 0.000010 0.000010 0.855618 0.000010 0.016553 0.000010 0.000010 0.000010 0.026367 0.000010 0.000010 0.000010 0.101191
0.000010 0.000010 0.000010 0.000010 0.000010 0.000010 0.000010 0.000010 0.000010 0.999810 0.000010 0.000010 0.000010 0.000010 0.000010 0.000010 0.000010 0.000010 0.000010 0.000010
0.000010 0.014570 0.000010 0.000010 0.000010 0.056578 0.000010 0.000010 0.034176 0.894516 0.000010 0.000010 0.000010 0.000010 0.000010 0.000010 0.000010 0.000010 0.000010 0.000010
0.000010 0.000010 0.000010 0.000010 0.000010 0.000010 0.000010 0.000010 0.000010 0.993848 0.005972 0.000010 0.000010 0.000010 0.000010 0.000010 0.000010 0.000010 0.000010 0.000010
0.000010 0.000010 0.000010 0.000010 0.000010 0.000010 0.000010 0.000010 0.000010 0.999810 0.000010 0.000010 0.000010 0.000010 0.000010 0.000010 0.000010 0.000010 0.000010 0.000010
0.000010 0.000010 0.000010 0.000010 0.000010 0.000010 0.000010 0.000010 0.000010 0.999810 0.000010 0.000010 0.000010 0.000010 0.000010 0.000010 0.000010 0.000010 0.000010 0.000010
0.000010 0.000010 0.000010 0.000010 0.000010 0.000010 0.000010 0.000010 0.000010 0.999023 0.000010 0.000010 0.000010 0.000797 0.000010 0.000010 0.000010 0.000010 0.000010 0.000010
0.000010 0.000010 0.000010 0.000010 0.000010 0.000010 0.000010 0.000010 0.000010 0.999810 0.000010 0.000010 0.000010 0.000010 0.000010 0.000010 0.000010 0.000010 0.000010 0.000010
0.000010 0.000010 0.000010 0.000010 0.000010 0.000010 0.000010 0.000010 0.000010 0.999810 0.000010 0.000010 0.000010 0.000010 0.000010 0.000010 0.000010 0.000010 0.000010 0.000010
0.019830 0.000010 0.000010 0.001356 0.000010 0.005347 0.000010 0.000010 0.122725 0.681500 0.000010 0.004326 0.000010 0.034484 0.000010 0.046285 0.007076 0.000010 0.039874 0.037106
0.000010 0.000010 0.000010 0.000010 0.000010 0.000010 0.000010 0.000010 0.000010 0.999810 0.000010 0.000010 0.000010 0.000010 0.000010 0.000010 0.000010 0.000010 0.000010 0.000010
0.000010 0.000010 0.000010 0.000010 0.000010 0.000010 0.000010 0.000010 0.000010 0.999810 0.000010 0.000010 0.000010 0.000010 0.000010 0.000010 0.000010 0.000010 0.000010 0.000010
0.000010 0.000010 0.000010 0.000010 0.000010 0.000010 0.000010 0.000010 0.000010 0.999810 0.000010 0.000010 0.000010 0.000010 0.000010 0.000010 0.000010 0.000010 0.000010 0.000010
0.000010 0.000010 0.000010 0.000010 0.000010 0.000010 0.000010 0.000010 0.000010 0.999810 0.000010 0.000010 0.000010 0.000010 0.000010 0.000010 0.000010 0.000010 0.000010 0.000010
0.000010 0.000010 0.000010 0.000010 0.000010 0.000010 0.000010 0.000010 0.000010 0.999810 0.000010 0.000010 0.000010 0.000010 0.000010 0.000010 0.000010 0.000010 0.000010 0.000010
0.013654 0.000010 0.021613 0.037074 0.000010 0.082544 0.017693 0.078880 0.068878 0.000010 0.014176 0.247715 0.000010 0.034559 0.000010 0.108531 0.000010 0.015431 0.043491 0.215701
0.043965 0.008518 0.039652 0.000010 0.000010 0.144815 0.035518 0.049358 0.000010 0.065064 0.021187 0.391213 0.000010 0.042005 0.000010 0.039109 0.000010 0.000010 0.000010 0.119516
0.000014 0.003264 0.000010 0.043126 0.017204 0.623532 0.000010 0.000010 0.000010 0.048828 0.047039 0.087369 0.000010 0.069299 0.000010 0.004458 0.000010 0.000010 0.000010 0.055776
0.000010 0.000010 0.000010 0.000010 0.000010 0.999810 0.000010 0.000010 0.000010 0.000010 0.000010 0.000010 0.000010 0.000010 0.000010 0.000010 0.000010 0.000010 0.000010 0.000010
0.000010 0.000010 0.000010 0.000010 0.000010 0.999810 0.000010 0.000010 0.000010 0.000010 0.000010 0.000010 0.000010 0.000010 0.000010 0.000010 0.000010 0.000010 0.000010 0.000010
0.007744 0.008757 0.022041 0.000010 0.000010 0.666333 0.000010 0.008422 0.010071 0.019325 0.000010 0.125017 0.000010 0.046637 0.000010 0.014993 0.000010 0.000010 0.000010 0.070570
0.002100 0.020282 0.000010 0.000010 0.000010 0.304203 0.000010 0.111519 0.000010 0.056771 0.018106 0.326370 0.000010 0.030169 0.000010 0.032938 0.010441 0.013990 0.000010 0.073030
0.000010 0.000010 0.000010 0.000010 0.000010 0.999810 0.000010 0.000010 0.000010 0.000010 0.000010 0.000010 0.000010 0.000010 0.000010 0.000010 0.000010 0.000010 0.000010 0.000010
0.000010 0.018493 0.000010 0.028220 0.000010 0.644516 0.054940 0.017938 0.013835 0.041400 0.004577 0.069685 0.023583 0.000010 0.000010 0.000010 0.000010 0.025394 0.010614 0.046735
0.000010 0.000365 0.000010 0.000010 0.000010 0.581432 0.107111 0.055763 0.072907 0.000010 0.021660 0.042261 0.045728 0.012172 0.000010 0.017056 0.000010 0.000010 0.009547 0.033917
0.000010 0.000010 0.000010 0.023349 0.000010 0.540569 0.077505 0.000010 0.000010 0.030574 0.000010 0.211378 0.011200 0.036163 0.000010 0.060152 0.005270 0.003739 0.000010 0.000010
0.000010 0.000010 0.000010 0.000010 0.000010 0.999810 0.000010 0.000010 0.000010 0.000010 0.000010 0.000010 0.000010 0.000010 0.000010 0.000010 0.000010 0.000010 0.000010 0.000010
0.017568 0.005957 0.018627 0.000010 0.000010 0.184078 0.011332 0.104680 0.000010 0.060659 0.002015 0.337276 0.014309 0.045832 0.000010 0.055472 0.000010 0.000010 0.000010 0.142125
0.000010 0.000010 0.000010 0.000010 0.000010 0.857418 0.000010 0.000010 0.000010 0.046180 0.000010 0.081225 0.000010 0.000010 0.000010 0.000010 0.015017 0.000010 0.000010 0.000010
0.045869 0.000010 0.008549 0.000010 0.011294 0.310808 0.039551 0.000010 0.023476 0.000010 0.028667 0.356989 0.000010 0.041707 0.000010 0.038338 0.011956 0.000010 0.007281 0.075445
0.015196 0.000010 0.000010 0.009698 0.000010 0.430520 0.056011 0.000275 0.000010 0.011312 0.000010 0.230042 0.045075 0.048453 0.000010 0.000010 0.013911 0.000010 0.033203 0.106223
0.010217 0.000730 0.000010 0.002541 0.000010 0.471173 0.043838 0.000010 0.000010 0.000010 0.024568 0.295218 0.000010 0.018940 0.000010 0.037135 0.000010 0.000535 0.053726 0.041298
0.000010 0.000010 0.000010 0.000010 0.000010 0.983398 0.000010 0.000010 0.000010 0.000010 0.000010 0.014102 0.000010 0.002331 0.000010 0.000010 0.000010 0.000010 0.000010 0.000010
0.000010 0.000010 0.000010 0.000010 0.000010 0.999810 0.000010 0.000010 0.000010 0.000010 0.000010 0.000010 0.000010 0.000010 0.000010 0.000010 0.000010 0.000010 0.000010 0.000010
0.000010 0.000010 0.000010 0.000010 0.000010 0.999810 0.000010 0.000010 0.000010 0.000010 0.000010 0.000010 0.000010 0.000010 0.000010 0.000010 0.000010 0.000010 0.000010 0.000010
0.000010 0.000010 0.000010 0.000010 0.000010 0.000010 0.000010 0.000010 0.000010 0.000010 0.000010 0.999810 0.000010 0.000010 0.000010 0.000010 0.000010 0.000010 0.000010 0.000010
0.000010 0.000010 0.000010 0.000010 0.000010 0.000010 0.000010 0.000010 0.000010 0.000010 0.000010 0.999810 0.000010 0.000010 0.000010 0.000010 0.000010 0.000010 0.000010 0.000010
0.000010 0.000010 0.000010 0.000010 0.000010 0.000010 0.000010 0.000010 0.000010 0.000010 0.000010 0.999810 0.000010 0.000010 0.000010 0.000010 0.000010 0.000010 0.000010 0.000010
0.000010 0.000010 0.000010 0.000010 0.000010 0.000010 0.000010 0.000010 0.000010 0.000010 0.000010 0.999810 0.000010 0.000010 0.000010 0.000010 0.000010 0.000010 0.000010 0.000010
0.000010 0.000010 0.000010 0.000010 0.000010 0.000010 0.000010 0.000010 0.000010 0.000010 0.000010 0.999810 0.000010 0.000010 0.000010 0.000010 0.000010 0.000010 0.000010 0.000010
0.000010 0.000010 0.000010 0.000010 0.000010 0.000010 0.000010 0.000010 0.000010 0.000010 0.000010 0.999810 0.000010 0.000010 0.000010 0.000010 0.000010 0.000010 0.000010 0.000010
0.000010 0.000010 0.000010 0.000010 0.000010 0.000010 0.000010 0.000010 0.000010 0.000010 0.000010 0.999810 0.000010 0.000010 0.000010 0.000010 0.000010 0.000010 0.000010 0.000010
0.000018 0.000010 0.000010 0.000010 0.000010 0.000010 0.000010 0.000010 0.000010 0.000010 0.000010 0.999802 0.000010 0.000010 0.000010 0.000010 0.000010 0.000010 0.000010 0.000010
0.000010 0.001790 0.000010 0.000010 0.000010 0.000010 0.000010 0.000010 0.000010 0.022710 0.000010 0.974790 0.000010 0.000010 0.000010 0.000549 0.000010 0.000010 0.000010 0.000010
0.000010 0.000010 0.000010 0.000010 0.000010 0.000010 0.000010 0.000010 0.000010 0.000010 0.000010 0.999810 0.000010 0.000010 0.000010 0.000010 0.000010 0.000010 0.000010 0.000010
0.000010 0.000010 0.000010 0.000010 0.000010 0.000010 0.000010 0.000010 0.000010 0.000010 0.000010 0.999810 0.000010 0.000010 0.000010 0.000010 0.000010 0.000010 0.000010 0.000010
0.000010 0.000010 0.000010 0.000010 0.000010 0.000010 0.000010 0.000010 0.000010 0.000010 0.000010 0.999810 0.000010 0.000010 0.000010 0.000010 0.000010 0.000010 0.000010 0.000010
0.000010 0.000010 0.000010 0.000010 0.000010 0.000010 0.000010 0.000010 0.000010 0.000010 0.000010 0.999810 0.000010 0.000010 0.000010 0.000010 0.000010 0.000010 0.000010 0.000010
0.000010 0.000010 0.000010 0.000010 0.000010 0.000010 0.000010 0.000010 0.000010 0.000010 0.000010 0.999810 0.000010 0.000010 0.000010 0.000010 0.000010 0.000010 0.000010 0.000010
0.000010 0.000010 0.000010 0.000010 0.000010 0.000010 0.000010 0.000010 0.000010 0.000010 0.000010 0.999810 0.000010 0.000010 0.000010 0.000010 0.000010 0.000010 0.000010 0.000010
0.000010 0.000010 0.000010 0.000010 0.000010 0.000010 0.000010 0.000010 0.000010 0.000010 0.000010 0.999810 0.000010 0.000010 0.000010 0.000010 0.000010 0.000010 0.000010 0.000010
0.000010 0.000010 0.000010 0.000010 0.000010 0.000010 0.000010 0.000010 0.000010 0.000010 0.000010 0.999810 0.000010 0.000010 0.000010 0.000010 0.000010 0.000010 0.000010 0.000010
0.000010 0.000010 0.000010 0.000010 0.000010 0.000010 0.000010 0.000010 0.000010 0.000010 0.000010 0.981529 0.000010 0.018291 0.000010 0.000010 0.000010 0.000010 0.000010 0.000010
0.000010 0.000010 0.000010 0.000010 0.000010 0.000010 0.000010 0.000010 0.000010 0.000010 0.000010 0.999810 0.000010 0.000010 0.000010 0.000010 0.000010 0.000010 0.000010 0.000010
0.000010 0.000010 0.000010 0.000010 0.000010 0.000010 0.000010 0.000010 0.000010 0.000010 0.000010 0.999810 0.000010 0.000010 0.000010 0.000010 0.000010 0.000010 0.000010 0.000010
0.000010 0.000010 0.000010 0.000010 0.000010 0.000010 0.000010 0.000010 0.000010 0.000010 0.999810 0.000010 0.000010 0.000010 0.000010 0.000010 0.000010 0.000010 0.000010 0.000010
0.000010 0.000010 0.000010 0.000010 0.000010 0.000010 0.000010 0.000010 0.000010 0.000010 0.999810 0.000010 0.000010 0.000010 0.000010 0.000010 0.000010 0.000010 0.000010 0.000010
0.000010 0.000010 0.000010 0.000010 0.000010 0.000010 0.000010 0.000010 0.000010 0.000010 0.999810 0.000010 0.000010 0.000010 0.000010 0.000010 0.000010 0.000010 0.000010 0.000010
0.000010 0.000010 0.000010 0.000010 0.000010 0.000010 0.000010 0.000010 0.000010 0.000010 0.999810 0.000010 0.000010 0.000010 0.000010 0.000010 0.000010 0.000010 0.000010 0.000010
0.000010 0.000010 0.000010 0.000010 0.000010 0.000010 0.000010 0.000010 0.000010 0.000010 0.999810 0.000010 0.000010 0.000010 0.000010 0.000010 0.000010 0.000010 0.000010 0.000010
0.000010 0.000010 0.000010 0.000010 0.000010 0.000010 0.000010 0.000010 0.000010 0.000010 0.999810 0.000010 0.000010 0.000010 0.000010 0.000010 0.000010 0.000010 0.000010 0.000010
0.000010 0.000010 0.000010 0.002868 0.000010 0.000010 0.000010 0.000010 0.000010 0.000011 0.868244 0.000010 0.000010 0.000010 0.000010 0.000010 0.000010 0.000010 0.000010 0.128717
0.000010 0.000010 0.000010 0.000010 0.000010 0.000010 0.000010 0.000010 0.000010 0.000010 0.999810 0.000010 0.000010 0.000010 0.000010 0.000010 0.000010 0.000010 0.000010 0.000010
0.000010 0.000010 0.000010 0.000010 0.000010 0.000010 0.000010 0.000010 0.000010 0.000010 0.999810 0.000010 0.000010 0.000010 0.000010 0.000010 0.000010 0.000010 0.000010 0.000010
0.000010 0.000012 0.000010 0.000010 0.000010 0.000010 0.000011 0.000010 0.000010 0.000010 0.999807 0.000010 0.000010 0.000010 0.000010 0.000010 0.000010 0.000010 0.000010 0.000010
0.079612 0.028408 0.045471 0.094731 0.046815 0.000010 0.000010 0.177150 0.004182 0.026183 0.073511 0.032610 0.000224 0.027545 0.000010 0.000010 0.023869 0.000010 0.010647 0.328992
0.000010 0.000010 0.658358 0.259653 0.000010 0.000010 0.000010 0.000010 0.000010 0.000010 0.000010 0.000010 0.000010 0.000010 0.000010 0.047749 0.034080 0.000010 0.000010 0.000010
0.000010 0.000010 0.508556 0.377783 0.000010 0.000010 0.000010 0.000010 0.000010 0.000010 0.000010 0.000010 0.000010 0.000010 0.000010 0.000010 0.113491 0.000010 0.000010 0.000010
0.000010 0.000010 0.526275 0.263261 0.000010 0.000010 0.000010 0.000010 0.000010 0.000010 0.000010 0.000010 0.000010 0.000010 0.000010 0.000010 0.210294 0.000010 0.000010 0.000010
0.000018 0.000010 0.617208 0.310199 0.000010 0.000010 0.000010 0.000012 0.000010 0.000010 0.000019 0.000010 0.000012 0.000010 0.000010 0.000010 0.072401 0.000010 0.000010 0.000010
0.000010 0.000010 0.314061 0.554644 0.000010 0.000010 0.000010 0.000010 0.000010 0.000010 0.009923 0.027316 0.000010 0.013263 0.000010 0.000010 0.080652 0.000010 0.000010 0.000010
0.000010 0.000010 0.999810 0.000010 0.000010 0.000010 0.000010 0.000010 0.000010 0.000010 0.000010 0.000010 0.000010 0.000010 0.000010 0.000010 0.000010 0.000010 0.000010 0.000010
0.000011 0.006672 0.396653 0.402463 0.000010 0.000010 0.000010 0.000010 0.000010 0.000010 0.049136 0.000012 0.000010 0.000010 0.000010 0.000010 0.068960 0.000010 0.000010 0.075974
0.014856 0.007098 0.504421 0.424833 0.000010 0.000010 0.000010 0.000010 0.000010 0.000010 0.000010 0.000010 0.000010 0.000010 0.000010 0.008875 0.039777 0.000010 0.000010 0.000010
0.038141 0.000010 0.340076 0.528105 0.000010 0.000010 0.000010 0.000010 0.000010 0.000010 0.000010 0.000010 0.000010 0.000010 0.000010 0.000010 0.093518 0.000010 0.000010 0.000010
0.000010 0.000010 0.566719 0.184140 0.000010 0.000010 0.000010 0.000010 0.000010 0.000010 0.000010 0.000010 0.000010 0.000010 0.000010 0.000010 0.114605 0.000010 0.000010 0.134377
0.000010 0.000010 0.999810 0.000010 0.000010 0.000010 0.000010 0.000010 0.000010 0.000010 0.000010 0.000010 0.000010 0.000010 0.000010 0.000010 0.000010 0.000010 0.000010 0.000010
0.000010 0.000010 0.999810 0.000010 0.000010 0.000010 0.000010 0.000010 0.000010 0.000010 0.000010 0.000010 0.000010 0.000010 0.000010 0.000010 0.000010 0.000010 0.000010 0.000010
0.000010 0.000010 0.459108 0.000010 0.000010 0.000010 0.000010 0.000010 0.000010 0.000010 0.000010 0.000010 0.000010 0.000010 0.000010 0.000010 0.540712 0.000010 0.000010 0.000010
0.000010 0.000010 0.000010 0.000010 0.000010 0.000010 0.000010 0.000010 0.000010 0.000010 0.000015 0.000010 0.000010 0.000010 0.000010 0.000010 0.999805 0.000010 0.000010 0.000010
0.000010 0.000010 0.000010 0.999810 0.000010 0.000010 0.000010 0.000010 0.000010 0.000010 0.000010 0.000010 0.000010 0.000010 0.000010 0.000010 0.000010 0.000010 0.000010 0.000010
0.000010 0.000010 0.000010 0.999810 0.000010 0.000010 0.000010 0.000010 0.000010 0.000010 0.000010 0.000010 0.000010 0.000010 0.000010 0.000010 0.000010 0.000010 0.000010 0.000010
0.000010 0.000010 0.379333 0.571877 0.000010 0.000010 0.000010 0.000010 0.000010 0.000010 0.000010 0.000010 0.000010 0.000010 0.000010 0.000010 0.048620 0.000010 0.000010 0.000010
0.028009 0.000331 0.020005 0.027607 0.046538 0.006241 0.031622 0.272777 0.000010 0.003940 0.016744 0.000010 0.076710 0.009225 0.000010 0.043401 0.003679 0.003698 0.031003 0.378440
0.000010 0.000010 0.000010 0.999810 0.000010 0.000010 0.000010 0.000010 0.000010 0.000010 0.000010 0.000010 0.000010 0.000010 0.000010 0.000010 0.000010 0.000010 0.000010 0.000010
0.016605 0.002320 0.000010 0.083727 0.040276 0.049507 0.058935 0.154652 0.008889 0.034890 0.019885 0.050476 0.123850 0.035828 0.000010 0.005264 0.000010 0.000010 0.023846 0.291009
0.000010 0.000010 0.000010 0.000010 0.000010 0.000010 0.000010 0.000010 0.000010 0.000010 0.000015 0.000010 0.000010 0.000010 0.000010 0.000010 0.999805 0.000010 0.000010 0.000010
0.000010 0.000010 0.351831 0.601871 0.000010 0.000010 0.000010 0.000010 0.000010 0.000010 0.000010 0.000010 0.000010 0.000010 0.000010 0.000010 0.046128 0.000010 0.000010 0.000010
0.000010 0.000010 0.000010 0.042915 0.000529 0.045037 0.044796 0.224092 0.008726 0.023985 0.002766 0.029385 0.127730 0.000010 0.000010 0.060859 0.021336 0.018881 0.020929 0.327982
0.000010 0.000010 0.000010 0.999810 0.000010 0.000010 0.000010 0.000010 0.000010 0.000010 0.000010 0.000010 0.000010 0.000010 0.000010 0.000010 0.000010 0.000010 0.000010 0.000010
0.018112 0.000010 0.000010 0.047645 0.000010 0.026989 0.105528 0.171313 0.000010 0.000010 0.000010 0.000010 0.215425 0.004941 0.013665 0.055762 0.000010 0.010273 0.038264 0.292002
0.000010 0.004772 0.000010 0.078867 0.006593 0.055517 0.084358 0.168353 0.000010 0.004358 0.000010 0.000010 0.280090 0.000010 0.000010 0.000010 0.000010 0.004025 0.018588 0.294390
0.000010 0.000010 0.000010 0.093797 0.000010 0.070046 0.091087 0.191695 0.000010 0.015222 0.000010 0.000010 0.288738 0.000010 0.000010 0.000010 0.000010 0.000010 0.000010 0.249285
0.000010 0.017278 0.000010 0.000010 0.000010 0.000010 0.000010 0.000010 0.000010 0.000010 0.000010 0.000010 0.000010 0.000010 0.000010 0.000010 0.000010 0.000010 0.982542 0.000010
0.022995 0.007010 0.037994 0.059785 0.000010 0.000010 0.000010 0.202582 0.000010 0.000010 0.064191 0.052896 0.000010 0.016926 0.000010 0.015777 0.000010 0.000010 0.202755 0.316999
0.039709 0.016930 0.000010 0.034537 0.022497 0.000010 0.000010 0.087313 0.000010 0.021597 0.000010 0.007658 0.000010 0.005302 0.000010 0.050495 0.010974 0.000010 0.245506 0.457401
0.000010 0.000010 0.000010 0.000010 0.000010 0.000010 0.000010 0.000010 0.000010 0.000010 0.000010 0.000010 0.000010 0.000010 0.000010 0.000010 0.000018 0.000010 0.999802 0.000010
0.000010 0.000010 0.000010 0.000010 0.000010 0.000010 0.000010 0.000010 0.000010 0.000010 0.000010 0.000010 0.000010 0.000010 0.000010 0.000010 0.000010 0.000010 0.999810 0.000010
0.038989 0.013087 0.000010 0.050971 0.000010 0.000010 0.000010 0.158600 0.011810 0.033892 0.001455 0.038658 0.000010 0.030322 0.000010 0.032820 0.000010 0.000010 0.269675 0.319641
0.000010 0.000010 0.000010 0.000010 0.000010 0.000010 0.000010 0.000010 0.000010 0.000010 0.006857 0.000010 0.000010 0.000010 0.000010 0.096239 0.000010 0.000010 0.896734 0.000010
0.000010 0.000010 0.000010 0.000010 0.000010 0.000010 0.000010 0.000010 0.000010 0.000010 0.000010 0.000010 0.000010 0.000010 0.000010 0.000010 0.000010 0.000010 0.999810 0.000010
0.000010 0.000010 0.000010 0.000010 0.000010 0.000010 0.000010 0.000010 0.000010 0.000010 0.000010 0.000010 0.000010 0.000010 0.000010 0.000010 0.000010 0.000010 0.999810 0.000010
0.019581 0.012395 0.026972 0.000010 0.000010 0.000010 0.000010 0.000010 0.000010 0.000010 0.019046 0.000010 0.000010 0.034644 0.000010 0.000010 0.000010 0.000010 0.767740 0.119492
0.012193 0.000010 0.000010 0.002475 0.004280 0.000010 0.000010 0.018370 0.000010 0.000010 0.032963 0.071538 0.000010 0.538171 0.000010 0.000019 0.025381 0.000010 0.000010 0.294511
0.000010 0.000010 0.000010 0.000010 0.000010 0.000010 0.000010 0.000010 0.000010 0.000010 0.000010 0.000010 0.000010 0.999810 0.000010 0.000010 0.000010 0.000010 0.000010 0.000010
0.000010 0.019265 0.006707 0.000010 0.000010 0.000010 0.000010 0.151482 0.046322 0.018966 0.027507 0.105489 0.000010 0.293904 0.000010 0.039726 0.022418 0.000010 0.000010 0.268123
0.000010 0.000010 0.000010 0.000010 0.000010 0.000010 0.000010 0.000010 0.000010 0.000010 0.000010 0.000010 0.000010 0.999810 0.000010 0.000010 0.000010 0.000010 0.000010 0.000010
0.000010 0.000010 0.000010 0.000010 0.000010 0.000010 0.000010 0.000010 0.000010 0.000010 0.000010 0.000010 0.000010 0.999810 0.000010 0.000010 0.000010 0.000010 0.000010 0.000010
0.000010 0.000010 0.000010 0.000010 0.000010 0.000010 0.000010 0.000010 0.000010 0.000010 0.000010 0.000010 0.000010 0.999810 0.000010 0.000010 0.000010 0.000010 0.000010 0.000010
0.000010 0.000010 0.000010 0.000010 0.008232 0.000010 0.000010 0.000010 0.031990 0.000010 0.056969 0.069855 0.000010 0.500070 0.000010 0.000010 0.022506 0.000010 0.000010 0.310247
0.000010 0.000010 0.000010 0.000010 0.000010 0.000010 0.000010 0.000010 0.000010 0.000010 0.000010 0.000010 0.000010 0.999810 0.000010 0.000010 0.000010 0.000010 0.000010 0.000010
0.000010 0.000010 0.000010 0.000010 0.000010 0.000010 0.000010 0.000010 0.000010 0.000010 0.000010 0.000010 0.000010 0.999810 0.000010 0.000010 0.000010 0.000010 0.000010 0.000010
0.041809 0.002994 0.033501 0.050302 0.016180 0.000010 0.000010 0.108250 0.003740 0.022398 0.062089 0.093715 0.004040 0.296471 0.000010 0.000010 0.000010 0.002666 0.000010 0.261785
0.000010 0.014560 0.000010 0.000010 0.000010 0.000010 0.000010 0.000010 0.000010 0.000010 0.013792 0.000010 0.000010 0.020443 0.000010 0.000010 0.013440 0.000010 0.000010 0.937615
0.004526 0.000010 0.000010 0.000010 0.000010 0.000010 0.000010 0.000010 0.000010 0.000010 0.000010 0.000010 0.000010 0.000010 0.000010 0.000010 0.029392 0.000010 0.000010 0.965912
0.000010 0.000010 0.000010 0.000010 0.000010 0.000010 0.000010 0.000010 0.000010 0.000010 0.000010 0.000010 0.000010 0.000010 0.000010 0.000010 0.003610 0.000010 0.000010 0.996210
0.000010 0.000010 0.036700 0.011605 0.038187 0.000010 0.000010 0.113847 0.071085 0.026523 0.054456 0.014216 0.000010 0.019374 0.000010 0.048857 0.000010 0.000010 0.005402 0.559668
0.000010 0.000010 0.000010 0.000010 0.000010 0.000010 0.000010 0.000010 0.000010 0.000010 0.000010 0.000010 0.000010 0.000010 0.000010 0.000010 0.000010 0.000010 0.000010 0.999810
0.000010 0.000010 0.000010 0.000010 0.000010 0.000010 0.000010 0.000010 0.000010 0.000010 0.000010 0.000010 0.000010 0.000010 0.000010 0.000010 0.000010 0.000010 0.000010 0.999810
0.000010 0.000010 0.000010 0.000010 0.000010 0.000010 0.000010 0.000010 0.000010 0.000010 0.000010 0.000010 0.000010 0.000010 0.000010 0.000010 0.000010 0.000010 0.000010 0.999810
0.017887 0.020999 0.000010 0.037793 0.002593 0.000010 0.000010 0.158258 0.087450 0.054860 0.033213 0.009246 0.000010 0.039175 0.000010 0.045097 0.001846 0.000010 0.022160 0.469364
0.035884 0.001977 0.003972 0.032997 0.020289 0.000010 0.000010 0.146306 0.000010 0.058854 0.014123 0.032469 0.011287 0.011077 0.006964 0.002570 0.000010 0.009558 0.000010 0.611623
0.000010 0.000010 0.000010 0.020781 0.050212 0.000010 0.000010 0.209312 0.000010 0.060215 0.020992 0.000010 0.000010 0.002759 0.000010 0.122883 0.022566 0.004817 0.015416 0.469957
0.005730 0.001757 0.000010 0.016233 0.000010 0.000010 0.000010 0.000010 0.000010 0.000010 0.029076 0.000010 0.000010 0.000010 0.000010 0.000010 0.014982 0.000010 0.000010 0.932081
0.001726 0.000010 0.005557 0.000010 0.019363 0.000010 0.000010 0.070708 0.000010 0.000010 0.032502 0.000010 0.000010 0.008420 0.000010 0.000010 0.023607 0.000010 0.000010 0.837997
0.015222 0.023998 0.005932 0.042457 0.000010 0.000010 0.000010 0.404355 0.000010 0.030678 0.036677 0.055923 0.001361 0.031391 0.000010 0.000010 0.017489 0.036369 0.000010 0.298078
0.035567 0.000010 0.042497 0.024983 0.000010 0.000010 0.000010 0.320526 0.058325 0.026393 0.013540 0.033282 0.000010 0.021651 0.000010 0.006336 0.005709 0.018890 0.010650 0.381591
0.038146 0.004577 0.005714 0.060213 0.002006 0.000018 0.030482 0.217749 0.023857 0.000010 0.013565 0.000010 0.100199 0.029098 0.000010 0.039748 0.002633 0.028256 0.008639 0.395070
0.000010 0.000010 0.000010 0.000010 0.000010 0.000010 0.000010 0.999810 0.000010 0.000010 0.000010 0.000010 0.000010 0.000010 0.000010 0.000010 0.000010 0.000010 0.000010 0.000010
0.000010 0.000010 0.000010 0.000010 0.000010 0.000010 0.000010 0.999810 0.000010 0.000010 0.000010 0.000010 0.000010 0.000010 0.000010 0.000010 0.000010 0.000010 0.000010 0.000010
0.046897 0.000320 0.013400 0.039253 0.066468 0.000010 0.000010 0.461449 0.000010 0.012227 0.005833 0.000010 0.000010 0.003609 0.000010 0.028000 0.000010 0.000010 0.000010 0.322455
0.036288 0.009007 0.000010 0.028525 0.000010 0.000010 0.000010 0.439246 0.000010 0.018286 0.000010 0.000013 0.000010 0.034191 0.000010 0.017043 0.006191 0.000010 0.000010 0.411109
0.027061 0.000010 0.020067 0.036774 0.024300 0.000010 0.000010 0.299830 0.000563 0.027197 0.013925 0.063468 0.022534 0.046847 0.000010 0.026060 0.013610 0.000010 0.040946 0.336769
0.024454 0.016855 0.000010 0.040833 0.038819 0.000010 0.000010 0.261748 0.060356 0.025881 0.026629 0.068900 0.000010 0.027766 0.000010 0.016021 0.011538 0.000010 0.000010 0.380130
0.027413 0.018668 0.051584 0.023308 0.026594 0.000010 0.000010 0.253940 0.000010 0.045800 0.038960 0.032082 0.001388 0.001416 0.000010 0.000010 0.014608 0.000010 0.031802 0.432376
0.000010 0.000010 0.000010 0.000010 0.000010 0.000010 0.000010 0.000010 0.000010 0.000010 0.000010 0.000010 0.000010 0.000010 0.000010 0.000010 0.000010 0.000010 0.000010 0.999810
0.000010 0.000010 0.000010 0.000010 0.000010 0.000010 0.000010 0.000010 0.000010 0.000010 0.000010 0.000010 0.000010 0.000010 0.000010 0.000010 0.000010 0.000010 0.000010 0.999810
0.000010 0.000010 0.000010 0.000010 0.000010 0.000010 0.000010 0.000010 0.000010 0.000010 0.000010 0.000010 0.000010 0.000010 0.000010 0.000010 0.000010 0.000010 0.000010 0.999810
0.000010 0.000010 0.000010 0.000010 0.000010 0.000010 0.000010 0.000010 0.000010 0.000010 0.000010 0.000010 0.000010 0.000010 0.000010 0.022860 0.000010 0.000010 0.000010 0.976960
0.000010 0.000010 0.000010 0.000010 0.000010 0.000010 0.095697 0.000010 0.000010 0.000010 0.000010 0.000010 0.003066 0.000010 0.000010 0.000010 0.000010 0.000010 0.000010 0.901068
0.000010 0.000010 0.000010 0.000010 0.000010 0.000010 0.000010 0.000010 0.000010 0.000010 0.000010 0.000010 0.000010 0.000010 0.000010 0.000010 0.000010 0.000010 0.000010 0.999810
0.000838 0.007595 0.008036 0.055500 0.000010 0.074636 0.063764 0.185503 0.018776 0.008436 0.040946 0.065911 0.039506 0.029737 0.000010 0.117231 0.000010 0.000010 0.003400 0.280145
0.006504 0.014401 0.055468 0.014344 0.031211 0.000010 0.000010 0.163672 0.001531 0.020423 0.055669 0.114100 0.000010 0.078432 0.000010 0.030390 0.000010 0.012686 0.000010 0.401107
0.000010 0.015998 0.000010 0.000010 0.000010 0.000010 0.000010 0.000010 0.000010 0.000010 0.000010 0.000010 0.000010 0.000010 0.000010 0.000010 0.000010 0.000010 0.000010 0.983822
0.006857 0.013884 0.011453 0.010598 0.026510 0.000010 0.000010 0.158492 0.036894 0.051473 0.025037 0.139941 0.017052 0.118317 0.012734 0.033251 0.005665 0.000010 0.000010 0.331803
0.000010 0.016248 0.000010 0.000010 0.000010 0.000010 0.000010 0.000010 0.000010 0.000010 0.000010 0.000010 0.000010 0.039319 0.000010 0.000010 0.003698 0.000010 0.000010 0.940575
0.000010 0.006597 0.000010 0.000010 0.000010 0.000010 0.000010 0.000010 0.000010 0.000010 0.020395 0.000010 0.000010 0.028232 0.000010 0.000010 0.000010 0.000010 0.000010 0.944616
0.019197 0.000010 0.000010 0.123606 0.000010 0.000010 0.000010 0.279808 0.072535 0.000010 0.000010 0.117568 0.000010 0.022708 0.000010 0.037754 0.000010 0.000010 0.000010 0.326704
0.015615 0.000010 0.000010 0.112311 0.001303 0.000010 0.000010 0.191992 0.056363 0.000010 0.022390 0.095406 0.000013 0.024418 0.000010 0.083218 0.005586 0.000010 0.000010 0.391304
0.034281 0.011069 0.063081 0.067142 0.012121 0.000010 0.000010 0.193777 0.042882 0.000010 0.015680 0.099611 0.000010 0.032801 0.000010 0.010313 0.000010 0.016798 0.018449 0.381935
0.023487 0.000596 0.000010 0.115474 0.000010 0.000010 0.000010 0.330820 0.000010 0.000010 0.014091 0.124495 0.000010 0.025366 0.000010 0.000010 0.000010 0.000010 0.000010 0.365551
0.014117 0.009604 0.029171 0.108959 0.025173 0.000010 0.000010 0.257790 0.000010 0.041155 0.026796 0.121841 0.000010 0.019376 0.000010 0.019316 0.000010 0.000010 0.000010 0.326623
0.000010 0.000010 0.999810 0.000010 0.000010 0.000010 0.000010 0.000010 0.000010 0.000010 0.000010 0.000010 0.000010 0.000010 0.000010 0.000010 0.000010 0.000010 0.000010 0.000010
0.000010 0.000010 0.999810 0.000010 0.000010 0.000010 0.000010 0.000010 0.000010 0.000010 0.000010 0.000010 0.000010 0.000010 0.000010 0.000010 0.000010 0.000010 0.000010 0.000010
0.000010 0.017509 0.041027 0.033994 0.000010 0.000010 0.000011 0.258208 0.004565 0.056105 0.023756 0.119307 0.000010 0.056751 0.000010 0.021555 0.016167 0.009246 0.000010 0.341739
0.000010 0.000010 0.642559 0.000010 0.000010 0.000010 0.000010 0.077301 0.000010 0.000010 0.000010 0.072533 0.000010 0.000010 0.000010 0.073161 0.000010 0.000010 0.000010 0.134295
0.000010 0.347496 0.000010 0.000010 0.000010 0.000010 0.000010 0.000010 0.000010 0.000010 0.000010 0.000010 0.000010 0.000010 0.000010 0.652324 0.000010 0.000010 0.000010 0.000010
0.000010 0.000010 0.064993 0.000010 0.008290 0.000010 0.000010 0.000010 0.000010 0.000010 0.073472 0.000010 0.770379 0.000010 0.000010 0.000010 0.012483 0.000010 0.000010 0.070243
0.000010 0.000010 0.000010 0.000010 0.000010 0.000010 0.000010 0.000010 0.000010 0.000010 0.000010 0.000010 0.999810 0.000010 0.000010 0.000010 0.000010 0.000010 0.000010 0.000010
0.032460 0.004834 0.110912 0.378474 0.000010 0.000010 0.000010 0.075289 0.000010 0.000010 0.023200 0.000010 0.350990 0.021204 0.000010 0.000010 0.000010 0.000010 0.000010 0.002525
0.000010 0.000010 0.000010 0.000010 0.000010 0.000010 0.000010 0.000010 0.000010 0.000010 0.000010 0.000010 0.999810 0.000010 0.000010 0.000010 0.000010 0.000010 0.000010 0.000010
0.022134 0.000010 0.004870 0.023660 0.017514 0.019084 0.001094 0.204840 0.050330 0.008125 0.048753 0.017854 0.126784 0.000010 0.000010 0.071163 0.007696 0.009659 0.023793 0.342618
0.004646 0.000010 0.000010 0.045968 0.000010 0.030161 0.088441 0.202367 0.048409 0.000010 0.000010 0.000010 0.195380 0.000319 0.000010 0.000010 0.000010 0.025165 0.052245 0.306807
0.011518 0.000010 0.031821 0.048085 0.039520 0.057240 0.048812 0.185066 0.047304 0.000010 0.043865 0.000010 0.111060 0.029455 0.000010 0.017555 0.005261 0.000010 0.043132 0.280255
0.000010 0.000010 0.000010 0.000010 0.000010 0.000010 0.000010 0.000010 0.000010 0.000010 0.000010 0.000010 0.999810 0.000010 0.000010 0.000010 0.000010 0.000010 0.000010 0.000010
0.000010 0.000010 0.066891 0.000010 0.000010 0.000010 0.000010 0.000010 0.000010 0.020554 0.010843 0.002913 0.747021 0.000010 0.000010 0.000010 0.000010 0.000010 0.000010 0.151637
0.000010 0.000010 0.000010 0.000010 0.000010 0.000010 0.000014 0.000010 0.000010 0.000010 0.000010 0.000010 0.999806 0.000010 0.000010 0.000010 0.000010 0.000010 0.000010 0.000010
0.005998 0.000010 0.035804 0.057440 0.032992 0.003771 0.046650 0.225462 0.014978 0.008895 0.023226 0.000010 0.189139 0.026888 0.000010 0.007016 0.000010 0.020946 0.035253 0.265504
0.000010 0.000010 0.000010 0.045066 0.000010 0.024998 0.087776 0.250188 0.000010 0.000010 0.010909 0.063194 0.191550 0.019069 0.000010 0.021379 0.004156 0.000010 0.035008 0.246628
0.042315 0.015332 0.000010 0.041810 0.051729 0.000010 0.000010 0.205730 0.000010 0.021419 0.027470 0.075376 0.000010 0.061175 0.000010 0.122746 0.000010 0.000010 0.000010 0.334808
0.060915 0.030875 0.038049 0.070021 0.018151 0.000010 0.000010 0.066442 0.000010 0.014628 0.063425 0.097754 0.000010 0.055828 0.000010 0.083590 0.001610 0.030245 0.018799 0.349619
0.999810 0.000010 0.000010 0.000010 0.000010 0.000010 0.000010 0.000010 0.000010 0.000010 0.000010 0.000010 0.000010 0.000010 0.000010 0.000010 0.000010 0.000010 0.000010 0.000010
0.999810 0.000010 0.000010 0.000010 0.000010 0.000010 0.000010 0.000010 0.000010 0.000010 0.000010 0.000010 0.000010 0.000010 0.000010 0.000010 0.000010 0.000010 0.000010 0.000010
0.067900 0.018231 0.032129 0.099045 0.019705 0.000010 0.000010 0.191655 0.026073 0.048548 0.035580 0.059322 0.000010 0.023075 0.000010 0.102819 0.000010 0.000018 0.000010 0.275840
0.999810 0.000010 0.000010 0.000010 0.000010 0.000010 0.000010 0.000010 0.000010 0.000010 0.000010 0.000010 0.000010 0.000010 0.000010 0.000010 0.000010 0.000010 0.000010 0.000010
0.999810 0.000010 0.000010 0.000010 0.000010 0.000010 0.000010 0.000010 0.000010 0.000010 0.000010 0.000010 0.000010 0.000010 0.000010 0.000010 0.000010 0.000010 0.000010 0.000010
0.399949 0.032785 0.012166 0.057408 0.000010 0.000010 0.000010 0.085977 0.000010 0.000010 0.019989 0.101143 0.000010 0.005873 0.000010 0.049996 0.000010 0.007974 0.000010 0.226652
0.000010 0.000010 0.999810 0.000010 0.000010 0.000010 0.000010 0.000010 0.000010 0.000010 0.000010 0.000010 0.000010 0.000010 0.000010 0.000010 0.000010 0.000010 0.000010 0.000010
0.000010 0.612945 0.000010 0.000010 0.000010 0.000010 0.000010 0.000010 0.000010 0.000010 0.000010 0.000010 0.000010 0.000010 0.000010 0.386875 0.000010 0.000010 0.000010 0.000010
0.034684 0.000010 0.033117 0.060083 0.000010 0.000010 0.000010 0.455850 0.000010 0.000010 0.039325 0.018041 0.000010 0.000010 0.000010 0.013254 0.000010 0.007723 0.000010 0.337813
0.050061 0.011358 0.022122 0.043832 0.000010 0.000010 0.000010 0.396380 0.000010 0.002588 0.040973 0.001433 0.004514 0.025691 0.000010 0.016313 0.018202 0.000010 0.020411 0.346064
0.021998 0.015848 0.056533 0.026325 0.000010 0.000010 0.000010 0.387989 0.000010 0.000010 0.064950 0.000010 0.000010 0.010700 0.000010 0.009366 0.025588 0.000010 0.000010 0.380602
0.019531 0.016609 0.077922 0.033466 0.008293 0.000010 0.000010 0.192510 0.053484 0.013034 0.058433 0.048377 0.000010 0.015147 0.000010 0.028684 0.004789 0.000662 0.002143 0.426876
0.030321 0.013278 0.013761 0.051980 0.000010 0.000010 0.000010 0.353917 0.000010 0.030007 0.043376 0.031827 0.000010 0.026880 0.000010 0.006192 0.025136 0.010086 0.021172 0.342005
0.000010 0.000010 0.000010 0.000010 0.000010 0.000010 0.000010 0.999810 0.000010 0.000010 0.000010 0.000010 0.000010 0.000010 0.000010 0.000010 0.000010 0.000010 0.000010 0.000010
0.000010 0.000010 0.000010 0.000010 0.000010 0.000010 0.000010 0.999810 0.000010 0.000010 0.000010 0.000010 0.000010 0.000010 0.000010 0.000010 0.000010 0.000010 0.000010 0.000010
0.000010 0.008360 0.000010 0.042115 0.039645 0.010882 0.011759 0.293245 0.000010 0.018530 0.028901 0.083750 0.001770 0.032537 0.003528 0.039821 0.013160 0.000010 0.000010 0.371947
0.000010 0.000010 0.000010 0.000010 0.000010 0.000010 0.000010 0.480676 0.000010 0.000010 0.021729 0.000010 0.000010 0.000010 0.000010 0.000010 0.000010 0.000010 0.000010 0.497425
0.000010 0.000010 0.000010 0.000010 0.001450 0.000010 0.000010 0.454597 0.000010 0.000010 0.038258 0.000010 0.000010 0.008283 0.000010 0.000010 0.000010 0.000010 0.000010 0.497262
0.000011 0.000013 0.000010 0.000010 0.000010 0.000010 0.000010 0.999806 0.000010 0.000010 0.000010 0.000010 0.000010 0.000010 0.000010 0.000010 0.000010 0.000010 0.000010 0.000010
0.024709 0.024700 0.027289 0.041594 0.000010 0.000010 0.000010 0.294028 0.018497 0.022111 0.036725 0.034595 0.000010 0.010173 0.000010 0.053870 0.015378 0.000010 0.015304 0.380966
0.036000 0.017139 0.015227 0.076078 0.018830 0.000010 0.000010 0.310671 0.000010 0.000010 0.029118 0.000013 0.013773 0.022270 0.000010 0.000010 0.006687 0.000010 0.000010 0.454114
0.000010 0.000010 0.000010 0.000010 0.000010 0.000010 0.000010 0.999808 0.000010 0.000010 0.000010 0.000010 0.000010 0.000010 0.000010 0.000010 0.000012 0.000010 0.000010 0.000010
0.000010 0.000010 0.000010 0.000010 0.000010 0.000010 0.000010 0.999810 0.000010 0.000010 0.000010 0.000010 0.000010 0.000010 0.000010 0.000010 0.000010 0.000010 0.000010 0.000010
0.018052 0.001897 0.072508 0.023652 0.007320 0.000010 0.000010 0.292655 0.032936 0.024139 0.004665 0.050706 0.000010 0.000010 0.000010 0.038167 0.006352 0.000010 0.005129 0.421761
0.024951 0.000010 0.000010 0.062810 0.000010 0.000010 0.000010 0.337847 0.023819 0.024406 0.039260 0.023338 0.000010 0.005729 0.000010 0.000010 0.000010 0.009296 0.000010 0.448444
0.031336 0.006974 0.018309 0.036746 0.000010 0.000010 0.000010 0.279165 0.011919 0.031423 0.013822 0.113577 0.000010 0.010058 0.000010 0.014796 0.034691 0.004199 0.025659 0.367277
0.037929 0.016125 0.055976 0.078272 0.000010 0.000010 0.000010 0.327772 0.000010 0.011304 0.013140 0.016944 0.000010 0.023497 0.000010 0.000010 0.002876 0.000010 0.000010 0.416074
0.056902 0.019961 0.039132 0.041861 0.000010 0.001210 0.000010 0.314286 0.006031 0.037258 0.054235 0.021280 0.015152 0.000010 0.000010 0.000010 0.000010 0.000010 0.006690 0.385932
0.016086 0.020709 0.000020 0.025016 0.396865 0.022553 0.000010 0.069238 0.109937 0.005097 0.044676 0.037457 0.000010 0.008961 0.041699 0.000010 0.019981 0.000010 0.001631 0.180034
0.000010 0.000010 0.000010 0.000011 0.999809 0.000010 0.000010 0.000010 0.000010 0.000010 0.000010 0.000010 0.000010 0.000010 0.000010 0.000010 0.000010 0.000010 0.000010 0.000010
0.000010 0.000010 0.000010 0.000011 0.999808 0.000010 0.000010 0.000010 0.000010 0.000010 0.000010 0.000010 0.000010 0.000010 0.000011 0.000010 0.000010 0.000010 0.000010 0.000010
0.000010 0.000010 0.000010 0.000010 0.999809 0.000010 0.000010 0.000010 0.000011 0.000010 0.000010 0.000010 0.000010 0.000010 0.000010 0.000010 0.000010 0.000010 0.000010 0.000010
0.000010 0.000010 0.000010 0.000010 0.999809 0.000010 0.000010 0.000011 0.000010 0.000010 0.000010 0.000010 0.000010 0.000010 0.000010 0.000010 0.000010 0.000010 0.000010 0.000010
0.000010 0.000010 0.000010 0.000010 0.999808 0.000010 0.000010 0.000010 0.000010 0.000010 0.000010 0.000010 0.000010 0.000010 0.000010 0.000010 0.000010 0.000012 0.000010 0.000010
0.000010 0.000011 0.000010 0.000010 0.999807 0.000010 0.000010 0.000010 0.000012 0.000010 0.000010 0.000010 0.000010 0.000010 0.000010 0.000010 0.000010 0.000010 0.000010 0.000010
0.000010 0.000010 0.000010 0.000010 0.999810 0.000010 0.000010 0.000010 0.000010 0.000010 0.000010 0.000010 0.000010 0.000010 0.000010 0.000010 0.000010 0.000010 0.000010 0.000010
0.000010 0.000010 0.000010 0.000010 0.999810 0.000010 0.000010 0.000010 0.000010 0.000010 0.000010 0.000010 0.000010 0.000010 0.000010 0.000010 0.000010 0.000010 0.000010 0.000010
0.000010 0.000010 0.000010 0.000010 0.999809 0.000010 0.000010 0.000010 0.000010 0.000010 0.000010 0.000010 0.000010 0.000010 0.000010 0.000010 0.000010 0.000010 0.000010 0.000010
0.000010 0.000010 0.000010 0.000010 0.999810 0.000010 0.000010 0.000010 0.000010 0.000010 0.000010 0.000010 0.000010 0.000010 0.000010 0.000010 0.000010 0.000010 0.000010 0.000010
0.000010 0.000010 0.000010 0.000010 0.999810 0.000010 0.000010 0.000010 0.000010 0.000010 0.000010 0.000010 0.000010 0.000010 0.000010 0.000010 0.000010 0.000010 0.000010 0.000010
0.000010 0.000010 0.000010 0.000010 0.999810 0.000010 0.000010 0.000010 0.000010 0.000010 0.000010 0.000010 0.000010 0.000010 0.000010 0.000010 0.000010 0.000010 0.000010 0.000010
0.000010 0.000010 0.000010 0.000010 0.346717 0.000010 0.000010 0.000010 0.000010 0.000010 0.000010 0.000010 0.000010 0.000010 0.000010 0.000010 0.000010 0.653103 0.000010 0.000010
0.000010 0.000010 0.000010 0.000010 0.000010 0.000010 0.000010 0.000010 0.000010 0.000010 0.000010 0.000010 0.000010 0.000010 0.000010 0.000010 0.000010 0.999810 0.000010 0.000010
0.000010 0.000010 0.000010 0.000010 0.000010 0.000010 0.000010 0.000010 0.000010 0.000018 0.000010 0.000010 0.000010 0.000012 0.000010 0.000010 0.000010 0.999800 0.000010 0.000010
0.000010 0.000010 0.000010 0.000010 0.000010 0.000010 0.000010 0.000010 0.000010 0.000018 0.000010 0.000010 0.000010 0.000010 0.000010 0.000010 0.000010 0.999802 0.000010 0.000010
0.000010 0.000010 0.000010 0.000010 0.000010 0.000010 0.000010 0.000010 0.000010 0.000010 0.000010 0.000010 0.000010 0.000010 0.000010 0.000010 0.000010 0.999810 0.000010 0.000010
0.000010 0.000010 0.000010 0.000010 0.000010 0.000010 0.000010 0.000010 0.000010 0.000010 0.000010 0.000010 0.000010 0.000010 0.000010 0.000010 0.000010 0.999810 0.000010 0.000010
0.000010 0.000010 0.000010 0.000010 0.000010 0.000010 0.000010 0.000010 0.000010 0.000010 0.000010 0.000010 0.000010 0.000010 0.999810 0.000010 0.000010 0.000010 0.000010 0.000010
0.000010 0.000010 0.000010 0.000010 0.000010 0.000010 0.000010 0.000010 0.000010 0.000010 0.000010 0.000010 0.000010 0.000010 0.999810 0.000010 0.000010 0.000010 0.000010 0.000010
0.000010 0.000010 0.000010 0.000010 0.000010 0.000010 0.000010 0.000010 0.000010 0.000010 0.000010 0.000010 0.000010 0.000010 0.999810 0.000010 0.000010 0.000010 0.000010 0.000010
0.000010 0.000010 0.000010 0.000010 0.000010 0.000010 0.000010 0.000010 0.000010 0.000010 0.000010 0.000010 0.000010 0.000010 0.999810 0.000010 0.000010 0.000010 0.000010 0.000010
0.000010 0.000010 0.000010 0.000010 0.000010 0.000010 0.000010 0.000010 0.000010 0.000010 0.000010 0.000010 0.000010 0.000010 0.999810 0.000010 0.000010 0.000010 0.000010 0.000010
0.000010 0.000010 0.000010 0.000010 0.000010 0.000010 0.000010 0.000010 0.000010 0.000010 0.000010 0.000010 0.000010 0.000010 0.999810 0.000010 0.000010 0.000010 0.000010 0.000010
0.000010 0.000010 0.000010 0.000010 0.000010 0.000010 0.000010 0.000010 0.000010 0.000010 0.000010 0.000010 0.000010 0.000010 0.999810 0.000010 0.000010 0.000010 0.000010 0.000010
0.000010 0.000010 0.000010 0.026278 0.036736 0.000010 0.000010 0.000010 0.000010 0.044011 0.000010 0.000010 0.000010 0.015741 0.756599 0.000010 0.011462 0.000010 0.000010 0.109043
0.000014 0.004573 0.021738 0.000010 0.025896 0.000010 0.000010 0.000012 0.122474 0.091858 0.030973 0.002789 0.000010 0.032454 0.505869 0.045269 0.000010 0.002270 0.000010 0.113750
0.010882 0.000010 0.000010 0.017986 0.000010 0.000010 0.000010 0.000010 0.094198 0.000010 0.000010 0.001967 0.000010 0.000010 0.766336 0.012389 0.000010 0.018925 0.000010 0.077198
0.000010 0.000010 0.000010 0.018750 0.031418 0.000010 0.000010 0.000010 0.144861 0.027672 0.000010 0.000010 0.000010 0.000010 0.688382 0.000010 0.000010 0.000010 0.000010 0.088778
0.000010 0.000010 0.000010 0.000010 0.000010 0.000010 0.000010 0.000010 0.000010 0.000010 0.000010 0.000010 0.000010 0.000010 0.999810 0.000010 0.000010 0.000010 0.000010 0.000010
0.000010 0.000010 0.000010 0.000010 0.000010 0.000010 0.000010 0.000010 0.000010 0.000010 0.000010 0.000010 0.000010 0.000010 0.999810 0.000010 0.000010 0.000010 0.000010 0.000010
0.026063 0.000010 0.081239 0.000010 0.012332 0.000010 0.000010 0.000010 0.022839 0.000010 0.000010 0.000010 0.000010 0.000010 0.753486 0.000010 0.000856 0.000010 0.031101 0.071965
0.011053 0.019731 0.000010 0.000010 0.000810 0.000010 0.000010 0.000010 0.065487 0.000010 0.030725 0.000010 0.000010 0.021300 0.832454 0.000010 0.018319 0.000010 0.000010 0.000010
0.020649 0.000010 0.014562 0.000010 0.084689 0.000010 0.000010 0.000010 0.047176 0.036020 0.009891 0.000010 0.000010 0.006674 0.725539 0.000010 0.007319 0.000010 0.000010 0.047380
0.000010 0.000010 0.000010 0.000010 0.000010 0.000010 0.000010 0.000010 0.999810 0.000010 0.000010 0.000010 0.000010 0.000010 0.000010 0.000010 0.000010 0.000010 0.000010 0.000010
0.000010 0.000010 0.000010 0.000010 0.000010 0.000010 0.000010 0.000010 0.999810 0.000010 0.000010 0.000010 0.000010 0.000010 0.000010 0.000010 0.000010 0.000010 0.000010 0.000010
0.000010 0.006493 0.000010 0.044311 0.029529 0.000010 0.000010 0.000010 0.467905 0.195691 0.027777 0.025712 0.000010 0.000010 0.058865 0.035127 0.000010 0.004893 0.000010 0.103606
0.000010 0.000010 0.000010 0.000010 0.000010 0.000010 0.000010 0.000010 0.999810 0.000010 0.000010 0.000010 0.000010 0.000010 0.000010 0.000010 0.000010 0.000010 0.000010 0.000010
0.000010 0.000010 0.000010 0.000010 0.000010 0.000010 0.000010 0.000010 0.999810 0.000010 0.000010 0.000010 0.000010 0.000010 0.000010 0.000010 0.000010 0.000010 0.000010 0.000010
0.000010 0.000010 0.000010 0.045808 0.053916 0.000010 0.146618 0.000010 0.015278 0.158370 0.016859 0.000010 0.000010 0.019425 0.543606 0.000010 0.000010 0.000010 0.000010 0.000010
0.000010 0.000010 0.000010 0.000011 0.000010 0.000018 0.999800 0.000010 0.000010 0.000010 0.000010 0.000010 0.000010 0.000010 0.000010 0.000010 0.000011 0.000010 0.000010 0.000010
0.000010 0.000010 0.000010 0.000010 0.000010 0.000010 0.999810 0.000010 0.000010 0.000010 0.000010 0.000010 0.000010 0.000010 0.000010 0.000010 0.000010 0.000010 0.000010 0.000010
0.000010 0.000010 0.000010 0.000010 0.000010 0.000010 0.999810 0.000010 0.000010 0.000010 0.000010 0.000010 0.000010 0.000010 0.000010 0.000010 0.000010 0.000010 0.000010 0.000010
0.000010 0.000010 0.000010 0.000010 0.000010 0.000010 0.676321 0.000010 0.323499 0.000010 0.000010 0.000010 0.000010 0.000010 0.000010 0.000010 0.000010 0.000010 0.000010 0.000010
0.000010 0.000010 0.000010 0.000010 0.000010 0.000010 0.676732 0.000010 0.323088 0.000010 0.000010 0.000010 0.000010 0.000010 0.000010 0.000010 0.000010 0.000010 0.000010 0.000010
0.000014 0.000010 0.000010 0.029522 0.042625 0.000010 0.000010 0.048991 0.395671 0.133709 0.000014 0.003134 0.000010 0.000010 0.175028 0.027273 0.009188 0.000010 0.000010 0.134752
0.000010 0.000010 0.000010 0.004140 0.000010 0.144506 0.386361 0.000010 0.131931 0.000010 0.000010 0.000010 0.103964 0.000010 0.116891 0.014157 0.000010 0.017973 0.079968 0.000010
0.000010 0.003446 0.020434 0.020901 0.052267 0.079733 0.089864 0.000010 0.152441 0.057082 0.019521 0.010558 0.031837 0.000010 0.370854 0.009508 0.000010 0.000010 0.076804 0.004700
0.000010 0.000010 0.000010 0.000010 0.000010 0.000010 0.000010 0.000010 0.999810 0.000010 0.000010 0.000010 0.000010 0.000010 0.000010 0.000010 0.000010 0.000010 0.000010 0.000010
0.000010 0.000010 0.000010 0.000010 0.000010 0.000010 0.000010 0.000010 0.999810 0.000010 0.000010 0.000010 0.000010 0.000010 0.000010 0.000010 0.000010 0.000010 0.000010 0.000010
0.000010 0.000010 0.000010 0.000010 0.000011 0.000010 0.000010 0.000010 0.999809 0.000010 0.000010 0.000010 0.000010 0.000010 0.000010 0.000010 0.000010 0.000010 0.000010 0.000010
0.000010 0.000010 0.000010 0.000010 0.000010 0.000010 0.000010 0.000010 0.999810 0.000010 0.000010 0.000010 0.000010 0.000010 0.000010 0.000010 0.000010 0.000010 0.000010 0.000010
0.000010 0.000010 0.000010 0.000010 0.000010 0.000010 0.000010 0.000010 0.999810 0.000010 0.000010 0.000010 0.000010 0.000010 0.000010 0.000010 0.000010 0.000010 0.000010 0.000010
0.000010 0.000010 0.000010 0.000010 0.000010 0.000010 0.000010 0.000010 0.999810 0.000010 0.000010 0.000010 0.000010 0.000010 0.000010 0.000010 0.000010 0.000010 0.000010 0.000010
