# Supplementary material for: Genetic analysis of Thai cattle reveals a Southeast Asian indicine ancestry
Source: PeerJ. 2015 Oct 27;3:e1318. doi: 10.7717/peerj.1318 (PMC4627918; doi:10.7717/peerj.1318)
Supplement: Dataset S2 — The Q values inferred by ADMIXTURE for each modeled K are shown for each individual, which are labeled according to breed information. The data are organized into three folders, each of which represents the ADMIXTURE experiments described in Fig. S5. [file peerj-03-1318-s007.zip › SupplementDataS7/28experiments/experiment_12/3.Q]

0.999980 0.000010 0.000010
0.999980 0.000010 0.000010
0.999980 0.000010 0.000010
0.999980 0.000010 0.000010
0.999980 0.000010 0.000010
0.999980 0.000010 0.000010
0.999976 0.000014 0.000010
0.999980 0.000010 0.000010
0.999980 0.000010 0.000010
0.999980 0.000010 0.000010
0.944928 0.032219 0.022853
0.984571 0.003770 0.011659
0.961015 0.038975 0.000010
0.980874 0.019116 0.000010
0.962224 0.031932 0.005843
0.968041 0.017246 0.014713
0.976710 0.023280 0.000010
0.951031 0.023326 0.025642
0.972710 0.023363 0.003927
0.928103 0.058452 0.013446
0.970944 0.029046 0.000010
0.964124 0.035866 0.000010
0.959930 0.033676 0.006394
0.964159 0.035831 0.000010
0.913430 0.047650 0.038920
0.959267 0.034336 0.006396
0.950757 0.035250 0.013993
0.933333 0.042138 0.024530
0.952271 0.039612 0.008118
0.986859 0.013131 0.000010
0.916811 0.025494 0.057695
0.919875 0.000010 0.080115
0.860102 0.000010 0.139888
0.825963 0.000010 0.174027
0.810116 0.000010 0.189874
0.858510 0.000010 0.141480
0.924856 0.005968 0.069176
0.843352 0.000010 0.156638
0.797290 0.000010 0.202700
0.738481 0.000010 0.261509
0.794512 0.000010 0.205478
0.839596 0.000010 0.160394
0.935690 0.000010 0.064300
0.815343 0.000010 0.184647
0.879664 0.000010 0.120326
0.832327 0.000010 0.167663
0.834898 0.000010 0.165092
0.811191 0.000010 0.188799
0.852534 0.000010 0.147456
0.858160 0.000010 0.141830
0.999980 0.000010 0.000010
0.999980 0.000010 0.000010
0.999976 0.000014 0.000010
0.991503 0.000010 0.008487
0.999980 0.000010 0.000010
0.999980 0.000010 0.000010
0.988225 0.011765 0.000010
0.999980 0.000010 0.000010
0.999980 0.000010 0.000010
0.998958 0.001032 0.000010
0.999980 0.000010 0.000010
0.999980 0.000010 0.000010
0.977908 0.000010 0.022082
0.999980 0.000010 0.000010
0.999980 0.000010 0.000010
0.999972 0.000018 0.000010
0.985422 0.000010 0.014568
0.984538 0.004329 0.011133
0.999980 0.000010 0.000010
0.999980 0.000010 0.000010
0.999980 0.000010 0.000010
0.999980 0.000010 0.000010
0.999980 0.000010 0.000010
0.999975 0.000015 0.000010
0.999980 0.000010 0.000010
0.999980 0.000010 0.000010
0.999980 0.000010 0.000010
0.999980 0.000010 0.000010
0.999980 0.000010 0.000010
0.999980 0.000010 0.000010
0.941601 0.058389 0.000010
0.999980 0.000010 0.000010
0.999980 0.000010 0.000010
0.999980 0.000010 0.000010
0.999780 0.000210 0.000010
0.999980 0.000010 0.000010
0.999980 0.000010 0.000010
0.999980 0.000010 0.000010
0.995107 0.004883 0.000010
0.999980 0.000010 0.000010
0.999980 0.000010 0.000010
0.999980 0.000010 0.000010
0.999980 0.000010 0.000010
0.999980 0.000010 0.000010
0.999980 0.000010 0.000010
0.983055 0.012734 0.004212
0.999980 0.000010 0.000010
0.999980 0.000010 0.000010
0.869998 0.055704 0.074298
0.999980 0.000010 0.000010
0.857831 0.020953 0.121216
0.999980 0.000010 0.000010
0.999980 0.000010 0.000010
0.846336 0.051312 0.102352
0.999980 0.000010 0.000010
0.746995 0.055743 0.197262
0.778478 0.026703 0.194819
0.773976 0.016217 0.209807
0.976169 0.016839 0.006992
0.973233 0.026757 0.000010
0.938195 0.054352 0.007453
0.763130 0.000010 0.236860
0.999980 0.000010 0.000010
0.944021 0.055969 0.000010
0.823066 0.002039 0.174894
0.763511 0.000010 0.236479
0.987456 0.000592 0.011953
0.964988 0.025943 0.009070
0.990358 0.009632 0.000010
0.999980 0.000010 0.000010
0.981657 0.018333 0.000010
0.999980 0.000010 0.000010
0.999980 0.000010 0.000010
0.999980 0.000010 0.000010
0.978235 0.021755 0.000010
0.999980 0.000010 0.000010
0.999980 0.000010 0.000010
0.965419 0.034571 0.000010
0.946669 0.053321 0.000010
0.947047 0.052943 0.000010
0.931143 0.065780 0.003078
0.934706 0.065284 0.000010
0.949750 0.050240 0.000010
0.962064 0.037926 0.000010
0.935285 0.064705 0.000010
0.943114 0.056876 0.000010
0.922391 0.062752 0.014857
0.920648 0.079342 0.000010
0.940811 0.059179 0.000010
0.933044 0.061339 0.005617
0.921935 0.068275 0.009789
0.921502 0.067387 0.011111
0.883228 0.046486 0.070286
0.946731 0.050433 0.002836
0.940860 0.052233 0.006907
0.926448 0.073542 0.000010
0.966578 0.033412 0.000010
0.942442 0.048006 0.009552
0.932954 0.055968 0.011078
0.942873 0.045738 0.011389
0.980425 0.019565 0.000010
0.988000 0.011990 0.000010
0.994587 0.005403 0.000010
0.976121 0.023869 0.000010
0.855827 0.000010 0.144163
0.999980 0.000010 0.000010
0.874020 0.007317 0.118664
0.948852 0.050943 0.000206
0.996177 0.003813 0.000010
0.925289 0.067227 0.007484
0.999980 0.000010 0.000010
0.968427 0.031563 0.000010
0.938713 0.061277 0.000010
0.957764 0.042226 0.000010
0.944114 0.055876 0.000010
0.954636 0.045354 0.000010
0.961439 0.038551 0.000010
0.993257 0.000010 0.006733
0.999980 0.000010 0.000010
0.958430 0.031348 0.010222
0.970993 0.000015 0.028992
0.999980 0.000010 0.000010
0.812662 0.031399 0.155939
0.793623 0.000010 0.206367
0.908083 0.012315 0.079602
0.801957 0.000010 0.198033
0.887499 0.055317 0.057184
0.770607 0.056353 0.173040
0.829400 0.062754 0.107846
0.795688 0.005590 0.198722
0.813341 0.016947 0.169712
0.813989 0.004561 0.181449
0.822092 0.062261 0.115647
0.823947 0.007045 0.169009
0.940513 0.059477 0.000010
0.951525 0.048465 0.000010
0.999980 0.000010 0.000010
0.992273 0.007717 0.000010
0.953086 0.046904 0.000010
0.999980 0.000010 0.000010
0.996539 0.003451 0.000010
0.973564 0.026426 0.000010
0.999973 0.000017 0.000010
0.999980 0.000010 0.000010
0.949123 0.050867 0.000010
0.959972 0.038752 0.001276
0.968965 0.031025 0.000010
0.956860 0.043130 0.000010
0.957005 0.042985 0.000010
0.983162 0.016828 0.000010
0.984570 0.015420 0.000010
0.916129 0.053269 0.030603
0.949822 0.050168 0.000010
0.946862 0.053128 0.000010
0.928480 0.020381 0.051140
0.964562 0.025698 0.009739
0.953134 0.040197 0.006669
0.954710 0.045280 0.000010
0.953344 0.046646 0.000010
0.955289 0.044701 0.000010
0.936664 0.062291 0.001045
0.960652 0.039338 0.000010
0.965625 0.030992 0.003382
0.965897 0.018047 0.016056
0.661166 0.338824 0.000010
0.341635 0.620717 0.037647
0.299636 0.700354 0.000010
0.391654 0.608336 0.000010
0.296705 0.703285 0.000010
0.368394 0.631596 0.000010
0.334738 0.665252 0.000010
0.303036 0.696954 0.000010
0.358597 0.641393 0.000010
0.311874 0.688116 0.000010
0.357154 0.642836 0.000010
0.387164 0.612826 0.000010
0.312959 0.687031 0.000010
0.146622 0.853368 0.000010
0.040446 0.959544 0.000010
0.000017 0.999973 0.000010
0.000017 0.999973 0.000010
0.000010 0.999980 0.000010
0.000010 0.999980 0.000010
0.000010 0.999980 0.000010
0.000010 0.999980 0.000010
0.000010 0.999980 0.000010
0.000010 0.999980 0.000010
0.000010 0.999980 0.000010
0.000010 0.999980 0.000010
0.000010 0.999980 0.000010
0.169064 0.830926 0.000010
0.385954 0.612317 0.001729
0.126615 0.873375 0.000010
0.193992 0.796723 0.009286
0.000010 0.999980 0.000010
0.000010 0.999980 0.000010
0.189580 0.810410 0.000010
0.092289 0.907701 0.000010
0.155202 0.844788 0.000010
0.760870 0.239120 0.000010
0.696335 0.274525 0.029140
0.755152 0.244838 0.000010
0.719384 0.280606 0.000010
0.685361 0.264237 0.050402
0.207505 0.651372 0.141122
0.000010 0.000010 0.999980
0.000010 0.000010 0.999980
0.000010 0.000010 0.999980
0.163676 0.006758 0.829566
0.167156 0.003700 0.829144
0.636796 0.351204 0.012000
0.306643 0.180263 0.513093
0.385833 0.464625 0.149542
0.651154 0.348836 0.000010
0.646065 0.353925 0.000010
0.740853 0.252282 0.006865
0.778669 0.221321 0.000010
0.687641 0.312349 0.000010
0.619814 0.380176 0.000010
