# Supplementary material for: Genetic analysis of Thai cattle reveals a Southeast Asian indicine ancestry
Source: PeerJ. 2015 Oct 27;3:e1318. doi: 10.7717/peerj.1318 (PMC4627918; doi:10.7717/peerj.1318)
Supplement: Dataset S2 — The Q values inferred by ADMIXTURE for each modeled K are shown for each individual, which are labeled according to breed information. The data are organized into three folders, each of which represents the ADMIXTURE experiments described in Fig. S5. [file peerj-03-1318-s007.zip › SupplementDataS7/28experiments/experiment_12/4.Q]

0.000010 0.999970 0.000010 0.000010
0.000010 0.999970 0.000010 0.000010
0.000010 0.999970 0.000010 0.000010
0.000010 0.999970 0.000010 0.000010
0.000010 0.999970 0.000010 0.000010
0.000010 0.999970 0.000010 0.000010
0.000010 0.999970 0.000010 0.000010
0.000010 0.999970 0.000010 0.000010
0.785583 0.214397 0.000010 0.000010
0.788123 0.211857 0.000010 0.000010
0.960749 0.000010 0.020448 0.018793
0.998309 0.000010 0.000010 0.001671
0.974257 0.003349 0.022384 0.000010
0.999970 0.000010 0.000010 0.000010
0.987299 0.000010 0.012681 0.000010
0.988231 0.000248 0.000010 0.011511
0.989835 0.004638 0.005516 0.000010
0.964439 0.003869 0.009119 0.022573
0.997239 0.000010 0.002741 0.000010
0.943564 0.000010 0.045651 0.010775
0.990987 0.000010 0.008993 0.000010
0.980320 0.000010 0.019660 0.000010
0.976853 0.003561 0.019576 0.000010
0.983381 0.003924 0.012684 0.000010
0.921533 0.009582 0.032900 0.035985
0.981036 0.000010 0.018944 0.000010
0.968924 0.001498 0.020935 0.008643
0.954638 0.000010 0.025799 0.019553
0.970756 0.005655 0.023579 0.000010
0.994105 0.005875 0.000010 0.000010
0.898523 0.027102 0.022139 0.052236
0.886541 0.036480 0.000010 0.076970
0.832975 0.030573 0.000010 0.136442
0.804803 0.025277 0.000010 0.169909
0.795953 0.018409 0.000010 0.185629
0.825775 0.036409 0.000010 0.137806
0.880669 0.051027 0.001469 0.066835
0.812659 0.034658 0.000010 0.152674
0.761144 0.040255 0.000010 0.198590
0.707132 0.034850 0.000010 0.258008
0.786728 0.012502 0.000010 0.200760
0.812748 0.030783 0.000010 0.156459
0.894770 0.043871 0.000010 0.061349
0.787740 0.032251 0.000010 0.179999
0.850719 0.032323 0.000010 0.116949
0.826658 0.010030 0.000010 0.163302
0.808114 0.030487 0.000010 0.161390
0.789745 0.025725 0.000010 0.184520
0.809040 0.046916 0.000010 0.144034
0.829682 0.032601 0.000010 0.137707
0.965775 0.034205 0.000010 0.000010
0.969605 0.030375 0.000010 0.000010
0.957245 0.042735 0.000010 0.000010
0.963169 0.036586 0.000010 0.000235
0.972231 0.027749 0.000010 0.000010
0.964640 0.035340 0.000010 0.000010
0.961169 0.038811 0.000010 0.000010
0.966357 0.033623 0.000010 0.000010
0.967211 0.032769 0.000010 0.000010
0.962515 0.037465 0.000010 0.000010
0.971396 0.028584 0.000010 0.000010
0.971211 0.028769 0.000010 0.000010
0.966953 0.016190 0.000010 0.016847
0.969621 0.030359 0.000010 0.000010
0.955195 0.044785 0.000010 0.000010
0.971427 0.028553 0.000010 0.000010
0.963754 0.024520 0.000010 0.011717
0.954326 0.036479 0.000010 0.009185
0.972160 0.027820 0.000010 0.000010
0.968906 0.031074 0.000010 0.000010
0.995934 0.004046 0.000010 0.000010
0.974752 0.025228 0.000010 0.000010
0.995338 0.004642 0.000010 0.000010
0.998003 0.001977 0.000010 0.000010
0.995083 0.004897 0.000010 0.000010
0.982661 0.017319 0.000010 0.000010
0.977051 0.022929 0.000010 0.000010
0.976656 0.023324 0.000010 0.000010
0.987665 0.012315 0.000010 0.000010
0.999970 0.000010 0.000010 0.000010
0.906435 0.044535 0.049020 0.000010
0.989960 0.010020 0.000010 0.000010
0.999970 0.000010 0.000010 0.000010
0.999970 0.000010 0.000010 0.000010
0.991103 0.008877 0.000010 0.000010
0.999970 0.000010 0.000010 0.000010
0.999970 0.000010 0.000010 0.000010
0.979755 0.020225 0.000010 0.000010
0.975488 0.024492 0.000010 0.000010
0.999970 0.000010 0.000010 0.000010
0.999970 0.000010 0.000010 0.000010
0.999970 0.000010 0.000010 0.000010
0.996178 0.003802 0.000010 0.000010
0.989523 0.010457 0.000010 0.000010
0.999970 0.000010 0.000010 0.000010
0.988134 0.002629 0.009227 0.000010
0.999970 0.000010 0.000010 0.000010
0.994820 0.005160 0.000010 0.000010
0.857073 0.023409 0.047577 0.071941
0.999970 0.000010 0.000010 0.000010
0.848398 0.020068 0.013658 0.117876
0.999970 0.000010 0.000010 0.000010
0.999969 0.000011 0.000010 0.000010
0.847392 0.010433 0.042270 0.099905
0.999970 0.000010 0.000010 0.000010
0.737434 0.019387 0.048975 0.194205
0.761127 0.026340 0.021028 0.191505
0.765708 0.018863 0.008844 0.206586
0.957784 0.029877 0.011158 0.001182
0.957589 0.029519 0.012882 0.000010
0.909617 0.039468 0.046032 0.004883
0.764161 0.004957 0.000010 0.230872
0.975946 0.024034 0.000010 0.000010
0.924449 0.028805 0.046735 0.000010
0.823907 0.005317 0.000010 0.170767
0.764892 0.004574 0.000010 0.230523
0.978526 0.017466 0.000010 0.003998
0.951665 0.022686 0.021118 0.004531
0.975556 0.024424 0.000010 0.000010
0.942600 0.057380 0.000010 0.000010
0.945836 0.047646 0.006508 0.000010
0.970328 0.029652 0.000010 0.000010
0.955222 0.044758 0.000010 0.000010
0.964264 0.035716 0.000010 0.000010
0.973899 0.014513 0.011578 0.000010
0.956653 0.043327 0.000010 0.000010
0.972049 0.027931 0.000010 0.000010
0.939174 0.033329 0.027487 0.000010
0.923563 0.034565 0.041862 0.000010
0.945402 0.013150 0.041438 0.000010
0.920127 0.020198 0.057584 0.002091
0.924757 0.019634 0.055599 0.000010
0.942429 0.022067 0.035494 0.000010
0.958484 0.019111 0.022395 0.000010
0.922252 0.026309 0.051428 0.000010
0.900417 0.050473 0.049100 0.000010
0.915983 0.019112 0.052882 0.012023
0.907751 0.023993 0.068245 0.000010
0.923497 0.027136 0.049358 0.000010
0.935889 0.009607 0.054494 0.000010
0.887027 0.042104 0.062006 0.008863
0.917277 0.017300 0.057387 0.008037
0.863399 0.030009 0.038837 0.067755
0.929353 0.028294 0.042307 0.000046
0.936089 0.017488 0.044437 0.001986
0.908852 0.031057 0.060081 0.000010
0.949222 0.031962 0.018807 0.000010
0.937049 0.018041 0.037750 0.007160
0.903562 0.038231 0.048392 0.009815
0.918390 0.035603 0.036608 0.009399
0.962257 0.027332 0.010401 0.000010
0.972371 0.027609 0.000010 0.000010
0.963118 0.036862 0.000010 0.000010
0.951726 0.033040 0.015224 0.000010
0.830839 0.028706 0.000010 0.140445
0.958291 0.041689 0.000010 0.000010
0.836666 0.044423 0.002343 0.116568
0.923862 0.035270 0.040858 0.000010
0.952478 0.047502 0.000010 0.000010
0.899794 0.036374 0.063113 0.000719
0.962050 0.037930 0.000010 0.000010
0.926766 0.047629 0.025595 0.000010
0.930377 0.018872 0.050741 0.000010
0.949030 0.019363 0.031597 0.000010
0.922475 0.030603 0.046913 0.000010
0.947233 0.019078 0.033679 0.000010
0.944747 0.030341 0.024902 0.000010
0.967035 0.026865 0.000010 0.006089
0.997925 0.002055 0.000010 0.000010
0.929573 0.037796 0.024146 0.008485
0.941253 0.032137 0.000010 0.026600
0.565068 0.434912 0.000010 0.000010
0.801796 0.021147 0.024641 0.152416
0.777176 0.020740 0.000010 0.202075
0.889579 0.027068 0.006093 0.077260
0.780340 0.025951 0.000010 0.193698
0.880808 0.019157 0.047638 0.052398
0.762380 0.020042 0.047582 0.169996
0.818170 0.021153 0.055820 0.104857
0.786663 0.018603 0.000010 0.194724
0.801460 0.021519 0.010624 0.166397
0.809629 0.013275 0.000010 0.177086
0.818438 0.014666 0.054635 0.112260
0.815587 0.019114 0.000010 0.165289
0.903313 0.047142 0.049535 0.000010
0.899158 0.059074 0.041758 0.000010
0.968206 0.031774 0.000010 0.000010
0.951741 0.048239 0.000010 0.000010
0.918729 0.043604 0.037657 0.000010
0.968055 0.031925 0.000010 0.000010
0.972564 0.027416 0.000010 0.000010
0.920792 0.062047 0.017150 0.000010
0.978647 0.021333 0.000010 0.000010
0.294594 0.705386 0.000010 0.000010
0.942869 0.017708 0.039413 0.000010
0.940275 0.031118 0.028597 0.000010
0.947182 0.033757 0.019050 0.000010
0.926125 0.039664 0.034201 0.000010
0.934847 0.032223 0.032921 0.000010
0.960674 0.035690 0.003626 0.000010
0.960909 0.036846 0.002235 0.000010
0.894574 0.032420 0.044780 0.028226
0.951877 0.010433 0.037681 0.000010
0.929953 0.029238 0.040799 0.000010
0.909533 0.029250 0.012204 0.049012
0.925073 0.049643 0.017889 0.007394
0.926790 0.037069 0.032461 0.003680
0.950379 0.017845 0.031766 0.000010
0.958602 0.009660 0.031728 0.000010
0.940365 0.024954 0.034672 0.000010
0.933523 0.017526 0.048942 0.000010
0.942016 0.028940 0.029035 0.000010
0.944289 0.030148 0.025554 0.000010
0.932534 0.043455 0.009909 0.014103
0.632637 0.036126 0.331227 0.000010
0.329326 0.016673 0.616809 0.037192
0.275257 0.025729 0.699004 0.000010
0.374235 0.022105 0.603650 0.000010
0.295422 0.005938 0.698630 0.000010
0.361725 0.011397 0.626869 0.000010
0.324730 0.013667 0.661593 0.000010
0.286109 0.020285 0.693597 0.000010
0.337826 0.023430 0.638734 0.000010
0.281794 0.030956 0.687240 0.000010
0.346733 0.015614 0.637643 0.000010
0.391243 0.003188 0.605559 0.000010
0.307534 0.009701 0.682754 0.000010
0.128188 0.018210 0.853593 0.000010
0.042166 0.000010 0.957814 0.000010
0.000010 0.000010 0.999970 0.000010
0.000010 0.000010 0.999970 0.000010
0.000010 0.006510 0.993470 0.000010
0.000010 0.003078 0.996902 0.000010
0.000010 0.000010 0.999970 0.000010
0.000010 0.000010 0.999970 0.000010
0.000010 0.000010 0.999970 0.000010
0.000010 0.000010 0.999970 0.000010
0.000010 0.000010 0.999970 0.000010
0.000010 0.000010 0.999970 0.000010
0.000010 0.000010 0.999970 0.000010
0.173064 0.000010 0.826916 0.000010
0.372116 0.018825 0.607997 0.001061
0.124947 0.004156 0.870887 0.000010
0.193794 0.003578 0.793710 0.008918
0.000010 0.000010 0.999970 0.000010
0.000010 0.000010 0.999970 0.000010
0.192017 0.000010 0.807963 0.000010
0.079616 0.012118 0.908256 0.000010
0.157521 0.000010 0.842459 0.000010
0.762894 0.009945 0.227151 0.000010
0.710922 0.000010 0.262324 0.026744
0.742143 0.023033 0.234814 0.000010
0.733453 0.000010 0.266527 0.000010
0.692219 0.004914 0.254857 0.048010
0.211267 0.000010 0.647742 0.140981
0.000010 0.000010 0.000010 0.999970
0.000010 0.000010 0.000010 0.999970
0.000010 0.000010 0.000010 0.999970
0.166115 0.000010 0.010752 0.823123
0.169426 0.000010 0.007779 0.822785
0.641865 0.005518 0.342291 0.010325
0.301683 0.008415 0.180334 0.509567
0.377580 0.013174 0.460763 0.148483
0.656440 0.005609 0.337941 0.000010
0.655616 0.002120 0.342254 0.000010
0.740915 0.011712 0.243161 0.004212
0.776882 0.012289 0.210819 0.000010
0.675937 0.022258 0.301794 0.000010
0.621274 0.007902 0.370815 0.000010
