# Supplementary material for: Genetic analysis of Thai cattle reveals a Southeast Asian indicine ancestry
Source: PeerJ. 2015 Oct 27;3:e1318. doi: 10.7717/peerj.1318 (PMC4627918; doi:10.7717/peerj.1318)
Supplement: Dataset S2 — The Q values inferred by ADMIXTURE for each modeled K are shown for each individual, which are labeled according to breed information. The data are organized into three folders, each of which represents the ADMIXTURE experiments described in Fig. S5. [file peerj-03-1318-s007.zip › SupplementDataS7/28experiments/experiment_12/5.Q]

0.999960 0.000010 0.000010 0.000010 0.000010
0.999960 0.000010 0.000010 0.000010 0.000010
0.999959 0.000010 0.000010 0.000011 0.000010
0.999960 0.000010 0.000010 0.000010 0.000010
0.999960 0.000010 0.000010 0.000010 0.000010
0.999959 0.000010 0.000010 0.000011 0.000010
0.999960 0.000010 0.000010 0.000010 0.000010
0.999960 0.000010 0.000010 0.000010 0.000010
0.212276 0.010515 0.000010 0.777188 0.000010
0.206487 0.042671 0.000010 0.750822 0.000010
0.000010 0.716312 0.000010 0.283658 0.000010
0.000010 0.999960 0.000010 0.000010 0.000010
0.000010 0.999960 0.000010 0.000010 0.000010
0.000010 0.999960 0.000010 0.000010 0.000010
0.000010 0.999960 0.000010 0.000010 0.000010
0.000010 0.909350 0.000010 0.090620 0.000010
0.000010 0.999960 0.000010 0.000010 0.000010
0.014872 0.985098 0.000010 0.000010 0.000010
0.000010 0.999960 0.000010 0.000010 0.000010
0.000010 0.999960 0.000010 0.000010 0.000010
0.000010 0.999960 0.000010 0.000010 0.000010
0.000010 0.999960 0.000010 0.000010 0.000010
0.000016 0.999954 0.000010 0.000010 0.000010
0.000010 0.999960 0.000010 0.000010 0.000010
0.006197 0.757461 0.000010 0.221436 0.014896
0.000010 0.999960 0.000010 0.000010 0.000010
0.000010 0.999960 0.000010 0.000010 0.000010
0.000010 0.999960 0.000010 0.000010 0.000010
0.000010 0.999960 0.000010 0.000010 0.000010
0.000010 0.999960 0.000010 0.000010 0.000010
0.023525 0.088105 0.051565 0.815292 0.021513
0.032973 0.140708 0.075259 0.751050 0.000010
0.028460 0.138908 0.135776 0.696846 0.000010
0.022756 0.093116 0.168558 0.715560 0.000010
0.013753 0.105804 0.183810 0.696622 0.000010
0.033568 0.122692 0.136354 0.707376 0.000010
0.048362 0.146269 0.066048 0.738416 0.000905
0.030969 0.134564 0.150538 0.683919 0.000010
0.038066 0.138071 0.196459 0.627394 0.000010
0.032268 0.092160 0.256987 0.618575 0.000010
0.009449 0.116361 0.199367 0.674813 0.000010
0.028358 0.104082 0.154927 0.712623 0.000010
0.039701 0.133378 0.059771 0.767140 0.000010
0.029929 0.150798 0.178090 0.641173 0.000010
0.028692 0.089581 0.116056 0.765661 0.000010
0.007185 0.084393 0.163021 0.745392 0.000010
0.027334 0.065192 0.160422 0.747042 0.000010
0.023644 0.086762 0.183846 0.705738 0.000010
0.044059 0.154837 0.141929 0.659165 0.000010
0.029322 0.097462 0.136962 0.736244 0.000010
0.031778 0.043289 0.000010 0.924913 0.000010
0.023872 0.006670 0.000010 0.969438 0.000010
0.040404 0.002569 0.000010 0.957006 0.000010
0.032481 0.011123 0.000010 0.956375 0.000010
0.022814 0.000010 0.000010 0.977156 0.000010
0.033175 0.020331 0.000010 0.946474 0.000010
0.034537 0.069862 0.000010 0.890508 0.005083
0.030395 0.022931 0.000010 0.946655 0.000010
0.029251 0.111726 0.000010 0.859003 0.000010
0.031281 0.000010 0.000010 0.968689 0.000010
0.025676 0.040707 0.000010 0.933598 0.000010
0.023978 0.021642 0.000010 0.954360 0.000010
0.010476 0.063536 0.016940 0.909038 0.000010
0.026251 0.049021 0.000010 0.924708 0.000010
0.038807 0.028534 0.000010 0.932639 0.000010
0.024659 0.013596 0.000010 0.961724 0.000010
0.020782 0.002018 0.009817 0.967374 0.000010
0.033025 0.053527 0.009013 0.904425 0.000010
0.021408 0.053357 0.000010 0.925215 0.000010
0.027066 0.047135 0.000010 0.925779 0.000010
0.000010 0.000010 0.000010 0.999960 0.000010
0.024699 0.000010 0.000010 0.975271 0.000010
0.003080 0.004620 0.000010 0.992281 0.000010
0.000010 0.000010 0.000010 0.999960 0.000010
0.000010 0.000010 0.000010 0.999960 0.000010
0.010312 0.000010 0.000010 0.989658 0.000010
0.017855 0.031149 0.000010 0.950977 0.000010
0.022765 0.001054 0.000010 0.976161 0.000010
0.007535 0.000010 0.000010 0.992435 0.000010
0.000010 0.000010 0.000010 0.999960 0.000010
0.040946 0.085538 0.000010 0.824308 0.049198
0.000010 0.000010 0.000010 0.999960 0.000010
0.000010 0.000010 0.000010 0.999960 0.000010
0.000010 0.000010 0.000010 0.999960 0.000010
0.003959 0.000010 0.000010 0.996011 0.000010
0.000010 0.000010 0.000010 0.999960 0.000010
0.000010 0.000010 0.000010 0.999960 0.000010
0.016368 0.005619 0.000010 0.977994 0.000010
0.016654 0.000010 0.000010 0.983316 0.000010
0.000010 0.000010 0.000010 0.999960 0.000010
0.000010 0.000010 0.000010 0.999960 0.000010
0.000010 0.000010 0.000010 0.999960 0.000010
0.000010 0.000010 0.000010 0.999960 0.000010
0.008724 0.000010 0.000010 0.991246 0.000010
0.000010 0.000010 0.000010 0.999960 0.000010
0.000010 0.000010 0.000010 0.998108 0.001862
0.000010 0.000010 0.000010 0.999960 0.000010
0.000949 0.000010 0.000010 0.999021 0.000010
0.020627 0.070083 0.072178 0.789049 0.048064
0.000010 0.000010 0.000010 0.999960 0.000010
0.017199 0.100842 0.116861 0.750540 0.014559
0.000010 0.000010 0.000010 0.999960 0.000010
0.000010 0.000010 0.000010 0.999960 0.000010
0.008349 0.102508 0.099705 0.748413 0.041025
0.000010 0.000012 0.000010 0.999958 0.000010
0.015922 0.056336 0.193666 0.684557 0.049519
0.022922 0.069652 0.190436 0.694088 0.022902
0.015578 0.090678 0.204902 0.678792 0.010050
0.026860 0.029398 0.000010 0.928880 0.014852
0.027329 0.045657 0.000010 0.910524 0.016480
0.035817 0.079639 0.001970 0.832800 0.049775
0.000010 0.000010 0.228253 0.771717 0.000010
0.020197 0.067727 0.000010 0.912056 0.000010
0.025760 0.099276 0.000010 0.830030 0.044925
0.001867 0.034950 0.170061 0.793112 0.000010
0.000010 0.000010 0.227920 0.772050 0.000010
0.010563 0.003882 0.003004 0.981735 0.000816
0.017419 0.061522 0.000991 0.893979 0.026088
0.021589 0.096461 0.000010 0.879001 0.002939
0.054171 0.000010 0.000010 0.945799 0.000010
0.044638 0.114465 0.000010 0.832635 0.008253
0.025293 0.020584 0.000010 0.954102 0.000010
0.041839 0.000010 0.000010 0.958131 0.000010
0.028840 0.033619 0.000010 0.937521 0.000010
0.011977 0.072487 0.000010 0.899102 0.016424
0.038631 0.003812 0.000010 0.957538 0.000010
0.023066 0.003314 0.000010 0.973600 0.000010
0.030823 0.081733 0.000010 0.859568 0.027865
0.033003 0.117331 0.000010 0.807381 0.042275
0.008831 0.093392 0.000010 0.857518 0.040248
0.017583 0.105886 0.001675 0.815768 0.059089
0.016753 0.134348 0.000010 0.795137 0.053751
0.022223 0.096449 0.000010 0.844597 0.036721
0.017691 0.111984 0.000010 0.846463 0.023852
0.024344 0.104472 0.000010 0.822186 0.048988
0.047480 0.146417 0.000010 0.758521 0.047572
0.016692 0.133184 0.011117 0.785670 0.053337
0.021345 0.137461 0.000010 0.776867 0.064318
0.023962 0.111884 0.000010 0.815052 0.049093
0.007706 0.089668 0.000010 0.846392 0.056224
0.038914 0.106512 0.008219 0.785274 0.061081
0.013665 0.140374 0.006987 0.782266 0.056708
0.028269 0.093463 0.067264 0.770843 0.040161
0.023433 0.093579 0.000010 0.842833 0.040146
0.014703 0.092192 0.000456 0.848251 0.044398
0.028458 0.126304 0.000010 0.785424 0.059805
0.029348 0.111904 0.000010 0.838373 0.020365
0.014581 0.112935 0.006663 0.828129 0.037692
0.034726 0.117066 0.008882 0.789688 0.049638
0.033096 0.117569 0.007709 0.804691 0.036935
0.018135 0.063756 0.000010 0.903295 0.014804
0.021320 0.047744 0.000010 0.928602 0.002325
0.032203 0.092422 0.000010 0.875356 0.000010
0.028143 0.089894 0.000010 0.869373 0.012580
0.024863 0.091047 0.140091 0.743989 0.000010
0.035353 0.066977 0.000010 0.897651 0.000010
0.040950 0.086248 0.116086 0.752542 0.004173
0.032122 0.096274 0.000010 0.831952 0.039642
0.044665 0.089662 0.000010 0.865653 0.000010
0.034101 0.145028 0.000010 0.760583 0.060278
0.034990 0.079127 0.000010 0.885863 0.000010
0.044404 0.067995 0.000010 0.862683 0.024908
0.014375 0.100784 0.000010 0.832211 0.052620
0.015112 0.099279 0.000010 0.852632 0.032968
0.025780 0.078169 0.000010 0.848811 0.047230
0.015027 0.062485 0.000010 0.885343 0.037135
0.027184 0.122915 0.000010 0.824815 0.025077
0.023304 0.000010 0.000490 0.976186 0.000010
0.000010 0.000010 0.000010 0.999960 0.000010
0.035051 0.134190 0.007737 0.798782 0.024239
0.028612 0.013629 0.026382 0.931367 0.000010
0.432896 0.026343 0.000010 0.540740 0.000010
0.015106 0.031489 0.152001 0.776066 0.025338
0.013678 0.000010 0.201508 0.784794 0.000010
0.022144 0.000010 0.077528 0.891556 0.008762
0.019710 0.000010 0.193922 0.786348 0.000010
0.016197 0.092014 0.051276 0.791934 0.048579
0.016931 0.080739 0.169634 0.683563 0.049132
0.017392 0.063735 0.104390 0.756585 0.057897
0.014570 0.000010 0.194729 0.789134 0.001557
0.016584 0.062781 0.165735 0.742182 0.012718
0.008520 0.042526 0.177837 0.771107 0.000010
0.011702 0.072257 0.111456 0.747911 0.056673
0.015900 0.053418 0.163780 0.763561 0.003340
0.043188 0.100550 0.000010 0.808619 0.047632
0.055649 0.062542 0.000010 0.836193 0.045606
0.025875 0.056312 0.000010 0.917793 0.000010
0.044823 0.057798 0.000010 0.895315 0.002053
0.041656 0.114680 0.000010 0.806411 0.037243
0.025992 0.055871 0.000010 0.918117 0.000010
0.023948 0.057903 0.000010 0.918130 0.000010
0.058009 0.081933 0.000010 0.841812 0.018236
0.017594 0.000016 0.000010 0.982371 0.000010
0.704503 0.000010 0.000010 0.295467 0.000010
0.013174 0.094984 0.000010 0.849828 0.042003
0.028559 0.078290 0.000010 0.862808 0.030333
0.033109 0.065023 0.000010 0.880282 0.021576
0.035873 0.091391 0.000010 0.836040 0.036685
0.030071 0.101162 0.000010 0.835955 0.032802
0.032921 0.099809 0.000010 0.859702 0.007559
0.034056 0.099735 0.000010 0.859904 0.006294
0.030006 0.098359 0.027749 0.798530 0.045355
0.006492 0.099639 0.000010 0.854431 0.039428
0.023232 0.065040 0.000010 0.868744 0.042973
0.026394 0.080451 0.048924 0.831532 0.012699
0.046435 0.115225 0.006086 0.813186 0.019069
0.033327 0.080380 0.003516 0.848530 0.034247
0.017227 0.098683 0.000010 0.851340 0.032740
0.009497 0.091317 0.000010 0.865356 0.033820
0.022465 0.111932 0.000010 0.831346 0.034247
0.014538 0.121078 0.000010 0.815202 0.049172
0.026431 0.101729 0.000010 0.842486 0.029344
0.026010 0.091858 0.000010 0.854780 0.027342
0.038720 0.115411 0.012700 0.821788 0.011381
0.033496 0.104621 0.000010 0.532688 0.329185
0.014952 0.030662 0.037896 0.298756 0.617735
0.025399 0.000019 0.000010 0.272949 0.701624
0.020673 0.057624 0.000010 0.317009 0.604684
0.004270 0.036010 0.000010 0.258528 0.701182
0.010254 0.051441 0.000010 0.309931 0.628364
0.013858 0.032095 0.000010 0.290265 0.663772
0.018856 0.044717 0.000010 0.241863 0.694554
0.021630 0.067268 0.000010 0.271395 0.639698
0.026453 0.000010 0.000010 0.282852 0.690676
0.014796 0.057024 0.000010 0.289358 0.638811
0.001513 0.080590 0.000010 0.313273 0.604614
0.007883 0.049634 0.000010 0.258563 0.683910
0.018082 0.014601 0.000010 0.111865 0.855442
0.000010 0.000010 0.000010 0.043105 0.956865
0.000010 0.000010 0.000010 0.000010 0.999960
0.000010 0.000010 0.000010 0.000010 0.999960
0.006160 0.000010 0.000010 0.000010 0.993810
0.002831 0.000010 0.000010 0.000010 0.997139
0.000010 0.000010 0.000010 0.000010 0.999960
0.000010 0.000010 0.000010 0.000010 0.999960
0.000010 0.000010 0.000010 0.000010 0.999960
0.000010 0.000010 0.000010 0.000010 0.999960
0.000010 0.000010 0.000010 0.000010 0.999960
0.000010 0.000010 0.000010 0.000010 0.999960
0.000010 0.000010 0.000010 0.000010 0.999960
0.000010 0.062563 0.000010 0.109205 0.828212
0.018910 0.144058 0.000010 0.231398 0.605623
0.004141 0.033004 0.000010 0.091413 0.871433
0.004530 0.091596 0.008363 0.100182 0.795329
0.000010 0.000010 0.000010 0.000010 0.999960
0.000011 0.000010 0.000010 0.000010 0.999959
0.000010 0.006895 0.000010 0.184254 0.808831
0.012216 0.009063 0.000010 0.066901 0.911809
0.000010 0.068275 0.000010 0.090501 0.841204
0.008132 0.437282 0.000010 0.346081 0.208496
0.000010 0.451945 0.014005 0.293490 0.240550
0.021479 0.410486 0.000010 0.350887 0.217138
0.000010 0.405655 0.000010 0.344631 0.249695
0.005719 0.374079 0.044485 0.338649 0.237067
0.001462 0.187052 0.138720 0.027379 0.645386
0.000010 0.000010 0.999960 0.000010 0.000010
0.000010 0.000010 0.999960 0.000010 0.000010
0.000010 0.000010 0.999960 0.000010 0.000010
0.000010 0.180489 0.819481 0.000010 0.000010
0.000010 0.180493 0.819477 0.000010 0.000010
0.005451 0.318064 0.007285 0.337714 0.331486
0.007381 0.073956 0.507713 0.233681 0.177268
0.012947 0.137092 0.147119 0.245883 0.456959
0.002441 0.415924 0.000010 0.264134 0.317491
0.001220 0.395600 0.000010 0.289869 0.313301
0.009763 0.412283 0.000010 0.374780 0.203165
0.015499 0.411212 0.000010 0.393768 0.179512
0.017625 0.388661 0.000010 0.313669 0.280034
0.003211 0.377451 0.000010 0.273510 0.345818
