# Supplementary material for: Genetic analysis of Thai cattle reveals a Southeast Asian indicine ancestry
Source: PeerJ. 2015 Oct 27;3:e1318. doi: 10.7717/peerj.1318 (PMC4627918; doi:10.7717/peerj.1318)
Supplement: Dataset S2 — The Q values inferred by ADMIXTURE for each modeled K are shown for each individual, which are labeled according to breed information. The data are organized into three folders, each of which represents the ADMIXTURE experiments described in Fig. S5. [file peerj-03-1318-s007.zip › SupplementDataS7/28experiments/experiment_12/6.Q]

0.000010 0.000010 0.999950 0.000010 0.000010 0.000010
0.000010 0.000010 0.999950 0.000010 0.000010 0.000010
0.000010 0.000010 0.999950 0.000010 0.000010 0.000010
0.000010 0.000010 0.999944 0.000015 0.000010 0.000010
0.000010 0.000010 0.999949 0.000010 0.000011 0.000010
0.000010 0.000010 0.999944 0.000010 0.000016 0.000010
0.000010 0.000010 0.999950 0.000010 0.000010 0.000010
0.000010 0.000010 0.999947 0.000011 0.000012 0.000010
0.000010 0.000010 0.214080 0.769241 0.016649 0.000010
0.000010 0.000010 0.208207 0.738695 0.053067 0.000010
0.000010 0.000010 0.000010 0.280842 0.719118 0.000010
0.000010 0.000010 0.000010 0.000010 0.999950 0.000010
0.000010 0.000010 0.000010 0.000010 0.999950 0.000010
0.000010 0.000010 0.000010 0.000010 0.999950 0.000010
0.000010 0.000010 0.000010 0.000010 0.999950 0.000010
0.000010 0.000010 0.000010 0.099462 0.900498 0.000010
0.000010 0.000010 0.000010 0.000010 0.999950 0.000010
0.000010 0.048757 0.012669 0.000010 0.938544 0.000010
0.000010 0.000010 0.000010 0.000010 0.999950 0.000010
0.000010 0.000010 0.000010 0.000010 0.999950 0.000010
0.000010 0.000010 0.000010 0.000010 0.999950 0.000010
0.000010 0.000010 0.000010 0.000010 0.999950 0.000010
0.000010 0.000010 0.000010 0.000010 0.999950 0.000010
0.000010 0.000010 0.000010 0.000010 0.999950 0.000010
0.000010 0.042862 0.006585 0.192868 0.747703 0.009972
0.000010 0.000010 0.000010 0.000010 0.999950 0.000010
0.000010 0.000010 0.000010 0.000010 0.999950 0.000010
0.000010 0.000010 0.000010 0.000010 0.999950 0.000010
0.000010 0.000010 0.000010 0.000010 0.999950 0.000010
0.000010 0.000010 0.000010 0.000010 0.999950 0.000010
0.026009 0.152824 0.021949 0.696084 0.082766 0.020368
0.035117 0.199663 0.030143 0.609750 0.125318 0.000010
0.000010 0.659808 0.017880 0.241694 0.080598 0.000010
0.000010 0.999950 0.000010 0.000010 0.000010 0.000010
0.000010 0.999950 0.000010 0.000010 0.000010 0.000010
0.000010 0.694290 0.021666 0.232391 0.051633 0.000010
0.000010 0.338527 0.040534 0.492960 0.122939 0.005030
0.000010 0.997867 0.001522 0.000010 0.000582 0.000010
0.050321 0.723317 0.022666 0.113474 0.071533 0.018690
0.106659 0.711607 0.016753 0.131467 0.033504 0.000010
0.077410 0.598185 0.000010 0.249095 0.075290 0.000010
0.000010 0.999950 0.000010 0.000010 0.000010 0.000010
0.014122 0.231005 0.036795 0.607388 0.110679 0.000010
0.000010 0.911237 0.011906 0.000010 0.076827 0.000010
0.039564 0.358802 0.024192 0.519858 0.057574 0.000010
0.051191 0.537028 0.000010 0.372655 0.039106 0.000010
0.046447 0.546656 0.018111 0.360331 0.028445 0.000010
0.000010 0.999950 0.000010 0.000010 0.000010 0.000010
0.000010 0.995763 0.004197 0.000010 0.000010 0.000010
0.000010 0.999950 0.000010 0.000010 0.000010 0.000010
0.000010 0.000010 0.032453 0.922691 0.044826 0.000010
0.000010 0.000010 0.025658 0.969568 0.004744 0.000010
0.000010 0.000010 0.044381 0.947455 0.008134 0.000010
0.000010 0.000010 0.033919 0.952724 0.013327 0.000010
0.000010 0.000010 0.024636 0.973347 0.001987 0.000010
0.000010 0.000010 0.033999 0.938608 0.027363 0.000010
0.000010 0.052156 0.035547 0.842979 0.069298 0.000010
0.000010 0.000010 0.030893 0.945129 0.023948 0.000010
0.000010 0.000010 0.030567 0.856413 0.112990 0.000010
0.000010 0.000010 0.032972 0.966988 0.000010 0.000010
0.000010 0.000010 0.026053 0.931906 0.042011 0.000010
0.000010 0.000010 0.024988 0.955302 0.019680 0.000010
0.014987 0.000010 0.011954 0.906537 0.066503 0.000010
0.000010 0.000010 0.026885 0.924494 0.048591 0.000010
0.000010 0.000010 0.040281 0.924434 0.035254 0.000010
0.000010 0.000010 0.026857 0.956921 0.016192 0.000010
0.011191 0.000010 0.021895 0.966884 0.000010 0.000010
0.011333 0.000010 0.035157 0.897521 0.055969 0.000010
0.000010 0.000010 0.022301 0.922315 0.055354 0.000010
0.000010 0.000010 0.028968 0.925137 0.045865 0.000010
0.000010 0.000010 0.000010 0.999950 0.000010 0.000010
0.000010 0.000010 0.024020 0.975940 0.000010 0.000010
0.000010 0.000010 0.003491 0.993869 0.002610 0.000010
0.000010 0.000010 0.000010 0.999950 0.000010 0.000010
0.000010 0.000010 0.000010 0.999950 0.000010 0.000010
0.000010 0.000010 0.013963 0.985298 0.000709 0.000010
0.000010 0.000010 0.019426 0.946163 0.034382 0.000010
0.000010 0.000010 0.023917 0.976043 0.000010 0.000010
0.000010 0.000010 0.009722 0.990238 0.000010 0.000010
0.000010 0.000010 0.000010 0.999950 0.000010 0.000010
0.000010 0.043080 0.043471 0.778346 0.090082 0.045011
0.000010 0.000010 0.000010 0.999950 0.000010 0.000010
0.000010 0.000010 0.000010 0.999950 0.000010 0.000010
0.000010 0.000010 0.000010 0.999950 0.000010 0.000010
0.000010 0.000010 0.005274 0.994686 0.000010 0.000010
0.000010 0.000010 0.000010 0.999950 0.000010 0.000010
0.000010 0.000010 0.000010 0.999950 0.000010 0.000010
0.000010 0.000010 0.016254 0.982372 0.001344 0.000010
0.000010 0.000010 0.017804 0.982156 0.000010 0.000010
0.000010 0.000010 0.000010 0.999950 0.000010 0.000010
0.000010 0.000010 0.000010 0.999950 0.000010 0.000010
0.000010 0.000010 0.000010 0.999950 0.000010 0.000010
0.000010 0.000010 0.000010 0.999950 0.000010 0.000010
0.000010 0.000010 0.008514 0.991446 0.000010 0.000010
0.000010 0.000010 0.000010 0.999950 0.000010 0.000010
0.000010 0.000010 0.000010 0.999950 0.000010 0.000010
0.000010 0.000010 0.000010 0.999950 0.000010 0.000010
0.000010 0.000010 0.000010 0.999950 0.000010 0.000010
0.036284 0.171123 0.019267 0.657711 0.063729 0.051886
0.000010 0.000010 0.000010 0.999950 0.000010 0.000010
0.076004 0.187544 0.015431 0.611129 0.091152 0.018740
0.000010 0.000010 0.000010 0.999950 0.000010 0.000010
0.000010 0.000010 0.000010 0.999950 0.000010 0.000010
0.051232 0.228538 0.004328 0.577333 0.090919 0.047649
0.000010 0.000010 0.000010 0.999950 0.000010 0.000010
0.129106 0.277969 0.011745 0.488281 0.042255 0.050643
0.117254 0.321721 0.017971 0.460535 0.052978 0.029542
0.125713 0.338486 0.009586 0.438935 0.068846 0.018433
0.000010 0.287860 0.030560 0.658596 0.022965 0.000010
0.000010 0.070303 0.028909 0.835704 0.056254 0.008820
0.000010 0.086141 0.038312 0.745597 0.087656 0.042284
0.000010 0.999950 0.000010 0.000010 0.000010 0.000010
0.000010 0.221927 0.017862 0.693338 0.066852 0.000010
0.000010 0.076118 0.030011 0.749874 0.108649 0.035338
0.088335 0.396882 0.000010 0.493353 0.018748 0.002671
0.000010 0.999950 0.000010 0.000010 0.000010 0.000010
0.000010 0.323803 0.015163 0.661004 0.000010 0.000010
0.000010 0.174772 0.021013 0.722505 0.072856 0.008845
0.000010 0.000010 0.022589 0.875782 0.099191 0.002418
0.000010 0.000010 0.056202 0.943758 0.000010 0.000010
0.000010 0.000010 0.046256 0.825222 0.120088 0.008414
0.000010 0.000010 0.025527 0.953718 0.020725 0.000010
0.000010 0.000010 0.041793 0.958167 0.000010 0.000010
0.000010 0.000010 0.030095 0.932870 0.037006 0.000010
0.000010 0.000010 0.012853 0.899326 0.072841 0.014960
0.000010 0.000011 0.039195 0.952521 0.008253 0.000010
0.000010 0.000010 0.023716 0.973014 0.003240 0.000010
0.000010 0.027760 0.032044 0.830284 0.084859 0.025044
0.000010 0.000010 0.034795 0.794037 0.126358 0.044791
0.000010 0.008379 0.010404 0.843802 0.098249 0.039156
0.004900 0.000010 0.021210 0.805852 0.115772 0.052257
0.000010 0.038041 0.017371 0.759026 0.137634 0.047918
0.000010 0.032300 0.023284 0.810758 0.100955 0.032694
0.000010 0.007751 0.019229 0.828521 0.120249 0.024240
0.000010 0.000740 0.026020 0.813042 0.111862 0.048327
0.000010 0.037741 0.048943 0.716796 0.154183 0.042327
0.000010 0.058461 0.017620 0.732776 0.135289 0.055844
0.000010 0.023876 0.022576 0.745549 0.145865 0.062124
0.000010 0.000010 0.025658 0.810247 0.115100 0.048975
0.000010 0.043792 0.009047 0.805610 0.090093 0.051448
0.006931 0.023556 0.040350 0.759685 0.112313 0.057165
0.000010 0.048979 0.014537 0.733724 0.146766 0.055985
0.040931 0.124527 0.027092 0.674803 0.091296 0.041351
0.000010 0.081531 0.022756 0.770747 0.094634 0.030322
0.000010 0.067321 0.014198 0.788796 0.093237 0.036438
0.000010 0.040771 0.030318 0.748027 0.126685 0.054189
0.000010 0.001969 0.031447 0.829874 0.117471 0.019228
0.000010 0.056552 0.015156 0.774188 0.118394 0.035699
0.006987 0.025788 0.036849 0.763172 0.121350 0.045853
0.005393 0.038434 0.034491 0.764850 0.122291 0.034541
0.000010 0.000010 0.022709 0.895197 0.068466 0.013608
0.000010 0.000010 0.023780 0.920539 0.053538 0.002123
0.000010 0.000010 0.035381 0.861223 0.103366 0.000010
0.000010 0.000010 0.030245 0.858987 0.098979 0.011769
0.106507 0.148262 0.024424 0.638132 0.082664 0.000010
0.000010 0.000010 0.037351 0.887235 0.075384 0.000010
0.078661 0.167665 0.038732 0.637149 0.071718 0.006074
0.000010 0.030348 0.034592 0.793127 0.103039 0.038883
0.000010 0.000010 0.045763 0.855844 0.098364 0.000010
0.000010 0.038711 0.035599 0.725185 0.144013 0.056481
0.000010 0.032133 0.037745 0.846374 0.083727 0.000010
0.000010 0.023450 0.045869 0.839108 0.069176 0.022388
0.000010 0.000010 0.016508 0.825521 0.106433 0.051517
0.000010 0.000010 0.016462 0.846675 0.104944 0.031899
0.000010 0.017517 0.027804 0.828524 0.079685 0.046460
0.000010 0.005923 0.018631 0.870097 0.067915 0.037424
0.000010 0.000010 0.027137 0.824121 0.126594 0.022128
0.005529 0.000010 0.022455 0.971986 0.000010 0.000010
0.000010 0.000010 0.000010 0.999950 0.000010 0.000010
0.005230 0.030967 0.037747 0.768217 0.136061 0.021778
0.019193 0.033656 0.029204 0.902876 0.015062 0.000010
0.000010 0.000010 0.434114 0.536384 0.029473 0.000010
0.000010 0.696508 0.005410 0.241056 0.000010 0.057006
0.000010 0.999950 0.000010 0.000010 0.000010 0.000010
0.001534 0.316001 0.013408 0.654570 0.000010 0.014476
0.000010 0.999950 0.000010 0.000010 0.000010 0.000010
0.011523 0.185763 0.012345 0.649320 0.088093 0.052956
0.105871 0.279258 0.013263 0.482315 0.064621 0.054672
0.060638 0.205902 0.014229 0.603074 0.055474 0.060682
0.000010 0.845856 0.000010 0.129462 0.000010 0.024652
0.016489 0.694118 0.001238 0.212990 0.031386 0.043779
0.000010 0.930120 0.000010 0.054961 0.000010 0.014889
0.055398 0.247345 0.006979 0.562883 0.062894 0.064501
0.110138 0.243739 0.013394 0.583369 0.043893 0.005467
0.000010 0.031596 0.046278 0.771043 0.107880 0.043193
0.000010 0.038160 0.056810 0.794238 0.067912 0.042869
0.000010 0.000010 0.027660 0.915177 0.057133 0.000010
0.000010 0.000010 0.047000 0.889758 0.063212 0.000010
0.000010 0.005209 0.043556 0.786875 0.126991 0.037359
0.000010 0.000010 0.027779 0.915498 0.056693 0.000010
0.000010 0.007612 0.024877 0.909351 0.058140 0.000010
0.000010 0.001425 0.059204 0.831084 0.090732 0.017544
0.000010 0.000010 0.018925 0.981035 0.000010 0.000010
0.000010 0.000010 0.704977 0.294983 0.000010 0.000010
0.000010 0.032190 0.014475 0.818425 0.097324 0.037576
0.000010 0.038803 0.030844 0.824026 0.081658 0.024659
0.000010 0.029800 0.033424 0.851545 0.068813 0.016409
0.000010 0.031654 0.038123 0.802155 0.095932 0.032126
0.000010 0.035489 0.031516 0.798810 0.104292 0.029883
0.000010 0.000010 0.035144 0.851004 0.109982 0.003850
0.000010 0.000010 0.036219 0.851126 0.109960 0.002674
0.019130 0.048092 0.031113 0.757057 0.100544 0.044064
0.000010 0.008783 0.008732 0.833930 0.110157 0.038388
0.000010 0.000010 0.025519 0.859721 0.073028 0.041712
0.028620 0.099690 0.026400 0.753483 0.078839 0.012967
0.000020 0.054834 0.048008 0.760883 0.118634 0.017621
0.000010 0.064445 0.034892 0.789695 0.080005 0.030953
0.000010 0.000010 0.019950 0.841372 0.107439 0.031219
0.000010 0.010273 0.010415 0.851942 0.097381 0.029980
0.000010 0.027908 0.024603 0.795045 0.117490 0.034944
0.000010 0.031969 0.014492 0.780352 0.127416 0.045761
0.000010 0.029848 0.028331 0.812333 0.104298 0.025180
0.000010 0.032845 0.028614 0.818215 0.098168 0.022148
0.000010 0.070620 0.039145 0.760782 0.116284 0.013159
0.000010 0.041981 0.034588 0.487080 0.106667 0.329675
0.029786 0.039342 0.015492 0.262942 0.032851 0.619588
0.000010 0.000010 0.025230 0.274121 0.000574 0.700056
0.000010 0.034883 0.022464 0.278126 0.059168 0.605349
0.000011 0.000010 0.004664 0.252607 0.041084 0.701625
0.000010 0.000010 0.011615 0.304526 0.055818 0.628022
0.000010 0.000010 0.015590 0.285749 0.035868 0.662773
0.000010 0.000010 0.020140 0.234529 0.048727 0.696583
0.000010 0.000010 0.023037 0.262268 0.073791 0.640883
0.000010 0.000010 0.027888 0.278243 0.002553 0.691297
0.000010 0.000010 0.016055 0.284149 0.058865 0.640911
0.000010 0.000010 0.002520 0.309124 0.084814 0.603522
0.000010 0.000010 0.008768 0.256868 0.051517 0.682827
0.000010 0.000010 0.018075 0.111089 0.014359 0.856456
0.000010 0.000010 0.000010 0.038341 0.000010 0.961619
0.000010 0.000010 0.000013 0.000010 0.000010 0.999947
0.000010 0.000010 0.000013 0.000010 0.000010 0.999946
0.000010 0.000010 0.005505 0.000013 0.000010 0.994452
0.000010 0.000010 0.002172 0.000010 0.000010 0.997788
0.000010 0.000010 0.000010 0.000010 0.000010 0.999950
0.000010 0.000010 0.000010 0.000010 0.000010 0.999950
0.000010 0.000010 0.000010 0.000010 0.000010 0.999950
0.000010 0.000010 0.000010 0.000010 0.000010 0.999950
0.000010 0.000010 0.000010 0.000010 0.000010 0.999950
0.000010 0.000010 0.000010 0.000010 0.000010 0.999950
0.000010 0.000010 0.000010 0.000010 0.000010 0.999950
0.000010 0.000010 0.000010 0.112213 0.062896 0.824861
0.000010 0.020567 0.019486 0.214085 0.143848 0.602003
0.000010 0.000010 0.003582 0.094008 0.033915 0.868476
0.004099 0.020392 0.005067 0.081870 0.092481 0.796091
0.000010 0.000010 0.000010 0.000010 0.000010 0.999950
0.000010 0.000010 0.000010 0.000010 0.000010 0.999950
0.000010 0.013445 0.000010 0.170923 0.008086 0.807526
0.000010 0.000010 0.011843 0.068835 0.009855 0.909447
0.000010 0.000010 0.000010 0.099032 0.064274 0.836664
0.000010 0.000021 0.009667 0.346525 0.436245 0.207533
0.000010 0.073672 0.000010 0.244113 0.441647 0.240548
0.000010 0.000010 0.022801 0.350168 0.410096 0.216915
0.000010 0.000010 0.000010 0.344562 0.408292 0.247116
0.025645 0.078577 0.004269 0.286167 0.367928 0.237414
0.167095 0.000010 0.000010 0.056858 0.166553 0.609474
0.999950 0.000010 0.000010 0.000010 0.000010 0.000010
0.999950 0.000010 0.000010 0.000010 0.000010 0.000010
0.999950 0.000010 0.000010 0.000010 0.000010 0.000010
0.657420 0.342540 0.000010 0.000010 0.000010 0.000010
0.656562 0.343396 0.000010 0.000012 0.000010 0.000010
0.009753 0.000010 0.006901 0.336821 0.316853 0.329662
0.392280 0.421699 0.000010 0.000010 0.011619 0.174382
0.110895 0.185920 0.008807 0.136283 0.121231 0.436864
0.000014 0.000010 0.003621 0.259782 0.419585 0.316987
0.000010 0.001836 0.003209 0.282750 0.398008 0.314187
0.000853 0.000010 0.010713 0.375123 0.414403 0.198898
0.000010 0.000010 0.016720 0.386691 0.417592 0.178977
0.000010 0.000010 0.018160 0.311976 0.390511 0.279333
0.000010 0.000010 0.003473 0.273498 0.378186 0.344824
