# Supplementary material for: Genetic analysis of Thai cattle reveals a Southeast Asian indicine ancestry
Source: PeerJ. 2015 Oct 27;3:e1318. doi: 10.7717/peerj.1318 (PMC4627918; doi:10.7717/peerj.1318)
Supplement: Dataset S2 — The Q values inferred by ADMIXTURE for each modeled K are shown for each individual, which are labeled according to breed information. The data are organized into three folders, each of which represents the ADMIXTURE experiments described in Fig. S5. [file peerj-03-1318-s007.zip › SupplementDataS7/28experiments/experiment_12/7.Q]

0.000010 0.999934 0.000016 0.000010 0.000010 0.000010 0.000010
0.000010 0.999939 0.000011 0.000010 0.000010 0.000010 0.000010
0.000010 0.999940 0.000010 0.000010 0.000010 0.000010 0.000010
0.000010 0.999940 0.000010 0.000010 0.000010 0.000010 0.000010
0.000010 0.999940 0.000010 0.000010 0.000010 0.000010 0.000010
0.000010 0.999940 0.000010 0.000010 0.000010 0.000010 0.000010
0.000010 0.999937 0.000010 0.000013 0.000010 0.000010 0.000010
0.000010 0.999940 0.000010 0.000010 0.000010 0.000010 0.000010
0.000010 0.196805 0.254263 0.000010 0.000010 0.548892 0.000010
0.000010 0.192366 0.234314 0.021031 0.000010 0.552259 0.000010
0.000010 0.000010 0.072802 0.702793 0.007909 0.216467 0.000010
0.000010 0.000010 0.000010 0.999940 0.000010 0.000010 0.000010
0.000010 0.000010 0.000010 0.999940 0.000010 0.000010 0.000010
0.000010 0.000010 0.000010 0.999940 0.000010 0.000010 0.000010
0.000010 0.000010 0.000010 0.999940 0.000010 0.000010 0.000010
0.000010 0.000010 0.001533 0.899578 0.000010 0.098850 0.000010
0.000010 0.000010 0.000010 0.999940 0.000010 0.000010 0.000010
0.000010 0.012692 0.000010 0.957216 0.000010 0.030053 0.000010
0.000010 0.000010 0.000010 0.999940 0.000010 0.000010 0.000010
0.000010 0.000010 0.000010 0.999940 0.000010 0.000010 0.000010
0.000010 0.000010 0.000010 0.999940 0.000010 0.000010 0.000010
0.000010 0.000010 0.000010 0.999940 0.000010 0.000010 0.000010
0.000010 0.000010 0.000010 0.999940 0.000010 0.000010 0.000010
0.000010 0.000010 0.000010 0.999940 0.000010 0.000010 0.000010
0.005583 0.000047 0.042542 0.745838 0.013501 0.192480 0.000010
0.000010 0.000010 0.000010 0.999940 0.000010 0.000010 0.000010
0.000010 0.000010 0.000010 0.999940 0.000010 0.000010 0.000010
0.000010 0.000010 0.000010 0.999940 0.000010 0.000010 0.000010
0.000010 0.000010 0.000010 0.999940 0.000010 0.000010 0.000010
0.000010 0.000010 0.000010 0.999940 0.000010 0.000010 0.000010
0.003850 0.004986 0.169317 0.050793 0.030911 0.692832 0.047310
0.000010 0.014810 0.096611 0.082345 0.000010 0.742344 0.063870
0.000010 0.009048 0.035792 0.078822 0.000010 0.748807 0.127511
0.000010 0.000010 0.000010 0.000010 0.000010 0.854629 0.145321
0.000010 0.000010 0.000010 0.000010 0.000010 0.834497 0.165453
0.000010 0.011974 0.000010 0.037560 0.000010 0.825504 0.124932
0.000010 0.027708 0.046874 0.085188 0.005209 0.781138 0.053873
0.000010 0.000010 0.000010 0.025397 0.000010 0.841135 0.133428
0.000010 0.020356 0.017607 0.075527 0.007002 0.693454 0.186044
0.000010 0.012242 0.000010 0.034658 0.009664 0.699035 0.244381
0.000010 0.000010 0.007160 0.051077 0.000010 0.752251 0.189483
0.000010 0.000010 0.000010 0.000010 0.000010 0.867921 0.132029
0.000010 0.019061 0.101662 0.081898 0.000010 0.747889 0.049470
0.000010 0.006851 0.000010 0.064483 0.000010 0.763689 0.164947
0.000010 0.005325 0.059167 0.024845 0.000010 0.804023 0.106621
0.000010 0.000010 0.042224 0.030610 0.000010 0.771483 0.155653
0.000010 0.006830 0.006746 0.000010 0.000010 0.838920 0.147475
0.000010 0.000010 0.000010 0.000010 0.000010 0.834923 0.165027
0.000010 0.010518 0.000010 0.025595 0.000010 0.839305 0.124551
0.000010 0.000010 0.000010 0.000010 0.000010 0.887393 0.112557
0.000010 0.000010 0.000010 0.000010 0.000010 0.999940 0.000010
0.000010 0.000010 0.000010 0.000010 0.000010 0.999940 0.000010
0.000010 0.003373 0.000010 0.000010 0.000010 0.996577 0.000010
0.000010 0.000010 0.000010 0.000010 0.000010 0.999940 0.000010
0.000010 0.000010 0.000010 0.000010 0.000010 0.999940 0.000010
0.000010 0.000359 0.000010 0.000010 0.000010 0.999591 0.000010
0.000010 0.000010 0.000010 0.000010 0.000010 0.999940 0.000010
0.000010 0.001714 0.000010 0.000010 0.000010 0.998236 0.000010
0.000010 0.000010 0.000010 0.036084 0.000010 0.963866 0.000010
0.000010 0.000010 0.000010 0.000010 0.000010 0.999940 0.000010
0.000010 0.000010 0.000010 0.000010 0.000010 0.999940 0.000010
0.000010 0.000010 0.000010 0.000010 0.000010 0.999940 0.000010
0.000010 0.000010 0.000010 0.000010 0.000010 0.999940 0.000010
0.000010 0.000010 0.000010 0.000010 0.000010 0.999940 0.000010
0.000010 0.000010 0.000010 0.000010 0.000010 0.999940 0.000010
0.000010 0.000053 0.045891 0.000010 0.000010 0.954016 0.000010
0.000010 0.000010 0.000010 0.000010 0.000010 0.999940 0.000010
0.000010 0.000419 0.000010 0.012633 0.000010 0.986908 0.000010
0.000010 0.000010 0.000010 0.000010 0.000010 0.999940 0.000010
0.000010 0.000010 0.000010 0.000010 0.000010 0.999940 0.000010
0.000010 0.000010 0.999940 0.000010 0.000010 0.000010 0.000010
0.000010 0.029066 0.942677 0.000010 0.000010 0.028216 0.000010
0.000010 0.007622 0.990164 0.002174 0.000010 0.000010 0.000010
0.000010 0.000010 0.854777 0.000010 0.000010 0.145173 0.000010
0.000010 0.000010 0.999940 0.000010 0.000010 0.000010 0.000010
0.000010 0.008162 0.814787 0.000670 0.000010 0.176350 0.000010
0.000010 0.012981 0.752964 0.029904 0.000010 0.204121 0.000010
0.000010 0.020789 0.969946 0.000425 0.000010 0.008810 0.000010
0.000010 0.000010 0.999940 0.000010 0.000010 0.000010 0.000010
0.000010 0.000010 0.999940 0.000010 0.000010 0.000010 0.000010
0.009970 0.031148 0.396402 0.063594 0.059757 0.439119 0.000010
0.000010 0.010945 0.923509 0.000010 0.000010 0.065506 0.000010
0.000010 0.000010 0.999940 0.000010 0.000010 0.000010 0.000010
0.000010 0.000010 0.999940 0.000010 0.000010 0.000010 0.000010
0.000010 0.000010 0.999940 0.000010 0.000010 0.000010 0.000010
0.000010 0.000010 0.900334 0.000010 0.000010 0.099616 0.000010
0.000010 0.000010 0.999940 0.000010 0.000010 0.000010 0.000010
0.000010 0.014546 0.889051 0.004499 0.000010 0.091874 0.000010
0.000010 0.016366 0.922182 0.000010 0.011652 0.049769 0.000010
0.000010 0.000010 0.938404 0.000010 0.000010 0.061546 0.000010
0.000010 0.000010 0.898240 0.000010 0.000010 0.101710 0.000010
0.000010 0.000020 0.999930 0.000010 0.000010 0.000010 0.000010
0.000010 0.000010 0.999940 0.000010 0.000010 0.000010 0.000010
0.000010 0.008421 0.991529 0.000010 0.000010 0.000010 0.000010
0.000010 0.000010 0.999940 0.000010 0.000010 0.000010 0.000010
0.000010 0.000010 0.837351 0.002486 0.012883 0.147249 0.000010
0.000010 0.000010 0.999940 0.000010 0.000010 0.000010 0.000010
0.000010 0.000010 0.999940 0.000010 0.000010 0.000010 0.000010
0.000010 0.010551 0.298503 0.044022 0.098467 0.478569 0.069877
0.000010 0.000010 0.999940 0.000010 0.000010 0.000010 0.000010
0.000010 0.006367 0.275967 0.068822 0.053761 0.483798 0.111275
0.000010 0.000010 0.999940 0.000010 0.000010 0.000010 0.000010
0.000010 0.000010 0.999940 0.000010 0.000010 0.000010 0.000010
0.000010 0.000010 0.289357 0.075573 0.070335 0.467247 0.097468
0.000010 0.000010 0.943584 0.000010 0.000010 0.056366 0.000010
0.009375 0.008061 0.298018 0.038611 0.062362 0.391795 0.191779
0.000010 0.014852 0.326206 0.052911 0.062000 0.357688 0.186333
0.000010 0.008301 0.315987 0.075954 0.045325 0.353501 0.200922
0.000010 0.019471 0.222273 0.000010 0.030899 0.727328 0.000010
0.000010 0.013979 0.344731 0.010658 0.035659 0.594952 0.000010
0.000010 0.025271 0.253947 0.048884 0.077692 0.594186 0.000010
0.000010 0.000010 0.133012 0.000010 0.000010 0.643191 0.223756
0.000010 0.001971 0.218362 0.017409 0.014922 0.747315 0.000010
0.005206 0.012701 0.239085 0.067357 0.054333 0.621309 0.000010
0.000010 0.000010 0.194316 0.000010 0.010883 0.631085 0.163685
0.000010 0.000010 0.133050 0.000010 0.000010 0.643379 0.223531
0.000010 0.000010 0.228745 0.000010 0.022970 0.748244 0.000010
0.003016 0.001730 0.234410 0.018416 0.044552 0.697867 0.000010
0.000010 0.000010 0.140906 0.049943 0.018735 0.790385 0.000010
0.000010 0.024607 0.000010 0.000010 0.000010 0.975343 0.000010
0.003053 0.028714 0.176375 0.074294 0.021141 0.696414 0.000010
0.000010 0.000010 0.000010 0.000010 0.000010 0.999940 0.000010
0.000010 0.004793 0.000010 0.000010 0.000010 0.995157 0.000010
0.000010 0.000010 0.000010 0.000010 0.000010 0.999940 0.000010
0.000010 0.000950 0.160167 0.037469 0.037206 0.764188 0.000010
0.000010 0.004102 0.000010 0.000010 0.000010 0.995848 0.000010
0.000010 0.000010 0.000010 0.000010 0.000010 0.999940 0.000010
0.001880 0.013206 0.235377 0.044321 0.038799 0.666407 0.000010
0.000014 0.020675 0.321554 0.094402 0.070963 0.492381 0.000010
0.016169 0.000010 0.322761 0.073605 0.045002 0.542443 0.000010
0.026904 0.006808 0.340594 0.083661 0.053013 0.488857 0.000164
0.000010 0.005283 0.297404 0.109235 0.083055 0.505003 0.000010
0.000010 0.011003 0.374923 0.075796 0.063367 0.474890 0.000010
0.000010 0.006933 0.366364 0.086752 0.047168 0.492764 0.000010
0.003140 0.012187 0.347413 0.074989 0.075611 0.486650 0.000010
0.021735 0.035819 0.265377 0.125422 0.043383 0.508254 0.000010
0.018267 0.008227 0.279940 0.112296 0.064861 0.510692 0.005717
0.000010 0.009834 0.287176 0.115340 0.107616 0.480013 0.000010
0.000010 0.012166 0.339709 0.087143 0.073140 0.487822 0.000010
0.000010 0.000010 0.356825 0.059748 0.085608 0.497789 0.000010
0.010783 0.029692 0.350391 0.086710 0.072513 0.441308 0.008602
0.005108 0.001634 0.307228 0.122125 0.074731 0.483807 0.005366
0.000010 0.019010 0.337182 0.067391 0.093505 0.418560 0.064342
0.001201 0.010053 0.314120 0.067032 0.064263 0.543321 0.000010
0.010920 0.002967 0.330885 0.067439 0.054833 0.532947 0.000010
0.000010 0.018660 0.339678 0.103694 0.107407 0.430542 0.000010
0.000010 0.016973 0.314495 0.086682 0.048546 0.533284 0.000010
0.002375 0.002342 0.310929 0.086253 0.062173 0.533677 0.002250
0.012635 0.022675 0.284388 0.093064 0.067591 0.512383 0.007264
0.005744 0.023154 0.360107 0.093849 0.071176 0.439860 0.006109
0.000010 0.000010 0.211445 0.022344 0.034620 0.731561 0.000010
0.000010 0.006349 0.233524 0.004555 0.031428 0.724123 0.000010
0.000010 0.010273 0.216521 0.052453 0.014411 0.706321 0.000010
0.000010 0.009699 0.204661 0.053621 0.036123 0.695876 0.000010
0.000010 0.012649 0.163566 0.054546 0.000010 0.633267 0.135952
0.000010 0.018128 0.209507 0.012343 0.013801 0.746202 0.000010
0.003537 0.030308 0.285129 0.065175 0.010972 0.492567 0.112312
0.000010 0.018407 0.261325 0.062332 0.078289 0.579628 0.000010
0.000010 0.027457 0.225775 0.046914 0.041404 0.658430 0.000010
0.031303 0.022101 0.212821 0.110906 0.044419 0.578440 0.000010
0.000010 0.020978 0.247054 0.037232 0.000010 0.694706 0.000010
0.000010 0.028159 0.217405 0.035771 0.033402 0.685242 0.000010
0.015946 0.000487 0.305632 0.077697 0.052294 0.547935 0.000010
0.000010 0.003034 0.317461 0.068456 0.055544 0.555484 0.000010
0.000010 0.013128 0.314388 0.046284 0.077701 0.548478 0.000010
0.000010 0.000010 0.317151 0.032974 0.058912 0.590933 0.000010
0.000010 0.016234 0.351481 0.101331 0.052455 0.478479 0.000010
0.000010 0.019603 0.806476 0.001883 0.024934 0.147083 0.000010
0.000010 0.006862 0.961117 0.000010 0.000010 0.031982 0.000010
0.006930 0.023570 0.267364 0.110810 0.034951 0.553029 0.003346
0.003780 0.019914 0.529641 0.003417 0.000010 0.419509 0.023730
0.000010 0.423418 0.201055 0.015764 0.027165 0.332577 0.000010
0.000010 0.014368 0.521669 0.034161 0.056296 0.223398 0.150098
0.000010 0.014688 0.563003 0.000010 0.031016 0.190984 0.200289
0.000010 0.018423 0.638954 0.000010 0.029883 0.237606 0.075114
0.000010 0.021019 0.558797 0.000489 0.021093 0.206011 0.192581
0.000010 0.006279 0.355468 0.068639 0.075228 0.444384 0.049993
0.000010 0.008268 0.278184 0.061723 0.088421 0.395236 0.168159
0.005921 0.007651 0.333283 0.041083 0.074376 0.434739 0.102947
0.000010 0.009290 0.479130 0.000010 0.052851 0.268524 0.190185
0.000010 0.011363 0.426482 0.060543 0.046747 0.291629 0.163226
0.000010 0.011082 0.554286 0.058186 0.031863 0.168977 0.175596
0.000010 0.004142 0.357819 0.055361 0.093457 0.378346 0.110865
0.000010 0.004866 0.305079 0.025853 0.034984 0.470299 0.158909
0.000013 0.030648 0.240149 0.074011 0.078099 0.577071 0.000010
0.000010 0.041778 0.319753 0.034318 0.079448 0.524683 0.000010
0.000010 0.010168 0.309158 0.024841 0.006952 0.648861 0.000010
0.000010 0.031802 0.294794 0.023934 0.017220 0.632229 0.000010
0.000010 0.031098 0.338692 0.088652 0.069766 0.471773 0.000010
0.000010 0.010314 0.308905 0.024234 0.006847 0.649679 0.000010
0.000010 0.012259 0.306861 0.021426 0.015653 0.643782 0.000010
0.000010 0.044458 0.272075 0.045397 0.054241 0.583809 0.000010
0.000010 0.014480 0.799187 0.003375 0.000010 0.182928 0.000010
0.000010 0.701234 0.133782 0.000010 0.000010 0.164944 0.000010
0.016992 0.000910 0.370964 0.068225 0.035698 0.507201 0.000010
0.030673 0.016701 0.367939 0.057450 0.000010 0.527218 0.000010
0.000010 0.023390 0.423027 0.044040 0.041619 0.467904 0.000010
0.007187 0.024871 0.354497 0.066852 0.051148 0.495434 0.000010
0.012793 0.020202 0.377254 0.078635 0.030576 0.480530 0.000010
0.000010 0.020572 0.325219 0.064222 0.067557 0.522410 0.000010
0.000010 0.021779 0.325139 0.063957 0.066065 0.523041 0.000010
0.004904 0.018051 0.277699 0.070483 0.072564 0.531185 0.025114
0.010206 0.000010 0.330547 0.071892 0.047057 0.540278 0.000010
0.000010 0.009784 0.315027 0.035068 0.077411 0.562690 0.000010
0.001577 0.014736 0.339502 0.054084 0.024761 0.518958 0.046382
0.000010 0.035981 0.333668 0.091829 0.041719 0.495327 0.001466
0.007592 0.022479 0.364657 0.052353 0.052618 0.500128 0.000173
0.000010 0.002224 0.325507 0.074531 0.055817 0.541901 0.000010
0.011590 0.000010 0.300414 0.063926 0.029032 0.595019 0.000010
0.006056 0.014283 0.331953 0.082293 0.046442 0.518963 0.000010
0.002129 0.001007 0.304366 0.090018 0.072813 0.529658 0.000010
0.001457 0.014307 0.327323 0.077760 0.043739 0.535404 0.000010
0.016441 0.015643 0.402623 0.071851 0.017759 0.475673 0.000010
0.000010 0.025136 0.340545 0.090105 0.036837 0.498639 0.008728
0.077683 0.023779 0.189572 0.071950 0.343458 0.293547 0.000010
0.013516 0.010650 0.051959 0.000010 0.807434 0.073506 0.042925
0.000010 0.000010 0.029019 0.000010 0.970931 0.000010 0.000010
0.000010 0.011499 0.046505 0.005371 0.816804 0.119801 0.000010
0.000010 0.000010 0.000010 0.000010 0.999940 0.000010 0.000010
0.000010 0.000010 0.000010 0.014312 0.915799 0.069849 0.000010
0.003872 0.000010 0.067127 0.000010 0.928962 0.000010 0.000010
0.000010 0.000010 0.000010 0.000010 0.999940 0.000010 0.000010
0.000010 0.015972 0.020718 0.000010 0.939982 0.023299 0.000010
0.000010 0.000010 0.000010 0.000010 0.999940 0.000010 0.000010
0.000010 0.000889 0.083578 0.012663 0.902841 0.000010 0.000010
0.000010 0.000010 0.040422 0.044521 0.828436 0.086591 0.000010
0.000010 0.000010 0.002942 0.000010 0.997008 0.000010 0.000010
0.000010 0.000010 0.000010 0.000010 0.999940 0.000010 0.000010
0.000010 0.000010 0.000010 0.000010 0.999940 0.000010 0.000010
0.000010 0.000010 0.000010 0.000010 0.999940 0.000010 0.000010
0.000010 0.000010 0.000010 0.000010 0.999940 0.000010 0.000010
0.000010 0.000010 0.000010 0.000010 0.999940 0.000010 0.000010
0.000010 0.000010 0.000010 0.000010 0.999940 0.000010 0.000010
0.999940 0.000010 0.000010 0.000010 0.000010 0.000010 0.000010
0.999940 0.000010 0.000010 0.000010 0.000010 0.000010 0.000010
0.999940 0.000010 0.000010 0.000010 0.000010 0.000010 0.000010
0.999940 0.000010 0.000010 0.000010 0.000010 0.000010 0.000010
0.999940 0.000010 0.000010 0.000010 0.000010 0.000010 0.000010
0.999940 0.000010 0.000010 0.000010 0.000010 0.000010 0.000010
0.999940 0.000010 0.000010 0.000010 0.000010 0.000010 0.000010
0.776318 0.000010 0.067569 0.067860 0.024581 0.063653 0.000010
0.535803 0.013255 0.081898 0.149513 0.040890 0.178630 0.000010
0.804867 0.000010 0.037445 0.041120 0.032743 0.083806 0.000010
0.728091 0.005523 0.047340 0.109697 0.045773 0.063565 0.000010
0.999940 0.000010 0.000010 0.000010 0.000010 0.000010 0.000010
0.999939 0.000010 0.000010 0.000010 0.000010 0.000011 0.000010
0.767605 0.000010 0.118848 0.007204 0.014596 0.091727 0.000010
0.858334 0.021734 0.038153 0.011135 0.012182 0.058453 0.000010
0.747881 0.000010 0.077009 0.077549 0.080610 0.016931 0.000010
0.167512 0.001237 0.106207 0.428853 0.031856 0.264324 0.000010
0.177328 0.000010 0.087855 0.441580 0.057455 0.226339 0.009433
0.154818 0.017007 0.143985 0.396534 0.061214 0.226433 0.000010
0.204903 0.000010 0.160871 0.393964 0.027524 0.212719 0.000010
0.192417 0.000854 0.109745 0.358855 0.032640 0.264546 0.040943
0.579985 0.002078 0.067760 0.200058 0.031392 0.000010 0.118716
0.000010 0.000010 0.000010 0.000010 0.000010 0.000010 0.999940
0.000010 0.000010 0.000010 0.000010 0.000010 0.000010 0.999940
0.000010 0.000010 0.000010 0.000010 0.000010 0.000010 0.999940
0.000010 0.000010 0.000010 0.185528 0.000010 0.000010 0.814422
0.000010 0.000010 0.000010 0.180528 0.000010 0.006036 0.813396
0.273177 0.000197 0.147868 0.299881 0.058641 0.220227 0.000010
0.159094 0.002447 0.058167 0.055527 0.011599 0.215258 0.497909
0.393371 0.007888 0.093524 0.132279 0.054031 0.182302 0.136604
0.260143 0.000360 0.139281 0.394372 0.052126 0.153708 0.000010
0.263848 0.000010 0.103009 0.359219 0.046556 0.227348 0.000010
0.132309 0.001579 0.085102 0.388077 0.076212 0.316711 0.000010
0.114882 0.005988 0.077467 0.387007 0.071002 0.343645 0.000010
0.229971 0.014485 0.133124 0.358993 0.041283 0.222134 0.000010
0.288924 0.001493 0.123898 0.349115 0.048570 0.187990 0.000010
