# Supplementary material for: Genetic analysis of Thai cattle reveals a Southeast Asian indicine ancestry
Source: PeerJ. 2015 Oct 27;3:e1318. doi: 10.7717/peerj.1318 (PMC4627918; doi:10.7717/peerj.1318)
Supplement: Dataset S2 — The Q values inferred by ADMIXTURE for each modeled K are shown for each individual, which are labeled according to breed information. The data are organized into three folders, each of which represents the ADMIXTURE experiments described in Fig. S5. [file peerj-03-1318-s007.zip › SupplementDataS7/28experiments/experiment_12/8.Q]

0.000010 0.000010 0.000010 0.999930 0.000010 0.000010 0.000010 0.000010
0.000010 0.000010 0.000010 0.999930 0.000010 0.000010 0.000010 0.000010
0.000010 0.000010 0.000010 0.999930 0.000010 0.000010 0.000010 0.000010
0.000010 0.000010 0.000010 0.999930 0.000010 0.000010 0.000010 0.000010
0.000010 0.000010 0.000010 0.999930 0.000010 0.000010 0.000010 0.000010
0.000010 0.000010 0.000010 0.999930 0.000010 0.000010 0.000010 0.000010
0.000010 0.000010 0.000010 0.999929 0.000010 0.000011 0.000010 0.000010
0.000010 0.000010 0.000010 0.999930 0.000010 0.000010 0.000010 0.000010
0.000010 0.167871 0.459806 0.197989 0.000010 0.000013 0.174292 0.000010
0.000010 0.166272 0.455440 0.194380 0.000010 0.026338 0.157539 0.000010
0.000010 0.058360 0.193361 0.000010 0.000010 0.704162 0.044077 0.000010
0.000010 0.000010 0.000010 0.000010 0.000010 0.999930 0.000010 0.000010
0.000010 0.000010 0.000010 0.000010 0.000010 0.999930 0.000010 0.000010
0.000010 0.000010 0.000010 0.000010 0.000010 0.999930 0.000010 0.000010
0.000010 0.000010 0.000010 0.000010 0.000010 0.999930 0.000010 0.000010
0.000010 0.012837 0.102204 0.000010 0.000010 0.884909 0.000010 0.000010
0.000010 0.000010 0.000010 0.000010 0.000010 0.999930 0.000010 0.000010
0.000010 0.000010 0.000010 0.011351 0.000010 0.931037 0.000010 0.057562
0.000010 0.000010 0.000010 0.000010 0.000010 0.999930 0.000010 0.000010
0.000010 0.000010 0.000010 0.000010 0.000010 0.999930 0.000010 0.000010
0.000010 0.000010 0.000010 0.000010 0.000010 0.999930 0.000010 0.000010
0.000010 0.000010 0.000010 0.000010 0.000010 0.999930 0.000010 0.000010
0.000010 0.000010 0.000010 0.000010 0.000010 0.999930 0.000010 0.000010
0.000010 0.000010 0.000010 0.000010 0.000010 0.999930 0.000010 0.000010
0.000010 0.008131 0.147792 0.000010 0.007635 0.744965 0.071434 0.020024
0.000010 0.000010 0.000010 0.000010 0.000010 0.999930 0.000010 0.000010
0.000010 0.000010 0.000010 0.000010 0.000010 0.999930 0.000010 0.000010
0.000010 0.000010 0.000010 0.000010 0.000010 0.999930 0.000010 0.000010
0.000010 0.000010 0.000010 0.000010 0.000010 0.999930 0.000010 0.000010
0.000010 0.000010 0.000010 0.000010 0.000010 0.999930 0.000010 0.000010
0.032450 0.096697 0.530294 0.004770 0.016952 0.050933 0.178930 0.088975
0.038099 0.045428 0.542531 0.015205 0.000010 0.084925 0.106449 0.167351
0.000010 0.000010 0.242297 0.005653 0.000010 0.056984 0.068275 0.626761
0.000010 0.000010 0.000010 0.000010 0.000010 0.000010 0.000010 0.999930
0.000010 0.000010 0.000010 0.000010 0.000010 0.000010 0.000010 0.999930
0.000010 0.001301 0.272321 0.009930 0.000010 0.035806 0.010127 0.670496
0.000010 0.005623 0.478309 0.024185 0.002052 0.075246 0.102836 0.311739
0.000010 0.000010 0.000010 0.000010 0.000010 0.000010 0.000010 0.999930
0.064243 0.015812 0.125587 0.017414 0.018855 0.059057 0.051180 0.647852
0.126739 0.000010 0.145241 0.002773 0.000010 0.006002 0.137705 0.581520
0.087979 0.020758 0.300009 0.000010 0.000010 0.045258 0.002820 0.543156
0.000010 0.000010 0.000010 0.000010 0.000010 0.000010 0.000010 0.999930
0.017817 0.050535 0.532487 0.019322 0.000010 0.074749 0.115732 0.189347
0.000010 0.000010 0.095884 0.000010 0.000010 0.038931 0.000010 0.865134
0.043111 0.028912 0.518511 0.007556 0.000010 0.017127 0.070937 0.313836
0.074197 0.020818 0.382383 0.000010 0.000010 0.019603 0.076375 0.426604
0.053948 0.000010 0.390427 0.004704 0.000010 0.000010 0.078498 0.472394
0.000010 0.000010 0.022411 0.000010 0.000010 0.000010 0.000010 0.977529
0.000010 0.000010 0.000010 0.000010 0.000010 0.000010 0.000010 0.999930
0.000010 0.000010 0.000010 0.000010 0.000010 0.000010 0.000010 0.999930
0.000010 0.000010 0.999930 0.000010 0.000010 0.000010 0.000010 0.000010
0.000010 0.000010 0.999930 0.000010 0.000010 0.000010 0.000010 0.000010
0.000010 0.000010 0.999024 0.000916 0.000010 0.000010 0.000010 0.000010
0.000010 0.000010 0.999930 0.000010 0.000010 0.000010 0.000010 0.000010
0.000010 0.000010 0.999930 0.000010 0.000010 0.000010 0.000010 0.000010
0.000010 0.000010 0.999930 0.000010 0.000010 0.000010 0.000010 0.000010
0.000010 0.000010 0.999930 0.000010 0.000010 0.000010 0.000010 0.000010
0.000010 0.000010 0.999930 0.000010 0.000010 0.000010 0.000010 0.000010
0.000010 0.000010 0.976344 0.000010 0.000010 0.023596 0.000010 0.000010
0.000010 0.000010 0.999930 0.000010 0.000010 0.000010 0.000010 0.000010
0.000010 0.000010 0.999930 0.000010 0.000010 0.000010 0.000010 0.000010
0.000010 0.000010 0.999930 0.000010 0.000010 0.000010 0.000010 0.000010
0.000010 0.000010 0.999930 0.000010 0.000010 0.000010 0.000010 0.000010
0.000010 0.000010 0.999930 0.000010 0.000010 0.000010 0.000010 0.000010
0.000010 0.000010 0.999930 0.000010 0.000010 0.000010 0.000010 0.000010
0.000010 0.001550 0.998390 0.000010 0.000010 0.000010 0.000010 0.000010
0.000010 0.000010 0.999930 0.000010 0.000010 0.000010 0.000010 0.000010
0.000010 0.000010 0.999930 0.000010 0.000010 0.000010 0.000010 0.000010
0.000010 0.000010 0.999930 0.000010 0.000010 0.000010 0.000010 0.000010
0.000010 0.000010 0.999930 0.000010 0.000010 0.000010 0.000010 0.000010
0.000010 0.000010 0.000010 0.000010 0.000010 0.000010 0.999930 0.000010
0.000010 0.000010 0.000010 0.000010 0.000010 0.000010 0.999930 0.000010
0.000010 0.000010 0.000010 0.000010 0.000010 0.000010 0.999930 0.000010
0.000010 0.000010 0.000010 0.000010 0.000010 0.000010 0.999930 0.000010
0.000010 0.000010 0.000010 0.000016 0.000015 0.000019 0.999909 0.000010
0.000010 0.000010 0.010405 0.000010 0.000010 0.000010 0.989535 0.000010
0.000010 0.000010 0.070837 0.005539 0.000010 0.002691 0.920893 0.000010
0.000010 0.000010 0.000010 0.000010 0.000010 0.000010 0.999930 0.000010
0.000010 0.000010 0.000010 0.000010 0.000010 0.000010 0.999930 0.000010
0.000010 0.000010 0.000010 0.000010 0.000010 0.000010 0.999930 0.000010
0.000010 0.209241 0.308817 0.030678 0.035241 0.068537 0.341035 0.006441
0.000010 0.900045 0.088613 0.000010 0.000010 0.000010 0.011292 0.000010
0.000010 0.999930 0.000010 0.000010 0.000010 0.000010 0.000010 0.000010
0.000010 0.999930 0.000010 0.000010 0.000010 0.000010 0.000010 0.000010
0.000010 0.999930 0.000010 0.000010 0.000010 0.000010 0.000010 0.000010
0.000010 0.830389 0.127946 0.000010 0.000010 0.000010 0.041615 0.000010
0.000010 0.999930 0.000010 0.000010 0.000010 0.000010 0.000010 0.000010
0.000010 0.811182 0.113102 0.009030 0.000010 0.000010 0.066646 0.000010
0.000010 0.888000 0.079406 0.014249 0.000010 0.000010 0.018305 0.000010
0.000010 0.904187 0.095753 0.000010 0.000010 0.000010 0.000010 0.000010
0.000010 0.863476 0.136464 0.000010 0.000010 0.000010 0.000010 0.000010
0.000010 0.999929 0.000011 0.000010 0.000010 0.000010 0.000010 0.000010
0.000010 0.999930 0.000010 0.000010 0.000010 0.000010 0.000010 0.000010
0.000010 0.999930 0.000010 0.000010 0.000010 0.000010 0.000010 0.000010
0.000010 0.999930 0.000010 0.000010 0.000010 0.000010 0.000010 0.000010
0.000010 0.713907 0.149380 0.000010 0.000010 0.004431 0.132243 0.000010
0.000010 0.999930 0.000010 0.000010 0.000010 0.000010 0.000010 0.000010
0.000010 0.999930 0.000010 0.000010 0.000010 0.000010 0.000010 0.000010
0.052134 0.123551 0.314675 0.008713 0.038798 0.049200 0.394184 0.018745
0.000010 0.999930 0.000010 0.000010 0.000010 0.000010 0.000010 0.000010
0.094273 0.121330 0.316778 0.005455 0.011300 0.077970 0.315027 0.057868
0.000010 0.999927 0.000010 0.000010 0.000013 0.000010 0.000010 0.000010
0.000010 0.999930 0.000010 0.000010 0.000010 0.000010 0.000010 0.000010
0.073560 0.131457 0.271454 0.000010 0.033931 0.077082 0.344781 0.067725
0.000010 0.881916 0.089359 0.000010 0.000010 0.000010 0.028675 0.000010
0.166399 0.115894 0.200359 0.007381 0.033526 0.042649 0.391121 0.042672
0.155965 0.120862 0.155040 0.012980 0.010788 0.046756 0.430076 0.067533
0.167165 0.125152 0.139328 0.005285 0.001711 0.066699 0.416325 0.078336
0.000010 0.011094 0.264482 0.014190 0.000010 0.000010 0.710193 0.000010
0.000010 0.159009 0.344237 0.012836 0.000010 0.017357 0.466531 0.000010
0.000010 0.114925 0.349067 0.027650 0.026582 0.054293 0.427463 0.000010
0.187168 0.000010 0.000010 0.000010 0.000010 0.000010 0.809094 0.003688
0.000010 0.000010 0.284145 0.000010 0.000010 0.011698 0.704108 0.000010
0.000010 0.094507 0.350892 0.013958 0.018653 0.075623 0.446347 0.000010
0.143658 0.035961 0.235186 0.000010 0.000010 0.000010 0.575641 0.009523
0.186996 0.000010 0.000010 0.000010 0.000010 0.000010 0.809053 0.003901
0.000010 0.000010 0.197760 0.000010 0.000010 0.000010 0.802180 0.000010
0.000010 0.034098 0.291005 0.004266 0.000010 0.027849 0.642752 0.000010
0.000010 0.064601 0.766604 0.000010 0.000010 0.047685 0.121070 0.000010
0.000010 0.000010 0.979241 0.020699 0.000010 0.000010 0.000010 0.000010
0.000010 0.077323 0.638712 0.027895 0.005386 0.076609 0.174055 0.000010
0.000010 0.000010 0.999930 0.000010 0.000010 0.000010 0.000010 0.000010
0.000010 0.000010 0.999930 0.000010 0.000010 0.000010 0.000010 0.000010
0.000010 0.000010 0.999930 0.000010 0.000010 0.000010 0.000010 0.000010
0.000010 0.066168 0.745093 0.000010 0.018861 0.032730 0.137118 0.000010
0.000010 0.000010 0.999930 0.000010 0.000010 0.000010 0.000010 0.000010
0.000010 0.000010 0.999930 0.000010 0.000010 0.000010 0.000010 0.000010
0.000010 0.108758 0.577880 0.014015 0.022039 0.054783 0.220670 0.001844
0.000010 0.133982 0.353773 0.019185 0.021015 0.096166 0.375859 0.000010
0.000010 0.160597 0.378864 0.000010 0.019791 0.077823 0.362895 0.000010
0.000010 0.170344 0.330738 0.005607 0.041918 0.084794 0.366579 0.000010
0.000010 0.113653 0.353375 0.004129 0.036608 0.110287 0.381928 0.000010
0.000010 0.180687 0.282287 0.013493 0.020866 0.076606 0.426042 0.000010
0.000011 0.183979 0.328489 0.009611 0.008210 0.091585 0.378105 0.000010
0.000010 0.139356 0.343024 0.015335 0.027227 0.077683 0.397355 0.000010
0.000010 0.107869 0.344870 0.035685 0.036308 0.128148 0.347100 0.000010
0.000010 0.119853 0.370853 0.007641 0.048397 0.110344 0.327421 0.015481
0.000010 0.129307 0.337855 0.011125 0.048076 0.115580 0.358037 0.000010
0.000010 0.146993 0.363970 0.011873 0.030357 0.087823 0.358964 0.000010
0.000010 0.137894 0.361447 0.000010 0.039672 0.061375 0.399582 0.000010
0.002182 0.154164 0.338695 0.029902 0.051881 0.087038 0.336129 0.000010
0.000708 0.145618 0.357954 0.001130 0.048489 0.122429 0.323662 0.000010
0.053332 0.157138 0.297082 0.016856 0.031064 0.073093 0.363211 0.008223
0.000010 0.142189 0.362176 0.008954 0.019313 0.059230 0.408119 0.000010
0.000010 0.145174 0.372711 0.001989 0.027685 0.061094 0.391327 0.000010
0.000010 0.142776 0.294973 0.017012 0.042832 0.103404 0.398984 0.000010
0.000010 0.144058 0.382124 0.016604 0.000643 0.093686 0.362864 0.000010
0.000010 0.141399 0.375702 0.004504 0.024203 0.086423 0.367749 0.000010
0.003569 0.129035 0.370468 0.022204 0.038353 0.096922 0.339438 0.000010
0.000010 0.163309 0.300067 0.022642 0.024440 0.102187 0.387334 0.000010
0.000010 0.076240 0.615764 0.000010 0.005379 0.028782 0.273804 0.000010
0.000010 0.105366 0.604595 0.006972 0.000010 0.015677 0.267359 0.000010
0.000010 0.098068 0.583101 0.011201 0.000010 0.058662 0.248939 0.000010
0.000010 0.082536 0.575096 0.010994 0.004693 0.062484 0.264177 0.000010
0.118074 0.036371 0.442251 0.012346 0.000010 0.060348 0.276118 0.054482
0.000010 0.034204 0.609927 0.015865 0.000010 0.020791 0.319183 0.000010
0.089300 0.128580 0.329747 0.027090 0.002729 0.060157 0.275720 0.086677
0.000010 0.117926 0.472839 0.020217 0.028536 0.069694 0.290767 0.000010
0.000010 0.108186 0.534121 0.028139 0.000010 0.051972 0.277552 0.000010
0.000010 0.075565 0.488215 0.020633 0.048845 0.112376 0.254345 0.000010
0.000010 0.095758 0.554914 0.021761 0.000010 0.043239 0.284299 0.000010
0.000010 0.053293 0.573508 0.026540 0.002211 0.034953 0.306940 0.002544
0.000010 0.154680 0.437816 0.002238 0.041534 0.081445 0.282268 0.000010
0.000010 0.173815 0.435373 0.002200 0.025159 0.080754 0.282679 0.000010
0.000010 0.167656 0.425428 0.013880 0.037671 0.059031 0.296314 0.000010
0.000010 0.153892 0.477181 0.000010 0.024167 0.038738 0.305992 0.000010
0.000010 0.185751 0.431603 0.014744 0.009271 0.104281 0.254329 0.000010
0.000010 0.733011 0.189433 0.021027 0.000010 0.000010 0.056489 0.000010
0.000010 0.902920 0.091970 0.005060 0.000010 0.000010 0.000010 0.000010
0.001832 0.136848 0.428427 0.020969 0.019986 0.114004 0.277122 0.000812
0.022199 0.420415 0.346999 0.020037 0.000010 0.012128 0.178201 0.000010
0.000010 0.122243 0.295388 0.423202 0.000010 0.018276 0.140861 0.000010
0.104083 0.060178 0.018153 0.005857 0.007941 0.005978 0.797799 0.000010
0.114636 0.000010 0.000010 0.000010 0.000010 0.000010 0.885304 0.000010
0.055928 0.394309 0.116231 0.011306 0.000010 0.000010 0.422196 0.000010
0.111266 0.000010 0.000010 0.000010 0.000010 0.000010 0.888674 0.000010
0.027528 0.126701 0.274701 0.007247 0.040790 0.067219 0.420890 0.034924
0.143214 0.105781 0.213597 0.009689 0.036168 0.064002 0.393946 0.033604
0.079552 0.142106 0.244682 0.006644 0.048787 0.036900 0.371567 0.069763
0.137859 0.038163 0.000010 0.000010 0.000010 0.000010 0.823927 0.000010
0.117637 0.052390 0.045584 0.006131 0.001005 0.038409 0.706736 0.032107
0.107856 0.000010 0.000010 0.000010 0.000010 0.000010 0.892084 0.000010
0.091565 0.142091 0.214876 0.004878 0.043767 0.056213 0.431238 0.015372
0.139009 0.115683 0.289963 0.003549 0.000010 0.025735 0.394908 0.031143
0.000010 0.096744 0.433201 0.033522 0.037657 0.081195 0.317662 0.000010
0.000010 0.156394 0.403150 0.041893 0.033757 0.043357 0.318237 0.003201
0.000010 0.105120 0.404209 0.013974 0.000010 0.022678 0.453990 0.000010
0.000010 0.106496 0.406217 0.034794 0.000010 0.028800 0.423662 0.000010
0.000012 0.183978 0.350133 0.031572 0.027114 0.096331 0.310849 0.000010
0.000010 0.104862 0.403838 0.014103 0.000010 0.022005 0.455162 0.000010
0.000010 0.140532 0.436791 0.012192 0.000010 0.028879 0.381575 0.000010
0.000010 0.133479 0.439722 0.045728 0.005828 0.056291 0.318932 0.000010
0.000010 0.749164 0.200743 0.012100 0.000010 0.000010 0.037952 0.000010
0.000010 0.084211 0.167936 0.700990 0.000010 0.000010 0.046822 0.000010
0.000010 0.173967 0.358504 0.000510 0.021667 0.060227 0.385106 0.000010
0.000010 0.162992 0.349142 0.016837 0.011522 0.058648 0.400839 0.000010
0.000010 0.198530 0.342893 0.018853 0.001943 0.044851 0.392909 0.000010
0.000010 0.180102 0.361973 0.024089 0.021452 0.069514 0.326823 0.016037
0.000010 0.182918 0.336088 0.017664 0.016577 0.078675 0.368058 0.000010
0.000010 0.124380 0.332314 0.018726 0.000010 0.070649 0.453901 0.000010
0.000010 0.124725 0.331294 0.020210 0.000010 0.070280 0.453461 0.000010
0.016743 0.123576 0.390172 0.017035 0.038962 0.074205 0.316114 0.023193
0.000010 0.115018 0.370302 0.000010 0.013749 0.072837 0.428064 0.000010
0.000010 0.115252 0.409994 0.010001 0.019980 0.034661 0.410092 0.000010
0.035958 0.142115 0.305087 0.014937 0.000010 0.057130 0.444752 0.000010
0.000010 0.163711 0.340607 0.036347 0.006309 0.092188 0.344393 0.016436
0.000010 0.173405 0.358381 0.022188 0.024025 0.049432 0.365213 0.007346
0.000010 0.150241 0.330504 0.001544 0.010110 0.076357 0.431224 0.000010
0.000010 0.126839 0.383964 0.000010 0.010968 0.064067 0.414132 0.000010
0.000010 0.185133 0.353012 0.013903 0.021609 0.088170 0.338154 0.000010
0.000010 0.142871 0.374074 0.000010 0.034958 0.100455 0.346438 0.001185
0.000010 0.170586 0.408297 0.012503 0.019472 0.080970 0.308153 0.000010
0.000010 0.225737 0.345036 0.012436 0.011782 0.073789 0.331200 0.000010
0.000010 0.142791 0.318016 0.026426 0.003143 0.099577 0.395146 0.014891
0.000010 0.093176 0.230489 0.025984 0.323786 0.087660 0.211932 0.026963
0.031143 0.033601 0.144340 0.010563 0.614701 0.020448 0.125948 0.019257
0.000010 0.065731 0.144245 0.022934 0.701738 0.000010 0.065323 0.000010
0.000010 0.017022 0.140191 0.017437 0.600433 0.048894 0.142704 0.033308
0.000010 0.013660 0.186060 0.000010 0.701834 0.031489 0.066926 0.000010
0.000010 0.001514 0.226232 0.006345 0.629341 0.046031 0.090517 0.000010
0.000010 0.036423 0.148767 0.010359 0.664382 0.033162 0.106887 0.000010
0.000010 0.021665 0.142231 0.017720 0.696081 0.044643 0.077639 0.000010
0.000010 0.000010 0.148893 0.019108 0.639294 0.063408 0.129267 0.000010
0.000010 0.034391 0.175033 0.023213 0.691283 0.000010 0.076051 0.000010
0.000010 0.035071 0.125045 0.010163 0.638002 0.058872 0.132826 0.000010
0.000010 0.050238 0.199214 0.000010 0.604606 0.077570 0.068341 0.000010
0.000010 0.031251 0.174826 0.005013 0.683998 0.044726 0.060166 0.000010
0.000010 0.023606 0.100048 0.014683 0.856485 0.005148 0.000010 0.000010
0.000010 0.000010 0.037275 0.000010 0.962665 0.000010 0.000010 0.000010
0.000010 0.000010 0.000010 0.000010 0.999930 0.000010 0.000010 0.000010
0.000010 0.000010 0.000010 0.000010 0.999930 0.000010 0.000010 0.000010
0.000010 0.000010 0.000010 0.007136 0.992804 0.000010 0.000010 0.000010
0.000010 0.000010 0.000010 0.003896 0.996044 0.000010 0.000010 0.000010
0.000010 0.000010 0.000010 0.000010 0.999930 0.000010 0.000010 0.000010
0.000010 0.000010 0.000010 0.000010 0.999930 0.000010 0.000010 0.000010
0.000010 0.000010 0.000010 0.000010 0.999930 0.000010 0.000010 0.000010
0.000010 0.000010 0.000010 0.000010 0.999930 0.000010 0.000010 0.000010
0.000010 0.000010 0.000010 0.000010 0.999930 0.000010 0.000010 0.000010
0.000010 0.000010 0.000010 0.000010 0.999930 0.000010 0.000010 0.000010
0.000010 0.000010 0.000010 0.000010 0.999930 0.000010 0.000010 0.000010
0.000010 0.043522 0.065319 0.000010 0.828735 0.062384 0.000010 0.000010
0.000010 0.015156 0.146655 0.014672 0.602581 0.135357 0.075529 0.010039
0.000010 0.006308 0.089658 0.003564 0.870393 0.030047 0.000010 0.000010
0.010202 0.026343 0.041190 0.003850 0.792227 0.090729 0.035451 0.000010
0.000010 0.000010 0.000010 0.000010 0.999930 0.000010 0.000010 0.000010
0.000010 0.000010 0.000010 0.000010 0.999930 0.000010 0.000010 0.000010
0.000010 0.068592 0.065870 0.000010 0.809543 0.007021 0.048944 0.000010
0.000010 0.000010 0.036039 0.010390 0.906783 0.002966 0.043792 0.000010
0.000010 0.034742 0.050640 0.000010 0.840422 0.072158 0.002007 0.000010
0.000010 0.017878 0.206124 0.002775 0.203935 0.420249 0.149019 0.000010
0.000010 0.030145 0.143837 0.000010 0.239478 0.428098 0.108264 0.050158
0.000010 0.063538 0.178557 0.015795 0.213264 0.400081 0.128744 0.000010
0.000010 0.087360 0.144284 0.000010 0.246708 0.399068 0.122550 0.000010
0.035840 0.053462 0.168185 0.000598 0.234094 0.360122 0.118761 0.028938
0.151439 0.028337 0.028401 0.000010 0.622084 0.169708 0.000010 0.000010
0.999928 0.000010 0.000010 0.000010 0.000010 0.000010 0.000012 0.000010
0.999930 0.000010 0.000010 0.000010 0.000010 0.000010 0.000010 0.000010
0.999930 0.000010 0.000010 0.000010 0.000010 0.000010 0.000010 0.000010
0.754681 0.000010 0.000010 0.000010 0.000010 0.188095 0.057174 0.000010
0.754132 0.000010 0.000010 0.000010 0.000010 0.185958 0.059860 0.000010
0.009729 0.090009 0.168008 0.000630 0.319879 0.321675 0.090061 0.000010
0.447095 0.027511 0.002629 0.003384 0.178723 0.054434 0.117178 0.169046
0.132841 0.042416 0.070601 0.008929 0.435244 0.126349 0.105676 0.077944
0.000010 0.081374 0.108093 0.000112 0.316337 0.412525 0.081541 0.000010
0.000010 0.071933 0.150310 0.000010 0.312341 0.386291 0.073723 0.005383
0.000010 0.074457 0.235595 0.003953 0.198843 0.397888 0.089244 0.000010
0.000010 0.045541 0.261643 0.006941 0.176724 0.394913 0.114218 0.000010
0.000010 0.059189 0.143957 0.014482 0.277262 0.378645 0.126444 0.000010
0.000010 0.056914 0.125316 0.000032 0.343702 0.365307 0.108709 0.000010
