# Supplementary material for: Genetic analysis of Thai cattle reveals a Southeast Asian indicine ancestry
Source: PeerJ. 2015 Oct 27;3:e1318. doi: 10.7717/peerj.1318 (PMC4627918; doi:10.7717/peerj.1318)
Supplement: Dataset S2 — The Q values inferred by ADMIXTURE for each modeled K are shown for each individual, which are labeled according to breed information. The data are organized into three folders, each of which represents the ADMIXTURE experiments described in Fig. S5. [file peerj-03-1318-s007.zip › SupplementDataS7/28experiments/experiment_12/9.Q]

0.000010 0.999920 0.000010 0.000010 0.000010 0.000010 0.000010 0.000010 0.000010
0.000010 0.999920 0.000010 0.000010 0.000010 0.000010 0.000010 0.000010 0.000010
0.000010 0.999920 0.000010 0.000010 0.000010 0.000010 0.000010 0.000010 0.000010
0.000010 0.999920 0.000010 0.000010 0.000010 0.000010 0.000010 0.000010 0.000010
0.000010 0.999920 0.000010 0.000010 0.000010 0.000010 0.000010 0.000010 0.000010
0.000019 0.999911 0.000010 0.000010 0.000010 0.000010 0.000010 0.000010 0.000010
0.000010 0.999920 0.000010 0.000010 0.000010 0.000010 0.000010 0.000010 0.000010
0.000010 0.999920 0.000010 0.000010 0.000010 0.000010 0.000010 0.000010 0.000010
0.546714 0.193304 0.000010 0.137572 0.000010 0.000010 0.122360 0.000010 0.000010
0.560237 0.186068 0.000010 0.138692 0.000010 0.000010 0.114953 0.000010 0.000010
0.163511 0.000010 0.000010 0.094058 0.000010 0.000010 0.045803 0.000010 0.696578
0.000010 0.000010 0.000010 0.000010 0.000010 0.000010 0.000010 0.000010 0.999920
0.000010 0.000010 0.000010 0.000010 0.000010 0.000010 0.000010 0.000010 0.999920
0.000010 0.000010 0.000010 0.000010 0.000010 0.000010 0.000010 0.000010 0.999920
0.000014 0.000010 0.000010 0.000010 0.000010 0.000010 0.000010 0.000010 0.999916
0.000010 0.000010 0.000010 0.078340 0.000010 0.000010 0.020205 0.000010 0.901394
0.000010 0.000010 0.000010 0.000010 0.000010 0.000010 0.000010 0.000010 0.999920
0.000010 0.011723 0.059291 0.000010 0.000010 0.000010 0.000010 0.000010 0.928926
0.000010 0.000010 0.000010 0.000010 0.000010 0.000010 0.000010 0.000010 0.999920
0.000010 0.000010 0.000010 0.000010 0.000010 0.000010 0.000010 0.000010 0.999920
0.000010 0.000011 0.000010 0.000010 0.000010 0.000017 0.000010 0.000010 0.999912
0.000010 0.000010 0.000010 0.000010 0.000010 0.000010 0.000010 0.000010 0.999920
0.000010 0.000010 0.000010 0.000010 0.000010 0.000010 0.000010 0.000010 0.999920
0.000010 0.000010 0.000010 0.000010 0.000010 0.000010 0.000010 0.000010 0.999920
0.215708 0.000598 0.019748 0.024218 0.002687 0.000010 0.000010 0.000010 0.737011
0.000010 0.000010 0.000010 0.000010 0.000010 0.000010 0.000010 0.000010 0.999920
0.000010 0.000015 0.000010 0.000010 0.000010 0.000010 0.000010 0.000010 0.999915
0.000010 0.000010 0.000010 0.000010 0.000010 0.000010 0.000010 0.000010 0.999920
0.000010 0.000010 0.000010 0.000010 0.000010 0.000010 0.000010 0.000010 0.999920
0.000010 0.000010 0.000010 0.000010 0.000010 0.000010 0.000010 0.000010 0.999920
0.388085 0.003840 0.085705 0.325757 0.011656 0.031868 0.083145 0.026272 0.043673
0.246712 0.015379 0.141412 0.421130 0.000010 0.039101 0.036974 0.022052 0.077230
0.156632 0.005197 0.624626 0.113589 0.000010 0.000010 0.000010 0.047285 0.052642
0.000010 0.000010 0.999920 0.000010 0.000010 0.000010 0.000010 0.000010 0.000010
0.000010 0.000010 0.999920 0.000010 0.000010 0.000010 0.000010 0.000010 0.000010
0.145290 0.010136 0.669465 0.145260 0.000010 0.000010 0.000010 0.000010 0.029808
0.201596 0.024899 0.306518 0.357284 0.006090 0.000010 0.000010 0.032941 0.070651
0.000010 0.000010 0.999920 0.000010 0.000010 0.000010 0.000010 0.000010 0.000010
0.037300 0.017310 0.648914 0.094380 0.020944 0.061418 0.015649 0.047517 0.056569
0.133090 0.002674 0.584037 0.070074 0.000010 0.122475 0.000010 0.084338 0.003292
0.057531 0.000010 0.543682 0.234581 0.000010 0.084937 0.017032 0.019861 0.042357
0.000010 0.000010 0.999920 0.000010 0.000010 0.000010 0.000010 0.000010 0.000010
0.251503 0.018205 0.186383 0.380539 0.000010 0.016260 0.040639 0.038474 0.067986
0.000010 0.000010 0.866527 0.094638 0.000010 0.000010 0.000010 0.000010 0.038774
0.200574 0.007039 0.312403 0.384912 0.000010 0.041690 0.025450 0.015090 0.012831
0.184022 0.000010 0.429755 0.250453 0.000010 0.070683 0.010490 0.039883 0.014695
0.127092 0.007047 0.473088 0.315818 0.000010 0.052901 0.000010 0.024025 0.000010
0.000010 0.000010 0.988264 0.011666 0.000010 0.000010 0.000010 0.000010 0.000010
0.000010 0.000010 0.999920 0.000010 0.000010 0.000010 0.000010 0.000010 0.000010
0.000010 0.000010 0.999920 0.000010 0.000010 0.000010 0.000010 0.000010 0.000010
0.000010 0.000010 0.000010 0.999920 0.000010 0.000010 0.000010 0.000010 0.000010
0.000010 0.000010 0.000010 0.999920 0.000010 0.000010 0.000010 0.000010 0.000010
0.000010 0.000010 0.000010 0.999920 0.000010 0.000010 0.000010 0.000010 0.000010
0.000010 0.000010 0.000010 0.999920 0.000010 0.000010 0.000010 0.000010 0.000010
0.000010 0.000010 0.000010 0.999920 0.000010 0.000010 0.000010 0.000010 0.000010
0.000010 0.000010 0.000010 0.999920 0.000010 0.000010 0.000010 0.000010 0.000010
0.000010 0.000010 0.000010 0.999920 0.000010 0.000010 0.000010 0.000010 0.000010
0.000010 0.000010 0.000010 0.999920 0.000010 0.000010 0.000010 0.000010 0.000010
0.000010 0.001617 0.000010 0.980310 0.000010 0.000010 0.000010 0.000010 0.018014
0.000010 0.000010 0.000010 0.999920 0.000010 0.000010 0.000010 0.000010 0.000010
0.000010 0.000010 0.000010 0.999920 0.000010 0.000010 0.000010 0.000010 0.000010
0.000010 0.000010 0.000010 0.999920 0.000010 0.000010 0.000010 0.000010 0.000010
0.000010 0.000010 0.000010 0.999920 0.000010 0.000010 0.000010 0.000010 0.000010
0.000010 0.000010 0.000010 0.999920 0.000010 0.000010 0.000010 0.000010 0.000010
0.000010 0.000010 0.000010 0.999920 0.000010 0.000010 0.000010 0.000010 0.000010
0.000010 0.000010 0.000010 0.999920 0.000010 0.000010 0.000010 0.000010 0.000010
0.000010 0.000010 0.000010 0.999920 0.000010 0.000010 0.000010 0.000010 0.000010
0.000010 0.000010 0.000010 0.999920 0.000010 0.000010 0.000010 0.000010 0.000010
0.000010 0.000010 0.000010 0.999920 0.000010 0.000010 0.000010 0.000010 0.000010
0.000010 0.000010 0.000010 0.999920 0.000010 0.000010 0.000010 0.000010 0.000010
0.000010 0.000010 0.000010 0.000010 0.000010 0.000010 0.000010 0.999920 0.000010
0.000010 0.000010 0.000010 0.000010 0.000010 0.000010 0.000010 0.999920 0.000010
0.000010 0.000010 0.000010 0.000010 0.000010 0.000010 0.000010 0.999920 0.000010
0.018250 0.000010 0.000010 0.089284 0.000010 0.000010 0.000010 0.892406 0.000010
0.000010 0.000010 0.000010 0.000010 0.000010 0.000010 0.000010 0.999920 0.000010
0.000010 0.000010 0.000010 0.114617 0.000010 0.000010 0.010794 0.874529 0.000010
0.082516 0.006931 0.000010 0.116581 0.000010 0.000010 0.010668 0.765258 0.018016
0.000010 0.000010 0.000010 0.000010 0.000010 0.000010 0.000010 0.999920 0.000010
0.000010 0.000010 0.000010 0.000010 0.000010 0.000010 0.000010 0.999920 0.000010
0.000010 0.000010 0.000010 0.000010 0.000010 0.000010 0.000010 0.999920 0.000010
0.507369 0.029379 0.006215 0.078096 0.028275 0.000010 0.190783 0.103411 0.056463
0.139583 0.000010 0.000010 0.000010 0.000010 0.000010 0.860347 0.000010 0.000010
0.000010 0.000010 0.000010 0.000010 0.000010 0.000010 0.999920 0.000010 0.000010
0.000010 0.000010 0.000010 0.000010 0.000010 0.000010 0.999920 0.000010 0.000010
0.000010 0.000010 0.000010 0.000010 0.000010 0.000010 0.999920 0.000010 0.000010
0.102430 0.000010 0.000010 0.056302 0.000010 0.000010 0.824097 0.017121 0.000010
0.000010 0.000010 0.000010 0.000010 0.000010 0.000010 0.999920 0.000010 0.000010
0.110732 0.009272 0.000010 0.051073 0.000010 0.000010 0.804129 0.024754 0.000010
0.086789 0.015683 0.000010 0.026615 0.000010 0.000010 0.870862 0.000010 0.000010
0.083589 0.000010 0.000010 0.041207 0.000010 0.000010 0.875144 0.000010 0.000010
0.105246 0.000010 0.000010 0.054709 0.000010 0.000010 0.839984 0.000010 0.000010
0.000010 0.000010 0.000010 0.000010 0.000010 0.000010 0.999920 0.000010 0.000010
0.000010 0.000010 0.000010 0.000010 0.000010 0.000010 0.999920 0.000010 0.000010
0.000010 0.000010 0.000010 0.000010 0.000010 0.000010 0.999920 0.000010 0.000010
0.000010 0.000010 0.000010 0.000010 0.000010 0.000010 0.999920 0.000010 0.000010
0.249996 0.000010 0.000010 0.014953 0.000010 0.000010 0.693182 0.040339 0.001490
0.000010 0.000010 0.000010 0.000010 0.000010 0.000010 0.999920 0.000010 0.000010
0.000010 0.000010 0.000010 0.000010 0.000010 0.000010 0.999920 0.000010 0.000010
0.585741 0.007125 0.017287 0.057133 0.029297 0.048361 0.095590 0.129800 0.029666
0.000010 0.000010 0.000010 0.000010 0.000010 0.000010 0.999920 0.000010 0.000010
0.469716 0.002405 0.057732 0.081909 0.007741 0.087587 0.095774 0.137045 0.060092
0.000010 0.000010 0.000010 0.000010 0.000010 0.000010 0.999920 0.000010 0.000010
0.000010 0.000010 0.000010 0.000010 0.000010 0.000010 0.999920 0.000010 0.000010
0.453771 0.000010 0.068010 0.074331 0.026857 0.068895 0.109253 0.142038 0.056835
0.129910 0.000010 0.000010 0.002925 0.000010 0.000010 0.867105 0.000010 0.000010
0.471043 0.003229 0.041974 0.000010 0.025401 0.155348 0.082725 0.197671 0.022599
0.410397 0.009861 0.069223 0.000010 0.003413 0.144676 0.091402 0.246273 0.024745
0.381755 0.000907 0.081295 0.000010 0.000010 0.152673 0.093528 0.247640 0.042181
0.999079 0.000851 0.000010 0.000010 0.000010 0.000010 0.000010 0.000010 0.000010
0.722084 0.008069 0.000010 0.081349 0.000010 0.000010 0.117211 0.071248 0.000010
0.805073 0.022395 0.000010 0.042232 0.008936 0.000010 0.076245 0.008912 0.036188
0.804078 0.000010 0.000010 0.000010 0.000010 0.195852 0.000010 0.000010 0.000010
0.999920 0.000010 0.000010 0.000010 0.000010 0.000010 0.000010 0.000010 0.000010
0.824153 0.008151 0.000010 0.048682 0.000016 0.000010 0.058346 0.010023 0.050609
0.837079 0.000010 0.000010 0.000010 0.000010 0.148910 0.000010 0.013951 0.000010
0.804290 0.000010 0.000010 0.000010 0.000010 0.195640 0.000010 0.000010 0.000010
0.999917 0.000010 0.000010 0.000010 0.000010 0.000013 0.000010 0.000010 0.000010
0.999920 0.000010 0.000010 0.000010 0.000010 0.000010 0.000010 0.000010 0.000010
0.838651 0.000010 0.000010 0.117898 0.000010 0.000010 0.019496 0.000010 0.023905
0.979097 0.020833 0.000010 0.000010 0.000010 0.000010 0.000010 0.000010 0.000010
0.688610 0.028036 0.000010 0.151203 0.000010 0.000010 0.050149 0.024182 0.057790
0.999920 0.000010 0.000010 0.000010 0.000010 0.000010 0.000010 0.000010 0.000010
0.999920 0.000010 0.000010 0.000010 0.000010 0.000010 0.000010 0.000010 0.000010
0.999570 0.000360 0.000010 0.000010 0.000010 0.000010 0.000010 0.000010 0.000010
0.804123 0.000010 0.000010 0.130651 0.000010 0.000010 0.042962 0.000010 0.022213
0.999920 0.000010 0.000010 0.000010 0.000010 0.000010 0.000010 0.000010 0.000010
0.999920 0.000010 0.000010 0.000010 0.000010 0.000010 0.000010 0.000010 0.000010
0.640690 0.011850 0.005563 0.140650 0.005755 0.000010 0.082532 0.070556 0.042394
0.681439 0.018297 0.000010 0.045742 0.002634 0.000010 0.100849 0.084168 0.066851
0.677372 0.000010 0.000010 0.084098 0.009731 0.000010 0.123914 0.057913 0.046942
0.724733 0.001940 0.000010 0.002694 0.026997 0.000010 0.131909 0.053915 0.057792
0.587175 0.001758 0.000010 0.097763 0.028898 0.000010 0.088188 0.105771 0.090427
0.729878 0.013402 0.000010 0.000010 0.004710 0.000010 0.135695 0.050977 0.065308
0.678371 0.004456 0.000010 0.044669 0.000010 0.000010 0.140859 0.054092 0.077523
0.740579 0.008850 0.000010 0.030228 0.009453 0.000010 0.103321 0.060578 0.046972
0.617243 0.031199 0.000010 0.065463 0.023557 0.000010 0.079725 0.073371 0.109423
0.561152 0.004555 0.013815 0.106771 0.039560 0.000010 0.096004 0.080773 0.097360
0.604155 0.010510 0.000010 0.072074 0.043470 0.000010 0.101187 0.069525 0.099058
0.648850 0.008602 0.000010 0.053348 0.016418 0.000010 0.123869 0.078429 0.070463
0.661996 0.000010 0.000010 0.049103 0.026772 0.000010 0.110675 0.115040 0.036383
0.540317 0.027751 0.000010 0.105809 0.045179 0.001187 0.127217 0.083975 0.068555
0.561347 0.000010 0.000010 0.099768 0.036167 0.000010 0.121759 0.076373 0.104556
0.587844 0.012734 0.005256 0.018226 0.018366 0.049827 0.122863 0.140233 0.044652
0.640219 0.008214 0.000010 0.089694 0.001300 0.000010 0.113507 0.109128 0.037918
0.614291 0.000010 0.000010 0.103147 0.011931 0.000010 0.114318 0.118888 0.037395
0.666182 0.015501 0.000010 0.000818 0.027194 0.000010 0.108714 0.098420 0.083151
0.687873 0.018823 0.000010 0.054106 0.000010 0.000010 0.103071 0.064777 0.071320
0.612666 0.000010 0.000010 0.102949 0.011381 0.000010 0.111658 0.096008 0.065307
0.561177 0.018634 0.000010 0.115966 0.031234 0.000988 0.106823 0.083002 0.082167
0.569370 0.019911 0.000010 0.079907 0.016649 0.000010 0.136405 0.091992 0.085746
0.808067 0.000010 0.000010 0.175357 0.000010 0.000010 0.016517 0.000010 0.000010
0.748082 0.000671 0.000010 0.177329 0.000010 0.000010 0.071458 0.002419 0.000010
0.701460 0.011999 0.000010 0.186632 0.000010 0.000010 0.063130 0.000010 0.036739
0.695641 0.011291 0.000010 0.199196 0.000010 0.000010 0.053955 0.000010 0.039876
0.584396 0.010691 0.055609 0.120313 0.000010 0.112634 0.002791 0.073788 0.039770
0.812042 0.011694 0.000010 0.166428 0.000010 0.000010 0.000010 0.009786 0.000010
0.404729 0.025443 0.084338 0.126429 0.000010 0.086204 0.105645 0.120715 0.046486
0.570306 0.018443 0.000010 0.171169 0.018406 0.000010 0.095004 0.075199 0.051452
0.652676 0.026412 0.000010 0.184137 0.000010 0.000010 0.085387 0.025728 0.025629
0.519482 0.019763 0.000010 0.204369 0.039914 0.000010 0.050131 0.072286 0.094035
0.680924 0.023596 0.000010 0.159651 0.000010 0.000010 0.068164 0.047472 0.020163
0.672095 0.025162 0.001692 0.187859 0.000010 0.000010 0.019427 0.073961 0.019783
0.582064 0.000010 0.000010 0.166806 0.031476 0.000010 0.125877 0.032905 0.060841
0.559432 0.003006 0.000010 0.166720 0.018507 0.000010 0.152275 0.040911 0.059129
0.558302 0.012436 0.000010 0.159970 0.027391 0.000010 0.139877 0.063152 0.038852
0.575415 0.000010 0.000010 0.184961 0.009697 0.000010 0.126442 0.084261 0.019193
0.506184 0.014255 0.000010 0.176963 0.000010 0.000010 0.159815 0.055321 0.087433
0.119753 0.022929 0.000010 0.111287 0.000010 0.000010 0.726390 0.019602 0.000010
0.063761 0.010060 0.000010 0.022337 0.000010 0.000010 0.903791 0.000010 0.000010
0.521411 0.022148 0.000010 0.168728 0.014178 0.000680 0.119887 0.058130 0.094828
0.360707 0.018409 0.000010 0.155266 0.000010 0.019268 0.388894 0.057425 0.000010
0.372819 0.425087 0.000010 0.077426 0.000010 0.000010 0.108269 0.005651 0.010719
0.109198 0.000010 0.000010 0.000010 0.021717 0.049317 0.040546 0.779182 0.000010
0.000010 0.000010 0.000010 0.000010 0.000010 0.000010 0.000010 0.999920 0.000010
0.218772 0.001457 0.000010 0.000010 0.000010 0.014823 0.353404 0.411504 0.000010
0.000010 0.000010 0.000010 0.000010 0.000010 0.000010 0.000010 0.999920 0.000010
0.481675 0.006664 0.036649 0.071523 0.035902 0.022273 0.098464 0.202242 0.044607
0.459622 0.006542 0.037221 0.011422 0.027302 0.132196 0.072661 0.206022 0.047013
0.471704 0.004111 0.071179 0.026829 0.040273 0.072242 0.117879 0.172501 0.023282
0.047226 0.000010 0.000010 0.000010 0.000010 0.044731 0.009432 0.898561 0.000010
0.105991 0.001610 0.042587 0.000010 0.014965 0.061324 0.020370 0.717972 0.035171
0.000010 0.000010 0.000010 0.000010 0.000010 0.000010 0.000010 0.999920 0.000010
0.458323 0.000597 0.024626 0.007816 0.041762 0.075888 0.113771 0.240889 0.036329
0.464645 0.000010 0.032060 0.084240 0.000010 0.129232 0.085436 0.198126 0.006241
0.595996 0.032055 0.000010 0.131520 0.024837 0.000010 0.075339 0.081286 0.058947
0.515016 0.041426 0.000010 0.157481 0.026723 0.000010 0.137085 0.088803 0.033446
0.999920 0.000010 0.000010 0.000010 0.000010 0.000010 0.000010 0.000010 0.000010
0.960996 0.030904 0.000010 0.000010 0.000010 0.000010 0.008040 0.000010 0.000010
0.530397 0.030063 0.000010 0.108521 0.019736 0.000010 0.159547 0.075572 0.076145
0.999920 0.000010 0.000010 0.000010 0.000010 0.000010 0.000010 0.000010 0.000010
0.853037 0.008819 0.000010 0.058416 0.000010 0.000010 0.079678 0.000010 0.000010
0.684277 0.040775 0.000010 0.124542 0.000010 0.000010 0.093977 0.020376 0.036023
0.177227 0.013593 0.000010 0.080798 0.000010 0.000010 0.728333 0.000010 0.000010
0.226951 0.699809 0.000010 0.010605 0.000010 0.000010 0.062585 0.000010 0.000010
0.626576 0.000010 0.000010 0.082284 0.014155 0.000010 0.140638 0.098404 0.037913
0.656774 0.015594 0.000010 0.061776 0.002095 0.000010 0.130287 0.096617 0.036837
0.620278 0.019158 0.000010 0.066457 0.000010 0.000010 0.165070 0.103947 0.025059
0.564753 0.020118 0.004955 0.114672 0.015296 0.000010 0.152660 0.071288 0.056247
0.594020 0.015147 0.000010 0.083665 0.010795 0.000010 0.145197 0.091225 0.059932
0.995603 0.004327 0.000010 0.000010 0.000010 0.000010 0.000010 0.000010 0.000010
0.993036 0.006894 0.000010 0.000010 0.000010 0.000010 0.000010 0.000010 0.000010
0.533776 0.016782 0.020030 0.135086 0.032436 0.016317 0.101033 0.084778 0.059763
0.729407 0.000010 0.000010 0.044525 0.002700 0.000010 0.080773 0.101362 0.041202
0.725974 0.004946 0.000010 0.077797 0.010469 0.000010 0.083166 0.094169 0.003458
0.654187 0.012191 0.000010 0.042362 0.000010 0.035779 0.108132 0.115712 0.031616
0.580957 0.031989 0.006765 0.097151 0.000010 0.000010 0.143792 0.071633 0.067693
0.583784 0.021474 0.003294 0.081694 0.012521 0.000010 0.147111 0.117063 0.033049
0.743719 0.000010 0.000010 0.028023 0.000010 0.000010 0.124583 0.051467 0.052168
0.780640 0.000010 0.000010 0.027305 0.000010 0.000010 0.108758 0.041546 0.041711
0.579772 0.012214 0.000010 0.121432 0.011335 0.000010 0.160623 0.050907 0.063696
0.611544 0.000010 0.000011 0.106054 0.022247 0.000010 0.120780 0.062546 0.076798
0.535769 0.008108 0.000010 0.167525 0.012521 0.000010 0.141528 0.072615 0.061914
0.584697 0.012954 0.000010 0.090336 0.000011 0.000010 0.186278 0.072427 0.053277
0.574554 0.023797 0.012929 0.081552 0.000010 0.000010 0.117637 0.112026 0.077485
0.349090 0.024685 0.027512 0.066545 0.316097 0.000010 0.078760 0.060833 0.076468
0.256485 0.009192 0.013379 0.028475 0.602082 0.032414 0.021248 0.023548 0.013178
0.254663 0.021356 0.000010 0.000010 0.680866 0.000010 0.043064 0.000010 0.000010
0.284633 0.017156 0.032917 0.015729 0.585627 0.000010 0.000242 0.030029 0.033657
0.291620 0.000010 0.000010 0.007599 0.681915 0.000010 0.000010 0.000010 0.018816
0.313815 0.005621 0.000010 0.036620 0.611334 0.000010 0.000010 0.000010 0.032569
0.304425 0.006670 0.000010 0.000010 0.649069 0.000010 0.021206 0.000010 0.018590
0.274439 0.014163 0.000010 0.005441 0.681464 0.000010 0.000747 0.000010 0.023716
0.266951 0.016400 0.000010 0.031046 0.627383 0.000010 0.000010 0.005779 0.052410
0.296725 0.018638 0.000010 0.012692 0.671894 0.000010 0.000010 0.000010 0.000010
0.299726 0.010774 0.000010 0.000010 0.626636 0.000010 0.017721 0.000010 0.045103
0.269981 0.000010 0.000010 0.047427 0.588660 0.000010 0.032901 0.000010 0.060991
0.291715 0.002076 0.000010 0.000010 0.663774 0.000010 0.005060 0.000010 0.037335
0.048778 0.015579 0.000010 0.048496 0.855646 0.000010 0.021645 0.000010 0.009825
0.054055 0.000010 0.000010 0.000010 0.945875 0.000010 0.000010 0.000010 0.000010
0.000010 0.000010 0.000010 0.000019 0.999909 0.000010 0.000010 0.000012 0.000010
0.000010 0.000010 0.000010 0.000013 0.999912 0.000010 0.000010 0.000015 0.000010
0.000010 0.007836 0.000010 0.000010 0.992094 0.000010 0.000010 0.000010 0.000010
0.000010 0.004368 0.000010 0.000010 0.995562 0.000010 0.000010 0.000010 0.000010
0.000010 0.000010 0.000010 0.000010 0.999920 0.000010 0.000010 0.000010 0.000010
0.000010 0.000010 0.000010 0.000010 0.999920 0.000010 0.000010 0.000010 0.000010
0.000010 0.000010 0.000010 0.000010 0.999920 0.000010 0.000010 0.000010 0.000010
0.000010 0.000010 0.000010 0.000010 0.999920 0.000010 0.000010 0.000010 0.000010
0.000010 0.000010 0.000010 0.000010 0.999920 0.000010 0.000010 0.000010 0.000010
0.000010 0.000010 0.000010 0.000010 0.999920 0.000010 0.000010 0.000010 0.000010
0.000010 0.000010 0.000010 0.000010 0.999920 0.000010 0.000010 0.000010 0.000010
0.095582 0.000010 0.000010 0.000010 0.819355 0.000010 0.032946 0.000010 0.052067
0.144558 0.015954 0.009135 0.040611 0.596858 0.000010 0.005069 0.053185 0.134620
0.015548 0.003157 0.000010 0.071894 0.868861 0.000010 0.009279 0.000010 0.031232
0.072308 0.004648 0.000010 0.006339 0.788457 0.009787 0.022803 0.007979 0.087670
0.000010 0.000010 0.000010 0.000010 0.999920 0.000010 0.000010 0.000010 0.000010
0.000010 0.000010 0.000010 0.000010 0.999920 0.000010 0.000010 0.000010 0.000010
0.076138 0.000010 0.000010 0.029232 0.807998 0.000010 0.066335 0.013931 0.006335
0.062629 0.010549 0.000010 0.000010 0.900385 0.000010 0.000010 0.025115 0.001283
0.058852 0.000010 0.000010 0.008629 0.833735 0.000010 0.030103 0.000010 0.068641
0.303440 0.002574 0.000010 0.051069 0.197361 0.000010 0.002579 0.037940 0.405017
0.235103 0.000010 0.050314 0.029164 0.234055 0.000010 0.015528 0.022429 0.413387
0.201469 0.015498 0.000010 0.080713 0.208730 0.000010 0.053683 0.048538 0.391350
0.256159 0.000010 0.000010 0.020628 0.241192 0.000010 0.070208 0.026369 0.385413
0.272822 0.000010 0.026745 0.046151 0.227222 0.035131 0.036674 0.011853 0.343391
0.012618 0.000619 0.000010 0.000010 0.622821 0.153325 0.034807 0.000010 0.175780
0.000010 0.000010 0.000011 0.000010 0.000010 0.999919 0.000010 0.000010 0.000010
0.000010 0.000010 0.000010 0.000015 0.000010 0.999906 0.000019 0.000010 0.000010
0.000010 0.000010 0.000010 0.000015 0.000010 0.999906 0.000019 0.000010 0.000010
0.000010 0.000010 0.000010 0.000010 0.000010 0.736324 0.000010 0.115368 0.148249
0.000010 0.000010 0.000010 0.000010 0.000010 0.736078 0.000010 0.114460 0.149402
0.209967 0.001654 0.000010 0.064512 0.312925 0.009585 0.075424 0.015371 0.310552
0.007909 0.003752 0.168892 0.027020 0.181559 0.438578 0.012803 0.111520 0.047968
0.102499 0.009794 0.075129 0.030655 0.433094 0.130200 0.038876 0.053765 0.125989
0.180770 0.000500 0.000010 0.023246 0.314009 0.000010 0.071084 0.003337 0.407035
0.210772 0.000010 0.003282 0.049051 0.306846 0.000010 0.055742 0.000010 0.374277
0.416643 0.000586 0.000010 0.000010 0.181899 0.000010 0.034405 0.000010 0.366426
0.416161 0.007268 0.000010 0.029768 0.162872 0.000010 0.014303 0.000010 0.369598
0.270926 0.013195 0.000010 0.017000 0.272331 0.000010 0.048763 0.012080 0.365684
0.248537 0.000010 0.000010 0.010971 0.336617 0.000010 0.043766 0.007711 0.352370
