# Supplementary material for: Genetic analysis of Thai cattle reveals a Southeast Asian indicine ancestry
Source: PeerJ. 2015 Oct 27;3:e1318. doi: 10.7717/peerj.1318 (PMC4627918; doi:10.7717/peerj.1318)
Supplement: Dataset S2 — The Q values inferred by ADMIXTURE for each modeled K are shown for each individual, which are labeled according to breed information. The data are organized into three folders, each of which represents the ADMIXTURE experiments described in Fig. S5. [file peerj-03-1318-s007.zip › SupplementDataS7/28experiments/experiment_13/10.Q]

0.000010 0.000010 0.999910 0.000010 0.000010 0.000010 0.000010 0.000010 0.000010 0.000010
0.000010 0.000010 0.999910 0.000010 0.000010 0.000010 0.000010 0.000010 0.000010 0.000010
0.000010 0.000010 0.999903 0.000010 0.000010 0.000010 0.000010 0.000010 0.000017 0.000010
0.000010 0.000010 0.999910 0.000010 0.000010 0.000010 0.000010 0.000010 0.000010 0.000010
0.000010 0.000010 0.999910 0.000010 0.000010 0.000010 0.000010 0.000010 0.000010 0.000010
0.000010 0.000010 0.999910 0.000010 0.000010 0.000010 0.000010 0.000010 0.000010 0.000010
0.000010 0.000010 0.999910 0.000010 0.000010 0.000010 0.000010 0.000010 0.000010 0.000010
0.000010 0.000010 0.999910 0.000010 0.000010 0.000010 0.000010 0.000010 0.000010 0.000010
0.602437 0.000010 0.196123 0.000010 0.000010 0.025559 0.175821 0.000010 0.000010 0.000010
0.606244 0.026864 0.192805 0.000010 0.000010 0.000010 0.174027 0.000010 0.000010 0.000010
0.235699 0.702865 0.000010 0.000010 0.000010 0.004355 0.057021 0.000010 0.000010 0.000010
0.000010 0.999910 0.000010 0.000010 0.000010 0.000010 0.000010 0.000010 0.000010 0.000010
0.000010 0.999910 0.000010 0.000010 0.000010 0.000010 0.000010 0.000010 0.000010 0.000010
0.000010 0.999910 0.000010 0.000010 0.000010 0.000010 0.000010 0.000010 0.000010 0.000010
0.000010 0.999910 0.000010 0.000010 0.000010 0.000010 0.000010 0.000010 0.000010 0.000010
0.084930 0.893290 0.000010 0.000010 0.000010 0.000010 0.021711 0.000010 0.000010 0.000010
0.000010 0.999910 0.000010 0.000010 0.000010 0.000010 0.000010 0.000010 0.000010 0.000010
0.000010 0.929472 0.011823 0.000010 0.000010 0.000010 0.000010 0.000010 0.000010 0.058634
0.000010 0.999910 0.000010 0.000010 0.000010 0.000010 0.000010 0.000010 0.000010 0.000010
0.000010 0.999910 0.000010 0.000010 0.000010 0.000010 0.000010 0.000010 0.000010 0.000010
0.000010 0.999910 0.000010 0.000010 0.000010 0.000010 0.000010 0.000010 0.000010 0.000010
0.000010 0.999910 0.000010 0.000010 0.000010 0.000010 0.000010 0.000010 0.000010 0.000010
0.000010 0.999910 0.000010 0.000010 0.000010 0.000010 0.000010 0.000010 0.000010 0.000010
0.000010 0.999910 0.000010 0.000010 0.000010 0.000010 0.000010 0.000010 0.000010 0.000010
0.202183 0.742662 0.000010 0.002993 0.000010 0.013776 0.009691 0.009527 0.000010 0.019137
0.000010 0.999910 0.000010 0.000010 0.000010 0.000010 0.000010 0.000010 0.000010 0.000010
0.000010 0.999910 0.000010 0.000010 0.000010 0.000010 0.000010 0.000010 0.000010 0.000010
0.000010 0.999910 0.000010 0.000010 0.000010 0.000010 0.000010 0.000010 0.000010 0.000010
0.000010 0.999910 0.000010 0.000010 0.000010 0.000010 0.000010 0.000010 0.000010 0.000010
0.000010 0.999910 0.000010 0.000010 0.000010 0.000010 0.000010 0.000010 0.000010 0.000010
0.619872 0.053796 0.005024 0.000145 0.030021 0.036152 0.107517 0.028295 0.007053 0.112123
0.596437 0.082160 0.014841 0.000010 0.034724 0.041403 0.050446 0.000010 0.000205 0.179764
0.239447 0.061544 0.006614 0.000010 0.000010 0.056537 0.000010 0.004579 0.000010 0.631239
0.000010 0.000010 0.000010 0.000010 0.000010 0.000010 0.000010 0.000010 0.000010 0.999910
0.000010 0.000010 0.000010 0.000010 0.000010 0.000010 0.000010 0.000010 0.000010 0.999910
0.273154 0.034829 0.010366 0.000010 0.000010 0.009740 0.000358 0.000010 0.000010 0.671513
0.529465 0.076155 0.025567 0.000010 0.000010 0.037352 0.008310 0.006814 0.000739 0.315578
0.000010 0.000010 0.000010 0.000010 0.000010 0.000010 0.000010 0.000010 0.000010 0.999910
0.123914 0.062578 0.018058 0.000010 0.058994 0.014018 0.012777 0.027449 0.027619 0.654583
0.173214 0.007702 0.002532 0.000010 0.115126 0.039946 0.000010 0.012129 0.062867 0.586463
0.290991 0.047901 0.000010 0.000010 0.081427 0.002206 0.013004 0.000010 0.015909 0.548532
0.000010 0.000010 0.000010 0.000010 0.000010 0.000010 0.000010 0.000010 0.000010 0.999910
0.587677 0.075979 0.019397 0.001465 0.010373 0.028131 0.056663 0.000010 0.024077 0.196229
0.074724 0.049009 0.000010 0.000010 0.000010 0.003130 0.000010 0.000010 0.000010 0.873077
0.555462 0.012368 0.005971 0.000010 0.040535 0.036786 0.031357 0.000010 0.000010 0.317491
0.418164 0.019545 0.000010 0.000010 0.063254 0.003874 0.019991 0.000010 0.044315 0.430828
0.435180 0.000010 0.005621 0.000010 0.053008 0.032532 0.000010 0.000010 0.000010 0.473609
0.007702 0.000010 0.000010 0.000010 0.000010 0.000010 0.000010 0.000010 0.000010 0.992218
0.000010 0.000010 0.000010 0.000013 0.000010 0.000010 0.000010 0.000010 0.000010 0.999907
0.000010 0.000010 0.000010 0.000010 0.000010 0.000010 0.000010 0.000010 0.000010 0.999910
0.999907 0.000010 0.000013 0.000010 0.000010 0.000010 0.000010 0.000010 0.000010 0.000010
0.999910 0.000010 0.000010 0.000010 0.000010 0.000010 0.000010 0.000010 0.000010 0.000010
0.991558 0.000010 0.008362 0.000010 0.000010 0.000010 0.000010 0.000010 0.000010 0.000010
0.999910 0.000010 0.000010 0.000010 0.000010 0.000010 0.000010 0.000010 0.000010 0.000010
0.999910 0.000010 0.000010 0.000010 0.000010 0.000010 0.000010 0.000010 0.000010 0.000010
0.999910 0.000010 0.000010 0.000010 0.000010 0.000010 0.000010 0.000010 0.000010 0.000010
0.999910 0.000010 0.000010 0.000010 0.000010 0.000010 0.000010 0.000010 0.000010 0.000010
0.999910 0.000010 0.000010 0.000010 0.000010 0.000010 0.000010 0.000010 0.000010 0.000010
0.960898 0.039018 0.000014 0.000010 0.000010 0.000010 0.000010 0.000010 0.000010 0.000010
0.999910 0.000010 0.000010 0.000010 0.000010 0.000010 0.000010 0.000010 0.000010 0.000010
0.999910 0.000010 0.000010 0.000010 0.000010 0.000010 0.000010 0.000010 0.000010 0.000010
0.999910 0.000010 0.000010 0.000010 0.000010 0.000010 0.000010 0.000010 0.000010 0.000010
0.986378 0.000010 0.000010 0.000010 0.000010 0.013542 0.000010 0.000010 0.000010 0.000010
0.999910 0.000010 0.000010 0.000010 0.000010 0.000010 0.000010 0.000010 0.000010 0.000010
0.999910 0.000010 0.000010 0.000010 0.000010 0.000010 0.000010 0.000010 0.000010 0.000010
0.950901 0.000010 0.004164 0.000010 0.000010 0.041020 0.003854 0.000010 0.000010 0.000010
0.999910 0.000010 0.000010 0.000010 0.000010 0.000010 0.000010 0.000010 0.000010 0.000010
0.996618 0.003300 0.000010 0.000012 0.000010 0.000010 0.000010 0.000010 0.000010 0.000010
0.999910 0.000010 0.000010 0.000010 0.000010 0.000010 0.000010 0.000010 0.000010 0.000010
0.982451 0.000010 0.000010 0.000010 0.000010 0.017469 0.000010 0.000010 0.000010 0.000010
0.000010 0.000010 0.000010 0.000010 0.000010 0.999910 0.000010 0.000010 0.000010 0.000010
0.000010 0.000010 0.000010 0.000010 0.000010 0.999910 0.000010 0.000010 0.000010 0.000010
0.000010 0.000010 0.000010 0.000010 0.000010 0.999910 0.000010 0.000010 0.000010 0.000010
0.000010 0.000010 0.000010 0.000010 0.000010 0.999907 0.000013 0.000010 0.000010 0.000010
0.000010 0.000010 0.000010 0.000010 0.000010 0.999910 0.000010 0.000010 0.000010 0.000010
0.000010 0.000010 0.000010 0.000010 0.000010 0.999910 0.000010 0.000010 0.000010 0.000010
0.071083 0.000010 0.000010 0.000010 0.000010 0.928837 0.000010 0.000010 0.000010 0.000010
0.000010 0.000010 0.000010 0.000010 0.000010 0.999910 0.000010 0.000010 0.000010 0.000010
0.000010 0.000010 0.000010 0.000010 0.000010 0.999910 0.000010 0.000010 0.000010 0.000010
0.000010 0.000010 0.000010 0.000010 0.000010 0.999910 0.000010 0.000010 0.000010 0.000010
0.447785 0.070313 0.030616 0.002352 0.000010 0.104077 0.237566 0.055396 0.046250 0.005635
0.089409 0.000010 0.000011 0.000010 0.000010 0.021775 0.888746 0.000010 0.000010 0.000010
0.000010 0.000010 0.000010 0.000010 0.000010 0.000010 0.999910 0.000010 0.000010 0.000010
0.000010 0.000010 0.000010 0.000010 0.000010 0.000010 0.999910 0.000010 0.000010 0.000010
0.000010 0.000010 0.000010 0.000010 0.000010 0.000010 0.999910 0.000010 0.000010 0.000010
0.124426 0.000010 0.000010 0.000010 0.000010 0.036973 0.838531 0.000010 0.000010 0.000010
0.000010 0.000010 0.000010 0.000010 0.000010 0.000010 0.999910 0.000010 0.000010 0.000010
0.122985 0.000010 0.008453 0.000010 0.000010 0.054548 0.813954 0.000010 0.000010 0.000010
0.086521 0.000010 0.015407 0.000010 0.000010 0.010950 0.886522 0.000550 0.000010 0.000010
0.100920 0.000010 0.000010 0.000010 0.000010 0.003375 0.895635 0.000010 0.000010 0.000010
0.146683 0.000010 0.000010 0.000010 0.000010 0.000010 0.853237 0.000010 0.000010 0.000010
0.000010 0.000010 0.000010 0.000010 0.000010 0.000010 0.999910 0.000010 0.000010 0.000010
0.000010 0.000010 0.000010 0.000010 0.000010 0.000010 0.999910 0.000010 0.000010 0.000010
0.000010 0.000010 0.000010 0.000010 0.000010 0.000010 0.999910 0.000010 0.000010 0.000010
0.000010 0.000010 0.000010 0.000010 0.000010 0.000010 0.999910 0.000010 0.000010 0.000010
0.202313 0.010243 0.000010 0.000010 0.000010 0.055719 0.729490 0.002185 0.000010 0.000010
0.000010 0.000010 0.000010 0.000010 0.000010 0.000010 0.999910 0.000010 0.000010 0.000010
0.000010 0.000010 0.000010 0.000010 0.000010 0.000010 0.999910 0.000010 0.000010 0.000010
0.469173 0.053560 0.008322 0.000010 0.030905 0.064286 0.134867 0.078690 0.151984 0.008205
0.000010 0.000010 0.000010 0.000010 0.000010 0.000010 0.999910 0.000010 0.000010 0.000010
0.415578 0.075428 0.004616 0.000010 0.061369 0.056527 0.125944 0.046409 0.159772 0.054346
0.000010 0.000010 0.000010 0.000010 0.000010 0.000010 0.999910 0.000010 0.000010 0.000010
0.000010 0.000010 0.000010 0.000010 0.000010 0.000010 0.999910 0.000010 0.000010 0.000010
0.399818 0.083535 0.000010 0.000010 0.048002 0.045988 0.141651 0.053106 0.171771 0.056110
0.099828 0.000010 0.000010 0.000010 0.000010 0.014424 0.885678 0.000010 0.000010 0.000010
0.326082 0.040521 0.002300 0.015009 0.110645 0.044729 0.115325 0.037104 0.269392 0.038893
0.254105 0.054791 0.006773 0.000010 0.080677 0.037316 0.114006 0.039879 0.350820 0.061622
0.221302 0.077237 0.000010 0.000010 0.088814 0.035696 0.113970 0.022691 0.364027 0.076243
0.880706 0.000010 0.016193 0.000010 0.000010 0.033207 0.060659 0.009186 0.000010 0.000010
0.639462 0.012453 0.012076 0.000010 0.000010 0.099732 0.188878 0.026869 0.020502 0.000010
0.644942 0.048990 0.025397 0.000010 0.000010 0.040387 0.146318 0.063294 0.030642 0.000010
0.785386 0.000010 0.000010 0.000010 0.214534 0.000010 0.000010 0.000010 0.000010 0.000010
0.881720 0.000277 0.000011 0.000010 0.000010 0.066966 0.050975 0.000010 0.000010 0.000010
0.690460 0.066273 0.011982 0.006192 0.000010 0.046591 0.119494 0.042949 0.016038 0.000010
0.698333 0.000010 0.000010 0.000010 0.144047 0.036780 0.066098 0.000010 0.054692 0.000010
0.785620 0.000010 0.000010 0.000010 0.214300 0.000010 0.000010 0.000010 0.000010 0.000010
0.909331 0.000010 0.000010 0.000010 0.000010 0.042023 0.048576 0.000010 0.000010 0.000010
0.829477 0.005386 0.000010 0.000010 0.000010 0.060914 0.074408 0.029764 0.000010 0.000010
0.824084 0.049141 0.000010 0.000010 0.000010 0.048537 0.068174 0.010014 0.000010 0.000010
0.976523 0.000010 0.023397 0.000010 0.000010 0.000010 0.000010 0.000010 0.000010 0.000010
0.731228 0.080636 0.029354 0.001049 0.000010 0.057050 0.087683 0.012970 0.000010 0.000010
0.999910 0.000010 0.000010 0.000010 0.000010 0.000010 0.000010 0.000010 0.000010 0.000010
0.999219 0.000010 0.000701 0.000010 0.000010 0.000010 0.000010 0.000010 0.000010 0.000010
0.999910 0.000010 0.000010 0.000010 0.000010 0.000010 0.000010 0.000010 0.000010 0.000010
0.795842 0.034331 0.000010 0.000010 0.000010 0.071564 0.069084 0.029129 0.000010 0.000010
0.995017 0.000010 0.004903 0.000010 0.000010 0.000010 0.000010 0.000010 0.000010 0.000010
0.999910 0.000010 0.000010 0.000010 0.000010 0.000010 0.000010 0.000010 0.000010 0.000010
0.670058 0.055333 0.014856 0.000010 0.000010 0.083582 0.118493 0.033817 0.022708 0.001134
0.530135 0.099081 0.019330 0.000010 0.000016 0.093364 0.156223 0.057186 0.044645 0.000010
0.580893 0.078878 0.000010 0.012423 0.000010 0.075979 0.180144 0.034224 0.037428 0.000010
0.534651 0.086060 0.005270 0.021336 0.000010 0.066676 0.198172 0.042225 0.045591 0.000010
0.521941 0.113699 0.003728 0.000010 0.000017 0.117556 0.131678 0.070649 0.040713 0.000010
0.538312 0.078601 0.009429 0.000010 0.000010 0.055092 0.210327 0.051332 0.056877 0.000010
0.549160 0.093502 0.006634 0.000010 0.000010 0.060494 0.209182 0.033566 0.047432 0.000010
0.548652 0.076532 0.012664 0.000010 0.000010 0.092169 0.171848 0.067415 0.030690 0.000010
0.532477 0.129167 0.035029 0.018023 0.000010 0.073894 0.131802 0.036224 0.043365 0.000010
0.534432 0.113160 0.006191 0.014630 0.000010 0.066296 0.143086 0.053050 0.064064 0.005082
0.512256 0.116557 0.008663 0.000010 0.000010 0.066610 0.152418 0.087805 0.055660 0.000010
0.537560 0.092333 0.010097 0.000010 0.000010 0.097168 0.164783 0.066055 0.031973 0.000010
0.519102 0.064060 0.000010 0.000010 0.000010 0.110385 0.163719 0.077266 0.065428 0.000010
0.483504 0.088529 0.030335 0.008534 0.000010 0.077349 0.172138 0.066780 0.072812 0.000010
0.517547 0.122408 0.001506 0.000367 0.000010 0.066534 0.165027 0.065943 0.060648 0.000010
0.436252 0.063264 0.015287 0.000010 0.030970 0.061355 0.169410 0.077564 0.142258 0.003630
0.538867 0.067397 0.007818 0.000010 0.000010 0.066847 0.166454 0.042004 0.110583 0.000010
0.536616 0.069374 0.000403 0.000010 0.000010 0.085256 0.168184 0.036462 0.103674 0.000010
0.475492 0.102836 0.017285 0.000020 0.000010 0.080556 0.163542 0.085235 0.075014 0.000010
0.576923 0.094794 0.015257 0.000010 0.000010 0.073030 0.164359 0.033456 0.042151 0.000010
0.562207 0.083405 0.004713 0.000010 0.000010 0.062441 0.164895 0.047196 0.075113 0.000010
0.535984 0.095805 0.021663 0.009871 0.002184 0.078018 0.149578 0.056930 0.049957 0.000010
0.475162 0.099558 0.021814 0.004895 0.000010 0.094886 0.182557 0.052464 0.068645 0.000010
0.789828 0.023566 0.000010 0.000010 0.000010 0.067043 0.095148 0.024365 0.000010 0.000010
0.774270 0.013714 0.006840 0.000010 0.000010 0.053329 0.126650 0.025158 0.000010 0.000010
0.743621 0.060903 0.010428 0.000010 0.000010 0.055949 0.118594 0.010465 0.000010 0.000010
0.733511 0.062136 0.011511 0.000010 0.000010 0.065446 0.100369 0.026987 0.000010 0.000010
0.596298 0.058897 0.010789 0.000010 0.102412 0.037042 0.050021 0.000010 0.087907 0.056614
0.813328 0.020643 0.015520 0.000010 0.000010 0.086542 0.062735 0.001193 0.000010 0.000010
0.434058 0.065233 0.027100 0.005365 0.078097 0.084688 0.137055 0.003669 0.078565 0.086169
0.598908 0.067005 0.018464 0.000010 0.000010 0.090285 0.134193 0.071650 0.019465 0.000010
0.693179 0.050107 0.026585 0.000010 0.000010 0.056934 0.127863 0.033706 0.011597 0.000010
0.604855 0.109878 0.021317 0.018181 0.000010 0.066132 0.093322 0.041915 0.044380 0.000010
0.725969 0.046165 0.023685 0.000010 0.000010 0.065090 0.117297 0.000010 0.021754 0.000010
0.716702 0.036467 0.027179 0.000010 0.000010 0.110773 0.069206 0.025808 0.010643 0.003201
0.607328 0.084363 0.000010 0.015185 0.000010 0.060529 0.176058 0.044914 0.011593 0.000010
0.591197 0.080722 0.004852 0.000010 0.000010 0.072431 0.194858 0.046392 0.009519 0.000010
0.579849 0.057707 0.013270 0.000010 0.000010 0.068694 0.184430 0.072291 0.023730 0.000010
0.612849 0.038715 0.000010 0.000010 0.000010 0.083062 0.171943 0.050134 0.043258 0.000010
0.544235 0.107635 0.014827 0.000010 0.000010 0.070293 0.205882 0.043527 0.013570 0.000010
0.195486 0.000010 0.021935 0.000010 0.000010 0.027012 0.738933 0.016584 0.000010 0.000010
0.058926 0.000010 0.007996 0.000010 0.000010 0.025926 0.907091 0.000010 0.000010 0.000010
0.562587 0.115581 0.023122 0.004246 0.000010 0.068612 0.155776 0.030172 0.038982 0.000912
0.427369 0.014384 0.020466 0.000010 0.016136 0.049662 0.434109 0.000010 0.037845 0.000010
0.368630 0.015246 0.423062 0.000010 0.000010 0.039529 0.128563 0.024930 0.000010 0.000010
0.030762 0.000010 0.000010 0.000010 0.000010 0.089892 0.078618 0.003119 0.797560 0.000010
0.000010 0.000010 0.000010 0.000010 0.000010 0.000015 0.000010 0.000010 0.999905 0.000010
0.158184 0.000010 0.002978 0.000010 0.000010 0.044957 0.425665 0.000010 0.368167 0.000010
0.000010 0.000010 0.000010 0.000010 0.000010 0.000010 0.000010 0.000010 0.999910 0.000010
0.421326 0.073952 0.003949 0.003163 0.004548 0.092217 0.144047 0.065017 0.168060 0.023720
0.337571 0.059715 0.004629 0.000010 0.097600 0.040152 0.110869 0.069140 0.247602 0.032713
0.375864 0.038568 0.004293 0.007017 0.052710 0.088422 0.151895 0.060141 0.156438 0.064651
0.000010 0.000010 0.000010 0.000010 0.000010 0.000010 0.000010 0.000010 0.999910 0.000010
0.098677 0.041717 0.000010 0.000010 0.000010 0.038948 0.050398 0.000010 0.770211 0.000010
0.000010 0.000010 0.000010 0.000010 0.000010 0.000010 0.000010 0.000010 0.999910 0.000010
0.345693 0.057413 0.004508 0.000010 0.048041 0.064038 0.154825 0.077163 0.241901 0.006408
0.406652 0.031334 0.002991 0.000010 0.092312 0.056465 0.123259 0.013658 0.242498 0.030820
0.580979 0.081846 0.033129 0.000010 0.000010 0.082518 0.113715 0.073233 0.034550 0.000010
0.544047 0.043089 0.042101 0.000010 0.000010 0.095522 0.173428 0.073289 0.025077 0.003427
0.781727 0.003228 0.009648 0.000010 0.000010 0.055350 0.149997 0.000010 0.000010 0.000010
0.740428 0.022901 0.031125 0.000010 0.000010 0.062622 0.138045 0.004840 0.000010 0.000010
0.502516 0.094885 0.030954 0.000010 0.000010 0.072390 0.203639 0.062855 0.032730 0.000010
0.782829 0.002681 0.009796 0.000010 0.000010 0.054775 0.149869 0.000010 0.000010 0.000010
0.733463 0.020977 0.010575 0.000010 0.000010 0.066687 0.168247 0.000010 0.000010 0.000010
0.640608 0.050356 0.042772 0.000010 0.000010 0.055758 0.153815 0.042867 0.013794 0.000010
0.218708 0.002791 0.014763 0.000010 0.000010 0.007639 0.756049 0.000010 0.000010 0.000010
0.207460 0.000010 0.699560 0.000010 0.000010 0.010555 0.082365 0.000010 0.000010 0.000010
0.555690 0.067070 0.000234 0.010310 0.000010 0.096196 0.196432 0.024941 0.049107 0.000010
0.558156 0.059256 0.016750 0.020370 0.000010 0.096036 0.190838 0.000010 0.058564 0.000010
0.502181 0.048077 0.020330 0.000010 0.000010 0.133973 0.221956 0.034676 0.038778 0.000010
0.524794 0.073559 0.023586 0.004318 0.000010 0.101161 0.195407 0.046372 0.015616 0.015177
0.529456 0.079745 0.018716 0.004973 0.000010 0.087917 0.205102 0.025138 0.048933 0.000010
0.571604 0.063865 0.018288 0.000010 0.000010 0.095518 0.165450 0.061814 0.023429 0.000010
0.572233 0.063717 0.019635 0.000010 0.000010 0.094883 0.165805 0.060348 0.023350 0.000010
0.529766 0.072735 0.016293 0.004401 0.013034 0.081607 0.144190 0.063403 0.052026 0.022544
0.594176 0.075275 0.000010 0.003659 0.000010 0.104122 0.144777 0.038629 0.039332 0.000010
0.608025 0.034873 0.009443 0.000010 0.000010 0.101264 0.140901 0.061259 0.044205 0.000010
0.536567 0.058912 0.014756 0.000010 0.030674 0.088063 0.164777 0.017711 0.088520 0.000010
0.514540 0.093447 0.034682 0.000010 0.000010 0.083945 0.183872 0.035834 0.039161 0.014499
0.515770 0.052695 0.022424 0.000010 0.000010 0.092979 0.192909 0.044129 0.074120 0.004954
0.584221 0.083810 0.004414 0.000010 0.000010 0.088715 0.177733 0.043835 0.017242 0.000010
0.646002 0.072522 0.000010 0.008799 0.000010 0.075572 0.156390 0.018790 0.021895 0.000010
0.550032 0.090511 0.014413 0.003789 0.000010 0.052793 0.213739 0.039158 0.035545 0.000010
0.548661 0.100034 0.000010 0.000010 0.000010 0.097585 0.160187 0.064648 0.025973 0.002882
0.569280 0.081498 0.012922 0.000010 0.000010 0.070028 0.189554 0.036049 0.040638 0.000010
0.518045 0.075610 0.014453 0.012383 0.000010 0.068511 0.252158 0.007306 0.051514 0.000010
0.485228 0.094592 0.026638 0.000010 0.000010 0.108229 0.170974 0.029646 0.072925 0.011748
0.280455 0.089371 0.012726 0.048278 0.005701 0.062593 0.081236 0.261928 0.020806 0.136907
0.070958 0.000010 0.010395 0.001663 0.044707 0.046612 0.011324 0.814310 0.000010 0.000010
0.000010 0.000010 0.000010 0.000010 0.000010 0.000010 0.044614 0.955306 0.000010 0.000010
0.063478 0.018736 0.013674 0.000010 0.000010 0.046589 0.011659 0.812814 0.000010 0.033020
0.000010 0.000010 0.000010 0.000010 0.000010 0.000010 0.000010 0.999910 0.000010 0.000010
0.056666 0.017212 0.000010 0.000010 0.000010 0.022123 0.000010 0.903939 0.000010 0.000010
0.000010 0.000010 0.000010 0.000010 0.000010 0.072577 0.006349 0.921004 0.000010 0.000010
0.000010 0.000010 0.000010 0.000010 0.000010 0.000010 0.000010 0.999910 0.000010 0.000010
0.000010 0.000010 0.010297 0.000010 0.000010 0.074761 0.000010 0.914872 0.000010 0.000010
0.000010 0.000010 0.000010 0.000010 0.000010 0.000010 0.000010 0.999910 0.000010 0.000010
0.009667 0.013893 0.000570 0.000010 0.000010 0.059367 0.019000 0.897463 0.000010 0.000010
0.077701 0.046146 0.000010 0.000010 0.000010 0.026593 0.028132 0.821378 0.000010 0.000010
0.000010 0.000010 0.000010 0.000010 0.000010 0.030059 0.000010 0.969861 0.000010 0.000010
0.000010 0.000010 0.000010 0.000010 0.000010 0.000010 0.000010 0.999910 0.000010 0.000010
0.000010 0.000010 0.000010 0.000010 0.000010 0.000010 0.000010 0.999910 0.000010 0.000010
0.000010 0.000010 0.000010 0.000010 0.000010 0.000010 0.000010 0.999910 0.000010 0.000010
0.000010 0.000010 0.000010 0.000010 0.000010 0.000010 0.000010 0.999910 0.000010 0.000010
0.000010 0.000010 0.000010 0.000010 0.000010 0.000010 0.000010 0.999910 0.000010 0.000010
0.000010 0.000010 0.000010 0.000010 0.000010 0.000010 0.000010 0.999910 0.000010 0.000010
0.000010 0.000010 0.000010 0.999910 0.000010 0.000010 0.000010 0.000010 0.000010 0.000010
0.000010 0.000010 0.000010 0.999910 0.000010 0.000010 0.000010 0.000010 0.000010 0.000010
0.000010 0.000010 0.000010 0.999910 0.000010 0.000010 0.000010 0.000010 0.000010 0.000010
0.000010 0.000010 0.000010 0.999910 0.000010 0.000010 0.000010 0.000010 0.000010 0.000010
0.000010 0.000010 0.000010 0.999910 0.000010 0.000010 0.000010 0.000010 0.000010 0.000010
0.000010 0.000010 0.000010 0.999910 0.000010 0.000010 0.000010 0.000010 0.000010 0.000010
0.000010 0.000010 0.000010 0.999910 0.000010 0.000010 0.000010 0.000010 0.000010 0.000010
0.076760 0.066581 0.000010 0.775535 0.000010 0.000010 0.059906 0.021168 0.000010 0.000010
0.185184 0.151466 0.014901 0.533309 0.000010 0.050859 0.023430 0.040821 0.000010 0.000010
0.103953 0.038568 0.000010 0.803809 0.000010 0.005051 0.021479 0.027100 0.000010 0.000010
0.082992 0.109865 0.005370 0.729404 0.000010 0.000010 0.030306 0.042022 0.000010 0.000010
0.000010 0.000010 0.000010 0.999910 0.000010 0.000010 0.000010 0.000010 0.000010 0.000010
0.000010 0.000010 0.000010 0.999910 0.000010 0.000010 0.000010 0.000010 0.000010 0.000010
0.116356 0.010396 0.000010 0.769038 0.000010 0.006934 0.085114 0.012122 0.000010 0.000010
0.059365 0.001146 0.018394 0.857809 0.000010 0.054040 0.000010 0.009206 0.000010 0.000010
0.054228 0.068667 0.000010 0.746031 0.000010 0.026699 0.032232 0.072097 0.000016 0.000010
0.286029 0.431373 0.000625 0.167726 0.000010 0.059808 0.027580 0.026828 0.000010 0.000010
0.208728 0.436604 0.000010 0.179970 0.000010 0.026597 0.037774 0.051866 0.011190 0.047253
0.231782 0.400710 0.016638 0.153932 0.000010 0.056489 0.076135 0.059705 0.004587 0.000010
0.218540 0.398186 0.000010 0.205024 0.000010 0.052945 0.100000 0.025265 0.000010 0.000010
0.263401 0.348041 0.000664 0.206258 0.032934 0.027532 0.071711 0.018556 0.000010 0.030893
0.006063 0.185382 0.000010 0.561899 0.138477 0.028185 0.046996 0.032969 0.000010 0.000010
0.000010 0.000010 0.000010 0.000010 0.999910 0.000010 0.000010 0.000010 0.000010 0.000010
0.000010 0.000013 0.000010 0.000010 0.999905 0.000011 0.000010 0.000010 0.000010 0.000010
0.000010 0.000010 0.000010 0.000010 0.999910 0.000010 0.000010 0.000010 0.000010 0.000010
0.001947 0.220636 0.000010 0.000010 0.747851 0.029505 0.000010 0.000010 0.000010 0.000010
0.007528 0.218430 0.000010 0.000010 0.747123 0.026859 0.000010 0.000010 0.000010 0.000010
0.222737 0.304358 0.000981 0.270713 0.000010 0.026842 0.106593 0.059618 0.008138 0.000010
0.044269 0.058956 0.000011 0.160041 0.415188 0.000010 0.018189 0.006455 0.127717 0.169164
0.116692 0.130901 0.006359 0.400731 0.105861 0.031075 0.046006 0.046790 0.039415 0.076170
0.167921 0.395110 0.000010 0.260253 0.000010 0.034998 0.093352 0.048327 0.000010 0.000010
0.227200 0.363017 0.000010 0.263712 0.000010 0.006116 0.089158 0.046177 0.000010 0.004589
0.324698 0.389328 0.001944 0.133106 0.000010 0.000010 0.085404 0.065479 0.000010 0.000010
0.359157 0.395103 0.006273 0.118581 0.000010 0.000010 0.060668 0.060178 0.000010 0.000010
0.241180 0.360811 0.013077 0.230217 0.000010 0.042264 0.075922 0.036499 0.000010 0.000010
0.210606 0.348821 0.000010 0.288606 0.000010 0.033460 0.073536 0.044931 0.000010 0.000010
