# Supplementary material for: Genetic analysis of Thai cattle reveals a Southeast Asian indicine ancestry
Source: PeerJ. 2015 Oct 27;3:e1318. doi: 10.7717/peerj.1318 (PMC4627918; doi:10.7717/peerj.1318)
Supplement: Dataset S2 — The Q values inferred by ADMIXTURE for each modeled K are shown for each individual, which are labeled according to breed information. The data are organized into three folders, each of which represents the ADMIXTURE experiments described in Fig. S5. [file peerj-03-1318-s007.zip › SupplementDataS7/28experiments/experiment_13/11.Q]

0.000010 0.000010 0.000010 0.000010 0.000016 0.000010 0.000010 0.000010 0.000010 0.000010 0.999894
0.000010 0.000010 0.000010 0.000010 0.000010 0.000016 0.000010 0.000010 0.000010 0.000010 0.999894
0.000010 0.000010 0.000010 0.000010 0.000011 0.000010 0.000010 0.000010 0.000010 0.000010 0.999899
0.000010 0.000010 0.000010 0.000010 0.000010 0.000010 0.000010 0.000010 0.000010 0.000010 0.999900
0.000010 0.000010 0.000010 0.000010 0.000010 0.000010 0.000010 0.000010 0.000010 0.000010 0.999900
0.000010 0.000010 0.000010 0.000010 0.000010 0.000010 0.000010 0.000010 0.000010 0.000010 0.999900
0.000010 0.000010 0.000010 0.000010 0.000012 0.000010 0.000014 0.000010 0.000010 0.000010 0.999894
0.000010 0.000010 0.000010 0.000011 0.000010 0.000010 0.000010 0.000010 0.000010 0.000010 0.999899
0.002710 0.028368 0.000010 0.584381 0.000010 0.000010 0.000010 0.000010 0.000010 0.186675 0.197806
0.000010 0.002317 0.000010 0.582122 0.030707 0.000010 0.000010 0.000010 0.000010 0.189376 0.195418
0.014117 0.003496 0.000010 0.213148 0.703771 0.000010 0.002054 0.000010 0.000010 0.063364 0.000010
0.000010 0.000010 0.000010 0.000010 0.999900 0.000010 0.000010 0.000010 0.000010 0.000010 0.000010
0.000010 0.000010 0.000010 0.000010 0.999900 0.000010 0.000010 0.000010 0.000010 0.000010 0.000010
0.000010 0.000010 0.000010 0.000010 0.999900 0.000010 0.000010 0.000010 0.000010 0.000010 0.000010
0.000010 0.000010 0.000010 0.000010 0.999900 0.000010 0.000010 0.000010 0.000010 0.000010 0.000010
0.000010 0.000010 0.000010 0.105333 0.882701 0.000010 0.000010 0.000010 0.000010 0.011886 0.000010
0.000010 0.000010 0.000010 0.000010 0.999900 0.000010 0.000010 0.000010 0.000010 0.000010 0.000010
0.000010 0.000010 0.000010 0.000010 0.929651 0.000010 0.000010 0.000010 0.058603 0.000010 0.011666
0.000010 0.000010 0.000010 0.000010 0.999900 0.000010 0.000010 0.000010 0.000010 0.000010 0.000010
0.000010 0.000010 0.000010 0.000010 0.999900 0.000010 0.000010 0.000010 0.000010 0.000010 0.000010
0.000010 0.000010 0.000010 0.000010 0.999900 0.000010 0.000010 0.000010 0.000010 0.000010 0.000010
0.000010 0.000010 0.000010 0.000010 0.999900 0.000010 0.000010 0.000010 0.000010 0.000010 0.000010
0.000010 0.000010 0.000010 0.000010 0.999900 0.000010 0.000010 0.000010 0.000010 0.000010 0.000010
0.000010 0.000010 0.000010 0.000010 0.999900 0.000010 0.000010 0.000010 0.000010 0.000010 0.000010
0.042802 0.013663 0.000010 0.161508 0.741020 0.000010 0.010935 0.000977 0.017350 0.011713 0.000010
0.000010 0.000010 0.000010 0.000010 0.999900 0.000010 0.000010 0.000010 0.000010 0.000010 0.000010
0.000010 0.000010 0.000010 0.000010 0.999900 0.000010 0.000010 0.000010 0.000010 0.000010 0.000010
0.000010 0.000010 0.000010 0.000010 0.999900 0.000010 0.000010 0.000010 0.000010 0.000010 0.000010
0.000010 0.000010 0.000010 0.000010 0.999900 0.000010 0.000010 0.000010 0.000010 0.000010 0.000010
0.000010 0.000010 0.000010 0.000010 0.999900 0.000010 0.000010 0.000010 0.000010 0.000010 0.000010
0.055643 0.036189 0.006066 0.589293 0.052196 0.028537 0.024770 0.002402 0.088927 0.110625 0.005352
0.000010 0.039718 0.008826 0.589536 0.084968 0.035220 0.000010 0.000010 0.175189 0.050465 0.016047
0.000010 0.056127 0.000010 0.243579 0.061825 0.000010 0.003526 0.000010 0.629034 0.000010 0.005859
0.000010 0.000010 0.000010 0.000010 0.000010 0.000010 0.000010 0.000010 0.999900 0.000010 0.000010
0.000010 0.000010 0.000010 0.000010 0.000010 0.000010 0.000010 0.000010 0.999900 0.000010 0.000010
0.000010 0.008683 0.000010 0.282973 0.031502 0.000010 0.000010 0.000010 0.668143 0.000010 0.008638
0.000010 0.038182 0.001104 0.516813 0.076809 0.000010 0.008139 0.000010 0.317742 0.016342 0.024839
0.000010 0.000010 0.000010 0.000010 0.000010 0.000010 0.000010 0.000010 0.999900 0.000010 0.000010
0.016851 0.011087 0.036362 0.116285 0.056236 0.054220 0.026488 0.000010 0.654194 0.011134 0.017132
0.013188 0.038502 0.078063 0.160120 0.000010 0.107984 0.011736 0.000010 0.588851 0.000010 0.001527
0.000010 0.000010 0.026031 0.297281 0.037734 0.079133 0.000010 0.000010 0.548293 0.011479 0.000010
0.000010 0.000010 0.000010 0.000010 0.000010 0.000010 0.000010 0.000010 0.999900 0.000010 0.000010
0.001977 0.028567 0.027588 0.579587 0.075054 0.012468 0.000010 0.000215 0.193389 0.062124 0.019021
0.000010 0.000010 0.000010 0.085262 0.046410 0.000010 0.000010 0.000010 0.868248 0.000010 0.000010
0.007574 0.038620 0.000010 0.548317 0.009394 0.041851 0.000010 0.000010 0.314444 0.033735 0.006035
0.031793 0.000010 0.053862 0.392834 0.014148 0.056370 0.000010 0.000010 0.431801 0.019152 0.000010
0.047539 0.031519 0.000010 0.393511 0.000010 0.046434 0.000010 0.000010 0.475577 0.000010 0.005371
0.000010 0.000010 0.000010 0.013797 0.000010 0.000010 0.000010 0.000017 0.986106 0.000010 0.000010
0.000010 0.000010 0.000010 0.000010 0.000010 0.000010 0.000010 0.000010 0.999900 0.000010 0.000010
0.000010 0.000010 0.000010 0.000010 0.000010 0.000010 0.000010 0.000010 0.999900 0.000010 0.000010
0.000010 0.000010 0.000010 0.999900 0.000010 0.000010 0.000010 0.000010 0.000010 0.000010 0.000010
0.000010 0.000010 0.000010 0.999900 0.000010 0.000010 0.000010 0.000010 0.000010 0.000010 0.000010
0.000010 0.000010 0.000010 0.995372 0.000010 0.000010 0.000010 0.000010 0.000010 0.000010 0.004538
0.000010 0.000010 0.000010 0.999900 0.000010 0.000010 0.000010 0.000010 0.000010 0.000010 0.000010
0.000010 0.000010 0.000010 0.999900 0.000010 0.000010 0.000010 0.000010 0.000010 0.000010 0.000010
0.000010 0.000010 0.000010 0.999900 0.000010 0.000010 0.000010 0.000010 0.000010 0.000010 0.000010
0.000010 0.000010 0.000010 0.999900 0.000010 0.000010 0.000010 0.000010 0.000010 0.000010 0.000010
0.000010 0.000010 0.000010 0.999900 0.000010 0.000010 0.000010 0.000010 0.000010 0.000010 0.000010
0.000010 0.000010 0.000010 0.971592 0.028318 0.000010 0.000010 0.000010 0.000010 0.000010 0.000010
0.000010 0.000010 0.000010 0.999900 0.000010 0.000010 0.000010 0.000010 0.000010 0.000010 0.000010
0.000010 0.000010 0.000010 0.999900 0.000010 0.000010 0.000010 0.000010 0.000010 0.000010 0.000010
0.000010 0.000010 0.000010 0.999900 0.000010 0.000010 0.000010 0.000010 0.000010 0.000010 0.000010
0.000010 0.003906 0.000010 0.996004 0.000010 0.000010 0.000010 0.000010 0.000010 0.000010 0.000010
0.000010 0.000010 0.000010 0.999900 0.000010 0.000010 0.000010 0.000010 0.000010 0.000010 0.000010
0.000010 0.000010 0.000010 0.999900 0.000010 0.000010 0.000010 0.000010 0.000010 0.000010 0.000010
0.000010 0.034752 0.000010 0.965158 0.000010 0.000010 0.000010 0.000010 0.000010 0.000010 0.000010
0.000010 0.000010 0.000010 0.999900 0.000010 0.000010 0.000010 0.000010 0.000010 0.000010 0.000010
0.000010 0.000010 0.000010 0.999900 0.000010 0.000010 0.000010 0.000010 0.000010 0.000010 0.000010
0.000010 0.000010 0.000010 0.999900 0.000010 0.000010 0.000010 0.000010 0.000010 0.000010 0.000010
0.000010 0.001241 0.000010 0.998667 0.000010 0.000010 0.000011 0.000010 0.000010 0.000010 0.000010
0.000010 0.999900 0.000010 0.000010 0.000010 0.000010 0.000010 0.000010 0.000010 0.000010 0.000010
0.000010 0.999900 0.000010 0.000010 0.000010 0.000010 0.000010 0.000010 0.000010 0.000010 0.000010
0.000010 0.999900 0.000010 0.000010 0.000010 0.000010 0.000010 0.000010 0.000010 0.000010 0.000010
0.000010 0.999900 0.000010 0.000010 0.000010 0.000010 0.000010 0.000010 0.000010 0.000010 0.000010
0.000010 0.999896 0.000010 0.000010 0.000010 0.000010 0.000014 0.000010 0.000010 0.000010 0.000010
0.000010 0.999900 0.000010 0.000010 0.000010 0.000010 0.000010 0.000010 0.000010 0.000010 0.000010
0.000010 0.950293 0.000010 0.049617 0.000010 0.000010 0.000010 0.000010 0.000010 0.000010 0.000010
0.000010 0.999900 0.000010 0.000010 0.000010 0.000010 0.000010 0.000010 0.000010 0.000010 0.000010
0.000010 0.999900 0.000010 0.000010 0.000010 0.000010 0.000010 0.000010 0.000010 0.000010 0.000010
0.000010 0.999900 0.000010 0.000010 0.000010 0.000010 0.000010 0.000010 0.000010 0.000010 0.000010
0.043103 0.119862 0.045773 0.388195 0.074950 0.000010 0.057057 0.000010 0.005400 0.234034 0.031605
0.000010 0.017723 0.000010 0.098818 0.000010 0.000010 0.000010 0.000010 0.000010 0.883379 0.000010
0.000010 0.000010 0.000010 0.000010 0.000010 0.000010 0.000010 0.000010 0.000010 0.999900 0.000010
0.000010 0.000010 0.000010 0.000010 0.000010 0.000010 0.000010 0.000010 0.000010 0.999900 0.000010
0.000010 0.000010 0.000010 0.000010 0.000010 0.000010 0.000010 0.000010 0.000010 0.999900 0.000010
0.000010 0.033904 0.000010 0.129117 0.000010 0.000010 0.000010 0.000010 0.000010 0.836899 0.000010
0.000010 0.000010 0.000010 0.000010 0.000010 0.000010 0.000010 0.000010 0.000010 0.999900 0.000010
0.000010 0.054154 0.000010 0.122665 0.000010 0.000010 0.000010 0.000010 0.000010 0.815016 0.008095
0.000010 0.009375 0.000010 0.086972 0.000010 0.000010 0.000010 0.000010 0.000010 0.889020 0.014562
0.000010 0.001860 0.000010 0.099057 0.000010 0.000010 0.000010 0.000010 0.000010 0.899003 0.000010
0.000010 0.000010 0.000010 0.145144 0.000010 0.000010 0.000010 0.000010 0.000010 0.854766 0.000010
0.000010 0.000010 0.000010 0.000010 0.000010 0.000010 0.000010 0.000019 0.000010 0.999891 0.000010
0.000010 0.000010 0.000010 0.000010 0.000010 0.000010 0.000010 0.000010 0.000010 0.999900 0.000010
0.000010 0.000010 0.000010 0.000010 0.000010 0.000010 0.000010 0.000010 0.000010 0.999900 0.000010
0.000014 0.000010 0.000010 0.000010 0.000010 0.000010 0.000010 0.000010 0.000010 0.999896 0.000010
0.000010 0.054577 0.000120 0.197977 0.009279 0.000010 0.002676 0.000010 0.000010 0.735320 0.000010
0.000010 0.000010 0.000010 0.000010 0.000010 0.000012 0.000018 0.000010 0.000010 0.999890 0.000010
0.000010 0.000010 0.000010 0.000010 0.000010 0.000010 0.000010 0.000010 0.000010 0.999900 0.000010
0.070475 0.064013 0.157690 0.391124 0.056151 0.025325 0.078980 0.000010 0.008531 0.138941 0.008761
0.000014 0.000010 0.000010 0.000010 0.000010 0.000012 0.000015 0.000010 0.000010 0.999889 0.000010
0.050675 0.056875 0.163187 0.360479 0.075400 0.057514 0.045824 0.000010 0.054783 0.130290 0.004963
0.000010 0.000010 0.000010 0.000010 0.000010 0.000010 0.000010 0.000010 0.000010 0.999900 0.000010
0.000010 0.000010 0.000010 0.000010 0.000010 0.000010 0.000010 0.000010 0.000010 0.999900 0.000010
0.057266 0.046066 0.178858 0.335710 0.084205 0.042598 0.053165 0.000010 0.056914 0.145198 0.000010
0.000010 0.012593 0.000010 0.100132 0.000010 0.000010 0.000010 0.000010 0.000010 0.887195 0.000010
0.078054 0.043382 0.279785 0.252150 0.035734 0.099648 0.035466 0.016224 0.043066 0.114038 0.002453
0.052522 0.033430 0.372295 0.194026 0.050792 0.069820 0.038450 0.000010 0.065554 0.116408 0.006692
0.029638 0.030685 0.387419 0.181587 0.071777 0.078031 0.021502 0.000010 0.081050 0.118291 0.000010
0.999900 0.000010 0.000010 0.000010 0.000010 0.000010 0.000010 0.000010 0.000010 0.000010 0.000010
0.255015 0.112370 0.000010 0.394483 0.024397 0.000010 0.010429 0.000010 0.000010 0.194042 0.009224
0.283892 0.051539 0.000010 0.383428 0.069216 0.000010 0.041964 0.000010 0.000010 0.143176 0.026746
0.999900 0.000010 0.000010 0.000010 0.000010 0.000010 0.000010 0.000010 0.000010 0.000010 0.000010
0.999900 0.000010 0.000010 0.000010 0.000010 0.000010 0.000010 0.000010 0.000010 0.000010 0.000010
0.314082 0.048445 0.000010 0.404966 0.078980 0.000010 0.022026 0.000010 0.000010 0.115414 0.016047
0.794141 0.045201 0.003263 0.104118 0.000010 0.053215 0.000010 0.000010 0.000010 0.000013 0.000010
0.999900 0.000010 0.000010 0.000010 0.000010 0.000010 0.000010 0.000010 0.000010 0.000010 0.000010
0.999900 0.000010 0.000010 0.000010 0.000010 0.000010 0.000010 0.000010 0.000010 0.000010 0.000010
0.768791 0.051141 0.000010 0.161098 0.000010 0.000010 0.000010 0.000010 0.000010 0.012024 0.006886
0.000010 0.048558 0.000010 0.824111 0.044097 0.000010 0.008387 0.000010 0.000010 0.074788 0.000010
0.000010 0.000010 0.000010 0.980677 0.000010 0.000010 0.000010 0.000010 0.000010 0.000010 0.019233
0.015205 0.060075 0.000010 0.703000 0.081459 0.000010 0.019117 0.000010 0.000010 0.093410 0.027693
0.000010 0.000010 0.000010 0.999900 0.000010 0.000010 0.000010 0.000010 0.000010 0.000010 0.000010
0.000010 0.000010 0.000010 0.999900 0.000010 0.000010 0.000010 0.000010 0.000010 0.000010 0.000010
0.000010 0.000010 0.000010 0.999900 0.000010 0.000010 0.000010 0.000010 0.000010 0.000010 0.000010
0.000010 0.073875 0.000010 0.790817 0.032321 0.000010 0.030543 0.000010 0.000010 0.072384 0.000010
0.000010 0.000010 0.000010 0.999900 0.000010 0.000010 0.000010 0.000010 0.000010 0.000010 0.000010
0.000010 0.000010 0.000010 0.999900 0.000010 0.000010 0.000010 0.000010 0.000010 0.000010 0.000010
0.002930 0.085335 0.023180 0.659616 0.051239 0.000010 0.034233 0.000515 0.000476 0.127403 0.015063
0.021428 0.096097 0.045120 0.490729 0.103069 0.000010 0.058439 0.000010 0.000010 0.164920 0.020168
0.031136 0.077407 0.034792 0.536383 0.081643 0.000010 0.036255 0.012061 0.000010 0.190292 0.000010
0.048070 0.068181 0.040932 0.477852 0.092120 0.000010 0.040745 0.019550 0.000010 0.206490 0.006041
0.049887 0.121394 0.038679 0.457255 0.119182 0.000010 0.069496 0.000010 0.000010 0.140286 0.003791
0.038344 0.057755 0.056005 0.457186 0.085912 0.000010 0.053175 0.000010 0.000010 0.240595 0.010998
0.011687 0.063276 0.049865 0.500392 0.100264 0.000010 0.036229 0.000010 0.000010 0.230169 0.008089
0.051107 0.094162 0.030421 0.477622 0.083786 0.000010 0.068191 0.000014 0.000010 0.181973 0.012703
0.076100 0.076690 0.038339 0.444741 0.137246 0.000010 0.038632 0.015237 0.000010 0.135887 0.037109
0.027082 0.068821 0.063519 0.493946 0.115817 0.000010 0.053147 0.014225 0.005666 0.152062 0.005705
0.052448 0.069617 0.054552 0.445784 0.121298 0.000016 0.087249 0.000010 0.000010 0.159772 0.009243
0.024745 0.099493 0.032680 0.496797 0.094785 0.000010 0.067570 0.000010 0.000010 0.173185 0.010714
0.040500 0.113951 0.064753 0.462884 0.068212 0.000010 0.078140 0.000010 0.000010 0.171521 0.000010
0.034205 0.079322 0.070745 0.434661 0.092204 0.000010 0.067308 0.008516 0.000010 0.182159 0.030861
0.051222 0.068751 0.056895 0.455471 0.127034 0.000010 0.066679 0.000010 0.000010 0.171579 0.002340
0.041336 0.063185 0.147094 0.378283 0.066086 0.028146 0.077636 0.000010 0.005007 0.177658 0.015559
0.035469 0.070049 0.111011 0.489925 0.070166 0.000010 0.042633 0.000010 0.000010 0.173181 0.007536
0.021163 0.088689 0.104098 0.497728 0.073112 0.000010 0.038179 0.000010 0.000010 0.176701 0.000301
0.041281 0.085874 0.076517 0.410793 0.107334 0.000010 0.086479 0.000010 0.000010 0.172801 0.018892
0.033629 0.075518 0.045207 0.522749 0.098685 0.000010 0.033056 0.000010 0.000010 0.175576 0.015550
0.084775 0.064766 0.063968 0.471960 0.088495 0.000010 0.047771 0.000010 0.000010 0.171353 0.006881
0.031143 0.080946 0.051794 0.490655 0.097834 0.001581 0.057392 0.009758 0.000010 0.156535 0.022352
0.088790 0.100350 0.056536 0.385534 0.102078 0.000010 0.055526 0.000010 0.000010 0.188282 0.022875
0.000010 0.070951 0.000010 0.774719 0.020937 0.000010 0.026016 0.000010 0.000010 0.107317 0.000010
0.012561 0.060360 0.000010 0.744800 0.010042 0.000010 0.028600 0.000010 0.000010 0.137193 0.006404
0.000010 0.060709 0.000010 0.718446 0.066106 0.000010 0.015349 0.000010 0.000010 0.129367 0.009973
0.000010 0.067442 0.000010 0.708726 0.067822 0.000010 0.031809 0.000010 0.000010 0.114924 0.009226
0.034601 0.038044 0.091603 0.556863 0.056316 0.100527 0.000010 0.000010 0.053931 0.057737 0.010357
0.011561 0.090875 0.000010 0.778487 0.021938 0.000010 0.004070 0.000010 0.000010 0.075706 0.017323
0.036206 0.084494 0.085849 0.398355 0.059102 0.073572 0.003923 0.006285 0.086059 0.139824 0.026331
0.038392 0.092284 0.020919 0.543524 0.070525 0.000010 0.071463 0.000010 0.000010 0.143096 0.019766
0.035973 0.060728 0.008510 0.644010 0.051827 0.000010 0.036457 0.000010 0.000010 0.135429 0.027035
0.017115 0.069332 0.046397 0.572248 0.111534 0.000010 0.043798 0.018327 0.000010 0.099911 0.021318
0.038888 0.067384 0.022371 0.671405 0.051326 0.000010 0.000010 0.000010 0.000010 0.125491 0.023096
0.007419 0.113973 0.020753 0.689267 0.037066 0.000010 0.028634 0.000010 0.001913 0.075246 0.025709
0.039607 0.063055 0.010311 0.551301 0.087897 0.000010 0.047051 0.013328 0.000010 0.187301 0.000130
0.037038 0.074836 0.008332 0.545626 0.080413 0.000010 0.046877 0.000010 0.000010 0.202064 0.004785
0.059296 0.072046 0.020154 0.502955 0.059636 0.000010 0.074467 0.000010 0.000010 0.197155 0.014262
0.000010 0.085728 0.046471 0.595042 0.039844 0.000010 0.051062 0.000010 0.000010 0.181804 0.000010
0.000010 0.076569 0.016381 0.523054 0.107033 0.000010 0.046341 0.000010 0.000010 0.216526 0.014055
0.000010 0.023399 0.000010 0.201376 0.000010 0.000010 0.015460 0.000010 0.000010 0.739484 0.020222
0.000010 0.017881 0.000010 0.086347 0.000010 0.000010 0.000010 0.000010 0.000010 0.892692 0.003010
0.025699 0.070621 0.037114 0.521903 0.119339 0.000010 0.031761 0.003966 0.001290 0.165002 0.023294
0.008289 0.048993 0.040384 0.411637 0.015230 0.016246 0.000010 0.000010 0.000010 0.439413 0.019780
0.000010 0.041610 0.000010 0.356779 0.014156 0.000010 0.027016 0.000010 0.000010 0.137382 0.423007
0.000010 0.086699 0.802121 0.021101 0.000010 0.000010 0.002131 0.000010 0.000010 0.087365 0.000533
0.000010 0.000010 0.999900 0.000010 0.000010 0.000010 0.000010 0.000010 0.000010 0.000010 0.000010
0.000010 0.045048 0.368509 0.153444 0.000010 0.000010 0.000010 0.000010 0.000010 0.430925 0.002013
0.000010 0.000010 0.999897 0.000010 0.000010 0.000010 0.000010 0.000010 0.000013 0.000010 0.000010
0.057364 0.093662 0.171087 0.355145 0.077645 0.000010 0.066321 0.002421 0.024002 0.147500 0.004843
0.080192 0.037167 0.260191 0.264881 0.054836 0.084772 0.066354 0.000010 0.037989 0.109382 0.004226
0.072197 0.088044 0.161487 0.301095 0.039320 0.046264 0.061233 0.006490 0.065506 0.153965 0.004398
0.000010 0.000010 0.999900 0.000010 0.000010 0.000010 0.000010 0.000010 0.000010 0.000010 0.000010
0.000010 0.036271 0.776357 0.090514 0.041625 0.000010 0.000010 0.000010 0.000010 0.055172 0.000010
0.000010 0.000010 0.999900 0.000010 0.000010 0.000010 0.000010 0.000010 0.000010 0.000010 0.000010
0.065037 0.063490 0.249359 0.275085 0.057665 0.041172 0.077482 0.000010 0.008239 0.157744 0.004717
0.068246 0.055518 0.253226 0.335294 0.029228 0.084060 0.013368 0.000010 0.031921 0.125808 0.003321
0.025606 0.083311 0.031413 0.541351 0.085443 0.000010 0.075704 0.000010 0.000010 0.123365 0.033777
0.037641 0.099210 0.024589 0.492643 0.046356 0.000010 0.073673 0.000010 0.002833 0.179969 0.043066
0.000011 0.056986 0.000010 0.764934 0.000010 0.000010 0.000010 0.000010 0.000010 0.171355 0.006653
0.000010 0.067692 0.000010 0.718395 0.020232 0.000010 0.007150 0.000010 0.000010 0.155432 0.031050
0.034010 0.073508 0.031294 0.454240 0.099742 0.000010 0.063805 0.000010 0.000010 0.212717 0.030652
0.000010 0.056343 0.000010 0.765814 0.000010 0.000010 0.000010 0.000010 0.000010 0.170973 0.006800
0.021131 0.071542 0.000016 0.696585 0.017843 0.000010 0.000431 0.000010 0.000010 0.183265 0.009157
0.032547 0.058415 0.007484 0.596683 0.050963 0.000010 0.045586 0.000010 0.000010 0.165462 0.042831
0.000010 0.004253 0.000010 0.227262 0.000010 0.000010 0.000010 0.000010 0.000010 0.755186 0.013229
0.000010 0.012536 0.000010 0.194614 0.000010 0.000010 0.000010 0.000010 0.000010 0.091711 0.701068
0.045199 0.098336 0.049857 0.489541 0.075666 0.000010 0.028061 0.008129 0.000010 0.203903 0.001287
0.061990 0.111389 0.053883 0.472600 0.062845 0.000010 0.000010 0.019352 0.000010 0.199988 0.017924
0.048271 0.137963 0.037405 0.437256 0.052766 0.000010 0.035406 0.000010 0.000010 0.230297 0.020607
0.045400 0.124121 0.013526 0.440713 0.080206 0.000010 0.050816 0.000447 0.017965 0.202416 0.024381
0.078934 0.092617 0.046915 0.440242 0.083944 0.000010 0.024743 0.001753 0.000010 0.210924 0.019908
0.015663 0.098402 0.034419 0.505848 0.075162 0.000010 0.066611 0.000010 0.000010 0.183957 0.019908
0.015685 0.097650 0.034320 0.506590 0.074894 0.000010 0.065285 0.000010 0.000010 0.184337 0.021208
0.039337 0.082269 0.052448 0.482544 0.076761 0.010455 0.063276 0.005109 0.023088 0.148382 0.016331
0.066514 0.115550 0.039618 0.498911 0.081987 0.000010 0.039758 0.001275 0.000010 0.156357 0.000010
0.046994 0.107613 0.043447 0.534864 0.040312 0.000010 0.062534 0.000010 0.000010 0.154136 0.010071
0.120998 0.091922 0.071900 0.425938 0.065130 0.022881 0.011892 0.000010 0.000010 0.174468 0.014850
0.050640 0.086950 0.039956 0.448363 0.098261 0.000010 0.035291 0.000010 0.012243 0.192241 0.036035
0.031822 0.096602 0.072420 0.467506 0.055399 0.000010 0.045433 0.000010 0.005016 0.202613 0.023170
0.073046 0.094503 0.010092 0.489049 0.093614 0.000010 0.045787 0.000010 0.000010 0.190338 0.003541
0.082578 0.081169 0.014194 0.540703 0.083114 0.000010 0.022280 0.006600 0.000010 0.169331 0.000010
0.057216 0.054356 0.035467 0.473737 0.097773 0.000010 0.041759 0.001528 0.000010 0.223577 0.014567
0.046330 0.099986 0.024255 0.485176 0.106594 0.000010 0.065461 0.000010 0.002392 0.169667 0.000119
0.058149 0.072269 0.038986 0.497721 0.086503 0.000010 0.036111 0.000010 0.000010 0.197206 0.013025
0.032649 0.072467 0.053246 0.465733 0.079947 0.000010 0.009570 0.010068 0.000010 0.262120 0.014181
0.052969 0.126835 0.057958 0.421100 0.097479 0.000010 0.029067 0.000010 0.010377 0.176617 0.027577
0.013983 0.062829 0.021659 0.262063 0.090145 0.006415 0.261543 0.046983 0.136164 0.085650 0.012566
0.027945 0.046440 0.000010 0.042418 0.000010 0.042617 0.814889 0.002353 0.000010 0.013002 0.010305
0.000010 0.000010 0.000010 0.000010 0.000010 0.000010 0.953719 0.000010 0.000010 0.046191 0.000010
0.000010 0.046606 0.000010 0.060999 0.019151 0.000010 0.812995 0.000010 0.032186 0.014624 0.013399
0.000010 0.000010 0.000010 0.000010 0.000010 0.000010 0.999900 0.000010 0.000010 0.000010 0.000010
0.000010 0.021732 0.000010 0.054981 0.019352 0.000010 0.903866 0.000010 0.000010 0.000010 0.000010
0.000010 0.072423 0.000010 0.000010 0.000010 0.000010 0.919215 0.000010 0.000010 0.008282 0.000010
0.000010 0.000010 0.000010 0.000010 0.000010 0.000010 0.999900 0.000010 0.000010 0.000010 0.000010
0.000010 0.075074 0.000010 0.000010 0.000010 0.000010 0.915004 0.000010 0.000010 0.000010 0.009842
0.000010 0.000010 0.000010 0.000010 0.000010 0.000010 0.999900 0.000010 0.000010 0.000010 0.000010
0.000010 0.059791 0.000010 0.000010 0.015769 0.000010 0.898257 0.000010 0.000010 0.024999 0.001124
0.000010 0.025861 0.000010 0.078736 0.046597 0.000010 0.821007 0.000010 0.000010 0.027739 0.000010
0.000010 0.031295 0.000010 0.000010 0.000010 0.000010 0.968615 0.000010 0.000010 0.000010 0.000010
0.000010 0.000010 0.000010 0.000010 0.000010 0.000010 0.999900 0.000010 0.000010 0.000010 0.000010
0.000010 0.000010 0.000010 0.000010 0.000010 0.000010 0.999900 0.000010 0.000010 0.000010 0.000010
0.000010 0.000010 0.000010 0.000010 0.000010 0.000010 0.999900 0.000010 0.000010 0.000010 0.000010
0.000010 0.000010 0.000010 0.000010 0.000010 0.000010 0.999900 0.000010 0.000010 0.000010 0.000010
0.000010 0.000010 0.000010 0.000010 0.000010 0.000012 0.999898 0.000010 0.000010 0.000010 0.000010
0.000010 0.000010 0.000010 0.000010 0.000010 0.000012 0.999898 0.000010 0.000010 0.000010 0.000010
0.000010 0.000010 0.000010 0.000010 0.000010 0.000010 0.000010 0.999900 0.000010 0.000010 0.000010
0.000010 0.000010 0.000010 0.000010 0.000010 0.000010 0.000010 0.999900 0.000010 0.000010 0.000010
0.000010 0.000010 0.000010 0.000010 0.000010 0.000010 0.000010 0.999900 0.000010 0.000010 0.000010
0.000010 0.000010 0.000010 0.000010 0.000010 0.000010 0.000010 0.999900 0.000010 0.000010 0.000010
0.000010 0.000010 0.000010 0.000010 0.000010 0.000010 0.000010 0.999900 0.000010 0.000010 0.000010
0.000010 0.000010 0.000010 0.000010 0.000010 0.000010 0.000010 0.999900 0.000010 0.000010 0.000010
0.000010 0.000010 0.000010 0.000010 0.000010 0.000010 0.000010 0.999900 0.000010 0.000010 0.000010
0.000010 0.000010 0.000010 0.082200 0.064436 0.000010 0.020452 0.773357 0.000010 0.059495 0.000010
0.000010 0.050836 0.000010 0.187305 0.149048 0.000010 0.040171 0.533590 0.000010 0.024186 0.014824
0.000010 0.002769 0.000010 0.111463 0.034853 0.000010 0.025603 0.803094 0.000010 0.022169 0.000010
0.000010 0.000010 0.000010 0.078056 0.110909 0.000010 0.042669 0.729027 0.000010 0.033944 0.005345
0.000010 0.000010 0.000010 0.000010 0.000010 0.000010 0.000010 0.999900 0.000010 0.000010 0.000010
0.000010 0.000010 0.000010 0.000010 0.000010 0.000010 0.000010 0.999900 0.000010 0.000010 0.000010
0.026583 0.006524 0.000010 0.089304 0.012318 0.000010 0.013809 0.767235 0.000010 0.084188 0.000010
0.000010 0.051300 0.000010 0.066926 0.000012 0.000010 0.007826 0.856316 0.000010 0.000010 0.017570
0.000010 0.024824 0.000010 0.061530 0.065964 0.000010 0.071430 0.744843 0.000010 0.031359 0.000010
0.002584 0.060632 0.006727 0.266408 0.429556 0.000010 0.028730 0.167451 0.000010 0.036376 0.001514
0.023169 0.027356 0.013394 0.185517 0.433908 0.000010 0.051726 0.179531 0.045515 0.039864 0.000010
0.000010 0.057912 0.007600 0.225152 0.399758 0.000010 0.060261 0.153826 0.000010 0.078048 0.017411
0.000010 0.054501 0.000010 0.209753 0.399719 0.000010 0.025092 0.205684 0.000010 0.105201 0.000010
0.052985 0.025810 0.000010 0.225402 0.342146 0.024687 0.017270 0.208716 0.033662 0.069304 0.000010
0.000010 0.027043 0.000010 0.014256 0.178995 0.151638 0.030651 0.551115 0.000010 0.046262 0.000010
0.000010 0.000010 0.000010 0.000010 0.000010 0.999900 0.000010 0.000010 0.000010 0.000010 0.000010
0.000010 0.000018 0.000010 0.000010 0.000018 0.999876 0.000010 0.000018 0.000010 0.000010 0.000010
0.000010 0.000010 0.000012 0.000010 0.000010 0.999889 0.000019 0.000010 0.000010 0.000010 0.000010
0.007296 0.000010 0.234081 0.000010 0.079060 0.679492 0.000010 0.000010 0.000010 0.000010 0.000010
0.010395 0.000010 0.231461 0.000010 0.078667 0.678655 0.000010 0.000010 0.000762 0.000010 0.000010
0.000010 0.027989 0.012456 0.213937 0.303222 0.000014 0.059573 0.271496 0.000010 0.110971 0.000321
0.097707 0.000010 0.164872 0.000010 0.019326 0.384655 0.000010 0.160129 0.173262 0.000010 0.000010
0.083158 0.030882 0.049128 0.055140 0.119970 0.090798 0.042852 0.402020 0.083930 0.036961 0.005161
0.030185 0.035939 0.000010 0.133010 0.397935 0.000010 0.051031 0.256063 0.000010 0.095796 0.000010
0.027897 0.006424 0.000010 0.196136 0.363508 0.000010 0.049259 0.259213 0.004807 0.092726 0.000010
0.049628 0.000010 0.000010 0.275317 0.387702 0.000010 0.067796 0.130691 0.000010 0.086440 0.002385
0.063419 0.000018 0.000010 0.298069 0.393823 0.000010 0.062455 0.114007 0.000010 0.062670 0.005510
0.000010 0.045410 0.000010 0.229403 0.364230 0.000010 0.039230 0.228778 0.000010 0.079708 0.013201
0.000010 0.035226 0.000010 0.197581 0.355028 0.000010 0.047782 0.287258 0.000010 0.077075 0.000010
