# Supplementary material for: Genetic analysis of Thai cattle reveals a Southeast Asian indicine ancestry
Source: PeerJ. 2015 Oct 27;3:e1318. doi: 10.7717/peerj.1318 (PMC4627918; doi:10.7717/peerj.1318)
Supplement: Dataset S2 — The Q values inferred by ADMIXTURE for each modeled K are shown for each individual, which are labeled according to breed information. The data are organized into three folders, each of which represents the ADMIXTURE experiments described in Fig. S5. [file peerj-03-1318-s007.zip › SupplementDataS7/28experiments/experiment_13/12.Q]

0.000010 0.000019 0.000011 0.000010 0.000010 0.000010 0.000012 0.000010 0.999879 0.000010 0.000010 0.000010
0.000010 0.000010 0.000010 0.000010 0.000010 0.000010 0.000020 0.000010 0.999880 0.000010 0.000010 0.000010
0.000010 0.000010 0.000016 0.000010 0.000019 0.000010 0.000010 0.000010 0.999876 0.000010 0.000010 0.000010
0.000010 0.000010 0.000010 0.000010 0.000010 0.000010 0.000011 0.000010 0.999889 0.000010 0.000010 0.000010
0.000010 0.000010 0.000010 0.000010 0.000010 0.000010 0.000010 0.000010 0.999890 0.000010 0.000010 0.000010
0.000010 0.000010 0.000010 0.000010 0.000010 0.000010 0.000010 0.000010 0.999890 0.000010 0.000010 0.000010
0.000010 0.000010 0.000010 0.000014 0.000010 0.000010 0.000010 0.000010 0.999886 0.000010 0.000010 0.000010
0.000010 0.000010 0.000010 0.000010 0.000010 0.000010 0.000010 0.000010 0.999890 0.000010 0.000010 0.000010
0.116283 0.000010 0.000010 0.000010 0.000010 0.095602 0.000047 0.000010 0.190943 0.597054 0.000010 0.000010
0.105868 0.000010 0.000010 0.000010 0.000010 0.105249 0.000010 0.000010 0.185101 0.603702 0.000010 0.000010
0.044608 0.006183 0.000010 0.000010 0.000010 0.086764 0.000010 0.000010 0.000010 0.170481 0.000010 0.691893
0.000010 0.000010 0.000010 0.000010 0.000010 0.000010 0.000010 0.000010 0.000010 0.000010 0.000010 0.999890
0.000010 0.000010 0.000010 0.000010 0.000010 0.000010 0.000010 0.000010 0.000010 0.000010 0.000010 0.999890
0.000010 0.000010 0.000010 0.000010 0.000010 0.000010 0.000010 0.000010 0.000010 0.000010 0.000010 0.999890
0.000010 0.000010 0.000010 0.000010 0.000010 0.000010 0.000010 0.000010 0.000010 0.000010 0.000010 0.999890
0.004354 0.000010 0.000010 0.000010 0.000010 0.048226 0.000010 0.000010 0.000010 0.071563 0.000010 0.875777
0.000010 0.000010 0.000010 0.000010 0.000010 0.000010 0.000010 0.000010 0.000010 0.000010 0.000010 0.999890
0.000010 0.000010 0.000010 0.000010 0.000010 0.000010 0.000010 0.060614 0.012771 0.000010 0.000010 0.926525
0.000010 0.000010 0.000010 0.000010 0.000010 0.000010 0.000010 0.000010 0.000010 0.000010 0.000010 0.999890
0.000010 0.000010 0.000010 0.000010 0.000010 0.000010 0.000010 0.000010 0.000010 0.000010 0.000010 0.999890
0.000010 0.000010 0.000010 0.000010 0.000010 0.000013 0.000010 0.000010 0.000010 0.000010 0.000010 0.999887
0.000010 0.000010 0.000010 0.000010 0.000010 0.000010 0.000010 0.000010 0.000010 0.000010 0.000010 0.999890
0.000010 0.000010 0.000010 0.000010 0.000010 0.000010 0.000010 0.000010 0.000010 0.000010 0.000010 0.999890
0.000010 0.000010 0.000010 0.000010 0.000010 0.000010 0.000010 0.000010 0.000010 0.000010 0.000010 0.999890
0.000010 0.041834 0.000010 0.001153 0.000860 0.011521 0.004484 0.015732 0.000177 0.195181 0.000010 0.729029
0.000010 0.000010 0.000010 0.000010 0.000010 0.000010 0.000010 0.000010 0.000010 0.000010 0.000010 0.999890
0.000010 0.000010 0.000010 0.000011 0.000010 0.000010 0.000010 0.000010 0.000010 0.000010 0.000010 0.999889
0.000010 0.000010 0.000010 0.000010 0.000010 0.000010 0.000010 0.000010 0.000010 0.000010 0.000010 0.999890
0.000010 0.000010 0.000010 0.000010 0.000010 0.000010 0.000010 0.000010 0.000010 0.000010 0.000010 0.999890
0.000010 0.000010 0.000010 0.000010 0.000010 0.000010 0.000010 0.000010 0.000010 0.000010 0.000010 0.999890
0.075974 0.052627 0.000010 0.014585 0.001700 0.306038 0.022813 0.086905 0.003204 0.372415 0.027007 0.036722
0.028790 0.000010 0.004108 0.000010 0.000010 0.408470 0.029619 0.142962 0.014444 0.264130 0.037645 0.069802
0.000010 0.000010 0.000010 0.000010 0.000010 0.090538 0.050125 0.626533 0.004531 0.179810 0.000010 0.048403
0.000010 0.000010 0.000010 0.000010 0.000010 0.000010 0.000010 0.999890 0.000010 0.000010 0.000010 0.000010
0.000010 0.000010 0.000010 0.000010 0.000010 0.000010 0.000010 0.999890 0.000010 0.000010 0.000010 0.000010
0.000010 0.000010 0.000010 0.000010 0.000010 0.126579 0.000164 0.667805 0.008503 0.172918 0.000010 0.023971
0.000010 0.000010 0.000015 0.007066 0.000010 0.340102 0.030030 0.311010 0.024123 0.223324 0.000010 0.064291
0.000010 0.000010 0.000010 0.000010 0.000010 0.000010 0.000010 0.999890 0.000010 0.000010 0.000010 0.000010
0.010935 0.019701 0.033148 0.026185 0.000010 0.084008 0.014255 0.652648 0.016601 0.034720 0.054638 0.053149
0.000010 0.016067 0.062835 0.007464 0.000010 0.053522 0.029426 0.588600 0.000839 0.132338 0.108879 0.000010
0.012668 0.000010 0.023602 0.000010 0.000010 0.229250 0.000014 0.548121 0.000010 0.069653 0.079211 0.037441
0.000010 0.000010 0.000010 0.000010 0.000010 0.000010 0.000010 0.999890 0.000010 0.000010 0.000010 0.000010
0.035232 0.000010 0.025195 0.000010 0.000010 0.362013 0.018453 0.189357 0.017620 0.275217 0.013043 0.063841
0.000010 0.000010 0.000010 0.000010 0.000010 0.093490 0.000010 0.864934 0.000010 0.000010 0.000010 0.041486
0.016660 0.012739 0.000010 0.000010 0.000010 0.368038 0.030219 0.314956 0.006019 0.207837 0.040435 0.003067
0.006883 0.036528 0.051710 0.000010 0.000010 0.235321 0.000010 0.432503 0.000010 0.172154 0.055558 0.009302
0.000010 0.057710 0.000010 0.000010 0.000010 0.305212 0.026776 0.476641 0.007293 0.081336 0.044982 0.000010
0.000010 0.000010 0.000010 0.000010 0.000010 0.012047 0.000010 0.987853 0.000010 0.000010 0.000010 0.000010
0.000010 0.000010 0.000010 0.000010 0.000010 0.000012 0.000010 0.999888 0.000010 0.000010 0.000010 0.000010
0.000010 0.000010 0.000010 0.000010 0.000011 0.000010 0.000010 0.999889 0.000010 0.000010 0.000010 0.000010
0.000010 0.000010 0.000010 0.000010 0.000010 0.999890 0.000010 0.000010 0.000010 0.000010 0.000010 0.000010
0.000011 0.000010 0.000010 0.000010 0.000010 0.999889 0.000010 0.000010 0.000010 0.000010 0.000010 0.000010
0.000010 0.000010 0.000010 0.000010 0.000010 0.999890 0.000010 0.000010 0.000010 0.000010 0.000010 0.000010
0.000010 0.000010 0.000010 0.000010 0.000010 0.999890 0.000010 0.000010 0.000010 0.000010 0.000010 0.000010
0.000010 0.000010 0.000010 0.000010 0.000010 0.999890 0.000010 0.000010 0.000010 0.000010 0.000010 0.000010
0.000010 0.000010 0.000010 0.000010 0.000010 0.999890 0.000010 0.000010 0.000010 0.000010 0.000010 0.000010
0.000010 0.000010 0.000010 0.000010 0.000010 0.999890 0.000010 0.000010 0.000010 0.000010 0.000010 0.000010
0.000010 0.000010 0.000010 0.000010 0.000010 0.999890 0.000010 0.000010 0.000010 0.000010 0.000010 0.000010
0.000010 0.000010 0.000010 0.000010 0.000010 0.976603 0.000010 0.000010 0.002141 0.000010 0.000010 0.021166
0.000010 0.000010 0.000010 0.000010 0.000010 0.999890 0.000010 0.000010 0.000010 0.000010 0.000010 0.000010
0.000010 0.000010 0.000010 0.000010 0.000010 0.999890 0.000010 0.000010 0.000010 0.000010 0.000010 0.000010
0.000010 0.000016 0.000010 0.000010 0.000010 0.999884 0.000010 0.000010 0.000010 0.000010 0.000010 0.000010
0.000010 0.000010 0.000010 0.000010 0.000010 0.999890 0.000010 0.000010 0.000010 0.000010 0.000010 0.000010
0.000010 0.000010 0.000010 0.000010 0.000010 0.999890 0.000010 0.000010 0.000010 0.000010 0.000010 0.000010
0.000010 0.000010 0.000010 0.000010 0.000010 0.999890 0.000010 0.000010 0.000010 0.000010 0.000010 0.000010
0.000010 0.000010 0.000010 0.000010 0.000010 0.999890 0.000010 0.000010 0.000010 0.000010 0.000010 0.000010
0.000010 0.000010 0.000010 0.000010 0.000010 0.999890 0.000010 0.000010 0.000010 0.000010 0.000010 0.000010
0.000010 0.000010 0.000010 0.000010 0.000010 0.999890 0.000010 0.000010 0.000010 0.000010 0.000010 0.000010
0.000010 0.000010 0.000010 0.000010 0.000010 0.999890 0.000010 0.000010 0.000010 0.000010 0.000010 0.000010
0.000010 0.000010 0.000010 0.000010 0.000010 0.999890 0.000010 0.000010 0.000010 0.000010 0.000010 0.000010
0.000010 0.000010 0.000010 0.000010 0.000010 0.000010 0.999890 0.000010 0.000010 0.000010 0.000010 0.000010
0.000010 0.000010 0.000010 0.000010 0.000010 0.000010 0.999890 0.000010 0.000010 0.000010 0.000010 0.000010
0.000010 0.000010 0.000010 0.000010 0.000010 0.000010 0.999890 0.000010 0.000010 0.000010 0.000010 0.000010
0.000011 0.000010 0.000010 0.000010 0.000010 0.000010 0.999889 0.000010 0.000010 0.000010 0.000010 0.000010
0.000010 0.000010 0.000010 0.000010 0.000010 0.000010 0.999890 0.000010 0.000010 0.000010 0.000010 0.000010
0.000010 0.000010 0.000010 0.000010 0.000010 0.000010 0.999890 0.000010 0.000010 0.000010 0.000010 0.000010
0.000010 0.000010 0.000010 0.000010 0.000010 0.020309 0.951189 0.000010 0.000010 0.022902 0.000010 0.005521
0.000010 0.000010 0.000010 0.000010 0.000010 0.000010 0.999890 0.000010 0.000010 0.000010 0.000010 0.000010
0.000010 0.000010 0.000010 0.000010 0.000010 0.000010 0.999890 0.000010 0.000010 0.000010 0.000010 0.000010
0.000010 0.000010 0.000013 0.000010 0.000010 0.000010 0.999887 0.000010 0.000010 0.000010 0.000010 0.000010
0.186702 0.023254 0.018594 0.042552 0.000017 0.053939 0.092117 0.004472 0.030127 0.494892 0.000010 0.053324
0.835665 0.000010 0.000010 0.000010 0.000010 0.000010 0.000066 0.000010 0.000010 0.164180 0.000010 0.000010
0.999890 0.000010 0.000010 0.000010 0.000010 0.000010 0.000010 0.000010 0.000010 0.000010 0.000010 0.000010
0.999890 0.000010 0.000010 0.000010 0.000010 0.000010 0.000010 0.000010 0.000010 0.000010 0.000010 0.000010
0.999890 0.000010 0.000010 0.000010 0.000010 0.000010 0.000010 0.000010 0.000010 0.000010 0.000010 0.000010
0.810686 0.000010 0.000010 0.000010 0.000010 0.032794 0.029939 0.000010 0.000010 0.126501 0.000010 0.000010
0.999890 0.000010 0.000010 0.000010 0.000010 0.000010 0.000010 0.000010 0.000010 0.000010 0.000010 0.000010
0.790386 0.000010 0.000010 0.000010 0.000010 0.025191 0.049543 0.000010 0.006663 0.128148 0.000010 0.000010
0.862374 0.000010 0.000010 0.000272 0.000010 0.011225 0.003189 0.000010 0.014343 0.108537 0.000010 0.000010
0.874952 0.000010 0.000010 0.000010 0.000010 0.033175 0.000010 0.000010 0.000010 0.091783 0.000010 0.000010
0.823676 0.000010 0.000010 0.000010 0.000010 0.019215 0.000010 0.000010 0.000010 0.157019 0.000010 0.000010
0.999890 0.000010 0.000010 0.000010 0.000010 0.000010 0.000010 0.000010 0.000010 0.000010 0.000010 0.000010
0.999890 0.000010 0.000010 0.000010 0.000010 0.000010 0.000010 0.000010 0.000010 0.000010 0.000010 0.000010
0.999890 0.000010 0.000010 0.000010 0.000010 0.000010 0.000010 0.000010 0.000010 0.000010 0.000010 0.000010
0.999854 0.000012 0.000017 0.000019 0.000013 0.000020 0.000014 0.000013 0.000010 0.000010 0.000010 0.000010
0.682161 0.000010 0.000010 0.000010 0.000010 0.000010 0.038374 0.000010 0.000010 0.279375 0.000010 0.000010
0.999890 0.000010 0.000010 0.000010 0.000010 0.000010 0.000010 0.000010 0.000010 0.000010 0.000010 0.000010
0.999890 0.000010 0.000010 0.000010 0.000010 0.000010 0.000010 0.000010 0.000010 0.000010 0.000010 0.000010
0.093791 0.046191 0.124781 0.055607 0.000010 0.044340 0.046822 0.012581 0.006557 0.514073 0.028671 0.026575
0.999890 0.000010 0.000010 0.000010 0.000010 0.000010 0.000010 0.000010 0.000010 0.000010 0.000010 0.000010
0.094987 0.038435 0.142075 0.033163 0.000010 0.070890 0.039992 0.056347 0.002655 0.407714 0.058789 0.054944
0.999867 0.000011 0.000013 0.000012 0.000013 0.000019 0.000014 0.000012 0.000010 0.000010 0.000010 0.000010
0.999890 0.000010 0.000010 0.000010 0.000010 0.000010 0.000010 0.000010 0.000010 0.000010 0.000010 0.000010
0.105440 0.042763 0.155664 0.036659 0.000010 0.065897 0.029732 0.055968 0.000010 0.407567 0.044072 0.056218
0.859468 0.000010 0.000010 0.000010 0.000010 0.000010 0.003747 0.000010 0.000010 0.136696 0.000010 0.000010
0.069947 0.063092 0.252822 0.020402 0.013753 0.000010 0.023737 0.039133 0.000010 0.404203 0.102506 0.010385
0.080234 0.044163 0.332163 0.024912 0.000010 0.000010 0.023658 0.065908 0.006481 0.316425 0.076282 0.029754
0.085392 0.020414 0.344581 0.008945 0.000010 0.000010 0.019611 0.080211 0.000010 0.309489 0.084080 0.047248
0.000010 0.997530 0.000010 0.000010 0.000010 0.000010 0.000010 0.000010 0.002370 0.000010 0.000010 0.000010
0.130325 0.225328 0.000010 0.000010 0.000010 0.084046 0.091177 0.000010 0.006999 0.462064 0.000010 0.000010
0.086577 0.264403 0.000010 0.023422 0.000010 0.039944 0.028662 0.000010 0.024429 0.492504 0.000010 0.040018
0.000010 0.999883 0.000010 0.000010 0.000010 0.000010 0.000010 0.000017 0.000010 0.000010 0.000010 0.000010
0.000010 0.999890 0.000010 0.000010 0.000010 0.000010 0.000010 0.000010 0.000010 0.000010 0.000010 0.000010
0.067141 0.287295 0.000010 0.001519 0.000010 0.064481 0.024130 0.000010 0.015278 0.489144 0.000010 0.050972
0.000010 0.999890 0.000010 0.000010 0.000010 0.000010 0.000010 0.000010 0.000010 0.000010 0.000010 0.000010
0.000010 0.999890 0.000010 0.000010 0.000010 0.000010 0.000010 0.000010 0.000010 0.000010 0.000010 0.000010
0.000010 0.999890 0.000010 0.000010 0.000010 0.000010 0.000010 0.000010 0.000010 0.000010 0.000010 0.000010
0.000010 0.794460 0.000010 0.000010 0.000010 0.000010 0.020552 0.000010 0.004247 0.180662 0.000010 0.000010
0.000010 0.000010 0.000010 0.000010 0.000010 0.053648 0.014348 0.000010 0.000010 0.931914 0.000010 0.000010
0.000010 0.000010 0.000010 0.000010 0.000010 0.000010 0.000010 0.000010 0.010998 0.988902 0.000010 0.000010
0.044682 0.000010 0.000010 0.000010 0.000010 0.116099 0.040307 0.000010 0.024723 0.728622 0.000010 0.045506
0.000010 0.000010 0.000010 0.000010 0.000010 0.000010 0.000010 0.000010 0.000010 0.999890 0.000010 0.000010
0.000010 0.000010 0.000010 0.000010 0.000010 0.000010 0.000010 0.000010 0.000010 0.999890 0.000010 0.000010
0.000010 0.000010 0.000010 0.000010 0.000010 0.000010 0.000010 0.000010 0.000010 0.999890 0.000010 0.000010
0.014115 0.000010 0.000010 0.000010 0.000010 0.063836 0.041317 0.000010 0.000010 0.880652 0.000010 0.000010
0.000010 0.000010 0.000010 0.000010 0.000010 0.000010 0.000010 0.000010 0.000010 0.999890 0.000010 0.000010
0.000010 0.000010 0.000010 0.000010 0.000010 0.000010 0.000010 0.000010 0.000010 0.999890 0.000010 0.000010
0.075134 0.000010 0.008981 0.013773 0.000010 0.102718 0.069499 0.002183 0.011608 0.697693 0.000010 0.018381
0.093005 0.000010 0.002274 0.019190 0.000010 0.000010 0.062399 0.000010 0.017975 0.758414 0.000010 0.046693
0.118258 0.000010 0.006622 0.000010 0.010289 0.049135 0.052862 0.000010 0.000010 0.743079 0.000010 0.019705
0.123521 0.000010 0.009358 0.021565 0.006494 0.000010 0.035466 0.000010 0.000010 0.770083 0.000010 0.033463
0.086168 0.025697 0.019420 0.049438 0.000010 0.063776 0.085210 0.000010 0.000795 0.587943 0.000010 0.081523
0.130275 0.015246 0.005807 0.006666 0.000010 0.000010 0.017735 0.000010 0.010613 0.776414 0.000010 0.037203
0.136070 0.000010 0.001628 0.000010 0.000010 0.002055 0.023627 0.000010 0.000221 0.779223 0.000010 0.057126
0.099268 0.008361 0.000010 0.022284 0.000010 0.000010 0.065924 0.000010 0.008391 0.774251 0.000010 0.021471
0.079711 0.037899 0.009915 0.007596 0.018716 0.041982 0.056228 0.000010 0.031183 0.612648 0.000010 0.104103
0.094929 0.000518 0.038324 0.034224 0.012495 0.079806 0.048752 0.007654 0.003529 0.592971 0.000010 0.086789
0.099783 0.030822 0.031040 0.072038 0.000010 0.047097 0.050841 0.000010 0.009858 0.567936 0.000010 0.090555
0.111618 0.000010 0.000010 0.036455 0.000010 0.000010 0.078108 0.000010 0.008344 0.715029 0.000010 0.050386
0.103321 0.004831 0.032537 0.049573 0.000010 0.005435 0.082219 0.000010 0.000010 0.707898 0.000010 0.014145
0.123085 0.005002 0.039505 0.050546 0.007715 0.086465 0.055827 0.000010 0.026437 0.547373 0.001212 0.056822
0.118502 0.035088 0.032622 0.040966 0.000010 0.072183 0.044180 0.000010 0.000010 0.565951 0.000010 0.090468
0.116267 0.023721 0.116944 0.054293 0.000010 0.000214 0.044599 0.005962 0.010161 0.567483 0.030652 0.029694
0.108089 0.000416 0.050773 0.015056 0.000010 0.053898 0.041813 0.000010 0.006764 0.702356 0.000010 0.020805
0.106410 0.000010 0.049467 0.015691 0.000010 0.063471 0.056904 0.000010 0.000010 0.692651 0.000010 0.015356
0.103591 0.014394 0.037976 0.061118 0.000010 0.000010 0.056553 0.000010 0.013740 0.654613 0.000010 0.057974
0.100996 0.000010 0.018655 0.006122 0.000010 0.032632 0.047704 0.000010 0.016153 0.717559 0.000010 0.060140
0.115752 0.054756 0.046920 0.026675 0.000010 0.088930 0.041244 0.000010 0.000065 0.575115 0.000010 0.050512
0.097717 0.005465 0.024924 0.039645 0.003641 0.095179 0.059498 0.000010 0.019147 0.586064 0.002934 0.065776
0.138358 0.051189 0.032602 0.028118 0.006081 0.060796 0.072745 0.000010 0.020246 0.513267 0.000010 0.076578
0.000010 0.000010 0.000010 0.000010 0.000010 0.075491 0.009889 0.000010 0.000010 0.914531 0.000010 0.000010
0.047552 0.000010 0.000010 0.000010 0.000010 0.104403 0.019193 0.000010 0.000010 0.828771 0.000010 0.000010
0.043320 0.000010 0.000010 0.000010 0.000010 0.120506 0.019397 0.000010 0.011559 0.781612 0.000010 0.023547
0.037062 0.000010 0.000010 0.000010 0.000010 0.138770 0.022658 0.000010 0.003973 0.771449 0.000010 0.026028
0.000010 0.016229 0.068661 0.000010 0.000010 0.081282 0.006251 0.053201 0.007860 0.636066 0.101831 0.028589
0.000010 0.000010 0.000010 0.000010 0.000010 0.086075 0.036361 0.000010 0.008476 0.869008 0.000010 0.000010
0.092175 0.024788 0.061070 0.000010 0.000683 0.097240 0.071731 0.086461 0.022987 0.433603 0.076686 0.032566
0.086387 0.008688 0.005252 0.053487 0.000010 0.139033 0.075805 0.000010 0.016992 0.578957 0.000010 0.035367
0.076836 0.009824 0.000010 0.015112 0.000010 0.141907 0.034457 0.000010 0.022903 0.683585 0.000010 0.015336
0.049850 0.000010 0.027737 0.026994 0.018090 0.169039 0.048687 0.000010 0.019042 0.562582 0.000010 0.077948
0.062339 0.004686 0.005079 0.000010 0.000010 0.119139 0.043346 0.000010 0.020560 0.736755 0.000010 0.008057
0.000010 0.000010 0.000010 0.000010 0.000010 0.132246 0.085429 0.000010 0.019885 0.756152 0.000010 0.006218
0.123518 0.016533 0.000010 0.022348 0.014185 0.140958 0.037671 0.000010 0.000010 0.595273 0.000010 0.049475
0.140954 0.000010 0.000010 0.023906 0.000010 0.123205 0.056030 0.000010 0.000010 0.614990 0.000010 0.040855
0.134572 0.028053 0.006596 0.052374 0.000010 0.132827 0.049781 0.000010 0.011532 0.555821 0.000010 0.028414
0.113710 0.000010 0.023527 0.029334 0.000010 0.152498 0.055198 0.000010 0.000012 0.621740 0.000010 0.003942
0.152897 0.000010 0.000010 0.028403 0.000010 0.140875 0.050884 0.000010 0.012112 0.546442 0.000010 0.068338
0.712390 0.000010 0.000010 0.012919 0.000010 0.092068 0.016632 0.000010 0.022324 0.143607 0.000010 0.000010
0.875805 0.000010 0.000010 0.000010 0.000010 0.000010 0.011347 0.000010 0.004201 0.108567 0.000010 0.000010
0.120181 0.000344 0.013325 0.012756 0.004258 0.147579 0.054929 0.000010 0.022023 0.543801 0.001164 0.079630
0.378265 0.000010 0.027722 0.000010 0.000010 0.128543 0.030171 0.000010 0.016753 0.401590 0.016906 0.000010
0.098319 0.000010 0.000010 0.008980 0.000010 0.048172 0.027304 0.000010 0.423162 0.391320 0.000010 0.002692
0.078664 0.000010 0.790768 0.009973 0.000010 0.025036 0.091220 0.000010 0.000010 0.004279 0.000010 0.000010
0.000010 0.000010 0.999890 0.000010 0.000010 0.000010 0.000010 0.000010 0.000010 0.000010 0.000010 0.000010
0.393217 0.000010 0.354010 0.000010 0.000010 0.000010 0.033489 0.000010 0.000010 0.219204 0.000010 0.000010
0.000010 0.000010 0.999881 0.000010 0.000010 0.000010 0.000019 0.000010 0.000010 0.000010 0.000010 0.000010
0.092924 0.041449 0.147269 0.046125 0.004189 0.053960 0.074295 0.026143 0.005807 0.463534 0.000979 0.043325
0.066715 0.068976 0.227490 0.050229 0.000010 0.000502 0.025088 0.036621 0.002351 0.401428 0.087530 0.033060
0.115035 0.057475 0.134774 0.043560 0.007013 0.014831 0.067715 0.064674 0.003064 0.426730 0.048448 0.016682
0.000010 0.000010 0.999890 0.000010 0.000010 0.000010 0.000010 0.000010 0.000010 0.000010 0.000010 0.000010
0.053492 0.000010 0.763621 0.000010 0.000010 0.052711 0.032289 0.000010 0.000010 0.059187 0.000010 0.038640
0.000010 0.000010 0.999890 0.000010 0.000010 0.000010 0.000010 0.000010 0.000010 0.000010 0.000010 0.000010
0.118420 0.051505 0.217296 0.064920 0.000010 0.012186 0.046996 0.007296 0.001153 0.402477 0.044907 0.032834
0.082363 0.052372 0.220595 0.002144 0.000010 0.080760 0.043353 0.030661 0.000420 0.393635 0.087628 0.006059
0.073130 0.000010 0.022037 0.050885 0.000010 0.099709 0.056431 0.000010 0.031997 0.618805 0.000010 0.046964
0.131847 0.024074 0.003979 0.057216 0.000010 0.122570 0.080374 0.000169 0.041231 0.511798 0.000010 0.026722
0.000010 0.000010 0.000010 0.000010 0.000010 0.000010 0.000010 0.000010 0.000010 0.999890 0.000010 0.000010
0.000010 0.000010 0.000010 0.000010 0.000010 0.000010 0.000010 0.000010 0.024052 0.975848 0.000010 0.000010
0.159244 0.011278 0.012830 0.036598 0.000010 0.086589 0.055870 0.000010 0.029212 0.540834 0.000010 0.067514
0.000010 0.000010 0.000010 0.000010 0.000010 0.000010 0.000010 0.000010 0.000010 0.999890 0.000010 0.000010
0.064276 0.000010 0.000010 0.000010 0.000010 0.014150 0.028093 0.000010 0.007410 0.886002 0.000010 0.000010
0.094057 0.006752 0.000010 0.017695 0.000010 0.093189 0.027431 0.000010 0.037252 0.698229 0.000010 0.025355
0.708554 0.000010 0.000010 0.000010 0.000010 0.051352 0.000010 0.000010 0.012379 0.227635 0.000010 0.000010
0.062992 0.000010 0.000010 0.000010 0.000010 0.000010 0.000010 0.000010 0.701280 0.235638 0.000010 0.000010
0.136645 0.013647 0.019876 0.003629 0.011482 0.049890 0.079844 0.000010 0.000010 0.651650 0.000010 0.033306
0.130652 0.034255 0.027024 0.000010 0.012383 0.031311 0.069735 0.000010 0.015579 0.655799 0.000010 0.023231
0.161757 0.020447 0.012720 0.014352 0.000010 0.040807 0.099888 0.000010 0.017452 0.620793 0.000010 0.011754
0.148294 0.013562 0.000010 0.030134 0.000010 0.082345 0.082879 0.002673 0.020037 0.564605 0.000010 0.055440
0.143688 0.043667 0.019282 0.013572 0.000931 0.058613 0.073998 0.000010 0.014857 0.581560 0.000010 0.049812
0.000010 0.000010 0.000010 0.000010 0.000010 0.000010 0.000010 0.000010 0.000118 0.999782 0.000010 0.000010
0.000010 0.000010 0.000010 0.000010 0.000010 0.000010 0.000010 0.000010 0.002684 0.997216 0.000010 0.000010
0.094411 0.019376 0.034955 0.040982 0.007349 0.112187 0.061201 0.019703 0.015419 0.534372 0.012231 0.047814
0.075313 0.010782 0.000010 0.015430 0.000017 0.000010 0.083385 0.000010 0.000010 0.778567 0.000010 0.036455
0.073058 0.001557 0.000010 0.038934 0.000010 0.036322 0.083055 0.000010 0.004799 0.762226 0.000010 0.000010
0.098906 0.054287 0.052211 0.000010 0.000010 0.016550 0.062352 0.000010 0.011232 0.670074 0.026594 0.007764
0.141035 0.031909 0.006490 0.014009 0.000010 0.076367 0.061929 0.000010 0.032324 0.584119 0.000010 0.051787
0.143527 0.012888 0.042599 0.023799 0.000010 0.046189 0.072345 0.001089 0.020435 0.613075 0.000010 0.024034
0.113434 0.000010 0.000010 0.002116 0.000010 0.000010 0.059765 0.000010 0.000010 0.806463 0.000010 0.018152
0.099887 0.000010 0.000010 0.000010 0.000010 0.000010 0.050765 0.000010 0.000010 0.849257 0.000010 0.000010
0.155833 0.027389 0.012324 0.013327 0.004115 0.102044 0.037466 0.000010 0.011159 0.577350 0.000010 0.058971
0.106771 0.021054 0.000010 0.037542 0.000010 0.075898 0.076769 0.004039 0.000010 0.614451 0.000010 0.063436
0.137563 0.040704 0.017128 0.023751 0.000010 0.147208 0.048941 0.000010 0.008367 0.521591 0.000010 0.054717
0.182011 0.000010 0.025691 0.000010 0.006043 0.057628 0.049393 0.000010 0.016188 0.625004 0.000010 0.038003
0.115858 0.026603 0.035486 0.002784 0.000010 0.053635 0.081968 0.007494 0.023438 0.587003 0.000010 0.065711
0.064130 0.005945 0.011642 0.253519 0.046325 0.097952 0.052084 0.133556 0.011236 0.240715 0.007203 0.075694
0.010553 0.036993 0.000010 0.815114 0.001695 0.028369 0.045069 0.000010 0.010334 0.012257 0.039587 0.000010
0.044080 0.000010 0.000010 0.955820 0.000010 0.000010 0.000010 0.000010 0.000010 0.000010 0.000010 0.000010
0.000010 0.000010 0.000010 0.803658 0.000010 0.000010 0.037636 0.032648 0.012829 0.111743 0.000010 0.001425
0.000010 0.000010 0.000010 0.999890 0.000010 0.000010 0.000010 0.000010 0.000010 0.000010 0.000010 0.000010
0.000010 0.000010 0.000010 0.898649 0.000010 0.000964 0.017056 0.000010 0.000010 0.066225 0.000010 0.017035
0.000010 0.000010 0.000010 0.915293 0.000607 0.000010 0.067020 0.000010 0.000010 0.017000 0.000010 0.000010
0.000010 0.000010 0.000010 0.999890 0.000010 0.000010 0.000010 0.000010 0.000010 0.000010 0.000010 0.000010
0.000010 0.000010 0.000010 0.913942 0.000010 0.000010 0.070910 0.000010 0.011090 0.003977 0.000010 0.000010
0.000010 0.000010 0.000010 0.999890 0.000010 0.000010 0.000010 0.000010 0.000010 0.000010 0.000010 0.000010
0.000010 0.000010 0.000010 0.878900 0.000010 0.000010 0.039800 0.000010 0.000010 0.081210 0.000010 0.000010
0.021784 0.000010 0.000010 0.816687 0.000010 0.025695 0.022583 0.000010 0.000010 0.070239 0.000010 0.042950
0.000010 0.000010 0.000010 0.968920 0.000010 0.000010 0.028154 0.000010 0.000010 0.002835 0.000010 0.000010
0.000010 0.000010 0.000010 0.999888 0.000010 0.000010 0.000010 0.000010 0.000010 0.000010 0.000012 0.000010
0.000012 0.000010 0.000010 0.999888 0.000010 0.000010 0.000010 0.000010 0.000010 0.000010 0.000010 0.000010
0.000010 0.000010 0.000010 0.999890 0.000010 0.000010 0.000010 0.000010 0.000010 0.000010 0.000010 0.000010
0.000010 0.000010 0.000010 0.999890 0.000010 0.000010 0.000010 0.000010 0.000010 0.000010 0.000010 0.000010
0.000010 0.000010 0.000010 0.999890 0.000010 0.000010 0.000010 0.000010 0.000010 0.000010 0.000010 0.000010
0.000010 0.000010 0.000010 0.999890 0.000010 0.000010 0.000010 0.000010 0.000010 0.000010 0.000010 0.000010
0.000010 0.000010 0.000010 0.000010 0.999890 0.000010 0.000010 0.000010 0.000010 0.000010 0.000010 0.000010
0.000010 0.000017 0.000010 0.000010 0.999883 0.000010 0.000010 0.000010 0.000010 0.000010 0.000010 0.000010
0.000010 0.000010 0.000010 0.000010 0.999890 0.000010 0.000010 0.000010 0.000010 0.000010 0.000010 0.000010
0.000010 0.000010 0.000010 0.000010 0.999890 0.000010 0.000010 0.000010 0.000010 0.000010 0.000010 0.000010
0.000016 0.000010 0.000010 0.000010 0.999884 0.000010 0.000010 0.000010 0.000010 0.000010 0.000010 0.000010
0.000010 0.000010 0.000010 0.000010 0.999890 0.000010 0.000010 0.000010 0.000010 0.000010 0.000010 0.000010
0.000010 0.000010 0.000010 0.000010 0.999890 0.000010 0.000010 0.000010 0.000010 0.000010 0.000010 0.000010
0.048485 0.000010 0.000010 0.011881 0.772173 0.000010 0.000010 0.000010 0.000010 0.115884 0.000010 0.051508
0.008938 0.000010 0.000010 0.031639 0.533112 0.027594 0.043201 0.000010 0.014721 0.199057 0.000010 0.141697
0.006867 0.000010 0.000010 0.020238 0.803696 0.056797 0.000010 0.000010 0.000010 0.087486 0.000010 0.024856
0.016434 0.000010 0.000010 0.034029 0.727504 0.000010 0.000010 0.000010 0.004682 0.118064 0.000010 0.099227
0.000010 0.000010 0.000010 0.000013 0.999887 0.000010 0.000010 0.000010 0.000010 0.000010 0.000010 0.000010
0.000010 0.000010 0.000012 0.000010 0.999888 0.000010 0.000010 0.000010 0.000010 0.000010 0.000010 0.000010
0.073423 0.030794 0.000010 0.009325 0.767533 0.023499 0.000974 0.000010 0.000010 0.087938 0.000010 0.006474
0.000010 0.000010 0.000010 0.000010 0.852652 0.000010 0.042424 0.000010 0.016754 0.088090 0.000010 0.000010
0.014342 0.000010 0.000010 0.066794 0.743771 0.000010 0.018435 0.000010 0.000010 0.098017 0.000010 0.058581
0.000010 0.000010 0.000010 0.007514 0.169721 0.025553 0.045150 0.000010 0.000010 0.358165 0.000010 0.393837
0.007949 0.017336 0.002290 0.038027 0.181456 0.008621 0.015582 0.047691 0.000010 0.279301 0.000010 0.401727
0.051158 0.000010 0.000011 0.050510 0.153789 0.072269 0.045005 0.000010 0.017091 0.231990 0.000010 0.378147
0.064883 0.000010 0.000010 0.013396 0.201361 0.000010 0.036543 0.000010 0.000010 0.314854 0.000010 0.368904
0.037516 0.043970 0.000010 0.013041 0.192359 0.029434 0.012556 0.031036 0.000010 0.279990 0.025850 0.334227
0.030906 0.000010 0.000010 0.026153 0.551310 0.000010 0.017234 0.000010 0.000010 0.057196 0.149511 0.167641
0.000010 0.000010 0.000016 0.000017 0.000010 0.000010 0.000010 0.000010 0.000010 0.000010 0.999877 0.000010
0.000010 0.000010 0.000020 0.000015 0.000010 0.000012 0.000010 0.000010 0.000010 0.000010 0.999874 0.000010
0.000010 0.000010 0.000010 0.000017 0.000010 0.000010 0.000010 0.000010 0.000010 0.000010 0.999883 0.000010
0.000010 0.078450 0.165081 0.000010 0.000010 0.000010 0.000010 0.000010 0.000010 0.000010 0.682238 0.074150
0.000010 0.081557 0.162525 0.000010 0.000010 0.000010 0.000010 0.000010 0.000010 0.000010 0.681572 0.074267
0.073779 0.000010 0.000850 0.046976 0.271888 0.047909 0.017571 0.000010 0.000908 0.259241 0.000207 0.280651
0.000010 0.116859 0.145045 0.000010 0.160317 0.009242 0.000010 0.168851 0.000010 0.000010 0.386013 0.013623
0.033166 0.087739 0.045348 0.042146 0.403916 0.023296 0.026808 0.083696 0.005775 0.043188 0.089898 0.115024
0.068964 0.017775 0.000010 0.039082 0.262095 0.010273 0.028685 0.000010 0.000010 0.197425 0.000010 0.375662
0.057124 0.009740 0.000010 0.033557 0.266426 0.041224 0.001109 0.002865 0.000010 0.249805 0.000010 0.338120
0.031216 0.031880 0.000010 0.046320 0.130321 0.000010 0.000010 0.000010 0.000010 0.406067 0.000010 0.354137
0.017002 0.046523 0.000010 0.042592 0.112946 0.019610 0.000010 0.000010 0.006576 0.395990 0.000010 0.358721
0.045660 0.000010 0.000010 0.020555 0.231874 0.000010 0.037825 0.000010 0.011376 0.319642 0.000010 0.333017
0.039533 0.000010 0.000010 0.032583 0.287790 0.000010 0.026041 0.000010 0.000010 0.289906 0.000010 0.324086
