# Supplementary material for: Genetic analysis of Thai cattle reveals a Southeast Asian indicine ancestry
Source: PeerJ. 2015 Oct 27;3:e1318. doi: 10.7717/peerj.1318 (PMC4627918; doi:10.7717/peerj.1318)
Supplement: Dataset S2 — The Q values inferred by ADMIXTURE for each modeled K are shown for each individual, which are labeled according to breed information. The data are organized into three folders, each of which represents the ADMIXTURE experiments described in Fig. S5. [file peerj-03-1318-s007.zip › SupplementDataS7/28experiments/experiment_13/13.Q]

0.000010 0.000010 0.000010 0.000010 0.000010 0.000010 0.000010 0.000011 0.000010 0.000010 0.000012 0.999877 0.000010
0.000012 0.000010 0.000011 0.000010 0.000011 0.000010 0.000010 0.000010 0.000010 0.000010 0.000010 0.999877 0.000010
0.000010 0.000010 0.000010 0.000010 0.000014 0.000010 0.000010 0.000010 0.000010 0.000010 0.000010 0.999876 0.000010
0.000010 0.000010 0.000010 0.000010 0.000010 0.000010 0.000010 0.000010 0.000010 0.000010 0.000010 0.999880 0.000010
0.000010 0.000010 0.000011 0.000010 0.000010 0.000010 0.000010 0.000010 0.000010 0.000010 0.000010 0.999879 0.000010
0.000010 0.000010 0.000010 0.000010 0.000010 0.000010 0.000018 0.000010 0.000010 0.000010 0.000011 0.999871 0.000010
0.000010 0.000010 0.000010 0.000010 0.000010 0.000010 0.000010 0.000010 0.000010 0.000010 0.000010 0.999880 0.000010
0.000011 0.000010 0.000011 0.000010 0.000010 0.000010 0.000010 0.000010 0.000013 0.000010 0.000010 0.999875 0.000010
0.000010 0.000010 0.000010 0.000010 0.000010 0.071445 0.574418 0.074513 0.086200 0.000010 0.000010 0.193344 0.000010
0.000010 0.000010 0.000010 0.000010 0.000010 0.078368 0.572546 0.061916 0.099647 0.000010 0.000010 0.187442 0.000010
0.000010 0.000010 0.000010 0.025712 0.000010 0.028496 0.133526 0.038285 0.083331 0.000010 0.000017 0.000010 0.690574
0.000010 0.000010 0.000010 0.000010 0.000010 0.000010 0.000010 0.000010 0.000010 0.000010 0.000010 0.000010 0.999880
0.000010 0.000010 0.000010 0.000010 0.000010 0.000010 0.000010 0.000010 0.000010 0.000010 0.000010 0.000010 0.999880
0.000010 0.000010 0.000010 0.000010 0.000010 0.000010 0.000010 0.000010 0.000010 0.000010 0.000010 0.000010 0.999880
0.000010 0.000010 0.000010 0.000010 0.000010 0.000010 0.000010 0.000010 0.000010 0.000010 0.000010 0.000010 0.999880
0.000010 0.000010 0.000010 0.000010 0.000010 0.000010 0.105050 0.000010 0.035785 0.000010 0.000010 0.000010 0.859065
0.000011 0.000010 0.000010 0.000010 0.000010 0.000010 0.000010 0.000010 0.000010 0.000010 0.000010 0.000010 0.999879
0.000010 0.000010 0.000010 0.000010 0.000010 0.000010 0.000010 0.000010 0.000010 0.062303 0.000010 0.012791 0.924806
0.000010 0.000010 0.000010 0.000010 0.000010 0.000010 0.000010 0.000010 0.000010 0.000010 0.000010 0.000010 0.999880
0.000010 0.000010 0.000010 0.000010 0.000010 0.000010 0.000010 0.000010 0.000010 0.000010 0.000010 0.000010 0.999880
0.000010 0.000010 0.000010 0.000010 0.000010 0.000010 0.000010 0.000010 0.000010 0.000010 0.000010 0.000010 0.999880
0.000010 0.000010 0.000010 0.000010 0.000010 0.009418 0.000010 0.000010 0.000010 0.000010 0.000010 0.000010 0.990472
0.000010 0.000010 0.000010 0.000010 0.000010 0.000010 0.000010 0.000010 0.000010 0.000010 0.000010 0.000010 0.999880
0.000010 0.000010 0.000010 0.000010 0.000010 0.000010 0.000010 0.000010 0.000010 0.000010 0.000010 0.000010 0.999880
0.000246 0.001339 0.000010 0.052557 0.000010 0.034704 0.166058 0.000010 0.010454 0.015338 0.000308 0.000010 0.718956
0.000010 0.000010 0.000010 0.000010 0.000010 0.000010 0.000010 0.000010 0.000010 0.000010 0.000010 0.000010 0.999880
0.000010 0.000010 0.000010 0.000010 0.000010 0.000010 0.000010 0.000010 0.000010 0.000010 0.000010 0.000010 0.999880
0.000010 0.000010 0.000010 0.000010 0.000010 0.000010 0.000010 0.000010 0.000010 0.000010 0.000010 0.000010 0.999880
0.000010 0.000010 0.000010 0.000010 0.000010 0.000010 0.000010 0.000010 0.000010 0.000010 0.000010 0.000010 0.999880
0.000010 0.000011 0.000010 0.000010 0.000010 0.000010 0.000010 0.000010 0.000010 0.000010 0.000010 0.000010 0.999879
0.007977 0.000469 0.000010 0.049137 0.029476 0.047784 0.402774 0.047152 0.297067 0.084398 0.010342 0.001813 0.021601
0.000010 0.000010 0.000010 0.005580 0.038265 0.049127 0.228669 0.018455 0.408531 0.143998 0.027350 0.014209 0.065785
0.000010 0.000010 0.000010 0.000010 0.000010 0.072003 0.099921 0.000010 0.095502 0.628775 0.050247 0.002784 0.050707
0.000010 0.000010 0.000010 0.000010 0.000010 0.000010 0.000010 0.000010 0.000010 0.999880 0.000010 0.000010 0.000010
0.000010 0.000010 0.000010 0.000010 0.000010 0.000010 0.000010 0.000010 0.000010 0.999880 0.000010 0.000010 0.000010
0.000010 0.000010 0.000010 0.000010 0.000010 0.048455 0.131280 0.000010 0.124226 0.666383 0.000010 0.007856 0.021730
0.002668 0.000010 0.000010 0.000010 0.000010 0.034181 0.229671 0.000010 0.328743 0.308763 0.019099 0.022699 0.054125
0.000010 0.000010 0.000010 0.000010 0.000010 0.000010 0.000010 0.000010 0.000010 0.999880 0.000010 0.000010 0.000010
0.021329 0.000010 0.026758 0.012240 0.056437 0.000010 0.086499 0.001965 0.075886 0.650740 0.008467 0.015961 0.043697
0.003678 0.000010 0.048783 0.017370 0.111533 0.011654 0.147870 0.000010 0.049784 0.587422 0.021023 0.000851 0.000010
0.000010 0.000010 0.017179 0.000010 0.081193 0.047043 0.022776 0.017099 0.229410 0.548889 0.000189 0.000010 0.036183
0.000010 0.000010 0.000010 0.000010 0.000010 0.000010 0.000010 0.000010 0.000010 0.999880 0.000010 0.000010 0.000010
0.000010 0.000010 0.019283 0.007987 0.012182 0.051607 0.279986 0.011095 0.350776 0.188202 0.004878 0.016535 0.057448
0.000010 0.000010 0.000010 0.000010 0.000010 0.000010 0.000010 0.000010 0.093703 0.864316 0.000010 0.000010 0.041882
0.000010 0.000010 0.000010 0.041195 0.039623 0.050530 0.129709 0.017194 0.369554 0.316542 0.026998 0.005525 0.003101
0.000010 0.000010 0.049049 0.055762 0.057240 0.053857 0.097759 0.006450 0.238469 0.432976 0.000010 0.000010 0.008398
0.000010 0.000010 0.000016 0.082034 0.045737 0.026786 0.021931 0.000010 0.308874 0.479405 0.027801 0.007377 0.000010
0.000010 0.000010 0.000010 0.000010 0.000010 0.002469 0.000010 0.000010 0.012434 0.984997 0.000010 0.000010 0.000010
0.000010 0.000010 0.000010 0.000010 0.000010 0.000010 0.000010 0.000010 0.000010 0.999880 0.000010 0.000010 0.000010
0.000010 0.000010 0.000010 0.000010 0.000010 0.000010 0.000010 0.000010 0.000010 0.999880 0.000010 0.000010 0.000010
0.000010 0.000010 0.000010 0.000010 0.000010 0.000010 0.000010 0.000010 0.999880 0.000010 0.000010 0.000010 0.000010
0.000010 0.000010 0.000010 0.000010 0.000010 0.000010 0.000010 0.000010 0.999880 0.000010 0.000010 0.000010 0.000010
0.000010 0.000010 0.000010 0.000010 0.000010 0.000010 0.000010 0.000010 0.999880 0.000010 0.000010 0.000010 0.000010
0.000010 0.000010 0.000010 0.000010 0.000010 0.000010 0.000010 0.000010 0.999880 0.000010 0.000010 0.000010 0.000010
0.000010 0.000010 0.000010 0.000010 0.000010 0.000010 0.000010 0.000010 0.999880 0.000010 0.000010 0.000010 0.000010
0.000010 0.000010 0.000010 0.000010 0.000010 0.000010 0.000010 0.000010 0.999880 0.000010 0.000010 0.000010 0.000010
0.000010 0.000010 0.000010 0.000010 0.000010 0.000010 0.000010 0.000010 0.999880 0.000010 0.000010 0.000010 0.000010
0.000010 0.000010 0.000010 0.000010 0.000010 0.000010 0.000010 0.000010 0.999880 0.000010 0.000010 0.000010 0.000010
0.000010 0.000010 0.000010 0.000010 0.000010 0.000010 0.000010 0.000010 0.977816 0.000010 0.000010 0.002292 0.019792
0.000010 0.000010 0.000010 0.000010 0.000010 0.000010 0.000010 0.000010 0.999880 0.000010 0.000010 0.000010 0.000010
0.000010 0.000010 0.000010 0.000010 0.000010 0.000010 0.000010 0.000010 0.999880 0.000010 0.000010 0.000010 0.000010
0.000010 0.000010 0.000010 0.000010 0.000010 0.000010 0.000010 0.000010 0.999880 0.000010 0.000010 0.000010 0.000010
0.000010 0.000010 0.000010 0.000010 0.000010 0.000010 0.000010 0.000010 0.999880 0.000010 0.000010 0.000010 0.000010
0.000010 0.000010 0.000010 0.000010 0.000010 0.000010 0.000010 0.000010 0.999880 0.000010 0.000010 0.000010 0.000010
0.000010 0.000010 0.000010 0.000010 0.000010 0.000010 0.000010 0.000010 0.999880 0.000010 0.000010 0.000010 0.000010
0.000010 0.000010 0.000010 0.000010 0.000010 0.000010 0.000010 0.000010 0.999880 0.000010 0.000010 0.000010 0.000010
0.000010 0.000010 0.000010 0.000010 0.000010 0.000010 0.000010 0.000010 0.999880 0.000010 0.000010 0.000010 0.000010
0.000010 0.000010 0.000010 0.000010 0.000010 0.020760 0.000010 0.000010 0.979130 0.000010 0.000010 0.000010 0.000010
0.000010 0.000010 0.000010 0.000010 0.000010 0.000010 0.000010 0.000010 0.999880 0.000010 0.000010 0.000010 0.000010
0.000010 0.000010 0.000010 0.000010 0.000010 0.000010 0.000010 0.000010 0.999880 0.000010 0.000010 0.000010 0.000010
0.000010 0.000010 0.000010 0.000010 0.000010 0.000010 0.000010 0.000010 0.000010 0.000010 0.999880 0.000010 0.000010
0.000010 0.000010 0.000010 0.000010 0.000010 0.000010 0.000010 0.000010 0.000010 0.000013 0.999877 0.000010 0.000010
0.000010 0.000010 0.000010 0.000010 0.000010 0.000010 0.000010 0.000010 0.000010 0.000010 0.999880 0.000010 0.000010
0.000010 0.000010 0.000010 0.000010 0.000010 0.000010 0.000010 0.000010 0.000010 0.000010 0.999880 0.000010 0.000010
0.000010 0.000010 0.000012 0.000010 0.000010 0.000010 0.000010 0.000010 0.000010 0.000010 0.999878 0.000010 0.000010
0.000010 0.000010 0.000010 0.000010 0.000010 0.000010 0.000010 0.000010 0.000010 0.000010 0.999880 0.000010 0.000010
0.000010 0.000010 0.000010 0.000010 0.000010 0.000010 0.043490 0.000010 0.023601 0.000010 0.921225 0.000010 0.011594
0.000010 0.000010 0.000010 0.000010 0.000010 0.000014 0.000010 0.000010 0.000010 0.000010 0.999876 0.000010 0.000010
0.000010 0.000012 0.000010 0.000010 0.000011 0.000010 0.000010 0.000010 0.000010 0.000010 0.999877 0.000010 0.000010
0.000010 0.000017 0.000010 0.000010 0.000012 0.000010 0.000014 0.000010 0.000010 0.000014 0.999863 0.000010 0.000010
0.026584 0.000010 0.008260 0.042023 0.000010 0.034859 0.572486 0.137980 0.037912 0.000010 0.073875 0.029351 0.036640
0.000010 0.000010 0.000010 0.000010 0.000010 0.000010 0.202182 0.797708 0.000010 0.000010 0.000010 0.000010 0.000010
0.000010 0.000010 0.000010 0.000010 0.000010 0.000010 0.000010 0.999880 0.000010 0.000010 0.000010 0.000010 0.000010
0.000010 0.000010 0.000010 0.000010 0.000010 0.000010 0.000010 0.999880 0.000010 0.000010 0.000010 0.000010 0.000010
0.000010 0.000010 0.000010 0.000010 0.000010 0.000010 0.000010 0.999880 0.000010 0.000010 0.000010 0.000010 0.000010
0.000010 0.000010 0.000010 0.000010 0.000010 0.003313 0.173767 0.772386 0.028437 0.000010 0.022018 0.000010 0.000010
0.000010 0.000010 0.000010 0.000010 0.000010 0.000010 0.000010 0.999880 0.000010 0.000010 0.000010 0.000010 0.000010
0.000010 0.000010 0.000010 0.000010 0.000010 0.000010 0.178015 0.757981 0.015674 0.000010 0.042262 0.005988 0.000010
0.000010 0.000010 0.000010 0.000010 0.000010 0.000010 0.152093 0.834833 0.000010 0.000010 0.000010 0.012974 0.000010
0.000010 0.000010 0.000010 0.000010 0.000010 0.000010 0.117583 0.849718 0.032599 0.000010 0.000010 0.000010 0.000010
0.000010 0.000010 0.000010 0.000010 0.000010 0.000010 0.206804 0.786966 0.006130 0.000010 0.000010 0.000010 0.000010
0.000010 0.000010 0.000010 0.000010 0.000010 0.000010 0.000010 0.999880 0.000010 0.000010 0.000010 0.000010 0.000010
0.000010 0.000010 0.000010 0.000010 0.000010 0.000011 0.000010 0.999879 0.000010 0.000010 0.000010 0.000010 0.000010
0.000010 0.000010 0.000010 0.000010 0.000010 0.000010 0.000010 0.999880 0.000010 0.000010 0.000010 0.000010 0.000010
0.000010 0.000010 0.000010 0.000010 0.000012 0.000011 0.000010 0.999877 0.000010 0.000010 0.000010 0.000010 0.000010
0.000010 0.000010 0.000010 0.000010 0.000010 0.000010 0.345821 0.634890 0.000010 0.000010 0.019188 0.000010 0.000010
0.000010 0.000010 0.000010 0.000010 0.000010 0.000010 0.000010 0.999880 0.000010 0.000010 0.000010 0.000010 0.000010
0.000010 0.000010 0.000010 0.000011 0.000010 0.000010 0.000010 0.999879 0.000010 0.000010 0.000010 0.000010 0.000010
0.037380 0.000010 0.103892 0.057095 0.031566 0.019975 0.661623 0.035485 0.006442 0.008148 0.024111 0.008495 0.005776
0.000010 0.000010 0.000010 0.000010 0.000010 0.000010 0.000010 0.999880 0.000010 0.000010 0.000010 0.000010 0.000010
0.021208 0.000010 0.128809 0.037521 0.061256 0.044439 0.477085 0.055633 0.055415 0.051500 0.025157 0.002166 0.039802
0.000010 0.000010 0.000010 0.000010 0.000012 0.000014 0.000010 0.999875 0.000010 0.000010 0.000010 0.000010 0.000010
0.000010 0.000010 0.000010 0.000010 0.000010 0.000010 0.000010 0.999880 0.000010 0.000010 0.000010 0.000010 0.000010
0.017498 0.000010 0.137475 0.032013 0.046528 0.000010 0.600700 0.045776 0.038514 0.050604 0.005891 0.000010 0.024972
0.000010 0.000010 0.000010 0.000010 0.000010 0.000010 0.166807 0.833082 0.000010 0.000010 0.000012 0.000010 0.000010
0.001411 0.011634 0.225679 0.063332 0.108425 0.013035 0.537286 0.010410 0.000010 0.028748 0.000010 0.000010 0.000010
0.004662 0.000010 0.294561 0.020904 0.086044 0.000010 0.506945 0.022579 0.000010 0.058727 0.000894 0.004644 0.000010
0.000010 0.000010 0.303096 0.000010 0.092466 0.000010 0.493271 0.027879 0.000010 0.069781 0.000010 0.000010 0.013436
0.000010 0.000010 0.000010 0.999880 0.000010 0.000010 0.000010 0.000010 0.000010 0.000010 0.000010 0.000010 0.000010
0.000010 0.000010 0.000010 0.253005 0.000010 0.016015 0.544231 0.061173 0.056260 0.000010 0.063273 0.005984 0.000010
0.008154 0.000010 0.000010 0.296771 0.000010 0.010635 0.613656 0.016730 0.014726 0.000010 0.000010 0.024030 0.015249
0.000010 0.000010 0.000010 0.999880 0.000010 0.000010 0.000010 0.000010 0.000010 0.000010 0.000010 0.000010 0.000010
0.000010 0.000010 0.000010 0.999880 0.000010 0.000010 0.000010 0.000010 0.000010 0.000010 0.000010 0.000010 0.000010
0.000010 0.000010 0.000010 0.340903 0.000010 0.033145 0.549339 0.000010 0.035906 0.000010 0.000010 0.013115 0.027522
0.000010 0.000010 0.020632 0.856575 0.090133 0.000446 0.000010 0.000010 0.009305 0.000010 0.022840 0.000010 0.000010
0.000010 0.000010 0.000010 0.999880 0.000010 0.000010 0.000010 0.000010 0.000010 0.000010 0.000010 0.000010 0.000010
0.000010 0.000010 0.000010 0.999880 0.000010 0.000010 0.000010 0.000010 0.000010 0.000010 0.000010 0.000010 0.000010
0.000010 0.000010 0.000011 0.940874 0.000010 0.032016 0.000010 0.000010 0.000010 0.000010 0.027009 0.000010 0.000010
0.000010 0.000010 0.000010 0.000010 0.000010 0.535826 0.356060 0.000010 0.071705 0.000010 0.036319 0.000010 0.000010
0.000010 0.000010 0.000010 0.000010 0.000010 0.999880 0.000010 0.000010 0.000010 0.000010 0.000010 0.000010 0.000010
0.000010 0.000010 0.000010 0.000010 0.000010 0.302167 0.472646 0.019921 0.112489 0.000010 0.029557 0.024152 0.039009
0.000010 0.000010 0.000010 0.000010 0.000010 0.999880 0.000010 0.000010 0.000010 0.000010 0.000010 0.000010 0.000010
0.000010 0.000010 0.000010 0.000010 0.000010 0.999880 0.000010 0.000010 0.000010 0.000010 0.000010 0.000010 0.000010
0.000010 0.000010 0.000010 0.000010 0.000010 0.999880 0.000010 0.000010 0.000010 0.000010 0.000010 0.000010 0.000010
0.006146 0.000010 0.000010 0.000010 0.000010 0.498911 0.355167 0.005638 0.075467 0.000010 0.058600 0.000010 0.000010
0.000010 0.000010 0.000010 0.000010 0.000010 0.999880 0.000010 0.000010 0.000010 0.000010 0.000010 0.000010 0.000010
0.000010 0.000010 0.000010 0.000010 0.000010 0.999880 0.000010 0.000010 0.000010 0.000010 0.000010 0.000010 0.000010
0.014635 0.000010 0.004335 0.000010 0.000010 0.305979 0.423795 0.062293 0.098174 0.000010 0.067036 0.004814 0.018899
0.000010 0.000010 0.000010 0.000010 0.000010 0.043785 0.928667 0.000010 0.000010 0.000010 0.010902 0.016556 0.000010
0.000010 0.000010 0.000010 0.000010 0.000010 0.015023 0.958904 0.015197 0.000010 0.000010 0.010786 0.000010 0.000010
0.000010 0.000010 0.000010 0.000010 0.000010 0.000010 0.999350 0.000540 0.000010 0.000010 0.000010 0.000010 0.000010
0.028010 0.000010 0.010376 0.000010 0.000010 0.034367 0.766023 0.022306 0.025823 0.000010 0.057694 0.003873 0.051489
0.000010 0.000010 0.000010 0.000010 0.000010 0.000010 0.997676 0.000010 0.000010 0.000010 0.000010 0.002214 0.000010
0.000010 0.000010 0.000010 0.000010 0.000010 0.000010 0.999880 0.000010 0.000010 0.000010 0.000010 0.000010 0.000010
0.000010 0.000010 0.000010 0.000010 0.000010 0.000010 0.999880 0.000010 0.000010 0.000010 0.000010 0.000010 0.000010
0.000010 0.015750 0.000010 0.036140 0.000010 0.051686 0.703916 0.022326 0.025808 0.000010 0.033757 0.027575 0.083003
0.023809 0.002214 0.020398 0.000010 0.000010 0.026295 0.772105 0.020503 0.053116 0.000884 0.018125 0.003406 0.059125
0.054845 0.000010 0.004611 0.028795 0.000010 0.026799 0.739713 0.031453 0.017220 0.000010 0.025853 0.010572 0.060109
0.000010 0.000010 0.000010 0.000010 0.000010 0.018292 0.916350 0.008446 0.000010 0.000010 0.047466 0.002295 0.007081
0.017481 0.000010 0.015418 0.000010 0.000010 0.038707 0.891737 0.007386 0.000010 0.000010 0.029200 0.000010 0.000010
0.040637 0.003133 0.028675 0.000010 0.001590 0.030413 0.679017 0.057151 0.068559 0.000010 0.033246 0.023935 0.033623
0.024268 0.000010 0.009313 0.038666 0.000010 0.027773 0.749689 0.048516 0.041011 0.000010 0.016018 0.000010 0.044707
0.037264 0.000010 0.102485 0.040351 0.032501 0.030777 0.682129 0.046375 0.000010 0.000010 0.018574 0.007451 0.002062
0.000010 0.000010 0.016260 0.000010 0.000010 0.000609 0.981063 0.000940 0.000010 0.000010 0.000010 0.001048 0.000010
0.000010 0.000010 0.018894 0.000010 0.000010 0.000010 0.964153 0.005193 0.000010 0.000010 0.011669 0.000010 0.000010
0.026031 0.000010 0.002824 0.007903 0.000010 0.001824 0.936448 0.000010 0.000010 0.000010 0.007842 0.006198 0.010880
0.000010 0.000010 0.000010 0.000010 0.000010 0.034389 0.938841 0.000010 0.000010 0.000010 0.000010 0.014679 0.012001
0.014068 0.000010 0.032951 0.062563 0.000010 0.050294 0.676151 0.049144 0.071204 0.000010 0.018343 0.000010 0.025242
0.021819 0.000010 0.013027 0.000602 0.000010 0.033012 0.724346 0.035425 0.075387 0.000010 0.036208 0.018889 0.041254
0.005749 0.000010 0.015146 0.052922 0.000010 0.005808 0.712638 0.063176 0.038348 0.000010 0.042952 0.019345 0.043887
0.000010 0.000010 0.000010 0.000010 0.000010 0.029362 0.970528 0.000010 0.000010 0.000010 0.000010 0.000010 0.000010
0.000010 0.000010 0.000010 0.000010 0.000010 0.032462 0.931872 0.000010 0.035566 0.000010 0.000010 0.000010 0.000010
0.000010 0.000010 0.000010 0.000010 0.000010 0.051862 0.850346 0.000010 0.090379 0.000010 0.000010 0.007323 0.000010
0.000010 0.000010 0.000010 0.000010 0.000010 0.024294 0.869462 0.000010 0.103071 0.000010 0.000010 0.003084 0.000010
0.000010 0.000010 0.040938 0.000010 0.107476 0.041605 0.727778 0.000010 0.034146 0.042764 0.000010 0.005233 0.000010
0.000010 0.000010 0.000010 0.000010 0.000010 0.024940 0.946924 0.000010 0.019471 0.000010 0.000019 0.008565 0.000010
0.000010 0.000010 0.040831 0.019042 0.079639 0.037588 0.547728 0.039856 0.074283 0.084937 0.048297 0.022451 0.005328
0.041881 0.000010 0.000010 0.000010 0.000010 0.099686 0.602295 0.037272 0.125577 0.000010 0.058359 0.016327 0.018552
0.000010 0.000010 0.000010 0.000010 0.000010 0.030995 0.830870 0.013338 0.101509 0.000010 0.000010 0.023207 0.000010
0.014255 0.018077 0.020094 0.000010 0.000010 0.117315 0.565853 0.010874 0.149040 0.000010 0.024323 0.018814 0.061324
0.000010 0.000010 0.000010 0.000010 0.000010 0.060551 0.830212 0.000010 0.080515 0.000010 0.010756 0.017887 0.000010
0.000015 0.000010 0.000010 0.000010 0.000010 0.068772 0.766426 0.000010 0.095545 0.000010 0.051505 0.017668 0.000010
0.000010 0.003585 0.000010 0.000010 0.000010 0.021831 0.817287 0.040244 0.109997 0.000010 0.000902 0.000010 0.006095
0.002713 0.000010 0.000010 0.000010 0.000010 0.030925 0.775324 0.061726 0.103024 0.000010 0.024073 0.000010 0.002155
0.029191 0.000010 0.000010 0.022327 0.000010 0.036073 0.723769 0.057971 0.104159 0.000010 0.014846 0.011614 0.000010
0.000010 0.000010 0.000010 0.000010 0.000010 0.023268 0.805347 0.031634 0.114693 0.000010 0.024978 0.000010 0.000010
0.000010 0.000010 0.000010 0.000010 0.000010 0.021376 0.716805 0.079526 0.111012 0.000010 0.026912 0.008358 0.035951
0.007273 0.000010 0.000010 0.000010 0.000010 0.000013 0.223787 0.668444 0.070759 0.000010 0.010797 0.018866 0.000010
0.000010 0.000010 0.000010 0.000010 0.000010 0.000010 0.152984 0.836804 0.000010 0.000010 0.008944 0.001178 0.000010
0.000010 0.003776 0.000010 0.000010 0.000010 0.058185 0.643091 0.070328 0.122764 0.000010 0.028090 0.020187 0.053529
0.000010 0.000010 0.014981 0.000010 0.016522 0.000010 0.514096 0.327968 0.097900 0.000010 0.011520 0.016953 0.000010
0.000010 0.000010 0.000010 0.000010 0.000010 0.044400 0.427095 0.055136 0.037221 0.000010 0.014119 0.421960 0.000010
0.009888 0.000010 0.775225 0.000010 0.000010 0.000010 0.062915 0.053851 0.012197 0.000010 0.085853 0.000010 0.000010
0.000010 0.000010 0.999880 0.000010 0.000010 0.000010 0.000010 0.000010 0.000010 0.000010 0.000010 0.000010 0.000010
0.000010 0.000010 0.347503 0.000010 0.000010 0.020084 0.243549 0.361427 0.000010 0.000010 0.026112 0.001255 0.000010
0.000010 0.000010 0.999880 0.000010 0.000010 0.000010 0.000010 0.000010 0.000010 0.000010 0.000010 0.000010 0.000010
0.028131 0.003571 0.129638 0.046793 0.003935 0.006937 0.631313 0.023206 0.031673 0.021694 0.049732 0.006079 0.017300
0.029903 0.000010 0.202764 0.066107 0.093377 0.002401 0.550329 0.017537 0.000010 0.031790 0.001420 0.000010 0.004342
0.030865 0.003932 0.119434 0.061750 0.052641 0.035308 0.516282 0.067272 0.000010 0.058631 0.050168 0.003697 0.000010
0.000010 0.000013 0.999877 0.000010 0.000010 0.000010 0.000010 0.000010 0.000010 0.000010 0.000010 0.000010 0.000010
0.000010 0.000010 0.749752 0.000010 0.000010 0.000010 0.113015 0.035706 0.041358 0.000010 0.026114 0.000010 0.033985
0.000010 0.000010 0.999880 0.000010 0.000010 0.000010 0.000010 0.000010 0.000010 0.000010 0.000010 0.000010 0.000010
0.049625 0.000010 0.195280 0.050238 0.050389 0.029377 0.516397 0.070723 0.000010 0.003303 0.023238 0.000010 0.011398
0.000010 0.000010 0.199161 0.048997 0.090798 0.020946 0.512282 0.023866 0.060092 0.025842 0.017977 0.000010 0.000010
0.036385 0.000010 0.011015 0.029961 0.000010 0.074377 0.663403 0.017272 0.080879 0.000010 0.031820 0.032225 0.022633
0.045952 0.000010 0.000010 0.046026 0.000010 0.063383 0.538263 0.086670 0.107364 0.000010 0.062320 0.040201 0.009781
0.000010 0.000010 0.000010 0.999880 0.000010 0.000010 0.000010 0.000010 0.000010 0.000010 0.000010 0.000010 0.000010
0.000010 0.000010 0.000010 0.507056 0.000010 0.064647 0.366497 0.003416 0.000010 0.000010 0.024837 0.033478 0.000010
0.021157 0.000010 0.002045 0.035786 0.000012 0.034166 0.598413 0.109881 0.074492 0.000010 0.039553 0.030247 0.054229
0.000010 0.000010 0.000010 0.999880 0.000010 0.000010 0.000010 0.000010 0.000010 0.000010 0.000010 0.000010 0.000010
0.000010 0.000010 0.000010 0.364470 0.000010 0.045995 0.440978 0.053235 0.067353 0.000010 0.019522 0.007051 0.001345
0.011082 0.000010 0.000010 0.173537 0.000010 0.043719 0.530788 0.051916 0.109419 0.000010 0.020219 0.041741 0.017539
0.000010 0.000010 0.000010 0.000010 0.000010 0.000010 0.304756 0.664557 0.020350 0.000010 0.000010 0.010247 0.000010
0.000010 0.000010 0.000010 0.000010 0.000010 0.021777 0.248599 0.029643 0.000010 0.000010 0.000010 0.699890 0.000010
0.000010 0.002910 0.000010 0.013763 0.000010 0.000010 0.837805 0.062768 0.034699 0.000010 0.047986 0.000010 0.000010
0.000010 0.006604 0.015275 0.057023 0.000010 0.030051 0.752400 0.066377 0.012907 0.000010 0.045371 0.013951 0.000010
0.000010 0.000010 0.000010 0.003375 0.000010 0.008427 0.823974 0.078779 0.000010 0.000010 0.068904 0.016471 0.000010
0.012004 0.000010 0.000010 0.014643 0.000010 0.021884 0.689836 0.086557 0.064855 0.000010 0.061505 0.021589 0.027087
0.000010 0.000010 0.007965 0.046906 0.000010 0.029191 0.714389 0.078348 0.037317 0.000010 0.048957 0.013354 0.023533
0.000010 0.000010 0.000010 0.000010 0.000010 0.000010 0.999880 0.000010 0.000010 0.000010 0.000010 0.000010 0.000010
0.000010 0.000010 0.000010 0.000010 0.000010 0.000010 0.999880 0.000010 0.000010 0.000010 0.000010 0.000010 0.000010
0.022183 0.006594 0.018002 0.000010 0.015130 0.036860 0.685540 0.037497 0.090641 0.015668 0.033780 0.015321 0.022773
0.000010 0.000010 0.000010 0.000010 0.000010 0.000019 0.971227 0.000010 0.000010 0.000010 0.028655 0.000010 0.000010
0.000010 0.000010 0.000010 0.000010 0.000010 0.011872 0.948049 0.000010 0.000010 0.000010 0.039978 0.000010 0.000010
0.000010 0.000010 0.027302 0.057929 0.027033 0.000010 0.863835 0.000010 0.000010 0.000010 0.014706 0.009126 0.000010
0.000010 0.000010 0.000010 0.030544 0.000010 0.021721 0.734669 0.071587 0.042810 0.000010 0.040240 0.031874 0.026505
0.000010 0.000010 0.022481 0.000010 0.000010 0.033747 0.795930 0.074217 0.010807 0.000010 0.044215 0.018543 0.000010
0.000010 0.000010 0.000010 0.000010 0.000010 0.000010 0.999880 0.000010 0.000010 0.000010 0.000010 0.000010 0.000010
0.000010 0.000010 0.000010 0.000010 0.000010 0.000010 0.999880 0.000010 0.000010 0.000010 0.000010 0.000010 0.000010
0.000010 0.000010 0.000010 0.002982 0.000010 0.002303 0.809263 0.082206 0.059745 0.000010 0.005487 0.007348 0.030616
0.007582 0.000010 0.000010 0.000438 0.000010 0.014269 0.835230 0.029059 0.031622 0.000010 0.050121 0.000010 0.031630
0.010828 0.000010 0.000010 0.056885 0.000010 0.013568 0.658810 0.077421 0.123294 0.000010 0.019865 0.008481 0.030808
0.000010 0.000010 0.000010 0.000010 0.000010 0.032411 0.788248 0.102625 0.031474 0.000010 0.018400 0.017337 0.009445
0.000010 0.000010 0.020652 0.048563 0.000010 0.000010 0.733971 0.043743 0.026580 0.005543 0.056990 0.023484 0.040434
0.241844 0.043054 0.000010 0.000010 0.008627 0.000010 0.368355 0.024844 0.077883 0.129032 0.038750 0.010095 0.057486
0.813900 0.000011 0.000010 0.033924 0.041309 0.024545 0.000010 0.009883 0.021749 0.000010 0.043358 0.011281 0.000010
0.953590 0.000010 0.000010 0.000010 0.000010 0.004630 0.000010 0.041675 0.000010 0.000010 0.000010 0.000016 0.000010
0.785630 0.000010 0.000010 0.000010 0.000010 0.000010 0.158278 0.000010 0.000010 0.022991 0.022527 0.010494 0.000010
0.999880 0.000010 0.000010 0.000010 0.000010 0.000010 0.000010 0.000010 0.000010 0.000010 0.000010 0.000010 0.000010
0.904009 0.000010 0.000010 0.000010 0.000010 0.002943 0.021259 0.000010 0.020445 0.000010 0.023992 0.000010 0.027283
0.918248 0.001032 0.000010 0.000010 0.000010 0.000010 0.004568 0.006641 0.000010 0.000010 0.069430 0.000012 0.000010
0.999880 0.000010 0.000010 0.000010 0.000010 0.000010 0.000010 0.000010 0.000010 0.000010 0.000010 0.000010 0.000010
0.914848 0.000010 0.000010 0.000010 0.000010 0.000010 0.000010 0.000010 0.002121 0.000010 0.071084 0.011857 0.000010
0.999880 0.000010 0.000010 0.000010 0.000010 0.000010 0.000010 0.000010 0.000010 0.000010 0.000010 0.000010 0.000010
0.869929 0.000010 0.000010 0.000010 0.000010 0.000014 0.099230 0.000010 0.000010 0.000010 0.030738 0.000010 0.000010
0.811003 0.000010 0.000010 0.000010 0.000010 0.014012 0.084127 0.011407 0.022241 0.000010 0.016930 0.000010 0.040220
0.949185 0.000010 0.000010 0.000010 0.000010 0.032729 0.000010 0.000010 0.000010 0.000010 0.017986 0.000010 0.000010
0.999880 0.000010 0.000010 0.000010 0.000010 0.000010 0.000010 0.000010 0.000010 0.000010 0.000010 0.000010 0.000010
0.999880 0.000010 0.000010 0.000010 0.000010 0.000010 0.000010 0.000010 0.000010 0.000010 0.000010 0.000010 0.000010
0.999880 0.000010 0.000010 0.000010 0.000010 0.000010 0.000010 0.000010 0.000010 0.000010 0.000010 0.000010 0.000010
0.999880 0.000010 0.000010 0.000010 0.000010 0.000010 0.000010 0.000010 0.000010 0.000010 0.000010 0.000010 0.000010
0.999880 0.000010 0.000010 0.000010 0.000010 0.000010 0.000010 0.000010 0.000010 0.000010 0.000010 0.000010 0.000010
0.999880 0.000010 0.000010 0.000010 0.000010 0.000010 0.000010 0.000010 0.000010 0.000010 0.000010 0.000010 0.000010
0.000010 0.999873 0.000010 0.000010 0.000010 0.000010 0.000010 0.000010 0.000017 0.000010 0.000010 0.000010 0.000010
0.000010 0.999880 0.000010 0.000010 0.000010 0.000010 0.000010 0.000010 0.000010 0.000010 0.000010 0.000010 0.000010
0.000010 0.999880 0.000010 0.000010 0.000010 0.000010 0.000010 0.000010 0.000010 0.000010 0.000010 0.000010 0.000010
0.000010 0.999880 0.000010 0.000010 0.000010 0.000010 0.000010 0.000010 0.000010 0.000010 0.000010 0.000010 0.000010
0.000010 0.999878 0.000010 0.000010 0.000010 0.000012 0.000010 0.000010 0.000010 0.000010 0.000010 0.000010 0.000010
0.000010 0.999880 0.000010 0.000010 0.000010 0.000010 0.000010 0.000010 0.000010 0.000010 0.000010 0.000010 0.000010
0.000010 0.999880 0.000010 0.000010 0.000010 0.000010 0.000010 0.000010 0.000010 0.000010 0.000010 0.000010 0.000010
0.004976 0.773102 0.000010 0.000010 0.000010 0.013620 0.125341 0.037150 0.000010 0.000010 0.000010 0.000010 0.045742
0.024633 0.532891 0.000010 0.000010 0.000010 0.043522 0.196168 0.000010 0.020572 0.000010 0.036478 0.014373 0.131314
0.014414 0.803970 0.000010 0.000010 0.000010 0.000010 0.113920 0.000010 0.053275 0.000010 0.000010 0.000010 0.014341
0.021731 0.723783 0.000010 0.000010 0.000010 0.000010 0.176030 0.000010 0.000010 0.000010 0.000010 0.002542 0.075834
0.000010 0.999880 0.000010 0.000010 0.000010 0.000010 0.000010 0.000010 0.000010 0.000010 0.000010 0.000010 0.000010
0.000010 0.999880 0.000010 0.000010 0.000010 0.000010 0.000010 0.000010 0.000010 0.000010 0.000010 0.000010 0.000010
0.002518 0.770048 0.000010 0.064303 0.000010 0.002443 0.079587 0.059393 0.020941 0.000010 0.000010 0.000010 0.000717
0.000010 0.854897 0.000010 0.000010 0.000010 0.027440 0.054790 0.000010 0.000010 0.000010 0.044858 0.017935 0.000010
0.064662 0.743817 0.000010 0.000010 0.000010 0.009853 0.094143 0.011270 0.000010 0.000010 0.018998 0.000010 0.057197
0.000010 0.162731 0.000010 0.000010 0.000010 0.003526 0.465693 0.000010 0.000010 0.000010 0.018915 0.000010 0.349055
0.020560 0.178648 0.000010 0.000010 0.000010 0.000010 0.392161 0.000010 0.000010 0.044688 0.000010 0.000010 0.363864
0.036671 0.152097 0.000010 0.000010 0.000010 0.000010 0.341752 0.012854 0.050711 0.000010 0.029104 0.016262 0.360500
0.003313 0.199316 0.000010 0.000010 0.000010 0.024177 0.369671 0.032944 0.000010 0.000010 0.019060 0.000010 0.351460
0.007255 0.192161 0.000010 0.056632 0.026805 0.027014 0.293423 0.015192 0.027780 0.029443 0.000743 0.000010 0.323532
0.024234 0.554976 0.000010 0.000010 0.145421 0.017935 0.044126 0.025109 0.000010 0.000010 0.017355 0.000010 0.170795
0.000010 0.000010 0.000010 0.000010 0.999880 0.000010 0.000010 0.000010 0.000010 0.000010 0.000010 0.000010 0.000010
0.000010 0.000010 0.000010 0.000010 0.999880 0.000010 0.000010 0.000010 0.000010 0.000010 0.000010 0.000010 0.000010
0.000011 0.000010 0.000010 0.000010 0.999877 0.000010 0.000010 0.000010 0.000010 0.000010 0.000012 0.000010 0.000010
0.000010 0.000010 0.000010 0.280280 0.718960 0.000010 0.000010 0.000010 0.000010 0.000010 0.000010 0.000010 0.000660
0.000010 0.000010 0.000010 0.281573 0.718317 0.000010 0.000010 0.000010 0.000010 0.000010 0.000010 0.000010 0.000010
0.035803 0.267939 0.000010 0.000010 0.000010 0.000010 0.383892 0.028057 0.021321 0.000010 0.001687 0.000010 0.261241
0.000010 0.161234 0.116082 0.147141 0.397639 0.000010 0.000010 0.000010 0.009400 0.168330 0.000010 0.000010 0.000114
0.039576 0.402175 0.035602 0.103295 0.093924 0.000010 0.069772 0.024681 0.015907 0.083725 0.023124 0.004241 0.103967
0.024948 0.263364 0.000010 0.023992 0.000010 0.000010 0.279689 0.034538 0.000010 0.000010 0.020330 0.000010 0.353079
0.019884 0.267008 0.000010 0.014308 0.000010 0.000010 0.332630 0.021965 0.027500 0.000012 0.000010 0.000010 0.316644
0.034239 0.129805 0.000010 0.013979 0.000010 0.040965 0.447189 0.000010 0.000010 0.000010 0.000010 0.000010 0.333753
0.025594 0.111771 0.000010 0.035672 0.000010 0.032280 0.456316 0.000011 0.000010 0.000010 0.000010 0.006042 0.332266
0.006418 0.231367 0.000010 0.000010 0.000010 0.005574 0.405129 0.002757 0.000010 0.000010 0.026811 0.009234 0.312661
0.020522 0.286156 0.000010 0.000010 0.000010 0.000730 0.375330 0.000010 0.000010 0.000010 0.009484 0.000010 0.307707
