# Supplementary material for: Genetic analysis of Thai cattle reveals a Southeast Asian indicine ancestry
Source: PeerJ. 2015 Oct 27;3:e1318. doi: 10.7717/peerj.1318 (PMC4627918; doi:10.7717/peerj.1318)
Supplement: Dataset S2 — The Q values inferred by ADMIXTURE for each modeled K are shown for each individual, which are labeled according to breed information. The data are organized into three folders, each of which represents the ADMIXTURE experiments described in Fig. S5. [file peerj-03-1318-s007.zip › SupplementDataS7/28experiments/experiment_13/14.Q]

0.000010 0.000010 0.000010 0.000010 0.000010 0.000010 0.000010 0.000010 0.000010 0.000010 0.999870 0.000010 0.000010 0.000010
0.000010 0.000010 0.000010 0.000010 0.000010 0.000010 0.000010 0.000010 0.000010 0.000010 0.999870 0.000010 0.000010 0.000010
0.000010 0.000010 0.000011 0.000010 0.000010 0.000010 0.000010 0.000010 0.000010 0.000010 0.999869 0.000010 0.000010 0.000010
0.000010 0.000010 0.000010 0.000010 0.000010 0.000010 0.000010 0.000010 0.000010 0.000010 0.999870 0.000010 0.000010 0.000010
0.000010 0.000010 0.000010 0.000013 0.000010 0.000010 0.000010 0.000011 0.000010 0.000010 0.999867 0.000010 0.000010 0.000010
0.000010 0.000012 0.000010 0.000010 0.000010 0.000010 0.000010 0.000010 0.000010 0.000010 0.999868 0.000010 0.000010 0.000010
0.000010 0.000010 0.000010 0.000010 0.000010 0.000010 0.000010 0.000010 0.000010 0.000011 0.999869 0.000010 0.000010 0.000010
0.000010 0.000010 0.000010 0.000010 0.000010 0.000010 0.000010 0.000010 0.000010 0.000010 0.999870 0.000010 0.000010 0.000010
0.225552 0.000010 0.000010 0.000010 0.126140 0.000010 0.000010 0.088838 0.081122 0.000010 0.176734 0.000010 0.301535 0.000010
0.236196 0.000010 0.000010 0.000010 0.127489 0.000010 0.000010 0.086879 0.083451 0.000010 0.169827 0.000010 0.296079 0.000010
0.040495 0.000010 0.000010 0.000010 0.092991 0.695364 0.000010 0.036844 0.032128 0.000010 0.000010 0.000010 0.102099 0.000010
0.000010 0.000010 0.000010 0.000010 0.000010 0.999870 0.000010 0.000010 0.000010 0.000010 0.000010 0.000010 0.000010 0.000010
0.000010 0.000010 0.000010 0.000010 0.000010 0.999865 0.000010 0.000012 0.000013 0.000010 0.000010 0.000010 0.000010 0.000010
0.000010 0.000010 0.000010 0.000010 0.000010 0.999870 0.000010 0.000010 0.000010 0.000010 0.000010 0.000010 0.000010 0.000010
0.000010 0.000010 0.000010 0.000010 0.000010 0.999870 0.000010 0.000010 0.000010 0.000010 0.000010 0.000010 0.000010 0.000010
0.000010 0.000010 0.000010 0.000010 0.078411 0.892454 0.000010 0.013120 0.000010 0.000010 0.000010 0.000010 0.015915 0.000010
0.000010 0.000010 0.000010 0.000010 0.000010 0.999870 0.000010 0.000010 0.000010 0.000010 0.000010 0.000010 0.000010 0.000010
0.000010 0.000010 0.000010 0.060102 0.000010 0.912229 0.000010 0.000010 0.000010 0.000010 0.010586 0.000010 0.016983 0.000010
0.000010 0.000010 0.000010 0.000010 0.000010 0.999870 0.000010 0.000010 0.000010 0.000010 0.000010 0.000010 0.000010 0.000010
0.000010 0.000010 0.000010 0.000010 0.000010 0.999870 0.000010 0.000010 0.000010 0.000010 0.000010 0.000010 0.000010 0.000010
0.000010 0.000010 0.000010 0.000010 0.000010 0.999870 0.000010 0.000010 0.000010 0.000010 0.000010 0.000010 0.000010 0.000010
0.000010 0.000010 0.000010 0.000010 0.000010 0.993289 0.000010 0.000010 0.006591 0.000010 0.000010 0.000010 0.000010 0.000010
0.000010 0.000010 0.000010 0.000010 0.000010 0.999870 0.000010 0.000010 0.000010 0.000010 0.000010 0.000010 0.000010 0.000010
0.000010 0.000010 0.000010 0.000010 0.000010 0.999870 0.000010 0.000010 0.000010 0.000010 0.000010 0.000010 0.000010 0.000010
0.034663 0.000010 0.003354 0.016831 0.019922 0.725692 0.004376 0.000010 0.038394 0.000010 0.000428 0.001695 0.152841 0.001774
0.000010 0.000010 0.000010 0.000010 0.000010 0.999870 0.000010 0.000010 0.000010 0.000010 0.000010 0.000010 0.000010 0.000010
0.000010 0.000010 0.000010 0.000010 0.000010 0.999870 0.000010 0.000010 0.000010 0.000010 0.000010 0.000010 0.000010 0.000010
0.000010 0.000010 0.000010 0.000010 0.000010 0.999870 0.000010 0.000010 0.000010 0.000010 0.000010 0.000010 0.000010 0.000010
0.000010 0.000010 0.000010 0.000010 0.000010 0.999870 0.000010 0.000010 0.000010 0.000010 0.000010 0.000010 0.000010 0.000010
0.000010 0.000010 0.000010 0.000010 0.000010 0.999870 0.000010 0.000010 0.000010 0.000010 0.000010 0.000010 0.000010 0.000010
0.031464 0.014656 0.021401 0.082886 0.313042 0.032752 0.020530 0.064595 0.057012 0.000010 0.003647 0.000646 0.344324 0.013035
0.061816 0.018106 0.027526 0.142457 0.420387 0.074971 0.031288 0.031575 0.056693 0.000010 0.013759 0.000010 0.121392 0.000010
0.001889 0.000010 0.000010 0.632411 0.112780 0.059118 0.055058 0.000010 0.078524 0.000010 0.004207 0.000010 0.055952 0.000010
0.000010 0.000010 0.000010 0.999866 0.000010 0.000010 0.000013 0.000011 0.000010 0.000010 0.000010 0.000010 0.000010 0.000010
0.000010 0.000010 0.000010 0.999870 0.000010 0.000010 0.000010 0.000010 0.000010 0.000010 0.000010 0.000010 0.000010 0.000010
0.016882 0.000010 0.000010 0.670014 0.144583 0.030494 0.003041 0.000010 0.053869 0.000010 0.009678 0.000010 0.071379 0.000010
0.013662 0.000010 0.000010 0.308216 0.347066 0.063977 0.026086 0.000010 0.039173 0.001165 0.024944 0.000010 0.168277 0.007395
0.000010 0.000010 0.000010 0.999870 0.000010 0.000010 0.000010 0.000010 0.000010 0.000010 0.000010 0.000010 0.000010 0.000010
0.000010 0.019206 0.049337 0.643075 0.088348 0.046617 0.012700 0.012800 0.000012 0.025352 0.017770 0.000010 0.060536 0.024227
0.000597 0.047618 0.092481 0.569609 0.074649 0.000010 0.034131 0.000010 0.023015 0.043450 0.003478 0.000010 0.100262 0.010679
0.000010 0.039896 0.060056 0.535735 0.236421 0.041002 0.002957 0.021207 0.049975 0.012702 0.000010 0.000010 0.000010 0.000010
0.000010 0.000010 0.000010 0.999870 0.000010 0.000010 0.000010 0.000010 0.000010 0.000010 0.000010 0.000010 0.000010 0.000010
0.037392 0.000010 0.020574 0.182684 0.375779 0.066055 0.013068 0.031095 0.058955 0.016862 0.017642 0.000010 0.179863 0.000010
0.000010 0.000010 0.000010 0.864207 0.095117 0.040566 0.000010 0.000010 0.000010 0.000010 0.000010 0.000010 0.000010 0.000010
0.054938 0.021409 0.031263 0.307148 0.380356 0.012118 0.032783 0.021235 0.050834 0.000010 0.005263 0.000010 0.082621 0.000010
0.024317 0.016420 0.057088 0.425399 0.250044 0.016455 0.003067 0.012965 0.063048 0.044799 0.000010 0.000010 0.086369 0.000010
0.021677 0.019057 0.046668 0.467035 0.316076 0.000010 0.027571 0.000010 0.033706 0.000010 0.006822 0.000010 0.061339 0.000010
0.000010 0.000010 0.000010 0.984550 0.013534 0.000010 0.000010 0.000010 0.001806 0.000010 0.000010 0.000010 0.000010 0.000010
0.000010 0.000010 0.000010 0.999870 0.000010 0.000010 0.000010 0.000010 0.000010 0.000010 0.000010 0.000010 0.000010 0.000010
0.000010 0.000010 0.000010 0.999863 0.000010 0.000011 0.000010 0.000016 0.000010 0.000010 0.000010 0.000010 0.000010 0.000010
0.000010 0.000010 0.000010 0.000010 0.999870 0.000010 0.000010 0.000010 0.000010 0.000010 0.000010 0.000010 0.000010 0.000010
0.000010 0.000010 0.000010 0.000010 0.999870 0.000010 0.000010 0.000010 0.000010 0.000010 0.000010 0.000010 0.000010 0.000010
0.000010 0.000010 0.000010 0.000010 0.999870 0.000010 0.000010 0.000010 0.000010 0.000010 0.000010 0.000010 0.000010 0.000010
0.000010 0.000010 0.000010 0.000010 0.999862 0.000010 0.000010 0.000018 0.000010 0.000010 0.000010 0.000010 0.000010 0.000010
0.000010 0.000010 0.000010 0.000010 0.999870 0.000010 0.000010 0.000010 0.000010 0.000010 0.000010 0.000010 0.000010 0.000010
0.000010 0.000010 0.000010 0.000010 0.999870 0.000010 0.000010 0.000010 0.000010 0.000010 0.000010 0.000010 0.000010 0.000010
0.000010 0.000010 0.000010 0.000010 0.999870 0.000010 0.000010 0.000010 0.000010 0.000010 0.000010 0.000010 0.000010 0.000010
0.000010 0.000010 0.000010 0.000010 0.999870 0.000010 0.000010 0.000010 0.000010 0.000010 0.000010 0.000010 0.000010 0.000010
0.000010 0.000010 0.000010 0.000010 0.977476 0.020171 0.000010 0.000010 0.000010 0.000010 0.002243 0.000010 0.000010 0.000010
0.000010 0.000010 0.000010 0.000010 0.999870 0.000010 0.000010 0.000010 0.000010 0.000010 0.000010 0.000010 0.000010 0.000010
0.000010 0.000010 0.000010 0.000010 0.999870 0.000010 0.000010 0.000010 0.000010 0.000010 0.000010 0.000010 0.000010 0.000010
0.000010 0.000010 0.000010 0.000010 0.999870 0.000010 0.000010 0.000010 0.000010 0.000010 0.000010 0.000010 0.000010 0.000010
0.000010 0.000010 0.000010 0.000010 0.999870 0.000010 0.000010 0.000010 0.000010 0.000010 0.000010 0.000010 0.000010 0.000010
0.000010 0.000010 0.000010 0.000010 0.999870 0.000010 0.000010 0.000010 0.000010 0.000010 0.000010 0.000010 0.000010 0.000010
0.000010 0.000010 0.000010 0.000010 0.999870 0.000010 0.000010 0.000010 0.000010 0.000010 0.000010 0.000010 0.000010 0.000010
0.000010 0.000010 0.000010 0.000010 0.999870 0.000010 0.000010 0.000010 0.000010 0.000010 0.000010 0.000010 0.000010 0.000010
0.000010 0.000010 0.000010 0.000010 0.999870 0.000010 0.000010 0.000010 0.000010 0.000010 0.000010 0.000010 0.000010 0.000010
0.000010 0.000010 0.000010 0.000010 0.979609 0.000010 0.000010 0.000010 0.020271 0.000010 0.000010 0.000010 0.000010 0.000010
0.000010 0.000010 0.000010 0.000010 0.999870 0.000010 0.000010 0.000010 0.000010 0.000010 0.000010 0.000010 0.000010 0.000010
0.000010 0.000010 0.000010 0.000010 0.999870 0.000010 0.000010 0.000010 0.000010 0.000010 0.000010 0.000010 0.000010 0.000010
0.000010 0.000010 0.000010 0.000010 0.000010 0.000010 0.999870 0.000010 0.000010 0.000010 0.000010 0.000010 0.000010 0.000010
0.000010 0.000010 0.000010 0.000010 0.000010 0.000010 0.999870 0.000010 0.000010 0.000010 0.000010 0.000010 0.000010 0.000010
0.000010 0.000010 0.000010 0.000010 0.000010 0.000010 0.999870 0.000010 0.000010 0.000010 0.000010 0.000010 0.000010 0.000010
0.000010 0.000010 0.000010 0.000010 0.000010 0.000010 0.999870 0.000010 0.000010 0.000010 0.000010 0.000010 0.000010 0.000010
0.000010 0.000010 0.000010 0.000010 0.000010 0.000010 0.999870 0.000010 0.000010 0.000010 0.000010 0.000010 0.000010 0.000010
0.000010 0.000010 0.000010 0.000010 0.000010 0.000010 0.999870 0.000010 0.000010 0.000010 0.000010 0.000010 0.000010 0.000010
0.000010 0.000010 0.000010 0.000010 0.023967 0.004617 0.912476 0.000010 0.000010 0.000010 0.000010 0.000010 0.058841 0.000010
0.000010 0.000010 0.000010 0.000010 0.000010 0.000010 0.999870 0.000010 0.000010 0.000010 0.000010 0.000010 0.000010 0.000010
0.000010 0.000010 0.000010 0.000010 0.000010 0.000010 0.999870 0.000010 0.000010 0.000010 0.000010 0.000010 0.000010 0.000010
0.000010 0.000010 0.000010 0.000010 0.000010 0.000010 0.999870 0.000010 0.000010 0.000010 0.000010 0.000010 0.000010 0.000010
0.089089 0.000010 0.000010 0.000010 0.060142 0.037332 0.082360 0.161948 0.045232 0.013677 0.029362 0.000010 0.447185 0.033633
0.016088 0.000010 0.000010 0.000010 0.000010 0.000010 0.006154 0.841018 0.000010 0.000010 0.000010 0.000010 0.136640 0.000010
0.000010 0.000010 0.000010 0.000010 0.000010 0.000010 0.000010 0.999870 0.000010 0.000010 0.000010 0.000010 0.000010 0.000010
0.000010 0.000010 0.000010 0.000010 0.000010 0.000010 0.000010 0.999870 0.000010 0.000010 0.000010 0.000010 0.000010 0.000010
0.000010 0.000010 0.000010 0.000010 0.000010 0.000010 0.000010 0.999870 0.000010 0.000010 0.000010 0.000010 0.000010 0.000010
0.000010 0.000010 0.000010 0.000010 0.044200 0.000010 0.029926 0.802763 0.013604 0.000010 0.000010 0.000010 0.109417 0.000010
0.000010 0.000010 0.000010 0.000010 0.000010 0.000010 0.000010 0.999870 0.000010 0.000010 0.000010 0.000010 0.000010 0.000010
0.009325 0.000010 0.000010 0.000010 0.034728 0.000010 0.051270 0.788680 0.000010 0.000010 0.007066 0.000010 0.108851 0.000010
0.046058 0.000010 0.000010 0.000010 0.018231 0.000010 0.002948 0.867262 0.000010 0.000010 0.013618 0.000010 0.048443 0.003369
0.069833 0.000010 0.000010 0.000010 0.039258 0.000010 0.000010 0.890318 0.000010 0.000010 0.000010 0.000010 0.000491 0.000010
0.000010 0.000010 0.000010 0.000010 0.035500 0.000010 0.000010 0.820834 0.003327 0.000010 0.000010 0.000010 0.140238 0.000010
0.000010 0.000010 0.000010 0.000010 0.000010 0.000010 0.000010 0.999870 0.000010 0.000010 0.000010 0.000010 0.000010 0.000010
0.000010 0.000010 0.000010 0.000010 0.000010 0.000010 0.000010 0.999870 0.000010 0.000010 0.000010 0.000010 0.000010 0.000010
0.000010 0.000010 0.000010 0.000010 0.000010 0.000010 0.000010 0.999870 0.000010 0.000010 0.000010 0.000010 0.000010 0.000010
0.000010 0.000010 0.000010 0.000010 0.000010 0.000010 0.000010 0.999870 0.000010 0.000010 0.000010 0.000010 0.000010 0.000010
0.047433 0.000010 0.000010 0.000010 0.000018 0.000010 0.036042 0.671712 0.013871 0.000010 0.000010 0.000010 0.230843 0.000010
0.000010 0.000012 0.000010 0.000010 0.000010 0.000010 0.000010 0.999868 0.000010 0.000010 0.000010 0.000010 0.000010 0.000010
0.000010 0.000010 0.000010 0.000010 0.000010 0.000010 0.000010 0.999870 0.000010 0.000010 0.000010 0.000010 0.000010 0.000010
0.056864 0.015687 0.026339 0.005976 0.042595 0.016578 0.039655 0.063950 0.038713 0.101884 0.008370 0.000010 0.536739 0.046640
0.000010 0.000010 0.000010 0.000010 0.000010 0.000010 0.000010 0.999870 0.000010 0.000010 0.000010 0.000010 0.000010 0.000010
0.033254 0.040882 0.029886 0.053618 0.074595 0.048463 0.035148 0.074839 0.056655 0.128863 0.003110 0.000010 0.393262 0.027415
0.000010 0.000010 0.000010 0.000010 0.000010 0.000010 0.000010 0.999870 0.000010 0.000010 0.000010 0.000010 0.000010 0.000010
0.000010 0.000010 0.000010 0.000010 0.000010 0.000010 0.000010 0.999870 0.000010 0.000010 0.000010 0.000010 0.000010 0.000010
0.021947 0.026708 0.028986 0.055104 0.067995 0.041977 0.023193 0.077492 0.011953 0.135844 0.000010 0.000010 0.483932 0.024849
0.033654 0.000010 0.000010 0.000010 0.000010 0.000010 0.005953 0.852809 0.003556 0.000010 0.000010 0.000010 0.103938 0.000010
0.039774 0.048075 0.101966 0.019004 0.000010 0.000010 0.019817 0.055486 0.036803 0.183162 0.003504 0.011203 0.462285 0.018901
0.007320 0.032112 0.077361 0.056039 0.000010 0.022948 0.016409 0.059781 0.008467 0.282018 0.008050 0.000010 0.411716 0.017760
0.000010 0.040043 0.075412 0.069819 0.000010 0.041697 0.015677 0.065962 0.009401 0.290282 0.000010 0.000010 0.388085 0.003582
0.000010 0.000010 0.000010 0.000010 0.000010 0.000010 0.000010 0.000010 0.000010 0.000010 0.000010 0.000010 0.999870 0.000010
0.022403 0.000010 0.000012 0.000010 0.047225 0.000010 0.062034 0.058225 0.025249 0.000014 0.007614 0.000010 0.777173 0.000010
0.044906 0.000010 0.000010 0.000010 0.000010 0.007886 0.000010 0.011493 0.017751 0.000010 0.024231 0.000010 0.893387 0.000278
0.000010 0.000010 0.219291 0.000010 0.000010 0.000010 0.000010 0.000010 0.000010 0.000010 0.000010 0.000010 0.780589 0.000010
0.000010 0.000010 0.000010 0.000010 0.000010 0.000010 0.000010 0.000010 0.000010 0.000010 0.000010 0.000010 0.999870 0.000010
0.029402 0.000010 0.000010 0.000010 0.004492 0.020933 0.000010 0.000010 0.029305 0.000010 0.011677 0.000010 0.904110 0.000010
0.000010 0.029242 0.128511 0.000010 0.000010 0.000010 0.000010 0.000010 0.000010 0.000010 0.000010 0.000010 0.842137 0.000010
0.000010 0.000010 0.219238 0.000010 0.000010 0.000010 0.000010 0.000010 0.000010 0.000010 0.000010 0.000010 0.780642 0.000010
0.000010 0.000010 0.000010 0.000010 0.000010 0.000010 0.000010 0.000010 0.000010 0.000010 0.000010 0.000010 0.999870 0.000010
0.000010 0.000010 0.000010 0.000010 0.000010 0.000010 0.000010 0.000010 0.000010 0.000010 0.000010 0.000010 0.999870 0.000010
0.017031 0.000010 0.000010 0.000010 0.109635 0.000010 0.052140 0.023050 0.562200 0.000015 0.000010 0.000010 0.235859 0.000010
0.000010 0.000011 0.000010 0.000010 0.000010 0.000010 0.000010 0.000010 0.999869 0.000010 0.000010 0.000010 0.000010 0.000010
0.004303 0.000010 0.000010 0.000010 0.140262 0.050868 0.038724 0.037177 0.321673 0.000010 0.027388 0.000010 0.379545 0.000010
0.000010 0.000013 0.000010 0.000010 0.000010 0.000010 0.000010 0.000010 0.999867 0.000010 0.000010 0.000010 0.000010 0.000010
0.000010 0.000010 0.000010 0.000010 0.000010 0.000010 0.000010 0.000010 0.999870 0.000010 0.000010 0.000010 0.000010 0.000010
0.000010 0.000010 0.000010 0.000010 0.000010 0.000010 0.000010 0.000010 0.999870 0.000010 0.000010 0.000010 0.000010 0.000010
0.000010 0.000010 0.000010 0.000010 0.111440 0.005212 0.075836 0.031307 0.524201 0.000010 0.000010 0.000010 0.236649 0.015285
0.000010 0.000010 0.000010 0.000010 0.000010 0.000010 0.000010 0.000010 0.999870 0.000010 0.000010 0.000010 0.000010 0.000010
0.000010 0.000010 0.000010 0.000010 0.000010 0.000010 0.000010 0.000010 0.999870 0.000010 0.000010 0.000010 0.000010 0.000010
0.050999 0.000010 0.000010 0.000069 0.123993 0.031225 0.076574 0.079149 0.316988 0.007180 0.005615 0.000010 0.289332 0.018846
0.022536 0.000010 0.000010 0.000010 0.016689 0.032291 0.047181 0.048482 0.068098 0.000010 0.021523 0.000010 0.743140 0.000010
0.045332 0.000010 0.000010 0.000010 0.045850 0.007523 0.034446 0.072741 0.048352 0.000010 0.000010 0.002179 0.743518 0.000010
0.028607 0.000010 0.000010 0.000010 0.000010 0.027246 0.015422 0.057711 0.027970 0.000010 0.002746 0.000010 0.832713 0.007525
0.030277 0.000010 0.000010 0.000010 0.065427 0.072891 0.074396 0.047958 0.054780 0.016457 0.001088 0.000010 0.600578 0.036106
0.041663 0.000010 0.000010 0.000010 0.000010 0.001993 0.000010 0.052980 0.000010 0.000010 0.013252 0.000010 0.890022 0.000010
0.059953 0.000010 0.000010 0.000010 0.000010 0.027717 0.000010 0.052074 0.000010 0.000010 0.000010 0.000010 0.860157 0.000010
0.031001 0.000010 0.000010 0.000010 0.000010 0.003489 0.039211 0.024892 0.007896 0.000010 0.006139 0.000010 0.887302 0.000010
0.048327 0.000010 0.000010 0.000010 0.050304 0.093444 0.049030 0.042581 0.071453 0.003652 0.031144 0.018041 0.591983 0.000010
0.056497 0.000010 0.000010 0.005614 0.088640 0.075441 0.034661 0.051969 0.046856 0.024823 0.004275 0.007117 0.573910 0.030178
0.042602 0.000010 0.000010 0.000010 0.052979 0.072637 0.035742 0.063358 0.040576 0.013523 0.009757 0.000010 0.608673 0.060113
0.055505 0.000010 0.000010 0.000010 0.001213 0.038597 0.065605 0.076997 0.056881 0.000010 0.008899 0.000010 0.679080 0.017173
0.039020 0.000010 0.000010 0.000010 0.007867 0.000010 0.059696 0.065544 0.067892 0.022197 0.000010 0.000010 0.700312 0.037413
0.027779 0.003193 0.000010 0.000010 0.087323 0.052212 0.047612 0.088260 0.046497 0.030749 0.026171 0.002423 0.546011 0.041751
0.056028 0.000010 0.000010 0.000010 0.073946 0.073311 0.032485 0.083683 0.045551 0.020163 0.000010 0.000579 0.581571 0.032643
0.058169 0.016411 0.022570 0.004553 0.006834 0.019000 0.038060 0.080514 0.053324 0.102838 0.011606 0.000010 0.538937 0.047175
0.049884 0.000010 0.000010 0.000010 0.068173 0.014644 0.028602 0.076498 0.029571 0.040409 0.007826 0.000010 0.680583 0.003769
0.043243 0.000010 0.000010 0.000010 0.082649 0.010877 0.048142 0.074149 0.028995 0.040195 0.000010 0.000010 0.671689 0.000010
0.066930 0.000010 0.000010 0.000010 0.000010 0.051264 0.037748 0.068442 0.035649 0.025465 0.012576 0.000010 0.655957 0.045919
0.062068 0.000010 0.000010 0.000010 0.031651 0.049163 0.029826 0.056665 0.061643 0.000010 0.018834 0.000010 0.690089 0.000010
0.045532 0.000010 0.000010 0.000010 0.091605 0.044896 0.029233 0.076307 0.066916 0.039341 0.000010 0.000010 0.589929 0.016191
0.044725 0.000010 0.000010 0.000010 0.098284 0.062899 0.051341 0.065748 0.049562 0.017241 0.019353 0.003219 0.559334 0.028265
0.044697 0.000010 0.000010 0.000010 0.058393 0.059618 0.058580 0.092154 0.014878 0.017468 0.020497 0.000010 0.622006 0.011667
0.044880 0.000010 0.000013 0.000010 0.117141 0.000010 0.005205 0.000010 0.067875 0.000010 0.000010 0.000010 0.764806 0.000010
0.000010 0.000010 0.000010 0.000010 0.131354 0.000010 0.000010 0.029717 0.073562 0.000010 0.002923 0.000010 0.762354 0.000010
0.032229 0.000015 0.000013 0.000010 0.154810 0.017918 0.010161 0.017533 0.085722 0.000010 0.011644 0.000010 0.669916 0.000010
0.030260 0.000010 0.000010 0.000011 0.176097 0.015601 0.018171 0.005316 0.060873 0.000010 0.011388 0.000010 0.682233 0.000010
0.000010 0.033208 0.091071 0.024307 0.100005 0.010742 0.002165 0.000010 0.081394 0.046232 0.012641 0.000010 0.598196 0.000010
0.004262 0.000010 0.000013 0.000010 0.110659 0.000010 0.038389 0.000018 0.068857 0.000010 0.012976 0.000010 0.764765 0.000010
0.027761 0.025819 0.073047 0.072318 0.110287 0.028012 0.066636 0.089143 0.057665 0.033873 0.023629 0.000010 0.391791 0.000010
0.026153 0.000010 0.000010 0.000010 0.150057 0.037155 0.071095 0.065154 0.122607 0.000010 0.016381 0.000010 0.465481 0.045867
0.014280 0.000010 0.000010 0.000010 0.157180 0.000010 0.021433 0.051096 0.065389 0.000010 0.026610 0.000010 0.663942 0.000010
0.020568 0.000010 0.000010 0.000010 0.185628 0.078656 0.040232 0.030325 0.138603 0.023422 0.019893 0.017946 0.421535 0.023162
0.019471 0.000010 0.000010 0.000010 0.139498 0.000010 0.031647 0.036785 0.093453 0.001567 0.023350 0.000010 0.654169 0.000010
0.028051 0.000010 0.000010 0.000010 0.158890 0.000010 0.076094 0.000010 0.101134 0.000010 0.023659 0.000010 0.612092 0.000010
0.049700 0.000010 0.000010 0.000010 0.147515 0.037605 0.020596 0.086525 0.049730 0.000010 0.000010 0.008551 0.584494 0.015234
0.049248 0.000016 0.000010 0.000010 0.143944 0.035463 0.044507 0.112133 0.054010 0.000010 0.001378 0.000010 0.539832 0.019430
0.053546 0.000010 0.000010 0.000010 0.137334 0.014815 0.037685 0.099272 0.057259 0.000010 0.011769 0.000010 0.545048 0.043221
0.043757 0.000010 0.000010 0.000010 0.163495 0.000010 0.046254 0.080150 0.051898 0.014669 0.000010 0.000010 0.578626 0.021090
0.036545 0.000010 0.000010 0.000010 0.151794 0.061652 0.043976 0.123885 0.044711 0.000010 0.013178 0.000010 0.504158 0.020051
0.024533 0.000010 0.000010 0.000010 0.102223 0.000010 0.020341 0.711581 0.006787 0.000010 0.022419 0.000010 0.097182 0.014873
0.018200 0.000010 0.000010 0.000010 0.013898 0.000010 0.021763 0.892761 0.006835 0.000010 0.009185 0.000010 0.037288 0.000010
0.010873 0.005677 0.000010 0.000010 0.152790 0.076963 0.047085 0.095761 0.075660 0.000010 0.022981 0.000628 0.505483 0.006070
0.023796 0.014837 0.000010 0.000020 0.133929 0.000010 0.028514 0.366021 0.009401 0.023878 0.019241 0.000017 0.380317 0.000010
0.057712 0.000010 0.000010 0.000010 0.065482 0.004714 0.025004 0.084963 0.056311 0.000010 0.422810 0.000010 0.273958 0.008995
0.000010 0.000010 0.000010 0.000010 0.000010 0.000010 0.082367 0.050784 0.000010 0.773209 0.000010 0.000010 0.090347 0.003203
0.000010 0.000010 0.000010 0.000010 0.000010 0.000010 0.000010 0.000010 0.000010 0.999870 0.000010 0.000010 0.000010 0.000010
0.041778 0.000010 0.000010 0.000010 0.000010 0.000010 0.033944 0.383863 0.024997 0.354234 0.000564 0.000010 0.160550 0.000010
0.000010 0.000010 0.000012 0.000011 0.000010 0.000012 0.000010 0.000010 0.000010 0.999865 0.000010 0.000010 0.000010 0.000010
0.046294 0.000010 0.014514 0.017979 0.060893 0.033753 0.067038 0.059880 0.020808 0.127688 0.005994 0.000010 0.505675 0.039464
0.026051 0.037656 0.092255 0.023815 0.007815 0.019518 0.019241 0.051925 0.026347 0.170810 0.004852 0.000010 0.476854 0.042850
0.032583 0.015981 0.057843 0.054036 0.022015 0.008726 0.062699 0.094587 0.049990 0.090716 0.006112 0.001608 0.459869 0.043235
0.000010 0.000010 0.000010 0.000010 0.000010 0.000010 0.000010 0.000010 0.000010 0.999870 0.000010 0.000010 0.000010 0.000010
0.000010 0.000010 0.000010 0.000010 0.026797 0.031755 0.025890 0.032820 0.000010 0.749713 0.000010 0.000010 0.132945 0.000010
0.000010 0.000010 0.000010 0.000010 0.000010 0.000010 0.000010 0.000010 0.000010 0.999870 0.000010 0.000010 0.000010 0.000010
0.021312 0.022981 0.040929 0.000294 0.012609 0.025051 0.037395 0.092583 0.042417 0.191341 0.000018 0.000010 0.455996 0.057063
0.016489 0.041811 0.069681 0.023241 0.085122 0.000010 0.038632 0.063970 0.042072 0.193708 0.001264 0.000010 0.423979 0.000010
0.097471 0.000010 0.000010 0.000010 0.118019 0.043547 0.053349 0.049609 0.088607 0.018254 0.030775 0.000010 0.455365 0.044965
0.099618 0.000010 0.000010 0.000010 0.132395 0.020568 0.071929 0.107852 0.075022 0.003194 0.040413 0.000010 0.396073 0.052897
0.999870 0.000010 0.000010 0.000010 0.000010 0.000010 0.000010 0.000010 0.000010 0.000010 0.000010 0.000010 0.000010 0.000010
0.999870 0.000010 0.000010 0.000010 0.000010 0.000010 0.000010 0.000010 0.000010 0.000010 0.000010 0.000010 0.000010 0.000010
0.113831 0.000010 0.000010 0.000010 0.093354 0.065133 0.051206 0.130445 0.049319 0.008805 0.031066 0.000010 0.426154 0.030647
0.999870 0.000010 0.000010 0.000010 0.000010 0.000010 0.000010 0.000010 0.000010 0.000010 0.000010 0.000010 0.000010 0.000010
0.999870 0.000010 0.000010 0.000010 0.000010 0.000010 0.000010 0.000010 0.000010 0.000010 0.000010 0.000010 0.000010 0.000010
0.424923 0.000010 0.000010 0.000010 0.123637 0.000010 0.028599 0.055493 0.019864 0.000010 0.038790 0.000010 0.308623 0.000010
0.000105 0.000010 0.000010 0.000010 0.060735 0.000010 0.000010 0.710101 0.000010 0.000010 0.013342 0.000010 0.215628 0.000010
0.037114 0.000010 0.000010 0.000010 0.007870 0.000010 0.000010 0.052189 0.031218 0.000010 0.700131 0.000010 0.171398 0.000010
0.057573 0.000010 0.000010 0.000010 0.062337 0.011735 0.065839 0.094240 0.024204 0.010687 0.000010 0.007740 0.665596 0.000010
0.072396 0.000010 0.000010 0.000010 0.039524 0.011788 0.057318 0.091747 0.038468 0.024687 0.015516 0.006358 0.642158 0.000010
0.045030 0.000010 0.000010 0.000010 0.046526 0.003179 0.086147 0.118887 0.028478 0.000010 0.020103 0.000010 0.649539 0.002060
0.030863 0.000010 0.000010 0.000010 0.090806 0.035501 0.069500 0.108614 0.034083 0.000010 0.021875 0.000010 0.591061 0.017646
0.044317 0.000010 0.000010 0.000010 0.068362 0.039434 0.062288 0.104568 0.038386 0.013245 0.014645 0.000010 0.614186 0.000529
0.000010 0.000010 0.000010 0.000010 0.000010 0.000010 0.000010 0.000010 0.000010 0.000010 0.000010 0.000010 0.999870 0.000010
0.000010 0.000010 0.000010 0.000010 0.000010 0.000010 0.000010 0.000010 0.000010 0.000010 0.000010 0.000010 0.999870 0.000010
0.027979 0.002699 0.012109 0.015273 0.117989 0.042544 0.050489 0.069929 0.056907 0.023688 0.016268 0.006251 0.524062 0.033811
0.000010 0.000010 0.000010 0.000010 0.000010 0.000010 0.067677 0.002003 0.024889 0.000010 0.000010 0.000010 0.905331 0.000010
0.000010 0.000010 0.000010 0.000010 0.007478 0.000010 0.075594 0.011690 0.045300 0.000010 0.005722 0.000010 0.852564 0.001582
0.021414 0.004499 0.031208 0.000010 0.001916 0.000012 0.046226 0.049685 0.000029 0.034328 0.010544 0.000010 0.800110 0.000010
0.051688 0.000014 0.000010 0.000010 0.069917 0.044513 0.055863 0.107053 0.037558 0.000010 0.033670 0.000010 0.599674 0.000010
0.050098 0.000010 0.000010 0.000010 0.053131 0.015128 0.056291 0.109095 0.053674 0.031215 0.021329 0.000010 0.598826 0.011172
0.000010 0.000010 0.000010 0.000010 0.000010 0.000010 0.029545 0.027999 0.000010 0.000010 0.000010 0.000010 0.942346 0.000010
0.000574 0.000010 0.000010 0.000010 0.000010 0.000010 0.022263 0.031934 0.039039 0.000010 0.000010 0.000010 0.906101 0.000010
0.043655 0.000010 0.000010 0.000010 0.100218 0.045145 0.024064 0.116741 0.019695 0.000010 0.012479 0.000010 0.637944 0.000010
0.047739 0.000010 0.000010 0.000010 0.075668 0.050868 0.062091 0.073904 0.031377 0.000010 0.000017 0.000010 0.636642 0.021645
0.047823 0.000013 0.000014 0.000010 0.148435 0.046671 0.037554 0.103544 0.023327 0.009198 0.009190 0.000010 0.559403 0.014809
0.051953 0.000010 0.000010 0.000015 0.073726 0.034360 0.038912 0.145801 0.047551 0.014756 0.014235 0.000712 0.577949 0.000010
0.108056 0.000013 0.000010 0.009506 0.061284 0.060435 0.073239 0.078281 0.011835 0.028247 0.025043 0.000010 0.544032 0.000010
0.005185 0.003290 0.004786 0.132608 0.098821 0.071014 0.047721 0.043760 0.000010 0.004574 0.012817 0.046385 0.281048 0.247982
0.006680 0.021813 0.024054 0.000010 0.029127 0.000010 0.041807 0.012043 0.026840 0.000010 0.011002 0.004583 0.011810 0.810211
0.000010 0.000010 0.000010 0.000010 0.000010 0.000010 0.000010 0.044618 0.006948 0.000010 0.000010 0.000010 0.000010 0.948325
0.012420 0.000010 0.000010 0.029523 0.000010 0.000010 0.030312 0.000010 0.000010 0.000010 0.011903 0.000010 0.126031 0.789731
0.000010 0.000010 0.000010 0.000010 0.000010 0.000010 0.000010 0.000010 0.000010 0.000010 0.000010 0.000010 0.000010 0.999870
0.021602 0.000010 0.000010 0.000010 0.020883 0.022844 0.018340 0.000010 0.000010 0.000010 0.000010 0.000010 0.019128 0.897122
0.019809 0.000010 0.000010 0.000010 0.000010 0.000010 0.060079 0.000010 0.000010 0.000010 0.000010 0.005347 0.017710 0.896965
0.000010 0.000010 0.000010 0.000010 0.000010 0.000010 0.000010 0.000010 0.000010 0.000010 0.000010 0.000010 0.000010 0.999870
0.025932 0.000010 0.000010 0.000010 0.000010 0.000010 0.060649 0.000010 0.000010 0.000010 0.010425 0.000010 0.000010 0.902894
0.000010 0.000010 0.000010 0.000010 0.000010 0.000010 0.000010 0.000010 0.000010 0.000010 0.000010 0.000010 0.000010 0.999870
0.019257 0.000010 0.000010 0.000010 0.000010 0.000010 0.031844 0.000010 0.003626 0.000010 0.000010 0.000010 0.077161 0.868021
0.010885 0.000010 0.000010 0.000010 0.035258 0.049527 0.021311 0.022253 0.021226 0.000010 0.000010 0.000010 0.023660 0.815820
0.000010 0.000010 0.000010 0.000010 0.000010 0.000010 0.017123 0.000010 0.036463 0.000010 0.000010 0.000010 0.000010 0.946304
0.000010 0.000015 0.000010 0.000010 0.000010 0.000010 0.000010 0.000010 0.000010 0.000010 0.000010 0.000010 0.000010 0.999865
0.000010 0.000010 0.000010 0.000010 0.000010 0.000010 0.000010 0.000010 0.000010 0.000010 0.000010 0.000010 0.000010 0.999870
0.000010 0.000010 0.000010 0.000010 0.000010 0.000010 0.000010 0.000010 0.000010 0.000010 0.000010 0.000010 0.000010 0.999870
0.000010 0.000010 0.000010 0.000010 0.000010 0.000010 0.000010 0.000010 0.000010 0.000010 0.000010 0.000010 0.000010 0.999870
0.000010 0.000010 0.000010 0.000010 0.000010 0.000010 0.000010 0.000012 0.000010 0.000010 0.000010 0.000010 0.000010 0.999868
0.000010 0.000010 0.000010 0.000010 0.000010 0.000010 0.000010 0.000010 0.000010 0.000010 0.000010 0.000010 0.000010 0.999870
0.000010 0.000010 0.000010 0.000010 0.000010 0.000010 0.000010 0.000010 0.000010 0.000010 0.000010 0.999870 0.000010 0.000010
0.000010 0.000010 0.000010 0.000010 0.000010 0.000010 0.000010 0.000010 0.000010 0.000010 0.000010 0.999870 0.000010 0.000010
0.000010 0.000020 0.000010 0.000010 0.000010 0.000010 0.000010 0.000010 0.000010 0.000010 0.000010 0.999860 0.000010 0.000010
0.000010 0.000010 0.000010 0.000010 0.000010 0.000010 0.000010 0.000010 0.000010 0.000010 0.000010 0.999870 0.000010 0.000010
0.000010 0.000010 0.000010 0.000010 0.000010 0.000010 0.000010 0.000010 0.000010 0.000010 0.000010 0.999870 0.000010 0.000010
0.000010 0.000010 0.000010 0.000010 0.000010 0.000010 0.000010 0.000010 0.000010 0.000010 0.000010 0.999870 0.000010 0.000010
0.000010 0.000010 0.000010 0.000010 0.000010 0.000010 0.000010 0.000010 0.000010 0.000010 0.000010 0.999870 0.000010 0.000010
0.000010 0.000010 0.000010 0.000010 0.000010 0.053763 0.000010 0.046539 0.019846 0.000010 0.000010 0.776719 0.093108 0.009945
0.009470 0.000010 0.000010 0.000010 0.037500 0.142678 0.041177 0.003131 0.050733 0.000010 0.014422 0.535358 0.135792 0.029699
0.033811 0.000010 0.000010 0.000010 0.069006 0.027585 0.001416 0.009808 0.000010 0.000010 0.000010 0.808450 0.027141 0.022724
0.000010 0.000010 0.000010 0.000010 0.000010 0.090764 0.000010 0.001698 0.000010 0.000010 0.006425 0.730408 0.142447 0.028177
0.000010 0.000010 0.000010 0.000010 0.000010 0.000010 0.000010 0.000010 0.000010 0.000010 0.000010 0.999870 0.000010 0.000010
0.000010 0.000010 0.000010 0.000010 0.000010 0.000010 0.000010 0.000010 0.000010 0.000010 0.000010 0.999870 0.000010 0.000010
0.035589 0.000010 0.000010 0.000010 0.011217 0.000010 0.000010 0.062285 0.000796 0.000010 0.000010 0.770801 0.118620 0.000622
0.026885 0.000010 0.000010 0.000010 0.000010 0.000010 0.051398 0.000010 0.033014 0.000010 0.019062 0.864458 0.002663 0.002451
0.027641 0.000010 0.000010 0.000010 0.000010 0.061138 0.021745 0.016908 0.011245 0.000010 0.000010 0.747702 0.046184 0.067376
0.000010 0.000010 0.000010 0.000010 0.015685 0.379710 0.037409 0.000010 0.023791 0.000010 0.000010 0.167410 0.375914 0.000010
0.000010 0.000010 0.001345 0.046730 0.008786 0.394167 0.008109 0.000010 0.000010 0.000010 0.000010 0.179267 0.327727 0.033810
0.019721 0.000010 0.000010 0.000010 0.071920 0.377219 0.040136 0.037742 0.008412 0.000010 0.016843 0.154984 0.228305 0.044677
0.026229 0.000010 0.000010 0.000010 0.013519 0.366825 0.032304 0.050914 0.028390 0.000010 0.000010 0.200846 0.270251 0.010672
0.020742 0.000010 0.041735 0.006973 0.043721 0.336852 0.011213 0.028847 0.039911 0.000010 0.001290 0.193762 0.262907 0.012027
0.000010 0.222458 0.000010 0.000010 0.000010 0.160592 0.015876 0.011765 0.014580 0.000010 0.000010 0.524141 0.021998 0.028530
0.000010 0.999870 0.000010 0.000010 0.000010 0.000010 0.000010 0.000010 0.000010 0.000010 0.000010 0.000010 0.000010 0.000010
0.000010 0.999863 0.000010 0.000010 0.000010 0.000017 0.000010 0.000010 0.000010 0.000010 0.000010 0.000010 0.000010 0.000010
0.000010 0.999870 0.000010 0.000010 0.000010 0.000010 0.000010 0.000010 0.000010 0.000010 0.000010 0.000010 0.000010 0.000010
0.000010 0.000010 0.999870 0.000010 0.000010 0.000010 0.000010 0.000010 0.000010 0.000010 0.000010 0.000010 0.000010 0.000010
0.000010 0.000010 0.999870 0.000010 0.000010 0.000010 0.000010 0.000010 0.000010 0.000010 0.000010 0.000010 0.000010 0.000010
0.002618 0.003820 0.000010 0.000010 0.054270 0.284047 0.014975 0.061518 0.001764 0.000010 0.002758 0.265932 0.262559 0.045710
0.009451 0.148507 0.357354 0.132547 0.044121 0.018957 0.000010 0.022476 0.000010 0.082262 0.000399 0.167862 0.000010 0.016036
0.003333 0.029179 0.115497 0.051308 0.037795 0.115822 0.028040 0.037967 0.006925 0.012383 0.010146 0.375459 0.112097 0.064050
0.022386 0.000010 0.000010 0.000010 0.007897 0.363703 0.023255 0.046820 0.005293 0.000010 0.000086 0.263299 0.236215 0.031006
0.025531 0.000010 0.000010 0.000223 0.044199 0.328274 0.000010 0.037838 0.002014 0.000010 0.000010 0.267449 0.268228 0.026195
0.007291 0.000017 0.000010 0.000010 0.000010 0.356372 0.000010 0.012629 0.061275 0.000010 0.000037 0.130836 0.394034 0.037459
0.000010 0.000010 0.000010 0.000010 0.021117 0.358015 0.000010 0.000010 0.053290 0.000010 0.007804 0.116583 0.415160 0.027961
0.022397 0.000010 0.000010 0.000010 0.000010 0.333580 0.032715 0.027134 0.027354 0.000010 0.011567 0.233331 0.298431 0.013443
0.012829 0.000010 0.000010 0.000010 0.000010 0.324448 0.021647 0.023114 0.022254 0.000010 0.000010 0.289926 0.280874 0.024849
