# Supplementary material for: Genetic analysis of Thai cattle reveals a Southeast Asian indicine ancestry
Source: PeerJ. 2015 Oct 27;3:e1318. doi: 10.7717/peerj.1318 (PMC4627918; doi:10.7717/peerj.1318)
Supplement: Dataset S2 — The Q values inferred by ADMIXTURE for each modeled K are shown for each individual, which are labeled according to breed information. The data are organized into three folders, each of which represents the ADMIXTURE experiments described in Fig. S5. [file peerj-03-1318-s007.zip › SupplementDataS7/28experiments/experiment_13/15.Q]

0.000010 0.999860 0.000010 0.000010 0.000010 0.000010 0.000010 0.000010 0.000010 0.000010 0.000010 0.000010 0.000010 0.000010 0.000010
0.000010 0.999860 0.000010 0.000010 0.000010 0.000010 0.000010 0.000010 0.000010 0.000010 0.000010 0.000010 0.000010 0.000010 0.000010
0.000011 0.999856 0.000010 0.000010 0.000010 0.000010 0.000010 0.000010 0.000010 0.000010 0.000013 0.000010 0.000010 0.000010 0.000010
0.000010 0.999860 0.000010 0.000010 0.000010 0.000010 0.000010 0.000010 0.000010 0.000010 0.000010 0.000010 0.000010 0.000010 0.000010
0.000010 0.999859 0.000010 0.000010 0.000010 0.000010 0.000010 0.000010 0.000010 0.000011 0.000010 0.000010 0.000010 0.000010 0.000010
0.000010 0.999860 0.000010 0.000010 0.000010 0.000010 0.000010 0.000010 0.000010 0.000010 0.000010 0.000010 0.000010 0.000010 0.000010
0.000010 0.999859 0.000011 0.000010 0.000010 0.000010 0.000010 0.000010 0.000010 0.000010 0.000010 0.000010 0.000010 0.000010 0.000010
0.000010 0.999860 0.000010 0.000010 0.000010 0.000010 0.000010 0.000010 0.000010 0.000010 0.000010 0.000010 0.000010 0.000010 0.000010
0.093663 0.173634 0.000010 0.000010 0.000010 0.000010 0.000010 0.000010 0.000010 0.000016 0.068261 0.000010 0.068534 0.401934 0.193879
0.102080 0.165711 0.000010 0.000010 0.000010 0.000010 0.000010 0.000010 0.000010 0.000010 0.071085 0.000010 0.062781 0.395436 0.202817
0.087991 0.000010 0.000010 0.692321 0.000010 0.000010 0.000010 0.000010 0.000010 0.006580 0.028093 0.000010 0.035845 0.106585 0.042505
0.000010 0.000010 0.000010 0.999860 0.000010 0.000010 0.000010 0.000010 0.000010 0.000010 0.000010 0.000010 0.000010 0.000010 0.000010
0.000010 0.000010 0.000010 0.999860 0.000010 0.000010 0.000010 0.000010 0.000010 0.000010 0.000010 0.000010 0.000010 0.000010 0.000010
0.000010 0.000010 0.000010 0.999860 0.000010 0.000010 0.000010 0.000010 0.000010 0.000010 0.000010 0.000010 0.000010 0.000010 0.000010
0.000010 0.000010 0.000010 0.999853 0.000010 0.000010 0.000010 0.000010 0.000010 0.000010 0.000010 0.000017 0.000010 0.000010 0.000010
0.040353 0.000010 0.000010 0.864802 0.000010 0.000010 0.000010 0.000010 0.000010 0.000010 0.000010 0.000010 0.000010 0.094725 0.000010
0.000010 0.000010 0.000010 0.999858 0.000010 0.000010 0.000010 0.000012 0.000010 0.000010 0.000010 0.000010 0.000010 0.000010 0.000010
0.000010 0.012777 0.000010 0.925006 0.000010 0.000010 0.000010 0.062092 0.000010 0.000010 0.000015 0.000010 0.000010 0.000010 0.000010
0.000010 0.000010 0.000010 0.999860 0.000010 0.000010 0.000010 0.000010 0.000010 0.000010 0.000010 0.000010 0.000010 0.000010 0.000010
0.000010 0.000010 0.000010 0.999860 0.000010 0.000010 0.000010 0.000010 0.000010 0.000010 0.000010 0.000010 0.000010 0.000010 0.000010
0.000010 0.000010 0.000010 0.999858 0.000010 0.000010 0.000010 0.000010 0.000012 0.000010 0.000010 0.000010 0.000010 0.000010 0.000010
0.000010 0.000010 0.000010 0.990997 0.000010 0.000010 0.000010 0.000010 0.000010 0.000010 0.008873 0.000010 0.000010 0.000010 0.000010
0.000010 0.000010 0.000010 0.999860 0.000010 0.000010 0.000010 0.000010 0.000010 0.000010 0.000010 0.000010 0.000010 0.000010 0.000010
0.000010 0.000010 0.000010 0.999859 0.000010 0.000010 0.000011 0.000010 0.000010 0.000010 0.000010 0.000010 0.000010 0.000010 0.000010
0.009372 0.000010 0.000010 0.718321 0.000010 0.009626 0.000010 0.014485 0.000010 0.040354 0.033481 0.000010 0.000010 0.135455 0.038836
0.000010 0.000010 0.000010 0.999860 0.000010 0.000010 0.000010 0.000010 0.000010 0.000010 0.000010 0.000010 0.000010 0.000010 0.000010
0.000010 0.000010 0.000010 0.999860 0.000010 0.000010 0.000010 0.000010 0.000010 0.000010 0.000010 0.000010 0.000010 0.000010 0.000010
0.000010 0.000010 0.000010 0.999860 0.000010 0.000010 0.000010 0.000010 0.000010 0.000010 0.000010 0.000010 0.000010 0.000010 0.000010
0.000010 0.000010 0.000010 0.999860 0.000010 0.000010 0.000010 0.000010 0.000010 0.000010 0.000010 0.000010 0.000010 0.000010 0.000010
0.000010 0.000010 0.000010 0.999860 0.000010 0.000010 0.000010 0.000010 0.000010 0.000010 0.000010 0.000010 0.000010 0.000010 0.000010
0.293577 0.003377 0.007424 0.022646 0.000010 0.000350 0.010340 0.084003 0.027291 0.048698 0.044743 0.000010 0.047678 0.404063 0.005792
0.406038 0.013496 0.000010 0.063396 0.000010 0.000010 0.024403 0.143385 0.038034 0.000010 0.045026 0.000010 0.015954 0.193755 0.056464
0.092709 0.003266 0.000010 0.049306 0.000010 0.000010 0.049375 0.626953 0.000010 0.000010 0.070124 0.000010 0.000010 0.108188 0.000010
0.000010 0.000010 0.000010 0.000010 0.000010 0.000010 0.000010 0.999860 0.000010 0.000010 0.000010 0.000010 0.000010 0.000010 0.000010
0.000010 0.000010 0.000010 0.000010 0.000010 0.000010 0.000010 0.999860 0.000010 0.000010 0.000010 0.000010 0.000010 0.000010 0.000010
0.126573 0.008770 0.000010 0.022506 0.000010 0.000010 0.000010 0.668123 0.000010 0.000010 0.048254 0.000010 0.000010 0.089416 0.036279
0.331060 0.023257 0.003292 0.054111 0.000010 0.000010 0.019358 0.309726 0.000010 0.000010 0.033518 0.000010 0.000010 0.217202 0.008415
0.000010 0.000010 0.000010 0.000010 0.000010 0.000010 0.000010 0.999860 0.000010 0.000010 0.000010 0.000010 0.000010 0.000010 0.000010
0.075142 0.015765 0.013689 0.042295 0.030061 0.012988 0.007712 0.648016 0.054590 0.014521 0.000010 0.000010 0.000512 0.084678 0.000010
0.050419 0.000889 0.002846 0.000010 0.054870 0.000010 0.022220 0.586485 0.109889 0.015539 0.011411 0.000010 0.000010 0.138417 0.006975
0.232638 0.000010 0.000010 0.040599 0.024447 0.000010 0.001694 0.549211 0.079540 0.000010 0.048316 0.000010 0.018891 0.004603 0.000010
0.000010 0.000010 0.000010 0.000010 0.000010 0.000010 0.000010 0.999860 0.000010 0.000010 0.000010 0.000010 0.000010 0.000010 0.000010
0.374858 0.015475 0.000010 0.055828 0.020228 0.005442 0.005018 0.168003 0.013984 0.000010 0.047925 0.000010 0.007741 0.248987 0.036481
0.093958 0.000010 0.000010 0.041700 0.000010 0.000010 0.000010 0.864222 0.000010 0.000010 0.000010 0.000010 0.000010 0.000010 0.000010
0.368626 0.006098 0.000010 0.000016 0.000010 0.016738 0.026435 0.313363 0.039274 0.011475 0.047207 0.000010 0.011429 0.121306 0.038002
0.236246 0.000010 0.000010 0.009855 0.051031 0.000010 0.000010 0.431796 0.055656 0.039608 0.051893 0.000010 0.004687 0.107685 0.011493
0.308448 0.006949 0.000019 0.000010 0.000010 0.000010 0.027682 0.477787 0.044783 0.059712 0.027083 0.000010 0.000010 0.038089 0.009399
0.011745 0.000010 0.000010 0.000010 0.000010 0.000010 0.000010 0.984436 0.000010 0.000010 0.003700 0.000010 0.000010 0.000010 0.000010
0.000010 0.000010 0.000010 0.000010 0.000010 0.000010 0.000010 0.999860 0.000010 0.000010 0.000010 0.000010 0.000010 0.000010 0.000010
0.000010 0.000013 0.000010 0.000010 0.000010 0.000010 0.000010 0.999857 0.000010 0.000010 0.000010 0.000010 0.000010 0.000010 0.000010
0.999860 0.000010 0.000010 0.000010 0.000010 0.000010 0.000010 0.000010 0.000010 0.000010 0.000010 0.000010 0.000010 0.000010 0.000010
0.999846 0.000010 0.000010 0.000010 0.000010 0.000010 0.000019 0.000015 0.000010 0.000010 0.000010 0.000010 0.000010 0.000010 0.000010
0.999860 0.000010 0.000010 0.000010 0.000010 0.000010 0.000010 0.000010 0.000010 0.000010 0.000010 0.000010 0.000010 0.000010 0.000010
0.999859 0.000010 0.000011 0.000010 0.000010 0.000010 0.000010 0.000010 0.000010 0.000010 0.000010 0.000010 0.000010 0.000010 0.000010
0.999860 0.000010 0.000010 0.000010 0.000010 0.000010 0.000010 0.000010 0.000010 0.000010 0.000010 0.000010 0.000010 0.000010 0.000010
0.999857 0.000010 0.000010 0.000010 0.000010 0.000013 0.000010 0.000010 0.000010 0.000010 0.000010 0.000010 0.000010 0.000010 0.000010
0.999860 0.000010 0.000010 0.000010 0.000010 0.000010 0.000010 0.000010 0.000010 0.000010 0.000010 0.000010 0.000010 0.000010 0.000010
0.999860 0.000010 0.000010 0.000010 0.000010 0.000010 0.000010 0.000010 0.000010 0.000010 0.000010 0.000010 0.000010 0.000010 0.000010
0.975439 0.002797 0.000010 0.021644 0.000010 0.000010 0.000010 0.000010 0.000010 0.000010 0.000010 0.000010 0.000010 0.000010 0.000010
0.999860 0.000010 0.000010 0.000010 0.000010 0.000010 0.000010 0.000010 0.000010 0.000010 0.000010 0.000010 0.000010 0.000010 0.000010
0.999860 0.000010 0.000010 0.000010 0.000010 0.000010 0.000010 0.000010 0.000010 0.000010 0.000010 0.000010 0.000010 0.000010 0.000010
0.999860 0.000010 0.000010 0.000010 0.000010 0.000010 0.000010 0.000010 0.000010 0.000010 0.000010 0.000010 0.000010 0.000010 0.000010
0.999860 0.000010 0.000010 0.000010 0.000010 0.000010 0.000010 0.000010 0.000010 0.000010 0.000010 0.000010 0.000010 0.000010 0.000010
0.999854 0.000010 0.000010 0.000010 0.000010 0.000010 0.000010 0.000010 0.000010 0.000010 0.000016 0.000010 0.000010 0.000010 0.000010
0.999860 0.000010 0.000010 0.000010 0.000010 0.000010 0.000010 0.000010 0.000010 0.000010 0.000010 0.000010 0.000010 0.000010 0.000010
0.999860 0.000010 0.000010 0.000010 0.000010 0.000010 0.000010 0.000010 0.000010 0.000010 0.000010 0.000010 0.000010 0.000010 0.000010
0.999858 0.000010 0.000010 0.000010 0.000010 0.000012 0.000010 0.000010 0.000010 0.000010 0.000010 0.000010 0.000010 0.000010 0.000010
0.979015 0.000010 0.000010 0.000010 0.000010 0.000010 0.000010 0.000010 0.000010 0.000010 0.020855 0.000010 0.000010 0.000010 0.000010
0.999860 0.000010 0.000010 0.000010 0.000010 0.000010 0.000010 0.000010 0.000010 0.000010 0.000010 0.000010 0.000010 0.000010 0.000010
0.999856 0.000014 0.000010 0.000010 0.000010 0.000010 0.000010 0.000010 0.000010 0.000010 0.000010 0.000010 0.000010 0.000010 0.000010
0.000010 0.000010 0.000010 0.000010 0.000010 0.000010 0.999860 0.000010 0.000010 0.000010 0.000010 0.000010 0.000010 0.000010 0.000010
0.000010 0.000010 0.000010 0.000010 0.000010 0.000010 0.999860 0.000010 0.000010 0.000010 0.000010 0.000010 0.000010 0.000010 0.000010
0.000010 0.000010 0.000010 0.000010 0.000010 0.000010 0.999860 0.000010 0.000010 0.000010 0.000010 0.000010 0.000010 0.000010 0.000010
0.000010 0.000010 0.000010 0.000010 0.000010 0.000010 0.999860 0.000010 0.000010 0.000010 0.000010 0.000010 0.000010 0.000010 0.000010
0.000010 0.000010 0.000010 0.000010 0.000010 0.000010 0.999852 0.000010 0.000014 0.000014 0.000010 0.000010 0.000010 0.000010 0.000010
0.000010 0.000010 0.000010 0.000010 0.000010 0.000010 0.999860 0.000010 0.000010 0.000010 0.000010 0.000010 0.000010 0.000010 0.000010
0.009200 0.000010 0.000010 0.004933 0.000010 0.000010 0.890811 0.000010 0.000010 0.000010 0.000010 0.000010 0.000010 0.094945 0.000010
0.000010 0.000010 0.000010 0.000010 0.000010 0.000010 0.999860 0.000010 0.000010 0.000010 0.000010 0.000010 0.000010 0.000010 0.000010
0.000010 0.000010 0.000010 0.000010 0.000010 0.000010 0.999860 0.000010 0.000010 0.000010 0.000010 0.000010 0.000010 0.000010 0.000010
0.000010 0.000010 0.000010 0.000010 0.000010 0.000010 0.999860 0.000010 0.000010 0.000010 0.000010 0.000010 0.000010 0.000010 0.000010
0.033525 0.028381 0.026828 0.032147 0.007308 0.000010 0.073345 0.000010 0.000010 0.010090 0.027680 0.000010 0.133760 0.548902 0.077994
0.000010 0.000013 0.000010 0.000010 0.000010 0.000010 0.000010 0.000010 0.000010 0.000010 0.000010 0.000010 0.801077 0.198790 0.000010
0.000010 0.000010 0.000010 0.000010 0.000010 0.000010 0.000010 0.000010 0.000010 0.000010 0.000010 0.000010 0.999860 0.000010 0.000010
0.000010 0.000010 0.000010 0.000010 0.000010 0.000010 0.000010 0.000010 0.000010 0.000010 0.000010 0.000010 0.999860 0.000010 0.000010
0.000010 0.000010 0.000010 0.000010 0.000010 0.000010 0.000010 0.000010 0.000010 0.000010 0.000010 0.000010 0.999860 0.000010 0.000010
0.034024 0.000010 0.000010 0.000010 0.000010 0.000010 0.024243 0.000010 0.000010 0.000010 0.005333 0.000010 0.777940 0.158360 0.000010
0.000010 0.000010 0.000010 0.000010 0.000010 0.000010 0.000010 0.000010 0.000010 0.000010 0.000010 0.000010 0.999860 0.000010 0.000010
0.016341 0.005954 0.000010 0.000010 0.000010 0.000010 0.042848 0.000010 0.000010 0.000010 0.000010 0.000010 0.760648 0.169645 0.004474
0.000010 0.012142 0.000010 0.000010 0.000010 0.000010 0.000010 0.000010 0.000010 0.000010 0.000010 0.000010 0.837491 0.105104 0.045153
0.029343 0.000010 0.000010 0.000010 0.000010 0.000010 0.000010 0.000010 0.000010 0.000010 0.000010 0.000010 0.863269 0.035772 0.071507
0.003212 0.000010 0.000010 0.000010 0.000010 0.000010 0.000010 0.000010 0.000010 0.000010 0.000010 0.000010 0.786825 0.209843 0.000010
0.000010 0.000010 0.000010 0.000010 0.000010 0.000010 0.000010 0.000010 0.000010 0.000010 0.000010 0.000010 0.999860 0.000010 0.000010
0.000010 0.000010 0.000010 0.000010 0.000010 0.000010 0.000010 0.000010 0.000010 0.000010 0.000010 0.000010 0.999860 0.000010 0.000010
0.000010 0.000010 0.000010 0.000010 0.000010 0.000010 0.000010 0.000010 0.000010 0.000010 0.000010 0.000010 0.999860 0.000010 0.000010
0.000010 0.000010 0.000010 0.000010 0.000010 0.000010 0.000010 0.000010 0.000010 0.000010 0.000010 0.000010 0.999860 0.000010 0.000010
0.000010 0.000010 0.000010 0.000010 0.000010 0.003666 0.017359 0.000010 0.000010 0.000010 0.000010 0.000010 0.630638 0.316108 0.032129
0.000010 0.000010 0.000010 0.000010 0.000010 0.000010 0.000010 0.000010 0.000010 0.000010 0.000010 0.000010 0.999859 0.000010 0.000010
0.000010 0.000010 0.000010 0.000010 0.000010 0.000010 0.000010 0.000010 0.000010 0.000010 0.000010 0.000010 0.999860 0.000010 0.000010
0.001922 0.008641 0.036380 0.004589 0.107043 0.000010 0.022881 0.007250 0.030066 0.034827 0.013389 0.000010 0.032023 0.652880 0.048091
0.000010 0.000010 0.000010 0.000010 0.000010 0.000010 0.000010 0.000010 0.000010 0.000010 0.000010 0.000010 0.999860 0.000010 0.000010
0.052771 0.002466 0.018210 0.040357 0.128686 0.004694 0.024857 0.050293 0.059730 0.026762 0.038111 0.000010 0.053944 0.468727 0.030382
0.000010 0.000010 0.000010 0.000010 0.000010 0.000010 0.000010 0.000010 0.000010 0.000010 0.000010 0.000010 0.999860 0.000010 0.000010
0.000010 0.000010 0.000010 0.000010 0.000010 0.000010 0.000010 0.000010 0.000010 0.000010 0.000010 0.000010 0.999860 0.000010 0.000010
0.034978 0.000010 0.016056 0.023594 0.138038 0.000010 0.007690 0.051082 0.045511 0.027150 0.000010 0.000010 0.044983 0.604301 0.006575
0.000010 0.000010 0.000010 0.000010 0.000010 0.000010 0.000010 0.000010 0.000010 0.000010 0.000010 0.000010 0.831062 0.135827 0.032992
0.000010 0.000010 0.000010 0.000010 0.229760 0.001277 0.000010 0.026588 0.106288 0.043461 0.008799 0.012343 0.008361 0.551812 0.011262
0.000010 0.003785 0.004833 0.000010 0.303175 0.000010 0.000010 0.057460 0.081504 0.020659 0.000010 0.000010 0.019645 0.508871 0.000010
0.000010 0.000010 0.000010 0.009939 0.311708 0.000010 0.000010 0.067684 0.088400 0.000018 0.000010 0.000010 0.022181 0.499989 0.000010
0.000010 0.004450 0.000010 0.000010 0.000010 0.000010 0.000010 0.000010 0.000010 0.995420 0.000010 0.000010 0.000010 0.000010 0.000010
0.050193 0.007632 0.000010 0.000010 0.000010 0.000010 0.062415 0.000010 0.000010 0.206253 0.014779 0.000010 0.063909 0.536549 0.058201
0.008398 0.025153 0.002929 0.014634 0.000010 0.000010 0.000010 0.000010 0.000010 0.246655 0.008466 0.000010 0.015536 0.629542 0.048627
0.000010 0.000010 0.000010 0.000010 0.000010 0.000010 0.000010 0.000010 0.000010 0.999860 0.000010 0.000010 0.000010 0.000010 0.000010
0.000010 0.000010 0.000010 0.000010 0.000010 0.000010 0.000010 0.000010 0.000011 0.999859 0.000010 0.000010 0.000010 0.000010 0.000010
0.032427 0.014995 0.000010 0.032466 0.000010 0.000010 0.000011 0.000010 0.000010 0.273094 0.030447 0.000010 0.004910 0.558830 0.052759
0.000010 0.000010 0.000010 0.000010 0.000010 0.000010 0.000010 0.000010 0.000010 0.999860 0.000010 0.000010 0.000010 0.000010 0.000010
0.000010 0.000010 0.000010 0.000010 0.000010 0.000010 0.000010 0.000010 0.000010 0.999860 0.000010 0.000010 0.000010 0.000010 0.000010
0.000010 0.000010 0.000010 0.000010 0.000010 0.000010 0.000010 0.000010 0.000010 0.999860 0.000010 0.000010 0.000010 0.000010 0.000010
0.000010 0.005599 0.000010 0.000010 0.000010 0.000010 0.014699 0.000010 0.000010 0.791026 0.031647 0.000010 0.000010 0.130082 0.026856
0.070383 0.000010 0.000010 0.000010 0.000010 0.000010 0.034807 0.000010 0.000010 0.000010 0.530754 0.000010 0.000010 0.337502 0.026454
0.000010 0.000010 0.000010 0.000010 0.000010 0.000010 0.000010 0.000010 0.000010 0.000010 0.999860 0.000010 0.000010 0.000010 0.000010
0.114583 0.024323 0.000010 0.040455 0.000010 0.000010 0.028482 0.000010 0.000010 0.000010 0.297821 0.000010 0.019971 0.449287 0.025009
0.000010 0.000010 0.000010 0.000010 0.000010 0.000010 0.000010 0.000010 0.000010 0.000010 0.999860 0.000010 0.000010 0.000010 0.000010
0.000010 0.000010 0.000010 0.000010 0.000010 0.000013 0.000010 0.000010 0.000010 0.000010 0.999857 0.000010 0.000010 0.000010 0.000010
0.000010 0.000010 0.000010 0.000010 0.000010 0.000010 0.000010 0.000011 0.000010 0.000010 0.999858 0.000010 0.000010 0.000010 0.000010
0.071318 0.000010 0.005559 0.000010 0.000010 0.003249 0.056650 0.000010 0.000010 0.000010 0.495576 0.000010 0.003775 0.363793 0.000010
0.000010 0.000010 0.000010 0.000010 0.000010 0.000010 0.000010 0.000010 0.000013 0.000012 0.999856 0.000010 0.000010 0.000010 0.000010
0.000010 0.000010 0.000010 0.000010 0.000012 0.000010 0.000010 0.000010 0.000010 0.000010 0.999857 0.000011 0.000010 0.000010 0.000010
0.093399 0.003553 0.014628 0.018404 0.003633 0.000010 0.064521 0.000010 0.000010 0.000010 0.298107 0.000010 0.060559 0.380115 0.063030
0.000010 0.018687 0.000010 0.000010 0.000010 0.000401 0.007522 0.000010 0.000010 0.000010 0.036719 0.000010 0.000010 0.936571 0.000010
0.000010 0.000010 0.000010 0.000010 0.000010 0.000820 0.007041 0.000010 0.000010 0.000010 0.000563 0.000010 0.001594 0.989883 0.000010
0.000010 0.000010 0.000010 0.000010 0.000010 0.000010 0.000010 0.000010 0.000010 0.000010 0.000010 0.000010 0.000010 0.999860 0.000010
0.021010 0.005469 0.025924 0.050725 0.003121 0.000010 0.056880 0.000010 0.000010 0.000010 0.028068 0.000010 0.020520 0.786133 0.002099
0.000010 0.000010 0.000010 0.000010 0.000010 0.000010 0.000010 0.000010 0.000010 0.000010 0.000010 0.000010 0.000010 0.999860 0.000010
0.000010 0.000010 0.000010 0.000010 0.000010 0.000010 0.000010 0.000010 0.000010 0.000010 0.000010 0.000010 0.000010 0.999860 0.000010
0.000010 0.000010 0.000010 0.000010 0.000010 0.000010 0.000010 0.000010 0.000010 0.000010 0.000010 0.000010 0.000010 0.991008 0.008862
0.019283 0.027186 0.000018 0.083451 0.000010 0.013340 0.032666 0.000010 0.000010 0.025023 0.044131 0.000010 0.017705 0.706280 0.030878
0.042355 0.005189 0.021041 0.056730 0.018488 0.000012 0.014512 0.000010 0.000010 0.000010 0.015044 0.001491 0.013883 0.765625 0.045600
0.013743 0.009876 0.052400 0.057850 0.000011 0.000010 0.022080 0.000010 0.000010 0.023186 0.017876 0.000010 0.028232 0.736061 0.038645
0.000010 0.004064 0.000010 0.000010 0.000010 0.000010 0.039637 0.000010 0.000010 0.000010 0.002873 0.000010 0.000010 0.953316 0.000010
0.000010 0.000010 0.008405 0.000010 0.005048 0.000010 0.022840 0.000010 0.000010 0.000010 0.019764 0.000010 0.000010 0.943843 0.000010
0.068637 0.023319 0.037428 0.031003 0.026130 0.000010 0.032414 0.000010 0.000082 0.000010 0.025830 0.007280 0.057388 0.624868 0.065592
0.036350 0.000010 0.023868 0.043974 0.007124 0.000010 0.017346 0.000010 0.000010 0.018670 0.020917 0.000010 0.044687 0.741761 0.045254
0.000010 0.007200 0.035373 0.002591 0.103346 0.000010 0.017448 0.000010 0.032829 0.007173 0.027614 0.000010 0.041078 0.652727 0.072581
0.000010 0.000010 0.000010 0.000010 0.000010 0.000010 0.000010 0.000010 0.000010 0.000010 0.000010 0.000010 0.000010 0.999860 0.000010
0.000010 0.000010 0.000010 0.000010 0.001094 0.000010 0.006672 0.000010 0.000010 0.000010 0.000010 0.000010 0.000010 0.992114 0.000010
0.000010 0.004857 0.026496 0.009121 0.000010 0.000010 0.004833 0.000010 0.000010 0.000010 0.000010 0.000010 0.000010 0.873116 0.081488
0.000010 0.015001 0.000010 0.010915 0.000010 0.000010 0.000010 0.000010 0.000010 0.000010 0.026848 0.000010 0.000010 0.875986 0.071150
0.062882 0.000016 0.012770 0.025625 0.031680 0.001005 0.017242 0.000010 0.000010 0.043956 0.045462 0.000010 0.047814 0.653306 0.058211
0.072194 0.018134 0.017648 0.038006 0.009675 0.000010 0.034004 0.000010 0.000010 0.000010 0.026172 0.006315 0.032563 0.719312 0.025937
0.029390 0.019953 0.004419 0.041424 0.012642 0.000010 0.042571 0.000010 0.000010 0.029565 0.000011 0.000010 0.061779 0.728430 0.029777
0.000010 0.000010 0.000010 0.000010 0.000010 0.000010 0.000010 0.000010 0.000010 0.000010 0.010989 0.000010 0.000010 0.988881 0.000010
0.004902 0.000010 0.000010 0.000010 0.000010 0.000010 0.000010 0.000010 0.000010 0.000010 0.014544 0.000010 0.000010 0.980434 0.000010
0.064297 0.004901 0.000010 0.000010 0.000010 0.000010 0.000010 0.000010 0.000010 0.000010 0.031255 0.000010 0.000010 0.899437 0.000010
0.087874 0.002113 0.000010 0.000010 0.000010 0.000010 0.000010 0.000010 0.000010 0.000010 0.004317 0.000010 0.000010 0.905586 0.000010
0.013733 0.005167 0.000010 0.000010 0.039883 0.000010 0.000010 0.038634 0.106122 0.000010 0.029799 0.000010 0.000010 0.766583 0.000010
0.000010 0.005629 0.000010 0.000010 0.000010 0.000010 0.000010 0.000010 0.000010 0.000010 0.011181 0.000010 0.000010 0.983070 0.000010
0.068150 0.022369 0.000010 0.007860 0.042249 0.000010 0.048849 0.085290 0.077556 0.015102 0.033072 0.000010 0.037759 0.555558 0.006156
0.122499 0.016690 0.041531 0.019034 0.000010 0.000010 0.057187 0.000010 0.000010 0.000010 0.095889 0.000010 0.038954 0.569658 0.038500
0.087707 0.023408 0.000010 0.000010 0.000010 0.000010 0.000010 0.000010 0.000010 0.000010 0.020796 0.000010 0.006445 0.861544 0.000010
0.144657 0.018678 0.009903 0.059889 0.019631 0.006449 0.023820 0.000010 0.000010 0.000010 0.113700 0.014270 0.006441 0.553956 0.028576
0.068713 0.018189 0.000010 0.000010 0.000010 0.000010 0.004668 0.000010 0.000010 0.000010 0.049968 0.000010 0.000010 0.858362 0.000010
0.085985 0.016826 0.000010 0.000010 0.000010 0.000278 0.048502 0.000010 0.000010 0.000010 0.058605 0.000010 0.000010 0.789714 0.000010
0.104548 0.000010 0.000010 0.001125 0.000010 0.003609 0.000010 0.000010 0.000010 0.000010 0.011470 0.000010 0.029968 0.832920 0.016278
0.097747 0.000010 0.001662 0.000917 0.000010 0.000010 0.021380 0.000010 0.000010 0.000010 0.024507 0.000010 0.057077 0.788986 0.007654
0.094827 0.011572 0.025364 0.000011 0.000010 0.000010 0.013645 0.000010 0.000010 0.009917 0.030911 0.000010 0.052855 0.743247 0.017600
0.108939 0.000010 0.000010 0.000010 0.000010 0.000010 0.023053 0.000010 0.000010 0.000010 0.015581 0.000010 0.025917 0.799322 0.027098
0.107427 0.008415 0.000010 0.034965 0.000010 0.000010 0.026384 0.000010 0.000010 0.000010 0.015467 0.000010 0.077418 0.715739 0.014114
0.067291 0.018926 0.005536 0.000010 0.000010 0.000010 0.009804 0.000010 0.000010 0.000010 0.000010 0.000010 0.667073 0.229494 0.001795
0.000010 0.001191 0.000010 0.000010 0.000010 0.000010 0.006928 0.000010 0.000010 0.000010 0.000010 0.000010 0.834332 0.157439 0.000010
0.122908 0.021352 0.000010 0.054549 0.000010 0.000010 0.029495 0.000010 0.000010 0.000010 0.053732 0.002379 0.071556 0.643960 0.000010
0.093642 0.016456 0.000010 0.000010 0.016144 0.000010 0.010373 0.000010 0.015687 0.000010 0.000014 0.000010 0.329331 0.508919 0.009374
0.035424 0.422398 0.000057 0.000010 0.000010 0.000010 0.014080 0.000010 0.000010 0.000010 0.041743 0.000010 0.056460 0.382855 0.046913
0.010667 0.000010 0.004920 0.000010 0.774006 0.000010 0.079812 0.000010 0.000010 0.000010 0.000010 0.000010 0.050671 0.079834 0.000010
0.000010 0.000010 0.000010 0.000010 0.999860 0.000010 0.000010 0.000010 0.000010 0.000010 0.000010 0.000010 0.000010 0.000010 0.000010
0.000010 0.000010 0.000010 0.000010 0.347458 0.000010 0.026260 0.000010 0.000010 0.000010 0.015820 0.000010 0.362066 0.189750 0.058556
0.000010 0.000010 0.000010 0.000010 0.999860 0.000010 0.000010 0.000010 0.000010 0.000010 0.000010 0.000010 0.000010 0.000010 0.000010
0.026939 0.007100 0.020356 0.017796 0.129910 0.000010 0.045815 0.021246 0.002117 0.028755 0.000056 0.010691 0.022109 0.625154 0.041948
0.000010 0.000010 0.029690 0.005753 0.206364 0.000010 0.000931 0.030485 0.090293 0.058388 0.000010 0.000010 0.015662 0.559756 0.002628
0.000010 0.003279 0.029608 0.000236 0.122324 0.000010 0.048763 0.058314 0.050098 0.048278 0.031015 0.004204 0.065928 0.506059 0.031875
0.000010 0.000010 0.000010 0.000010 0.999860 0.000010 0.000010 0.000010 0.000010 0.000010 0.000010 0.000010 0.000010 0.000010 0.000010
0.041400 0.000010 0.000010 0.033059 0.752208 0.000010 0.022742 0.000010 0.000010 0.000010 0.000010 0.000010 0.033938 0.116563 0.000010
0.000010 0.000010 0.000010 0.000010 0.999859 0.000010 0.000010 0.000010 0.000010 0.000010 0.000011 0.000010 0.000010 0.000010 0.000010
0.000010 0.000010 0.049031 0.011762 0.199403 0.000010 0.023880 0.002934 0.047611 0.037805 0.025134 0.000010 0.068500 0.517791 0.016108
0.060553 0.000010 0.000010 0.000010 0.201947 0.000010 0.019271 0.025892 0.088860 0.039652 0.017349 0.000010 0.024023 0.513548 0.008855
0.074767 0.029490 0.033008 0.018036 0.006109 0.001349 0.028694 0.000010 0.000010 0.000010 0.064345 0.000010 0.011387 0.651861 0.080914
0.103319 0.039081 0.046069 0.009304 0.000010 0.000010 0.060346 0.000010 0.000010 0.016897 0.056521 0.000010 0.081475 0.525020 0.061917
0.000010 0.000010 0.000014 0.000010 0.000010 0.000010 0.000010 0.000010 0.000010 0.000010 0.000010 0.000010 0.000010 0.000010 0.999856
0.000010 0.000010 0.000010 0.000010 0.000010 0.000010 0.000010 0.000010 0.000010 0.000010 0.000010 0.000010 0.000010 0.000010 0.999860
0.068945 0.029801 0.018035 0.052596 0.003257 0.004730 0.037912 0.000010 0.000010 0.000010 0.027482 0.000010 0.104566 0.523221 0.129416
0.000010 0.000010 0.000010 0.000010 0.000010 0.000010 0.000010 0.000010 0.000010 0.000010 0.000010 0.000010 0.000010 0.000010 0.999860
0.000010 0.000010 0.000010 0.000010 0.000010 0.000010 0.000010 0.000010 0.000010 0.000010 0.000010 0.000010 0.000010 0.000010 0.999860
0.101715 0.039169 0.000010 0.000799 0.000010 0.000010 0.009245 0.000010 0.000010 0.000010 0.017151 0.000010 0.039226 0.379982 0.412643
0.018691 0.010332 0.000010 0.000010 0.000010 0.000010 0.000010 0.000010 0.000010 0.000010 0.000010 0.000010 0.667883 0.302984 0.000010
0.000010 0.700782 0.000010 0.000010 0.000010 0.000010 0.000010 0.000010 0.000010 0.000010 0.018284 0.000010 0.028637 0.252187 0.000010
0.029473 0.000010 0.000010 0.000014 0.000011 0.001520 0.050434 0.000010 0.000010 0.000010 0.000010 0.000010 0.063119 0.710840 0.144518
0.015237 0.013912 0.000010 0.000010 0.010794 0.000011 0.044820 0.000010 0.000010 0.028391 0.022610 0.007038 0.065487 0.630340 0.161321
0.000014 0.017036 0.000010 0.000010 0.000010 0.000010 0.067038 0.000010 0.000010 0.000010 0.005784 0.000010 0.079914 0.728382 0.101752
0.066180 0.021680 0.011215 0.024497 0.000010 0.000010 0.059686 0.000010 0.000010 0.000367 0.015514 0.000010 0.087763 0.666283 0.046766
0.035708 0.013703 0.000014 0.024241 0.009559 0.015160 0.050232 0.000010 0.000010 0.029780 0.024956 0.000010 0.079942 0.599119 0.117557
0.000010 0.000010 0.000010 0.000010 0.000010 0.000010 0.000010 0.000010 0.000010 0.000010 0.000010 0.000010 0.000010 0.000010 0.999860
0.000010 0.000010 0.000010 0.000010 0.000010 0.000010 0.000010 0.000010 0.000010 0.000010 0.000010 0.000010 0.000010 0.000010 0.999860
0.089856 0.015235 0.025426 0.024352 0.014905 0.002562 0.036572 0.014948 0.014672 0.000790 0.032345 0.004770 0.039204 0.651961 0.032401
0.000010 0.000010 0.000010 0.000010 0.000010 0.004069 0.033274 0.000010 0.000010 0.000010 0.000010 0.000010 0.000010 0.913342 0.049205
0.000010 0.000010 0.000010 0.000010 0.000010 0.000010 0.043201 0.000010 0.000010 0.000010 0.007829 0.000010 0.000010 0.903780 0.045080
0.000010 0.008394 0.000010 0.000010 0.023614 0.000010 0.012466 0.000010 0.025900 0.040089 0.000010 0.000010 0.000010 0.889448 0.000010
0.039809 0.030403 0.000010 0.028509 0.000010 0.000010 0.039416 0.000010 0.000010 0.015178 0.015930 0.000010 0.069654 0.713560 0.047480
0.005767 0.017750 0.000010 0.000010 0.020238 0.000010 0.040710 0.000010 0.000010 0.000010 0.024211 0.000010 0.069971 0.749057 0.072226
0.000010 0.000010 0.000010 0.000010 0.000010 0.000010 0.000010 0.000010 0.000010 0.000010 0.000010 0.000010 0.000010 0.999860 0.000010
0.000010 0.000010 0.000010 0.000010 0.000010 0.000010 0.000010 0.000010 0.000010 0.000010 0.000010 0.000010 0.000010 0.999860 0.000010
0.052758 0.006183 0.000010 0.027729 0.000010 0.000010 0.000535 0.000010 0.000010 0.007092 0.000011 0.000010 0.079757 0.777981 0.047893
0.022782 0.000010 0.009445 0.032099 0.000010 0.000010 0.047295 0.000010 0.000010 0.000015 0.005269 0.000010 0.024029 0.813200 0.045806
0.122484 0.008300 0.000010 0.027175 0.000010 0.029686 0.020549 0.000010 0.000010 0.033504 0.008190 0.000010 0.075254 0.611425 0.063382
0.028970 0.016825 0.000010 0.009387 0.000010 0.007481 0.016201 0.000010 0.000010 0.000010 0.022686 0.000010 0.097096 0.749021 0.052274
0.028015 0.020409 0.000010 0.041965 0.022721 0.000010 0.055953 0.004296 0.000010 0.014124 0.000016 0.000010 0.043530 0.636548 0.132384
0.076873 0.010271 0.238763 0.058122 0.000594 0.008722 0.038599 0.131501 0.006745 0.000010 0.000010 0.039239 0.024904 0.336379 0.029268
0.025911 0.009121 0.793971 0.000010 0.000010 0.027473 0.038892 0.000010 0.035991 0.034127 0.024183 0.000010 0.010270 0.000010 0.000010
0.000010 0.000576 0.945780 0.000010 0.000010 0.000010 0.000010 0.000010 0.000010 0.000010 0.008129 0.000010 0.045405 0.000010 0.000010
0.000010 0.010949 0.780579 0.000010 0.000010 0.000010 0.019274 0.022837 0.000010 0.000010 0.000010 0.000010 0.000010 0.159604 0.006667
0.000010 0.000010 0.999860 0.000010 0.000010 0.000010 0.000010 0.000010 0.000010 0.000010 0.000010 0.000010 0.000010 0.000010 0.000010
0.014780 0.000010 0.892600 0.025708 0.000010 0.000010 0.016278 0.000010 0.000010 0.000010 0.001106 0.000010 0.000010 0.030004 0.019445
0.000010 0.000010 0.884486 0.000010 0.000010 0.003417 0.050048 0.000010 0.000010 0.000010 0.000010 0.003111 0.000010 0.000010 0.058839
0.000010 0.000010 0.999428 0.000010 0.000010 0.000010 0.000010 0.000010 0.000010 0.000010 0.000010 0.000010 0.000010 0.000442 0.000010
0.000010 0.010209 0.891744 0.000010 0.000010 0.000010 0.052708 0.000010 0.000010 0.000010 0.000010 0.000010 0.000010 0.000010 0.045228
0.000010 0.000010 0.999860 0.000010 0.000010 0.000010 0.000010 0.000010 0.000010 0.000010 0.000010 0.000010 0.000010 0.000010 0.000010
0.000010 0.000010 0.866180 0.000010 0.000010 0.000010 0.029046 0.000010 0.000010 0.000010 0.000010 0.000010 0.000010 0.067381 0.037282
0.017394 0.000010 0.804240 0.038729 0.000010 0.000010 0.010298 0.000010 0.000010 0.000010 0.010284 0.000010 0.010254 0.108720 0.000010
0.000010 0.000010 0.919361 0.000010 0.000010 0.032075 0.015030 0.000010 0.000010 0.000010 0.033417 0.000010 0.000016 0.000010 0.000010
0.000014 0.000018 0.999848 0.000010 0.000010 0.000010 0.000010 0.000011 0.000010 0.000010 0.000010 0.000010 0.000010 0.000010 0.000010
0.000010 0.000010 0.999853 0.000010 0.000010 0.000010 0.000010 0.000010 0.000010 0.000017 0.000010 0.000010 0.000010 0.000010 0.000010
0.000010 0.000010 0.999856 0.000010 0.000010 0.000010 0.000013 0.000010 0.000010 0.000010 0.000011 0.000010 0.000010 0.000010 0.000010
0.000010 0.000010 0.999857 0.000010 0.000010 0.000011 0.000012 0.000010 0.000010 0.000010 0.000010 0.000010 0.000010 0.000010 0.000010
0.000010 0.000010 0.999858 0.000010 0.000010 0.000010 0.000010 0.000012 0.000010 0.000010 0.000010 0.000010 0.000010 0.000010 0.000010
0.000010 0.000010 0.999858 0.000010 0.000010 0.000010 0.000010 0.000012 0.000010 0.000010 0.000010 0.000010 0.000010 0.000010 0.000010
0.000010 0.000010 0.000010 0.000010 0.000010 0.000010 0.000010 0.000010 0.000010 0.000010 0.000010 0.999860 0.000010 0.000010 0.000010
0.000010 0.000010 0.000010 0.000010 0.000010 0.000010 0.000010 0.000010 0.000010 0.000010 0.000010 0.999860 0.000010 0.000010 0.000010
0.000010 0.000010 0.000010 0.000010 0.000010 0.000010 0.000010 0.000010 0.000010 0.000010 0.000010 0.999860 0.000010 0.000010 0.000010
0.000010 0.000010 0.000010 0.000010 0.000010 0.000010 0.000010 0.000010 0.000010 0.000010 0.000010 0.999860 0.000010 0.000010 0.000010
0.000010 0.000010 0.000010 0.000010 0.000010 0.000010 0.000010 0.000010 0.000010 0.000010 0.000010 0.999860 0.000010 0.000010 0.000010
0.000010 0.000010 0.000010 0.000010 0.000010 0.000010 0.000010 0.000010 0.000010 0.000010 0.000010 0.999860 0.000010 0.000010 0.000010
0.000010 0.000010 0.000010 0.000010 0.000010 0.000010 0.000010 0.000010 0.000010 0.000010 0.000010 0.999860 0.000010 0.000010 0.000010
0.000010 0.000010 0.000010 0.047142 0.000010 0.016824 0.000010 0.000010 0.000010 0.000010 0.014225 0.783310 0.036560 0.069550 0.032310
0.025465 0.016038 0.000010 0.137821 0.000010 0.000010 0.034031 0.000010 0.000010 0.000010 0.042195 0.565933 0.000010 0.178437 0.000010
0.068975 0.000010 0.000010 0.018297 0.000010 0.025068 0.000010 0.000010 0.000010 0.000010 0.000010 0.813635 0.000010 0.065715 0.008221
0.000010 0.001314 0.000010 0.072839 0.000010 0.000010 0.000010 0.000010 0.000010 0.000010 0.000010 0.762360 0.000010 0.163377 0.000010
0.000012 0.000010 0.000010 0.000010 0.000010 0.999854 0.000010 0.000014 0.000010 0.000010 0.000010 0.000010 0.000010 0.000010 0.000010
0.000011 0.000010 0.000010 0.000010 0.000010 0.999849 0.000012 0.000010 0.000010 0.000010 0.000018 0.000010 0.000010 0.000010 0.000010
0.019704 0.000010 0.000010 0.007426 0.000010 0.022141 0.000010 0.000010 0.000010 0.021082 0.000010 0.780941 0.073660 0.000010 0.074965
0.000010 0.014786 0.000010 0.000010 0.000010 0.074783 0.044194 0.000010 0.000010 0.000010 0.028846 0.801607 0.000010 0.000010 0.035694
0.000010 0.000010 0.036637 0.066380 0.000010 0.017691 0.022883 0.000010 0.000010 0.000010 0.013412 0.763766 0.000010 0.051041 0.028120
0.000010 0.000985 0.000010 0.341289 0.000010 0.010854 0.018185 0.000010 0.000010 0.000010 0.001902 0.155575 0.000010 0.471131 0.000010
0.000010 0.000010 0.008772 0.336646 0.000010 0.039943 0.000012 0.043244 0.000010 0.000010 0.000010 0.163115 0.000010 0.408189 0.000010
0.047124 0.016270 0.025995 0.359979 0.000010 0.000010 0.027717 0.000010 0.000010 0.000010 0.000010 0.164201 0.015421 0.343223 0.000010
0.000010 0.000010 0.000010 0.347060 0.000010 0.000010 0.014903 0.000010 0.000010 0.000010 0.018230 0.209290 0.033705 0.355417 0.021314
0.027246 0.000010 0.000010 0.300962 0.000010 0.000010 0.000010 0.026329 0.022955 0.041017 0.027033 0.220880 0.021207 0.294140 0.018183
0.000010 0.000010 0.008568 0.176988 0.000010 0.006978 0.017097 0.000010 0.145345 0.000010 0.020205 0.563327 0.026603 0.031911 0.002928
0.000010 0.000010 0.000010 0.000012 0.000010 0.000010 0.000010 0.000010 0.999858 0.000010 0.000010 0.000010 0.000010 0.000010 0.000010
0.000010 0.000010 0.000010 0.000010 0.000010 0.000010 0.000010 0.000010 0.999859 0.000010 0.000011 0.000010 0.000010 0.000010 0.000010
0.000010 0.000010 0.000010 0.000010 0.000012 0.000011 0.000010 0.000010 0.999857 0.000010 0.000011 0.000010 0.000010 0.000010 0.000010
0.000010 0.000010 0.000010 0.075829 0.152576 0.000010 0.000010 0.000010 0.684618 0.086866 0.000010 0.000010 0.000010 0.000010 0.000010
0.000010 0.000010 0.000010 0.076036 0.149788 0.000010 0.000010 0.000016 0.683983 0.090078 0.000010 0.000010 0.000010 0.000010 0.000010
0.017569 0.000011 0.034708 0.261619 0.000010 0.054066 0.002339 0.000010 0.000010 0.000010 0.000010 0.216548 0.026159 0.386921 0.000010
0.012291 0.000010 0.000010 0.012717 0.136197 0.011356 0.000010 0.169371 0.386113 0.116891 0.000010 0.154994 0.000010 0.000010 0.000010
0.012368 0.006122 0.022367 0.108796 0.037305 0.000010 0.019303 0.078644 0.088038 0.084006 0.000018 0.417684 0.024535 0.100794 0.000010
0.000010 0.000011 0.000010 0.344678 0.000010 0.000010 0.017362 0.000010 0.000010 0.000017 0.000010 0.285890 0.024916 0.327045 0.000010
0.015887 0.000010 0.000010 0.309961 0.000010 0.000010 0.000010 0.000010 0.000010 0.000010 0.000010 0.284792 0.009280 0.379980 0.000010
0.000010 0.000010 0.019527 0.326208 0.000010 0.000010 0.000010 0.000010 0.000010 0.005671 0.034670 0.142558 0.000010 0.471276 0.000010
0.000010 0.007782 0.012690 0.324139 0.000010 0.000010 0.000010 0.000010 0.000010 0.026966 0.024640 0.121934 0.000010 0.481769 0.000010
0.000010 0.008261 0.000010 0.308683 0.000010 0.000010 0.022298 0.000010 0.000010 0.000010 0.000612 0.243603 0.000010 0.405067 0.011396
0.000010 0.000010 0.001166 0.307617 0.000010 0.000010 0.005037 0.000010 0.000010 0.000010 0.000010 0.303215 0.000010 0.382864 0.000010
