# Supplementary material for: Genetic analysis of Thai cattle reveals a Southeast Asian indicine ancestry
Source: PeerJ. 2015 Oct 27;3:e1318. doi: 10.7717/peerj.1318 (PMC4627918; doi:10.7717/peerj.1318)
Supplement: Dataset S2 — The Q values inferred by ADMIXTURE for each modeled K are shown for each individual, which are labeled according to breed information. The data are organized into three folders, each of which represents the ADMIXTURE experiments described in Fig. S5. [file peerj-03-1318-s007.zip › SupplementDataS7/28experiments/experiment_13/16.Q]

0.000010 0.000010 0.000010 0.000010 0.000010 0.000010 0.000010 0.999850 0.000010 0.000010 0.000010 0.000010 0.000010 0.000010 0.000010 0.000010
0.000010 0.000010 0.000010 0.000010 0.000010 0.000010 0.000010 0.999850 0.000010 0.000010 0.000010 0.000010 0.000010 0.000010 0.000010 0.000010
0.000010 0.000010 0.000010 0.000010 0.000010 0.000010 0.000010 0.999850 0.000010 0.000010 0.000010 0.000010 0.000010 0.000010 0.000010 0.000010
0.000011 0.000010 0.000010 0.000010 0.000010 0.000010 0.000010 0.999849 0.000010 0.000010 0.000010 0.000010 0.000010 0.000010 0.000010 0.000010
0.000010 0.000010 0.000010 0.000010 0.000015 0.000010 0.000011 0.999844 0.000010 0.000010 0.000010 0.000010 0.000010 0.000010 0.000010 0.000010
0.000010 0.000010 0.000010 0.000010 0.000010 0.000010 0.000010 0.999850 0.000010 0.000010 0.000010 0.000010 0.000010 0.000010 0.000010 0.000010
0.000010 0.000010 0.000010 0.000010 0.000010 0.000010 0.000010 0.999850 0.000010 0.000010 0.000010 0.000010 0.000010 0.000010 0.000010 0.000010
0.000010 0.000010 0.000010 0.000010 0.000010 0.000010 0.000012 0.999847 0.000010 0.000010 0.000011 0.000010 0.000010 0.000010 0.000010 0.000010
0.000010 0.000010 0.000010 0.066623 0.000010 0.000010 0.051564 0.171675 0.019820 0.433891 0.000010 0.256327 0.000010 0.000010 0.000010 0.000010
0.000010 0.000010 0.000010 0.076513 0.000010 0.000010 0.050968 0.163413 0.000010 0.435712 0.000010 0.273284 0.000010 0.000010 0.000010 0.000010
0.000010 0.125677 0.000010 0.029949 0.000010 0.690805 0.028350 0.000010 0.086353 0.000010 0.002196 0.036579 0.000010 0.000010 0.000010 0.000010
0.000010 0.000010 0.000010 0.000010 0.000010 0.999850 0.000010 0.000010 0.000010 0.000010 0.000010 0.000010 0.000010 0.000010 0.000010 0.000010
0.000010 0.000010 0.000010 0.000010 0.000010 0.999850 0.000010 0.000010 0.000010 0.000010 0.000010 0.000010 0.000010 0.000010 0.000010 0.000010
0.000010 0.000010 0.000010 0.000010 0.000010 0.999850 0.000010 0.000010 0.000010 0.000010 0.000010 0.000010 0.000010 0.000010 0.000010 0.000010
0.000010 0.000010 0.000010 0.000010 0.000010 0.999850 0.000010 0.000010 0.000010 0.000010 0.000010 0.000010 0.000010 0.000010 0.000010 0.000010
0.000010 0.000010 0.000010 0.000010 0.000010 0.865795 0.000010 0.000010 0.008587 0.125488 0.000010 0.000010 0.000010 0.000010 0.000010 0.000010
0.000010 0.000010 0.000010 0.000010 0.000010 0.999850 0.000010 0.000010 0.000010 0.000010 0.000010 0.000010 0.000010 0.000010 0.000010 0.000010
0.060150 0.000010 0.000010 0.000010 0.000010 0.910640 0.000010 0.011784 0.000010 0.017306 0.000010 0.000010 0.000010 0.000010 0.000010 0.000010
0.000010 0.000010 0.000010 0.000010 0.000010 0.999850 0.000010 0.000010 0.000010 0.000010 0.000010 0.000010 0.000010 0.000010 0.000010 0.000010
0.000010 0.000010 0.000010 0.000010 0.000010 0.999850 0.000010 0.000010 0.000010 0.000010 0.000010 0.000010 0.000010 0.000010 0.000010 0.000010
0.000010 0.000010 0.000010 0.000010 0.000010 0.999850 0.000010 0.000010 0.000010 0.000010 0.000010 0.000010 0.000010 0.000010 0.000010 0.000010
0.000010 0.000010 0.000010 0.000010 0.000010 0.991153 0.008707 0.000010 0.000010 0.000010 0.000010 0.000010 0.000010 0.000010 0.000010 0.000010
0.000010 0.000010 0.000010 0.000010 0.000010 0.999850 0.000010 0.000010 0.000010 0.000010 0.000010 0.000010 0.000010 0.000010 0.000010 0.000010
0.000010 0.000010 0.000010 0.000010 0.000010 0.999850 0.000010 0.000010 0.000010 0.000010 0.000010 0.000010 0.000010 0.000010 0.000010 0.000010
0.016110 0.116089 0.000010 0.000010 0.000010 0.720092 0.033444 0.000010 0.009508 0.036575 0.035631 0.029436 0.000010 0.000010 0.000816 0.002239
0.000010 0.000010 0.000010 0.000010 0.000010 0.999850 0.000010 0.000010 0.000010 0.000010 0.000010 0.000010 0.000010 0.000010 0.000010 0.000010
0.000010 0.000010 0.000010 0.000010 0.000010 0.999850 0.000010 0.000010 0.000010 0.000010 0.000010 0.000010 0.000010 0.000010 0.000010 0.000010
0.000010 0.000010 0.000010 0.000010 0.000010 0.999850 0.000010 0.000010 0.000010 0.000010 0.000010 0.000010 0.000010 0.000010 0.000010 0.000010
0.000010 0.000010 0.000010 0.000010 0.000010 0.999850 0.000010 0.000010 0.000010 0.000010 0.000010 0.000010 0.000010 0.000010 0.000010 0.000010
0.000010 0.000010 0.000010 0.000010 0.000010 0.999850 0.000010 0.000010 0.000010 0.000010 0.000010 0.000010 0.000010 0.000010 0.000010 0.000010
0.080936 0.328484 0.013437 0.042342 0.000010 0.019532 0.046210 0.001462 0.290189 0.093224 0.038774 0.013066 0.018683 0.007102 0.000818 0.005731
0.137794 0.078826 0.017250 0.018607 0.000010 0.065970 0.043574 0.012219 0.391544 0.133296 0.000010 0.053106 0.029417 0.018357 0.000010 0.000010
0.627410 0.065891 0.000010 0.000010 0.000010 0.050161 0.068621 0.003353 0.093091 0.043182 0.000010 0.000010 0.000010 0.048210 0.000010 0.000010
0.999850 0.000010 0.000010 0.000010 0.000010 0.000010 0.000010 0.000010 0.000010 0.000010 0.000010 0.000010 0.000010 0.000010 0.000010 0.000010
0.999850 0.000010 0.000010 0.000010 0.000010 0.000010 0.000010 0.000010 0.000010 0.000010 0.000010 0.000010 0.000010 0.000010 0.000010 0.000010
0.668489 0.004451 0.000010 0.000010 0.000010 0.027319 0.046572 0.007114 0.126669 0.105704 0.000010 0.013603 0.000010 0.000010 0.000010 0.000010
0.305658 0.234516 0.000010 0.000010 0.000010 0.049361 0.033521 0.024628 0.330741 0.000010 0.000010 0.003996 0.000010 0.015891 0.000010 0.001617
0.999850 0.000010 0.000010 0.000010 0.000010 0.000010 0.000010 0.000010 0.000010 0.000010 0.000010 0.000010 0.000010 0.000010 0.000010 0.000010
0.640613 0.050021 0.020800 0.006487 0.024649 0.039057 0.000010 0.016203 0.075391 0.039681 0.011432 0.000010 0.047358 0.007511 0.000010 0.020766
0.569232 0.104536 0.049098 0.000010 0.037885 0.000010 0.010618 0.002128 0.050908 0.053446 0.004733 0.000010 0.087468 0.023655 0.000010 0.006253
0.532842 0.000010 0.039621 0.014265 0.009612 0.033649 0.043161 0.000010 0.226659 0.038721 0.000010 0.000010 0.061394 0.000016 0.000010 0.000010
0.999850 0.000010 0.000010 0.000010 0.000010 0.000010 0.000010 0.000010 0.000010 0.000010 0.000010 0.000010 0.000010 0.000010 0.000010 0.000010
0.161115 0.206293 0.000010 0.008600 0.011334 0.054475 0.049270 0.015912 0.377001 0.065639 0.000012 0.026942 0.023366 0.000010 0.000010 0.000010
0.863703 0.000010 0.000010 0.000010 0.000010 0.040588 0.000010 0.000010 0.095579 0.000010 0.000010 0.000010 0.000010 0.000010 0.000010 0.000010
0.305348 0.044768 0.021291 0.016174 0.000010 0.004634 0.046858 0.003032 0.360389 0.080998 0.008008 0.050598 0.031218 0.026652 0.000010 0.000010
0.422415 0.061466 0.017416 0.008667 0.038476 0.011797 0.054315 0.000010 0.233897 0.046791 0.032266 0.018191 0.054263 0.000010 0.000010 0.000010
0.465257 0.000010 0.021910 0.000010 0.000010 0.000010 0.023998 0.005746 0.301821 0.052335 0.045933 0.021158 0.037262 0.024520 0.000010 0.000010
0.982860 0.000010 0.000010 0.000010 0.000010 0.000010 0.000298 0.000010 0.008668 0.008054 0.000010 0.000010 0.000010 0.000010 0.000010 0.000010
0.999850 0.000010 0.000010 0.000010 0.000010 0.000010 0.000010 0.000010 0.000010 0.000010 0.000010 0.000010 0.000010 0.000010 0.000010 0.000010
0.999850 0.000010 0.000010 0.000010 0.000010 0.000010 0.000010 0.000010 0.000010 0.000010 0.000010 0.000010 0.000010 0.000010 0.000010 0.000010
0.000010 0.000010 0.000010 0.000010 0.000010 0.000010 0.000010 0.000010 0.999850 0.000010 0.000010 0.000010 0.000010 0.000010 0.000010 0.000010
0.000010 0.000010 0.000010 0.000010 0.000010 0.000010 0.000010 0.000010 0.999850 0.000010 0.000010 0.000010 0.000010 0.000010 0.000010 0.000010
0.000010 0.000010 0.000010 0.000010 0.000010 0.000010 0.000010 0.000010 0.999850 0.000010 0.000010 0.000010 0.000010 0.000010 0.000010 0.000010
0.000010 0.000010 0.000010 0.000010 0.000010 0.000010 0.000010 0.000010 0.999850 0.000010 0.000010 0.000010 0.000010 0.000010 0.000010 0.000010
0.000010 0.000010 0.000010 0.000010 0.000010 0.000010 0.000010 0.000010 0.999850 0.000010 0.000010 0.000010 0.000010 0.000010 0.000010 0.000010
0.000010 0.000010 0.000010 0.000010 0.000010 0.000010 0.000010 0.000010 0.999850 0.000010 0.000010 0.000010 0.000010 0.000010 0.000010 0.000010
0.000010 0.000010 0.000010 0.000010 0.000010 0.000010 0.000010 0.000010 0.999850 0.000010 0.000010 0.000010 0.000010 0.000010 0.000010 0.000010
0.000010 0.000010 0.000010 0.000010 0.000010 0.000010 0.000010 0.000010 0.999850 0.000010 0.000010 0.000010 0.000010 0.000010 0.000010 0.000010
0.000010 0.000010 0.000010 0.000010 0.000010 0.020969 0.000010 0.002973 0.975928 0.000010 0.000010 0.000010 0.000010 0.000010 0.000010 0.000010
0.000010 0.000010 0.000010 0.000010 0.000010 0.000010 0.000010 0.000010 0.999850 0.000010 0.000010 0.000010 0.000010 0.000010 0.000010 0.000010
0.000010 0.000010 0.000010 0.000010 0.000010 0.000010 0.000010 0.000010 0.999850 0.000010 0.000010 0.000010 0.000010 0.000010 0.000010 0.000010
0.000010 0.000010 0.000010 0.000010 0.000010 0.000010 0.000010 0.000010 0.999850 0.000010 0.000010 0.000010 0.000010 0.000010 0.000010 0.000010
0.000010 0.000010 0.000010 0.000010 0.000010 0.000010 0.000010 0.000010 0.999850 0.000010 0.000010 0.000010 0.000010 0.000010 0.000010 0.000010
0.000010 0.000010 0.000010 0.000010 0.000010 0.000010 0.000010 0.000010 0.999850 0.000010 0.000010 0.000010 0.000010 0.000010 0.000010 0.000010
0.000010 0.000010 0.000010 0.000010 0.000010 0.000010 0.000010 0.000010 0.999850 0.000010 0.000010 0.000010 0.000010 0.000010 0.000010 0.000010
0.000010 0.000010 0.000010 0.000010 0.000010 0.000010 0.000010 0.000010 0.999850 0.000010 0.000010 0.000010 0.000010 0.000010 0.000010 0.000010
0.000010 0.000010 0.000010 0.000010 0.000010 0.000010 0.000010 0.000010 0.999850 0.000010 0.000010 0.000010 0.000010 0.000010 0.000010 0.000010
0.000010 0.000010 0.000010 0.000010 0.000010 0.000010 0.020918 0.000010 0.978942 0.000010 0.000010 0.000010 0.000010 0.000010 0.000010 0.000010
0.000010 0.000010 0.000010 0.000010 0.000010 0.000010 0.000010 0.000010 0.999850 0.000010 0.000010 0.000010 0.000010 0.000010 0.000010 0.000010
0.000010 0.000010 0.000010 0.000010 0.000010 0.000010 0.000010 0.000010 0.999850 0.000010 0.000010 0.000010 0.000010 0.000010 0.000010 0.000010
0.000010 0.000010 0.000010 0.000010 0.000010 0.000010 0.000010 0.000010 0.000010 0.000010 0.000010 0.000010 0.000010 0.999850 0.000010 0.000010
0.000010 0.000010 0.000010 0.000010 0.000010 0.000010 0.000010 0.000010 0.000010 0.000010 0.000010 0.000010 0.000010 0.999850 0.000010 0.000010
0.000010 0.000010 0.000012 0.000010 0.000010 0.000010 0.000010 0.000010 0.000010 0.000010 0.000010 0.000010 0.000010 0.999848 0.000010 0.000010
0.000010 0.000010 0.000010 0.000010 0.000010 0.000010 0.000010 0.000010 0.000010 0.000010 0.000010 0.000010 0.000010 0.999850 0.000010 0.000010
0.000010 0.000010 0.000010 0.000010 0.000010 0.000010 0.000010 0.000010 0.000010 0.000010 0.000010 0.000010 0.000010 0.999850 0.000010 0.000010
0.000010 0.000010 0.000010 0.000010 0.000010 0.000010 0.000010 0.000010 0.000010 0.000010 0.000010 0.000010 0.000010 0.999850 0.000010 0.000010
0.000010 0.000010 0.000010 0.000010 0.000010 0.010838 0.000010 0.000010 0.022296 0.034333 0.000010 0.000010 0.000010 0.932412 0.000010 0.000010
0.000010 0.000010 0.000010 0.000010 0.000010 0.000010 0.000010 0.000010 0.000010 0.000010 0.000010 0.000010 0.000010 0.999850 0.000010 0.000010
0.000010 0.000010 0.000010 0.000010 0.000010 0.000010 0.000010 0.000010 0.000010 0.000010 0.000010 0.000010 0.000010 0.999850 0.000010 0.000010
0.000010 0.000010 0.000010 0.000010 0.000010 0.000010 0.000010 0.000010 0.000010 0.000010 0.000010 0.000010 0.000010 0.999850 0.000010 0.000010
0.000010 0.465672 0.000010 0.128274 0.005367 0.022820 0.025186 0.027505 0.031922 0.121405 0.009374 0.069806 0.000010 0.069634 0.000010 0.022995
0.000010 0.099356 0.000010 0.812050 0.000010 0.000010 0.000010 0.000010 0.000010 0.085316 0.000010 0.003158 0.000010 0.000010 0.000010 0.000010
0.000010 0.000010 0.000010 0.999850 0.000010 0.000010 0.000010 0.000010 0.000010 0.000010 0.000010 0.000010 0.000010 0.000010 0.000010 0.000010
0.000010 0.000010 0.000010 0.999850 0.000010 0.000010 0.000010 0.000010 0.000010 0.000010 0.000010 0.000010 0.000010 0.000010 0.000010 0.000010
0.000010 0.000010 0.000010 0.999850 0.000010 0.000010 0.000010 0.000010 0.000010 0.000010 0.000010 0.000010 0.000010 0.000010 0.000010 0.000010
0.000010 0.123993 0.000010 0.774344 0.000010 0.000010 0.004935 0.000010 0.031030 0.045440 0.000010 0.000010 0.000010 0.020157 0.000010 0.000010
0.000010 0.000010 0.000010 0.999840 0.000010 0.000018 0.000010 0.000010 0.000010 0.000010 0.000010 0.000012 0.000010 0.000010 0.000010 0.000010
0.000010 0.061971 0.000010 0.770085 0.000010 0.000010 0.000010 0.004726 0.021412 0.098912 0.000010 0.000010 0.000010 0.042794 0.000010 0.000010
0.000010 0.032328 0.000010 0.846912 0.000010 0.000010 0.000010 0.012330 0.000010 0.067708 0.000010 0.038866 0.000010 0.000010 0.000010 0.001755
0.000010 0.023286 0.000010 0.877112 0.000010 0.000010 0.000010 0.000010 0.033703 0.000010 0.000010 0.065779 0.000010 0.000010 0.000010 0.000010
0.000010 0.059628 0.000010 0.809278 0.000010 0.000010 0.000010 0.000010 0.015803 0.115170 0.000010 0.000010 0.000010 0.000010 0.000010 0.000010
0.000010 0.000010 0.000010 0.999850 0.000010 0.000010 0.000010 0.000010 0.000010 0.000010 0.000010 0.000010 0.000010 0.000010 0.000010 0.000010
0.000010 0.000010 0.000010 0.999850 0.000010 0.000010 0.000010 0.000010 0.000010 0.000010 0.000010 0.000010 0.000010 0.000010 0.000010 0.000010
0.000010 0.000010 0.000010 0.999850 0.000010 0.000010 0.000010 0.000010 0.000010 0.000010 0.000010 0.000010 0.000010 0.000010 0.000010 0.000010
0.000010 0.000010 0.000010 0.999850 0.000010 0.000010 0.000010 0.000010 0.000010 0.000010 0.000010 0.000010 0.000010 0.000010 0.000010 0.000010
0.000010 0.341820 0.000010 0.628211 0.000010 0.000010 0.000010 0.000010 0.000010 0.000010 0.000010 0.022227 0.000010 0.007622 0.000010 0.000010
0.000010 0.000010 0.000010 0.999850 0.000010 0.000010 0.000010 0.000010 0.000010 0.000010 0.000010 0.000010 0.000010 0.000010 0.000010 0.000010
0.000010 0.000010 0.000010 0.999850 0.000010 0.000010 0.000010 0.000010 0.000010 0.000010 0.000010 0.000010 0.000010 0.000010 0.000010 0.000010
0.000010 0.649202 0.013081 0.021615 0.056457 0.000010 0.014176 0.007294 0.000010 0.087047 0.029206 0.041364 0.033845 0.017497 0.000010 0.029176
0.000010 0.000010 0.000010 0.999849 0.000011 0.000011 0.000010 0.000010 0.000010 0.000010 0.000010 0.000010 0.000010 0.000010 0.000010 0.000010
0.040862 0.455194 0.039221 0.043135 0.108697 0.032784 0.037913 0.002139 0.055615 0.076734 0.019736 0.016896 0.035533 0.020629 0.000010 0.014902
0.000010 0.000010 0.000010 0.999850 0.000010 0.000010 0.000010 0.000010 0.000010 0.000010 0.000010 0.000010 0.000010 0.000010 0.000010 0.000010
0.000010 0.000010 0.000010 0.999850 0.000010 0.000010 0.000010 0.000010 0.000010 0.000010 0.000010 0.000010 0.000010 0.000010 0.000010 0.000010
0.045745 0.641108 0.023622 0.033181 0.106012 0.013087 0.000010 0.000010 0.038126 0.037290 0.014057 0.002860 0.037429 0.001168 0.000010 0.006285
0.000010 0.103712 0.000010 0.831399 0.000010 0.000010 0.000010 0.000010 0.000010 0.045836 0.000010 0.018933 0.000010 0.000010 0.000010 0.000010
0.000010 0.625625 0.047211 0.000010 0.137431 0.000010 0.011385 0.001403 0.000010 0.013019 0.021908 0.024303 0.116316 0.000010 0.001339 0.000010
0.011389 0.673705 0.000892 0.000010 0.163649 0.000010 0.000010 0.000270 0.000010 0.000010 0.000010 0.000010 0.149995 0.000010 0.000010 0.000010
0.023264 0.653868 0.012158 0.000010 0.165827 0.000010 0.000010 0.000010 0.000010 0.000010 0.000010 0.000010 0.144773 0.000010 0.000010 0.000010
0.000010 0.000010 0.000010 0.000010 0.000010 0.000010 0.000010 0.000010 0.000010 0.000010 0.999850 0.000010 0.000010 0.000010 0.000010 0.000010
0.000010 0.463193 0.000010 0.058639 0.000010 0.000010 0.016671 0.006754 0.045875 0.131380 0.200057 0.018216 0.000010 0.059145 0.000010 0.000010
0.000010 0.533026 0.000010 0.008904 0.000010 0.010157 0.009522 0.024745 0.007969 0.140514 0.229259 0.035834 0.000010 0.000010 0.000010 0.000010
0.000010 0.000010 0.000010 0.000010 0.000010 0.000010 0.000010 0.000010 0.000010 0.000010 0.999846 0.000010 0.000010 0.000010 0.000014 0.000010
0.000010 0.000010 0.000010 0.000010 0.000010 0.000010 0.000010 0.000010 0.000010 0.000010 0.999850 0.000010 0.000010 0.000010 0.000010 0.000010
0.000010 0.512472 0.000010 0.000010 0.000010 0.029537 0.030049 0.015574 0.035036 0.077058 0.266296 0.033898 0.000010 0.000010 0.000010 0.000010
0.000010 0.000010 0.000010 0.000010 0.000010 0.000010 0.007855 0.000010 0.000010 0.131346 0.773476 0.000010 0.060165 0.027048 0.000010 0.000010
0.000010 0.000010 0.000010 0.000010 0.000010 0.000010 0.000010 0.000010 0.000010 0.000010 0.999846 0.000010 0.000010 0.000010 0.000014 0.000010
0.000010 0.000010 0.000010 0.000010 0.000010 0.000010 0.000010 0.000010 0.000010 0.000010 0.999846 0.000010 0.000014 0.000010 0.000010 0.000010
0.000010 0.013304 0.000010 0.000010 0.000010 0.000010 0.032735 0.005548 0.000010 0.150009 0.758178 0.012896 0.000010 0.027239 0.000010 0.000010
0.000010 0.141592 0.000010 0.003740 0.000010 0.000010 0.535106 0.000010 0.068040 0.202034 0.000010 0.010850 0.000010 0.038547 0.000010 0.000010
0.000010 0.000010 0.000010 0.000010 0.000010 0.000010 0.999850 0.000010 0.000010 0.000010 0.000010 0.000010 0.000010 0.000010 0.000010 0.000010
0.000010 0.273455 0.000010 0.022879 0.000010 0.039912 0.296464 0.021889 0.103047 0.214154 0.000010 0.000010 0.000010 0.028120 0.000010 0.000010
0.000010 0.000010 0.000014 0.000010 0.000010 0.000010 0.999846 0.000010 0.000010 0.000010 0.000010 0.000010 0.000010 0.000010 0.000010 0.000010
0.000010 0.000010 0.000010 0.000010 0.000010 0.000010 0.999850 0.000010 0.000010 0.000010 0.000010 0.000010 0.000010 0.000010 0.000010 0.000010
0.000010 0.000010 0.000010 0.000010 0.000010 0.000010 0.999850 0.000010 0.000010 0.000010 0.000010 0.000010 0.000010 0.000010 0.000010 0.000010
0.000010 0.161984 0.000010 0.015007 0.000010 0.000010 0.497184 0.000010 0.073296 0.179412 0.000010 0.000010 0.000010 0.062224 0.000010 0.010802
0.000010 0.000010 0.000010 0.000010 0.000010 0.000010 0.999848 0.000010 0.000010 0.000010 0.000010 0.000010 0.000010 0.000012 0.000010 0.000010
0.000010 0.000010 0.000010 0.000010 0.000010 0.000010 0.999850 0.000010 0.000010 0.000010 0.000010 0.000010 0.000010 0.000010 0.000010 0.000010
0.000010 0.265787 0.000010 0.060324 0.009373 0.019145 0.295292 0.002229 0.090825 0.146780 0.000010 0.037761 0.000010 0.060973 0.000010 0.011460
0.000010 0.910828 0.000010 0.000010 0.000010 0.000010 0.040948 0.021472 0.000010 0.026632 0.000010 0.000010 0.000010 0.000010 0.000010 0.000010
0.000010 0.994935 0.000010 0.000010 0.000010 0.000010 0.004925 0.000010 0.000010 0.000010 0.000010 0.000010 0.000010 0.000010 0.000010 0.000010
0.000010 0.949502 0.000010 0.000010 0.000010 0.000010 0.000010 0.000010 0.000010 0.050358 0.000010 0.000010 0.000010 0.000010 0.000010 0.000010
0.000010 0.763643 0.000010 0.003062 0.000010 0.045170 0.029992 0.003168 0.019818 0.073438 0.000010 0.001707 0.000010 0.049507 0.000010 0.010434
0.000010 0.999850 0.000010 0.000010 0.000010 0.000010 0.000010 0.000010 0.000010 0.000010 0.000010 0.000010 0.000010 0.000010 0.000010 0.000010
0.000010 0.999850 0.000010 0.000010 0.000010 0.000010 0.000010 0.000010 0.000010 0.000010 0.000010 0.000010 0.000010 0.000010 0.000010 0.000010
0.000010 0.907919 0.000010 0.000010 0.000010 0.000010 0.000010 0.000010 0.000010 0.091941 0.000010 0.000010 0.000010 0.000010 0.000010 0.000010
0.000010 0.608329 0.000010 0.005544 0.000010 0.079114 0.045482 0.027667 0.014514 0.138973 0.019718 0.026699 0.000010 0.026795 0.007115 0.000010
0.000010 0.773587 0.000010 0.000010 0.004533 0.049000 0.016866 0.001312 0.039442 0.066723 0.000010 0.032758 0.000010 0.008665 0.000010 0.007052
0.000010 0.679737 0.000010 0.014184 0.000010 0.049913 0.022361 0.008989 0.014607 0.117288 0.016662 0.013686 0.000010 0.018208 0.000010 0.044316
0.000010 0.958765 0.000010 0.000010 0.000010 0.000010 0.002093 0.000010 0.000010 0.000010 0.000010 0.008665 0.000010 0.030357 0.000010 0.000010
0.000010 0.979381 0.000010 0.000010 0.000010 0.000010 0.019382 0.000010 0.000010 0.000010 0.000010 0.000010 0.000010 0.001107 0.000010 0.000010
0.000010 0.681862 0.000010 0.042885 0.017258 0.023580 0.028057 0.024151 0.062719 0.057581 0.000010 0.000010 0.000010 0.029224 0.000010 0.032624
0.000010 0.754445 0.000010 0.035781 0.000010 0.036318 0.020109 0.000010 0.037659 0.067064 0.000010 0.032048 0.000014 0.007676 0.000010 0.008826
0.000010 0.641526 0.013710 0.028092 0.057517 0.000010 0.026609 0.006128 0.000010 0.111473 0.000010 0.040324 0.036143 0.010879 0.000010 0.027550
0.000010 0.999850 0.000010 0.000010 0.000010 0.000010 0.000010 0.000010 0.000010 0.000010 0.000010 0.000010 0.000010 0.000010 0.000010 0.000010
0.000010 0.999850 0.000010 0.000010 0.000010 0.000010 0.000010 0.000010 0.000010 0.000010 0.000010 0.000010 0.000010 0.000010 0.000010 0.000010
0.000010 0.947248 0.000010 0.000010 0.000010 0.000010 0.011541 0.006749 0.000010 0.000010 0.000010 0.034342 0.000010 0.000010 0.000010 0.000010
0.000010 0.900063 0.000010 0.000010 0.000010 0.000010 0.036124 0.014292 0.000010 0.025314 0.000010 0.024097 0.000010 0.000010 0.000010 0.000010
0.000010 0.595511 0.000010 0.042851 0.028787 0.020517 0.048389 0.000010 0.060567 0.119748 0.040091 0.026107 0.000010 0.012630 0.000010 0.004753
0.000010 0.665658 0.000010 0.024731 0.007615 0.039409 0.027615 0.017957 0.076451 0.066084 0.000010 0.023855 0.000010 0.030574 0.000010 0.020000
0.000010 0.696320 0.000010 0.049634 0.000010 0.033506 0.000010 0.019402 0.032204 0.081121 0.028416 0.019140 0.000010 0.040187 0.000010 0.000010
0.000010 0.000010 0.000010 0.000010 0.000010 0.000010 0.000010 0.000010 0.000010 0.999850 0.000010 0.000010 0.000010 0.000010 0.000010 0.000010
0.000010 0.000010 0.000010 0.000010 0.000010 0.000010 0.000010 0.000010 0.000010 0.999850 0.000010 0.000010 0.000010 0.000010 0.000010 0.000010
0.000010 0.000010 0.000010 0.000010 0.000010 0.000010 0.000010 0.000010 0.000010 0.999850 0.000010 0.000010 0.000010 0.000010 0.000010 0.000010
0.000010 0.000010 0.000010 0.000010 0.000010 0.000010 0.000010 0.000010 0.000010 0.999850 0.000010 0.000010 0.000010 0.000010 0.000010 0.000010
0.000010 0.000010 0.033025 0.000010 0.000010 0.000010 0.000010 0.000010 0.000010 0.882134 0.000010 0.000010 0.084711 0.000010 0.000010 0.000010
0.000010 0.000010 0.000010 0.000010 0.000010 0.000010 0.000010 0.000010 0.000010 0.999850 0.000010 0.000010 0.000010 0.000010 0.000010 0.000010
0.069147 0.558728 0.021683 0.031297 0.014431 0.000010 0.036413 0.021357 0.069706 0.050605 0.000010 0.005107 0.079436 0.042050 0.000010 0.000010
0.000010 0.429366 0.000010 0.033940 0.000010 0.017241 0.078488 0.015911 0.112602 0.222544 0.000010 0.000010 0.000010 0.053825 0.000010 0.036013
0.000010 0.000010 0.000010 0.000010 0.000010 0.000010 0.000010 0.000010 0.000010 0.999850 0.000010 0.000010 0.000010 0.000010 0.000010 0.000010
0.000010 0.420281 0.000010 0.002128 0.013424 0.060870 0.116125 0.017187 0.138274 0.176417 0.000010 0.005155 0.000010 0.020418 0.017172 0.012509
0.000010 0.000010 0.000010 0.000010 0.000010 0.000010 0.000010 0.000010 0.000010 0.999850 0.000010 0.000010 0.000010 0.000010 0.000010 0.000010
0.000010 0.000010 0.000010 0.000010 0.000010 0.000010 0.000010 0.000010 0.000010 0.999850 0.000010 0.000010 0.000010 0.000010 0.000010 0.000010
0.000010 0.859518 0.000010 0.000010 0.000010 0.000010 0.019272 0.000010 0.102654 0.000010 0.000010 0.018436 0.000010 0.000010 0.000010 0.000010
0.000010 0.726202 0.000010 0.047338 0.000010 0.000010 0.027130 0.000010 0.100923 0.063179 0.000010 0.015845 0.000010 0.019293 0.000010 0.000010
0.000010 0.741934 0.000010 0.034379 0.000010 0.000010 0.039355 0.009727 0.100445 0.021071 0.007363 0.028359 0.000010 0.001788 0.000010 0.015518
0.000010 0.854995 0.000010 0.000010 0.000010 0.000010 0.015988 0.000010 0.121803 0.000010 0.000010 0.001784 0.000010 0.005320 0.000010 0.000010
0.000010 0.638227 0.000010 0.066802 0.000016 0.034126 0.019544 0.009192 0.113737 0.088242 0.000010 0.011997 0.000010 0.018057 0.000010 0.000010
0.000010 0.079613 0.000010 0.679713 0.000010 0.000010 0.000010 0.020237 0.071717 0.125592 0.000010 0.005970 0.000010 0.008248 0.000010 0.008832
0.000010 0.000010 0.000010 0.851795 0.000010 0.000010 0.000010 0.000010 0.000010 0.148065 0.000010 0.000010 0.000010 0.000010 0.000010 0.000010
0.000010 0.539640 0.000015 0.066038 0.000010 0.050335 0.051947 0.019190 0.117456 0.132799 0.000010 0.000010 0.000010 0.022509 0.000010 0.000010
0.000010 0.172230 0.010973 0.324854 0.015159 0.000010 0.000010 0.012535 0.058330 0.395627 0.000010 0.000010 0.000010 0.010210 0.000010 0.000010
0.000010 0.060550 0.000010 0.083061 0.000010 0.000010 0.037311 0.419402 0.017575 0.298851 0.000010 0.059565 0.000010 0.017912 0.000010 0.005703
0.000010 0.122184 0.000010 0.032562 0.763968 0.000010 0.000010 0.000010 0.000010 0.000010 0.000010 0.000010 0.000010 0.081165 0.000010 0.000010
0.000010 0.000010 0.000010 0.000010 0.999850 0.000010 0.000010 0.000010 0.000010 0.000010 0.000010 0.000010 0.000010 0.000010 0.000010 0.000010
0.000010 0.241217 0.000010 0.353449 0.340828 0.000010 0.016415 0.000508 0.000010 0.000010 0.000010 0.027525 0.000010 0.019968 0.000010 0.000010
0.000010 0.000010 0.000010 0.000010 0.999850 0.000010 0.000010 0.000010 0.000010 0.000010 0.000010 0.000010 0.000010 0.000010 0.000010 0.000010
0.014430 0.624643 0.000010 0.008577 0.101017 0.010951 0.001599 0.004036 0.029140 0.079769 0.018225 0.029877 0.018756 0.041215 0.000010 0.017745
0.014159 0.612235 0.036334 0.005350 0.137274 0.000010 0.000010 0.000297 0.000010 0.036939 0.038439 0.000010 0.098263 0.000010 0.000010 0.020650
0.043215 0.507137 0.013358 0.056130 0.072296 0.000010 0.033683 0.005138 0.000010 0.080985 0.038762 0.015852 0.062604 0.043558 0.000010 0.027250
0.000010 0.000010 0.000010 0.000010 0.999850 0.000010 0.000010 0.000010 0.000010 0.000010 0.000010 0.000010 0.000010 0.000010 0.000010 0.000010
0.000010 0.056638 0.000010 0.036600 0.748798 0.038663 0.000010 0.000010 0.023774 0.071016 0.000010 0.000010 0.000010 0.024421 0.000010 0.000010
0.000010 0.000010 0.000010 0.000010 0.999846 0.000010 0.000010 0.000010 0.000010 0.000010 0.000010 0.000010 0.000014 0.000010 0.000010 0.000010
0.000010 0.585040 0.019016 0.056122 0.160713 0.001896 0.028087 0.000010 0.000010 0.004678 0.031074 0.001595 0.052139 0.016665 0.000010 0.042935
0.011154 0.605491 0.034684 0.007397 0.127541 0.000010 0.018285 0.000010 0.059286 0.000010 0.026961 0.000010 0.092825 0.016315 0.000010 0.000010
0.000010 0.456915 0.000010 0.008779 0.005013 0.019240 0.059449 0.027440 0.063062 0.246774 0.000010 0.056093 0.000010 0.027436 0.000010 0.029749
0.000010 0.414600 0.000010 0.077434 0.000012 0.005668 0.055591 0.038431 0.097998 0.114190 0.015066 0.081567 0.000010 0.058423 0.000010 0.040980
0.000010 0.000010 0.000010 0.000010 0.000010 0.000010 0.000010 0.000010 0.000010 0.000010 0.000010 0.999850 0.000010 0.000010 0.000010 0.000010
0.000010 0.000010 0.000010 0.000010 0.000010 0.000010 0.000010 0.000010 0.000010 0.000010 0.000010 0.999850 0.000010 0.000010 0.000010 0.000010
0.000010 0.460969 0.000010 0.096816 0.000010 0.050945 0.026709 0.029733 0.060306 0.129337 0.000010 0.094272 0.000010 0.034522 0.000010 0.016331
0.000010 0.000010 0.000010 0.000010 0.000010 0.000010 0.000010 0.000010 0.000010 0.000010 0.000010 0.999850 0.000010 0.000010 0.000010 0.000010
0.000010 0.000010 0.000010 0.000010 0.000010 0.000010 0.000010 0.000010 0.000010 0.000010 0.000010 0.999850 0.000010 0.000010 0.000010 0.000010
0.000010 0.355233 0.000010 0.029092 0.000010 0.000010 0.005492 0.039278 0.102249 0.044473 0.000010 0.410115 0.000010 0.013988 0.000010 0.000010
0.000010 0.000010 0.000010 0.713410 0.000010 0.000010 0.000010 0.004505 0.000010 0.281955 0.000010 0.000010 0.000010 0.000010 0.000010 0.000010
0.000010 0.000010 0.000010 0.042376 0.000010 0.000010 0.014839 0.697611 0.000010 0.204118 0.000010 0.040946 0.000010 0.000010 0.000010 0.000010
0.000010 0.646189 0.000010 0.052572 0.000012 0.000010 0.000010 0.000010 0.023891 0.203216 0.000010 0.032807 0.000010 0.041223 0.000010 0.000010
0.000010 0.578812 0.000010 0.055242 0.012607 0.000010 0.025784 0.012847 0.001127 0.191591 0.026433 0.051814 0.000010 0.040100 0.003592 0.000010
0.000010 0.671790 0.000010 0.069910 0.000010 0.000010 0.004940 0.015605 0.000010 0.161428 0.000010 0.015702 0.000010 0.060535 0.000010 0.000010
0.000010 0.591123 0.000013 0.079955 0.000010 0.014082 0.014275 0.021819 0.063511 0.140477 0.000010 0.015035 0.000010 0.054633 0.000010 0.005027
0.000010 0.540916 0.000010 0.072018 0.001965 0.022054 0.025249 0.012232 0.034396 0.195810 0.026428 0.023558 0.000010 0.045325 0.000010 0.000010
0.000010 0.000010 0.000010 0.000010 0.000010 0.000010 0.000010 0.000010 0.000010 0.999850 0.000010 0.000010 0.000010 0.000010 0.000010 0.000010
0.000010 0.000010 0.000010 0.000010 0.000010 0.000010 0.000010 0.000010 0.000010 0.999850 0.000010 0.000010 0.000010 0.000010 0.000010 0.000010
0.013519 0.598085 0.001713 0.026533 0.000010 0.017480 0.033015 0.014331 0.088715 0.137360 0.000010 0.001324 0.016552 0.030003 0.000033 0.021318
0.000010 0.773542 0.000019 0.000010 0.000010 0.000010 0.000010 0.000010 0.000010 0.205355 0.000010 0.000010 0.000010 0.020964 0.000010 0.000010
0.000010 0.793291 0.000010 0.000010 0.000010 0.000010 0.006055 0.000249 0.000010 0.170442 0.000010 0.000010 0.000016 0.029847 0.000010 0.000010
0.000010 0.944967 0.000010 0.000010 0.001913 0.000010 0.000010 0.006633 0.000010 0.000010 0.020760 0.000010 0.025617 0.000010 0.000010 0.000010
0.000010 0.618616 0.000010 0.059205 0.000010 0.022488 0.013895 0.029679 0.037163 0.143134 0.014052 0.029582 0.000020 0.032118 0.000010 0.000010
0.000010 0.630611 0.000010 0.058618 0.019228 0.000010 0.020895 0.015746 0.000668 0.190777 0.000010 0.030823 0.000010 0.032565 0.000010 0.000010
0.000010 0.999850 0.000010 0.000010 0.000010 0.000010 0.000010 0.000010 0.000010 0.000010 0.000010 0.000010 0.000010 0.000010 0.000010 0.000010
0.000010 0.999850 0.000010 0.000010 0.000010 0.000010 0.000010 0.000010 0.000010 0.000010 0.000010 0.000010 0.000010 0.000010 0.000010 0.000010
0.000010 0.714686 0.000010 0.066503 0.000010 0.017322 0.000010 0.006063 0.053838 0.126142 0.000563 0.014804 0.000010 0.000010 0.000010 0.000010
0.000010 0.747987 0.000010 0.014717 0.000010 0.022990 0.008960 0.000010 0.019217 0.133667 0.000010 0.018691 0.000010 0.033693 0.000010 0.000010
0.000015 0.572235 0.000010 0.072378 0.000019 0.025583 0.009683 0.007659 0.118153 0.123946 0.028192 0.028655 0.000010 0.010285 0.000010 0.003168
0.000010 0.693935 0.000010 0.085466 0.000010 0.002839 0.025232 0.015938 0.036312 0.104896 0.000010 0.028682 0.000010 0.006630 0.000010 0.000010
0.006468 0.635417 0.000010 0.028429 0.016785 0.031716 0.000010 0.021202 0.016432 0.136077 0.008724 0.046496 0.000010 0.052204 0.000010 0.000010
0.127473 0.283340 0.000010 0.020090 0.000010 0.054581 0.000010 0.009536 0.074572 0.105169 0.000010 0.000010 0.010259 0.034618 0.043027 0.237285
0.000010 0.007772 0.021733 0.010128 0.000010 0.000010 0.024639 0.010471 0.022108 0.000010 0.027873 0.005371 0.020902 0.039231 0.003018 0.806715
0.000010 0.000010 0.000010 0.043899 0.000010 0.000010 0.009546 0.001163 0.000010 0.000010 0.000010 0.000010 0.000010 0.000010 0.000010 0.945272
0.023960 0.118686 0.000010 0.000010 0.000010 0.000010 0.000010 0.010544 0.000010 0.046875 0.000010 0.000068 0.000010 0.019127 0.000010 0.780649
0.000010 0.000010 0.000010 0.000010 0.000010 0.000010 0.000010 0.000010 0.000010 0.000010 0.000010 0.000010 0.000010 0.000010 0.000010 0.999850
0.000010 0.000015 0.000010 0.000010 0.000010 0.002690 0.000010 0.000010 0.000010 0.097167 0.000010 0.014865 0.000010 0.003466 0.000010 0.881697
0.000010 0.000010 0.000011 0.000010 0.000010 0.000010 0.000010 0.000010 0.000010 0.026778 0.000015 0.018927 0.000010 0.056312 0.006343 0.891525
0.000010 0.000018 0.000012 0.000010 0.000010 0.000010 0.000011 0.000010 0.000010 0.006098 0.000010 0.000012 0.000010 0.000010 0.000010 0.993749
0.000019 0.000014 0.000010 0.000012 0.000013 0.000010 0.000010 0.011188 0.000013 0.005336 0.000010 0.021040 0.000010 0.060560 0.000010 0.901747
0.000010 0.000010 0.000010 0.000010 0.000010 0.000010 0.000010 0.000010 0.000010 0.000010 0.000010 0.000010 0.000010 0.000010 0.000010 0.999850
0.000010 0.000014 0.000010 0.000013 0.000013 0.000012 0.000011 0.000015 0.000010 0.095104 0.000012 0.010870 0.000010 0.023832 0.000010 0.870054
0.000010 0.074571 0.000020 0.009923 0.000018 0.038345 0.013358 0.000010 0.022159 0.017868 0.000012 0.005712 0.000010 0.012966 0.000010 0.805009
0.000010 0.000010 0.000010 0.000010 0.000010 0.000010 0.033846 0.000010 0.000010 0.013508 0.000010 0.000010 0.000010 0.014300 0.000010 0.938226
0.000010 0.000010 0.000010 0.000010 0.000010 0.000010 0.000010 0.000010 0.000010 0.000010 0.000010 0.000010 0.000010 0.000010 0.000010 0.999850
0.000010 0.000010 0.000010 0.000010 0.000010 0.000010 0.000010 0.000010 0.000010 0.000010 0.000010 0.000010 0.000010 0.000010 0.000010 0.999850
0.000010 0.000010 0.000010 0.000010 0.000010 0.000010 0.000010 0.000010 0.000010 0.000010 0.000020 0.000010 0.000010 0.000010 0.000010 0.999840
0.000010 0.000015 0.000010 0.000010 0.000010 0.000010 0.000010 0.000010 0.000010 0.000010 0.000010 0.000010 0.000010 0.000010 0.000010 0.999845
0.000010 0.000010 0.000010 0.000010 0.000010 0.000010 0.000010 0.000010 0.000010 0.000010 0.000010 0.000010 0.000010 0.000010 0.000010 0.999850
0.000010 0.000010 0.000010 0.000010 0.000010 0.000010 0.000010 0.000010 0.000010 0.000010 0.000010 0.000010 0.000010 0.000010 0.000010 0.999850
0.000010 0.000010 0.000010 0.000010 0.000010 0.000010 0.000010 0.000010 0.000010 0.000010 0.000010 0.000010 0.000010 0.000010 0.999850 0.000010
0.000010 0.000010 0.000010 0.000010 0.000010 0.000010 0.000010 0.000010 0.000010 0.000010 0.000010 0.000010 0.000010 0.000010 0.999850 0.000010
0.000010 0.000010 0.000011 0.000010 0.000010 0.000010 0.000010 0.000010 0.000010 0.000010 0.000010 0.000010 0.000010 0.000010 0.999849 0.000010
0.000010 0.000010 0.000010 0.000010 0.000010 0.000010 0.000010 0.000010 0.000010 0.000010 0.000010 0.000010 0.000010 0.000010 0.999850 0.000010
0.000010 0.000010 0.000010 0.000010 0.000010 0.000010 0.000010 0.000010 0.000010 0.000010 0.000010 0.000010 0.000010 0.000010 0.999850 0.000010
0.000010 0.000010 0.000010 0.000010 0.000010 0.000010 0.000010 0.000010 0.000010 0.000010 0.000010 0.000010 0.000010 0.000010 0.999850 0.000010
0.000010 0.000010 0.000010 0.000010 0.000010 0.000010 0.000010 0.000010 0.000010 0.000010 0.000010 0.000010 0.000010 0.000010 0.999850 0.000010
0.000010 0.093365 0.000010 0.037693 0.000010 0.048376 0.017634 0.000010 0.000010 0.023602 0.000010 0.000010 0.000010 0.000010 0.774512 0.004728
0.000010 0.162765 0.000010 0.000010 0.000010 0.128541 0.042029 0.014259 0.018512 0.041482 0.000010 0.001645 0.000010 0.034503 0.532995 0.023209
0.000010 0.085807 0.000010 0.000010 0.000010 0.013005 0.000010 0.000010 0.053734 0.000358 0.000010 0.026271 0.000010 0.000010 0.805985 0.014749
0.000010 0.157288 0.000010 0.000010 0.000010 0.073797 0.000010 0.003023 0.000010 0.021890 0.000010 0.000010 0.000010 0.000010 0.722927 0.020975
0.000010 0.000010 0.000010 0.000010 0.000010 0.000010 0.000010 0.000010 0.000010 0.000010 0.000010 0.000010 0.000010 0.000010 0.999850 0.000010
0.000010 0.000010 0.000010 0.000010 0.000010 0.000010 0.000010 0.000010 0.000010 0.000010 0.000010 0.000010 0.000010 0.000010 0.999850 0.000010
0.000010 0.046681 0.000010 0.062462 0.000010 0.000561 0.000998 0.000010 0.021543 0.029522 0.030381 0.036294 0.000010 0.000010 0.770090 0.001409
0.000010 0.033615 0.000010 0.000010 0.000010 0.000010 0.027455 0.018267 0.000010 0.000010 0.000010 0.021817 0.000010 0.043590 0.855156 0.000010
0.000010 0.000010 0.000010 0.017091 0.000010 0.055146 0.004387 0.000010 0.000010 0.070547 0.000010 0.022711 0.000010 0.016224 0.748297 0.065517
0.000010 0.485012 0.000010 0.000010 0.000010 0.339171 0.000404 0.000010 0.000010 0.000010 0.000010 0.000010 0.000010 0.016575 0.158728 0.000010
0.041336 0.421550 0.000010 0.000010 0.000010 0.347690 0.000010 0.000010 0.000010 0.000010 0.000010 0.000010 0.000010 0.000010 0.176783 0.012531
0.000010 0.357890 0.000010 0.004614 0.000010 0.352589 0.000010 0.017775 0.051303 0.000010 0.000010 0.007100 0.000010 0.025861 0.150654 0.032144
0.000010 0.383671 0.000010 0.028402 0.000010 0.344038 0.018484 0.000010 0.000010 0.002284 0.000010 0.009915 0.000010 0.015333 0.197793 0.000010
0.021443 0.319912 0.006189 0.012130 0.000010 0.321763 0.024855 0.000010 0.027674 0.000010 0.038825 0.007186 0.025837 0.000010 0.192293 0.001855
0.000010 0.026827 0.222984 0.011156 0.000010 0.157935 0.013949 0.000010 0.000010 0.000010 0.000010 0.000010 0.000010 0.016241 0.523213 0.027616
0.000010 0.000010 0.999850 0.000010 0.000010 0.000010 0.000010 0.000010 0.000010 0.000010 0.000010 0.000010 0.000010 0.000010 0.000010 0.000010
0.000010 0.000010 0.999841 0.000010 0.000013 0.000010 0.000010 0.000010 0.000010 0.000010 0.000010 0.000010 0.000017 0.000010 0.000010 0.000010
0.000010 0.000010 0.999840 0.000010 0.000010 0.000010 0.000010 0.000010 0.000010 0.000010 0.000010 0.000010 0.000020 0.000010 0.000010 0.000010
0.000010 0.000010 0.000010 0.000010 0.000010 0.000010 0.000010 0.000010 0.000010 0.000010 0.000010 0.000010 0.999850 0.000010 0.000010 0.000010
0.000010 0.000010 0.000010 0.000010 0.000010 0.000010 0.000010 0.000010 0.000010 0.000010 0.000010 0.000010 0.999850 0.000010 0.000010 0.000010
0.000010 0.384828 0.002799 0.020835 0.000010 0.255773 0.000010 0.000809 0.023499 0.016839 0.000010 0.000010 0.000010 0.000010 0.261134 0.033413
0.125557 0.034860 0.151515 0.001530 0.074416 0.003972 0.000010 0.000010 0.018476 0.000010 0.071743 0.000414 0.346124 0.000010 0.163478 0.007876
0.061829 0.062397 0.034742 0.023418 0.020405 0.105038 0.000010 0.006477 0.019977 0.038758 0.073253 0.000010 0.086041 0.024405 0.399127 0.044114
0.000010 0.355976 0.000013 0.009834 0.000010 0.336402 0.000010 0.000010 0.000010 0.000010 0.002625 0.008907 0.000010 0.011731 0.263144 0.011299
0.000017 0.405186 0.000012 0.000010 0.000010 0.299436 0.000010 0.000010 0.018284 0.000010 0.000010 0.004217 0.000010 0.000010 0.265625 0.007142
0.000010 0.503662 0.000010 0.000010 0.000010 0.307730 0.036506 0.000010 0.000010 0.000010 0.000010 0.000010 0.000010 0.000010 0.127938 0.024054
0.000010 0.528572 0.000010 0.000010 0.000010 0.302492 0.026493 0.008720 0.000010 0.000010 0.014780 0.000010 0.000010 0.000010 0.107124 0.011728
0.000010 0.455212 0.000010 0.000010 0.000010 0.296911 0.000010 0.009621 0.000010 0.000010 0.000010 0.002394 0.000010 0.011329 0.224432 0.000010
0.000014 0.412861 0.000010 0.000010 0.000010 0.293892 0.000010 0.000010 0.000010 0.000010 0.000010 0.000014 0.000010 0.000010 0.283223 0.009896
