# Supplementary material for: Genetic analysis of Thai cattle reveals a Southeast Asian indicine ancestry
Source: PeerJ. 2015 Oct 27;3:e1318. doi: 10.7717/peerj.1318 (PMC4627918; doi:10.7717/peerj.1318)
Supplement: Dataset S2 — The Q values inferred by ADMIXTURE for each modeled K are shown for each individual, which are labeled according to breed information. The data are organized into three folders, each of which represents the ADMIXTURE experiments described in Fig. S5. [file peerj-03-1318-s007.zip › SupplementDataS7/28experiments/experiment_13/17.Q]

0.000010 0.999835 0.000010 0.000010 0.000010 0.000013 0.000010 0.000012 0.000010 0.000010 0.000010 0.000010 0.000010 0.000010 0.000010 0.000010 0.000010
0.000010 0.999840 0.000010 0.000010 0.000010 0.000010 0.000010 0.000010 0.000010 0.000010 0.000010 0.000010 0.000010 0.000010 0.000010 0.000010 0.000010
0.000010 0.999840 0.000010 0.000010 0.000010 0.000010 0.000010 0.000010 0.000010 0.000010 0.000010 0.000010 0.000010 0.000010 0.000010 0.000010 0.000010
0.000010 0.999840 0.000010 0.000010 0.000010 0.000010 0.000010 0.000010 0.000010 0.000010 0.000010 0.000010 0.000010 0.000010 0.000010 0.000010 0.000010
0.000010 0.999824 0.000010 0.000010 0.000010 0.000010 0.000014 0.000010 0.000010 0.000010 0.000014 0.000010 0.000010 0.000010 0.000017 0.000010 0.000010
0.000010 0.999840 0.000010 0.000010 0.000010 0.000010 0.000010 0.000010 0.000010 0.000010 0.000010 0.000010 0.000010 0.000010 0.000010 0.000010 0.000010
0.000011 0.999839 0.000010 0.000010 0.000010 0.000010 0.000010 0.000010 0.000010 0.000010 0.000010 0.000010 0.000010 0.000010 0.000010 0.000010 0.000010
0.000010 0.999840 0.000010 0.000010 0.000010 0.000010 0.000010 0.000010 0.000010 0.000010 0.000010 0.000010 0.000010 0.000010 0.000010 0.000010 0.000010
0.804963 0.156580 0.000010 0.000010 0.000010 0.000010 0.000010 0.000010 0.000010 0.000010 0.000010 0.000010 0.000010 0.000010 0.019454 0.000010 0.018873
0.850543 0.149307 0.000010 0.000010 0.000010 0.000010 0.000010 0.000010 0.000010 0.000010 0.000010 0.000010 0.000010 0.000010 0.000010 0.000010 0.000010
0.000010 0.000010 0.000010 0.000010 0.131196 0.000010 0.000010 0.000010 0.087417 0.026881 0.000010 0.031673 0.000010 0.689303 0.031283 0.002147 0.000010
0.000010 0.000010 0.000010 0.000010 0.000010 0.000010 0.000010 0.000010 0.000010 0.000010 0.000010 0.000010 0.000010 0.999840 0.000010 0.000010 0.000010
0.000010 0.000010 0.000010 0.000010 0.000010 0.000010 0.000010 0.000010 0.000010 0.000010 0.000010 0.000010 0.000010 0.999840 0.000010 0.000010 0.000010
0.000010 0.000010 0.000010 0.000010 0.000010 0.000010 0.000010 0.000010 0.000010 0.000010 0.000010 0.000010 0.000010 0.999840 0.000010 0.000010 0.000010
0.000010 0.000010 0.000010 0.000010 0.000010 0.000010 0.000010 0.000010 0.000010 0.000010 0.000010 0.000010 0.000010 0.999840 0.000010 0.000010 0.000010
0.125291 0.000010 0.000010 0.000010 0.000010 0.000010 0.000010 0.000010 0.005039 0.000010 0.000010 0.000010 0.000010 0.862107 0.000010 0.000010 0.007433
0.000010 0.000010 0.000010 0.000010 0.000010 0.000010 0.000010 0.000010 0.000010 0.000010 0.000010 0.000010 0.000010 0.999840 0.000010 0.000010 0.000010
0.004620 0.013852 0.000010 0.062633 0.000010 0.000010 0.000010 0.000010 0.000010 0.000010 0.000010 0.000010 0.000010 0.918765 0.000010 0.000010 0.000010
0.000010 0.000010 0.000010 0.000010 0.000010 0.000010 0.000010 0.000010 0.000010 0.000010 0.000010 0.000010 0.000010 0.999840 0.000010 0.000010 0.000010
0.000010 0.000010 0.000010 0.000010 0.000010 0.000010 0.000010 0.000010 0.000010 0.000010 0.000010 0.000010 0.000010 0.999840 0.000010 0.000010 0.000010
0.000010 0.000010 0.000010 0.000010 0.000010 0.000010 0.000010 0.000010 0.000010 0.000010 0.000010 0.000010 0.000010 0.999838 0.000012 0.000010 0.000010
0.000010 0.000010 0.000010 0.000010 0.000010 0.000010 0.000010 0.000010 0.000010 0.008808 0.000010 0.000010 0.000010 0.991042 0.000010 0.000010 0.000010
0.000010 0.000010 0.000010 0.000010 0.000010 0.000010 0.000010 0.000010 0.000010 0.000010 0.000010 0.000010 0.000010 0.999840 0.000010 0.000010 0.000010
0.000010 0.000010 0.000010 0.000010 0.000010 0.000010 0.000010 0.000010 0.000010 0.000010 0.000010 0.000010 0.000010 0.999840 0.000010 0.000010 0.000010
0.045750 0.000010 0.000010 0.016192 0.112485 0.002025 0.000010 0.000014 0.009252 0.033506 0.000010 0.000010 0.001493 0.720095 0.023239 0.035889 0.000010
0.000010 0.000010 0.000010 0.000010 0.000010 0.000010 0.000010 0.000010 0.000010 0.000010 0.000010 0.000010 0.000010 0.999840 0.000010 0.000010 0.000010
0.000010 0.000010 0.000010 0.000010 0.000010 0.000010 0.000010 0.000010 0.000010 0.000010 0.000010 0.000010 0.000010 0.999840 0.000010 0.000010 0.000010
0.000010 0.000010 0.000010 0.000010 0.000010 0.000010 0.000010 0.000010 0.000010 0.000010 0.000010 0.000010 0.000010 0.999840 0.000010 0.000010 0.000010
0.000010 0.000010 0.000010 0.000010 0.000010 0.000010 0.000010 0.000010 0.000010 0.000010 0.000010 0.000010 0.000010 0.999840 0.000010 0.000010 0.000010
0.000010 0.000010 0.000010 0.000010 0.000010 0.000010 0.000010 0.000010 0.000010 0.000010 0.000010 0.000010 0.000010 0.999840 0.000010 0.000010 0.000010
0.098766 0.000908 0.013445 0.080770 0.315724 0.001158 0.000010 0.007669 0.289772 0.045441 0.018743 0.026841 0.005968 0.019722 0.013305 0.038951 0.022807
0.146863 0.010994 0.017483 0.136778 0.063773 0.000010 0.000010 0.017478 0.386869 0.043206 0.029178 0.039432 0.000010 0.065145 0.042749 0.000010 0.000010
0.028179 0.002487 0.000010 0.628881 0.050442 0.000010 0.001338 0.047729 0.094690 0.069622 0.000010 0.028231 0.000010 0.048331 0.000010 0.000010 0.000010
0.000010 0.000013 0.000010 0.999837 0.000010 0.000010 0.000010 0.000010 0.000010 0.000010 0.000010 0.000010 0.000010 0.000010 0.000010 0.000010 0.000010
0.000010 0.000010 0.000010 0.999840 0.000010 0.000010 0.000010 0.000010 0.000010 0.000010 0.000010 0.000010 0.000010 0.000010 0.000010 0.000010 0.000010
0.104059 0.006599 0.000010 0.665203 0.000010 0.000010 0.000010 0.000010 0.119843 0.044008 0.000010 0.025885 0.000010 0.024688 0.009624 0.000010 0.000010
0.017955 0.024312 0.000010 0.304440 0.221940 0.000010 0.000010 0.015752 0.327747 0.032144 0.000010 0.000010 0.002739 0.050019 0.002881 0.000010 0.000010
0.000010 0.000010 0.000010 0.999840 0.000010 0.000010 0.000010 0.000010 0.000010 0.000010 0.000010 0.000010 0.000010 0.000010 0.000010 0.000010 0.000010
0.023343 0.016415 0.020609 0.640906 0.053207 0.000010 0.025342 0.008420 0.078611 0.000010 0.047185 0.001912 0.022180 0.040267 0.000010 0.012665 0.008909
0.039876 0.002792 0.048723 0.569289 0.108362 0.000010 0.039331 0.025352 0.054027 0.012203 0.087733 0.000010 0.006695 0.000010 0.000010 0.005568 0.000010
0.047469 0.000010 0.039337 0.529155 0.000011 0.000010 0.008079 0.000010 0.220787 0.039770 0.061886 0.024823 0.000010 0.028614 0.000010 0.000010 0.000010
0.000010 0.000010 0.000010 0.999840 0.000010 0.000010 0.000010 0.000010 0.000010 0.000010 0.000010 0.000010 0.000010 0.000010 0.000010 0.000010 0.000010
0.084393 0.015831 0.000010 0.160630 0.185927 0.000010 0.009728 0.000010 0.372520 0.047365 0.024227 0.000010 0.000010 0.054535 0.019738 0.000010 0.025046
0.000010 0.000010 0.000010 0.862292 0.000010 0.000010 0.000010 0.000010 0.094876 0.000010 0.000010 0.000010 0.000010 0.040002 0.000010 0.000010 0.002701
0.076256 0.001170 0.020658 0.305924 0.010759 0.000010 0.000010 0.023568 0.359225 0.042556 0.030576 0.067103 0.000010 0.005514 0.048059 0.008592 0.000010
0.034091 0.000010 0.016977 0.422692 0.059465 0.000010 0.039586 0.000010 0.237076 0.055427 0.054594 0.015486 0.000010 0.011852 0.020702 0.032002 0.000010
0.058372 0.005547 0.021900 0.464090 0.000010 0.000010 0.000010 0.024627 0.302032 0.023436 0.037496 0.000010 0.000010 0.000010 0.016416 0.046016 0.000010
0.000010 0.000010 0.000010 0.983937 0.000010 0.000010 0.000010 0.000010 0.012460 0.003463 0.000010 0.000010 0.000010 0.000010 0.000010 0.000010 0.000010
0.000010 0.000010 0.000010 0.999840 0.000010 0.000010 0.000010 0.000010 0.000010 0.000010 0.000010 0.000010 0.000010 0.000010 0.000010 0.000010 0.000010
0.000010 0.000010 0.000010 0.999840 0.000010 0.000010 0.000010 0.000010 0.000010 0.000010 0.000010 0.000010 0.000010 0.000010 0.000010 0.000010 0.000010
0.000010 0.000010 0.000010 0.000010 0.000010 0.000010 0.000010 0.000010 0.999840 0.000010 0.000010 0.000010 0.000010 0.000010 0.000010 0.000010 0.000010
0.000010 0.000010 0.000010 0.000010 0.000010 0.000010 0.000010 0.000010 0.999840 0.000010 0.000010 0.000010 0.000010 0.000010 0.000010 0.000010 0.000010
0.000010 0.000010 0.000010 0.000010 0.000010 0.000010 0.000010 0.000010 0.999840 0.000010 0.000010 0.000010 0.000010 0.000010 0.000010 0.000010 0.000010
0.000010 0.000010 0.000010 0.000010 0.000010 0.000010 0.000010 0.000010 0.999840 0.000010 0.000010 0.000010 0.000010 0.000010 0.000010 0.000010 0.000010
0.000010 0.000010 0.000010 0.000010 0.000010 0.000010 0.000010 0.000010 0.999840 0.000010 0.000010 0.000010 0.000010 0.000010 0.000010 0.000010 0.000010
0.000010 0.000010 0.000010 0.000010 0.000010 0.000010 0.000010 0.000010 0.999840 0.000010 0.000010 0.000010 0.000010 0.000010 0.000010 0.000010 0.000010
0.000010 0.000010 0.000010 0.000010 0.000010 0.000010 0.000010 0.000010 0.999840 0.000010 0.000010 0.000010 0.000010 0.000010 0.000010 0.000010 0.000010
0.000010 0.000010 0.000010 0.000010 0.000010 0.000010 0.000010 0.000010 0.999668 0.000010 0.000010 0.000010 0.000010 0.000010 0.000182 0.000010 0.000010
0.000010 0.002814 0.000010 0.000010 0.000010 0.000010 0.000010 0.000010 0.976659 0.000010 0.000010 0.000010 0.000010 0.020387 0.000010 0.000010 0.000010
0.000010 0.000010 0.000010 0.000010 0.000010 0.000010 0.000010 0.000010 0.999840 0.000010 0.000010 0.000010 0.000010 0.000010 0.000010 0.000010 0.000010
0.000010 0.000010 0.000010 0.000010 0.000010 0.000010 0.000010 0.000010 0.999840 0.000010 0.000010 0.000010 0.000010 0.000010 0.000010 0.000010 0.000010
0.000010 0.000010 0.000010 0.000010 0.000010 0.000010 0.000010 0.000010 0.999840 0.000010 0.000010 0.000010 0.000010 0.000010 0.000010 0.000010 0.000010
0.000010 0.000010 0.000010 0.000010 0.000010 0.000010 0.000010 0.000010 0.999840 0.000010 0.000010 0.000010 0.000010 0.000010 0.000010 0.000010 0.000010
0.000010 0.000010 0.000010 0.000010 0.000010 0.000010 0.000010 0.000010 0.999840 0.000010 0.000010 0.000010 0.000010 0.000010 0.000010 0.000010 0.000010
0.000010 0.000010 0.000010 0.000010 0.000010 0.000010 0.000010 0.000010 0.999840 0.000010 0.000010 0.000010 0.000010 0.000010 0.000010 0.000010 0.000010
0.000010 0.000010 0.000010 0.000010 0.000010 0.000010 0.000010 0.000010 0.999840 0.000010 0.000010 0.000010 0.000010 0.000010 0.000010 0.000010 0.000010
0.000010 0.000010 0.000010 0.000010 0.000010 0.000010 0.000010 0.000010 0.999840 0.000010 0.000010 0.000010 0.000010 0.000010 0.000010 0.000010 0.000010
0.000010 0.000010 0.000010 0.000010 0.000010 0.000010 0.000010 0.000010 0.979868 0.019982 0.000010 0.000010 0.000010 0.000010 0.000010 0.000010 0.000010
0.000010 0.000010 0.000010 0.000010 0.000010 0.000010 0.000010 0.000010 0.999840 0.000010 0.000010 0.000010 0.000010 0.000010 0.000010 0.000010 0.000010
0.000010 0.000010 0.000010 0.000010 0.000010 0.000010 0.000010 0.000010 0.999840 0.000010 0.000010 0.000010 0.000010 0.000010 0.000010 0.000010 0.000010
0.000010 0.000010 0.000010 0.000010 0.000010 0.000010 0.000010 0.999840 0.000010 0.000010 0.000010 0.000010 0.000010 0.000010 0.000010 0.000010 0.000010
0.000010 0.000010 0.000010 0.000010 0.000010 0.000010 0.000010 0.999833 0.000010 0.000010 0.000010 0.000011 0.000010 0.000010 0.000010 0.000016 0.000010
0.000010 0.000010 0.000010 0.000010 0.000010 0.000010 0.000010 0.999840 0.000010 0.000010 0.000010 0.000010 0.000010 0.000010 0.000010 0.000010 0.000010
0.000010 0.000010 0.000010 0.000010 0.000010 0.000010 0.000010 0.999840 0.000010 0.000010 0.000010 0.000010 0.000010 0.000010 0.000010 0.000010 0.000010
0.000010 0.000010 0.000010 0.000010 0.000010 0.000010 0.000010 0.999840 0.000010 0.000010 0.000010 0.000010 0.000010 0.000010 0.000010 0.000010 0.000010
0.000010 0.000010 0.000010 0.000010 0.000010 0.000010 0.000010 0.999840 0.000010 0.000010 0.000010 0.000010 0.000010 0.000010 0.000010 0.000010 0.000010
0.000010 0.000010 0.000010 0.000010 0.000010 0.000010 0.000010 0.922931 0.026121 0.000010 0.000010 0.035992 0.000010 0.009828 0.005008 0.000010 0.000010
0.000010 0.000010 0.000010 0.000010 0.000010 0.000010 0.000010 0.999840 0.000010 0.000010 0.000010 0.000010 0.000010 0.000010 0.000010 0.000010 0.000010
0.000010 0.000010 0.000010 0.000010 0.000010 0.000010 0.000010 0.999840 0.000010 0.000010 0.000010 0.000010 0.000010 0.000010 0.000010 0.000010 0.000010
0.000010 0.000010 0.000010 0.000010 0.000010 0.000010 0.000010 0.999840 0.000010 0.000010 0.000010 0.000010 0.000010 0.000010 0.000010 0.000010 0.000010
0.116329 0.027263 0.000010 0.000010 0.448518 0.000010 0.005758 0.070109 0.035332 0.025504 0.000010 0.083087 0.023022 0.021934 0.078039 0.009777 0.055288
0.102711 0.000010 0.000010 0.000010 0.053138 0.000010 0.000010 0.000010 0.000010 0.000010 0.000010 0.388188 0.000010 0.000010 0.000010 0.000010 0.455833
0.000010 0.000010 0.000010 0.000010 0.000010 0.000010 0.000010 0.000010 0.000010 0.000010 0.000010 0.723316 0.000010 0.000010 0.000010 0.000010 0.276534
0.000010 0.000010 0.000010 0.000010 0.000010 0.000010 0.000010 0.000010 0.000010 0.000010 0.000010 0.742871 0.000010 0.000010 0.000010 0.000010 0.256979
0.000010 0.000010 0.000010 0.000010 0.000010 0.000010 0.000010 0.000010 0.000010 0.000010 0.000010 0.493707 0.000010 0.000010 0.000010 0.000010 0.506143
0.052937 0.000010 0.000010 0.000010 0.085011 0.000010 0.000010 0.020407 0.030038 0.005462 0.000010 0.413064 0.000010 0.000010 0.000010 0.000010 0.392981
0.000010 0.000010 0.000010 0.000010 0.000010 0.000010 0.000010 0.000010 0.000010 0.000010 0.000010 0.000010 0.000010 0.000010 0.000010 0.000010 0.999840
0.093955 0.005278 0.000010 0.000010 0.039878 0.000010 0.000010 0.046617 0.016084 0.000010 0.000010 0.426744 0.000010 0.000010 0.000010 0.000010 0.371344
0.068904 0.012279 0.000010 0.000010 0.016726 0.000010 0.000010 0.000010 0.000010 0.000010 0.000010 0.355941 0.000010 0.000010 0.030679 0.000010 0.515361
0.000010 0.000010 0.000010 0.000010 0.000010 0.000010 0.000010 0.000010 0.016875 0.000010 0.000010 0.405445 0.000010 0.000010 0.064152 0.000010 0.513398
0.120712 0.000010 0.000010 0.000010 0.009196 0.000010 0.000010 0.000010 0.001017 0.000010 0.000010 0.598730 0.000010 0.000010 0.000010 0.000010 0.270225
0.000010 0.000010 0.000010 0.000010 0.000010 0.000010 0.000010 0.000010 0.000010 0.000010 0.000010 0.000010 0.000010 0.000010 0.000010 0.000010 0.999840
0.000010 0.000010 0.000010 0.000010 0.000010 0.000010 0.000010 0.000010 0.000010 0.000010 0.000010 0.000010 0.000010 0.000010 0.000010 0.000010 0.999840
0.000010 0.000010 0.000010 0.000010 0.000010 0.000010 0.000010 0.000010 0.000010 0.000010 0.000010 0.999840 0.000010 0.000010 0.000010 0.000010 0.000010
0.000010 0.000010 0.000010 0.000010 0.000010 0.000010 0.000010 0.000010 0.000010 0.000010 0.000010 0.999840 0.000010 0.000010 0.000010 0.000010 0.000010
0.000010 0.000010 0.000010 0.000010 0.304292 0.000010 0.000010 0.010998 0.000010 0.000010 0.000010 0.290482 0.000010 0.000010 0.026690 0.000010 0.367419
0.000010 0.000010 0.000010 0.000010 0.000010 0.000011 0.000010 0.000010 0.000010 0.000010 0.000010 0.000010 0.000010 0.000010 0.000010 0.000010 0.999839
0.000010 0.000010 0.000010 0.000010 0.000010 0.000010 0.000010 0.000010 0.000011 0.000010 0.000010 0.753840 0.000010 0.000010 0.000010 0.000010 0.246009
0.113008 0.006989 0.013468 0.000010 0.632680 0.000010 0.055568 0.017563 0.000010 0.011999 0.034160 0.002326 0.029142 0.000010 0.030165 0.027853 0.025037
0.000010 0.000010 0.000010 0.000012 0.000010 0.000010 0.000010 0.000010 0.000010 0.000011 0.000010 0.000010 0.000010 0.000010 0.000010 0.000010 0.999837
0.082973 0.003599 0.035711 0.032074 0.475464 0.000010 0.068821 0.023354 0.057259 0.040046 0.056102 0.003855 0.013619 0.031507 0.015577 0.016194 0.043834
0.000010 0.000010 0.000010 0.000010 0.000010 0.000010 0.000010 0.000010 0.000010 0.000010 0.000010 0.999840 0.000010 0.000010 0.000010 0.000010 0.000010
0.000010 0.000010 0.000010 0.000010 0.000010 0.000010 0.000010 0.000015 0.000010 0.000010 0.000010 0.783345 0.000010 0.000010 0.000010 0.000010 0.216500
0.063749 0.000010 0.019843 0.034782 0.648890 0.000010 0.072365 0.001993 0.034215 0.000010 0.054397 0.014722 0.006485 0.011035 0.000010 0.012088 0.025395
0.000010 0.000010 0.000010 0.000010 0.000010 0.000010 0.000010 0.000010 0.000010 0.000010 0.000010 0.802461 0.000010 0.000010 0.037571 0.000010 0.159828
0.019788 0.001598 0.046599 0.000010 0.615059 0.001617 0.134837 0.000010 0.000010 0.010485 0.117460 0.000010 0.000010 0.000010 0.019745 0.021226 0.011527
0.000010 0.000163 0.000010 0.010487 0.675440 0.000010 0.162668 0.000010 0.000010 0.000010 0.151083 0.000010 0.000010 0.000010 0.000010 0.000010 0.000050
0.000010 0.000010 0.010851 0.022554 0.656278 0.000010 0.164014 0.000010 0.000010 0.000010 0.146183 0.000010 0.000010 0.000010 0.000010 0.000010 0.000010
0.000010 0.000010 0.000010 0.000010 0.000010 0.000010 0.000010 0.000010 0.000010 0.000010 0.000010 0.000010 0.000010 0.000010 0.000010 0.999840 0.000010
0.139659 0.006127 0.000010 0.000010 0.453587 0.000010 0.000010 0.059420 0.045428 0.014431 0.000010 0.037659 0.000010 0.000010 0.020352 0.200001 0.023265
0.153626 0.022087 0.000010 0.000010 0.499652 0.000010 0.000010 0.000010 0.004355 0.005031 0.000010 0.043752 0.000010 0.008804 0.034690 0.227922 0.000010
0.000010 0.000010 0.000010 0.000010 0.000010 0.000010 0.000010 0.000010 0.000010 0.000010 0.000010 0.000010 0.000010 0.000010 0.000010 0.999840 0.000010
0.000010 0.000010 0.000010 0.000010 0.000010 0.000010 0.000010 0.000010 0.000010 0.000010 0.000010 0.000010 0.000010 0.000010 0.000010 0.999840 0.000010
0.095009 0.015094 0.000010 0.000010 0.489965 0.000010 0.000010 0.000010 0.030919 0.028558 0.000010 0.016125 0.000010 0.028848 0.030731 0.264670 0.000010
0.141368 0.000010 0.000010 0.000010 0.000010 0.000010 0.000010 0.025143 0.000010 0.002787 0.059025 0.000010 0.000010 0.000010 0.000010 0.771557 0.000010
0.000010 0.000010 0.000010 0.000010 0.000010 0.000010 0.000010 0.000010 0.000010 0.000010 0.000010 0.000010 0.000010 0.000010 0.000010 0.999840 0.000010
0.000010 0.000010 0.000010 0.000010 0.000010 0.000010 0.000010 0.000010 0.000010 0.000010 0.000010 0.000010 0.000010 0.000010 0.000010 0.999840 0.000010
0.158703 0.005128 0.000010 0.000010 0.000553 0.000010 0.000010 0.026667 0.000010 0.030707 0.000010 0.000010 0.000010 0.000010 0.019338 0.757360 0.001455
0.201423 0.000010 0.000010 0.000010 0.128441 0.000010 0.000010 0.037279 0.069441 0.532518 0.000010 0.015186 0.000010 0.000010 0.015612 0.000010 0.000010
0.000010 0.000010 0.000010 0.000010 0.000010 0.000010 0.000010 0.000010 0.000010 0.999840 0.000010 0.000010 0.000010 0.000010 0.000010 0.000010 0.000010
0.226189 0.021317 0.000010 0.000010 0.258588 0.000010 0.000010 0.027331 0.098995 0.293246 0.000010 0.036118 0.000010 0.038125 0.000010 0.000010 0.000010
0.000010 0.000010 0.000010 0.000010 0.000010 0.000010 0.000010 0.000010 0.000010 0.999840 0.000010 0.000010 0.000010 0.000010 0.000010 0.000010 0.000010
0.000010 0.000010 0.000010 0.000010 0.000010 0.000010 0.000010 0.000010 0.000010 0.999840 0.000010 0.000010 0.000010 0.000010 0.000010 0.000010 0.000010
0.000010 0.000010 0.000010 0.000010 0.000010 0.000010 0.000010 0.000010 0.000010 0.999840 0.000010 0.000010 0.000010 0.000010 0.000010 0.000010 0.000010
0.182121 0.000010 0.000010 0.000010 0.147061 0.000010 0.000010 0.060704 0.072914 0.493535 0.000010 0.032352 0.010552 0.000372 0.000308 0.000010 0.000010
0.000010 0.000010 0.000010 0.000010 0.000010 0.000010 0.000010 0.000010 0.000010 0.999840 0.000010 0.000010 0.000010 0.000010 0.000010 0.000010 0.000010
0.000010 0.000010 0.000010 0.000010 0.000010 0.000010 0.000010 0.000010 0.000010 0.999840 0.000010 0.000010 0.000010 0.000010 0.000010 0.000010 0.000010
0.140419 0.001905 0.000010 0.000010 0.263711 0.000010 0.009367 0.061555 0.091473 0.295302 0.000010 0.039531 0.011167 0.019814 0.037871 0.000010 0.027835
0.039386 0.020922 0.000010 0.000010 0.898950 0.000010 0.000010 0.000010 0.000010 0.040612 0.000010 0.000010 0.000010 0.000010 0.000010 0.000010 0.000010
0.000010 0.000010 0.000010 0.000010 0.991211 0.000010 0.000010 0.000010 0.000010 0.006447 0.000010 0.000010 0.000010 0.000010 0.002202 0.000010 0.000010
0.072253 0.000010 0.000010 0.000010 0.915832 0.000010 0.000010 0.000010 0.000010 0.000010 0.000010 0.000010 0.000010 0.000010 0.000010 0.000010 0.011775
0.091127 0.002434 0.000010 0.000010 0.738975 0.000010 0.000010 0.047129 0.016241 0.025707 0.000010 0.000010 0.010040 0.043729 0.000010 0.000010 0.024537
0.000010 0.000010 0.000010 0.000010 0.999840 0.000010 0.000010 0.000010 0.000010 0.000010 0.000010 0.000010 0.000010 0.000010 0.000010 0.000010 0.000010
0.000010 0.000010 0.000010 0.000010 0.999840 0.000010 0.000010 0.000010 0.000010 0.000010 0.000010 0.000010 0.000010 0.000010 0.000010 0.000010 0.000010
0.108427 0.000010 0.000010 0.000010 0.891423 0.000010 0.000010 0.000010 0.000010 0.000010 0.000010 0.000010 0.000010 0.000010 0.000010 0.000010 0.000010
0.154244 0.026228 0.000010 0.000010 0.589686 0.006035 0.000010 0.024151 0.009164 0.042781 0.000010 0.038116 0.000010 0.077270 0.014630 0.017635 0.000010
0.069045 0.001275 0.000010 0.000010 0.764717 0.000010 0.005431 0.008763 0.039552 0.016880 0.000010 0.000010 0.007008 0.048235 0.033428 0.000010 0.005605
0.137627 0.007171 0.000010 0.000010 0.660051 0.000010 0.000010 0.016438 0.008260 0.018453 0.000010 0.039096 0.043332 0.049604 0.004931 0.014975 0.000010
0.000010 0.000010 0.000010 0.000010 0.952419 0.000010 0.000010 0.031073 0.000010 0.001931 0.000010 0.000010 0.000010 0.000010 0.014447 0.000010 0.000010
0.000010 0.000010 0.000010 0.000010 0.980108 0.000010 0.000010 0.001215 0.000010 0.018537 0.000010 0.000010 0.000010 0.000010 0.000010 0.000010 0.000010
0.058579 0.023629 0.000010 0.000010 0.669220 0.000010 0.016470 0.028184 0.060459 0.028012 0.000010 0.054882 0.032712 0.022891 0.004903 0.000010 0.000010
0.068082 0.000010 0.000010 0.000010 0.741565 0.000010 0.000010 0.007173 0.034765 0.018717 0.000010 0.061497 0.006817 0.031046 0.030258 0.000010 0.000010
0.121176 0.005563 0.013646 0.000010 0.631648 0.000010 0.056060 0.010449 0.000010 0.025147 0.035752 0.000010 0.026601 0.000010 0.037022 0.000010 0.036878
0.000010 0.000010 0.000013 0.000010 0.999835 0.000010 0.000010 0.000012 0.000010 0.000010 0.000010 0.000010 0.000010 0.000010 0.000010 0.000010 0.000010
0.000010 0.000010 0.000011 0.000010 0.999834 0.000010 0.000010 0.000010 0.000010 0.000014 0.000010 0.000010 0.000012 0.000010 0.000010 0.000010 0.000010
0.000010 0.006776 0.000010 0.000010 0.944486 0.000010 0.000010 0.000010 0.000010 0.011136 0.000010 0.000010 0.000010 0.000010 0.037472 0.000010 0.000010
0.036350 0.014314 0.000010 0.000010 0.889192 0.000010 0.000010 0.000010 0.000010 0.034428 0.000010 0.000010 0.000010 0.000010 0.025595 0.000010 0.000010
0.133353 0.000010 0.000010 0.000010 0.582870 0.000010 0.028641 0.010459 0.055668 0.047458 0.000010 0.056780 0.004086 0.018784 0.021906 0.039935 0.000010
0.087063 0.017409 0.000010 0.000010 0.652319 0.000010 0.007223 0.030403 0.075275 0.025174 0.000010 0.022896 0.019253 0.038505 0.019800 0.000010 0.004629
0.080505 0.018719 0.000010 0.000010 0.683012 0.000010 0.000010 0.040487 0.028103 0.000010 0.000010 0.069678 0.000010 0.032542 0.018380 0.028493 0.000010
0.999840 0.000010 0.000010 0.000010 0.000010 0.000010 0.000010 0.000010 0.000010 0.000010 0.000010 0.000010 0.000010 0.000010 0.000010 0.000010 0.000010
0.999840 0.000010 0.000010 0.000010 0.000010 0.000010 0.000010 0.000010 0.000010 0.000010 0.000010 0.000010 0.000010 0.000010 0.000010 0.000010 0.000010
0.999840 0.000010 0.000010 0.000010 0.000010 0.000010 0.000010 0.000010 0.000010 0.000010 0.000010 0.000010 0.000010 0.000010 0.000010 0.000010 0.000010
0.999840 0.000010 0.000010 0.000010 0.000010 0.000010 0.000010 0.000010 0.000010 0.000010 0.000010 0.000010 0.000010 0.000010 0.000010 0.000010 0.000010
0.877606 0.000010 0.037344 0.000010 0.000010 0.000010 0.000010 0.000010 0.000010 0.000010 0.084911 0.000010 0.000010 0.000010 0.000010 0.000010 0.000010
0.999840 0.000010 0.000010 0.000010 0.000010 0.000010 0.000010 0.000010 0.000010 0.000010 0.000010 0.000010 0.000010 0.000010 0.000010 0.000010 0.000010
0.044481 0.021298 0.021434 0.069637 0.550137 0.000010 0.016780 0.042771 0.070624 0.036981 0.078797 0.017398 0.000010 0.000010 0.006830 0.000010 0.022792
0.229854 0.015750 0.000010 0.000010 0.417699 0.000010 0.000010 0.054262 0.114420 0.077079 0.000010 0.012644 0.035558 0.017210 0.000991 0.000010 0.024474
0.999840 0.000010 0.000010 0.000010 0.000010 0.000010 0.000010 0.000010 0.000010 0.000010 0.000010 0.000010 0.000010 0.000010 0.000010 0.000010 0.000010
0.179499 0.017250 0.000010 0.000010 0.404515 0.017870 0.013044 0.020920 0.137278 0.117492 0.000010 0.000012 0.012419 0.060140 0.003867 0.000010 0.015655
0.999840 0.000010 0.000010 0.000010 0.000010 0.000010 0.000010 0.000010 0.000010 0.000010 0.000010 0.000010 0.000010 0.000010 0.000010 0.000010 0.000010
0.997679 0.000010 0.000010 0.000010 0.000010 0.000010 0.000010 0.002171 0.000010 0.000010 0.000010 0.000010 0.000010 0.000010 0.000010 0.000010 0.000010
0.000010 0.000010 0.000010 0.000010 0.833380 0.000010 0.000010 0.000010 0.104256 0.019332 0.000010 0.027187 0.000010 0.000010 0.015725 0.000010 0.000010
0.089352 0.000010 0.000010 0.000010 0.703520 0.000010 0.000010 0.016866 0.098437 0.025747 0.000010 0.040663 0.000010 0.000010 0.005200 0.000010 0.020125
0.025803 0.009705 0.000010 0.000010 0.727713 0.000010 0.000010 0.001426 0.099414 0.039117 0.000010 0.023745 0.016138 0.000010 0.027707 0.007699 0.021472
0.000010 0.000010 0.000010 0.000010 0.820001 0.000010 0.000010 0.006778 0.122864 0.016742 0.000010 0.000010 0.000010 0.000010 0.009102 0.000010 0.024404
0.093866 0.009343 0.000010 0.000010 0.619854 0.000010 0.000010 0.018952 0.112970 0.019262 0.000010 0.041401 0.000010 0.034698 0.010593 0.000010 0.038991
0.000010 0.000010 0.000010 0.000010 0.000010 0.000010 0.000010 0.000010 0.000010 0.000010 0.000010 0.999840 0.000010 0.000010 0.000010 0.000010 0.000010
0.000010 0.000010 0.000010 0.000010 0.000010 0.000010 0.000010 0.000010 0.000010 0.000010 0.000010 0.999840 0.000010 0.000010 0.000010 0.000010 0.000010
0.140729 0.018511 0.000014 0.000010 0.526329 0.000010 0.000010 0.021085 0.115843 0.050910 0.000010 0.061749 0.000010 0.049311 0.000010 0.000010 0.015450
0.300390 0.016600 0.000010 0.000010 0.094262 0.000010 0.000010 0.000010 0.072624 0.000010 0.000010 0.514395 0.000010 0.000010 0.001619 0.000010 0.000010
0.433396 0.419957 0.000010 0.000010 0.000010 0.000010 0.000010 0.025226 0.007585 0.021662 0.000010 0.005346 0.002212 0.000010 0.016614 0.000010 0.067923
0.000010 0.000010 0.000010 0.000010 0.100403 0.000010 0.764263 0.080780 0.000010 0.000010 0.000010 0.054414 0.000020 0.000010 0.000010 0.000010 0.000010
0.000010 0.000010 0.000010 0.000010 0.000010 0.000010 0.999840 0.000010 0.000010 0.000010 0.000010 0.000010 0.000010 0.000010 0.000010 0.000010 0.000010
0.000010 0.000518 0.000010 0.000010 0.221504 0.000010 0.341399 0.021200 0.000010 0.015840 0.000010 0.192197 0.000010 0.000010 0.028986 0.000010 0.178268
0.000010 0.000012 0.000010 0.000010 0.000010 0.000010 0.999836 0.000010 0.000010 0.000010 0.000010 0.000010 0.000010 0.000010 0.000011 0.000010 0.000010
0.085183 0.004131 0.000010 0.014602 0.668152 0.000010 0.075423 0.037813 0.022384 0.000010 0.021780 0.007988 0.014354 0.006331 0.021255 0.017733 0.002842
0.029975 0.000700 0.036602 0.012354 0.602341 0.000010 0.134084 0.000011 0.000010 0.000010 0.098545 0.000010 0.019640 0.000010 0.000010 0.037559 0.028129
0.078293 0.005153 0.013361 0.043412 0.506633 0.000010 0.070573 0.044948 0.000010 0.034217 0.063478 0.000994 0.027157 0.000010 0.016254 0.037335 0.058162
0.000010 0.000010 0.000010 0.000010 0.000010 0.000010 0.999840 0.000010 0.000010 0.000010 0.000010 0.000010 0.000010 0.000010 0.000010 0.000010 0.000010
0.052920 0.000010 0.000010 0.000010 0.054949 0.000010 0.749342 0.024365 0.030443 0.000010 0.000010 0.000010 0.000010 0.037499 0.000010 0.000010 0.050381
0.000010 0.000010 0.000010 0.000010 0.000010 0.000010 0.999840 0.000010 0.000010 0.000010 0.000010 0.000010 0.000010 0.000010 0.000010 0.000010 0.000010
0.004124 0.000010 0.018798 0.000010 0.580206 0.000010 0.158374 0.016790 0.000010 0.028096 0.053117 0.025951 0.042637 0.002280 0.002995 0.030589 0.036003
0.000010 0.000010 0.034393 0.010651 0.599595 0.000010 0.123555 0.016027 0.058242 0.018893 0.093963 0.018159 0.000010 0.000010 0.000010 0.026453 0.000010
0.269262 0.026925 0.000010 0.000010 0.437227 0.000010 0.003730 0.026709 0.062138 0.056970 0.000010 0.027172 0.030347 0.016318 0.043143 0.000010 0.000010
0.134919 0.037194 0.000010 0.000010 0.400242 0.000010 0.000010 0.057329 0.095412 0.054566 0.000010 0.071737 0.041783 0.004066 0.072061 0.015110 0.015532
0.000010 0.000010 0.000010 0.000010 0.000010 0.000010 0.000012 0.000016 0.000010 0.000010 0.000010 0.000010 0.000010 0.000010 0.999831 0.000010 0.000010
0.000010 0.000010 0.000010 0.000010 0.000010 0.000010 0.000010 0.000015 0.000010 0.000010 0.000010 0.000010 0.000010 0.000010 0.999835 0.000010 0.000010
0.155189 0.028804 0.000010 0.000010 0.440030 0.000010 0.000010 0.034713 0.058504 0.025264 0.000010 0.036627 0.016889 0.052309 0.085918 0.000010 0.065695
0.000010 0.000010 0.000010 0.000010 0.000010 0.000010 0.000012 0.000016 0.000010 0.000010 0.000010 0.000010 0.000010 0.000010 0.999831 0.000010 0.000010
0.000010 0.000010 0.000010 0.000010 0.000010 0.000010 0.000010 0.000010 0.000010 0.000010 0.000010 0.000010 0.000010 0.000010 0.999840 0.000010 0.000010
0.076306 0.039371 0.000010 0.000010 0.330468 0.000010 0.000010 0.012834 0.099228 0.006186 0.000010 0.000010 0.000010 0.000010 0.397140 0.000010 0.038377
0.191391 0.000010 0.000010 0.000010 0.000010 0.000010 0.000010 0.000010 0.000010 0.000010 0.000010 0.729052 0.000010 0.000010 0.000010 0.000010 0.079417
0.275454 0.695641 0.000010 0.000010 0.000010 0.000010 0.000010 0.000010 0.000010 0.000010 0.000010 0.022491 0.000010 0.000010 0.006285 0.000010 0.000010
0.212250 0.000010 0.000010 0.000010 0.646827 0.000010 0.000018 0.041721 0.019591 0.000010 0.000010 0.001182 0.000010 0.000010 0.032377 0.000010 0.045944
0.201417 0.012472 0.000010 0.000010 0.566077 0.004004 0.013613 0.041119 0.003931 0.024879 0.000010 0.022493 0.000010 0.000010 0.047391 0.025227 0.037326
0.172012 0.014279 0.000010 0.000010 0.657779 0.000010 0.000010 0.059799 0.000010 0.003760 0.000010 0.070474 0.000010 0.000010 0.016171 0.000010 0.005635
0.146401 0.021205 0.000010 0.000010 0.586574 0.000010 0.000010 0.055467 0.061197 0.012741 0.000010 0.030664 0.004491 0.013642 0.015110 0.000010 0.052448
0.194627 0.011940 0.000010 0.000010 0.534278 0.000010 0.002717 0.045435 0.033133 0.024698 0.000010 0.061820 0.000010 0.021534 0.025266 0.025920 0.018582
0.999840 0.000010 0.000010 0.000010 0.000010 0.000010 0.000010 0.000010 0.000010 0.000010 0.000010 0.000010 0.000010 0.000010 0.000010 0.000010 0.000010
0.999840 0.000010 0.000010 0.000010 0.000010 0.000010 0.000010 0.000010 0.000010 0.000010 0.000010 0.000010 0.000010 0.000010 0.000010 0.000010 0.000010
0.151529 0.013894 0.001545 0.012700 0.586468 0.000919 0.000010 0.029952 0.086309 0.030777 0.016932 0.023810 0.019717 0.019017 0.000014 0.000010 0.006396
0.191591 0.000010 0.000010 0.000010 0.784811 0.000010 0.000010 0.023458 0.000010 0.000010 0.000010 0.000010 0.000010 0.000010 0.000010 0.000010 0.000010
0.169285 0.000285 0.000010 0.000010 0.792955 0.000010 0.000010 0.031183 0.000010 0.006173 0.000010 0.000010 0.000010 0.000010 0.000010 0.000010 0.000010
0.000010 0.006114 0.000010 0.000010 0.946805 0.000010 0.002006 0.000010 0.000010 0.000010 0.024613 0.000010 0.000010 0.000010 0.000010 0.020341 0.000010
0.170485 0.029403 0.000010 0.000010 0.603581 0.000010 0.000010 0.032447 0.033472 0.012573 0.000010 0.032081 0.000010 0.022875 0.019732 0.013037 0.030253
0.196000 0.015333 0.000010 0.000010 0.621085 0.000010 0.019312 0.032625 0.000010 0.020188 0.000010 0.063284 0.000010 0.000010 0.026201 0.000010 0.005891
0.000010 0.000010 0.000010 0.000010 0.999840 0.000010 0.000010 0.000010 0.000010 0.000010 0.000010 0.000010 0.000010 0.000010 0.000010 0.000010 0.000010
0.000010 0.000010 0.000010 0.000010 0.999840 0.000010 0.000010 0.000010 0.000010 0.000010 0.000010 0.000010 0.000010 0.000010 0.000010 0.000010 0.000010
0.146317 0.005215 0.000010 0.000010 0.694596 0.000010 0.000010 0.000010 0.050424 0.000013 0.000010 0.029022 0.000010 0.016261 0.012839 0.000394 0.044852
0.131717 0.000010 0.000010 0.000010 0.742246 0.000010 0.000010 0.033600 0.020761 0.008563 0.000010 0.000010 0.000010 0.022400 0.018773 0.000010 0.021850
0.131317 0.007578 0.000010 0.000010 0.562809 0.000010 0.000010 0.009540 0.118033 0.008756 0.000010 0.055837 0.002452 0.025450 0.025721 0.027718 0.024740
0.099983 0.016351 0.000010 0.000010 0.683896 0.000010 0.000010 0.006942 0.036211 0.024011 0.000010 0.064475 0.000010 0.003490 0.028297 0.000010 0.036276
0.134168 0.020095 0.000010 0.005306 0.588705 0.000010 0.018119 0.052579 0.019853 0.000010 0.000010 0.034099 0.000010 0.033451 0.079027 0.009801 0.004746
0.118793 0.008438 0.000010 0.126510 0.266042 0.043941 0.000010 0.033632 0.069022 0.000010 0.009904 0.033541 0.235935 0.054183 0.000010 0.000010 0.000010
0.000010 0.010812 0.024247 0.000010 0.000010 0.003507 0.000010 0.034820 0.016176 0.022766 0.016665 0.037766 0.805202 0.000010 0.000010 0.027970 0.000010
0.000010 0.000658 0.000010 0.000010 0.000010 0.000010 0.000010 0.000010 0.000010 0.008186 0.000010 0.030240 0.943037 0.000010 0.000010 0.000010 0.017759
0.030701 0.010583 0.000010 0.024978 0.128545 0.000010 0.000010 0.019337 0.000010 0.000010 0.000010 0.000010 0.779959 0.000010 0.005797 0.000010 0.000010
0.000010 0.000010 0.000010 0.000010 0.000010 0.000010 0.000010 0.000010 0.000010 0.000010 0.000010 0.000010 0.999840 0.000010 0.000010 0.000010 0.000010
0.091311 0.000010 0.000010 0.000010 0.000010 0.000010 0.000010 0.004161 0.000010 0.000010 0.000010 0.000010 0.879855 0.006280 0.018274 0.000010 0.000010
0.002306 0.000010 0.000010 0.000010 0.000010 0.006080 0.000010 0.056618 0.000010 0.000010 0.000010 0.000010 0.892134 0.000010 0.028920 0.000010 0.013832
0.012446 0.000010 0.000010 0.000010 0.000010 0.000010 0.000010 0.000010 0.000010 0.000010 0.000010 0.000010 0.987404 0.000010 0.000010 0.000010 0.000010
0.000010 0.011434 0.000010 0.000010 0.000010 0.000010 0.000010 0.057886 0.000010 0.000010 0.000010 0.000010 0.899987 0.000010 0.030564 0.000010 0.000010
0.000010 0.000418 0.000010 0.000010 0.000010 0.000010 0.000010 0.000010 0.000010 0.000010 0.000010 0.000010 0.999432 0.000010 0.000010 0.000010 0.000010
0.091022 0.000010 0.000010 0.000010 0.000010 0.000010 0.000010 0.024944 0.000010 0.000010 0.000010 0.000780 0.869022 0.000010 0.014112 0.000010 0.000010
0.023968 0.000010 0.000010 0.000010 0.060440 0.000010 0.000010 0.013591 0.018958 0.011510 0.000010 0.000010 0.804717 0.037786 0.000128 0.000010 0.028823
0.000010 0.000010 0.000010 0.000010 0.000010 0.000010 0.000010 0.014410 0.000010 0.035648 0.000010 0.000010 0.936607 0.000010 0.000010 0.000010 0.013205
0.000010 0.000010 0.000010 0.000010 0.000010 0.000010 0.000010 0.000010 0.000010 0.000010 0.000010 0.000010 0.999840 0.000010 0.000010 0.000010 0.000010
0.000010 0.000010 0.000010 0.000010 0.000010 0.000010 0.000010 0.000010 0.000010 0.000010 0.000010 0.000010 0.999840 0.000010 0.000010 0.000010 0.000010
0.000010 0.000010 0.000010 0.000010 0.000010 0.000010 0.000010 0.000010 0.000010 0.000010 0.000010 0.000010 0.999840 0.000010 0.000010 0.000010 0.000010
0.000010 0.000010 0.000010 0.000010 0.000010 0.000010 0.000010 0.000010 0.000010 0.000010 0.000010 0.000010 0.999840 0.000010 0.000010 0.000010 0.000010
0.000010 0.000010 0.000010 0.000010 0.000010 0.000010 0.000010 0.000010 0.000010 0.000010 0.000010 0.000010 0.999840 0.000010 0.000010 0.000010 0.000010
0.000010 0.000012 0.000010 0.000010 0.000010 0.000010 0.000010 0.000010 0.000010 0.000010 0.000010 0.000010 0.999838 0.000010 0.000010 0.000010 0.000010
0.000010 0.000010 0.000018 0.000010 0.000010 0.999832 0.000010 0.000010 0.000010 0.000010 0.000010 0.000010 0.000010 0.000010 0.000010 0.000010 0.000010
0.000010 0.000010 0.000010 0.000010 0.000010 0.999840 0.000010 0.000010 0.000010 0.000010 0.000010 0.000010 0.000010 0.000010 0.000010 0.000010 0.000010
0.000010 0.000010 0.000010 0.000010 0.000010 0.999840 0.000010 0.000010 0.000010 0.000010 0.000010 0.000010 0.000010 0.000010 0.000010 0.000010 0.000010
0.000010 0.000010 0.000010 0.000010 0.000010 0.999840 0.000010 0.000010 0.000010 0.000010 0.000010 0.000010 0.000010 0.000010 0.000010 0.000010 0.000010
0.000010 0.000010 0.000010 0.000010 0.000010 0.999840 0.000010 0.000010 0.000010 0.000010 0.000010 0.000010 0.000010 0.000010 0.000010 0.000010 0.000010
0.000010 0.000010 0.000010 0.000010 0.000010 0.999840 0.000010 0.000010 0.000010 0.000010 0.000010 0.000010 0.000010 0.000010 0.000010 0.000010 0.000010
0.000010 0.000010 0.000010 0.000010 0.000010 0.999840 0.000010 0.000010 0.000010 0.000010 0.000010 0.000010 0.000010 0.000010 0.000010 0.000010 0.000010
0.025713 0.000010 0.000010 0.000010 0.095604 0.775136 0.000010 0.000010 0.000010 0.016522 0.000010 0.013170 0.003572 0.048868 0.000010 0.000010 0.021324
0.054495 0.014199 0.000010 0.000010 0.154650 0.533427 0.000010 0.034327 0.017558 0.039796 0.000010 0.000010 0.022815 0.128654 0.000010 0.000010 0.000010
0.011543 0.000010 0.000010 0.000010 0.075643 0.806020 0.000010 0.000010 0.053261 0.000010 0.000010 0.001148 0.014322 0.012826 0.025148 0.000010 0.000010
0.014585 0.003132 0.000010 0.000010 0.161753 0.723729 0.000010 0.000010 0.000010 0.000010 0.000010 0.000010 0.021522 0.075170 0.000010 0.000010 0.000010
0.000010 0.000010 0.000010 0.000010 0.000010 0.999840 0.000010 0.000010 0.000010 0.000010 0.000010 0.000010 0.000010 0.000010 0.000010 0.000010 0.000010
0.000010 0.000010 0.000010 0.000010 0.000010 0.999840 0.000010 0.000010 0.000010 0.000010 0.000010 0.000010 0.000010 0.000010 0.000010 0.000010 0.000010
0.021453 0.000010 0.000010 0.000010 0.053382 0.769891 0.000010 0.000010 0.020580 0.000582 0.000010 0.029325 0.001881 0.001135 0.036064 0.031640 0.034009
0.000010 0.018784 0.000010 0.000010 0.034927 0.855978 0.000010 0.044318 0.000010 0.026265 0.000010 0.000010 0.000010 0.000010 0.019618 0.000010 0.000010
0.055992 0.000010 0.000010 0.000010 0.000010 0.747743 0.000010 0.017013 0.000010 0.003202 0.000010 0.031152 0.066126 0.054989 0.023694 0.000010 0.000010
0.000010 0.000010 0.000010 0.000010 0.484780 0.158915 0.000010 0.016901 0.000010 0.000068 0.000010 0.000010 0.000010 0.339216 0.000010 0.000010 0.000010
0.000010 0.000010 0.000010 0.041102 0.422509 0.176797 0.000010 0.000010 0.000010 0.000010 0.000010 0.000010 0.012477 0.346996 0.000010 0.000010 0.000010
0.006605 0.017706 0.000010 0.000010 0.351846 0.151440 0.000010 0.026160 0.051023 0.000010 0.000010 0.000010 0.032237 0.353881 0.003219 0.000010 0.005814
0.009292 0.000010 0.000010 0.000010 0.373986 0.197919 0.000010 0.015392 0.000010 0.019221 0.000010 0.013959 0.000018 0.344218 0.005867 0.000010 0.020059
0.000010 0.000010 0.006491 0.021319 0.315394 0.192647 0.000010 0.000010 0.027463 0.025518 0.025430 0.019238 0.002028 0.322579 0.003249 0.038595 0.000010
0.000010 0.000010 0.223084 0.000010 0.020580 0.524222 0.000010 0.015923 0.000010 0.013374 0.000010 0.000010 0.026419 0.157910 0.000010 0.000010 0.018399
0.000010 0.000010 0.999839 0.000010 0.000011 0.000010 0.000010 0.000010 0.000010 0.000010 0.000010 0.000010 0.000010 0.000010 0.000010 0.000010 0.000010
0.000010 0.000010 0.999838 0.000011 0.000010 0.000010 0.000010 0.000010 0.000010 0.000010 0.000010 0.000010 0.000010 0.000010 0.000010 0.000010 0.000010
0.000010 0.000010 0.999839 0.000011 0.000010 0.000010 0.000010 0.000010 0.000010 0.000010 0.000010 0.000010 0.000010 0.000010 0.000010 0.000010 0.000010
0.000010 0.000010 0.000010 0.000010 0.000010 0.000010 0.000010 0.000010 0.000010 0.000010 0.999840 0.000010 0.000010 0.000010 0.000010 0.000010 0.000010
0.000010 0.000010 0.000010 0.000010 0.000010 0.000010 0.000010 0.000010 0.000010 0.000010 0.999840 0.000010 0.000010 0.000010 0.000010 0.000010 0.000010
0.027382 0.000446 0.002418 0.000010 0.368978 0.262212 0.000010 0.000010 0.021087 0.000010 0.000010 0.028944 0.033196 0.255257 0.000010 0.000010 0.000010
0.000010 0.000010 0.151066 0.125229 0.016241 0.163457 0.075040 0.000010 0.015489 0.000010 0.346915 0.022513 0.008732 0.003399 0.000010 0.071859 0.000010
0.040312 0.006388 0.031780 0.053605 0.053772 0.373769 0.018154 0.023744 0.018629 0.000010 0.101779 0.000010 0.057779 0.105527 0.000010 0.069912 0.044820
0.000010 0.000010 0.000010 0.000010 0.343296 0.263814 0.000010 0.010716 0.000010 0.000010 0.000010 0.023866 0.011622 0.335658 0.008520 0.002417 0.000010
0.000010 0.000010 0.000010 0.000010 0.395112 0.266048 0.000010 0.000010 0.018326 0.000010 0.000010 0.000010 0.006897 0.299677 0.009044 0.000010 0.004796
0.000010 0.000010 0.000010 0.000010 0.497987 0.128579 0.000010 0.000010 0.000010 0.037105 0.000010 0.000010 0.022668 0.307064 0.000010 0.000010 0.006487
0.000010 0.008922 0.000010 0.000010 0.526794 0.107849 0.000010 0.000010 0.000010 0.027367 0.000010 0.000010 0.011033 0.303434 0.000010 0.014501 0.000010
0.000010 0.009344 0.000010 0.000010 0.447324 0.223536 0.000010 0.011255 0.000010 0.000010 0.000010 0.000011 0.000010 0.296339 0.012091 0.000010 0.000010
0.000010 0.000010 0.000010 0.000010 0.410849 0.284309 0.000010 0.000010 0.000010 0.000010 0.000010 0.000010 0.009614 0.295097 0.000010 0.000010 0.000010
