# Supplementary material for: Genetic analysis of Thai cattle reveals a Southeast Asian indicine ancestry
Source: PeerJ. 2015 Oct 27;3:e1318. doi: 10.7717/peerj.1318 (PMC4627918; doi:10.7717/peerj.1318)
Supplement: Dataset S2 — The Q values inferred by ADMIXTURE for each modeled K are shown for each individual, which are labeled according to breed information. The data are organized into three folders, each of which represents the ADMIXTURE experiments described in Fig. S5. [file peerj-03-1318-s007.zip › SupplementDataS7/28experiments/experiment_13/18.Q]

0.000010 0.000010 0.000010 0.000010 0.999830 0.000010 0.000010 0.000010 0.000010 0.000010 0.000010 0.000010 0.000010 0.000010 0.000010 0.000010 0.000010 0.000010
0.000010 0.000010 0.000012 0.000010 0.999828 0.000010 0.000010 0.000010 0.000010 0.000010 0.000010 0.000010 0.000010 0.000010 0.000010 0.000010 0.000010 0.000010
0.000010 0.000010 0.000010 0.000010 0.999830 0.000010 0.000010 0.000010 0.000010 0.000010 0.000010 0.000010 0.000010 0.000010 0.000010 0.000010 0.000010 0.000010
0.000010 0.000010 0.000010 0.000010 0.999830 0.000010 0.000010 0.000010 0.000010 0.000010 0.000010 0.000010 0.000010 0.000010 0.000010 0.000010 0.000010 0.000010
0.000010 0.000010 0.000010 0.000010 0.999830 0.000010 0.000010 0.000010 0.000010 0.000010 0.000010 0.000010 0.000010 0.000010 0.000010 0.000010 0.000010 0.000010
0.000010 0.000010 0.000010 0.000010 0.999830 0.000010 0.000010 0.000010 0.000010 0.000010 0.000010 0.000010 0.000010 0.000010 0.000010 0.000010 0.000010 0.000010
0.000010 0.000010 0.000010 0.000010 0.999830 0.000010 0.000010 0.000010 0.000010 0.000010 0.000010 0.000010 0.000010 0.000010 0.000010 0.000010 0.000010 0.000010
0.000010 0.000010 0.000010 0.000010 0.999830 0.000010 0.000010 0.000010 0.000010 0.000010 0.000010 0.000010 0.000010 0.000010 0.000010 0.000010 0.000010 0.000010
0.000010 0.000010 0.000010 0.000010 0.000010 0.000010 0.000010 0.000010 0.999830 0.000010 0.000010 0.000010 0.000010 0.000010 0.000010 0.000010 0.000010 0.000010
0.000010 0.000010 0.000010 0.000010 0.000010 0.000010 0.000010 0.000010 0.999830 0.000010 0.000010 0.000010 0.000010 0.000010 0.000010 0.000010 0.000010 0.000010
0.028998 0.000010 0.026731 0.083800 0.000010 0.000010 0.000162 0.000010 0.020026 0.000010 0.000010 0.000010 0.121234 0.029509 0.000010 0.000010 0.689440 0.000010
0.000010 0.000010 0.000010 0.000010 0.000010 0.000010 0.000010 0.000010 0.000010 0.000010 0.000010 0.000010 0.000010 0.000010 0.000010 0.000010 0.999830 0.000010
0.000010 0.000010 0.000010 0.000010 0.000010 0.000010 0.000010 0.000010 0.000010 0.000010 0.000010 0.000010 0.000010 0.000010 0.000010 0.000010 0.999830 0.000010
0.000010 0.000010 0.000010 0.000010 0.000010 0.000010 0.000010 0.000010 0.000010 0.000010 0.000010 0.000010 0.000010 0.000010 0.000010 0.000010 0.999830 0.000010
0.000010 0.000010 0.000010 0.000010 0.000010 0.000010 0.000010 0.000010 0.000010 0.000010 0.000010 0.000010 0.000010 0.000010 0.000010 0.000010 0.999830 0.000010
0.004067 0.000010 0.000010 0.014745 0.000010 0.000010 0.000010 0.000010 0.042756 0.000010 0.000010 0.072446 0.000010 0.000010 0.000010 0.000010 0.865857 0.000010
0.000010 0.000010 0.000010 0.000010 0.000010 0.000010 0.000010 0.000010 0.000010 0.000010 0.000010 0.000010 0.000010 0.000010 0.000010 0.000010 0.999830 0.000010
0.000010 0.000010 0.000010 0.000010 0.014122 0.061711 0.000010 0.000010 0.000010 0.000010 0.000010 0.008755 0.000010 0.000010 0.000010 0.000010 0.915272 0.000010
0.000010 0.000010 0.000010 0.000010 0.000010 0.000010 0.000010 0.000010 0.000010 0.000010 0.000010 0.000010 0.000010 0.000010 0.000010 0.000010 0.999830 0.000010
0.000010 0.000010 0.000010 0.000010 0.000010 0.000010 0.000010 0.000010 0.000010 0.000010 0.000010 0.000010 0.000010 0.000010 0.000010 0.000010 0.999830 0.000010
0.000010 0.000010 0.000010 0.000010 0.000010 0.000010 0.000010 0.000010 0.000010 0.000010 0.000010 0.000010 0.000010 0.000010 0.000010 0.000010 0.999830 0.000010
0.000010 0.000010 0.008744 0.000010 0.000010 0.000010 0.003902 0.000010 0.000010 0.000010 0.000010 0.000010 0.000010 0.000010 0.000010 0.000010 0.987204 0.000010
0.000010 0.000010 0.000010 0.000010 0.000010 0.000010 0.000010 0.000010 0.000010 0.000010 0.000010 0.000010 0.000010 0.000010 0.000010 0.000010 0.999830 0.000010
0.000010 0.000010 0.000010 0.000010 0.000010 0.000010 0.000010 0.000010 0.000010 0.000010 0.000010 0.000010 0.000010 0.000010 0.000010 0.000010 0.999830 0.000010
0.000010 0.040025 0.036103 0.002929 0.000010 0.013503 0.008270 0.000010 0.041822 0.000010 0.000010 0.000010 0.112128 0.020877 0.001725 0.000010 0.722538 0.000010
0.000010 0.000010 0.000010 0.000010 0.000010 0.000010 0.000010 0.000010 0.000010 0.000010 0.000010 0.000010 0.000010 0.000010 0.000010 0.000010 0.999830 0.000010
0.000010 0.000010 0.000010 0.000010 0.000010 0.000010 0.000010 0.000010 0.000010 0.000010 0.000010 0.000010 0.000010 0.000010 0.000010 0.000010 0.999830 0.000010
0.000010 0.000010 0.000010 0.000010 0.000010 0.000010 0.000010 0.000010 0.000010 0.000010 0.000010 0.000010 0.000010 0.000010 0.000010 0.000010 0.999830 0.000010
0.000010 0.000010 0.000010 0.000010 0.000010 0.000010 0.000010 0.000010 0.000010 0.000010 0.000010 0.000010 0.000010 0.000010 0.000010 0.000010 0.999830 0.000010
0.000010 0.000010 0.000010 0.000010 0.000010 0.000010 0.000010 0.000010 0.000010 0.000010 0.000010 0.000010 0.000010 0.000010 0.000010 0.000010 0.999830 0.000010
0.050406 0.043682 0.041247 0.282478 0.000010 0.080003 0.000010 0.016027 0.064098 0.000010 0.013867 0.060964 0.300822 0.011466 0.006182 0.001587 0.018610 0.008532
0.022458 0.000010 0.042928 0.388790 0.008843 0.137394 0.000386 0.028981 0.037692 0.000010 0.016696 0.110174 0.076858 0.041986 0.000010 0.000010 0.066909 0.019865
0.000010 0.000010 0.067832 0.093885 0.002781 0.627687 0.001096 0.000010 0.021561 0.000636 0.000010 0.020327 0.064381 0.000010 0.000010 0.000010 0.050635 0.049109
0.000010 0.000010 0.000010 0.000010 0.000010 0.999830 0.000010 0.000010 0.000010 0.000010 0.000010 0.000010 0.000010 0.000010 0.000010 0.000010 0.000010 0.000010
0.000010 0.000010 0.000010 0.000010 0.000010 0.999830 0.000010 0.000010 0.000010 0.000010 0.000010 0.000010 0.000010 0.000010 0.000010 0.000010 0.000010 0.000010
0.000010 0.000010 0.047257 0.127004 0.007671 0.666403 0.000010 0.000010 0.019753 0.000010 0.000010 0.069171 0.025027 0.011117 0.000010 0.000010 0.026507 0.000010
0.000010 0.000010 0.030454 0.323970 0.021238 0.303887 0.009778 0.000010 0.023846 0.000010 0.000010 0.000010 0.222987 0.001039 0.000570 0.000010 0.048078 0.014083
0.000010 0.000010 0.000010 0.000010 0.000010 0.999830 0.000010 0.000010 0.000010 0.000010 0.000010 0.000010 0.000010 0.000010 0.000010 0.000010 0.000010 0.000010
0.016079 0.010570 0.000010 0.074193 0.017854 0.639207 0.000010 0.047147 0.000010 0.025922 0.020865 0.035176 0.048039 0.000010 0.020098 0.000010 0.038831 0.005968
0.000010 0.007337 0.009799 0.048103 0.000010 0.569196 0.000010 0.086512 0.025910 0.038622 0.048686 0.040765 0.096227 0.000010 0.005414 0.000010 0.000010 0.023370
0.000010 0.000010 0.035682 0.215963 0.000010 0.528620 0.009670 0.060119 0.077194 0.007832 0.038728 0.000010 0.000010 0.000010 0.000010 0.000010 0.025296 0.000814
0.000010 0.000010 0.000010 0.000010 0.000010 0.999830 0.000010 0.000010 0.000010 0.000010 0.000010 0.000010 0.000010 0.000010 0.000010 0.000010 0.000010 0.000010
0.017396 0.000010 0.045351 0.370807 0.008436 0.159085 0.000010 0.023484 0.042750 0.009897 0.000010 0.059375 0.190898 0.017687 0.000010 0.000010 0.054774 0.000010
0.000010 0.000010 0.000010 0.087290 0.000010 0.861276 0.015317 0.000010 0.000010 0.000010 0.000010 0.000010 0.000010 0.000010 0.000010 0.000010 0.035978 0.000010
0.000010 0.008715 0.045316 0.357811 0.000010 0.303305 0.013462 0.030823 0.057874 0.000010 0.018874 0.026076 0.057064 0.045473 0.000010 0.000010 0.005395 0.029764
0.000010 0.031573 0.053828 0.232758 0.000010 0.422099 0.015541 0.054333 0.000010 0.038656 0.017002 0.043661 0.060939 0.020937 0.000010 0.000010 0.008614 0.000010
0.000010 0.048186 0.022246 0.298006 0.000010 0.460047 0.000010 0.036367 0.048233 0.000010 0.021430 0.026794 0.000010 0.013602 0.000010 0.000010 0.000010 0.025010
0.000010 0.000010 0.003790 0.011221 0.000010 0.984273 0.000010 0.000010 0.000010 0.000010 0.000010 0.000575 0.000010 0.000010 0.000010 0.000010 0.000010 0.000010
0.000010 0.000010 0.000010 0.000010 0.000010 0.999830 0.000010 0.000010 0.000010 0.000010 0.000010 0.000010 0.000010 0.000010 0.000010 0.000010 0.000010 0.000010
0.000010 0.000010 0.000010 0.000010 0.000010 0.999830 0.000010 0.000010 0.000010 0.000010 0.000010 0.000010 0.000010 0.000010 0.000010 0.000010 0.000010 0.000010
0.000010 0.000010 0.000010 0.999830 0.000010 0.000010 0.000010 0.000010 0.000010 0.000010 0.000010 0.000010 0.000010 0.000010 0.000010 0.000010 0.000010 0.000010
0.000010 0.000010 0.000010 0.999830 0.000010 0.000010 0.000010 0.000010 0.000010 0.000010 0.000010 0.000010 0.000010 0.000010 0.000010 0.000010 0.000010 0.000010
0.000010 0.000010 0.000010 0.999830 0.000010 0.000010 0.000010 0.000010 0.000010 0.000010 0.000010 0.000010 0.000010 0.000010 0.000010 0.000010 0.000010 0.000010
0.000010 0.000010 0.000010 0.999830 0.000010 0.000010 0.000010 0.000010 0.000010 0.000010 0.000010 0.000010 0.000010 0.000010 0.000010 0.000010 0.000010 0.000010
0.000010 0.000010 0.000010 0.999830 0.000010 0.000010 0.000010 0.000010 0.000010 0.000010 0.000010 0.000010 0.000010 0.000010 0.000010 0.000010 0.000010 0.000010
0.000010 0.000010 0.000010 0.999830 0.000010 0.000010 0.000010 0.000010 0.000010 0.000010 0.000010 0.000010 0.000010 0.000010 0.000010 0.000010 0.000010 0.000010
0.000010 0.000010 0.000010 0.999830 0.000010 0.000010 0.000010 0.000010 0.000010 0.000010 0.000010 0.000010 0.000010 0.000010 0.000010 0.000010 0.000010 0.000010
0.000010 0.000010 0.000010 0.999830 0.000010 0.000010 0.000010 0.000010 0.000010 0.000010 0.000010 0.000010 0.000010 0.000010 0.000010 0.000010 0.000010 0.000010
0.000010 0.000010 0.000010 0.973543 0.002015 0.000010 0.000010 0.000010 0.003671 0.000010 0.000010 0.000010 0.000010 0.000010 0.000010 0.000010 0.020630 0.000010
0.000010 0.000010 0.000010 0.999830 0.000010 0.000010 0.000010 0.000010 0.000010 0.000010 0.000010 0.000010 0.000010 0.000010 0.000010 0.000010 0.000010 0.000010
0.000010 0.000010 0.000010 0.999830 0.000010 0.000010 0.000010 0.000010 0.000010 0.000010 0.000010 0.000010 0.000010 0.000010 0.000010 0.000010 0.000010 0.000010
0.000010 0.000010 0.000010 0.999830 0.000010 0.000010 0.000010 0.000010 0.000010 0.000010 0.000010 0.000010 0.000010 0.000010 0.000010 0.000010 0.000010 0.000010
0.000010 0.000010 0.000010 0.999830 0.000010 0.000010 0.000010 0.000010 0.000010 0.000010 0.000010 0.000010 0.000010 0.000010 0.000010 0.000010 0.000010 0.000010
0.000010 0.000010 0.000010 0.999830 0.000010 0.000010 0.000010 0.000010 0.000010 0.000010 0.000010 0.000010 0.000010 0.000010 0.000010 0.000010 0.000010 0.000010
0.000010 0.000010 0.000010 0.999830 0.000010 0.000010 0.000010 0.000010 0.000010 0.000010 0.000010 0.000010 0.000010 0.000010 0.000010 0.000010 0.000010 0.000010
0.000010 0.000010 0.000010 0.999830 0.000010 0.000010 0.000010 0.000010 0.000010 0.000010 0.000010 0.000010 0.000010 0.000010 0.000010 0.000010 0.000010 0.000010
0.000010 0.000010 0.000010 0.999830 0.000010 0.000010 0.000010 0.000010 0.000010 0.000010 0.000010 0.000010 0.000010 0.000010 0.000010 0.000010 0.000010 0.000010
0.000010 0.000010 0.020298 0.979542 0.000010 0.000010 0.000010 0.000010 0.000010 0.000010 0.000010 0.000010 0.000010 0.000010 0.000010 0.000010 0.000010 0.000010
0.000010 0.000010 0.000010 0.999830 0.000010 0.000010 0.000010 0.000010 0.000010 0.000010 0.000010 0.000010 0.000010 0.000010 0.000010 0.000010 0.000010 0.000010
0.000010 0.000010 0.000010 0.999830 0.000010 0.000010 0.000010 0.000010 0.000010 0.000010 0.000010 0.000010 0.000010 0.000010 0.000010 0.000010 0.000010 0.000010
0.000010 0.000010 0.000010 0.000010 0.000010 0.000010 0.000010 0.000010 0.000010 0.000010 0.000010 0.000010 0.000010 0.000010 0.000010 0.000010 0.000010 0.999830
0.000010 0.000010 0.000010 0.000010 0.000010 0.000010 0.000010 0.000010 0.000010 0.000010 0.000010 0.000010 0.000010 0.000010 0.000010 0.000010 0.000010 0.999830
0.000010 0.000010 0.000010 0.000010 0.000011 0.000010 0.000010 0.000010 0.000010 0.000010 0.000010 0.000010 0.000010 0.000010 0.000010 0.000010 0.000010 0.999829
0.000010 0.000010 0.000010 0.000010 0.000010 0.000010 0.000010 0.000010 0.000010 0.000010 0.000010 0.000010 0.000010 0.000010 0.000010 0.000010 0.000010 0.999830
0.000010 0.000010 0.000010 0.000010 0.000010 0.000010 0.000010 0.000010 0.000010 0.000010 0.000010 0.000010 0.000010 0.000010 0.000010 0.000010 0.000010 0.999830
0.000010 0.000010 0.000010 0.000010 0.000010 0.000010 0.000010 0.000010 0.000010 0.000010 0.000010 0.000010 0.000010 0.000010 0.000010 0.000010 0.000010 0.999830
0.000010 0.000010 0.000010 0.024661 0.000010 0.000010 0.000010 0.000010 0.000010 0.000010 0.000010 0.029388 0.000010 0.004250 0.000010 0.000010 0.013017 0.928554
0.000010 0.000010 0.000010 0.000010 0.000010 0.000010 0.000010 0.000010 0.000010 0.000010 0.000010 0.000010 0.000010 0.000010 0.000010 0.000010 0.000010 0.999830
0.000010 0.000010 0.000010 0.000010 0.000010 0.000010 0.000010 0.000010 0.000010 0.000010 0.000010 0.000010 0.000010 0.000010 0.000010 0.000010 0.000010 0.999830
0.000014 0.000010 0.000010 0.000010 0.000010 0.000010 0.000010 0.000010 0.000010 0.000010 0.000010 0.000010 0.000010 0.000010 0.000011 0.000010 0.000010 0.999824
0.116150 0.008848 0.025279 0.038485 0.028707 0.000010 0.024071 0.000010 0.000010 0.005839 0.000010 0.113451 0.446114 0.077853 0.022034 0.000010 0.021298 0.071819
0.887922 0.000010 0.000010 0.000010 0.000010 0.000010 0.023135 0.000010 0.060233 0.000010 0.000010 0.000010 0.028570 0.000010 0.000010 0.000010 0.000010 0.000010
0.906901 0.000010 0.000010 0.000010 0.000010 0.000010 0.092939 0.000010 0.000010 0.000010 0.000010 0.000010 0.000010 0.000010 0.000010 0.000010 0.000010 0.000010
0.805902 0.000010 0.000010 0.000010 0.000010 0.000010 0.193938 0.000010 0.000010 0.000010 0.000010 0.000010 0.000010 0.000010 0.000010 0.000010 0.000010 0.000010
0.939135 0.000010 0.000010 0.000010 0.000010 0.000010 0.060705 0.000010 0.000010 0.000010 0.000010 0.000010 0.000010 0.000010 0.000010 0.000010 0.000010 0.000010
0.792461 0.000010 0.009469 0.044350 0.000010 0.000010 0.065851 0.000010 0.007424 0.000010 0.000010 0.000010 0.059690 0.000010 0.000010 0.000010 0.000010 0.020645
0.999830 0.000010 0.000010 0.000010 0.000010 0.000010 0.000010 0.000010 0.000010 0.000010 0.000010 0.000010 0.000010 0.000010 0.000010 0.000010 0.000010 0.000010
0.787205 0.000010 0.000010 0.015114 0.008055 0.000010 0.057241 0.000010 0.000010 0.000010 0.000010 0.084979 0.000012 0.000010 0.000010 0.000010 0.000010 0.047284
0.902781 0.000010 0.000010 0.000010 0.007157 0.000010 0.028864 0.000010 0.038681 0.000010 0.000010 0.000010 0.000010 0.022388 0.000010 0.000010 0.000010 0.000010
0.821695 0.000010 0.000010 0.000010 0.000010 0.000010 0.085423 0.000010 0.041066 0.000010 0.000010 0.000010 0.000010 0.051676 0.000010 0.000010 0.000010 0.000010
0.751531 0.000010 0.000010 0.016003 0.000010 0.000010 0.109352 0.000010 0.000010 0.000010 0.000010 0.102496 0.020488 0.000010 0.000010 0.000010 0.000010 0.000010
0.999830 0.000010 0.000010 0.000010 0.000010 0.000010 0.000010 0.000010 0.000010 0.000010 0.000010 0.000010 0.000010 0.000010 0.000010 0.000010 0.000010 0.000010
0.999830 0.000010 0.000010 0.000010 0.000010 0.000010 0.000010 0.000010 0.000010 0.000010 0.000010 0.000010 0.000010 0.000010 0.000010 0.000010 0.000010 0.000010
0.510739 0.000010 0.000010 0.000010 0.000010 0.000010 0.489101 0.000010 0.000010 0.000010 0.000010 0.000010 0.000010 0.000010 0.000010 0.000010 0.000010 0.000010
0.000010 0.000010 0.000010 0.000010 0.000010 0.000010 0.999830 0.000010 0.000010 0.000010 0.000010 0.000010 0.000010 0.000010 0.000010 0.000010 0.000010 0.000010
0.734224 0.000010 0.000010 0.000010 0.000010 0.000010 0.000010 0.000010 0.000010 0.000010 0.000010 0.000010 0.232462 0.025768 0.000010 0.000010 0.000010 0.007405
0.999830 0.000010 0.000010 0.000010 0.000010 0.000010 0.000010 0.000010 0.000010 0.000010 0.000010 0.000010 0.000010 0.000010 0.000010 0.000010 0.000010 0.000010
0.958238 0.000010 0.000010 0.000010 0.000010 0.000010 0.041602 0.000010 0.000010 0.000010 0.000010 0.000010 0.000010 0.000010 0.000010 0.000010 0.000010 0.000010
0.019484 0.026563 0.011956 0.000010 0.001945 0.000010 0.006516 0.033701 0.045062 0.055647 0.012677 0.070902 0.639342 0.029692 0.029095 0.000010 0.000010 0.017380
0.999830 0.000010 0.000010 0.000010 0.000010 0.000010 0.000010 0.000010 0.000010 0.000010 0.000010 0.000010 0.000010 0.000010 0.000010 0.000010 0.000010 0.000010
0.058089 0.016080 0.039096 0.053173 0.002485 0.031851 0.000010 0.055014 0.019806 0.069562 0.035862 0.072176 0.466969 0.014482 0.012870 0.000010 0.030413 0.022051
0.000010 0.000010 0.000010 0.000010 0.000010 0.000010 0.999830 0.000010 0.000010 0.000010 0.000010 0.000010 0.000010 0.000010 0.000010 0.000010 0.000010 0.000010
0.969552 0.000010 0.000010 0.000010 0.000010 0.000010 0.030288 0.000010 0.000010 0.000010 0.000010 0.000010 0.000010 0.000010 0.000010 0.000010 0.000010 0.000010
0.006783 0.011471 0.000010 0.020210 0.000010 0.032824 0.022223 0.041732 0.119339 0.076328 0.023183 0.000010 0.623512 0.000010 0.005030 0.000010 0.014354 0.002963
0.990034 0.000010 0.000010 0.000010 0.000010 0.000010 0.000010 0.000010 0.000010 0.000010 0.000010 0.000010 0.000010 0.009806 0.000010 0.000010 0.000010 0.000010
0.000010 0.020771 0.003486 0.000010 0.000010 0.000010 0.003999 0.116053 0.073848 0.133290 0.046390 0.000010 0.585325 0.015837 0.000010 0.000922 0.000010 0.000010
0.005184 0.000010 0.000010 0.000010 0.001131 0.011381 0.000010 0.151212 0.000010 0.163476 0.000010 0.000010 0.667496 0.000010 0.000010 0.000010 0.000010 0.000010
0.000010 0.000010 0.000010 0.000010 0.000010 0.023226 0.000014 0.148026 0.000010 0.164852 0.009925 0.000010 0.653837 0.000010 0.000010 0.000010 0.000010 0.000010
0.000010 0.983886 0.000010 0.000010 0.015954 0.000010 0.000010 0.000010 0.000010 0.000010 0.000010 0.000010 0.000010 0.000010 0.000010 0.000010 0.000010 0.000010
0.068681 0.196666 0.016142 0.046424 0.007858 0.000010 0.000010 0.000010 0.007466 0.000010 0.000010 0.104581 0.473566 0.020580 0.000010 0.000010 0.000010 0.057956
0.001655 0.230956 0.005727 0.006414 0.020180 0.000010 0.006624 0.000010 0.047599 0.000010 0.000010 0.090549 0.547413 0.034384 0.000010 0.000010 0.008430 0.000010
0.000010 0.999830 0.000010 0.000010 0.000010 0.000010 0.000010 0.000010 0.000010 0.000010 0.000010 0.000010 0.000010 0.000010 0.000010 0.000010 0.000010 0.000010
0.000010 0.999830 0.000010 0.000010 0.000010 0.000010 0.000010 0.000010 0.000010 0.000010 0.000010 0.000010 0.000010 0.000010 0.000010 0.000010 0.000010 0.000010
0.005545 0.261860 0.030012 0.036574 0.016366 0.000010 0.001815 0.000010 0.020082 0.000010 0.000010 0.048111 0.519247 0.030881 0.000010 0.000010 0.029438 0.000010
0.000010 0.880139 0.000010 0.000010 0.000010 0.000010 0.000010 0.000010 0.119701 0.000010 0.000010 0.000010 0.000010 0.000010 0.000010 0.000010 0.000010 0.000010
0.000010 0.999830 0.000010 0.000010 0.000010 0.000010 0.000010 0.000010 0.000010 0.000010 0.000010 0.000010 0.000010 0.000010 0.000010 0.000010 0.000010 0.000010
0.000010 0.999830 0.000010 0.000010 0.000010 0.000010 0.000010 0.000010 0.000010 0.000010 0.000010 0.000010 0.000010 0.000010 0.000010 0.000010 0.000010 0.000010
0.013175 0.765148 0.034960 0.000010 0.012406 0.000010 0.000010 0.000010 0.000010 0.000010 0.000010 0.071975 0.063003 0.019516 0.000010 0.000010 0.000010 0.019716
0.000010 0.000010 0.530949 0.071451 0.000010 0.000010 0.023523 0.000010 0.000010 0.000010 0.000010 0.161359 0.163786 0.013842 0.000010 0.000010 0.000010 0.034981
0.000010 0.000010 0.999830 0.000010 0.000010 0.000010 0.000010 0.000010 0.000010 0.000010 0.000010 0.000010 0.000010 0.000010 0.000010 0.000010 0.000010 0.000010
0.000010 0.000010 0.291746 0.099549 0.017631 0.000010 0.022126 0.000010 0.047019 0.000010 0.000010 0.180124 0.273964 0.000010 0.000010 0.000010 0.039765 0.027985
0.000010 0.000010 0.999828 0.000010 0.000010 0.000010 0.000010 0.000012 0.000010 0.000010 0.000010 0.000010 0.000010 0.000010 0.000010 0.000010 0.000010 0.000010
0.000010 0.000010 0.999830 0.000010 0.000010 0.000010 0.000010 0.000010 0.000010 0.000010 0.000010 0.000010 0.000010 0.000010 0.000010 0.000010 0.000010 0.000010
0.000010 0.000010 0.999830 0.000010 0.000010 0.000010 0.000010 0.000010 0.000010 0.000010 0.000010 0.000010 0.000010 0.000010 0.000010 0.000010 0.000010 0.000010
0.000010 0.000010 0.495124 0.078363 0.000010 0.000010 0.022366 0.000010 0.000010 0.000010 0.000010 0.139442 0.192158 0.000450 0.010335 0.000010 0.001444 0.060228
0.000010 0.000010 0.999830 0.000010 0.000010 0.000010 0.000010 0.000010 0.000010 0.000010 0.000010 0.000010 0.000010 0.000010 0.000010 0.000010 0.000010 0.000010
0.000010 0.000010 0.999830 0.000010 0.000010 0.000010 0.000010 0.000010 0.000010 0.000010 0.000010 0.000010 0.000010 0.000010 0.000010 0.000010 0.000010 0.000010
0.068155 0.000010 0.294897 0.094439 0.002612 0.000010 0.000010 0.000010 0.003007 0.009931 0.000010 0.123450 0.268897 0.040625 0.011001 0.000010 0.022808 0.060118
0.000010 0.000010 0.039555 0.000010 0.023650 0.000010 0.010005 0.000010 0.000010 0.000010 0.000010 0.018194 0.908467 0.000010 0.000010 0.000010 0.000010 0.000010
0.000010 0.000010 0.003320 0.000010 0.000010 0.000010 0.016411 0.000010 0.000010 0.000010 0.000010 0.000010 0.980021 0.000109 0.000010 0.000010 0.000010 0.000010
0.000010 0.000010 0.000010 0.000010 0.000010 0.000010 0.002963 0.000010 0.000010 0.000010 0.000010 0.039823 0.957064 0.000010 0.000010 0.000010 0.000010 0.000010
0.025152 0.000010 0.024897 0.016538 0.000010 0.000010 0.000010 0.000010 0.052486 0.000010 0.000010 0.031153 0.746594 0.000010 0.009463 0.000010 0.045108 0.048517
0.000010 0.000010 0.000010 0.000010 0.000010 0.000010 0.000010 0.000010 0.000010 0.000010 0.000010 0.000010 0.999830 0.000010 0.000010 0.000010 0.000010 0.000010
0.000010 0.000010 0.000010 0.000010 0.000010 0.000011 0.000010 0.000010 0.000010 0.000010 0.000010 0.000010 0.999829 0.000010 0.000010 0.000010 0.000010 0.000010
0.000010 0.000010 0.000010 0.000010 0.000718 0.000010 0.000010 0.000010 0.000010 0.000010 0.000010 0.086969 0.912163 0.000010 0.000010 0.000010 0.000010 0.000010
0.001278 0.020522 0.042824 0.010238 0.022192 0.000010 0.000010 0.000010 0.057423 0.000010 0.000010 0.109698 0.611031 0.015895 0.000010 0.003236 0.078797 0.026804
0.001282 0.000010 0.016284 0.038880 0.001455 0.000010 0.000010 0.000010 0.018345 0.005220 0.000010 0.049719 0.774073 0.033265 0.005243 0.000010 0.047806 0.008370
0.000010 0.011231 0.012444 0.006548 0.000010 0.000010 0.022771 0.000010 0.100981 0.000010 0.000010 0.089491 0.652813 0.000010 0.039902 0.000010 0.046773 0.016966
0.000010 0.000010 0.001732 0.000010 0.003578 0.000010 0.000010 0.000010 0.000010 0.000010 0.000010 0.000010 0.948123 0.014565 0.000010 0.000010 0.000010 0.031873
0.000010 0.000010 0.017988 0.000010 0.000010 0.000010 0.002102 0.000010 0.000010 0.000010 0.000010 0.000010 0.979519 0.000010 0.000010 0.000010 0.000010 0.000252
0.017912 0.000010 0.026492 0.059942 0.025187 0.000010 0.023430 0.000010 0.000010 0.016589 0.000010 0.069098 0.672342 0.005498 0.031226 0.000010 0.023617 0.028606
0.030507 0.000010 0.021085 0.037360 0.000010 0.000010 0.011406 0.000010 0.000499 0.000010 0.000010 0.060194 0.754376 0.029959 0.008284 0.000010 0.035897 0.010361
0.022530 0.000010 0.023970 0.000010 0.004462 0.000010 0.006717 0.034927 0.029205 0.056683 0.013983 0.092434 0.641066 0.037392 0.026845 0.000010 0.000010 0.009736
0.000010 0.000010 0.000010 0.000010 0.000010 0.000010 0.010477 0.000010 0.000010 0.000010 0.000010 0.000010 0.989363 0.000010 0.000010 0.000010 0.000010 0.000010
0.000010 0.000010 0.000010 0.000010 0.000010 0.000010 0.011700 0.000010 0.000010 0.000010 0.000010 0.000010 0.988140 0.000010 0.000010 0.000010 0.000010 0.000010
0.000010 0.000010 0.004508 0.000010 0.002258 0.000010 0.000010 0.000010 0.032316 0.000010 0.000010 0.000010 0.926222 0.034567 0.000010 0.000010 0.000010 0.000010
0.000010 0.000010 0.033306 0.000010 0.012890 0.000010 0.000010 0.000010 0.024322 0.000010 0.000010 0.006623 0.898162 0.024576 0.000010 0.000010 0.000010 0.000010
0.032532 0.038576 0.046635 0.055734 0.000010 0.000010 0.013394 0.000010 0.039882 0.028758 0.000010 0.101392 0.585628 0.022512 0.002709 0.000010 0.019774 0.012425
0.002936 0.000010 0.025793 0.076697 0.017624 0.000010 0.016210 0.000010 0.015409 0.007006 0.000010 0.063118 0.667934 0.019417 0.018739 0.000010 0.038409 0.030658
0.037403 0.024142 0.000010 0.032764 0.021271 0.000010 0.018549 0.000010 0.000010 0.000010 0.000010 0.080087 0.694451 0.019127 0.000010 0.000010 0.033478 0.038647
0.000010 0.000010 0.000010 0.000010 0.000010 0.000010 0.000010 0.000010 0.000010 0.000010 0.000010 0.999830 0.000010 0.000010 0.000010 0.000010 0.000010 0.000010
0.000010 0.000010 0.000010 0.000010 0.000010 0.000010 0.000010 0.000010 0.000010 0.000010 0.000010 0.999830 0.000010 0.000010 0.000010 0.000010 0.000010 0.000010
0.000010 0.000010 0.000010 0.000010 0.000010 0.000010 0.000010 0.000010 0.000010 0.000010 0.000010 0.999830 0.000010 0.000010 0.000010 0.000010 0.000010 0.000010
0.000010 0.000010 0.000010 0.000010 0.000010 0.000010 0.000010 0.000010 0.000010 0.000010 0.000010 0.999830 0.000010 0.000010 0.000010 0.000010 0.000010 0.000010
0.000010 0.000010 0.000010 0.000010 0.000010 0.000010 0.000010 0.083128 0.000010 0.000010 0.024889 0.891833 0.000010 0.000010 0.000010 0.000010 0.000010 0.000010
0.000010 0.000010 0.000010 0.000010 0.000010 0.000010 0.000010 0.000010 0.000010 0.000010 0.000010 0.999830 0.000010 0.000010 0.000010 0.000010 0.000010 0.000010
0.046666 0.000010 0.036144 0.070163 0.023198 0.070374 0.000010 0.078467 0.000010 0.017481 0.021651 0.043648 0.543799 0.006839 0.000010 0.000010 0.000010 0.041510
0.044772 0.000010 0.074197 0.111783 0.012842 0.000010 0.000010 0.000010 0.034475 0.000010 0.000010 0.200812 0.416330 0.000805 0.033978 0.000010 0.016838 0.053099
0.000010 0.000010 0.000010 0.000010 0.000010 0.000010 0.000010 0.000010 0.000010 0.000010 0.000010 0.999830 0.000010 0.000010 0.000010 0.000010 0.000010 0.000010
0.000012 0.000010 0.077643 0.132676 0.013450 0.000010 0.009311 0.000010 0.032280 0.009454 0.000010 0.214305 0.399397 0.003505 0.010319 0.019789 0.058503 0.019316
0.000010 0.000010 0.010643 0.000010 0.000010 0.000010 0.000010 0.000010 0.000010 0.000010 0.000010 0.989197 0.000010 0.000010 0.000010 0.000010 0.000010 0.000010
0.000010 0.000010 0.000010 0.000010 0.000010 0.000010 0.000010 0.000010 0.000010 0.000010 0.000010 0.999830 0.000010 0.000010 0.000010 0.000010 0.000010 0.000010
0.031248 0.000010 0.017004 0.095726 0.000010 0.000010 0.000010 0.000010 0.034831 0.000010 0.000010 0.000010 0.809186 0.011886 0.000010 0.000010 0.000010 0.000010
0.054303 0.000010 0.023990 0.102565 0.000010 0.000010 0.009929 0.000010 0.061510 0.000010 0.000010 0.012305 0.714478 0.002464 0.000010 0.000010 0.000010 0.018366
0.053513 0.006791 0.038366 0.097138 0.008018 0.000010 0.000010 0.000010 0.030959 0.000010 0.000010 0.000010 0.722477 0.024652 0.016037 0.000010 0.000010 0.001969
0.044568 0.000010 0.016272 0.121848 0.000010 0.000010 0.000010 0.000010 0.000010 0.000010 0.000010 0.000010 0.804069 0.006792 0.000010 0.000010 0.000010 0.006331
0.091457 0.000010 0.019146 0.112218 0.008156 0.000010 0.000010 0.000010 0.034237 0.000010 0.000010 0.060904 0.609241 0.009245 0.000010 0.000010 0.035551 0.019765
0.829923 0.000010 0.000010 0.103393 0.020840 0.000010 0.000010 0.000010 0.018842 0.000010 0.000010 0.000010 0.000010 0.006350 0.007479 0.000010 0.000010 0.013062
0.993870 0.000010 0.000010 0.000010 0.005970 0.000010 0.000010 0.000010 0.000010 0.000010 0.000010 0.000010 0.000010 0.000010 0.000010 0.000010 0.000010 0.000010
0.053786 0.000010 0.050970 0.115749 0.017434 0.000010 0.016642 0.000010 0.024295 0.000010 0.000010 0.108602 0.539610 0.000010 0.000010 0.000010 0.050661 0.022172
0.451810 0.000010 0.000010 0.028300 0.000010 0.000010 0.000010 0.000010 0.445679 0.000010 0.000010 0.072007 0.000010 0.000010 0.000010 0.000010 0.000010 0.002074
0.000010 0.000010 0.000010 0.000010 0.337687 0.000010 0.000010 0.000010 0.662153 0.000010 0.000010 0.000010 0.000010 0.000010 0.000010 0.000010 0.000010 0.000010
0.011275 0.000010 0.000010 0.000010 0.000010 0.000010 0.016655 0.000010 0.000010 0.763573 0.000010 0.000010 0.127874 0.000010 0.000013 0.000010 0.000010 0.080489
0.000010 0.000010 0.000010 0.000010 0.000010 0.000010 0.000010 0.000010 0.000010 0.999830 0.000010 0.000010 0.000010 0.000010 0.000010 0.000010 0.000010 0.000010
0.411121 0.000010 0.014942 0.000010 0.002162 0.000010 0.000010 0.000010 0.000010 0.346665 0.000010 0.000010 0.175686 0.027946 0.000010 0.000010 0.000010 0.021367
0.000010 0.000010 0.000010 0.000010 0.000010 0.000010 0.000010 0.000010 0.000010 0.999830 0.000010 0.000010 0.000010 0.000010 0.000010 0.000010 0.000010 0.000010
0.000010 0.010521 0.000010 0.014657 0.000010 0.006312 0.006798 0.020442 0.108671 0.076084 0.000010 0.036714 0.639272 0.015963 0.013913 0.000010 0.009904 0.040697
0.009674 0.039973 0.000010 0.000010 0.001032 0.013193 0.002281 0.099148 0.000010 0.134609 0.035956 0.043707 0.599611 0.000010 0.020746 0.000010 0.000010 0.000010
0.055331 0.037780 0.032818 0.000010 0.003700 0.043056 0.007010 0.062632 0.017840 0.070352 0.013069 0.067197 0.506434 0.013828 0.026134 0.000011 0.000010 0.042787
0.000010 0.000010 0.000010 0.000010 0.000010 0.000010 0.000010 0.000010 0.000010 0.999830 0.000010 0.000010 0.000010 0.000010 0.000010 0.000010 0.000010 0.000010
0.049474 0.000010 0.000010 0.023939 0.000010 0.000010 0.000010 0.000010 0.000010 0.747994 0.000010 0.062587 0.058057 0.000010 0.000010 0.000010 0.035487 0.022353
0.000010 0.000010 0.000010 0.000010 0.000010 0.000010 0.000010 0.000010 0.000010 0.999830 0.000010 0.000010 0.000010 0.000010 0.000010 0.000010 0.000010 0.000010
0.059763 0.030730 0.026827 0.000010 0.000010 0.000010 0.004708 0.052611 0.002665 0.159885 0.018939 0.008534 0.571357 0.002973 0.042440 0.000010 0.001524 0.017005
0.000010 0.025551 0.015556 0.053947 0.000010 0.011024 0.013082 0.093463 0.027100 0.124371 0.034538 0.000010 0.585356 0.000010 0.000010 0.000010 0.000010 0.015944
0.004184 0.000010 0.059644 0.076852 0.013986 0.000010 0.000010 0.000010 0.136453 0.000010 0.000010 0.147668 0.444957 0.042439 0.029262 0.000010 0.015197 0.029288
0.084250 0.011912 0.052128 0.096925 0.029109 0.000010 0.000010 0.000010 0.086152 0.000010 0.000010 0.069567 0.401080 0.059617 0.039514 0.000010 0.009142 0.060543
0.000010 0.000010 0.000010 0.000010 0.000010 0.000010 0.000010 0.000010 0.000010 0.000010 0.000010 0.000010 0.000010 0.999830 0.000010 0.000010 0.000010 0.000010
0.000010 0.000010 0.000010 0.000010 0.000010 0.000010 0.000010 0.000010 0.000010 0.000010 0.000010 0.000010 0.000010 0.999830 0.000010 0.000010 0.000010 0.000010
0.108268 0.000010 0.023208 0.055178 0.018778 0.000010 0.001092 0.000010 0.098129 0.000010 0.000010 0.092055 0.431631 0.068194 0.012475 0.000010 0.054553 0.036378
0.000010 0.000010 0.000010 0.000010 0.000010 0.000010 0.000010 0.000010 0.000010 0.000010 0.000010 0.000010 0.000010 0.999830 0.000010 0.000010 0.000010 0.000010
0.000010 0.000010 0.000010 0.000010 0.000010 0.000010 0.000010 0.000010 0.000010 0.000010 0.000010 0.000010 0.000010 0.999830 0.000010 0.000010 0.000010 0.000010
0.055841 0.000010 0.005747 0.102947 0.035830 0.000010 0.000010 0.000010 0.038517 0.000010 0.000010 0.009660 0.343380 0.395039 0.000010 0.000010 0.000010 0.012949
0.773256 0.000010 0.000010 0.000010 0.000010 0.000010 0.000010 0.000010 0.226584 0.000010 0.000010 0.000010 0.000010 0.000010 0.000010 0.000010 0.000010 0.000010
0.000010 0.000010 0.000010 0.000010 0.612563 0.000010 0.000010 0.000010 0.387277 0.000010 0.000010 0.000010 0.000010 0.000010 0.000010 0.000010 0.000010 0.000010
0.064691 0.000010 0.000010 0.019019 0.000010 0.000010 0.000010 0.000010 0.023725 0.000010 0.000010 0.167534 0.651901 0.032595 0.000010 0.000010 0.000010 0.040424
0.032024 0.024683 0.024512 0.000010 0.008942 0.000010 0.018967 0.000010 0.033118 0.013775 0.000010 0.169751 0.587210 0.045649 0.000010 0.002421 0.000010 0.038887
0.049828 0.000010 0.005624 0.000010 0.015607 0.000010 0.025006 0.000010 0.012821 0.000010 0.000010 0.141402 0.673151 0.016403 0.000010 0.000010 0.000010 0.060068
0.091057 0.000010 0.011617 0.061756 0.019093 0.000010 0.000010 0.000010 0.029637 0.000010 0.000010 0.107579 0.594024 0.013900 0.003478 0.000010 0.013281 0.054508
0.050944 0.025282 0.023799 0.032859 0.011872 0.000010 0.025519 0.000010 0.019724 0.002815 0.000010 0.197832 0.516703 0.027156 0.000010 0.000010 0.021768 0.043678
0.000010 0.000010 0.000010 0.000010 0.000010 0.000010 0.000010 0.000010 0.000010 0.000010 0.000010 0.999830 0.000010 0.000010 0.000010 0.000010 0.000010 0.000010
0.000010 0.000010 0.000010 0.000010 0.000010 0.000010 0.000010 0.000010 0.000010 0.000010 0.000010 0.999830 0.000010 0.000010 0.000010 0.000010 0.000010 0.000010
0.011466 0.000010 0.030505 0.086165 0.009311 0.013957 0.014201 0.016393 0.038855 0.000010 0.000736 0.118854 0.594272 0.000010 0.019377 0.000781 0.016383 0.028714
0.000010 0.000010 0.000010 0.000010 0.000010 0.000010 0.000010 0.000010 0.000010 0.000010 0.000010 0.189355 0.791826 0.000010 0.000010 0.000010 0.000010 0.018669
0.000010 0.000010 0.008878 0.000010 0.003320 0.000010 0.000010 0.000010 0.000010 0.000010 0.000010 0.146589 0.810766 0.000010 0.000010 0.000010 0.000010 0.030317
0.000010 0.020177 0.000010 0.000010 0.007368 0.000010 0.010936 0.025109 0.000010 0.003093 0.000010 0.000010 0.933196 0.000010 0.000010 0.000010 0.000010 0.000010
0.038596 0.012892 0.009331 0.037931 0.025268 0.000010 0.019964 0.000010 0.055664 0.000010 0.000010 0.116991 0.611537 0.018780 0.000010 0.000010 0.020683 0.032302
0.056952 0.000010 0.018215 0.000728 0.015893 0.000010 0.009256 0.000010 0.000010 0.019298 0.000010 0.183716 0.634369 0.030949 0.000010 0.000010 0.000010 0.030544
0.000010 0.000010 0.000010 0.000010 0.000010 0.000010 0.000010 0.000010 0.000010 0.000010 0.000010 0.000010 0.999830 0.000010 0.000010 0.000010 0.000010 0.000010
0.000010 0.000010 0.000013 0.000010 0.000010 0.000010 0.000015 0.000010 0.000010 0.000010 0.000010 0.000015 0.999817 0.000010 0.000010 0.000010 0.000010 0.000010
0.069907 0.000301 0.000010 0.052978 0.002670 0.000010 0.009266 0.000010 0.034028 0.000010 0.000010 0.099292 0.701927 0.011092 0.000010 0.000010 0.018460 0.000010
0.018678 0.000010 0.007959 0.020562 0.000010 0.000010 0.001836 0.000010 0.000010 0.000010 0.000010 0.128538 0.750810 0.019567 0.000010 0.000010 0.020804 0.031156
0.032732 0.025904 0.007528 0.117171 0.006683 0.000010 0.033739 0.000010 0.017463 0.000010 0.000010 0.114409 0.580204 0.025784 0.002710 0.000010 0.026429 0.009195
0.103984 0.000010 0.025034 0.033793 0.017649 0.000010 0.000010 0.000010 0.000010 0.000010 0.000010 0.096257 0.684447 0.029625 0.000010 0.000010 0.002495 0.006625
0.049174 0.004437 0.000010 0.012234 0.020812 0.004574 0.000010 0.000010 0.000010 0.016577 0.000010 0.132010 0.630702 0.051339 0.000010 0.000010 0.028748 0.049321
0.002776 0.000010 0.000010 0.067821 0.002842 0.127266 0.012597 0.008881 0.052150 0.000010 0.000010 0.086304 0.272694 0.000010 0.236005 0.042944 0.053298 0.034372
0.013131 0.031760 0.023630 0.019195 0.008402 0.000010 0.000010 0.013037 0.020106 0.000010 0.025944 0.000010 0.001869 0.000010 0.803273 0.002773 0.000010 0.036819
0.055321 0.000010 0.008042 0.000010 0.003366 0.000010 0.000010 0.000010 0.000010 0.000010 0.000010 0.000010 0.000010 0.000010 0.933130 0.000010 0.000010 0.000010
0.000010 0.000010 0.000010 0.000010 0.014015 0.025093 0.000010 0.000010 0.000010 0.000010 0.000010 0.013052 0.145195 0.007464 0.775365 0.000010 0.000010 0.019707
0.000010 0.000010 0.000010 0.000010 0.000010 0.000010 0.006245 0.000010 0.000010 0.000010 0.000010 0.000010 0.000010 0.000010 0.993595 0.000010 0.000010 0.000010
0.000010 0.000010 0.000010 0.000010 0.000010 0.000010 0.000010 0.000010 0.000010 0.000010 0.000010 0.069974 0.000010 0.023932 0.881798 0.000010 0.014150 0.010015
0.000010 0.000010 0.000010 0.000010 0.002178 0.000010 0.017415 0.000010 0.000010 0.000010 0.000010 0.004730 0.000010 0.028038 0.884965 0.007764 0.000010 0.054800
0.000010 0.000010 0.000010 0.000010 0.000010 0.000010 0.002393 0.000010 0.029385 0.000010 0.000010 0.000010 0.000010 0.000010 0.968072 0.000010 0.000010 0.000010
0.000010 0.000010 0.000013 0.000013 0.014728 0.000010 0.000013 0.000010 0.000017 0.000019 0.000010 0.000010 0.000010 0.032058 0.895897 0.000010 0.000010 0.057153
0.000010 0.000010 0.000010 0.000010 0.004401 0.000010 0.000010 0.000010 0.000010 0.000010 0.000011 0.000010 0.000010 0.000010 0.995438 0.000010 0.000010 0.000010
0.000010 0.000010 0.000010 0.000010 0.000010 0.000010 0.003492 0.000010 0.000010 0.000010 0.000010 0.080287 0.000010 0.019738 0.867229 0.000010 0.001803 0.027332
0.000010 0.000010 0.010779 0.016534 0.000010 0.000010 0.025268 0.000010 0.000010 0.000010 0.000010 0.015696 0.082375 0.003411 0.800251 0.000010 0.038494 0.007102
0.015477 0.000010 0.037700 0.000010 0.000010 0.000010 0.000010 0.000010 0.000010 0.000010 0.000010 0.000010 0.000010 0.000010 0.930999 0.000010 0.000010 0.015684
0.000010 0.000010 0.000010 0.000010 0.000010 0.000010 0.000010 0.000010 0.000010 0.000010 0.000010 0.000010 0.000010 0.000010 0.999830 0.000010 0.000010 0.000010
0.000010 0.000010 0.000010 0.000010 0.000010 0.000010 0.000010 0.000010 0.000010 0.000010 0.000010 0.000010 0.000010 0.000010 0.999830 0.000010 0.000010 0.000010
0.000010 0.000010 0.000012 0.000010 0.000010 0.000010 0.000010 0.000010 0.000010 0.000013 0.000010 0.000010 0.000011 0.000010 0.999824 0.000010 0.000010 0.000010
0.000010 0.000010 0.000011 0.000010 0.000010 0.000010 0.000010 0.000010 0.000010 0.000010 0.000010 0.000010 0.000010 0.000010 0.999829 0.000010 0.000010 0.000010
0.000010 0.000010 0.000010 0.000010 0.000010 0.000010 0.000010 0.000010 0.000010 0.000010 0.000010 0.000010 0.000010 0.000010 0.999830 0.000010 0.000010 0.000010
0.000010 0.000010 0.000010 0.000010 0.000010 0.000010 0.000010 0.000010 0.000010 0.000010 0.000010 0.000010 0.000010 0.000010 0.999830 0.000010 0.000010 0.000010
0.000010 0.000010 0.000010 0.000010 0.000010 0.000010 0.000010 0.000010 0.000010 0.000010 0.000010 0.000010 0.000010 0.000010 0.000010 0.999830 0.000010 0.000010
0.000010 0.000010 0.000010 0.000010 0.000010 0.000010 0.000010 0.000010 0.000010 0.000010 0.000010 0.000010 0.000010 0.000010 0.000010 0.999830 0.000010 0.000010
0.000010 0.000010 0.000010 0.000010 0.000010 0.000010 0.000010 0.000010 0.000010 0.000010 0.000010 0.000010 0.000010 0.000010 0.000010 0.999830 0.000010 0.000010
0.000010 0.000010 0.000010 0.000010 0.000010 0.000010 0.000010 0.000010 0.000010 0.000010 0.000010 0.000010 0.000010 0.000010 0.000010 0.999830 0.000010 0.000010
0.000010 0.000010 0.000010 0.000010 0.000010 0.000010 0.000010 0.000010 0.000010 0.000010 0.000010 0.000010 0.000010 0.000010 0.000010 0.999830 0.000010 0.000010
0.000010 0.000010 0.000010 0.000010 0.000010 0.000010 0.000010 0.000010 0.000010 0.000010 0.000010 0.000010 0.000010 0.000010 0.000010 0.999830 0.000010 0.000010
0.000010 0.000010 0.000010 0.000010 0.000010 0.000010 0.000010 0.000010 0.000010 0.000010 0.000010 0.000010 0.000010 0.000010 0.000010 0.999830 0.000010 0.000010
0.027754 0.000010 0.019174 0.000010 0.000010 0.000010 0.009415 0.000010 0.000010 0.000010 0.000010 0.000010 0.118618 0.000010 0.001917 0.775536 0.047475 0.000010
0.000010 0.000010 0.038700 0.016146 0.007861 0.000010 0.000010 0.000010 0.042875 0.000010 0.000010 0.008917 0.168631 0.000010 0.021829 0.533092 0.128084 0.033785
0.003186 0.000010 0.000010 0.049792 0.000010 0.000010 0.000010 0.000010 0.009803 0.000010 0.000010 0.000010 0.080903 0.024708 0.013970 0.805397 0.012142 0.000010
0.000010 0.000010 0.000010 0.000010 0.002880 0.000010 0.000010 0.000010 0.003344 0.000010 0.000010 0.000010 0.173907 0.000010 0.020099 0.724503 0.075148 0.000010
0.000010 0.000010 0.000010 0.000010 0.000010 0.000010 0.000010 0.000010 0.000010 0.000010 0.000010 0.000010 0.000010 0.000010 0.000010 0.999830 0.000010 0.000010
0.000010 0.000010 0.000010 0.000010 0.000010 0.000010 0.000010 0.000010 0.000010 0.000010 0.000010 0.000010 0.000010 0.000010 0.000010 0.999830 0.000010 0.000010
0.065974 0.032091 0.004168 0.022204 0.000010 0.000010 0.003726 0.000010 0.000010 0.000010 0.000010 0.000010 0.062492 0.036283 0.001134 0.770719 0.001128 0.000010
0.000010 0.000010 0.026455 0.000010 0.020333 0.000010 0.021149 0.000010 0.000010 0.000010 0.000010 0.000010 0.015492 0.018293 0.000010 0.858852 0.000010 0.039315
0.015607 0.000010 0.005415 0.000010 0.000010 0.000010 0.006851 0.000010 0.000010 0.000010 0.000010 0.059496 0.000010 0.025003 0.065687 0.749289 0.056353 0.016209
0.000010 0.000010 0.000044 0.000010 0.000010 0.000010 0.000010 0.000010 0.000010 0.000010 0.000010 0.000010 0.486283 0.000010 0.000010 0.159066 0.337647 0.016829
0.000010 0.000010 0.000010 0.000010 0.000010 0.040489 0.000010 0.000010 0.000010 0.000010 0.000010 0.000010 0.426053 0.000010 0.010581 0.177650 0.345097 0.000010
0.007226 0.000010 0.000010 0.047094 0.013044 0.000010 0.000010 0.000010 0.028139 0.000010 0.000010 0.000010 0.343023 0.001552 0.030226 0.151337 0.352554 0.025725
0.017515 0.000010 0.020002 0.000010 0.000010 0.000010 0.013542 0.000010 0.000010 0.000010 0.000010 0.000010 0.385732 0.006430 0.000010 0.197793 0.343922 0.014964
0.000010 0.037424 0.025073 0.025922 0.000010 0.019926 0.009387 0.025916 0.007668 0.000010 0.006797 0.000010 0.322615 0.003967 0.002044 0.191437 0.321774 0.000010
0.032602 0.000010 0.012605 0.000010 0.000010 0.000010 0.000010 0.000010 0.000010 0.000010 0.223019 0.000010 0.019291 0.000010 0.023592 0.523320 0.153573 0.011897
0.000010 0.000010 0.000010 0.000010 0.000010 0.000014 0.000010 0.000010 0.000013 0.000010 0.999823 0.000010 0.000010 0.000010 0.000010 0.000010 0.000010 0.000010
0.000010 0.000010 0.000010 0.000010 0.000010 0.000010 0.000010 0.000012 0.000010 0.000010 0.999828 0.000010 0.000010 0.000010 0.000010 0.000010 0.000011 0.000010
0.000010 0.000010 0.000010 0.000010 0.000010 0.000012 0.000010 0.000010 0.000010 0.000010 0.999828 0.000010 0.000010 0.000010 0.000010 0.000010 0.000010 0.000010
0.000010 0.000010 0.000010 0.000010 0.000010 0.000010 0.000010 0.999830 0.000010 0.000010 0.000010 0.000010 0.000010 0.000010 0.000010 0.000010 0.000010 0.000010
0.000010 0.000010 0.000010 0.000010 0.000010 0.000010 0.000010 0.999830 0.000010 0.000010 0.000010 0.000010 0.000010 0.000010 0.000010 0.000010 0.000010 0.000010
0.006629 0.000010 0.000010 0.020322 0.000010 0.000010 0.014247 0.000010 0.035108 0.000010 0.002244 0.005754 0.364772 0.000010 0.034603 0.260295 0.255947 0.000010
0.000010 0.075593 0.000010 0.004730 0.000010 0.120973 0.008767 0.344730 0.049649 0.073554 0.151434 0.000010 0.000010 0.000010 0.007439 0.163050 0.000010 0.000010
0.033866 0.071168 0.000010 0.016529 0.005102 0.051810 0.000010 0.101527 0.026778 0.018114 0.031707 0.031481 0.051799 0.000010 0.058623 0.374007 0.105177 0.022282
0.000010 0.000010 0.000010 0.000010 0.000043 0.000010 0.012428 0.000010 0.000010 0.000010 0.000010 0.000010 0.357843 0.009404 0.009845 0.264261 0.335449 0.010628
0.006619 0.000010 0.000010 0.016759 0.000010 0.000010 0.000010 0.000010 0.000010 0.000010 0.000010 0.000010 0.397351 0.009850 0.005062 0.266527 0.297721 0.000010
0.000010 0.000010 0.034869 0.000010 0.001142 0.000010 0.000010 0.000010 0.000010 0.000010 0.000010 0.000010 0.510120 0.000010 0.020627 0.128464 0.304657 0.000010
0.000010 0.013623 0.024295 0.000010 0.010508 0.000010 0.000010 0.000010 0.000010 0.000010 0.000010 0.000010 0.535848 0.000010 0.008641 0.107512 0.299463 0.000010
0.000010 0.000010 0.000010 0.000010 0.011320 0.000010 0.008099 0.000010 0.000010 0.000010 0.000010 0.000010 0.440586 0.013905 0.000010 0.222745 0.293672 0.009564
0.000010 0.000010 0.000010 0.000010 0.000010 0.000010 0.003659 0.000010 0.000010 0.000010 0.000010 0.000010 0.409634 0.000010 0.009274 0.283921 0.293382 0.000010
