# Supplementary material for: Genetic analysis of Thai cattle reveals a Southeast Asian indicine ancestry
Source: PeerJ. 2015 Oct 27;3:e1318. doi: 10.7717/peerj.1318 (PMC4627918; doi:10.7717/peerj.1318)
Supplement: Dataset S2 — The Q values inferred by ADMIXTURE for each modeled K are shown for each individual, which are labeled according to breed information. The data are organized into three folders, each of which represents the ADMIXTURE experiments described in Fig. S5. [file peerj-03-1318-s007.zip › SupplementDataS7/28experiments/experiment_13/19.Q]

0.000010 0.000010 0.000010 0.000010 0.000010 0.000010 0.000010 0.000010 0.000010 0.000010 0.000010 0.000010 0.000010 0.000010 0.000010 0.000010 0.000010 0.000010 0.999820
0.000010 0.000010 0.000010 0.000010 0.000010 0.000010 0.000010 0.000010 0.000010 0.000010 0.000011 0.000010 0.000010 0.000010 0.000012 0.000010 0.000010 0.000010 0.999817
0.000010 0.000010 0.000010 0.000010 0.000010 0.000010 0.000010 0.000010 0.000010 0.000010 0.000010 0.000010 0.000010 0.000010 0.000010 0.000010 0.000010 0.000010 0.999820
0.000010 0.000010 0.000010 0.000010 0.000010 0.000010 0.000010 0.000010 0.000010 0.000010 0.000010 0.000010 0.000010 0.000010 0.000010 0.000010 0.000010 0.000010 0.999820
0.000010 0.000010 0.000010 0.000010 0.000010 0.000010 0.000010 0.000010 0.000010 0.000010 0.000010 0.000010 0.000012 0.000010 0.000010 0.000010 0.000010 0.000010 0.999818
0.000010 0.000010 0.000010 0.000010 0.000010 0.000010 0.000010 0.000010 0.000010 0.000010 0.000010 0.000010 0.000012 0.000010 0.000010 0.000010 0.000010 0.000010 0.999818
0.000010 0.000010 0.000010 0.000010 0.000010 0.000010 0.000010 0.000010 0.000010 0.000011 0.000010 0.000010 0.000010 0.000010 0.000010 0.000010 0.000010 0.000010 0.999819
0.000010 0.000010 0.000010 0.000010 0.000010 0.000010 0.000010 0.000010 0.000010 0.000010 0.000010 0.000010 0.000010 0.000010 0.000010 0.000010 0.000010 0.000010 0.999820
0.000010 0.000010 0.000010 0.000010 0.000010 0.000010 0.000010 0.000010 0.000010 0.000010 0.000010 0.000010 0.000010 0.000010 0.000010 0.000010 0.846465 0.000010 0.153365
0.000010 0.000010 0.000010 0.000010 0.000010 0.000010 0.000010 0.000010 0.000010 0.000010 0.000010 0.000010 0.000010 0.000010 0.000010 0.000010 0.857837 0.000010 0.141993
0.000010 0.000690 0.026992 0.066094 0.000010 0.000010 0.000010 0.000010 0.038119 0.000010 0.000010 0.088026 0.000010 0.031549 0.082048 0.000010 0.000010 0.666372 0.000010
0.000010 0.000010 0.000010 0.000010 0.000010 0.000010 0.000010 0.000010 0.000010 0.000010 0.000010 0.000010 0.000010 0.000010 0.000010 0.000010 0.000010 0.999820 0.000010
0.000010 0.000010 0.000010 0.000010 0.000010 0.000010 0.000010 0.000010 0.000010 0.000010 0.000010 0.000010 0.000010 0.000010 0.000010 0.000010 0.000010 0.999820 0.000010
0.000010 0.000010 0.000010 0.000010 0.000010 0.000010 0.000010 0.000010 0.000010 0.000010 0.000010 0.000010 0.000010 0.000010 0.000010 0.000010 0.000010 0.999820 0.000010
0.000010 0.000010 0.000010 0.000010 0.000010 0.000010 0.000010 0.000010 0.000010 0.000010 0.000010 0.000010 0.000010 0.000010 0.000010 0.000010 0.000010 0.999820 0.000010
0.000010 0.000010 0.000010 0.000010 0.000010 0.000010 0.000010 0.000010 0.000010 0.000010 0.000010 0.003943 0.000010 0.000010 0.000010 0.000010 0.138610 0.857287 0.000010
0.000010 0.000010 0.000010 0.000010 0.000010 0.000010 0.000010 0.000010 0.000010 0.000010 0.000010 0.000010 0.000010 0.000010 0.000010 0.000010 0.000010 0.999820 0.000010
0.000010 0.000010 0.000010 0.040372 0.000010 0.057157 0.000010 0.000010 0.000010 0.000010 0.000010 0.000010 0.000010 0.000010 0.000010 0.000010 0.000010 0.889377 0.012943
0.000010 0.000010 0.000010 0.000010 0.000010 0.000010 0.005523 0.000010 0.000010 0.000010 0.000010 0.000010 0.000010 0.000010 0.000010 0.000010 0.000010 0.994307 0.000010
0.000010 0.000010 0.000010 0.000010 0.000010 0.000010 0.000010 0.000010 0.000010 0.000010 0.000010 0.000010 0.000010 0.000010 0.000010 0.000010 0.000010 0.999820 0.000010
0.000010 0.000010 0.000010 0.000010 0.000010 0.000010 0.000010 0.000010 0.000010 0.000010 0.000010 0.000010 0.000010 0.000010 0.000010 0.000010 0.000010 0.999820 0.000010
0.000010 0.000010 0.000700 0.000010 0.000010 0.000010 0.000010 0.000010 0.000010 0.000010 0.000010 0.000010 0.000010 0.000010 0.000010 0.000010 0.000010 0.999130 0.000010
0.000010 0.000010 0.000010 0.000010 0.000010 0.000010 0.000010 0.000010 0.000010 0.000010 0.000010 0.000010 0.000010 0.000010 0.000010 0.000010 0.000010 0.999820 0.000010
0.000010 0.000010 0.000010 0.000010 0.000010 0.000010 0.000010 0.000010 0.000010 0.000010 0.000010 0.000010 0.000010 0.000010 0.000010 0.000010 0.000010 0.999820 0.000010
0.000010 0.037292 0.033459 0.127353 0.001798 0.010575 0.000010 0.007104 0.000010 0.000010 0.000010 0.011000 0.000010 0.023014 0.000010 0.000010 0.069681 0.678383 0.000260
0.000010 0.000010 0.000010 0.000010 0.000010 0.000010 0.000010 0.000010 0.000010 0.000010 0.000010 0.000010 0.000010 0.000010 0.000010 0.000010 0.000010 0.999820 0.000010
0.000010 0.000010 0.000010 0.000010 0.000010 0.000010 0.000010 0.000010 0.000010 0.000010 0.000010 0.000010 0.000010 0.000010 0.000010 0.000010 0.000010 0.999820 0.000010
0.000010 0.000010 0.000010 0.000010 0.000010 0.000010 0.000010 0.000010 0.000010 0.000010 0.000010 0.000010 0.000010 0.000010 0.000010 0.000010 0.000010 0.999820 0.000010
0.000010 0.000010 0.000010 0.000010 0.000010 0.000010 0.000010 0.000010 0.000010 0.000010 0.000010 0.000010 0.000010 0.000010 0.000010 0.000010 0.000010 0.999820 0.000010
0.000010 0.000010 0.000010 0.000010 0.000010 0.000010 0.000010 0.000010 0.000010 0.000010 0.000010 0.000010 0.000010 0.000010 0.000010 0.000010 0.000010 0.999820 0.000010
0.016869 0.037292 0.045581 0.062789 0.015229 0.080738 0.008515 0.000010 0.051075 0.000010 0.000010 0.288673 0.012682 0.016318 0.209237 0.000010 0.154830 0.000010 0.000121
0.030075 0.000010 0.045209 0.000010 0.000010 0.140724 0.019558 0.000220 0.023656 0.000010 0.000010 0.388771 0.017256 0.043484 0.033406 0.000010 0.178128 0.068079 0.011374
0.000010 0.000010 0.068201 0.000010 0.000010 0.627406 0.051054 0.001000 0.000010 0.014653 0.000010 0.095295 0.000010 0.000160 0.026200 0.000010 0.057937 0.054577 0.003436
0.000010 0.000010 0.000010 0.000010 0.000010 0.999820 0.000010 0.000010 0.000010 0.000010 0.000010 0.000010 0.000010 0.000010 0.000010 0.000010 0.000010 0.000010 0.000010
0.000010 0.000010 0.000010 0.000010 0.000010 0.999820 0.000010 0.000010 0.000010 0.000010 0.000010 0.000010 0.000010 0.000010 0.000010 0.000010 0.000010 0.000010 0.000010
0.000010 0.000010 0.047614 0.011761 0.000010 0.666381 0.000010 0.000010 0.000010 0.000010 0.000010 0.129178 0.000010 0.009059 0.035110 0.000010 0.073135 0.019621 0.008041
0.000010 0.000010 0.031183 0.000010 0.016282 0.302774 0.014482 0.009837 0.000010 0.000010 0.000010 0.325295 0.000010 0.003816 0.163906 0.000010 0.058655 0.050920 0.022770
0.000010 0.000010 0.000010 0.000010 0.000010 0.999820 0.000010 0.000010 0.000010 0.000010 0.000010 0.000010 0.000010 0.000010 0.000010 0.000010 0.000010 0.000010 0.000010
0.046702 0.011788 0.000010 0.000010 0.028091 0.642241 0.007864 0.000010 0.018651 0.000010 0.000010 0.079783 0.020014 0.000010 0.047175 0.023245 0.012362 0.044602 0.017420
0.086503 0.002749 0.013417 0.053353 0.000010 0.565668 0.023219 0.000010 0.000010 0.003247 0.000010 0.051395 0.047795 0.000010 0.108491 0.035717 0.005809 0.000010 0.002575
0.061148 0.000010 0.044742 0.000010 0.006475 0.532424 0.001384 0.012059 0.000010 0.000010 0.000010 0.226851 0.039158 0.000010 0.000711 0.009108 0.030276 0.035594 0.000010
0.000010 0.000010 0.000010 0.000010 0.000010 0.999820 0.000010 0.000010 0.000010 0.000010 0.000010 0.000010 0.000010 0.000010 0.000010 0.000010 0.000010 0.000010 0.000010
0.022121 0.000010 0.047618 0.000010 0.000010 0.160636 0.000010 0.000010 0.015624 0.000010 0.000010 0.370587 0.000010 0.020387 0.192862 0.009717 0.089853 0.056532 0.013984
0.000010 0.000010 0.000010 0.000010 0.000010 0.859481 0.000010 0.012964 0.000010 0.000010 0.000010 0.082143 0.000010 0.000010 0.000010 0.000010 0.000010 0.045262 0.000010
0.030286 0.003380 0.043094 0.013708 0.000010 0.304268 0.028679 0.012824 0.003420 0.012262 0.000010 0.357773 0.021830 0.047493 0.000010 0.000010 0.119860 0.000176 0.000908
0.052971 0.029840 0.053430 0.000010 0.000010 0.423850 0.000010 0.016027 0.000010 0.000010 0.000010 0.232894 0.017630 0.020169 0.067774 0.037384 0.035063 0.012898 0.000010
0.034987 0.045847 0.022211 0.000010 0.001216 0.464189 0.024494 0.000010 0.000010 0.000010 0.000010 0.296553 0.022933 0.014409 0.000010 0.000010 0.068100 0.000010 0.004980
0.000010 0.000010 0.002228 0.000010 0.000010 0.984696 0.000010 0.000010 0.000010 0.000010 0.000010 0.012916 0.000010 0.000010 0.000010 0.000010 0.000010 0.000010 0.000010
0.000010 0.000010 0.000010 0.000010 0.000010 0.999820 0.000010 0.000010 0.000010 0.000010 0.000010 0.000010 0.000010 0.000010 0.000010 0.000010 0.000010 0.000010 0.000010
0.000010 0.000010 0.000010 0.000010 0.000010 0.999820 0.000010 0.000010 0.000010 0.000010 0.000010 0.000010 0.000010 0.000010 0.000010 0.000010 0.000010 0.000010 0.000010
0.000010 0.000010 0.000010 0.000010 0.000010 0.000010 0.000010 0.000010 0.000010 0.000010 0.000010 0.999820 0.000010 0.000010 0.000010 0.000010 0.000010 0.000010 0.000010
0.000010 0.000010 0.000010 0.000010 0.000010 0.000010 0.000010 0.000010 0.000010 0.000010 0.000010 0.999820 0.000010 0.000010 0.000010 0.000010 0.000010 0.000010 0.000010
0.000010 0.000010 0.000010 0.000010 0.000010 0.000010 0.000010 0.000010 0.000010 0.000010 0.000010 0.999820 0.000010 0.000010 0.000010 0.000010 0.000010 0.000010 0.000010
0.000010 0.000010 0.000010 0.000010 0.000010 0.000010 0.000010 0.000010 0.000010 0.000010 0.000010 0.999820 0.000010 0.000010 0.000010 0.000010 0.000010 0.000010 0.000010
0.000010 0.000010 0.000010 0.000010 0.000010 0.000010 0.000010 0.000010 0.000010 0.000010 0.000010 0.999820 0.000010 0.000010 0.000010 0.000010 0.000010 0.000010 0.000010
0.000010 0.000010 0.000010 0.000010 0.000010 0.000010 0.000010 0.000010 0.000010 0.000010 0.000010 0.999820 0.000010 0.000010 0.000010 0.000010 0.000010 0.000010 0.000010
0.000010 0.000010 0.000010 0.000010 0.000010 0.000010 0.000010 0.000010 0.000010 0.000010 0.000010 0.999820 0.000010 0.000010 0.000010 0.000010 0.000010 0.000010 0.000010
0.000010 0.000010 0.000010 0.000010 0.000010 0.000010 0.000010 0.000010 0.000010 0.000010 0.000010 0.998685 0.000010 0.001145 0.000010 0.000010 0.000010 0.000010 0.000010
0.000010 0.000010 0.000010 0.000010 0.000010 0.000010 0.000010 0.000010 0.000010 0.000010 0.000010 0.964959 0.000010 0.000010 0.000010 0.000010 0.012043 0.020598 0.002250
0.000010 0.000010 0.000010 0.000010 0.000010 0.000010 0.000010 0.000010 0.000010 0.000010 0.000010 0.997016 0.000010 0.000010 0.000010 0.000010 0.002814 0.000010 0.000010
0.000010 0.000010 0.000010 0.000010 0.000010 0.000010 0.000010 0.000010 0.000010 0.000010 0.000010 0.999820 0.000010 0.000010 0.000010 0.000010 0.000010 0.000010 0.000010
0.000010 0.000010 0.000010 0.000010 0.000010 0.000010 0.000010 0.000010 0.000010 0.000010 0.000010 0.999820 0.000010 0.000010 0.000010 0.000010 0.000010 0.000010 0.000010
0.000010 0.000010 0.000010 0.000010 0.000010 0.000010 0.000010 0.000010 0.000010 0.000010 0.000010 0.999820 0.000010 0.000010 0.000010 0.000010 0.000010 0.000010 0.000010
0.000010 0.000010 0.000010 0.000010 0.000010 0.000010 0.000010 0.000010 0.000010 0.000010 0.000010 0.999820 0.000010 0.000010 0.000010 0.000010 0.000010 0.000010 0.000010
0.000010 0.000010 0.000010 0.000010 0.000010 0.000010 0.000010 0.000010 0.000010 0.000010 0.000010 0.999820 0.000010 0.000010 0.000010 0.000010 0.000010 0.000010 0.000010
0.000010 0.000010 0.000010 0.000010 0.000010 0.000010 0.000010 0.000010 0.000010 0.000010 0.000010 0.999820 0.000010 0.000010 0.000010 0.000010 0.000010 0.000010 0.000010
0.000010 0.000010 0.000010 0.000010 0.000010 0.000010 0.000010 0.000010 0.000010 0.000010 0.000010 0.999820 0.000010 0.000010 0.000010 0.000010 0.000010 0.000010 0.000010
0.000010 0.000010 0.019163 0.000010 0.000010 0.000010 0.000010 0.000010 0.000010 0.000010 0.000010 0.980667 0.000010 0.000010 0.000010 0.000010 0.000010 0.000010 0.000010
0.000010 0.000010 0.000010 0.000010 0.000010 0.000010 0.000010 0.000010 0.000010 0.000010 0.000010 0.999820 0.000010 0.000010 0.000010 0.000010 0.000010 0.000010 0.000010
0.000010 0.000010 0.000010 0.000010 0.000010 0.000010 0.000010 0.000010 0.000010 0.000010 0.000010 0.999820 0.000010 0.000010 0.000010 0.000010 0.000010 0.000010 0.000010
0.000010 0.000010 0.000010 0.000010 0.000010 0.000010 0.999820 0.000010 0.000010 0.000010 0.000010 0.000010 0.000010 0.000010 0.000010 0.000010 0.000010 0.000010 0.000010
0.000010 0.000010 0.000010 0.000010 0.000010 0.000010 0.999820 0.000010 0.000010 0.000010 0.000010 0.000010 0.000010 0.000010 0.000010 0.000010 0.000010 0.000010 0.000010
0.000010 0.000010 0.000010 0.000010 0.000010 0.000010 0.999820 0.000010 0.000010 0.000010 0.000010 0.000010 0.000010 0.000010 0.000010 0.000010 0.000010 0.000010 0.000010
0.000010 0.000010 0.000010 0.000010 0.000010 0.000010 0.999820 0.000010 0.000010 0.000010 0.000010 0.000010 0.000010 0.000010 0.000010 0.000010 0.000010 0.000010 0.000010
0.000011 0.000010 0.000010 0.000010 0.000010 0.000010 0.999813 0.000010 0.000010 0.000010 0.000010 0.000010 0.000010 0.000014 0.000010 0.000011 0.000010 0.000010 0.000010
0.000010 0.000010 0.000010 0.000010 0.000010 0.000010 0.999820 0.000010 0.000010 0.000010 0.000010 0.000010 0.000010 0.000010 0.000010 0.000010 0.000010 0.000010 0.000010
0.000010 0.000010 0.000010 0.000010 0.000010 0.000010 0.889527 0.000010 0.000010 0.000010 0.000010 0.000010 0.000010 0.000010 0.000010 0.000010 0.106248 0.004065 0.000010
0.000010 0.000010 0.000010 0.000010 0.000010 0.000010 0.999820 0.000010 0.000010 0.000010 0.000010 0.000010 0.000010 0.000010 0.000010 0.000010 0.000010 0.000010 0.000010
0.000010 0.000010 0.000010 0.000010 0.000010 0.000010 0.999820 0.000010 0.000010 0.000010 0.000010 0.000010 0.000010 0.000010 0.000010 0.000010 0.000010 0.000010 0.000010
0.000010 0.000010 0.000010 0.000010 0.000010 0.000010 0.999820 0.000010 0.000010 0.000010 0.000010 0.000010 0.000010 0.000010 0.000010 0.000010 0.000010 0.000010 0.000010
0.000010 0.006711 0.027818 0.000010 0.000010 0.000010 0.066730 0.025918 0.119463 0.043314 0.000010 0.036977 0.000010 0.052140 0.431063 0.000928 0.136845 0.025442 0.026590
0.000010 0.000010 0.000010 0.000010 0.000010 0.000010 0.000010 0.024768 0.862730 0.000010 0.000010 0.000010 0.000010 0.000010 0.000010 0.000010 0.112342 0.000010 0.000010
0.000010 0.000010 0.000010 0.000010 0.000010 0.000010 0.000010 0.094486 0.905344 0.000010 0.000010 0.000010 0.000010 0.000010 0.000010 0.000010 0.000010 0.000010 0.000010
0.000010 0.000010 0.000010 0.000010 0.000010 0.000010 0.000010 0.195943 0.803887 0.000010 0.000010 0.000010 0.000010 0.000010 0.000010 0.000010 0.000010 0.000010 0.000010
0.000010 0.000010 0.000010 0.000010 0.000010 0.000010 0.000010 0.061877 0.937953 0.000010 0.000010 0.000010 0.000010 0.000010 0.000010 0.000010 0.000010 0.000010 0.000010
0.000010 0.000010 0.006201 0.000010 0.000010 0.000010 0.017414 0.067213 0.775336 0.000010 0.000010 0.041472 0.000010 0.000010 0.092234 0.000010 0.000010 0.000010 0.000010
0.000010 0.000010 0.000010 0.000010 0.000010 0.000010 0.000010 0.001556 0.998274 0.000010 0.000010 0.000010 0.000010 0.000010 0.000010 0.000010 0.000010 0.000010 0.000010
0.000010 0.000010 0.000010 0.000010 0.000010 0.000010 0.050608 0.060530 0.777323 0.000010 0.000010 0.013623 0.000010 0.000010 0.000010 0.000010 0.095260 0.000010 0.002525
0.000010 0.000010 0.000010 0.000010 0.000010 0.000010 0.000010 0.033793 0.882801 0.000010 0.000010 0.000010 0.000010 0.024327 0.000010 0.000010 0.053215 0.000010 0.005723
0.000010 0.000010 0.000010 0.000010 0.000010 0.000010 0.000010 0.088088 0.832858 0.000010 0.000010 0.018693 0.000010 0.060211 0.000010 0.000010 0.000010 0.000010 0.000010
0.000010 0.000010 0.000010 0.000010 0.000010 0.000010 0.000010 0.153078 0.680680 0.000010 0.000010 0.007081 0.000010 0.000010 0.033729 0.000010 0.125292 0.000010 0.000010
0.000010 0.000010 0.000010 0.000010 0.000010 0.000010 0.000010 0.000010 0.999820 0.000010 0.000010 0.000010 0.000010 0.000010 0.000010 0.000010 0.000010 0.000010 0.000010
0.000010 0.000010 0.000010 0.000010 0.000010 0.000010 0.000010 0.000010 0.999820 0.000010 0.000010 0.000010 0.000010 0.000010 0.000010 0.000010 0.000010 0.000010 0.000010
0.000010 0.000010 0.000010 0.000010 0.000010 0.000010 0.000010 0.491440 0.508390 0.000010 0.000010 0.000010 0.000010 0.000010 0.000010 0.000010 0.000010 0.000010 0.000010
0.000010 0.000010 0.000010 0.000010 0.000010 0.000010 0.000010 0.999820 0.000010 0.000010 0.000010 0.000010 0.000010 0.000010 0.000010 0.000010 0.000010 0.000010 0.000010
0.000010 0.000010 0.000010 0.000010 0.000010 0.000010 0.012475 0.000010 0.745882 0.000010 0.000010 0.000010 0.000010 0.031304 0.210189 0.000010 0.000010 0.000010 0.000010
0.000010 0.000010 0.000010 0.000010 0.000012 0.000010 0.000010 0.000010 0.999818 0.000010 0.000010 0.000010 0.000010 0.000010 0.000010 0.000010 0.000010 0.000010 0.000010
0.000010 0.000010 0.000010 0.000010 0.000010 0.000010 0.000010 0.043758 0.956072 0.000010 0.000010 0.000010 0.000010 0.000010 0.000010 0.000010 0.000010 0.000010 0.000010
0.031240 0.029162 0.013908 0.000010 0.008919 0.000010 0.012052 0.008788 0.025673 0.033683 0.000010 0.000010 0.013473 0.031587 0.542164 0.055500 0.189634 0.000010 0.004164
0.000010 0.000010 0.000010 0.000010 0.000012 0.000010 0.000010 0.000010 0.999818 0.000010 0.000010 0.000010 0.000010 0.000010 0.000010 0.000010 0.000010 0.000010 0.000010
0.033644 0.020080 0.039835 0.000010 0.000010 0.043222 0.015554 0.000010 0.061674 0.037725 0.000010 0.054483 0.039403 0.013508 0.373376 0.107579 0.126121 0.032836 0.000920
0.000010 0.000010 0.000010 0.000010 0.000010 0.000010 0.000010 0.999820 0.000010 0.000010 0.000010 0.000010 0.000010 0.000010 0.000010 0.000010 0.000010 0.000010 0.000010
0.000010 0.000010 0.000010 0.000010 0.000010 0.000010 0.000010 0.034122 0.965708 0.000010 0.000010 0.000010 0.000010 0.000010 0.000010 0.000010 0.000010 0.000010 0.000010
0.036341 0.014739 0.000010 0.000010 0.015418 0.042629 0.000010 0.025305 0.012222 0.000010 0.000010 0.037573 0.023071 0.000013 0.530451 0.105896 0.142053 0.014228 0.000010
0.000010 0.000010 0.000010 0.000010 0.000010 0.000010 0.000010 0.000010 0.986907 0.000010 0.000010 0.000010 0.000010 0.012923 0.000010 0.000010 0.000010 0.000010 0.000010
0.116771 0.023736 0.008699 0.000010 0.006526 0.000010 0.000010 0.006206 0.005573 0.000010 0.006780 0.000010 0.045841 0.021376 0.501619 0.134754 0.122048 0.000010 0.000010
0.147886 0.000010 0.000010 0.000010 0.000010 0.011525 0.000010 0.000010 0.000468 0.000010 0.000010 0.000010 0.000010 0.000010 0.680904 0.159077 0.000010 0.000010 0.000010
0.144509 0.000010 0.000010 0.000010 0.000010 0.023432 0.000010 0.000010 0.000010 0.000010 0.000010 0.000010 0.010589 0.000010 0.661442 0.159888 0.000010 0.000010 0.000010
0.000010 0.999820 0.000010 0.000010 0.000010 0.000010 0.000010 0.000010 0.000010 0.000010 0.000010 0.000010 0.000010 0.000010 0.000010 0.000010 0.000010 0.000010 0.000010
0.000010 0.200748 0.018606 0.000010 0.000010 0.000010 0.061227 0.000011 0.074177 0.000010 0.000010 0.051519 0.000010 0.023008 0.409565 0.000010 0.154660 0.000010 0.006388
0.000010 0.232565 0.008503 0.000010 0.000010 0.000010 0.000010 0.008075 0.014755 0.016751 0.000010 0.008388 0.000010 0.040107 0.374335 0.000010 0.260908 0.013036 0.022497
0.000010 0.999819 0.000010 0.000010 0.000010 0.000010 0.000010 0.000010 0.000010 0.000011 0.000010 0.000010 0.000010 0.000010 0.000010 0.000010 0.000010 0.000010 0.000010
0.000010 0.999820 0.000010 0.000010 0.000010 0.000010 0.000010 0.000010 0.000010 0.000010 0.000010 0.000010 0.000010 0.000010 0.000010 0.000010 0.000010 0.000010 0.000010
0.000010 0.267737 0.030607 0.011742 0.000010 0.000010 0.000017 0.000962 0.012583 0.000010 0.000010 0.037964 0.000010 0.036999 0.393050 0.000010 0.164833 0.029041 0.014396
0.059189 0.771466 0.004085 0.000010 0.000010 0.000010 0.023359 0.000010 0.000010 0.000010 0.000010 0.000010 0.000010 0.000010 0.000010 0.000010 0.141761 0.000010 0.000010
0.000010 0.999819 0.000010 0.000010 0.000010 0.000010 0.000010 0.000010 0.000010 0.000011 0.000010 0.000010 0.000010 0.000010 0.000010 0.000010 0.000010 0.000010 0.000010
0.000010 0.999818 0.000010 0.000010 0.000010 0.000010 0.000010 0.000010 0.000010 0.000010 0.000010 0.000010 0.000012 0.000010 0.000010 0.000010 0.000010 0.000010 0.000010
0.000010 0.758562 0.034417 0.000010 0.000010 0.000010 0.029877 0.000010 0.009161 0.000010 0.000010 0.000010 0.000010 0.024240 0.000010 0.000010 0.136007 0.000010 0.007616
0.000010 0.000010 0.545555 0.000010 0.000010 0.000010 0.039620 0.022644 0.000010 0.008173 0.000010 0.070001 0.000010 0.013294 0.000010 0.000010 0.300593 0.000010 0.000010
0.000010 0.000010 0.999820 0.000010 0.000010 0.000010 0.000010 0.000010 0.000010 0.000010 0.000010 0.000010 0.000010 0.000010 0.000010 0.000010 0.000010 0.000010 0.000010
0.000010 0.000010 0.294534 0.043956 0.000010 0.000010 0.026902 0.021854 0.000010 0.000010 0.000010 0.103089 0.000010 0.000010 0.236098 0.000010 0.230917 0.020703 0.021846
0.000010 0.000010 0.999820 0.000010 0.000010 0.000010 0.000010 0.000010 0.000010 0.000010 0.000010 0.000010 0.000010 0.000010 0.000010 0.000010 0.000010 0.000010 0.000010
0.000010 0.000010 0.999820 0.000010 0.000010 0.000010 0.000010 0.000010 0.000010 0.000010 0.000010 0.000010 0.000010 0.000010 0.000010 0.000010 0.000010 0.000010 0.000010
0.000010 0.000010 0.999820 0.000010 0.000010 0.000010 0.000010 0.000010 0.000010 0.000010 0.000010 0.000010 0.000010 0.000010 0.000010 0.000010 0.000010 0.000010 0.000010
0.000010 0.000010 0.501733 0.040390 0.000010 0.000010 0.064472 0.019298 0.000010 0.010004 0.000010 0.070375 0.000010 0.000010 0.000010 0.000010 0.293609 0.000010 0.000010
0.000010 0.000010 0.999820 0.000010 0.000010 0.000010 0.000010 0.000010 0.000010 0.000010 0.000010 0.000010 0.000010 0.000010 0.000010 0.000010 0.000010 0.000010 0.000010
0.000010 0.000010 0.999818 0.000010 0.000012 0.000010 0.000010 0.000010 0.000010 0.000010 0.000010 0.000010 0.000010 0.000010 0.000010 0.000010 0.000010 0.000010 0.000010
0.000010 0.000010 0.297732 0.001393 0.000138 0.000010 0.060615 0.000010 0.071834 0.017990 0.000010 0.092695 0.000010 0.040101 0.220794 0.008227 0.165480 0.020815 0.002126
0.000010 0.000010 0.040656 0.000010 0.000010 0.000010 0.000010 0.015383 0.000010 0.000010 0.000010 0.000010 0.000010 0.000010 0.701304 0.000010 0.227076 0.000010 0.015441
0.000010 0.000010 0.008249 0.017945 0.000010 0.000010 0.000519 0.022937 0.000018 0.000010 0.000010 0.000010 0.000010 0.025568 0.627450 0.000010 0.297204 0.000010 0.000010
0.000010 0.000010 0.000010 0.000010 0.000010 0.000010 0.000010 0.005756 0.000010 0.000010 0.000010 0.000010 0.000010 0.000010 0.689765 0.000010 0.304319 0.000010 0.000010
0.000010 0.000010 0.027833 0.081380 0.000010 0.000010 0.050042 0.000010 0.033978 0.029793 0.000010 0.017779 0.000010 0.000010 0.426736 0.000628 0.307284 0.023621 0.000846
0.000010 0.000010 0.000010 0.000010 0.000010 0.000010 0.000010 0.000010 0.000010 0.000010 0.000010 0.000010 0.000010 0.000010 0.000010 0.000010 0.999820 0.000010 0.000010
0.000010 0.000010 0.000010 0.000010 0.000010 0.000010 0.000010 0.000010 0.000010 0.000010 0.000010 0.000010 0.000010 0.000010 0.000010 0.000010 0.999820 0.000010 0.000010
0.000010 0.000010 0.000010 0.000010 0.000010 0.000010 0.000010 0.000010 0.000010 0.000010 0.000010 0.000010 0.000010 0.000010 0.698964 0.000010 0.300866 0.000010 0.000010
0.000010 0.020018 0.041608 0.085433 0.000010 0.000010 0.027637 0.002677 0.016170 0.000157 0.000010 0.018147 0.000010 0.021032 0.439630 0.000010 0.251046 0.051835 0.024551
0.000010 0.000010 0.019844 0.000010 0.010604 0.000011 0.010008 0.000010 0.020733 0.007979 0.006017 0.043028 0.000010 0.034131 0.514782 0.010381 0.265626 0.056795 0.000010
0.000010 0.018748 0.015419 0.000010 0.004999 0.000010 0.014457 0.025824 0.005437 0.054701 0.000010 0.006692 0.000010 0.006089 0.528555 0.000010 0.258474 0.054255 0.006290
0.000010 0.000010 0.013032 0.000010 0.000010 0.000010 0.039366 0.011211 0.000032 0.000010 0.000010 0.000010 0.000010 0.020205 0.617177 0.000010 0.286231 0.009787 0.002859
0.000010 0.000010 0.035109 0.000010 0.000010 0.000010 0.021957 0.016976 0.000010 0.035089 0.000010 0.000010 0.000010 0.007280 0.670510 0.000010 0.212959 0.000010 0.000010
0.000010 0.000010 0.036914 0.003937 0.032643 0.000010 0.032410 0.020935 0.035339 0.000010 0.000010 0.064761 0.000010 0.008328 0.662691 0.004842 0.047679 0.025931 0.023529
0.000010 0.009500 0.019806 0.055587 0.017378 0.000010 0.004031 0.009710 0.047306 0.000010 0.000010 0.036951 0.000010 0.035508 0.548636 0.000010 0.190937 0.024581 0.000010
0.036715 0.000010 0.030289 0.000010 0.025380 0.000010 0.009389 0.003988 0.040345 0.002781 0.000010 0.000010 0.013201 0.039290 0.527963 0.056444 0.208316 0.000010 0.005838
0.000010 0.000010 0.000010 0.000010 0.000010 0.000010 0.000010 0.011166 0.000010 0.000010 0.000010 0.000010 0.000010 0.000010 0.988664 0.000010 0.000010 0.000010 0.000010
0.000010 0.000010 0.000010 0.000010 0.000010 0.000010 0.000010 0.013095 0.000010 0.000010 0.000010 0.000010 0.000010 0.000010 0.986735 0.000010 0.000010 0.000010 0.000010
0.000010 0.000010 0.015129 0.000010 0.000010 0.000010 0.000010 0.000010 0.000010 0.043698 0.000010 0.000010 0.000010 0.049433 0.884343 0.000010 0.000010 0.000010 0.007257
0.000010 0.000010 0.038809 0.000010 0.000010 0.000010 0.000010 0.002002 0.000010 0.000010 0.000010 0.000010 0.000010 0.038914 0.827202 0.000010 0.078367 0.003066 0.011521
0.000010 0.038925 0.047175 0.000460 0.000010 0.000010 0.009945 0.016163 0.032656 0.015678 0.000010 0.062255 0.000010 0.024284 0.499457 0.025825 0.205081 0.022037 0.000010
0.000010 0.000010 0.028191 0.059121 0.000010 0.000010 0.025024 0.012036 0.014869 0.032698 0.000010 0.071736 0.000010 0.022533 0.509851 0.000010 0.183932 0.024471 0.015465
0.000010 0.030366 0.003678 0.000010 0.000010 0.000010 0.037030 0.016149 0.051620 0.020018 0.000010 0.033885 0.000010 0.023251 0.528886 0.000010 0.198367 0.040580 0.016100
0.000010 0.000010 0.000010 0.000010 0.000010 0.000010 0.000010 0.000010 0.000010 0.000010 0.000010 0.000010 0.000010 0.000010 0.000010 0.000010 0.999820 0.000010 0.000010
0.000010 0.000010 0.000010 0.000010 0.000010 0.000010 0.000010 0.000010 0.000010 0.000010 0.000010 0.000010 0.000010 0.000010 0.000010 0.000010 0.999820 0.000010 0.000010
0.000010 0.000010 0.000010 0.000010 0.000010 0.000010 0.000010 0.000010 0.000010 0.000010 0.000010 0.000010 0.000010 0.000010 0.000010 0.000010 0.999820 0.000010 0.000010
0.000010 0.000010 0.000010 0.000010 0.000010 0.000010 0.000010 0.000010 0.000010 0.000010 0.000010 0.000010 0.000010 0.000010 0.000010 0.000010 0.999820 0.000010 0.000010
0.078583 0.000010 0.000010 0.000010 0.000010 0.000010 0.000010 0.000010 0.000010 0.000010 0.000010 0.000010 0.040107 0.000010 0.000010 0.000010 0.881150 0.000010 0.000010
0.000010 0.000010 0.000010 0.000010 0.000010 0.000010 0.000010 0.000010 0.000010 0.000010 0.000010 0.000010 0.000010 0.000010 0.000010 0.000010 0.999820 0.000010 0.000010
0.077392 0.000010 0.039125 0.000010 0.000010 0.069697 0.039964 0.000010 0.058683 0.000010 0.000010 0.074178 0.021915 0.009946 0.445472 0.017512 0.122537 0.004357 0.019161
0.000010 0.000010 0.079945 0.005725 0.012693 0.000010 0.052795 0.000010 0.047635 0.029143 0.000010 0.117388 0.000010 0.003676 0.360932 0.000010 0.258619 0.016062 0.015319
0.000010 0.000010 0.000010 0.000010 0.000010 0.000010 0.000010 0.000010 0.000010 0.000010 0.000010 0.000010 0.000010 0.000010 0.000010 0.000010 0.999820 0.000010 0.000010
0.000010 0.000010 0.119743 0.031312 0.000010 0.000010 0.022100 0.008239 0.001227 0.029367 0.009875 0.142310 0.000010 0.005976 0.335776 0.011966 0.216431 0.050401 0.015227
0.000010 0.000010 0.000010 0.000010 0.000010 0.000010 0.000010 0.000010 0.000010 0.000010 0.000010 0.000010 0.000010 0.000010 0.000010 0.000010 0.999820 0.000010 0.000010
0.000010 0.000010 0.000010 0.000010 0.000010 0.000010 0.000010 0.000010 0.000010 0.000010 0.000010 0.000010 0.000010 0.000010 0.000010 0.000010 0.999820 0.000010 0.000010
0.000010 0.000010 0.025289 0.044432 0.000010 0.000010 0.000010 0.000010 0.069256 0.000010 0.000010 0.115194 0.000010 0.021886 0.604378 0.000010 0.119445 0.000010 0.000010
0.000010 0.000010 0.029467 0.039636 0.000010 0.000010 0.014595 0.009409 0.064835 0.000010 0.000010 0.096961 0.000010 0.010507 0.519968 0.000010 0.214522 0.000010 0.000010
0.000010 0.012885 0.033553 0.024494 0.017916 0.000010 0.006259 0.000010 0.080636 0.005867 0.000010 0.096005 0.000010 0.033592 0.481023 0.000010 0.198442 0.000010 0.009258
0.000010 0.000010 0.024640 0.000010 0.000010 0.000010 0.009938 0.000010 0.049487 0.000010 0.000010 0.126061 0.000010 0.020587 0.649310 0.000010 0.119857 0.000010 0.000010
0.000010 0.000010 0.019666 0.000010 0.000010 0.000010 0.022335 0.000010 0.097875 0.019649 0.000010 0.116320 0.000010 0.012669 0.493262 0.000010 0.171775 0.038264 0.008096
0.000010 0.000010 0.000057 0.000010 0.000010 0.000010 0.009819 0.000010 0.837907 0.020958 0.000010 0.104875 0.000010 0.004513 0.000010 0.000010 0.000010 0.000010 0.021751
0.000010 0.000010 0.000010 0.000010 0.000010 0.000010 0.000010 0.000010 0.997099 0.000010 0.000010 0.000010 0.000010 0.000010 0.000010 0.000010 0.002731 0.000010 0.000010
0.000010 0.000010 0.055649 0.000010 0.006563 0.000010 0.019610 0.017034 0.056881 0.000010 0.000010 0.120380 0.000010 0.000010 0.471555 0.000010 0.182674 0.052283 0.017281
0.011913 0.000010 0.000010 0.000010 0.000010 0.000010 0.013338 0.000010 0.416105 0.000010 0.000010 0.071337 0.006573 0.000011 0.159197 0.003849 0.306461 0.000010 0.011126
0.000010 0.000010 0.022079 0.000010 0.007537 0.000010 0.016568 0.012545 0.056659 0.000010 0.000010 0.000010 0.000010 0.022329 0.000010 0.000010 0.444766 0.000010 0.417407
0.000010 0.000010 0.000010 0.000010 0.000010 0.000010 0.087471 0.014788 0.030213 0.020858 0.000010 0.007410 0.000010 0.000010 0.068277 0.770863 0.000010 0.000010 0.000010
0.000010 0.000010 0.000015 0.000010 0.000010 0.000010 0.000010 0.000010 0.000010 0.000010 0.000010 0.000010 0.000010 0.000010 0.000010 0.999815 0.000010 0.000010 0.000010
0.000010 0.000010 0.016236 0.000010 0.000010 0.000010 0.022175 0.000010 0.416537 0.000010 0.000010 0.000010 0.000010 0.029775 0.170349 0.344799 0.000010 0.000010 0.000010
0.000010 0.000010 0.000010 0.000010 0.000010 0.000010 0.000010 0.000010 0.000010 0.000010 0.000010 0.000010 0.000010 0.000010 0.000010 0.999820 0.000010 0.000010 0.000010
0.019529 0.015053 0.000010 0.028051 0.007930 0.012879 0.043312 0.011085 0.011604 0.015289 0.000010 0.027146 0.000010 0.024280 0.475432 0.099815 0.199515 0.005266 0.003784
0.095490 0.039139 0.006393 0.003277 0.020770 0.017874 0.000010 0.004070 0.017793 0.006011 0.000010 0.000010 0.036927 0.004582 0.515162 0.136052 0.094673 0.000010 0.001747
0.059098 0.039901 0.035539 0.025248 0.000010 0.046214 0.043006 0.007786 0.061108 0.043161 0.000010 0.000010 0.013708 0.016230 0.397451 0.071560 0.136299 0.000010 0.003651
0.000010 0.000010 0.000010 0.000010 0.000010 0.000010 0.000010 0.000010 0.000010 0.000010 0.000010 0.000010 0.000010 0.000010 0.000010 0.999820 0.000010 0.000010 0.000010
0.000010 0.000010 0.000010 0.000010 0.000010 0.000010 0.026917 0.000010 0.050691 0.000010 0.000010 0.026155 0.000010 0.000010 0.000010 0.753997 0.098752 0.043358 0.000010
0.000010 0.000010 0.000010 0.000010 0.000010 0.000010 0.000010 0.000010 0.000010 0.000010 0.000010 0.000010 0.000010 0.000010 0.000010 0.999820 0.000010 0.000010 0.000010
0.051495 0.029930 0.030818 0.000014 0.013530 0.000010 0.018796 0.004139 0.071139 0.040177 0.000010 0.000122 0.018098 0.008852 0.503433 0.158800 0.045275 0.005352 0.000010
0.092066 0.026446 0.027419 0.000010 0.000010 0.013789 0.009535 0.014984 0.010197 0.000010 0.000010 0.066019 0.035483 0.000010 0.532578 0.128480 0.042934 0.000010 0.000010
0.000010 0.000010 0.059979 0.000010 0.000010 0.000010 0.023075 0.000010 0.024956 0.052231 0.000010 0.066272 0.000010 0.044579 0.400145 0.002419 0.284583 0.015317 0.026364
0.000010 0.016389 0.055890 0.001654 0.026755 0.000010 0.058368 0.000472 0.093804 0.018104 0.000010 0.097936 0.000010 0.076734 0.287271 0.000010 0.219106 0.010664 0.036804
0.000010 0.000010 0.000010 0.000010 0.000010 0.000010 0.000010 0.000010 0.000010 0.000010 0.000010 0.000010 0.000010 0.999820 0.000010 0.000010 0.000010 0.000010 0.000010
0.000010 0.000010 0.000010 0.000010 0.000010 0.000010 0.000010 0.000010 0.000010 0.000010 0.000010 0.000010 0.000010 0.999820 0.000010 0.000010 0.000010 0.000010 0.000010
0.000010 0.000010 0.027615 0.024343 0.007439 0.000010 0.031738 0.001382 0.114722 0.009041 0.000010 0.063569 0.000010 0.087478 0.366677 0.000010 0.195229 0.042911 0.027798
0.000010 0.000010 0.000010 0.000010 0.000010 0.000010 0.000010 0.000010 0.000010 0.000010 0.000010 0.000010 0.000010 0.999820 0.000010 0.000010 0.000010 0.000010 0.000010
0.000010 0.000010 0.000010 0.000010 0.000010 0.000010 0.000010 0.000010 0.000010 0.000010 0.000010 0.000010 0.000010 0.999820 0.000010 0.000010 0.000010 0.000010 0.000010
0.000010 0.000010 0.007782 0.000010 0.006242 0.000010 0.012455 0.000010 0.059376 0.000010 0.000010 0.098944 0.000010 0.400424 0.211581 0.000010 0.166106 0.000010 0.036989
0.000010 0.000010 0.000010 0.000010 0.000010 0.000010 0.000010 0.000010 0.792218 0.000010 0.000010 0.000010 0.000010 0.000010 0.000010 0.000010 0.204478 0.000010 0.003144
0.000010 0.000010 0.000010 0.000010 0.000010 0.000010 0.000010 0.007827 0.000010 0.000010 0.000010 0.000010 0.000010 0.000010 0.000010 0.000010 0.297969 0.000010 0.694044
0.000010 0.000010 0.000010 0.000010 0.003407 0.000010 0.030880 0.000010 0.075373 0.000010 0.000010 0.025832 0.000010 0.035558 0.719333 0.000010 0.109497 0.000010 0.000010
0.000010 0.015134 0.027171 0.000010 0.000010 0.000010 0.034738 0.020560 0.038730 0.000010 0.000010 0.005667 0.000010 0.051003 0.654200 0.008335 0.133956 0.000010 0.010427
0.000010 0.000010 0.011041 0.000010 0.000010 0.000010 0.054866 0.028707 0.048746 0.000010 0.000010 0.000010 0.000010 0.020061 0.685291 0.000010 0.139933 0.000010 0.011245
0.000010 0.000010 0.014422 0.047985 0.004120 0.000010 0.052400 0.001926 0.092489 0.000017 0.000010 0.064971 0.000010 0.016508 0.491742 0.000010 0.190252 0.002108 0.021000
0.000010 0.023264 0.023874 0.000010 0.002317 0.000010 0.036081 0.026948 0.045650 0.000010 0.000010 0.041390 0.000010 0.029277 0.616941 0.000010 0.115944 0.027247 0.010996
0.000010 0.000010 0.000010 0.000010 0.000010 0.000010 0.000010 0.000010 0.000010 0.000010 0.000010 0.000010 0.000010 0.000010 0.999820 0.000010 0.000010 0.000010 0.000010
0.000010 0.000010 0.000010 0.000010 0.000010 0.000010 0.000010 0.000010 0.000010 0.000010 0.000010 0.000010 0.000010 0.000010 0.999820 0.000010 0.000010 0.000010 0.000010
0.015501 0.000010 0.032815 0.000010 0.000010 0.012309 0.023939 0.016137 0.016598 0.035208 0.002508 0.085698 0.000010 0.000010 0.518181 0.000010 0.213771 0.014298 0.012977
0.000010 0.000010 0.000010 0.000010 0.000010 0.000010 0.000010 0.000010 0.000010 0.000010 0.000010 0.000010 0.000010 0.000010 0.999820 0.000010 0.000010 0.000010 0.000010
0.000010 0.000010 0.000010 0.000010 0.000010 0.000010 0.008397 0.000010 0.000010 0.000010 0.000010 0.000010 0.000010 0.000010 0.991433 0.000010 0.000010 0.000010 0.000010
0.000010 0.000010 0.000010 0.000010 0.000010 0.000010 0.000010 0.004979 0.000010 0.000010 0.000010 0.000010 0.000010 0.000010 0.994851 0.000010 0.000010 0.000010 0.000010
0.000010 0.013525 0.008698 0.010603 0.000010 0.000010 0.031190 0.020048 0.045850 0.000010 0.000010 0.035344 0.000010 0.022619 0.528441 0.000010 0.237207 0.017763 0.028642
0.000010 0.000010 0.021822 0.000010 0.000010 0.000010 0.022603 0.009877 0.058640 0.011870 0.000010 0.000010 0.000010 0.031448 0.581941 0.016644 0.230615 0.000010 0.014451
0.000010 0.000010 0.000010 0.000010 0.000010 0.000010 0.000010 0.000010 0.000010 0.000010 0.000010 0.000010 0.000010 0.000010 0.999820 0.000010 0.000010 0.000010 0.000010
0.000010 0.000010 0.000010 0.000010 0.000010 0.000010 0.000010 0.000010 0.000010 0.000010 0.000010 0.000010 0.000010 0.000010 0.999820 0.000010 0.000010 0.000010 0.000010
0.000010 0.003759 0.000010 0.021305 0.000010 0.000010 0.000010 0.007110 0.079650 0.004424 0.000010 0.057772 0.000010 0.019342 0.559513 0.000010 0.222556 0.019321 0.005168
0.000010 0.000010 0.012062 0.018932 0.007142 0.000010 0.034183 0.001970 0.031334 0.000010 0.000010 0.021894 0.000010 0.021354 0.635793 0.000010 0.195928 0.019330 0.000010
0.000010 0.024402 0.012156 0.000010 0.003639 0.000010 0.007171 0.035311 0.040400 0.000010 0.000010 0.118809 0.000010 0.029989 0.528879 0.000010 0.164430 0.028463 0.006280
0.000010 0.000010 0.023634 0.000010 0.000010 0.000010 0.006469 0.000010 0.113719 0.000010 0.000010 0.026917 0.000010 0.033010 0.589467 0.000010 0.183801 0.009535 0.013349
0.000010 0.006989 0.000010 0.000010 0.000010 0.006232 0.050461 0.000010 0.059085 0.000010 0.000010 0.020771 0.000010 0.053924 0.545438 0.016587 0.183279 0.036450 0.020704
0.007354 0.000010 0.000010 0.067535 0.000010 0.124503 0.030857 0.012504 0.010720 0.288840 0.028616 0.075272 0.000010 0.000010 0.201357 0.000010 0.111629 0.032619 0.008133
0.000010 0.000010 0.000010 0.000010 0.000010 0.000010 0.000010 0.000010 0.000010 0.999820 0.000010 0.000010 0.000010 0.000010 0.000010 0.000010 0.000010 0.000010 0.000010
0.000010 0.000010 0.000010 0.000010 0.000010 0.000010 0.000010 0.000010 0.000010 0.999820 0.000010 0.000010 0.000010 0.000010 0.000010 0.000010 0.000010 0.000010 0.000010
0.000010 0.000010 0.000010 0.000010 0.000010 0.000010 0.000010 0.000010 0.000010 0.999820 0.000010 0.000010 0.000010 0.000010 0.000010 0.000010 0.000010 0.000010 0.000010
0.000010 0.000010 0.000010 0.000010 0.000010 0.000010 0.000010 0.000010 0.000010 0.999820 0.000010 0.000010 0.000010 0.000010 0.000010 0.000010 0.000010 0.000010 0.000010
0.000010 0.000010 0.000010 0.000010 0.000010 0.000010 0.000010 0.000010 0.000010 0.999820 0.000010 0.000010 0.000010 0.000010 0.000010 0.000010 0.000010 0.000010 0.000010
0.000010 0.000010 0.000010 0.000010 0.000010 0.000010 0.000010 0.000010 0.000010 0.999820 0.000010 0.000010 0.000010 0.000010 0.000010 0.000010 0.000010 0.000010 0.000010
0.000010 0.000010 0.000010 0.000010 0.000010 0.000010 0.000010 0.000010 0.000010 0.999820 0.000010 0.000010 0.000010 0.000010 0.000010 0.000010 0.000010 0.000010 0.000010
0.000010 0.000010 0.000010 0.000010 0.000010 0.000010 0.000010 0.000010 0.000010 0.999820 0.000010 0.000010 0.000010 0.000010 0.000010 0.000010 0.000010 0.000010 0.000010
0.000010 0.000010 0.000010 0.000010 0.000010 0.000010 0.000010 0.000010 0.000010 0.999820 0.000010 0.000010 0.000010 0.000010 0.000010 0.000010 0.000010 0.000010 0.000010
0.000010 0.000010 0.000010 0.000010 0.000010 0.000010 0.000010 0.000010 0.000010 0.999820 0.000010 0.000010 0.000010 0.000010 0.000010 0.000010 0.000010 0.000010 0.000010
0.000010 0.000010 0.000010 0.000010 0.000010 0.000010 0.000010 0.000010 0.000010 0.999820 0.000010 0.000010 0.000010 0.000010 0.000010 0.000010 0.000010 0.000010 0.000010
0.000010 0.000010 0.000010 0.000010 0.000010 0.000010 0.000010 0.000010 0.000010 0.999820 0.000010 0.000010 0.000010 0.000010 0.000010 0.000010 0.000010 0.000010 0.000010
0.000010 0.000010 0.000010 0.000010 0.581655 0.000010 0.000010 0.000010 0.000010 0.418175 0.000010 0.000010 0.000010 0.000010 0.000010 0.000010 0.000010 0.000010 0.000010
0.000010 0.000010 0.000010 0.000010 0.682923 0.000010 0.000010 0.000010 0.000010 0.316907 0.000010 0.000010 0.000010 0.000010 0.000010 0.000010 0.000010 0.000010 0.000010
0.000011 0.000010 0.000010 0.000010 0.999819 0.000010 0.000010 0.000010 0.000010 0.000010 0.000010 0.000010 0.000010 0.000010 0.000010 0.000010 0.000010 0.000010 0.000010
0.000010 0.000010 0.000010 0.000010 0.999819 0.000010 0.000010 0.000010 0.000010 0.000010 0.000010 0.000010 0.000010 0.000011 0.000010 0.000010 0.000010 0.000010 0.000010
0.000010 0.000010 0.000010 0.000010 0.999820 0.000010 0.000010 0.000010 0.000010 0.000010 0.000010 0.000010 0.000010 0.000010 0.000010 0.000010 0.000010 0.000010 0.000010
0.000010 0.000010 0.000010 0.000010 0.999820 0.000010 0.000010 0.000010 0.000010 0.000010 0.000010 0.000010 0.000010 0.000010 0.000010 0.000010 0.000010 0.000010 0.000010
0.000010 0.000010 0.000010 0.000010 0.000010 0.000010 0.000010 0.000010 0.000010 0.000010 0.999813 0.000010 0.000010 0.000010 0.000010 0.000017 0.000010 0.000010 0.000010
0.000010 0.000010 0.000010 0.000010 0.000012 0.000010 0.000010 0.000018 0.000010 0.000010 0.999809 0.000010 0.000010 0.000010 0.000010 0.000010 0.000010 0.000010 0.000010
0.000010 0.000011 0.000010 0.000010 0.000010 0.000010 0.000010 0.000010 0.000010 0.000010 0.999819 0.000010 0.000010 0.000010 0.000010 0.000010 0.000010 0.000010 0.000010
0.000010 0.000010 0.000010 0.000010 0.000010 0.000010 0.000010 0.000010 0.000010 0.000010 0.999820 0.000010 0.000010 0.000010 0.000010 0.000010 0.000010 0.000010 0.000010
0.000010 0.000010 0.000010 0.000010 0.000011 0.000010 0.000010 0.000010 0.000010 0.000010 0.999819 0.000010 0.000010 0.000010 0.000010 0.000010 0.000010 0.000010 0.000010
0.000010 0.000010 0.000010 0.000010 0.000010 0.000010 0.000010 0.000010 0.000010 0.000010 0.999820 0.000010 0.000010 0.000010 0.000010 0.000010 0.000010 0.000010 0.000010
0.000010 0.000010 0.000010 0.000010 0.000010 0.000010 0.000010 0.000010 0.000010 0.000010 0.999820 0.000010 0.000010 0.000010 0.000010 0.000010 0.000010 0.000010 0.000010
0.000010 0.000010 0.019204 0.019782 0.000010 0.000010 0.000010 0.006877 0.029859 0.043032 0.754143 0.000010 0.000010 0.000010 0.023486 0.000010 0.060972 0.042544 0.000010
0.000010 0.000010 0.038092 0.144887 0.000010 0.000010 0.037691 0.000010 0.000010 0.034214 0.505941 0.015421 0.000010 0.000010 0.000010 0.000010 0.117172 0.092730 0.013753
0.000010 0.000010 0.000010 0.104276 0.018366 0.000010 0.000010 0.000010 0.000010 0.000010 0.766162 0.003282 0.000010 0.011925 0.000010 0.000010 0.095859 0.000010 0.000010
0.000010 0.000010 0.000010 0.167267 0.000010 0.000010 0.000010 0.000010 0.000010 0.035837 0.689803 0.000010 0.000010 0.000010 0.012048 0.000010 0.063210 0.030844 0.000870
0.000010 0.000010 0.000010 0.000010 0.000010 0.000010 0.000010 0.000010 0.000010 0.000010 0.999820 0.000010 0.000010 0.000010 0.000010 0.000010 0.000010 0.000010 0.000010
0.000010 0.000010 0.000010 0.000010 0.000010 0.000010 0.000010 0.000010 0.000010 0.000010 0.999820 0.000010 0.000010 0.000010 0.000010 0.000010 0.000010 0.000010 0.000010
0.000010 0.033740 0.000010 0.043938 0.000010 0.000010 0.000010 0.001647 0.058819 0.030263 0.743644 0.005903 0.000010 0.029393 0.000010 0.000010 0.052553 0.000010 0.000010
0.000010 0.000010 0.018898 0.069452 0.000010 0.000010 0.029726 0.016743 0.000010 0.005733 0.828549 0.000010 0.000010 0.012201 0.000010 0.000010 0.000010 0.000010 0.018589
0.000010 0.000010 0.006132 0.058204 0.000010 0.000010 0.010468 0.005809 0.009039 0.084115 0.724104 0.000010 0.000010 0.021468 0.000010 0.000010 0.047698 0.032872 0.000010
0.000010 0.000010 0.000010 0.999820 0.000010 0.000010 0.000010 0.000010 0.000010 0.000010 0.000010 0.000010 0.000010 0.000010 0.000010 0.000010 0.000010 0.000010 0.000010
0.000010 0.000010 0.000010 0.999820 0.000010 0.000010 0.000010 0.000010 0.000010 0.000010 0.000010 0.000010 0.000010 0.000010 0.000010 0.000010 0.000010 0.000010 0.000010
0.000010 0.000010 0.000010 0.480548 0.004700 0.000010 0.033424 0.000010 0.017449 0.035612 0.059003 0.041192 0.000010 0.000651 0.017547 0.000010 0.096600 0.200196 0.013007
0.000010 0.000010 0.000010 0.999820 0.000010 0.000010 0.000010 0.000010 0.000010 0.000010 0.000010 0.000010 0.000010 0.000010 0.000010 0.000010 0.000010 0.000010 0.000010
0.000010 0.000010 0.000010 0.999820 0.000010 0.000010 0.000010 0.000010 0.000010 0.000010 0.000010 0.000010 0.000010 0.000010 0.000010 0.000010 0.000010 0.000010 0.000010
0.000010 0.000010 0.001994 0.125143 0.000010 0.000010 0.003575 0.000010 0.012197 0.047721 0.484471 0.000010 0.222400 0.000010 0.000010 0.000010 0.000010 0.102387 0.000010
0.000010 0.000010 0.000010 0.000010 0.000012 0.000010 0.000011 0.000010 0.000010 0.000010 0.000010 0.000010 0.999818 0.000010 0.000010 0.000010 0.000010 0.000010 0.000010
0.000010 0.000010 0.000010 0.000010 0.000010 0.000010 0.000010 0.000010 0.000013 0.000010 0.000010 0.000010 0.999817 0.000010 0.000010 0.000010 0.000010 0.000010 0.000010
0.000010 0.000010 0.000010 0.000010 0.000010 0.000010 0.000010 0.000010 0.000010 0.000010 0.000010 0.000010 0.999820 0.000010 0.000010 0.000010 0.000010 0.000010 0.000010
0.999820 0.000010 0.000010 0.000010 0.000010 0.000010 0.000010 0.000010 0.000010 0.000010 0.000010 0.000010 0.000010 0.000010 0.000010 0.000010 0.000010 0.000010 0.000010
0.999819 0.000010 0.000010 0.000011 0.000010 0.000010 0.000010 0.000010 0.000010 0.000010 0.000010 0.000010 0.000010 0.000010 0.000010 0.000010 0.000010 0.000010 0.000010
0.000010 0.000010 0.000010 0.414839 0.000010 0.000010 0.000010 0.013777 0.000010 0.047510 0.169168 0.005579 0.000010 0.000010 0.086902 0.000010 0.129008 0.133107 0.000010
0.345107 0.063147 0.000010 0.097703 0.023528 0.114836 0.000010 0.006532 0.000010 0.000010 0.126970 0.000010 0.151759 0.000010 0.000010 0.070318 0.000010 0.000010 0.000010
0.103770 0.065762 0.000010 0.160256 0.000010 0.050856 0.019382 0.000010 0.028421 0.078160 0.331391 0.007185 0.032048 0.000010 0.000010 0.015222 0.049254 0.051261 0.006984
0.000010 0.000010 0.000010 0.999820 0.000010 0.000010 0.000010 0.000010 0.000010 0.000010 0.000010 0.000010 0.000010 0.000010 0.000010 0.000010 0.000010 0.000010 0.000010
0.000010 0.000010 0.000010 0.999820 0.000010 0.000010 0.000010 0.000010 0.000010 0.000010 0.000010 0.000010 0.000010 0.000010 0.000010 0.000010 0.000010 0.000010 0.000010
0.000010 0.000010 0.000010 0.999820 0.000010 0.000010 0.000010 0.000010 0.000010 0.000010 0.000010 0.000010 0.000010 0.000010 0.000010 0.000010 0.000010 0.000010 0.000010
0.000010 0.000010 0.000010 0.999820 0.000010 0.000010 0.000010 0.000010 0.000010 0.000010 0.000010 0.000010 0.000010 0.000010 0.000010 0.000010 0.000010 0.000010 0.000010
0.000010 0.000010 0.000010 0.999820 0.000010 0.000010 0.000010 0.000010 0.000010 0.000010 0.000010 0.000010 0.000010 0.000010 0.000010 0.000010 0.000010 0.000010 0.000010
0.000010 0.000010 0.000010 0.999820 0.000010 0.000010 0.000010 0.000010 0.000010 0.000010 0.000010 0.000010 0.000010 0.000010 0.000010 0.000010 0.000010 0.000010 0.000010
