# Supplementary material for: Genetic analysis of Thai cattle reveals a Southeast Asian indicine ancestry
Source: PeerJ. 2015 Oct 27;3:e1318. doi: 10.7717/peerj.1318 (PMC4627918; doi:10.7717/peerj.1318)
Supplement: Dataset S2 — The Q values inferred by ADMIXTURE for each modeled K are shown for each individual, which are labeled according to breed information. The data are organized into three folders, each of which represents the ADMIXTURE experiments described in Fig. S5. [file peerj-03-1318-s007.zip › SupplementDataS7/28experiments/experiment_13/2.Q]

0.000010 0.999990
0.000010 0.999990
0.000010 0.999990
0.000010 0.999990
0.000010 0.999990
0.000010 0.999990
0.000010 0.999990
0.000010 0.999990
0.000010 0.999990
0.000010 0.999990
0.029081 0.970919
0.007616 0.992384
0.000010 0.999990
0.000010 0.999990
0.003227 0.996773
0.017605 0.982395
0.000010 0.999990
0.033858 0.966142
0.006171 0.993829
0.025109 0.974891
0.000010 0.999990
0.008233 0.991767
0.007677 0.992323
0.000010 0.999990
0.051544 0.948456
0.010724 0.989276
0.017181 0.982819
0.031271 0.968729
0.014308 0.985692
0.000010 0.999990
0.064025 0.935975
0.079786 0.920214
0.154102 0.845898
0.188913 0.811087
0.206661 0.793339
0.156235 0.843765
0.073669 0.926331
0.170053 0.829947
0.224646 0.775354
0.284600 0.715400
0.223469 0.776531
0.173449 0.826551
0.067632 0.932368
0.198565 0.801435
0.130016 0.869984
0.181680 0.818320
0.180128 0.819872
0.201502 0.798498
0.161083 0.838917
0.153115 0.846885
0.000010 0.999990
0.000010 0.999990
0.000010 0.999990
0.000010 0.999990
0.000010 0.999990
0.000010 0.999990
0.000010 0.999990
0.000010 0.999990
0.000010 0.999990
0.000010 0.999990
0.000010 0.999990
0.000010 0.999990
0.016556 0.983444
0.000010 0.999990
0.000010 0.999990
0.000010 0.999990
0.012890 0.987110
0.010128 0.989872
0.000010 0.999990
0.000010 0.999990
0.000010 0.999990
0.000010 0.999990
0.000010 0.999990
0.000010 0.999990
0.000010 0.999990
0.000010 0.999990
0.000010 0.999990
0.000010 0.999990
0.000010 0.999990
0.000010 0.999990
0.009592 0.990408
0.000010 0.999990
0.000010 0.999990
0.000010 0.999990
0.000010 0.999990
0.000010 0.999990
0.000010 0.999990
0.000010 0.999990
0.000010 0.999990
0.000010 0.999990
0.000010 0.999990
0.000010 0.999990
0.000010 0.999990
0.000010 0.999990
0.000010 0.999990
0.003597 0.996403
0.000010 0.999990
0.000010 0.999990
0.095697 0.904303
0.000010 0.999990
0.137492 0.862508
0.000010 0.999990
0.000010 0.999990
0.125024 0.874976
0.000010 0.999990
0.231888 0.768112
0.222077 0.777923
0.237968 0.762032
0.007102 0.992898
0.000010 0.999990
0.017395 0.982605
0.254532 0.745468
0.000010 0.999990
0.003746 0.996254
0.192508 0.807492
0.254119 0.745881
0.007897 0.992103
0.012189 0.987811
0.000010 0.999990
0.000010 0.999990
0.000010 0.999990
0.000010 0.999990
0.000010 0.999990
0.000010 0.999990
0.000010 0.999990
0.000010 0.999990
0.000010 0.999990
0.000010 0.999990
0.000010 0.999990
0.010855 0.989145
0.019525 0.980475
0.013721 0.986279
0.002623 0.997377
0.000010 0.999990
0.007065 0.992935
0.014889 0.985111
0.028521 0.971479
0.016709 0.983291
0.005939 0.994061
0.015400 0.984600
0.023387 0.976613
0.023553 0.976447
0.087141 0.912859
0.014582 0.985418
0.017658 0.982342
0.016027 0.983973
0.000010 0.999990
0.017965 0.982035
0.021116 0.978884
0.019307 0.980693
0.000010 0.999990
0.000010 0.999990
0.000010 0.999990
0.000010 0.999990
0.158169 0.841831
0.000010 0.999990
0.133589 0.866411
0.009128 0.990872
0.000010 0.999990
0.021857 0.978143
0.000010 0.999990
0.002040 0.997960
0.000010 0.999990
0.005228 0.994772
0.000010 0.999990
0.004518 0.995482
0.000010 0.999990
0.003151 0.996849
0.000010 0.999990
0.014399 0.985601
0.031338 0.968662
0.000010 0.999990
0.183199 0.816801
0.227041 0.772959
0.090902 0.909098
0.219231 0.780769
0.071032 0.928968
0.205607 0.794393
0.134980 0.865020
0.220369 0.779631
0.192502 0.807498
0.204846 0.795154
0.142161 0.857839
0.187810 0.812190
0.000466 0.999534
0.000010 0.999990
0.000010 0.999990
0.000010 0.999990
0.000010 0.999990
0.000010 0.999990
0.000010 0.999990
0.000010 0.999990
0.000010 0.999990
0.000010 0.999990
0.008371 0.991629
0.008599 0.991401
0.000010 0.999990
0.006187 0.993813
0.003822 0.996178
0.000010 0.999990
0.000010 0.999990
0.041339 0.958661
0.004631 0.995369
0.000010 0.999990
0.060250 0.939750
0.011327 0.988673
0.012424 0.987576
0.000010 0.999990
0.000010 0.999990
0.000010 0.999990
0.012482 0.987518
0.000010 0.999990
0.008815 0.991185
0.018409 0.981591
0.097517 0.902483
0.182362 0.817638
0.120999 0.879001
0.132898 0.867102
0.122943 0.877057
0.094535 0.905465
0.100728 0.899272
0.115549 0.884451
0.100494 0.899506
0.108779 0.891221
0.098869 0.901131
0.118226 0.881774
0.116535 0.883465
0.152493 0.847507
0.174439 0.825561
0.188858 0.811142
0.188299 0.811701
0.185031 0.814969
0.186545 0.813455
0.370748 0.629252
0.368778 0.631222
0.375446 0.624554
0.373611 0.626389
0.368754 0.631246
0.372632 0.627368
0.365861 0.634139
0.252902 0.747098
0.182096 0.817904
0.274368 0.725632
0.264830 0.735170
0.292430 0.707570
0.290272 0.709728
0.266184 0.733816
0.285019 0.714981
0.261986 0.738014
0.060538 0.939462
0.100889 0.899111
0.062497 0.937503
0.070481 0.929519
0.125484 0.874516
0.361854 0.638146
0.999990 0.000010
0.999990 0.000010
0.999990 0.000010
0.859446 0.140554
0.858212 0.141788
0.106574 0.893426
0.607471 0.392529
0.307845 0.692155
0.099333 0.900667
0.104476 0.895524
0.070245 0.929755
0.050485 0.949515
0.079484 0.920516
0.107990 0.892010
