# Supplementary material for: Genetic analysis of Thai cattle reveals a Southeast Asian indicine ancestry
Source: PeerJ. 2015 Oct 27;3:e1318. doi: 10.7717/peerj.1318 (PMC4627918; doi:10.7717/peerj.1318)
Supplement: Dataset S2 — The Q values inferred by ADMIXTURE for each modeled K are shown for each individual, which are labeled according to breed information. The data are organized into three folders, each of which represents the ADMIXTURE experiments described in Fig. S5. [file peerj-03-1318-s007.zip › SupplementDataS7/28experiments/experiment_13/20.Q]

0.000010 0.999810 0.000010 0.000010 0.000010 0.000010 0.000010 0.000010 0.000010 0.000010 0.000010 0.000010 0.000010 0.000010 0.000010 0.000010 0.000010 0.000010 0.000010 0.000010
0.000010 0.999810 0.000010 0.000010 0.000010 0.000010 0.000010 0.000010 0.000010 0.000010 0.000010 0.000010 0.000010 0.000010 0.000010 0.000010 0.000010 0.000010 0.000010 0.000010
0.000010 0.999810 0.000010 0.000010 0.000010 0.000010 0.000010 0.000010 0.000010 0.000010 0.000010 0.000010 0.000010 0.000010 0.000010 0.000010 0.000010 0.000010 0.000010 0.000010
0.000010 0.999810 0.000010 0.000010 0.000010 0.000010 0.000010 0.000010 0.000010 0.000010 0.000010 0.000010 0.000010 0.000010 0.000010 0.000010 0.000010 0.000010 0.000010 0.000010
0.000010 0.999810 0.000010 0.000010 0.000010 0.000010 0.000010 0.000010 0.000010 0.000010 0.000010 0.000010 0.000010 0.000010 0.000010 0.000010 0.000010 0.000010 0.000010 0.000010
0.000010 0.999810 0.000010 0.000010 0.000010 0.000010 0.000010 0.000010 0.000010 0.000010 0.000010 0.000010 0.000010 0.000010 0.000010 0.000010 0.000010 0.000010 0.000010 0.000010
0.000010 0.999810 0.000010 0.000010 0.000010 0.000010 0.000010 0.000010 0.000010 0.000010 0.000010 0.000010 0.000010 0.000010 0.000010 0.000010 0.000010 0.000010 0.000010 0.000010
0.000010 0.999810 0.000010 0.000010 0.000010 0.000010 0.000010 0.000010 0.000010 0.000010 0.000010 0.000010 0.000010 0.000010 0.000010 0.000010 0.000010 0.000010 0.000010 0.000010
0.014102 0.160967 0.000010 0.000010 0.000010 0.000010 0.000010 0.000010 0.000010 0.000010 0.000010 0.000010 0.000010 0.000010 0.000010 0.000010 0.005118 0.000010 0.000010 0.819652
0.000010 0.153719 0.000010 0.000010 0.000010 0.000010 0.000010 0.000010 0.000010 0.000010 0.000010 0.000010 0.000010 0.000010 0.000010 0.000010 0.002937 0.000010 0.000010 0.843174
0.029107 0.000010 0.066657 0.000010 0.000010 0.000010 0.000010 0.043157 0.056713 0.668401 0.000010 0.085272 0.000010 0.027760 0.000010 0.000010 0.000010 0.000010 0.002483 0.020340
0.000010 0.000010 0.000010 0.000010 0.000010 0.000010 0.000010 0.000010 0.000010 0.999802 0.000018 0.000010 0.000010 0.000010 0.000010 0.000010 0.000010 0.000010 0.000010 0.000010
0.000010 0.000012 0.000010 0.000010 0.000010 0.000010 0.000010 0.000010 0.000010 0.999808 0.000010 0.000010 0.000010 0.000010 0.000010 0.000010 0.000010 0.000010 0.000010 0.000010
0.000010 0.000010 0.000010 0.000010 0.000010 0.000010 0.000010 0.000010 0.000010 0.999810 0.000010 0.000010 0.000010 0.000010 0.000010 0.000010 0.000010 0.000010 0.000010 0.000010
0.000010 0.000010 0.000010 0.000010 0.000010 0.000010 0.000010 0.000010 0.000010 0.999810 0.000010 0.000010 0.000010 0.000010 0.000010 0.000010 0.000010 0.000010 0.000010 0.000010
0.000010 0.000010 0.000010 0.000010 0.000010 0.000010 0.000010 0.000010 0.000010 0.851899 0.000010 0.010075 0.000010 0.000010 0.000010 0.000010 0.000010 0.000010 0.000010 0.137856
0.000010 0.000010 0.000010 0.000010 0.000010 0.000010 0.000010 0.000010 0.000010 0.999810 0.000010 0.000010 0.000010 0.000010 0.000010 0.000010 0.000010 0.000010 0.000010 0.000010
0.000010 0.013326 0.000010 0.000010 0.000010 0.059124 0.000010 0.000010 0.032106 0.895284 0.000010 0.000010 0.000010 0.000010 0.000010 0.000010 0.000010 0.000010 0.000010 0.000010
0.000010 0.000010 0.000010 0.000010 0.000010 0.000010 0.000010 0.000010 0.000010 0.993581 0.006239 0.000010 0.000010 0.000010 0.000010 0.000010 0.000010 0.000010 0.000010 0.000010
0.000010 0.000010 0.000010 0.000010 0.000010 0.000010 0.000010 0.000010 0.000010 0.999810 0.000010 0.000010 0.000010 0.000010 0.000010 0.000010 0.000010 0.000010 0.000010 0.000010
0.000010 0.000010 0.000010 0.000010 0.000010 0.000010 0.000010 0.000010 0.000010 0.999810 0.000010 0.000010 0.000010 0.000010 0.000010 0.000010 0.000010 0.000010 0.000010 0.000010
0.000010 0.000010 0.000010 0.000010 0.000010 0.000010 0.000010 0.000010 0.000010 0.998758 0.000010 0.000010 0.000010 0.001062 0.000010 0.000010 0.000010 0.000010 0.000010 0.000010
0.000010 0.000010 0.000010 0.000010 0.000010 0.000010 0.000010 0.000010 0.000010 0.999810 0.000010 0.000010 0.000010 0.000010 0.000010 0.000010 0.000010 0.000010 0.000010 0.000010
0.000010 0.000010 0.000010 0.000010 0.000010 0.000010 0.000010 0.000010 0.000010 0.999810 0.000010 0.000010 0.000010 0.000010 0.000010 0.000010 0.000010 0.000010 0.000010 0.000010
0.020379 0.001110 0.000010 0.000010 0.000010 0.009317 0.000010 0.000010 0.123313 0.676347 0.000010 0.006322 0.000010 0.033061 0.000010 0.000010 0.008118 0.000010 0.034730 0.087202
0.000010 0.000010 0.000010 0.000010 0.000010 0.000010 0.000010 0.000010 0.000010 0.999810 0.000010 0.000010 0.000010 0.000010 0.000010 0.000010 0.000010 0.000010 0.000010 0.000010
0.000010 0.000010 0.000010 0.000010 0.000010 0.000010 0.000010 0.000010 0.000010 0.999810 0.000010 0.000010 0.000010 0.000010 0.000010 0.000010 0.000010 0.000010 0.000010 0.000010
0.000010 0.000010 0.000010 0.000010 0.000010 0.000010 0.000010 0.000010 0.000010 0.999810 0.000010 0.000010 0.000010 0.000010 0.000010 0.000010 0.000010 0.000010 0.000010 0.000010
0.000010 0.000010 0.000010 0.000010 0.000010 0.000010 0.000010 0.000010 0.000010 0.999810 0.000010 0.000010 0.000010 0.000010 0.000010 0.000010 0.000010 0.000010 0.000010 0.000010
0.000010 0.000010 0.000010 0.000010 0.000010 0.000010 0.000010 0.000010 0.000010 0.999810 0.000010 0.000010 0.000010 0.000010 0.000010 0.000010 0.000010 0.000010 0.000010 0.000010
0.016376 0.001329 0.028156 0.036706 0.000010 0.070744 0.011906 0.075564 0.062708 0.000010 0.011115 0.287312 0.000010 0.045765 0.000010 0.076133 0.000010 0.017359 0.036080 0.222697
0.042920 0.010004 0.040308 0.000010 0.000010 0.099856 0.000010 0.000010 0.000010 0.062229 0.013027 0.379283 0.000010 0.055549 0.000010 0.214074 0.000010 0.000010 0.000010 0.082651
0.000010 0.004286 0.000010 0.037152 0.012457 0.598245 0.000010 0.000010 0.000010 0.052515 0.046342 0.098004 0.000010 0.070442 0.000010 0.070258 0.000010 0.000010 0.000010 0.010198
0.000010 0.000010 0.000010 0.000010 0.000010 0.999810 0.000010 0.000010 0.000010 0.000010 0.000010 0.000010 0.000010 0.000010 0.000010 0.000010 0.000010 0.000010 0.000010 0.000010
0.000010 0.000010 0.000010 0.000010 0.000010 0.999810 0.000010 0.000010 0.000010 0.000010 0.000010 0.000010 0.000010 0.000010 0.000010 0.000010 0.000010 0.000010 0.000010 0.000010
0.009413 0.009280 0.018796 0.000010 0.000010 0.662215 0.000010 0.000010 0.004577 0.022680 0.000010 0.129497 0.000010 0.051101 0.000010 0.000010 0.000010 0.000010 0.000010 0.092332
0.003722 0.023433 0.000010 0.000010 0.000010 0.252184 0.000010 0.073422 0.000010 0.054831 0.014340 0.344132 0.000010 0.036713 0.000010 0.121302 0.009248 0.005350 0.000010 0.061243
0.000010 0.000010 0.000010 0.000010 0.000010 0.999810 0.000010 0.000010 0.000010 0.000010 0.000010 0.000010 0.000010 0.000010 0.000010 0.000010 0.000010 0.000010 0.000010 0.000010
0.000010 0.016780 0.000010 0.004647 0.000010 0.625691 0.022902 0.000010 0.013994 0.031589 0.000010 0.071858 0.000010 0.000010 0.000010 0.184044 0.000010 0.020617 0.007778 0.000010
0.000010 0.003610 0.000010 0.000010 0.000010 0.556681 0.065908 0.000010 0.044172 0.000010 0.015575 0.027057 0.000010 0.008788 0.000010 0.278090 0.000010 0.000010 0.000010 0.000010
0.000010 0.000010 0.000010 0.004124 0.000010 0.503864 0.049954 0.000010 0.000010 0.019934 0.000010 0.196895 0.000010 0.036328 0.000010 0.182611 0.006170 0.000010 0.000010 0.000010
0.000010 0.000010 0.000010 0.000012 0.000010 0.999808 0.000010 0.000010 0.000010 0.000010 0.000010 0.000010 0.000010 0.000010 0.000010 0.000010 0.000010 0.000010 0.000010 0.000010
0.020807 0.015008 0.026168 0.000010 0.000010 0.129908 0.000010 0.030985 0.000010 0.051574 0.000010 0.373712 0.000010 0.055411 0.000010 0.165208 0.000010 0.000010 0.000010 0.131119
0.000010 0.000010 0.000010 0.000010 0.000010 0.852592 0.000010 0.000010 0.000010 0.049187 0.000010 0.083755 0.000010 0.000010 0.000010 0.000010 0.014305 0.000010 0.000010 0.000010
0.038007 0.000010 0.000010 0.000010 0.000010 0.221047 0.000010 0.000010 0.000010 0.000010 0.007999 0.385193 0.000010 0.049307 0.000010 0.298307 0.000010 0.000010 0.000010 0.000010
0.012764 0.000010 0.000010 0.000010 0.000010 0.406743 0.007030 0.000010 0.000010 0.000010 0.000010 0.226925 0.000010 0.051327 0.000010 0.253064 0.014793 0.000010 0.023840 0.003404
0.000010 0.000010 0.000010 0.000010 0.000010 0.438540 0.000010 0.000010 0.000010 0.000010 0.007623 0.287789 0.000010 0.022867 0.000010 0.207260 0.000010 0.000010 0.035780 0.000010
0.000010 0.000012 0.000010 0.000010 0.000010 0.981154 0.000010 0.000010 0.000010 0.000010 0.000010 0.013374 0.000010 0.005300 0.000010 0.000010 0.000010 0.000010 0.000010 0.000010
0.000010 0.000010 0.000010 0.000010 0.000010 0.999810 0.000010 0.000010 0.000010 0.000010 0.000010 0.000010 0.000010 0.000010 0.000010 0.000010 0.000010 0.000010 0.000010 0.000010
0.000010 0.000010 0.000010 0.000010 0.000010 0.999810 0.000010 0.000010 0.000010 0.000010 0.000010 0.000010 0.000010 0.000010 0.000010 0.000010 0.000010 0.000010 0.000010 0.000010
0.000010 0.000010 0.000010 0.000010 0.000010 0.000010 0.000010 0.000010 0.000010 0.000010 0.000010 0.999810 0.000010 0.000010 0.000010 0.000010 0.000010 0.000010 0.000010 0.000010
0.000010 0.000010 0.000010 0.000010 0.000010 0.000010 0.000010 0.000010 0.000010 0.000010 0.000010 0.999810 0.000010 0.000010 0.000010 0.000010 0.000010 0.000010 0.000010 0.000010
0.000010 0.000010 0.000010 0.000010 0.000010 0.000010 0.000010 0.000010 0.000010 0.000010 0.000010 0.999810 0.000010 0.000010 0.000010 0.000010 0.000010 0.000010 0.000010 0.000010
0.000010 0.000010 0.000010 0.000010 0.000010 0.000010 0.000010 0.000010 0.000010 0.000010 0.000010 0.999810 0.000010 0.000010 0.000010 0.000010 0.000010 0.000010 0.000010 0.000010
0.000010 0.000010 0.000010 0.000010 0.000010 0.000010 0.000010 0.000010 0.000010 0.000010 0.000010 0.999810 0.000010 0.000010 0.000010 0.000010 0.000010 0.000010 0.000010 0.000010
0.000010 0.000010 0.000010 0.000010 0.000010 0.000010 0.000010 0.000010 0.000010 0.000010 0.000010 0.999810 0.000010 0.000010 0.000010 0.000010 0.000010 0.000010 0.000010 0.000010
0.000010 0.000010 0.000010 0.000010 0.000010 0.000010 0.000010 0.000010 0.000010 0.000010 0.000010 0.999810 0.000010 0.000010 0.000010 0.000010 0.000010 0.000010 0.000010 0.000010
0.000012 0.000010 0.000010 0.000010 0.000010 0.000010 0.000010 0.000010 0.000010 0.000010 0.000010 0.999808 0.000010 0.000010 0.000010 0.000010 0.000010 0.000010 0.000010 0.000010
0.000010 0.003200 0.000010 0.000010 0.000010 0.000010 0.000010 0.000010 0.000010 0.023308 0.000010 0.971186 0.000010 0.000010 0.000010 0.000010 0.000010 0.000010 0.000010 0.002146
0.000010 0.000010 0.000010 0.000010 0.000010 0.000010 0.000010 0.000010 0.000010 0.000010 0.000010 0.999810 0.000010 0.000010 0.000010 0.000010 0.000010 0.000010 0.000010 0.000010
0.000010 0.000010 0.000010 0.000010 0.000010 0.000010 0.000010 0.000010 0.000010 0.000010 0.000010 0.999810 0.000010 0.000010 0.000010 0.000010 0.000010 0.000010 0.000010 0.000010
0.000010 0.000010 0.000010 0.000010 0.000010 0.000010 0.000010 0.000010 0.000010 0.000010 0.000010 0.999810 0.000010 0.000010 0.000010 0.000010 0.000010 0.000010 0.000010 0.000010
0.000010 0.000010 0.000010 0.000010 0.000010 0.000010 0.000010 0.000010 0.000010 0.000010 0.000010 0.999810 0.000010 0.000010 0.000010 0.000010 0.000010 0.000010 0.000010 0.000010
0.000010 0.000010 0.000010 0.000010 0.000010 0.000010 0.000010 0.000010 0.000010 0.000010 0.000010 0.999810 0.000010 0.000010 0.000010 0.000010 0.000010 0.000010 0.000010 0.000010
0.000010 0.000010 0.000010 0.000010 0.000010 0.000010 0.000010 0.000010 0.000010 0.000010 0.000010 0.999810 0.000010 0.000010 0.000010 0.000010 0.000010 0.000010 0.000010 0.000010
0.000010 0.000010 0.000010 0.000010 0.000010 0.000010 0.000010 0.000010 0.000010 0.000010 0.000010 0.999810 0.000010 0.000010 0.000010 0.000010 0.000010 0.000010 0.000010 0.000010
0.000010 0.000010 0.000010 0.000010 0.000010 0.000010 0.000010 0.000010 0.000010 0.000010 0.000010 0.999810 0.000010 0.000010 0.000010 0.000010 0.000010 0.000010 0.000010 0.000010
0.000010 0.000010 0.000010 0.000010 0.000010 0.000010 0.000010 0.000010 0.000010 0.000010 0.000010 0.982567 0.000010 0.017253 0.000010 0.000010 0.000010 0.000010 0.000010 0.000010
0.000010 0.000010 0.000010 0.000010 0.000010 0.000010 0.000010 0.000010 0.000010 0.000010 0.000010 0.999810 0.000010 0.000010 0.000010 0.000010 0.000010 0.000010 0.000010 0.000010
0.000010 0.000010 0.000010 0.000010 0.000010 0.000010 0.000010 0.000010 0.000010 0.000010 0.000010 0.999810 0.000010 0.000010 0.000010 0.000010 0.000010 0.000010 0.000010 0.000010
0.000010 0.000010 0.000010 0.000010 0.000010 0.000010 0.000010 0.000010 0.000010 0.000010 0.999810 0.000010 0.000010 0.000010 0.000010 0.000010 0.000010 0.000010 0.000010 0.000010
0.000010 0.000010 0.000010 0.000010 0.000010 0.000010 0.000010 0.000010 0.000010 0.000010 0.999810 0.000010 0.000010 0.000010 0.000010 0.000010 0.000010 0.000010 0.000010 0.000010
0.000010 0.000010 0.000010 0.000010 0.000010 0.000010 0.000010 0.000010 0.000010 0.000010 0.999810 0.000010 0.000010 0.000010 0.000010 0.000010 0.000010 0.000010 0.000010 0.000010
0.000010 0.000010 0.000010 0.000010 0.000010 0.000010 0.000010 0.000010 0.000010 0.000010 0.999810 0.000010 0.000010 0.000010 0.000010 0.000010 0.000010 0.000010 0.000010 0.000010
0.000010 0.000010 0.000010 0.000010 0.000010 0.000010 0.000010 0.000010 0.000017 0.000010 0.999803 0.000010 0.000010 0.000010 0.000010 0.000010 0.000010 0.000010 0.000010 0.000010
0.000010 0.000010 0.000010 0.000010 0.000010 0.000010 0.000010 0.000010 0.000010 0.000010 0.999810 0.000010 0.000010 0.000010 0.000010 0.000010 0.000010 0.000010 0.000010 0.000010
0.000010 0.000010 0.000010 0.000010 0.000010 0.000010 0.000010 0.000010 0.000010 0.000010 0.867916 0.000010 0.000010 0.000010 0.000010 0.000010 0.000010 0.000010 0.000010 0.131904
0.000010 0.000010 0.000010 0.000010 0.000010 0.000010 0.000010 0.000010 0.000010 0.000010 0.999810 0.000010 0.000010 0.000010 0.000010 0.000010 0.000010 0.000010 0.000010 0.000010
0.000010 0.000010 0.000010 0.000010 0.000010 0.000010 0.000010 0.000010 0.000010 0.000010 0.999810 0.000010 0.000010 0.000010 0.000010 0.000010 0.000010 0.000010 0.000010 0.000010
0.000010 0.000013 0.000010 0.000010 0.000010 0.000010 0.000010 0.000010 0.000010 0.000010 0.999802 0.000010 0.000010 0.000010 0.000012 0.000011 0.000012 0.000010 0.000010 0.000010
0.077204 0.027370 0.048415 0.087314 0.048576 0.000010 0.000010 0.174858 0.002245 0.029859 0.072108 0.027150 0.005446 0.028040 0.000010 0.000010 0.023989 0.000010 0.010331 0.337045
0.000010 0.000010 0.624631 0.257109 0.000010 0.000010 0.000010 0.000010 0.000010 0.000010 0.000010 0.000010 0.000010 0.000010 0.000010 0.000010 0.037250 0.000010 0.000010 0.080850
0.000010 0.000010 0.481709 0.404401 0.000010 0.000010 0.000010 0.000010 0.000010 0.000010 0.000010 0.000010 0.000010 0.000010 0.000010 0.000010 0.113720 0.000010 0.000010 0.000010
0.000010 0.000010 0.507613 0.280177 0.000010 0.000010 0.000010 0.000010 0.000010 0.000010 0.000010 0.000010 0.000010 0.000010 0.000010 0.000010 0.212040 0.000010 0.000010 0.000010
0.000010 0.000010 0.607307 0.319587 0.000010 0.000010 0.000010 0.000010 0.000010 0.000010 0.000010 0.000010 0.000010 0.000010 0.000010 0.000010 0.072937 0.000010 0.000010 0.000010
0.000010 0.000010 0.302134 0.564230 0.000010 0.000010 0.000010 0.000010 0.000010 0.000010 0.009067 0.031586 0.000010 0.011994 0.000010 0.000010 0.080850 0.000010 0.000010 0.000010
0.000010 0.000010 0.999810 0.000010 0.000010 0.000010 0.000010 0.000010 0.000010 0.000010 0.000010 0.000010 0.000010 0.000010 0.000010 0.000010 0.000010 0.000010 0.000010 0.000010
0.000010 0.003833 0.386723 0.414694 0.000010 0.000010 0.000010 0.000010 0.000010 0.000010 0.051936 0.000010 0.000010 0.000010 0.000010 0.000010 0.069439 0.000010 0.000010 0.073235
0.016079 0.006365 0.486331 0.450892 0.000010 0.000010 0.000010 0.000010 0.000010 0.000010 0.000010 0.000010 0.000010 0.000010 0.000010 0.000010 0.040182 0.000010 0.000010 0.000010
0.037127 0.000010 0.333234 0.536423 0.000010 0.000010 0.000010 0.000010 0.000010 0.000010 0.000010 0.000010 0.000010 0.000010 0.000010 0.000010 0.093056 0.000010 0.000010 0.000010
0.000010 0.000010 0.551693 0.194735 0.000010 0.000010 0.000010 0.000010 0.000010 0.000010 0.000010 0.000010 0.000010 0.000010 0.000010 0.000010 0.115833 0.000010 0.000010 0.137579
0.000010 0.000010 0.999810 0.000010 0.000010 0.000010 0.000010 0.000010 0.000010 0.000010 0.000010 0.000010 0.000010 0.000010 0.000010 0.000010 0.000010 0.000010 0.000010 0.000010
0.000010 0.000010 0.999810 0.000010 0.000010 0.000010 0.000010 0.000010 0.000010 0.000010 0.000010 0.000010 0.000010 0.000010 0.000010 0.000010 0.000010 0.000010 0.000010 0.000010
0.000010 0.000010 0.455988 0.000010 0.000010 0.000010 0.000010 0.000010 0.000010 0.000010 0.000010 0.000010 0.000010 0.000010 0.000010 0.000010 0.543832 0.000010 0.000010 0.000010
0.000010 0.000010 0.000010 0.000010 0.000010 0.000010 0.000010 0.000010 0.000010 0.000010 0.000017 0.000010 0.000010 0.000010 0.000010 0.000010 0.999803 0.000010 0.000010 0.000010
0.000010 0.000010 0.000010 0.999810 0.000010 0.000010 0.000010 0.000010 0.000010 0.000010 0.000010 0.000010 0.000010 0.000010 0.000010 0.000010 0.000010 0.000010 0.000010 0.000010
0.000010 0.000010 0.000010 0.999810 0.000010 0.000010 0.000010 0.000010 0.000010 0.000010 0.000010 0.000010 0.000010 0.000010 0.000010 0.000010 0.000010 0.000010 0.000010 0.000010
0.000010 0.000010 0.366664 0.585063 0.000010 0.000010 0.000010 0.000010 0.000010 0.000010 0.000010 0.000010 0.000010 0.000010 0.000010 0.000010 0.048104 0.000010 0.000010 0.000010
0.031548 0.002263 0.041611 0.000627 0.036541 0.000010 0.000010 0.175951 0.000010 0.000010 0.021940 0.000010 0.000017 0.009906 0.000010 0.266733 0.000420 0.000010 0.019120 0.393253
0.000010 0.000010 0.000010 0.999810 0.000010 0.000010 0.000010 0.000010 0.000010 0.000010 0.000010 0.000010 0.000010 0.000010 0.000010 0.000010 0.000010 0.000010 0.000010 0.000010
0.017740 0.005605 0.009530 0.073293 0.026824 0.000010 0.000010 0.075948 0.000010 0.021985 0.037870 0.031408 0.000010 0.042682 0.000010 0.407908 0.000010 0.000010 0.000010 0.249126
0.000010 0.000010 0.000010 0.000010 0.000010 0.000010 0.000010 0.000010 0.000010 0.000010 0.000017 0.000010 0.000010 0.000010 0.000010 0.000010 0.999803 0.000010 0.000010 0.000010
0.000010 0.000010 0.338254 0.617425 0.000010 0.000010 0.000010 0.000010 0.000010 0.000010 0.000010 0.000010 0.000010 0.000010 0.000010 0.000010 0.044151 0.000010 0.000010 0.000010
0.000010 0.000010 0.002935 0.013911 0.000010 0.000010 0.000010 0.162298 0.000010 0.005131 0.000010 0.028829 0.012760 0.000010 0.000010 0.381076 0.029325 0.000010 0.000010 0.363625
0.000010 0.000010 0.000010 0.999810 0.000010 0.000010 0.000010 0.000010 0.000010 0.000010 0.000010 0.000010 0.000010 0.000010 0.000010 0.000010 0.000010 0.000010 0.000010 0.000010
0.015957 0.007583 0.000010 0.000010 0.000010 0.000010 0.000010 0.006860 0.000010 0.000010 0.000010 0.000010 0.000010 0.003987 0.000010 0.792479 0.000010 0.000010 0.000010 0.172994
0.000010 0.000010 0.000010 0.000010 0.000010 0.000010 0.000010 0.000010 0.000010 0.000010 0.000010 0.000010 0.000010 0.000010 0.000010 0.999810 0.000010 0.000010 0.000010 0.000010
0.000010 0.000010 0.000010 0.000010 0.000010 0.000010 0.000010 0.000010 0.000010 0.000010 0.000010 0.000010 0.000010 0.000010 0.000010 0.999810 0.000010 0.000010 0.000010 0.000010
0.000010 0.000010 0.000010 0.000010 0.000010 0.000010 0.000010 0.000010 0.000010 0.000010 0.000010 0.000010 0.000010 0.000010 0.000010 0.000010 0.000010 0.000010 0.999810 0.000010
0.022466 0.007193 0.042180 0.050487 0.000010 0.000010 0.000010 0.186226 0.000010 0.000010 0.065144 0.048858 0.000010 0.013529 0.000010 0.000010 0.000010 0.000010 0.204190 0.359627
0.039119 0.021834 0.000010 0.028887 0.019983 0.000010 0.000010 0.066732 0.000010 0.022445 0.000010 0.000010 0.000010 0.005504 0.000010 0.000010 0.013001 0.000010 0.242399 0.539996
0.000010 0.000010 0.000010 0.000010 0.000010 0.000010 0.000010 0.000010 0.000010 0.000010 0.000010 0.000010 0.000010 0.000010 0.000010 0.000010 0.000019 0.000016 0.999795 0.000010
0.000010 0.000010 0.000010 0.000010 0.000010 0.000010 0.000010 0.000010 0.000010 0.000010 0.000010 0.000010 0.000010 0.000010 0.000010 0.000010 0.000010 0.000010 0.999810 0.000010
0.036634 0.015047 0.000010 0.042339 0.000010 0.000010 0.000010 0.141906 0.002012 0.034140 0.000713 0.030041 0.000010 0.027501 0.000010 0.000010 0.000010 0.000010 0.274388 0.395189
0.000010 0.000010 0.000010 0.000010 0.000010 0.000010 0.000010 0.000010 0.000010 0.000010 0.004038 0.000010 0.000010 0.000010 0.000010 0.194017 0.000010 0.000010 0.771405 0.030380
0.000010 0.000010 0.000010 0.000010 0.000010 0.000010 0.000010 0.000010 0.000010 0.000010 0.000010 0.000010 0.000010 0.000010 0.000010 0.000010 0.000010 0.000013 0.999807 0.000010
0.000010 0.000010 0.000010 0.000010 0.000010 0.000010 0.000010 0.000010 0.000010 0.000010 0.000010 0.000010 0.000010 0.000010 0.000010 0.000010 0.000010 0.000010 0.999810 0.000010
0.013113 0.005919 0.010466 0.000010 0.000010 0.000010 0.000010 0.000010 0.000010 0.000010 0.015179 0.000010 0.000010 0.023757 0.000010 0.000010 0.000010 0.000010 0.749337 0.182099
0.009311 0.000010 0.000010 0.000010 0.000010 0.000010 0.000010 0.022651 0.000010 0.000010 0.030467 0.059735 0.000010 0.534223 0.000010 0.000010 0.023038 0.000010 0.000010 0.320446
0.000010 0.000010 0.000010 0.000010 0.000010 0.000010 0.000010 0.000010 0.000010 0.000010 0.000010 0.000010 0.000010 0.999810 0.000010 0.000010 0.000010 0.000010 0.000010 0.000010
0.000010 0.022189 0.002667 0.000010 0.000010 0.000010 0.000010 0.152089 0.041731 0.019448 0.027878 0.097845 0.000010 0.293949 0.000010 0.000010 0.022092 0.000010 0.000010 0.320013
0.000010 0.000010 0.000010 0.000010 0.000010 0.000010 0.000010 0.000010 0.000010 0.000010 0.000010 0.000010 0.000010 0.999810 0.000010 0.000010 0.000010 0.000010 0.000010 0.000010
0.000010 0.000010 0.000010 0.000010 0.000010 0.000010 0.000010 0.000010 0.000010 0.000010 0.000010 0.000010 0.000010 0.999810 0.000010 0.000010 0.000010 0.000010 0.000010 0.000010
0.000010 0.000010 0.000010 0.000010 0.000010 0.000010 0.000010 0.000010 0.000010 0.000010 0.000010 0.000010 0.000010 0.999810 0.000010 0.000010 0.000010 0.000010 0.000010 0.000010
0.000010 0.000010 0.000010 0.000010 0.003270 0.000010 0.000010 0.000010 0.025134 0.000010 0.053494 0.055572 0.000010 0.494889 0.000010 0.000010 0.020588 0.000010 0.000010 0.346923
0.000010 0.000010 0.000010 0.000010 0.000010 0.000010 0.000010 0.000010 0.000010 0.000010 0.000010 0.000010 0.000010 0.999810 0.000010 0.000010 0.000010 0.000010 0.000010 0.000010
0.000010 0.000010 0.000010 0.000010 0.000010 0.000010 0.000010 0.000010 0.000010 0.000010 0.000010 0.000010 0.000010 0.999810 0.000010 0.000010 0.000010 0.000010 0.000010 0.000010
0.039036 0.002515 0.033041 0.046923 0.015037 0.000010 0.000010 0.098367 0.001169 0.020877 0.063384 0.091412 0.011092 0.295842 0.000010 0.000010 0.000010 0.002746 0.000010 0.278499
0.000010 0.009014 0.000010 0.000010 0.000010 0.000010 0.000010 0.083654 0.000010 0.000010 0.012331 0.000010 0.000010 0.021112 0.000010 0.000010 0.014076 0.000010 0.000010 0.859674
0.000010 0.000010 0.000010 0.000010 0.000010 0.000010 0.000010 0.000010 0.000010 0.000010 0.000010 0.000010 0.000010 0.000010 0.000010 0.000010 0.025028 0.000010 0.000010 0.974792
0.000010 0.000010 0.000010 0.000010 0.000010 0.000010 0.000010 0.000010 0.000010 0.000010 0.000010 0.000010 0.000010 0.000010 0.000010 0.000010 0.000150 0.000010 0.000010 0.999670
0.000010 0.000010 0.040680 0.005462 0.034171 0.000010 0.000010 0.114445 0.073810 0.027170 0.058577 0.009064 0.004515 0.017600 0.000010 0.000010 0.000010 0.000010 0.004048 0.610378
0.000010 0.000010 0.000010 0.000010 0.000010 0.000010 0.000010 0.000010 0.000010 0.000010 0.000010 0.000010 0.000010 0.000010 0.000010 0.000010 0.000010 0.000010 0.000010 0.999810
0.000010 0.000010 0.000010 0.000010 0.000010 0.000010 0.000010 0.000010 0.000010 0.000010 0.000010 0.000010 0.000010 0.000010 0.000010 0.000010 0.000010 0.000010 0.000010 0.999810
0.000010 0.000010 0.000010 0.000010 0.000010 0.000010 0.000010 0.000010 0.000010 0.000010 0.000010 0.000010 0.000010 0.000010 0.000010 0.000010 0.000010 0.000010 0.000010 0.999810
0.018356 0.023991 0.000010 0.036355 0.006346 0.000010 0.000010 0.163769 0.084605 0.055007 0.035036 0.010493 0.000010 0.041570 0.000010 0.009920 0.002395 0.000010 0.021335 0.490763
0.031730 0.000116 0.019078 0.015385 0.009583 0.000010 0.000010 0.155515 0.000010 0.059723 0.018891 0.030687 0.000544 0.013478 0.002836 0.055531 0.000010 0.013996 0.000010 0.572857
0.000653 0.004993 0.009966 0.012463 0.055948 0.000010 0.000010 0.183348 0.000010 0.060826 0.021645 0.000010 0.000010 0.005111 0.000010 0.018921 0.022587 0.008406 0.021325 0.573747
0.007725 0.000280 0.000010 0.025728 0.000010 0.000010 0.000010 0.000010 0.000010 0.000010 0.052180 0.000010 0.000010 0.000010 0.000010 0.000010 0.020184 0.000010 0.000010 0.893763
0.000010 0.000010 0.009787 0.000010 0.025391 0.000010 0.000010 0.084481 0.000010 0.000010 0.044850 0.000010 0.014441 0.009780 0.000010 0.000010 0.021748 0.000010 0.000010 0.789401
0.016591 0.022213 0.004283 0.039936 0.000010 0.000010 0.000010 0.402194 0.000010 0.035266 0.038999 0.054723 0.009042 0.030183 0.000010 0.000010 0.018205 0.037171 0.000010 0.291125
0.034942 0.000010 0.043803 0.015571 0.000010 0.000010 0.000010 0.311124 0.060681 0.029565 0.014271 0.031812 0.000013 0.019323 0.000010 0.000010 0.007491 0.019305 0.012412 0.399629
0.036851 0.008421 0.005546 0.045934 0.000010 0.000010 0.000010 0.221959 0.000010 0.000010 0.007237 0.000010 0.018275 0.014227 0.000010 0.209340 0.008270 0.021945 0.000010 0.401916
0.000010 0.000010 0.000010 0.000010 0.000010 0.000010 0.000010 0.999810 0.000010 0.000010 0.000010 0.000010 0.000010 0.000010 0.000010 0.000010 0.000010 0.000010 0.000010 0.000010
0.000010 0.000010 0.000010 0.000010 0.000010 0.000010 0.000010 0.999810 0.000010 0.000010 0.000010 0.000010 0.000010 0.000010 0.000010 0.000010 0.000010 0.000010 0.000010 0.000010
0.044665 0.001005 0.023647 0.024193 0.066704 0.000010 0.000010 0.459318 0.000010 0.011557 0.003450 0.000010 0.000010 0.002879 0.000010 0.000010 0.000010 0.000010 0.000010 0.362482
0.033367 0.011931 0.000010 0.016231 0.000010 0.000010 0.000010 0.428822 0.000010 0.025373 0.000010 0.000010 0.000010 0.030873 0.000010 0.000010 0.006595 0.000010 0.000010 0.446688
0.028006 0.000010 0.019793 0.029967 0.020224 0.000010 0.000010 0.285149 0.004503 0.026144 0.015151 0.058645 0.028779 0.047787 0.000010 0.000010 0.014702 0.000010 0.041620 0.379470
0.021574 0.017589 0.000010 0.036402 0.038893 0.000010 0.000010 0.246198 0.063885 0.027778 0.030809 0.064483 0.003938 0.026443 0.000010 0.007300 0.010770 0.000010 0.000010 0.403877
0.025504 0.017481 0.057227 0.010621 0.022098 0.000010 0.000010 0.188576 0.000010 0.046687 0.044011 0.026761 0.000010 0.001083 0.000010 0.048112 0.016357 0.000010 0.029282 0.466142
0.000010 0.000010 0.000010 0.000010 0.000010 0.000010 0.000010 0.000010 0.000010 0.000010 0.000010 0.000010 0.000010 0.000010 0.000010 0.000010 0.000010 0.000010 0.000010 0.999810
0.000010 0.000010 0.000010 0.000010 0.000010 0.000010 0.000010 0.000010 0.000010 0.000010 0.000010 0.000010 0.000010 0.000010 0.000010 0.000010 0.000010 0.000010 0.000010 0.999810
0.000010 0.000010 0.000010 0.000010 0.000010 0.000010 0.000010 0.000010 0.000010 0.000010 0.000010 0.000010 0.000010 0.000010 0.000010 0.000010 0.000010 0.000010 0.000010 0.999810
0.000010 0.000010 0.000010 0.000010 0.000010 0.000010 0.000010 0.000010 0.000010 0.000010 0.000010 0.000010 0.000010 0.000010 0.000010 0.000010 0.000010 0.000010 0.000010 0.999810
0.000010 0.000010 0.000010 0.000010 0.000010 0.000010 0.051476 0.000010 0.000010 0.000010 0.000010 0.000010 0.000010 0.000010 0.000010 0.242917 0.000010 0.000010 0.000010 0.705437
0.000010 0.000010 0.000010 0.000010 0.000010 0.000010 0.000010 0.000010 0.000010 0.000010 0.000010 0.000010 0.000010 0.000010 0.000010 0.000010 0.000010 0.000010 0.000010 0.999810
0.000010 0.020807 0.021240 0.037429 0.000010 0.046004 0.024601 0.156373 0.003695 0.005479 0.042628 0.068765 0.000010 0.030032 0.000010 0.252086 0.000010 0.000010 0.000010 0.290791
0.006006 0.016609 0.056715 0.010132 0.031678 0.000010 0.000010 0.147176 0.000010 0.019802 0.056864 0.109808 0.000010 0.080226 0.000010 0.032723 0.000010 0.011609 0.000010 0.420583
0.000010 0.010676 0.000010 0.000010 0.000010 0.000010 0.000010 0.000010 0.000010 0.000010 0.000010 0.000010 0.000010 0.000010 0.000010 0.000010 0.000010 0.000010 0.000010 0.989144
0.006404 0.017017 0.016287 0.000010 0.025095 0.000010 0.000010 0.142035 0.032030 0.049894 0.027128 0.135526 0.000010 0.114508 0.007901 0.045133 0.007140 0.000010 0.000010 0.373843
0.000010 0.012667 0.000010 0.000010 0.000010 0.000010 0.000010 0.000010 0.000010 0.000010 0.000010 0.000010 0.000010 0.025457 0.000010 0.000010 0.002962 0.000010 0.000010 0.958754
0.000010 0.000010 0.000010 0.000010 0.000010 0.000010 0.000010 0.000010 0.000010 0.000010 0.032735 0.000010 0.000010 0.018459 0.000010 0.000010 0.000010 0.000010 0.000010 0.948636
0.014821 0.000010 0.000010 0.116744 0.000010 0.000010 0.000010 0.262412 0.073471 0.000010 0.000010 0.109195 0.000010 0.020327 0.000010 0.000010 0.000010 0.000010 0.000010 0.402899
0.014233 0.000010 0.000010 0.111460 0.000010 0.000010 0.000010 0.171987 0.055632 0.000010 0.021996 0.086049 0.000010 0.022808 0.000010 0.000010 0.004276 0.000010 0.000010 0.511449
0.029569 0.011616 0.057060 0.063058 0.014369 0.000010 0.000010 0.174354 0.042007 0.000010 0.019555 0.095585 0.000010 0.031207 0.000010 0.000010 0.000010 0.015084 0.018968 0.427497
0.019856 0.000010 0.000010 0.107020 0.000484 0.000010 0.000010 0.329068 0.000010 0.000010 0.015692 0.113050 0.000010 0.022802 0.000010 0.000010 0.000010 0.000010 0.000010 0.391907
0.010073 0.009053 0.029954 0.101820 0.018710 0.000010 0.000010 0.252729 0.000010 0.039394 0.026662 0.111551 0.000010 0.016218 0.000010 0.000010 0.000010 0.000010 0.000010 0.383745
0.000010 0.000010 0.999810 0.000010 0.000010 0.000010 0.000010 0.000010 0.000010 0.000010 0.000010 0.000010 0.000010 0.000010 0.000010 0.000010 0.000010 0.000010 0.000010 0.000010
0.000010 0.000010 0.999810 0.000010 0.000010 0.000010 0.000010 0.000010 0.000010 0.000010 0.000010 0.000010 0.000010 0.000010 0.000010 0.000010 0.000010 0.000010 0.000010 0.000010
0.000010 0.019077 0.042714 0.030621 0.000010 0.000010 0.000010 0.231175 0.003404 0.056985 0.028318 0.116995 0.000010 0.057057 0.000010 0.030935 0.014495 0.006343 0.000010 0.361812
0.000010 0.008359 0.645292 0.000010 0.000010 0.000010 0.000010 0.066675 0.000010 0.000010 0.000010 0.068875 0.000010 0.000010 0.000010 0.000010 0.000010 0.000010 0.000010 0.210649
0.011666 0.415344 0.062104 0.000010 0.000010 0.000010 0.000010 0.000010 0.000010 0.000010 0.005025 0.000010 0.000010 0.009724 0.000010 0.000010 0.003911 0.000010 0.000010 0.492096
0.000010 0.000010 0.055198 0.000010 0.000010 0.000010 0.000010 0.000010 0.000010 0.000010 0.072815 0.000010 0.757753 0.000010 0.000010 0.000010 0.007767 0.000010 0.000010 0.106317
0.000010 0.000010 0.000010 0.000010 0.000010 0.000010 0.000010 0.000010 0.000010 0.000010 0.000010 0.000010 0.999810 0.000010 0.000010 0.000010 0.000010 0.000010 0.000010 0.000010
0.029003 0.003857 0.106706 0.375359 0.000010 0.000010 0.000010 0.080601 0.000010 0.000010 0.027145 0.000010 0.346231 0.021282 0.000010 0.000010 0.000010 0.000010 0.000010 0.009706
0.000010 0.000010 0.000010 0.000010 0.000010 0.000010 0.000010 0.000010 0.000010 0.000010 0.000010 0.000010 0.999810 0.000010 0.000010 0.000010 0.000010 0.000010 0.000010 0.000010
0.021639 0.007086 0.020142 0.010721 0.007495 0.000010 0.000010 0.180778 0.021895 0.003612 0.051073 0.031490 0.038710 0.000010 0.000010 0.201237 0.009949 0.006671 0.000010 0.387451
0.000010 0.000010 0.009715 0.000010 0.000010 0.000010 0.000010 0.093864 0.000010 0.000010 0.000010 0.000010 0.000010 0.000010 0.000010 0.657006 0.000718 0.011670 0.000010 0.226888
0.011964 0.006485 0.031566 0.036976 0.029700 0.003966 0.000010 0.151891 0.040625 0.000010 0.046939 0.000010 0.025768 0.039041 0.000010 0.312600 0.007919 0.000010 0.021569 0.232941
0.000010 0.000010 0.000010 0.000010 0.000010 0.000010 0.000010 0.000010 0.000010 0.000010 0.000010 0.000010 0.999810 0.000010 0.000010 0.000010 0.000010 0.000010 0.000010 0.000010
0.000010 0.000010 0.073057 0.000010 0.000010 0.000010 0.000010 0.000010 0.000010 0.017819 0.010056 0.000010 0.736935 0.000010 0.000010 0.000010 0.000010 0.000010 0.000010 0.161982
0.000010 0.000010 0.000010 0.000010 0.000010 0.000010 0.000010 0.000010 0.000010 0.000010 0.000010 0.000010 0.999808 0.000010 0.000010 0.000010 0.000010 0.000012 0.000010 0.000010
0.003250 0.000010 0.058203 0.030566 0.040237 0.000010 0.000010 0.169637 0.000010 0.000010 0.024112 0.000010 0.085313 0.026632 0.000010 0.330543 0.002438 0.013244 0.008536 0.207220
0.000010 0.000010 0.000010 0.020394 0.000010 0.000010 0.000010 0.169538 0.000010 0.000010 0.000010 0.050403 0.045354 0.018287 0.000010 0.527797 0.012938 0.000010 0.000010 0.155167
0.044451 0.029144 0.000010 0.050753 0.055362 0.000010 0.000010 0.246607 0.000010 0.018752 0.027081 0.076859 0.000010 0.061435 0.000010 0.000010 0.000010 0.000010 0.000010 0.389455
0.074225 0.039228 0.032468 0.074541 0.018798 0.000010 0.000010 0.069219 0.000010 0.013656 0.061469 0.097347 0.003100 0.058532 0.000010 0.000010 0.003971 0.031151 0.021142 0.401103
0.999810 0.000010 0.000010 0.000010 0.000010 0.000010 0.000010 0.000010 0.000010 0.000010 0.000010 0.000010 0.000010 0.000010 0.000010 0.000010 0.000010 0.000010 0.000010 0.000010
0.999810 0.000010 0.000010 0.000010 0.000010 0.000010 0.000010 0.000010 0.000010 0.000010 0.000010 0.000010 0.000010 0.000010 0.000010 0.000010 0.000010 0.000010 0.000010 0.000010
0.086849 0.028603 0.037408 0.096866 0.017104 0.000010 0.000010 0.180882 0.028022 0.045363 0.035542 0.063753 0.004120 0.026897 0.000010 0.000010 0.000019 0.006464 0.000010 0.342058
0.999810 0.000010 0.000010 0.000010 0.000010 0.000010 0.000010 0.000010 0.000010 0.000010 0.000010 0.000010 0.000010 0.000010 0.000010 0.000010 0.000010 0.000010 0.000010 0.000010
0.999810 0.000010 0.000010 0.000010 0.000010 0.000010 0.000010 0.000010 0.000010 0.000010 0.000010 0.000010 0.000010 0.000010 0.000010 0.000010 0.000010 0.000010 0.000010 0.000010
0.402289 0.037182 0.014414 0.048153 0.000010 0.000010 0.000010 0.078794 0.000010 0.000010 0.015904 0.090963 0.000010 0.003238 0.000010 0.000010 0.000010 0.006419 0.000010 0.302545
0.000010 0.000010 0.999810 0.000010 0.000010 0.000010 0.000010 0.000010 0.000010 0.000010 0.000010 0.000010 0.000010 0.000010 0.000010 0.000010 0.000010 0.000010 0.000010 0.000010
0.000010 0.692513 0.019533 0.000010 0.000010 0.000010 0.000010 0.000010 0.000010 0.000010 0.000010 0.000010 0.000010 0.000010 0.000010 0.000010 0.002744 0.000010 0.000010 0.285050
0.033491 0.000010 0.023066 0.058510 0.000010 0.000010 0.000010 0.457282 0.000010 0.000010 0.038365 0.008503 0.000010 0.000010 0.000010 0.000010 0.000010 0.004745 0.000010 0.375919
0.047765 0.013578 0.016140 0.042763 0.000010 0.000010 0.000010 0.393062 0.000010 0.001986 0.041603 0.000010 0.008493 0.023576 0.000010 0.000010 0.017760 0.000010 0.020299 0.372896
0.017656 0.014782 0.056695 0.021080 0.000010 0.000010 0.000010 0.376513 0.000010 0.000010 0.065574 0.000010 0.000010 0.008441 0.000010 0.000010 0.024982 0.000010 0.000010 0.414166
0.016656 0.019301 0.078801 0.027309 0.002515 0.000010 0.000010 0.194693 0.053213 0.018329 0.058984 0.042732 0.000010 0.015631 0.000010 0.000010 0.005883 0.002844 0.004700 0.458357
0.027327 0.011258 0.007810 0.048519 0.000010 0.000010 0.000010 0.354365 0.000010 0.030145 0.044431 0.032540 0.000010 0.026710 0.000010 0.000010 0.027436 0.008255 0.021727 0.359407
0.000010 0.000010 0.000010 0.000010 0.000010 0.000010 0.000010 0.999810 0.000010 0.000010 0.000010 0.000010 0.000010 0.000010 0.000010 0.000010 0.000010 0.000010 0.000010 0.000010
0.000010 0.000010 0.000010 0.000010 0.000010 0.000010 0.000010 0.999810 0.000010 0.000010 0.000010 0.000010 0.000010 0.000010 0.000010 0.000010 0.000010 0.000010 0.000010 0.000010
0.000052 0.013746 0.000010 0.030672 0.037904 0.000010 0.000010 0.200515 0.000010 0.018462 0.035044 0.076901 0.000010 0.031412 0.000010 0.131496 0.017120 0.000010 0.000010 0.406595
0.000010 0.000010 0.000010 0.000010 0.000010 0.000010 0.000010 0.490053 0.000010 0.000010 0.021466 0.000010 0.000010 0.000010 0.000010 0.000010 0.000010 0.000010 0.000010 0.488311
0.000010 0.000010 0.000010 0.000010 0.000010 0.000010 0.000010 0.466456 0.000010 0.000010 0.037612 0.000010 0.000010 0.004656 0.000010 0.000010 0.000010 0.000010 0.000010 0.491116
0.000010 0.000010 0.000010 0.000010 0.000010 0.000010 0.000010 0.999810 0.000010 0.000010 0.000010 0.000010 0.000010 0.000010 0.000010 0.000010 0.000010 0.000010 0.000010 0.000010
0.021175 0.029736 0.023248 0.039183 0.000010 0.000010 0.000010 0.286693 0.021680 0.022650 0.036743 0.034801 0.000010 0.009009 0.000010 0.000010 0.016042 0.000010 0.016930 0.442040
0.027333 0.018353 0.010609 0.082236 0.025481 0.000010 0.000010 0.297789 0.000010 0.000010 0.032745 0.000010 0.020901 0.020304 0.000010 0.000010 0.004622 0.000010 0.000010 0.459538
0.000010 0.000010 0.000010 0.000010 0.000010 0.000010 0.000010 0.999810 0.000010 0.000010 0.000010 0.000010 0.000010 0.000010 0.000010 0.000010 0.000010 0.000010 0.000010 0.000010
0.000010 0.000010 0.000010 0.000010 0.000010 0.000010 0.000010 0.999810 0.000010 0.000010 0.000010 0.000010 0.000010 0.000010 0.000010 0.000010 0.000010 0.000010 0.000010 0.000010
0.018353 0.004333 0.074813 0.020848 0.003618 0.000010 0.000010 0.291810 0.036077 0.023594 0.005844 0.044573 0.000010 0.000010 0.000010 0.000010 0.006243 0.000010 0.006496 0.463329
0.019899 0.000010 0.000010 0.057935 0.000010 0.000010 0.000010 0.326431 0.021607 0.032096 0.045234 0.024401 0.000010 0.006467 0.000010 0.000010 0.000015 0.011248 0.000010 0.454577
0.029123 0.007255 0.022601 0.031246 0.000010 0.000010 0.000010 0.272311 0.016077 0.033263 0.017995 0.108811 0.000010 0.009814 0.000010 0.000010 0.034847 0.005742 0.029559 0.381297
0.034682 0.015197 0.057143 0.074970 0.000010 0.000010 0.000010 0.327273 0.000010 0.015575 0.016829 0.007441 0.000010 0.021792 0.000010 0.000014 0.003017 0.000010 0.000010 0.425989
0.055469 0.020528 0.038609 0.037032 0.000010 0.003173 0.000010 0.311460 0.003327 0.042809 0.054168 0.013082 0.018683 0.000010 0.000010 0.000010 0.000010 0.000010 0.009442 0.392148
0.000010 0.008310 0.019029 0.000010 0.290562 0.108505 0.000010 0.081110 0.063710 0.035044 0.035258 0.074119 0.000010 0.000010 0.023564 0.072898 0.013356 0.000010 0.000010 0.174466
0.000010 0.000010 0.000010 0.000010 0.999810 0.000010 0.000010 0.000010 0.000010 0.000010 0.000010 0.000010 0.000010 0.000010 0.000010 0.000010 0.000010 0.000010 0.000010 0.000010
0.000010 0.000010 0.000010 0.000010 0.999810 0.000010 0.000010 0.000010 0.000010 0.000010 0.000010 0.000010 0.000010 0.000010 0.000010 0.000010 0.000010 0.000010 0.000010 0.000010
0.000010 0.000010 0.000010 0.000010 0.999810 0.000010 0.000010 0.000010 0.000010 0.000010 0.000010 0.000010 0.000010 0.000010 0.000010 0.000010 0.000010 0.000010 0.000010 0.000010
0.000011 0.000010 0.000010 0.000010 0.999809 0.000010 0.000010 0.000010 0.000010 0.000010 0.000010 0.000010 0.000010 0.000010 0.000010 0.000010 0.000010 0.000010 0.000010 0.000010
0.000010 0.000010 0.000010 0.000010 0.999810 0.000010 0.000010 0.000010 0.000010 0.000010 0.000010 0.000010 0.000010 0.000010 0.000010 0.000010 0.000010 0.000010 0.000010 0.000010
0.000010 0.000010 0.000010 0.000010 0.999810 0.000010 0.000010 0.000010 0.000010 0.000010 0.000010 0.000010 0.000010 0.000010 0.000010 0.000010 0.000010 0.000010 0.000010 0.000010
0.000010 0.000010 0.000010 0.000010 0.999810 0.000010 0.000010 0.000010 0.000010 0.000010 0.000010 0.000010 0.000010 0.000010 0.000010 0.000010 0.000010 0.000010 0.000010 0.000010
0.000010 0.000010 0.000010 0.000010 0.999810 0.000010 0.000010 0.000010 0.000010 0.000010 0.000010 0.000010 0.000010 0.000010 0.000010 0.000010 0.000010 0.000010 0.000010 0.000010
0.000010 0.000010 0.000010 0.000010 0.999809 0.000010 0.000010 0.000011 0.000010 0.000010 0.000010 0.000010 0.000010 0.000010 0.000010 0.000010 0.000010 0.000010 0.000010 0.000010
0.000010 0.000010 0.000010 0.000010 0.999810 0.000010 0.000010 0.000010 0.000010 0.000010 0.000010 0.000010 0.000010 0.000010 0.000010 0.000010 0.000010 0.000010 0.000010 0.000010
0.000010 0.000010 0.000010 0.000010 0.999810 0.000010 0.000010 0.000010 0.000010 0.000010 0.000010 0.000010 0.000010 0.000010 0.000010 0.000010 0.000010 0.000010 0.000010 0.000010
0.000010 0.000010 0.000010 0.000010 0.999810 0.000010 0.000010 0.000010 0.000010 0.000010 0.000010 0.000010 0.000010 0.000010 0.000010 0.000010 0.000010 0.000010 0.000010 0.000010
0.000010 0.000010 0.000010 0.000010 0.349760 0.000010 0.000010 0.000010 0.000010 0.000010 0.000010 0.000010 0.000010 0.000010 0.000010 0.000010 0.000010 0.650060 0.000010 0.000010
0.000010 0.000010 0.000010 0.000010 0.000010 0.000010 0.000010 0.000010 0.000010 0.000010 0.000010 0.000010 0.000010 0.000010 0.000010 0.000010 0.000010 0.999810 0.000010 0.000010
0.000010 0.000010 0.000010 0.000010 0.000010 0.000010 0.000010 0.000010 0.000010 0.000010 0.000010 0.000010 0.000010 0.000013 0.000010 0.000010 0.000010 0.999807 0.000010 0.000010
0.000010 0.000010 0.000010 0.000010 0.000010 0.000010 0.000010 0.000010 0.000010 0.000018 0.000010 0.000010 0.000010 0.000012 0.000010 0.000010 0.000010 0.999800 0.000010 0.000010
0.000010 0.000010 0.000010 0.000010 0.000010 0.000010 0.000010 0.000010 0.000010 0.000010 0.000010 0.000010 0.000010 0.000010 0.000010 0.000010 0.000010 0.999810 0.000010 0.000010
0.000010 0.000010 0.000010 0.000010 0.000010 0.000010 0.000010 0.000010 0.000010 0.000010 0.000010 0.000010 0.000010 0.000010 0.000010 0.000010 0.000010 0.999810 0.000010 0.000010
0.000010 0.000010 0.000010 0.000010 0.000010 0.000010 0.000010 0.000010 0.000010 0.000010 0.000010 0.000010 0.000010 0.000010 0.999810 0.000010 0.000010 0.000010 0.000010 0.000010
0.000010 0.000010 0.000010 0.000010 0.000010 0.000010 0.000010 0.000010 0.000010 0.000010 0.000010 0.000010 0.000010 0.000010 0.999810 0.000010 0.000010 0.000010 0.000010 0.000010
0.000010 0.000010 0.000010 0.000010 0.000010 0.000010 0.000010 0.000010 0.000010 0.000010 0.000010 0.000010 0.000010 0.000010 0.999810 0.000010 0.000010 0.000010 0.000010 0.000010
0.000010 0.000010 0.000010 0.000010 0.000010 0.000010 0.000010 0.000010 0.000010 0.000010 0.000010 0.000010 0.000010 0.000010 0.999810 0.000010 0.000010 0.000010 0.000010 0.000010
0.000010 0.000010 0.000010 0.000010 0.000010 0.000010 0.000010 0.000010 0.000010 0.000010 0.000010 0.000010 0.000010 0.000010 0.999810 0.000010 0.000010 0.000010 0.000010 0.000010
0.000010 0.000010 0.000010 0.000010 0.000010 0.000010 0.000010 0.000010 0.000010 0.000010 0.000010 0.000010 0.000010 0.000010 0.999810 0.000010 0.000010 0.000010 0.000010 0.000010
0.000010 0.000010 0.000010 0.000010 0.000010 0.000010 0.000010 0.000010 0.000010 0.000010 0.000010 0.000010 0.000010 0.000010 0.999810 0.000010 0.000010 0.000010 0.000010 0.000010
0.000010 0.000010 0.000010 0.023281 0.031968 0.000010 0.000010 0.000010 0.000010 0.038884 0.000010 0.000010 0.000010 0.011399 0.754821 0.000010 0.009861 0.000010 0.000010 0.129656
0.000010 0.011242 0.022616 0.000010 0.023143 0.000010 0.000010 0.000010 0.112778 0.093643 0.031727 0.003195 0.000010 0.034359 0.506896 0.000010 0.000010 0.004453 0.000010 0.155858
0.007745 0.000010 0.000010 0.011096 0.000010 0.000010 0.000010 0.000010 0.084914 0.000010 0.000010 0.000010 0.000010 0.000010 0.766970 0.000010 0.000010 0.018312 0.000010 0.110822
0.000010 0.000020 0.000010 0.019406 0.031217 0.000010 0.000010 0.000010 0.139967 0.029535 0.000010 0.000010 0.000010 0.000010 0.689029 0.000010 0.000010 0.000010 0.000010 0.090697
0.000010 0.000010 0.000010 0.000010 0.000010 0.000010 0.000010 0.000010 0.000010 0.000010 0.000010 0.000010 0.000010 0.000010 0.999810 0.000010 0.000010 0.000010 0.000010 0.000010
0.000010 0.000010 0.000010 0.000010 0.000010 0.000010 0.000010 0.000010 0.000010 0.000010 0.000010 0.000010 0.000010 0.000010 0.999810 0.000010 0.000010 0.000010 0.000010 0.000010
0.025481 0.000010 0.080189 0.000010 0.016770 0.000010 0.000010 0.000010 0.016004 0.000010 0.000010 0.000010 0.000010 0.000010 0.752660 0.000010 0.001304 0.000010 0.030428 0.077045
0.010632 0.017975 0.000010 0.000010 0.001388 0.000010 0.000010 0.000013 0.069793 0.000010 0.030635 0.000010 0.000010 0.021084 0.830180 0.000010 0.018190 0.000010 0.000010 0.000010
0.020003 0.000010 0.014740 0.000010 0.082657 0.000010 0.000010 0.000010 0.044497 0.037189 0.010427 0.000010 0.000010 0.006733 0.726449 0.000010 0.007046 0.000450 0.000010 0.049718
0.000010 0.000010 0.000010 0.000010 0.000010 0.000010 0.000010 0.000010 0.999810 0.000010 0.000010 0.000010 0.000010 0.000010 0.000010 0.000010 0.000010 0.000010 0.000010 0.000010
0.000010 0.000010 0.000010 0.000010 0.000010 0.000010 0.000010 0.000010 0.999810 0.000010 0.000010 0.000010 0.000010 0.000010 0.000010 0.000010 0.000010 0.000010 0.000010 0.000010
0.000010 0.011813 0.000010 0.041487 0.027326 0.000010 0.000010 0.000010 0.462072 0.193996 0.025278 0.019722 0.000010 0.000010 0.060140 0.000010 0.000010 0.005643 0.000010 0.152423
0.000010 0.000010 0.000010 0.000010 0.000010 0.000010 0.000010 0.000010 0.999810 0.000010 0.000010 0.000010 0.000010 0.000010 0.000010 0.000010 0.000010 0.000010 0.000010 0.000010
0.000010 0.000010 0.000010 0.000010 0.000010 0.000010 0.000010 0.000010 0.999810 0.000010 0.000010 0.000010 0.000010 0.000010 0.000010 0.000010 0.000010 0.000010 0.000010 0.000010
0.000010 0.000010 0.000010 0.040363 0.043071 0.000010 0.154486 0.002674 0.000010 0.143765 0.005355 0.000010 0.000010 0.009470 0.539621 0.000010 0.000010 0.000010 0.000010 0.061084
0.000010 0.000010 0.000010 0.000011 0.000010 0.000010 0.999808 0.000010 0.000010 0.000010 0.000010 0.000010 0.000010 0.000010 0.000010 0.000010 0.000011 0.000010 0.000010 0.000010
0.000010 0.000010 0.000010 0.000010 0.000010 0.000010 0.999798 0.000010 0.000010 0.000010 0.000010 0.000010 0.000010 0.000010 0.000015 0.000010 0.000011 0.000016 0.000010 0.000010
0.000010 0.000010 0.000010 0.000010 0.000010 0.000010 0.999800 0.000010 0.000010 0.000010 0.000010 0.000010 0.000010 0.000010 0.000010 0.000020 0.000010 0.000010 0.000010 0.000010
0.000010 0.000010 0.000010 0.000010 0.000010 0.000010 0.657721 0.000010 0.342099 0.000010 0.000010 0.000010 0.000010 0.000010 0.000010 0.000010 0.000010 0.000010 0.000010 0.000010
0.000010 0.000010 0.000010 0.000010 0.000010 0.000010 0.658055 0.000010 0.341765 0.000010 0.000010 0.000010 0.000010 0.000010 0.000010 0.000010 0.000010 0.000010 0.000010 0.000010
0.000010 0.000010 0.000010 0.022105 0.045163 0.000010 0.000010 0.037584 0.401351 0.130537 0.000010 0.000010 0.000010 0.000010 0.172369 0.000010 0.010891 0.000010 0.000010 0.179879
0.000010 0.000010 0.000010 0.000010 0.000010 0.056012 0.308528 0.000010 0.000010 0.000010 0.000010 0.000010 0.000010 0.000010 0.120563 0.514738 0.000010 0.000010 0.000010 0.000010
0.000010 0.002784 0.022119 0.000010 0.048298 0.051944 0.061941 0.000010 0.144563 0.048283 0.007037 0.000010 0.000010 0.000010 0.365640 0.183619 0.000010 0.000010 0.063682 0.000010
0.000010 0.000010 0.000010 0.000010 0.000010 0.000010 0.000010 0.000010 0.999810 0.000010 0.000010 0.000010 0.000010 0.000010 0.000010 0.000010 0.000010 0.000010 0.000010 0.000010
0.000010 0.000010 0.000010 0.000010 0.000010 0.000010 0.000010 0.000010 0.999810 0.000010 0.000010 0.000010 0.000010 0.000010 0.000010 0.000010 0.000010 0.000010 0.000010 0.000010
0.000010 0.000010 0.000010 0.000010 0.000010 0.000010 0.000010 0.000010 0.999810 0.000010 0.000010 0.000010 0.000010 0.000010 0.000010 0.000010 0.000010 0.000010 0.000010 0.000010
0.000010 0.000010 0.000010 0.000010 0.000010 0.000010 0.000010 0.000010 0.999810 0.000010 0.000010 0.000010 0.000010 0.000010 0.000010 0.000010 0.000010 0.000010 0.000010 0.000010
0.000010 0.000010 0.000010 0.000010 0.000010 0.000010 0.000010 0.000010 0.999810 0.000010 0.000010 0.000010 0.000010 0.000010 0.000010 0.000010 0.000010 0.000010 0.000010 0.000010
0.000010 0.000010 0.000010 0.000010 0.000010 0.000010 0.000010 0.000010 0.999810 0.000010 0.000010 0.000010 0.000010 0.000010 0.000010 0.000010 0.000010 0.000010 0.000010 0.000010
