# Supplementary material for: Genetic analysis of Thai cattle reveals a Southeast Asian indicine ancestry
Source: PeerJ. 2015 Oct 27;3:e1318. doi: 10.7717/peerj.1318 (PMC4627918; doi:10.7717/peerj.1318)
Supplement: Dataset S2 — The Q values inferred by ADMIXTURE for each modeled K are shown for each individual, which are labeled according to breed information. The data are organized into three folders, each of which represents the ADMIXTURE experiments described in Fig. S5. [file peerj-03-1318-s007.zip › SupplementDataS7/28experiments/experiment_13/3.Q]

0.999980 0.000010 0.000010
0.999980 0.000010 0.000010
0.999980 0.000010 0.000010
0.999980 0.000010 0.000010
0.999980 0.000010 0.000010
0.999980 0.000010 0.000010
0.999980 0.000010 0.000010
0.999980 0.000010 0.000010
0.999980 0.000010 0.000010
0.999980 0.000010 0.000010
0.944800 0.032490 0.022710
0.985309 0.003069 0.011622
0.961435 0.038555 0.000010
0.981317 0.018673 0.000010
0.962629 0.031615 0.005756
0.968447 0.016852 0.014701
0.976949 0.023041 0.000010
0.951403 0.022976 0.025622
0.973491 0.022070 0.004439
0.928609 0.058066 0.013326
0.971084 0.028906 0.000010
0.964795 0.035195 0.000010
0.960282 0.033359 0.006358
0.964366 0.035624 0.000010
0.913630 0.047499 0.038870
0.959912 0.033719 0.006369
0.950679 0.035455 0.013866
0.933506 0.042001 0.024493
0.952957 0.038931 0.008111
0.987067 0.012923 0.000010
0.917142 0.025069 0.057790
0.919804 0.000010 0.080186
0.859961 0.000010 0.140029
0.825876 0.000010 0.174114
0.809869 0.000010 0.190121
0.858376 0.000010 0.141614
0.924805 0.006053 0.069142
0.843309 0.000010 0.156681
0.797048 0.000010 0.202942
0.738263 0.000010 0.261727
0.794420 0.000010 0.205570
0.839420 0.000010 0.160570
0.935662 0.000010 0.064328
0.815154 0.000010 0.184836
0.879572 0.000010 0.120418
0.832175 0.000010 0.167815
0.834777 0.000010 0.165213
0.811046 0.000010 0.188944
0.852441 0.000010 0.147549
0.858029 0.000010 0.141961
0.999980 0.000010 0.000010
0.999980 0.000010 0.000010
0.999980 0.000010 0.000010
0.991471 0.000010 0.008519
0.999980 0.000010 0.000010
0.999980 0.000010 0.000010
0.988460 0.011530 0.000010
0.999980 0.000010 0.000010
0.999980 0.000010 0.000010
0.998682 0.001308 0.000010
0.999980 0.000010 0.000010
0.999980 0.000010 0.000010
0.977938 0.000010 0.022052
0.999980 0.000010 0.000010
0.999980 0.000010 0.000010
0.999980 0.000010 0.000010
0.985411 0.000010 0.014579
0.984928 0.003979 0.011093
0.999980 0.000010 0.000010
0.999980 0.000010 0.000010
0.999980 0.000010 0.000010
0.999980 0.000010 0.000010
0.999980 0.000010 0.000010
0.999980 0.000010 0.000010
0.999980 0.000010 0.000010
0.999980 0.000010 0.000010
0.999980 0.000010 0.000010
0.999980 0.000010 0.000010
0.999980 0.000010 0.000010
0.999980 0.000010 0.000010
0.942158 0.057832 0.000010
0.999980 0.000010 0.000010
0.999980 0.000010 0.000010
0.999980 0.000010 0.000010
0.999678 0.000312 0.000010
0.999980 0.000010 0.000010
0.999980 0.000010 0.000010
0.999980 0.000010 0.000010
0.995189 0.004801 0.000010
0.999980 0.000010 0.000010
0.999980 0.000010 0.000010
0.999980 0.000010 0.000010
0.999980 0.000010 0.000010
0.999980 0.000010 0.000010
0.999980 0.000010 0.000010
0.982996 0.012982 0.004022
0.999980 0.000010 0.000010
0.999980 0.000010 0.000010
0.869989 0.055730 0.074281
0.999980 0.000010 0.000010
0.857567 0.021212 0.121221
0.999980 0.000010 0.000010
0.999980 0.000010 0.000010
0.847256 0.050130 0.102615
0.999980 0.000010 0.000010
0.747075 0.055487 0.197439
0.778854 0.026050 0.195096
0.774157 0.015784 0.210059
0.976366 0.016631 0.007003
0.973282 0.026708 0.000010
0.938552 0.053776 0.007672
0.762988 0.000010 0.237002
0.999980 0.000010 0.000010
0.943990 0.056000 0.000010
0.823313 0.001704 0.174984
0.763370 0.000010 0.236620
0.987098 0.001148 0.011754
0.964978 0.026110 0.008912
0.991182 0.008808 0.000010
0.999980 0.000010 0.000010
0.981762 0.018228 0.000010
0.999980 0.000010 0.000010
0.999980 0.000010 0.000010
0.999980 0.000010 0.000010
0.978506 0.021484 0.000010
0.999980 0.000010 0.000010
0.999980 0.000010 0.000010
0.965482 0.034508 0.000010
0.946734 0.053256 0.000010
0.947330 0.052660 0.000010
0.930953 0.066047 0.003000
0.935783 0.064099 0.000118
0.949743 0.050247 0.000010
0.961937 0.038053 0.000010
0.935143 0.064847 0.000010
0.943588 0.056402 0.000010
0.922687 0.062339 0.014975
0.920737 0.079253 0.000010
0.940991 0.058999 0.000010
0.933328 0.061047 0.005625
0.921926 0.068415 0.009659
0.921467 0.067276 0.011258
0.883333 0.046311 0.070357
0.946909 0.050269 0.002822
0.941113 0.052099 0.006788
0.926699 0.073291 0.000010
0.967163 0.032827 0.000010
0.942804 0.047688 0.009508
0.933287 0.055638 0.011076
0.943114 0.045507 0.011379
0.980587 0.019403 0.000010
0.988403 0.011587 0.000010
0.994769 0.005221 0.000010
0.976154 0.023836 0.000010
0.855744 0.000010 0.144246
0.999980 0.000010 0.000010
0.874479 0.006752 0.118770
0.948596 0.051394 0.000010
0.996124 0.003866 0.000010
0.925317 0.067423 0.007261
0.999980 0.000010 0.000010
0.968315 0.031675 0.000010
0.939265 0.060725 0.000010
0.959552 0.040438 0.000010
0.944303 0.055687 0.000010
0.955019 0.044971 0.000010
0.961785 0.038205 0.000010
0.993272 0.000010 0.006718
0.999980 0.000010 0.000010
0.958603 0.031256 0.010141
0.970526 0.000473 0.029002
0.999980 0.000010 0.000010
0.812788 0.031133 0.156079
0.793541 0.000010 0.206449
0.908218 0.012141 0.079641
0.801872 0.000010 0.198118
0.888179 0.054220 0.057600
0.770539 0.056387 0.173074
0.829434 0.062670 0.107896
0.795522 0.005752 0.198726
0.814122 0.015909 0.169969
0.813919 0.004484 0.181597
0.822258 0.062041 0.115701
0.823307 0.007781 0.168912
0.940768 0.059222 0.000010
0.951716 0.048274 0.000010
0.999980 0.000010 0.000010
0.993006 0.006984 0.000010
0.953439 0.046551 0.000010
0.999980 0.000010 0.000010
0.997267 0.002723 0.000010
0.974225 0.025765 0.000010
0.999980 0.000010 0.000010
0.999980 0.000010 0.000010
0.949100 0.050890 0.000010
0.960268 0.038561 0.001171
0.969116 0.030874 0.000010
0.957481 0.042509 0.000010
0.957145 0.042845 0.000010
0.983356 0.016634 0.000010
0.984752 0.015238 0.000010
0.916379 0.053066 0.030555
0.950239 0.049751 0.000010
0.947348 0.052642 0.000010
0.928572 0.020341 0.051087
0.964774 0.025674 0.009552
0.953242 0.040135 0.006623
0.954717 0.045273 0.000010
0.953334 0.046656 0.000010
0.955715 0.044275 0.000010
0.937195 0.061684 0.001121
0.960816 0.039174 0.000010
0.965658 0.031230 0.003113
0.966575 0.017262 0.016163
0.723160 0.237529 0.039311
0.343114 0.619107 0.037779
0.301031 0.698959 0.000010
0.392429 0.607561 0.000010
0.298073 0.701917 0.000010
0.369305 0.630685 0.000010
0.336144 0.663846 0.000010
0.304373 0.695617 0.000010
0.359961 0.640029 0.000010
0.313113 0.686877 0.000010
0.358485 0.641505 0.000010
0.387740 0.612250 0.000010
0.314707 0.685283 0.000010
0.146671 0.853319 0.000010
0.041272 0.958718 0.000010
0.000010 0.999980 0.000010
0.000010 0.999980 0.000010
0.000010 0.999980 0.000010
0.000010 0.999980 0.000010
0.000010 0.999980 0.000010
0.000010 0.999980 0.000010
0.000010 0.999980 0.000010
0.000010 0.999980 0.000010
0.000010 0.999980 0.000010
0.000010 0.999980 0.000010
0.000010 0.999980 0.000010
0.169370 0.830620 0.000010
0.386134 0.612809 0.001056
0.126604 0.873386 0.000010
0.194422 0.797205 0.008373
0.000010 0.999980 0.000010
0.000010 0.999980 0.000010
0.189488 0.810502 0.000010
0.092168 0.907822 0.000010
0.155376 0.844614 0.000010
0.761094 0.238896 0.000010
0.696840 0.273699 0.029461
0.755465 0.244525 0.000010
0.719888 0.280102 0.000010
0.686246 0.263121 0.050633
0.207932 0.651147 0.140921
0.000010 0.000010 0.999980
0.000010 0.000010 0.999980
0.000010 0.000010 0.999980
0.162700 0.007453 0.829847
0.166124 0.004455 0.829421
0.636221 0.352378 0.011401
0.306543 0.180186 0.513271
0.385972 0.464484 0.149545
0.652161 0.347829 0.000010
0.646726 0.353264 0.000010
0.740902 0.252590 0.006508
0.779066 0.220924 0.000010
0.688334 0.311656 0.000010
0.620211 0.379779 0.000010
