# Supplementary material for: Genetic analysis of Thai cattle reveals a Southeast Asian indicine ancestry
Source: PeerJ. 2015 Oct 27;3:e1318. doi: 10.7717/peerj.1318 (PMC4627918; doi:10.7717/peerj.1318)
Supplement: Dataset S2 — The Q values inferred by ADMIXTURE for each modeled K are shown for each individual, which are labeled according to breed information. The data are organized into three folders, each of which represents the ADMIXTURE experiments described in Fig. S5. [file peerj-03-1318-s007.zip › SupplementDataS7/28experiments/experiment_13/4.Q]

0.000010 0.999970 0.000010 0.000010
0.000010 0.999970 0.000010 0.000010
0.000010 0.999970 0.000010 0.000010
0.000010 0.999970 0.000010 0.000010
0.000010 0.999970 0.000010 0.000010
0.000010 0.999970 0.000010 0.000010
0.000010 0.999970 0.000010 0.000010
0.000010 0.999970 0.000010 0.000010
0.785616 0.214364 0.000010 0.000010
0.788204 0.211776 0.000010 0.000010
0.960504 0.000010 0.020889 0.018597
0.998689 0.000010 0.000010 0.001291
0.974637 0.003160 0.022192 0.000010
0.999970 0.000010 0.000010 0.000010
0.987605 0.000010 0.012375 0.000010
0.988337 0.000237 0.000010 0.011416
0.989974 0.004610 0.005405 0.000010
0.964774 0.003789 0.009134 0.022304
0.997752 0.000010 0.002228 0.000010
0.944135 0.000010 0.045671 0.010183
0.990973 0.000010 0.009007 0.000010
0.980784 0.000010 0.019196 0.000010
0.977087 0.003535 0.019367 0.000010
0.983522 0.003981 0.012487 0.000010
0.921710 0.009568 0.032937 0.035785
0.981418 0.000010 0.018562 0.000010
0.968792 0.001533 0.021200 0.008476
0.954645 0.000010 0.025845 0.019499
0.971204 0.005722 0.023064 0.000010
0.993747 0.006233 0.000010 0.000010
0.898933 0.027075 0.021712 0.052280
0.886640 0.036334 0.000010 0.077016
0.832869 0.030592 0.000010 0.136529
0.804961 0.025118 0.000010 0.169911
0.795844 0.018354 0.000010 0.185792
0.825848 0.036295 0.000010 0.137846
0.880851 0.050802 0.001578 0.066769
0.812810 0.034549 0.000010 0.152631
0.761010 0.040224 0.000010 0.198757
0.707164 0.034679 0.000010 0.258147
0.786797 0.012387 0.000010 0.200806
0.812752 0.030689 0.000010 0.156549
0.894945 0.043755 0.000010 0.061289
0.787643 0.032202 0.000010 0.180145
0.850638 0.032359 0.000010 0.116993
0.826568 0.010005 0.000010 0.163417
0.808165 0.030357 0.000010 0.161468
0.789896 0.025504 0.000010 0.184590
0.809202 0.046748 0.000010 0.144040
0.829873 0.032367 0.000010 0.137749
0.965714 0.034266 0.000010 0.000010
0.969598 0.030382 0.000010 0.000010
0.957251 0.042729 0.000010 0.000010
0.962995 0.036540 0.000010 0.000455
0.972227 0.027753 0.000010 0.000010
0.964526 0.035454 0.000010 0.000010
0.961185 0.038795 0.000010 0.000010
0.966416 0.033564 0.000010 0.000010
0.967228 0.032752 0.000010 0.000010
0.962481 0.037499 0.000010 0.000010
0.971343 0.028637 0.000010 0.000010
0.971073 0.028907 0.000010 0.000010
0.966891 0.016258 0.000010 0.016841
0.969683 0.030297 0.000010 0.000010
0.955215 0.044765 0.000010 0.000010
0.971440 0.028540 0.000010 0.000010
0.963783 0.024479 0.000010 0.011728
0.954423 0.036440 0.000010 0.009127
0.972152 0.027828 0.000010 0.000010
0.968879 0.031101 0.000010 0.000010
0.995845 0.004135 0.000010 0.000010
0.974688 0.025292 0.000010 0.000010
0.995386 0.004594 0.000010 0.000010
0.997870 0.002110 0.000010 0.000010
0.994922 0.005058 0.000010 0.000010
0.982528 0.017452 0.000010 0.000010
0.976962 0.023018 0.000010 0.000010
0.976635 0.023345 0.000010 0.000010
0.987488 0.012492 0.000010 0.000010
0.999970 0.000010 0.000010 0.000010
0.906920 0.044544 0.048526 0.000010
0.989948 0.010032 0.000010 0.000010
0.999970 0.000010 0.000010 0.000010
0.999970 0.000010 0.000010 0.000010
0.991104 0.008876 0.000010 0.000010
0.999970 0.000010 0.000010 0.000010
0.999970 0.000010 0.000010 0.000010
0.979770 0.020210 0.000010 0.000010
0.975446 0.024534 0.000010 0.000010
0.999970 0.000010 0.000010 0.000010
0.999970 0.000010 0.000010 0.000010
0.999970 0.000010 0.000010 0.000010
0.996255 0.003725 0.000010 0.000010
0.989519 0.010461 0.000010 0.000010
0.999970 0.000010 0.000010 0.000010
0.988066 0.002503 0.009420 0.000010
0.999970 0.000010 0.000010 0.000010
0.994938 0.005042 0.000010 0.000010
0.856979 0.023476 0.047646 0.071899
0.999970 0.000010 0.000010 0.000010
0.848105 0.020002 0.014039 0.117853
0.999970 0.000010 0.000010 0.000010
0.999970 0.000010 0.000010 0.000010
0.848359 0.010415 0.041098 0.100128
0.999970 0.000010 0.000010 0.000010
0.737503 0.019403 0.048760 0.194335
0.761566 0.026346 0.020352 0.191736
0.765983 0.018778 0.008483 0.206755
0.957947 0.029998 0.010859 0.001196
0.957543 0.029569 0.012878 0.000010
0.909876 0.039538 0.045362 0.005223
0.763882 0.005122 0.000010 0.230986
0.975884 0.024096 0.000010 0.000010
0.924346 0.028847 0.046797 0.000010
0.823827 0.005390 0.000010 0.170773
0.764613 0.004741 0.000010 0.230636
0.978538 0.017633 0.000010 0.003818
0.951513 0.022845 0.021264 0.004378
0.975562 0.024418 0.000010 0.000010
0.942553 0.057427 0.000010 0.000010
0.945868 0.047629 0.006493 0.000010
0.970236 0.029744 0.000010 0.000010
0.955138 0.044842 0.000010 0.000010
0.964309 0.035671 0.000010 0.000010
0.973917 0.014640 0.011433 0.000010
0.956637 0.043343 0.000010 0.000010
0.971920 0.028060 0.000010 0.000010
0.939189 0.033314 0.027487 0.000010
0.923641 0.034448 0.041901 0.000010
0.945614 0.013180 0.041196 0.000010
0.920085 0.020002 0.057889 0.002023
0.925599 0.019663 0.054728 0.000010
0.942435 0.021963 0.035591 0.000010
0.958369 0.018970 0.022651 0.000010
0.922110 0.026269 0.051611 0.000010
0.900754 0.050540 0.048696 0.000010
0.916246 0.019114 0.052492 0.012148
0.907753 0.023983 0.068255 0.000010
0.923571 0.027192 0.049227 0.000010
0.936145 0.009685 0.054160 0.000010
0.886972 0.042154 0.062154 0.008720
0.917227 0.017463 0.057044 0.008266
0.863413 0.029985 0.038809 0.067792
0.929559 0.028256 0.042116 0.000069
0.936321 0.017501 0.044301 0.001878
0.909118 0.031011 0.059861 0.000010
0.949770 0.031969 0.018251 0.000010
0.937341 0.018088 0.037518 0.007054
0.903893 0.038211 0.048068 0.009827
0.918547 0.035674 0.036375 0.009404
0.962325 0.027327 0.010338 0.000010
0.972367 0.027613 0.000010 0.000010
0.963121 0.036859 0.000010 0.000010
0.951594 0.033122 0.015274 0.000010
0.830856 0.028653 0.000010 0.140480
0.958309 0.041671 0.000010 0.000010
0.837079 0.044455 0.001821 0.116645
0.923559 0.035327 0.041103 0.000010
0.952568 0.047412 0.000010 0.000010
0.900139 0.036258 0.063324 0.000279
0.962106 0.037874 0.000010 0.000010
0.926615 0.047601 0.025774 0.000010
0.930855 0.018801 0.050335 0.000010
0.950331 0.019348 0.030311 0.000010
0.922654 0.030624 0.046712 0.000010
0.947562 0.019085 0.033343 0.000010
0.944961 0.030311 0.024718 0.000010
0.967051 0.026848 0.000010 0.006092
0.998032 0.001948 0.000010 0.000010
0.929661 0.037743 0.024219 0.008376
0.941240 0.032084 0.000010 0.026666
0.565073 0.434907 0.000010 0.000010
0.801780 0.021291 0.024388 0.152541
0.777005 0.020866 0.000010 0.202119
0.889758 0.027000 0.005953 0.077290
0.780101 0.026128 0.000010 0.193761
0.881455 0.019225 0.046862 0.052458
0.762209 0.020034 0.047776 0.169981
0.818185 0.021171 0.055768 0.104876
0.786620 0.018663 0.000010 0.194707
0.802004 0.021759 0.009607 0.166630
0.809358 0.013422 0.000010 0.177210
0.818603 0.014659 0.054447 0.112292
0.814995 0.019002 0.000869 0.165134
0.903508 0.047130 0.049352 0.000010
0.899392 0.058963 0.041635 0.000010
0.968062 0.031918 0.000010 0.000010
0.951800 0.048180 0.000010 0.000010
0.918971 0.043679 0.037340 0.000010
0.967910 0.032070 0.000010 0.000010
0.972522 0.027458 0.000010 0.000010
0.921192 0.062136 0.016661 0.000010
0.978799 0.021181 0.000010 0.000010
0.294620 0.705360 0.000010 0.000010
0.942997 0.017568 0.039425 0.000010
0.940453 0.031117 0.028419 0.000010
0.947239 0.033713 0.019038 0.000010
0.926582 0.039788 0.033620 0.000010
0.934935 0.032219 0.032836 0.000010
0.960971 0.035622 0.003397 0.000010
0.961198 0.036780 0.002012 0.000010
0.894654 0.032519 0.044642 0.028186
0.952039 0.010663 0.037288 0.000010
0.930256 0.029336 0.040397 0.000010
0.909456 0.029375 0.012164 0.049005
0.925253 0.049669 0.017934 0.007144
0.926956 0.036973 0.032468 0.003604
0.950430 0.017919 0.031641 0.000010
0.958494 0.009612 0.031884 0.000010
0.940871 0.024879 0.034239 0.000010
0.933998 0.017535 0.048457 0.000010
0.942128 0.028975 0.028887 0.000010
0.944267 0.030165 0.025558 0.000010
0.932930 0.043567 0.009252 0.014251
0.704885 0.027304 0.230641 0.037171
0.330886 0.016520 0.615339 0.037256
0.276727 0.025637 0.697626 0.000010
0.375036 0.022031 0.602923 0.000010
0.296805 0.005925 0.697260 0.000010
0.362627 0.011400 0.625963 0.000010
0.325579 0.014252 0.660159 0.000010
0.287455 0.020203 0.692332 0.000010
0.339132 0.023530 0.637328 0.000010
0.282974 0.031063 0.685953 0.000010
0.348037 0.015496 0.636456 0.000010
0.391615 0.003258 0.605117 0.000010
0.309391 0.009505 0.681094 0.000010
0.128342 0.018150 0.853498 0.000010
0.043181 0.000010 0.956799 0.000010
0.000010 0.000010 0.999970 0.000010
0.000010 0.000010 0.999970 0.000010
0.000010 0.006539 0.993441 0.000010
0.000010 0.003112 0.996868 0.000010
0.000010 0.000010 0.999970 0.000010
0.000010 0.000010 0.999970 0.000010
0.000010 0.000010 0.999970 0.000010
0.000010 0.000010 0.999970 0.000010
0.000010 0.000010 0.999970 0.000010
0.000010 0.000010 0.999970 0.000010
0.000010 0.000010 0.999970 0.000010
0.173334 0.000010 0.826646 0.000010
0.372114 0.019060 0.608407 0.000419
0.124950 0.004122 0.870918 0.000010
0.194497 0.003271 0.794256 0.007977
0.000010 0.000010 0.999970 0.000010
0.000010 0.000010 0.999970 0.000010
0.191674 0.000088 0.808228 0.000010
0.079310 0.012342 0.908338 0.000010
0.157651 0.000010 0.842329 0.000010
0.762960 0.010129 0.226901 0.000010
0.711426 0.000010 0.261551 0.027012
0.742483 0.022896 0.234611 0.000010
0.733969 0.000019 0.266003 0.000010
0.693253 0.004808 0.253721 0.048219
0.211739 0.000010 0.647533 0.140718
0.000010 0.000010 0.000010 0.999970
0.000010 0.000010 0.000010 0.999970
0.000010 0.000010 0.000010 0.999970
0.165281 0.000010 0.011384 0.823325
0.168544 0.000010 0.008463 0.822983
0.641240 0.005584 0.343428 0.009748
0.301574 0.008391 0.180329 0.509706
0.377845 0.013048 0.460690 0.148417
0.657647 0.005342 0.337001 0.000010
0.656365 0.001954 0.341671 0.000010
0.740693 0.011839 0.243603 0.003865
0.777112 0.012304 0.210574 0.000010
0.676762 0.022061 0.301167 0.000010
0.621643 0.007758 0.370589 0.000010
