# Supplementary material for: Genetic analysis of Thai cattle reveals a Southeast Asian indicine ancestry
Source: PeerJ. 2015 Oct 27;3:e1318. doi: 10.7717/peerj.1318 (PMC4627918; doi:10.7717/peerj.1318)
Supplement: Table S5 [file peerj-03-1318-s009.csv]

sampleid	616520740	616520750	616520760	616520780	616520790	616520800	616520810	616520820	616520830	616520840	616520850	617520870	617520930	617520960	617520970	617521000	617521010	618521020	618521030	618521050	618521060	618521070	618521080	618521100	619521140	619521160	619521170	619521180	619521190	619521200	619521220	619521230	619521240	THC_062	THC_063	THC_066	THC_071	THC_077	THN_002	THN_006	THN_007	THN_014	THN_025	THN_035	THN_044	THN_046	THN_047	THN_048	THR_207
616520730	0.2937	0.2475	0.2819	0.2857	0.2811	0.2900	0.2787	0.2928	0.2745	0.2763	0.2927	0.2668	0.0000	0.2688	0.2697	0.2556	0.2587	0.0000	0.0000	0.0000	0.0000	0.0000	0.0000	0.0000	0.0000	0.2224	0.0000	0.0000	0.0000	0.0000	0.0000	0.0000	0.2268	0.2205	0.2099	0.2214	0.2361	0.2257	0.2510	0.2337	0.0000	0.0000	0.2254	0.2010	0.2335	0.0000	0.2389	0.2156	0.1462
616520740	0.2475	0.3118	0.3347	0.3346	0.3453	0.3379	0.3328	0.3433	0.3356	0.3294	0.3482	0.3208	0.0000	0.3005	0.2997	0.2992	0.3036	0.0000	0.0000	0.0000	0.0000	0.0000	0.0000	0.0000	0.0000	0.2694	0.0000	0.0000	0.0000	0.0000	0.0000	0.0000	0.2723	0.2695	0.2577	0.2656	0.2910	0.2685	0.2969	0.2928	0.0000	0.0000	0.2863	0.2718	0.2997	0.0000	0.2929	0.2711	0.2002
616520750	0.2819	0.3347	0.3145	0.3117	0.3172	0.3027	0.3119	0.3194	0.2999	0.2941	0.3150	0.2961	0.0000	0.2780	0.2808	0.2743	0.2781	0.0000	0.0000	0.0000	0.0000	0.0000	0.0000	0.0000	0.0000	0.2423	0.0000	0.0000	0.0000	0.0000	0.0000	0.0000	0.2525	0.2431	0.2412	0.2469	0.2547	0.2449	0.2744	0.2685	0.0000	0.0000	0.2572	0.2321	0.2564	0.0000	0.2701	0.2400	0.1651
616520760	0.2857	0.3346	0.3117	0.3297	0.3393	0.3357	0.3285	0.3439	0.3406	0.3190	0.3390	0.3172	0.0000	0.3040	0.3036	0.2940	0.2965	0.0000	0.0000	0.0000	0.0000	0.0000	0.0000	0.0000	0.0000	0.2575	0.2594	0.0000	0.0000	0.0000	0.0000	0.0000	0.0000	0.2641	0.2497	0.2518	0.0000	0.2556	0.2858	0.2813	0.0000	0.0000	0.2676	0.2583	0.2838	0.0000	0.2853	0.2567	0.1879
616520780	0.2811	0.3453	0.3172	0.3393	0.3349	0.3358	0.3275	0.3412	0.3285	0.3213	0.3266	0.3137	0.0000	0.0000	0.0000	0.2893	0.2918	0.0000	0.0000	0.0000	0.0000	0.0000	0.0000	0.0000	0.0000	0.2638	0.0000	0.0000	0.0000	0.0000	0.0000	0.0000	0.0000	0.2638	0.2521	0.2572	0.0000	0.2723	0.2943	0.2777	0.0000	0.0000	0.2699	0.2584	0.2815	0.0000	0.2890	0.2599	0.2027
616520790	0.2900	0.3379	0.3027	0.3357	0.3358	0.3323	0.3260	0.3367	0.3300	0.3214	0.3411	0.0000	0.0000	0.0000	0.0000	0.0000	0.0000	0.0000	0.0000	0.0000	0.0000	0.0000	0.0000	0.0000	0.0000	0.2650	0.0000	0.0000	0.0000	0.0000	0.0000	0.0000	0.0000	0.2744	0.2596	0.2642	0.2880	0.2788	0.2980	0.2978	0.0000	0.0000	0.2902	0.2647	0.3009	0.0000	0.2991	0.2819	0.2082
616520800	0.2787	0.3328	0.3119	0.3285	0.3275	0.3260	0.3286	0.3469	0.3355	0.3273	0.3370	0.3268	0.0000	0.3045	0.3054	0.2983	0.3035	0.0000	0.0000	0.0000	0.0000	0.0000	0.0000	0.0000	0.0000	0.2666	0.0000	0.0000	0.0000	0.0000	0.0000	0.0000	0.0000	0.2712	0.2569	0.2645	0.0000	0.2668	0.2921	0.2904	0.0000	0.0000	0.2778	0.2568	0.2873	0.0000	0.2879	0.2571	0.1911
616520810	0.2928	0.3433	0.3194	0.3439	0.3412	0.3367	0.3469	0.3331	0.3215	0.3149	0.3240	0.3156	0.0000	0.2976	0.2997	0.2962	0.2978	0.0000	0.0000	0.0000	0.0000	0.0000	0.0000	0.0000	0.0000	0.2522	0.0000	0.0000	0.0000	0.0000	0.0000	0.0000	0.2656	0.2562	0.2510	0.2598	0.2766	0.2657	0.2851	0.2790	0.0000	0.0000	0.2711	0.2521	0.2787	0.0000	0.2767	0.2598	0.1916
616520820	0.2745	0.3356	0.2999	0.3406	0.3285	0.3300	0.3355	0.3215	0.3395	0.3344	0.3473	0.3225	0.0000	0.3191	0.3193	0.2949	0.2980	0.0000	0.0000	0.0000	0.0000	0.0000	0.0000	0.0000	0.0000	0.2670	0.0000	0.0000	0.0000	0.0000	0.0000	0.0000	0.0000	0.2693	0.2533	0.2625	0.2868	0.2741	0.2997	0.2944	0.0000	0.0000	0.2845	0.2534	0.2867	0.0000	0.2859	0.2625	0.1989
616520830	0.2763	0.3294	0.2941	0.3190	0.3213	0.3214	0.3273	0.3149	0.3344	0.3254	0.3304	0.3183	0.0000	0.2959	0.2970	0.2923	0.2946	0.0000	0.0000	0.0000	0.0000	0.0000	0.0000	0.0000	0.0000	0.2616	0.2597	0.2526	0.0000	0.0000	0.0000	0.0000	0.2624	0.2694	0.2489	0.2667	0.2810	0.2690	0.2855	0.2849	0.0000	0.0000	0.2732	0.2583	0.2772	0.0000	0.2821	0.2551	0.1952
616520840	0.2927	0.3482	0.3150	0.3390	0.3266	0.3411	0.3370	0.3240	0.3473	0.3304	0.3223	0.3186	0.0000	0.3077	0.3055	0.2822	0.2861	0.0000	0.0000	0.0000	0.0000	0.0000	0.0000	0.0000	0.0000	0.2546	0.2513	0.0000	0.0000	0.0000	0.2589	0.0000	0.2604	0.2584	0.2406	0.2527	0.2807	0.2436	0.2742	0.2726	0.0000	0.0000	0.2716	0.2383	0.2684	0.0000	0.2716	0.2457	0.1769
616520850	0.2668	0.3208	0.2961	0.3172	0.3137	0.0000	0.3268	0.3156	0.3225	0.3183	0.3186	0.0000	0.0000	0.3024	0.0000	0.2926	0.2943	0.0000	0.0000	0.0000	0.0000	0.0000	0.0000	0.0000	0.0000	0.2692	0.0000	0.0000	0.0000	0.0000	0.0000	0.0000	0.0000	0.2789	0.2588	0.2677	0.0000	0.2734	0.2963	0.2944	0.0000	0.0000	0.2840	0.2623	0.2973	0.0000	0.2912	0.2673	0.2070
617520870	0.0000	0.0000	0.0000	0.0000	0.0000	0.0000	0.0000	0.0000	0.0000	0.0000	0.0000	0.0000	0.3670	0.3599	0.3603	0.3464	0.3505	0.0000	0.0000	0.0000	0.0000	0.0000	0.0000	0.0000	0.0000	0.0000	0.0000	0.0000	0.0000	0.0000	0.0000	0.0000	0.0000	0.0000	0.0000	0.0000	0.0000	0.0000	0.0000	0.0000	0.0000	0.0000	0.2658	0.0000	0.0000	0.0000	0.2759	0.0000	0.0000
617520930	0.2688	0.3005	0.2780	0.3040	0.0000	0.0000	0.3045	0.2976	0.3191	0.2959	0.3077	0.3024	0.3599	0.3604	0.3603	0.3363	0.3380	0.0000	0.0000	0.0000	0.0000	0.0000	0.0000	0.0000	0.0000	0.0000	0.0000	0.0000	0.0000	0.0000	0.0000	0.0000	0.0000	0.0000	0.0000	0.0000	0.0000	0.0000	0.0000	0.0000	0.0000	0.0000	0.0000	0.0000	0.0000	0.0000	0.0000	0.0000	0.0000
617520960	0.2697	0.2997	0.2808	0.3036	0.0000	0.0000	0.3054	0.2997	0.3193	0.2970	0.3055	0.0000	0.3603	0.3603	0.9981	0.3206	0.3242	0.0000	0.0000	0.0000	0.0000	0.0000	0.0000	0.0000	0.0000	0.0000	0.0000	0.0000	0.0000	0.0000	0.0000	0.0000	0.0000	0.0000	0.0000	0.0000	0.0000	0.0000	0.2684	0.2662	0.0000	0.0000	0.0000	0.0000	0.2555	0.0000	0.2644	0.0000	0.0000
617520970	0.2556	0.2992	0.2743	0.2940	0.2893	0.0000	0.2983	0.2962	0.2949	0.2923	0.2822	0.2926	0.3464	0.3363	0.3206	0.3217	0.3240	0.0000	0.0000	0.0000	0.0000	0.0000	0.0000	0.0000	0.0000	0.0000	0.0000	0.0000	0.0000	0.0000	0.0000	0.0000	0.0000	0.0000	0.0000	0.0000	0.0000	0.0000	0.2693	0.2653	0.0000	0.0000	0.0000	0.0000	0.2564	0.0000	0.2647	0.0000	0.0000
617521000	0.2587	0.3036	0.2781	0.2965	0.2918	0.0000	0.3035	0.2978	0.2980	0.2946	0.2861	0.2943	0.3505	0.3380	0.3242	0.3240	0.9974	0.0000	0.0000	0.0000	0.0000	0.0000	0.0000	0.0000	0.0000	0.0000	0.0000	0.0000	0.0000	0.0000	0.0000	0.0000	0.0000	0.2422	0.0000	0.0000	0.0000	0.0000	0.2681	0.2661	0.0000	0.0000	0.2533	0.2314	0.2566	0.0000	0.2605	0.2441	0.0000
617521010	0.0000	0.0000	0.0000	0.0000	0.0000	0.0000	0.0000	0.0000	0.0000	0.0000	0.0000	0.0000	0.0000	0.0000	0.0000	0.0000	0.0000	0.0000	0.0000	0.0000	0.0000	0.0000	0.0000	0.0000	0.0000	0.0000	0.0000	0.0000	0.0000	0.0000	0.0000	0.0000	0.0000	0.2442	0.0000	0.0000	0.0000	0.0000	0.2684	0.0000	0.0000	0.0000	0.2554	0.2312	0.2574	0.0000	0.2612	0.2449	0.0000
618521020	0.0000	0.0000	0.0000	0.0000	0.0000	0.0000	0.0000	0.0000	0.0000	0.0000	0.0000	0.0000	0.0000	0.0000	0.0000	0.0000	0.0000	0.0000	0.3099	0.3171	0.3184	0.3240	0.3102	0.3193	0.2840	0.2613	0.2816	0.2717	0.0000	0.0000	0.2851	0.2860	0.2823	0.0000	0.0000	0.0000	0.0000	0.0000	0.0000	0.0000	0.0000	0.0000	0.0000	0.0000	0.0000	0.0000	0.0000	0.0000	0.0000
618521030	0.0000	0.0000	0.0000	0.0000	0.0000	0.0000	0.0000	0.0000	0.0000	0.0000	0.0000	0.0000	0.0000	0.0000	0.0000	0.0000	0.0000	0.0000	0.3171	0.3243	0.3173	0.3183	0.3216	0.3201	0.2857	0.2580	0.2827	0.2660	0.0000	0.0000	0.2854	0.2881	0.2842	0.0000	0.0000	0.0000	0.0000	0.0000	0.0000	0.0000	0.0000	0.0000	0.0000	0.0000	0.0000	0.0000	0.0000	0.0000	0.0000
618521050	0.0000	0.0000	0.0000	0.0000	0.0000	0.0000	0.0000	0.0000	0.0000	0.0000	0.0000	0.0000	0.0000	0.0000	0.0000	0.0000	0.0000	0.0000	0.3184	0.3173	0.3286	0.3219	0.3211	0.3321	0.3003	0.2703	0.2907	0.2840	0.0000	0.0000	0.2892	0.2928	0.2920	0.0000	0.0000	0.0000	0.0000	0.0000	0.0000	0.0000	0.0000	0.0000	0.0000	0.0000	0.0000	0.0000	0.0000	0.0000	0.0000
618521060	0.0000	0.0000	0.0000	0.0000	0.0000	0.0000	0.0000	0.0000	0.0000	0.0000	0.0000	0.0000	0.0000	0.0000	0.0000	0.0000	0.0000	0.0000	0.3240	0.3183	0.3219	0.3314	0.3260	0.3323	0.2898	0.2683	0.2833	0.2760	0.3038	0.0000	0.2910	0.2932	0.2866	0.0000	0.0000	0.0000	0.0000	0.0000	0.0000	0.0000	0.0000	0.0000	0.0000	0.0000	0.0000	0.0000	0.0000	0.0000	0.0000
618521070	0.0000	0.0000	0.0000	0.0000	0.0000	0.0000	0.0000	0.0000	0.0000	0.0000	0.0000	0.0000	0.0000	0.0000	0.0000	0.0000	0.0000	0.0000	0.3102	0.3216	0.3211	0.3260	0.3288	0.3275	0.2973	0.2703	0.2858	0.2773	0.0000	0.0000	0.2912	0.2944	0.2937	0.0000	0.0000	0.0000	0.0000	0.0000	0.0000	0.0000	0.0000	0.0000	0.0000	0.0000	0.0000	0.0000	0.0000	0.0000	0.0000
618521080	0.0000	0.0000	0.0000	0.0000	0.0000	0.0000	0.0000	0.0000	0.0000	0.0000	0.0000	0.0000	0.0000	0.0000	0.0000	0.0000	0.0000	0.0000	0.3193	0.3201	0.3321	0.3323	0.3275	0.3152	0.2896	0.2713	0.2881	0.2675	0.0000	0.0000	0.2937	0.2949	0.2759	0.0000	0.0000	0.0000	0.0000	0.0000	0.0000	0.0000	0.0000	0.0000	0.0000	0.0000	0.0000	0.0000	0.0000	0.0000	0.0000
618521100	0.0000	0.0000	0.0000	0.0000	0.0000	0.0000	0.0000	0.0000	0.0000	0.0000	0.0000	0.0000	0.0000	0.0000	0.0000	0.0000	0.0000	0.0000	0.2840	0.2857	0.3003	0.2898	0.2973	0.2896	0.2904	0.2708	0.2789	0.2846	0.0000	0.0000	0.2885	0.2976	0.2829	0.0000	0.0000	0.0000	0.0000	0.0000	0.0000	0.0000	0.0000	0.0000	0.0000	0.0000	0.0000	0.0000	0.0000	0.0000	0.0000
619521140	0.2224	0.2694	0.2423	0.2575	0.2638	0.2650	0.2666	0.2522	0.2670	0.2616	0.2546	0.2692	0.0000	0.0000	0.0000	0.0000	0.0000	0.0000	0.2613	0.2580	0.2703	0.2683	0.2703	0.2713	0.2708	0.2612	0.2758	0.2576	0.2861	0.2836	0.2794	0.2716	0.2724	0.2339	0.2263	0.0000	0.0000	0.0000	0.0000	0.0000	0.0000	0.0000	0.2357	0.0000	0.2393	0.0000	0.0000	0.0000	0.0000
619521160	0.0000	0.0000	0.0000	0.2594	0.0000	0.0000	0.0000	0.0000	0.0000	0.2597	0.2513	0.0000	0.0000	0.0000	0.0000	0.0000	0.0000	0.0000	0.2816	0.2827	0.2907	0.2833	0.2858	0.2881	0.2789	0.2758	0.2537	0.2443	0.0000	0.0000	0.2604	0.2623	0.2546	0.2343	0.2101	0.2204	0.2396	0.2195	0.2476	0.2422	0.0000	0.0000	0.2243	0.2128	0.2381	0.0000	0.2405	0.2221	0.1646
619521170	0.0000	0.0000	0.0000	0.0000	0.0000	0.0000	0.0000	0.0000	0.0000	0.2526	0.0000	0.0000	0.0000	0.0000	0.0000	0.0000	0.0000	0.0000	0.2717	0.2660	0.2840	0.2760	0.2773	0.2675	0.2846	0.2576	0.2443	0.2551	0.2913	0.2877	0.2796	0.2756	0.2646	0.2254	0.0000	0.0000	0.0000	0.2183	0.2357	0.2440	0.0000	0.0000	0.2318	0.2125	0.2307	0.0000	0.2370	0.2100	0.1622
619521180	0.0000	0.0000	0.0000	0.0000	0.0000	0.0000	0.0000	0.0000	0.0000	0.0000	0.0000	0.0000	0.0000	0.0000	0.0000	0.0000	0.0000	0.0000	0.0000	0.0000	0.0000	0.3038	0.0000	0.0000	0.0000	0.2861	0.0000	0.2913	0.0000	0.0000	0.2629	0.2542	0.2611	0.2101	0.0000	0.0000	0.0000	0.2205	0.0000	0.0000	0.0000	0.0000	0.2242	0.2145	0.0000	0.0000	0.0000	0.0000	0.0000
619521190	0.0000	0.0000	0.0000	0.0000	0.0000	0.0000	0.0000	0.0000	0.0000	0.0000	0.0000	0.0000	0.0000	0.0000	0.0000	0.0000	0.0000	0.0000	0.0000	0.0000	0.0000	0.0000	0.0000	0.0000	0.0000	0.2836	0.0000	0.2877	0.0000	0.9974	0.0000	0.0000	0.2854	0.0000	0.0000	0.0000	0.0000	0.0000	0.0000	0.0000	0.0000	0.0000	0.0000	0.0000	0.0000	0.0000	0.0000	0.0000	0.0000
619521200	0.0000	0.0000	0.0000	0.0000	0.0000	0.0000	0.0000	0.0000	0.0000	0.0000	0.2589	0.0000	0.0000	0.0000	0.0000	0.0000	0.0000	0.0000	0.2851	0.2854	0.2892	0.2910	0.2912	0.2937	0.2885	0.2794	0.2604	0.2796	0.2629	0.0000	0.0000	0.0000	0.2811	0.0000	0.0000	0.0000	0.0000	0.0000	0.0000	0.0000	0.0000	0.0000	0.0000	0.0000	0.0000	0.0000	0.0000	0.0000	0.0000
619521220	0.0000	0.0000	0.0000	0.0000	0.0000	0.0000	0.0000	0.0000	0.0000	0.0000	0.0000	0.0000	0.0000	0.0000	0.0000	0.0000	0.0000	0.0000	0.2860	0.2881	0.2928	0.2932	0.2944	0.2949	0.2976	0.2716	0.2623	0.2756	0.2542	0.0000	0.0000	0.2776	0.2695	0.2289	0.0000	0.0000	0.0000	0.0000	0.2479	0.2438	0.0000	0.0000	0.2425	0.2264	0.2415	0.0000	0.0000	0.2236	0.0000
619521230	0.2268	0.2723	0.2525	0.0000	0.0000	0.0000	0.0000	0.2656	0.0000	0.2624	0.2604	0.0000	0.0000	0.0000	0.0000	0.0000	0.0000	0.0000	0.2823	0.2842	0.2920	0.2866	0.2937	0.2759	0.2829	0.2724	0.2546	0.2646	0.2611	0.2854	0.2811	0.2695	0.2677	0.2286	0.0000	0.0000	0.0000	0.0000	0.2491	0.2415	0.0000	0.0000	0.0000	0.0000	0.0000	0.0000	0.0000	0.0000	0.0000
619521240	0.2205	0.2695	0.2431	0.2641	0.2638	0.2744	0.2712	0.2562	0.2693	0.2694	0.2584	0.2789	0.0000	0.0000	0.0000	0.0000	0.2422	0.2442	0.0000	0.0000	0.0000	0.0000	0.0000	0.0000	0.0000	0.2339	0.2343	0.2254	0.2101	0.0000	0.0000	0.2289	0.2286	0.2319	0.2204	0.0000	0.0000	0.2197	0.2469	0.2404	0.0000	0.0000	0.2345	0.2156	0.2332	0.0000	0.0000	0.2274	0.0000
THC_062	0.2099	0.2577	0.2412	0.2497	0.2521	0.2596	0.2569	0.2510	0.2533	0.2489	0.2406	0.2588	0.0000	0.0000	0.0000	0.0000	0.0000	0.0000	0.0000	0.0000	0.0000	0.0000	0.0000	0.0000	0.0000	0.2263	0.2101	0.0000	0.0000	0.0000	0.0000	0.0000	0.0000	0.2204	0.2306	0.2225	0.2465	0.2411	0.2533	0.2533	0.0000	0.0000	0.2442	0.2230	0.2481	0.0000	0.2442	0.2210	0.1790
THC_063	0.2214	0.2656	0.2469	0.2518	0.2572	0.2642	0.2645	0.2598	0.2625	0.2667	0.2527	0.2677	0.0000	0.0000	0.0000	0.0000	0.0000	0.0000	0.0000	0.0000	0.0000	0.0000	0.0000	0.0000	0.0000	0.0000	0.2204	0.0000	0.0000	0.0000	0.0000	0.0000	0.0000	0.0000	0.2225	0.2248	0.2420	0.2244	0.2411	0.2339	0.0000	0.0000	0.2327	0.2119	0.2327	0.0000	0.2455	0.2110	0.1614
THC_066	0.2361	0.2910	0.2547	0.0000	0.0000	0.2880	0.0000	0.2766	0.2868	0.2810	0.2807	0.0000	0.0000	0.0000	0.0000	0.0000	0.0000	0.0000	0.0000	0.0000	0.0000	0.0000	0.0000	0.0000	0.0000	0.0000	0.2396	0.0000	0.0000	0.0000	0.0000	0.0000	0.0000	0.0000	0.2465	0.2420	0.2439	0.2257	0.2470	0.2414	0.0000	0.0000	0.2345	0.2258	0.2392	0.0000	0.2442	0.2175	0.1827
THC_071	0.2257	0.2685	0.2449	0.2556	0.2723	0.2788	0.2668	0.2657	0.2741	0.2690	0.2436	0.2734	0.0000	0.0000	0.0000	0.0000	0.0000	0.0000	0.0000	0.0000	0.0000	0.0000	0.0000	0.0000	0.0000	0.0000	0.2195	0.2183	0.2205	0.0000	0.0000	0.0000	0.0000	0.2197	0.2411	0.2244	0.2257	0.2441	0.2698	0.2701	0.0000	0.0000	0.2610	0.2368	0.2573	0.0000	0.2615	0.2430	0.1875
THC_077	0.2510	0.2969	0.2744	0.2858	0.2943	0.2980	0.2921	0.2851	0.2997	0.2855	0.2742	0.2963	0.0000	0.0000	0.2684	0.2693	0.2681	0.2684	0.0000	0.0000	0.0000	0.0000	0.0000	0.0000	0.0000	0.0000	0.2476	0.2357	0.0000	0.0000	0.0000	0.2479	0.2491	0.2469	0.2533	0.2411	0.2470	0.2698	0.2467	0.2500	0.0000	0.0000	0.2278	0.2085	0.2333	0.0000	0.2478	0.2191	0.1624
THN_002	0.2337	0.2928	0.2685	0.2813	0.2777	0.2978	0.2904	0.2790	0.2944	0.2849	0.2726	0.2944	0.0000	0.0000	0.2662	0.2653	0.2661	0.0000	0.0000	0.0000	0.0000	0.0000	0.0000	0.0000	0.0000	0.0000	0.2422	0.2440	0.0000	0.0000	0.0000	0.2438	0.2415	0.2404	0.2533	0.2339	0.2414	0.2701	0.2500	0.3145	0.3061	0.3024	0.2898	0.2286	0.2846	0.3303	0.3997	0.2623	0.1783
THN_006	0.0000	0.0000	0.0000	0.0000	0.0000	0.0000	0.0000	0.0000	0.0000	0.0000	0.0000	0.0000	0.0000	0.0000	0.0000	0.0000	0.0000	0.0000	0.0000	0.0000	0.0000	0.0000	0.0000	0.0000	0.0000	0.0000	0.0000	0.0000	0.0000	0.0000	0.0000	0.0000	0.0000	0.0000	0.0000	0.0000	0.0000	0.0000	0.0000	0.3061	0.3292	0.4037	0.4298	0.2413	0.2849	0.0000	0.2741	0.2622	0.1769
THN_007	0.0000	0.0000	0.0000	0.0000	0.0000	0.0000	0.0000	0.0000	0.0000	0.0000	0.0000	0.0000	0.0000	0.0000	0.0000	0.0000	0.0000	0.0000	0.0000	0.0000	0.0000	0.0000	0.0000	0.0000	0.0000	0.0000	0.0000	0.0000	0.0000	0.0000	0.0000	0.0000	0.0000	0.0000	0.0000	0.0000	0.0000	0.0000	0.0000	0.3024	0.4037	0.3842	0.3170	0.0000	0.2930	0.0000	0.2916	0.2744	0.0000
THN_014	0.2254	0.2863	0.2572	0.2676	0.2699	0.2902	0.2778	0.2711	0.2845	0.2732	0.2716	0.2840	0.2658	0.0000	0.0000	0.0000	0.2533	0.2554	0.0000	0.0000	0.0000	0.0000	0.0000	0.0000	0.0000	0.2357	0.2243	0.2318	0.2242	0.0000	0.0000	0.2425	0.0000	0.2345	0.2442	0.2327	0.2345	0.2610	0.2278	0.2898	0.4298	0.3170	0.4013	0.0000	0.2892	0.0000	0.2971	0.2863	0.0000
THN_025	0.2010	0.2718	0.2321	0.2583	0.2584	0.2647	0.2568	0.2521	0.2534	0.2583	0.2383	0.2623	0.0000	0.0000	0.0000	0.0000	0.2314	0.2312	0.0000	0.0000	0.0000	0.0000	0.0000	0.0000	0.0000	0.0000	0.2128	0.2125	0.2145	0.0000	0.0000	0.2264	0.0000	0.2156	0.2230	0.2119	0.2258	0.2368	0.2085	0.2286	0.2413	0.0000	0.0000	0.2237	0.2728	0.2858	0.2786	0.3420	0.1681
THN_035	0.2335	0.2997	0.2564	0.2838	0.2815	0.3009	0.2873	0.2787	0.2867	0.2772	0.2684	0.2973	0.0000	0.0000	0.2555	0.2564	0.2566	0.2574	0.0000	0.0000	0.0000	0.0000	0.0000	0.0000	0.0000	0.2393	0.2381	0.2307	0.0000	0.0000	0.0000	0.2415	0.0000	0.2332	0.2481	0.2327	0.2392	0.2573	0.2333	0.2846	0.2849	0.2930	0.2892	0.2728	0.2341	0.0000	0.2388	0.2220	0.1610
THN_044	0.0000	0.0000	0.0000	0.0000	0.0000	0.0000	0.0000	0.0000	0.0000	0.0000	0.0000	0.0000	0.0000	0.0000	0.0000	0.0000	0.0000	0.0000	0.0000	0.0000	0.0000	0.0000	0.0000	0.0000	0.0000	0.0000	0.0000	0.0000	0.0000	0.0000	0.0000	0.0000	0.0000	0.0000	0.0000	0.0000	0.0000	0.0000	0.0000	0.3303	0.0000	0.0000	0.0000	0.2858	0.0000	0.0000	0.2902	0.2382	0.1793
THN_046	0.2389	0.2929	0.2701	0.2853	0.2890	0.2991	0.2879	0.2767	0.2859	0.2821	0.2716	0.2912	0.2759	0.0000	0.2644	0.2647	0.2605	0.2612	0.0000	0.0000	0.0000	0.0000	0.0000	0.0000	0.0000	0.0000	0.2405	0.2370	0.0000	0.0000	0.0000	0.0000	0.0000	0.0000	0.2442	0.2455	0.2442	0.2615	0.2478	0.3997	0.2741	0.2916	0.2971	0.2786	0.2388	0.2902	0.4204	0.2656	0.0000
THN_047	0.2156	0.2711	0.2400	0.2567	0.2599	0.2819	0.2571	0.2598	0.2625	0.2551	0.2457	0.2673	0.0000	0.0000	0.0000	0.0000	0.2441	0.2449	0.0000	0.0000	0.0000	0.0000	0.0000	0.0000	0.0000	0.0000	0.2221	0.2100	0.0000	0.0000	0.0000	0.2236	0.0000	0.2274	0.2210	0.2110	0.2175	0.2430	0.2191	0.2623	0.2622	0.2744	0.2863	0.3420	0.2220	0.2382	0.2656	0.2725	0.1869
THN_048	0.1462	0.2002	0.1651	0.1879	0.2027	0.2082	0.1911	0.1916	0.1989	0.1952	0.1769	0.2070	0.0000	0.0000	0.0000	0.0000	0.0000	0.0000	0.0000	0.0000	0.0000	0.0000	0.0000	0.0000	0.0000	0.0000	0.1646	0.1622	0.0000	0.0000	0.0000	0.0000	0.0000	0.0000	0.1790	0.1614	0.1827	0.1875	0.1624	0.1783	0.1769	0.0000	0.0000	0.1681	0.1610	0.1793	0.0000	0.1869	0.1563
THR_207	0.0000	0.0000	0.0000	0.0000	0.0000	0.0000	0.0000	0.0000	0.0000	0.0000	0.2733	0.0000	0.0000	0.0000	0.0000	0.0000	0.0000	0.0000	0.0000	0.0000	0.0000	0.0000	0.0000	0.0000	0.0000	0.0000	0.0000	0.0000	0.0000	0.0000	0.0000	0.0000	0.0000	0.0000	0.2523	0.2458	0.0000	0.0000	0.2494	0.2713	0.2684	0.0000	0.0000	0.2640	0.2458	0.2619	0.0000	0.0000	0.2538
THR_209	0.2405	0.2795	0.2619	0.2741	0.2854	0.2877	0.2835	0.2798	0.2813	0.2776	0.2598	0.2851	0.0000	0.0000	0.0000	0.0000	0.0000	0.0000	0.0000	0.0000	0.0000	0.0000	0.0000	0.0000	0.0000	0.0000	0.2403	0.0000	0.0000	0.0000	0.0000	0.0000	0.0000	0.2398	0.2519	0.2453	0.2455	0.2635	0.2447	0.2783	0.2572	0.0000	0.0000	0.2599	0.2310	0.2563	0.0000	0.2637	0.2411
THR_214	0.2431	0.0000	0.2664	0.0000	0.0000	0.0000	0.0000	0.0000	0.0000	0.0000	0.2744	0.0000	0.0000	0.0000	0.0000	0.0000	0.0000	0.0000	0.0000	0.0000	0.0000	0.0000	0.0000	0.0000	0.0000	0.0000	0.0000	0.0000	0.0000	0.0000	0.0000	0.0000	0.0000	0.0000	0.2626	0.2476	0.0000	0.0000	0.2547	0.2737	0.2645	0.0000	0.0000	0.2601	0.2465	0.2542	0.0000	0.2683	0.2494
THR_215	0.2125	0.2747	0.2475	0.2641	0.2653	0.2766	0.2657	0.2613	0.2685	0.2622	0.2598	0.2699	0.0000	0.0000	0.0000	0.0000	0.2467	0.2485	0.0000	0.0000	0.0000	0.0000	0.0000	0.0000	0.0000	0.0000	0.2179	0.0000	0.0000	0.0000	0.0000	0.0000	0.0000	0.0000	0.2451	0.2295	0.2347	0.2438	0.2374	0.2605	0.2505	0.0000	0.0000	0.2372	0.2259	0.2442	0.0000	0.2548	0.2272
THR_216	0.2236	0.2788	0.2536	0.2739	0.2830	0.2863	0.2767	0.2682	0.2831	0.2713	0.2553	0.2801	0.0000	0.0000	0.0000	0.0000	0.2527	0.2536	0.0000	0.0000	0.0000	0.0000	0.0000	0.0000	0.0000	0.0000	0.2321	0.2279	0.0000	0.0000	0.0000	0.0000	0.0000	0.2254	0.2439	0.2326	0.2462	0.2628	0.2373	0.2614	0.2542	0.0000	0.0000	0.2503	0.2334	0.2517	0.0000	0.2539	0.2346
THR_217	0.2349	0.2809	0.2563	0.2678	0.2681	0.2765	0.2787	0.2647	0.2798	0.2715	0.2605	0.2864	0.0000	0.0000	0.0000	0.0000	0.2472	0.2486	0.0000	0.0000	0.0000	0.0000	0.0000	0.0000	0.0000	0.2400	0.2383	0.2272	0.2307	0.0000	0.0000	0.2287	0.0000	0.2282	0.2404	0.2325	0.2424	0.2620	0.2461	0.2548	0.2549	0.2736	0.0000	0.2561	0.2280	0.2535	0.0000	0.2490	0.2333
THR_219	0.2118	0.2498	0.2357	0.2453	0.2572	0.2523	0.2536	0.2448	0.2548	0.2385	0.2463	0.2545	0.0000	0.0000	0.0000	0.0000	0.0000	0.0000	0.0000	0.0000	0.0000	0.0000	0.0000	0.0000	0.0000	0.0000	0.2199	0.2077	0.0000	0.0000	0.0000	0.0000	0.0000	0.0000	0.2170	0.2106	0.2167	0.2330	0.2114	0.2316	0.2300	0.0000	0.0000	0.2140	0.2168	0.2156	0.0000	0.2231	0.2128
THR_221	0.2685	0.3371	0.2889	0.3203	0.3181	0.3428	0.3196	0.3090	0.3339	0.3264	0.3076	0.3431	0.0000	0.0000	0.0000	0.0000	0.0000	0.0000	0.0000	0.0000	0.0000	0.0000	0.0000	0.0000	0.0000	0.0000	0.2562	0.0000	0.0000	0.0000	0.0000	0.0000	0.0000	0.0000	0.2751	0.2590	0.2646	0.2856	0.2678	0.3001	0.2936	0.0000	0.0000	0.2841	0.2567	0.2918	0.0000	0.2884	0.2675
THS_116	0.2707	0.3472	0.2930	0.3192	0.3101	0.3355	0.3170	0.3066	0.3273	0.3157	0.3009	0.3426	0.0000	0.0000	0.0000	0.0000	0.0000	0.0000	0.0000	0.0000	0.0000	0.0000	0.0000	0.0000	0.0000	0.0000	0.2511	0.0000	0.0000	0.0000	0.0000	0.0000	0.0000	0.0000	0.2681	0.2496	0.2609	0.2800	0.2614	0.3038	0.2941	0.0000	0.0000	0.2748	0.2577	0.2950	0.0000	0.2996	0.2664
THS_117	0.2694	0.3562	0.3019	0.3252	0.3201	0.3472	0.3267	0.3148	0.3288	0.3159	0.2997	0.3531	0.0000	0.0000	0.0000	0.0000	0.0000	0.0000	0.0000	0.0000	0.0000	0.0000	0.0000	0.0000	0.0000	0.0000	0.2592	0.0000	0.0000	0.0000	0.0000	0.0000	0.0000	0.0000	0.2691	0.2478	0.2623	0.2804	0.2645	0.3033	0.2990	0.0000	0.0000	0.2815	0.2705	0.2979	0.0000	0.2999	0.2651
THS_118	0.2754	0.3535	0.3049	0.3223	0.3174	0.3508	0.3289	0.3159	0.3311	0.3225	0.3066	0.3558	0.0000	0.0000	0.0000	0.0000	0.0000	0.0000	0.0000	0.0000	0.0000	0.0000	0.0000	0.0000	0.0000	0.0000	0.0000	0.0000	0.0000	0.0000	0.0000	0.0000	0.0000	0.0000	0.2734	0.2590	0.2646	0.2878	0.2778	0.2952	0.2955	0.0000	0.0000	0.2887	0.2674	0.2931	0.0000	0.2964	0.2683
THS_119	0.2775	0.3353	0.2978	0.3112	0.3119	0.3334	0.3167	0.3135	0.3311	0.3163	0.3028	0.3376	0.0000	0.0000	0.0000	0.0000	0.0000	0.0000	0.0000	0.0000	0.0000	0.0000	0.0000	0.0000	0.0000	0.0000	0.0000	0.0000	0.0000	0.0000	0.0000	0.0000	0.0000	0.0000	0.2636	0.2537	0.2671	0.0000	0.2649	0.2946	0.2880	0.0000	0.0000	0.2725	0.2642	0.2859	0.0000	0.2983	0.2700
[truncated: 12 more columns]
